# Supplementary material for: Solvent-Site Prediction for Fragment Docking and Its Implication on Fragment-Based Drug Discovery
Source: J Chem Inf Model. 2025 Nov 24;65(23):12959–77. doi: 10.1021/acs.jcim.5c02352 (PMC12690578; doi:10.1021/acs.jcim.5c02352)
Supplement: Supplementary file 3 [file ci5c02352_si_003.zip › Frag2Lead_dataset/2016-13/rec-lead.pdb]

ATOM      1  N   LYS A  55      11.408  18.985   1.715  1.00 40.44           N  
ANISOU    1  N   LYS A  55     4035   5965   5365    280    164   -398       N  
ATOM      2  CA  LYS A  55      12.373  20.034   2.059  1.00 36.58           C  
ANISOU    2  CA  LYS A  55     3615   5447   4836    299    181   -423       C  
ATOM      3  C   LYS A  55      13.649  19.504   2.697  1.00 34.52           C  
ANISOU    3  C   LYS A  55     3413   5197   4506    253    199   -421       C  
ATOM      4  O   LYS A  55      13.617  18.761   3.681  1.00 32.81           O  
ANISOU    4  O   LYS A  55     3182   5020   4265    225    242   -418       O  
ATOM      5  CB  LYS A  55      11.739  21.091   2.982  1.00 41.16           C  
ANISOU    5  CB  LYS A  55     4174   6031   5434    346    236   -463       C  
ATOM      6  CG  LYS A  55      11.334  22.375   2.270  1.00 63.68           C  
ANISOU    6  CG  LYS A  55     7027   8835   8333    407    207   -476       C  
ATOM      7  CD  LYS A  55      10.633  23.359   3.221  1.00 77.13           C  
ANISOU    7  CD  LYS A  55     8706  10539  10060    460    265   -522       C  
ATOM      8  CE  LYS A  55       9.120  23.293   3.126  1.00 88.44           C  
ANISOU    8  CE  LYS A  55    10039  12000  11563    501    277   -518       C  
ATOM      9  NZ  LYS A  55       8.460  24.368   3.919  1.00 96.25           N1+
ANISOU    9  NZ  LYS A  55    11007  12984  12580    568    332   -567       N1+
ATOM     10  N   ILE A  56      14.784  19.910   2.123  1.00 27.58           N  
ANISOU   10  N   ILE A  56     2599   4285   3596    248    166   -418       N  
ATOM     11  CA  ILE A  56      16.102  19.779   2.757  1.00 26.27           C  
ANISOU   11  CA  ILE A  56     2489   4124   3368    215    183   -420       C  
ATOM     12  C   ILE A  56      16.163  20.832   3.910  1.00 31.78           C  
ANISOU   12  C   ILE A  56     3206   4820   4049    234    231   -464       C  
ATOM     13  O   ILE A  56      15.827  22.001   3.675  1.00 30.35           O  
ANISOU   13  O   ILE A  56     3031   4602   3899    274    227   -487       O  
ATOM     14  CB  ILE A  56      17.229  19.902   1.689  1.00 28.16           C  
ANISOU   14  CB  ILE A  56     2781   4332   3587    204    134   -401       C  
ATOM     15  CG1 ILE A  56      17.115  18.763   0.646  1.00 29.54           C  
ANISOU   15  CG1 ILE A  56     2940   4514   3769    189     91   -369       C  
ATOM     16  CG2 ILE A  56      18.653  19.905   2.335  1.00 28.20           C  
ANISOU   16  CG2 ILE A  56     2837   4344   3534    171    146   -405       C  
ATOM     17  CD1 ILE A  56      17.967  18.910  -0.680  1.00 26.85           C  
ANISOU   17  CD1 ILE A  56     2642   4148   3412    189     42   -349       C  
ATOM     18  N   PRO A  57      16.566  20.450   5.158  1.00 30.94           N  
ANISOU   18  N   PRO A  57     3111   4752   3893    208    273   -475       N  
ATOM     19  CA  PRO A  57      16.576  21.443   6.265  1.00 31.65           C  
ANISOU   19  CA  PRO A  57     3223   4843   3959    228    317   -525       C  
ATOM     20  C   PRO A  57      17.605  22.578   6.074  1.00 32.90           C  
ANISOU   20  C   PRO A  57     3445   4951   4104    229    292   -550       C  
ATOM     21  O   PRO A  57      18.639  22.395   5.409  1.00 29.71           O  
ANISOU   21  O   PRO A  57     3073   4530   3684    200    251   -523       O  
ATOM     22  CB  PRO A  57      16.855  20.588   7.504  1.00 33.40           C  
ANISOU   22  CB  PRO A  57     3445   5124   4121    194    358   -522       C  
ATOM     23  CG  PRO A  57      17.648  19.402   6.964  1.00 36.46           C  
ANISOU   23  CG  PRO A  57     3843   5519   4491    151    321   -470       C  
ATOM     24  CD  PRO A  57      17.015  19.115   5.616  1.00 31.74           C  
ANISOU   24  CD  PRO A  57     3211   4894   3955    163    281   -445       C  
ATOM     25  N   ARG A  58      17.309  23.753   6.674  1.00 29.83           N  
ANISOU   25  N   ARG A  58     3073   4539   3723    263    318   -603       N  
ATOM     26  CA  ARG A  58      17.990  25.032   6.416  1.00 29.67           C  
ANISOU   26  CA  ARG A  58     3107   4453   3712    272    293   -630       C  
ATOM     27  C   ARG A  58      19.332  25.243   7.139  1.00 35.50           C  
ANISOU   27  C   ARG A  58     3904   5195   4391    227    287   -651       C  
ATOM     28  O   ARG A  58      20.057  26.217   6.845  1.00 36.06           O  
ANISOU   28  O   ARG A  58     4021   5209   4471    220    259   -665       O  
ATOM     29  CB  ARG A  58      17.045  26.198   6.760  1.00 32.83           C  
ANISOU   29  CB  ARG A  58     3503   4817   4154    332    320   -683       C  
ATOM     30  CG  ARG A  58      15.680  26.092   6.094  1.00 51.93           C  
ANISOU   30  CG  ARG A  58     5856   7236   6638    382    322   -664       C  
ATOM     31  CD  ARG A  58      14.893  27.389   6.167  1.00 63.83           C  
ANISOU   31  CD  ARG A  58     7363   8690   8200    449    336   -710       C  
ATOM     32  NE  ARG A  58      14.502  27.845   4.828  1.00 77.41           N  
ANISOU   32  NE  ARG A  58     9070  10355   9986    481    285   -675       N  
ATOM     33  CZ  ARG A  58      15.271  28.580   4.022  1.00 95.55           C  
ANISOU   33  CZ  ARG A  58    11422  12585  12298    472    237   -657       C  
ATOM     34  NH1 ARG A  58      16.491  28.950   4.406  1.00 84.49           N1+
ANISOU   34  NH1 ARG A  58    10087  11160  10854    429    232   -674       N1+
ATOM     35  NH2 ARG A  58      14.828  28.946   2.827  1.00 81.02           N  
ANISOU   35  NH2 ARG A  58     9568  10704  10511    504    193   -618       N  
ATOM     36  N   GLY A  59      19.653  24.371   8.077  1.00 30.25           N  
ANISOU   36  N   GLY A  59     3235   4593   3666    196    312   -649       N  
ATOM     37  CA  GLY A  59      20.887  24.556   8.840  1.00 29.25           C  
ANISOU   37  CA  GLY A  59     3158   4477   3478    156    304   -670       C  
ATOM     38  C   GLY A  59      20.572  25.113  10.215  1.00 33.36           C  
ANISOU   38  C   GLY A  59     3698   5018   3958    171    347   -735       C  
ATOM     39  O   GLY A  59      19.749  26.026  10.336  1.00 32.90           O  
ANISOU   39  O   GLY A  59     3641   4925   3934    218    371   -782       O  
ATOM     40  N   ASN A  60      21.224  24.573  11.250  1.00 29.74           N  
ANISOU   40  N   ASN A  60     3258   4618   3424    136    358   -742       N  
ATOM     41  CA  ASN A  60      20.909  24.894  12.654  1.00 30.64           C  
ANISOU   41  CA  ASN A  60     3392   4771   3479    149    405   -801       C  
ATOM     42  C   ASN A  60      21.732  26.012  13.273  1.00 34.40           C  
ANISOU   42  C   ASN A  60     3933   5215   3923    135    384   -869       C  
ATOM     43  O   ASN A  60      21.382  26.496  14.353  1.00 33.27           O  
ANISOU   43  O   ASN A  60     3813   5093   3734    155    422   -934       O  
ATOM     44  CB  ASN A  60      21.019  23.637  13.508  1.00 31.11           C  
ANISOU   44  CB  ASN A  60     3436   4918   3467    122    429   -766       C  
ATOM     45  CG  ASN A  60      19.906  22.667  13.225  1.00 46.05           C  
ANISOU   45  CG  ASN A  60     5265   6842   5389    140    465   -718       C  
ATOM     46  ND2 ASN A  60      20.232  21.388  13.193  1.00 38.38           N  
ANISOU   46  ND2 ASN A  60     4275   5912   4396    106    455   -653       N  
ATOM     47  OD1 ASN A  60      18.769  23.066  12.933  1.00 31.28           O  
ANISOU   47  OD1 ASN A  60     3360   4953   3572    184    495   -735       O  
ATOM     48  N   GLY A  61      22.815  26.399  12.609  1.00 28.75           N  
ANISOU   48  N   GLY A  61     3243   4452   3228     99    327   -854       N  
ATOM     49  CA  GLY A  61      23.757  27.377  13.130  1.00 29.21           C  
ANISOU   49  CA  GLY A  61     3360   4478   3261     70    297   -910       C  
ATOM     50  C   GLY A  61      23.335  28.828  12.934  1.00 33.04           C  
ANISOU   50  C   GLY A  61     3878   4872   3803    104    296   -974       C  
ATOM     51  O   GLY A  61      22.331  29.102  12.262  1.00 32.49           O  
ANISOU   51  O   GLY A  61     3784   4763   3798    155    315   -968       O  
ATOM     52  N   PRO A  62      24.109  29.770  13.517  1.00 30.34           N  
ANISOU   52  N   PRO A  62     3595   4494   3439     76    268  -1036       N  
ATOM     53  CA  PRO A  62      23.760  31.206  13.406  1.00 31.16           C  
ANISOU   53  CA  PRO A  62     3741   4498   3600    107    264  -1104       C  
ATOM     54  C   PRO A  62      24.086  31.886  12.061  1.00 33.95           C  
ANISOU   54  C   PRO A  62     4099   4756   4045     97    220  -1062       C  
ATOM     55  O   PRO A  62      23.592  32.989  11.806  1.00 34.55           O  
ANISOU   55  O   PRO A  62     4203   4743   4181    135    219  -1102       O  
ATOM     56  CB  PRO A  62      24.572  31.839  14.546  1.00 33.45           C  
ANISOU   56  CB  PRO A  62     4094   4788   3828     70    243  -1183       C  
ATOM     57  CG  PRO A  62      25.765  30.960  14.696  1.00 35.78           C  
ANISOU   57  CG  PRO A  62     4376   5151   4067     -0    206  -1132       C  
ATOM     58  CD  PRO A  62      25.352  29.574  14.317  1.00 30.96           C  
ANISOU   58  CD  PRO A  62     3703   4616   3444     13    234  -1049       C  
ATOM     59  N   TYR A  63      24.902  31.253  11.209  1.00 30.38           N  
ANISOU   59  N   TYR A  63     3621   4321   3601     51    184   -981       N  
ATOM     60  CA  TYR A  63      25.332  31.860   9.951  1.00 30.39           C  
ANISOU   60  CA  TYR A  63     3629   4243   3675     33    145   -934       C  
ATOM     61  C   TYR A  63      24.312  31.584   8.839  1.00 34.22           C  
ANISOU   61  C   TYR A  63     4072   4713   4217     88    160   -880       C  
ATOM     62  O   TYR A  63      23.781  30.482   8.725  1.00 33.41           O  
ANISOU   62  O   TYR A  63     3921   4680   4092    106    184   -843       O  
ATOM     63  CB  TYR A  63      26.715  31.341   9.492  1.00 31.89           C  
ANISOU   63  CB  TYR A  63     3808   4463   3846    -40    103   -872       C  
ATOM     64  CG  TYR A  63      27.910  31.655  10.381  1.00 34.64           C  
ANISOU   64  CG  TYR A  63     4188   4823   4150   -105     72   -911       C  
ATOM     65  CD1 TYR A  63      28.795  32.676  10.058  1.00 37.11           C  
ANISOU   65  CD1 TYR A  63     4534   5062   4504   -155     27   -918       C  
ATOM     66  CD2 TYR A  63      28.177  30.900  11.519  1.00 34.72           C  
ANISOU   66  CD2 TYR A  63     4194   4922   4076   -120     80   -936       C  
ATOM     67  CE1 TYR A  63      29.908  32.953  10.855  1.00 38.82           C  
ANISOU   67  CE1 TYR A  63     4775   5291   4683   -221     -9   -953       C  
ATOM     68  CE2 TYR A  63      29.283  31.171  12.323  1.00 36.00           C  
ANISOU   68  CE2 TYR A  63     4383   5101   4195   -180     43   -972       C  
ATOM     69  CZ  TYR A  63      30.144  32.202  11.992  1.00 43.81           C  
ANISOU   69  CZ  TYR A  63     5402   6014   5230   -232     -4   -983       C  
ATOM     70  OH  TYR A  63      31.233  32.476  12.791  1.00 45.10           O  
ANISOU   70  OH  TYR A  63     5587   6196   5354   -296    -47  -1019       O  
ATOM     71  N   SER A  64      24.054  32.589   8.013  1.00 30.03           N  
ANISOU   71  N   SER A  64     3562   4089   3759    109    141   -873       N  
ATOM     72  CA  SER A  64      23.416  32.392   6.712  1.00 29.32           C  
ANISOU   72  CA  SER A  64     3438   3980   3722    145    135   -805       C  
ATOM     73  C   SER A  64      24.350  31.575   5.803  1.00 30.35           C  
ANISOU   73  C   SER A  64     3546   4151   3835     94    107   -723       C  
ATOM     74  O   SER A  64      25.582  31.566   5.988  1.00 28.28           O  
ANISOU   74  O   SER A  64     3301   3899   3544     30     85   -714       O  
ATOM     75  CB  SER A  64      23.085  33.735   6.084  1.00 34.33           C  
ANISOU   75  CB  SER A  64     4108   4501   4435    176    115   -811       C  
ATOM     76  OG  SER A  64      22.107  34.417   6.856  1.00 41.17           O  
ANISOU   76  OG  SER A  64     4989   5331   5322    238    145   -889       O  
ATOM     77  N   VAL A  65      23.767  30.880   4.833  1.00 25.91           N  
ANISOU   77  N   VAL A  65     2942   3614   3289    122    108   -665       N  
ATOM     78  CA  VAL A  65      24.530  29.945   3.992  1.00 23.56           C  
ANISOU   78  CA  VAL A  65     2621   3364   2967     84     89   -594       C  
ATOM     79  C   VAL A  65      24.474  30.316   2.500  1.00 27.83           C  
ANISOU   79  C   VAL A  65     3164   3859   3551     96     61   -531       C  
ATOM     80  O   VAL A  65      23.384  30.488   1.931  1.00 26.74           O  
ANISOU   80  O   VAL A  65     3012   3696   3452    150     61   -521       O  
ATOM     81  CB  VAL A  65      24.127  28.452   4.241  1.00 25.59           C  
ANISOU   81  CB  VAL A  65     2831   3712   3181     93    111   -579       C  
ATOM     82  CG1 VAL A  65      24.895  27.516   3.323  1.00 24.38           C  
ANISOU   82  CG1 VAL A  65     2658   3599   3007     64     91   -513       C  
ATOM     83  CG2 VAL A  65      24.337  28.040   5.695  1.00 25.23           C  
ANISOU   83  CG2 VAL A  65     2787   3719   3080     75    136   -628       C  
ATOM     84  N   GLY A  66      25.664  30.415   1.888  1.00 25.53           N  
ANISOU   84  N   GLY A  66     2886   3563   3251     44     38   -485       N  
ATOM     85  CA  GLY A  66      25.810  30.545   0.447  1.00 24.68           C  
ANISOU   85  CA  GLY A  66     2779   3434   3164     46     15   -414       C  
ATOM     86  C   GLY A  66      26.293  29.275  -0.217  1.00 28.33           C  
ANISOU   86  C   GLY A  66     3209   3974   3581     30     15   -366       C  
ATOM     87  O   GLY A  66      26.822  28.390   0.436  1.00 27.42           O  
ANISOU   87  O   GLY A  66     3074   3921   3423      6     27   -379       O  
ATOM     88  N   CYS A  67      26.103  29.181  -1.542  1.00 27.28           N  
ANISOU   88  N   CYS A  67     3072   3836   3456     49     -1   -308       N  
ATOM     89  CA  CYS A  67      26.558  28.059  -2.356  1.00 26.35           C  
ANISOU   89  CA  CYS A  67     2930   3785   3297     41     -3   -263       C  
ATOM     90  C   CYS A  67      27.034  28.533  -3.736  1.00 28.49           C  
ANISOU   90  C   CYS A  67     3220   4035   3570     32    -21   -196       C  
ATOM     91  O   CYS A  67      26.433  29.418  -4.321  1.00 26.42           O  
ANISOU   91  O   CYS A  67     2980   3716   3344     58    -37   -177       O  
ATOM     92  CB  CYS A  67      25.462  26.999  -2.470  1.00 25.61           C  
ANISOU   92  CB  CYS A  67     2805   3732   3194     85     -1   -274       C  
ATOM     93  SG  CYS A  67      25.945  25.522  -3.406  1.00 28.46           S  
ANISOU   93  SG  CYS A  67     3143   4166   3504     80     -5   -233       S  
ATOM     94  N   THR A  68      28.128  27.927  -4.262  1.00 24.94           N  
ANISOU   94  N   THR A  68     2761   3637   3078     -1    -16   -159       N  
ATOM     95  CA  THR A  68      28.551  28.154  -5.651  1.00 23.61           C  
ANISOU   95  CA  THR A  68     2605   3470   2896     -5    -24    -91       C  
ATOM     96  C   THR A  68      29.275  26.893  -6.132  1.00 27.10           C  
ANISOU   96  C   THR A  68     3021   3994   3282    -11    -12    -72       C  
ATOM     97  O   THR A  68      29.525  25.991  -5.335  1.00 25.35           O  
ANISOU   97  O   THR A  68     2775   3816   3042    -17     -0   -106       O  
ATOM     98  CB  THR A  68      29.435  29.424  -5.786  1.00 24.47           C  
ANISOU   98  CB  THR A  68     2740   3525   3031    -53    -26    -57       C  
ATOM     99  CG2 THR A  68      30.840  29.264  -5.155  1.00 22.47           C  
ANISOU   99  CG2 THR A  68     2470   3308   2761   -115    -11    -61       C  
ATOM    100  OG1 THR A  68      29.558  29.736  -7.170  1.00 26.63           O  
ANISOU  100  OG1 THR A  68     3030   3795   3292    -47    -34     14       O  
ATOM    101  N   ASP A  69      29.618  26.849  -7.422  1.00 24.67           N  
ANISOU  101  N   ASP A  69     2722   3706   2945     -7    -14    -15       N  
ATOM    102  CA  ASP A  69      30.404  25.748  -7.970  1.00 24.13           C  
ANISOU  102  CA  ASP A  69     2633   3713   2822     -9      2      1       C  
ATOM    103  C   ASP A  69      31.744  26.240  -8.466  1.00 28.67           C  
ANISOU  103  C   ASP A  69     3207   4305   3382    -53     21     54       C  
ATOM    104  O   ASP A  69      31.837  27.329  -9.036  1.00 30.66           O  
ANISOU  104  O   ASP A  69     3484   4515   3650    -70     16     99       O  
ATOM    105  CB  ASP A  69      29.655  25.089  -9.129  1.00 24.33           C  
ANISOU  105  CB  ASP A  69     2667   3763   2814     40    -14     17       C  
ATOM    106  CG  ASP A  69      28.548  24.136  -8.725  1.00 24.74           C  
ANISOU  106  CG  ASP A  69     2704   3824   2872     77    -29    -33       C  
ATOM    107  OD1 ASP A  69      28.711  23.411  -7.696  1.00 22.82           O  
ANISOU  107  OD1 ASP A  69     2438   3600   2632     68    -16    -73       O  
ATOM    108  OD2 ASP A  69      27.545  24.068  -9.451  1.00 26.81           O1-
ANISOU  108  OD2 ASP A  69     2976   4077   3133    114    -55    -28       O1-
ATOM    109  N   LEU A  70      32.782  25.421  -8.264  1.00 24.75           N  
ANISOU  109  N   LEU A  70     2679   3871   2855    -70     43     52       N  
ATOM    110  CA  LEU A  70      34.147  25.700  -8.740  1.00 22.76           C  
ANISOU  110  CA  LEU A  70     2410   3653   2584   -111     68    102       C  
ATOM    111  C   LEU A  70      34.720  24.526  -9.511  1.00 27.31           C  
ANISOU  111  C   LEU A  70     2964   4309   3102    -84     91    116       C  
ATOM    112  O   LEU A  70      34.751  23.395  -9.005  1.00 26.18           O  
ANISOU  112  O   LEU A  70     2799   4203   2945    -61     93     75       O  
ATOM    113  CB  LEU A  70      35.058  26.025  -7.530  1.00 21.82           C  
ANISOU  113  CB  LEU A  70     2263   3531   2496   -166     72     83       C  
ATOM    114  CG  LEU A  70      36.576  26.190  -7.793  1.00 25.71           C  
ANISOU  114  CG  LEU A  70     2720   4070   2978   -216     96    129       C  
ATOM    115  CD1 LEU A  70      36.866  27.349  -8.735  1.00 26.31           C  
ANISOU  115  CD1 LEU A  70     2817   4114   3066   -249    105    197       C  
ATOM    116  CD2 LEU A  70      37.330  26.322  -6.494  1.00 25.19           C  
ANISOU  116  CD2 LEU A  70     2623   4007   2941   -264     89     99       C  
ATOM    117  N   MET A  71      35.184  24.800 -10.734  1.00 25.92           N  
ANISOU  117  N   MET A  71     2796   4160   2892    -85    109    174       N  
ATOM    118  CA  MET A  71      35.923  23.831 -11.519  1.00 24.92           C  
ANISOU  118  CA  MET A  71     2649   4113   2706    -61    141    189       C  
ATOM    119  C   MET A  71      37.255  24.425 -11.980  1.00 29.17           C  
ANISOU  119  C   MET A  71     3160   4689   3234   -106    179    252       C  
ATOM    120  O   MET A  71      37.271  25.395 -12.740  1.00 29.35           O  
ANISOU  120  O   MET A  71     3207   4691   3254   -128    184    310       O  
ATOM    121  CB  MET A  71      35.068  23.301 -12.705  1.00 26.10           C  
ANISOU  121  CB  MET A  71     2834   4279   2803     -3    130    190       C  
ATOM    122  CG  MET A  71      35.739  22.120 -13.467  1.00 26.98           C  
ANISOU  122  CG  MET A  71     2931   4471   2849     34    161    186       C  
ATOM    123  SD  MET A  71      34.889  21.632 -15.021  1.00 29.56           S  
ANISOU  123  SD  MET A  71     3307   4824   3100     94    147    191       S  
ATOM    124  CE  MET A  71      33.286  21.039 -14.360  1.00 24.94           C  
ANISOU  124  CE  MET A  71     2740   4181   2554    126     88    119       C  
ATOM    125  N   PHE A  72      38.371  23.835 -11.518  1.00 25.83           N  
ANISOU  125  N   PHE A  72     2685   4321   2808   -121    204    245       N  
ATOM    126  CA  PHE A  72      39.717  24.236 -11.936  1.00 27.08           C  
ANISOU  126  CA  PHE A  72     2801   4530   2958   -164    245    304       C  
ATOM    127  C   PHE A  72      40.748  23.072 -11.847  1.00 28.81           C  
ANISOU  127  C   PHE A  72     2962   4835   3149   -139    278    290       C  
ATOM    128  O   PHE A  72      40.859  22.462 -10.804  1.00 27.94           O  
ANISOU  128  O   PHE A  72     2826   4726   3064   -135    261    243       O  
ATOM    129  CB  PHE A  72      40.208  25.500 -11.219  1.00 29.40           C  
ANISOU  129  CB  PHE A  72     3081   4775   3315   -244    233    330       C  
ATOM    130  CG  PHE A  72      41.401  26.122 -11.916  1.00 32.06           C  
ANISOU  130  CG  PHE A  72     3381   5154   3646   -294    274    408       C  
ATOM    131  CD1 PHE A  72      42.696  25.908 -11.443  1.00 35.72           C  
ANISOU  131  CD1 PHE A  72     3772   5675   4125   -332    297    418       C  
ATOM    132  CD2 PHE A  72      41.233  26.905 -13.052  1.00 33.31           C  
ANISOU  132  CD2 PHE A  72     3575   5298   3783   -305    292    476       C  
ATOM    133  CE1 PHE A  72      43.795  26.471 -12.093  1.00 37.23           C  
ANISOU  133  CE1 PHE A  72     3921   5911   4315   -382    339    493       C  
ATOM    134  CE2 PHE A  72      42.335  27.474 -13.697  1.00 38.01           C  
ANISOU  134  CE2 PHE A  72     4134   5936   4372   -356    335    555       C  
ATOM    135  CZ  PHE A  72      43.611  27.255 -13.211  1.00 36.94           C  
ANISOU  135  CZ  PHE A  72     3920   5859   4256   -396    361    562       C  
ATOM    136  N   ASP A  73      41.474  22.736 -12.940  1.00 26.81           N  
ANISOU  136  N   ASP A  73     2689   4655   2843   -118    325    330       N  
ATOM    137  CA  ASP A  73      41.224  23.258 -14.302  1.00 27.36           C  
ANISOU  137  CA  ASP A  73     2798   4734   2862   -109    347    384       C  
ATOM    138  C   ASP A  73      39.921  22.677 -14.890  1.00 28.55           C  
ANISOU  138  C   ASP A  73     3013   4863   2971    -43    318    344       C  
ATOM    139  O   ASP A  73      39.185  22.000 -14.170  1.00 26.14           O  
ANISOU  139  O   ASP A  73     2719   4526   2687    -14    282    280       O  
ATOM    140  CB  ASP A  73      42.425  23.035 -15.242  1.00 29.25           C  
ANISOU  140  CB  ASP A  73     2994   5070   3050   -105    413    435       C  
ATOM    141  CG  ASP A  73      42.842  21.593 -15.496  1.00 31.56           C  
ANISOU  141  CG  ASP A  73     3259   5438   3294    -33    442    392       C  
ATOM    142  OD1 ASP A  73      41.975  20.694 -15.423  1.00 32.22           O  
ANISOU  142  OD1 ASP A  73     3382   5500   3360     24    412    328       O  
ATOM    143  OD2 ASP A  73      43.991  21.381 -15.887  1.00 34.87           O1-
ANISOU  143  OD2 ASP A  73     3622   5936   3690    -33    497    423       O1-
ATOM    144  N   HIS A  74      39.656  22.937 -16.187  1.00 26.84           N  
ANISOU  144  N   HIS A  74     2836   4669   2693    -21    334    386       N  
ATOM    145  CA  HIS A  74      38.467  22.506 -16.930  1.00 27.15           C  
ANISOU  145  CA  HIS A  74     2936   4694   2685     35    303    360       C  
ATOM    146  C   HIS A  74      38.484  20.991 -17.330  1.00 32.91           C  
ANISOU  146  C   HIS A  74     3666   5482   3356    107    314    300       C  
ATOM    147  O   HIS A  74      37.459  20.482 -17.808  1.00 31.60           O  
ANISOU  147  O   HIS A  74     3547   5301   3158    151    279    263       O  
ATOM    148  CB  HIS A  74      38.341  23.362 -18.211  1.00 28.81           C  
ANISOU  148  CB  HIS A  74     3188   4916   2842     30    315    435       C  
ATOM    149  CG  HIS A  74      39.534  23.241 -19.103  1.00 33.40           C  
ANISOU  149  CG  HIS A  74     3742   5591   3358     29    384    486       C  
ATOM    150  CD2 HIS A  74      39.729  22.458 -20.188  1.00 35.36           C  
ANISOU  150  CD2 HIS A  74     4005   5918   3512     85    418    481       C  
ATOM    151  ND1 HIS A  74      40.690  23.960 -18.859  1.00 36.43           N  
ANISOU  151  ND1 HIS A  74     4073   5995   3774    -33    427    547       N  
ATOM    152  CE1 HIS A  74      41.538  23.607 -19.810  1.00 36.31           C  
ANISOU  152  CE1 HIS A  74     4038   6073   3685    -13    490    581       C  
ATOM    153  NE2 HIS A  74      41.000  22.703 -20.631  1.00 36.34           N  
ANISOU  153  NE2 HIS A  74     4084   6116   3608     61    488    541       N  
ATOM    154  N   THR A  75      39.629  20.287 -17.146  1.00 30.18           N  
ANISOU  154  N   THR A  75     3268   5199   3001    116    359    291       N  
ATOM    155  CA  THR A  75      39.797  18.923 -17.673  1.00 29.54           C  
ANISOU  155  CA  THR A  75     3189   5173   2861    186    378    240       C  
ATOM    156  C   THR A  75      39.241  17.866 -16.717  1.00 32.27           C  
ANISOU  156  C   THR A  75     3534   5478   3249    215    338    161       C  
ATOM    157  O   THR A  75      38.867  18.171 -15.567  1.00 28.91           O  
ANISOU  157  O   THR A  75     3096   4993   2894    179    303    148       O  
ATOM    158  CB  THR A  75      41.271  18.609 -18.040  1.00 31.97           C  
ANISOU  158  CB  THR A  75     3440   5571   3137    196    450    267       C  
ATOM    159  CG2 THR A  75      41.927  19.708 -18.921  1.00 31.75           C  
ANISOU  159  CG2 THR A  75     3402   5589   3072    156    499    357       C  
ATOM    160  OG1 THR A  75      42.024  18.365 -16.829  1.00 29.36           O  
ANISOU  160  OG1 THR A  75     3042   5238   2874    173    454    253       O  
ATOM    161  N   ASN A  76      39.212  16.605 -17.200  1.00 29.41           N  
ANISOU  161  N   ASN A  76     3187   5146   2842    280    344    108       N  
ATOM    162  CA  ASN A  76      38.816  15.438 -16.404  1.00 29.72           C  
ANISOU  162  CA  ASN A  76     3226   5150   2917    312    312     39       C  
ATOM    163  C   ASN A  76      39.818  15.146 -15.214  1.00 33.20           C  
ANISOU  163  C   ASN A  76     3598   5602   3415    295    331     40       C  
ATOM    164  O   ASN A  76      39.496  14.364 -14.310  1.00 30.97           O  
ANISOU  164  O   ASN A  76     3312   5282   3174    307    301     -5       O  
ATOM    165  CB  ASN A  76      38.666  14.236 -17.325  1.00 33.65           C  
ANISOU  165  CB  ASN A  76     3758   5675   3351    384    317    -14       C  
ATOM    166  CG  ASN A  76      39.968  13.658 -17.801  1.00 45.38           C  
ANISOU  166  CG  ASN A  76     5209   7239   4795    425    380    -11       C  
ATOM    167  ND2 ASN A  76      40.108  12.368 -17.615  1.00 40.15           N  
ANISOU  167  ND2 ASN A  76     4546   6572   4136    480    378    -71       N  
ATOM    168  OD1 ASN A  76      40.851  14.351 -18.330  1.00 38.40           O  
ANISOU  168  OD1 ASN A  76     4296   6416   3879    409    433     45       O  
ATOM    169  N   LYS A  77      41.005  15.788 -15.234  1.00 29.10           N  
ANISOU  169  N   LYS A  77     3025   5134   2897    264    377     93       N  
ATOM    170  CA  LYS A  77      42.000  15.724 -14.154  1.00 29.07           C  
ANISOU  170  CA  LYS A  77     2951   5147   2947    239    389    103       C  
ATOM    171  C   LYS A  77      41.989  16.947 -13.204  1.00 32.40           C  
ANISOU  171  C   LYS A  77     3353   5530   3428    157    366    139       C  
ATOM    172  O   LYS A  77      42.674  16.950 -12.171  1.00 32.17           O  
ANISOU  172  O   LYS A  77     3271   5507   3445    129    361    142       O  
ATOM    173  CB  LYS A  77      43.408  15.490 -14.732  1.00 33.62           C  
ANISOU  173  CB  LYS A  77     3469   5814   3492    262    454    133       C  
ATOM    174  CG  LYS A  77      43.530  14.096 -15.325  1.00 38.46           C  
ANISOU  174  CG  LYS A  77     4095   6459   4060    351    474     81       C  
ATOM    175  CD  LYS A  77      44.500  14.041 -16.454  1.00 48.83           C  
ANISOU  175  CD  LYS A  77     5382   7862   5310    386    546    108       C  
ATOM    176  CE  LYS A  77      44.610  12.621 -16.955  1.00 60.34           C  
ANISOU  176  CE  LYS A  77     6857   9342   6729    480    563     45       C  
ATOM    177  NZ  LYS A  77      45.223  11.696 -15.956  1.00 73.82           N1+
ANISOU  177  NZ  LYS A  77     8512  11044   8492    510    555     16       N1+
ATOM    178  N   GLY A  78      41.216  17.963 -13.548  1.00 29.53           N  
ANISOU  178  N   GLY A  78     3033   5124   3063    123    348    163       N  
ATOM    179  CA  GLY A  78      41.058  19.135 -12.696  1.00 27.97           C  
ANISOU  179  CA  GLY A  78     2829   4874   2924     52    321    186       C  
ATOM    180  C   GLY A  78      40.170  18.847 -11.511  1.00 29.08           C  
ANISOU  180  C   GLY A  78     2988   4952   3109     49    270    135       C  
ATOM    181  O   GLY A  78      39.666  17.730 -11.358  1.00 26.34           O  
ANISOU  181  O   GLY A  78     2656   4599   2753     98    255     86       O  
ATOM    182  N   THR A  79      39.977  19.860 -10.649  1.00 26.79           N  
ANISOU  182  N   THR A  79     2697   4612   2869    -10    246    143       N  
ATOM    183  CA  THR A  79      39.085  19.726  -9.500  1.00 24.90           C  
ANISOU  183  CA  THR A  79     2476   4316   2668    -14    203     96       C  
ATOM    184  C   THR A  79      37.719  20.290  -9.853  1.00 27.56           C  
ANISOU  184  C   THR A  79     2870   4592   3009     -7    176     88       C  
ATOM    185  O   THR A  79      37.616  21.382 -10.432  1.00 26.83           O  
ANISOU  185  O   THR A  79     2798   4477   2919    -34    179    127       O  
ATOM    186  CB  THR A  79      39.651  20.479  -8.267  1.00 25.77           C  
ANISOU  186  CB  THR A  79     2554   4411   2826    -76    190    100       C  
ATOM    187  CG2 THR A  79      38.648  20.575  -7.121  1.00 20.62           C  
ANISOU  187  CG2 THR A  79     1929   3699   2206    -84    152     53       C  
ATOM    188  OG1 THR A  79      40.879  19.878  -7.846  1.00 27.25           O  
ANISOU  188  OG1 THR A  79     2682   4658   3013    -79    206    106       O  
ATOM    189  N   PHE A  80      36.674  19.549  -9.477  1.00 22.13           N  
ANISOU  189  N   PHE A  80     2205   3876   2326     28    149     40       N  
ATOM    190  CA  PHE A  80      35.296  20.053  -9.506  1.00 20.80           C  
ANISOU  190  CA  PHE A  80     2078   3647   2176     32    118     24       C  
ATOM    191  C   PHE A  80      34.698  19.914  -8.102  1.00 25.01           C  
ANISOU  191  C   PHE A  80     2606   4144   2752     21     96    -18       C  
ATOM    192  O   PHE A  80      34.675  18.813  -7.553  1.00 24.99           O  
ANISOU  192  O   PHE A  80     2591   4158   2746     41     94    -49       O  
ATOM    193  CB  PHE A  80      34.504  19.212 -10.481  1.00 22.29           C  
ANISOU  193  CB  PHE A  80     2296   3845   2328     85    108      8       C  
ATOM    194  CG  PHE A  80      33.116  19.686 -10.905  1.00 23.50           C  
ANISOU  194  CG  PHE A  80     2487   3951   2491    100     75      2       C  
ATOM    195  CD1 PHE A  80      32.671  20.978 -10.607  1.00 25.05           C  
ANISOU  195  CD1 PHE A  80     2696   4097   2725     71     62     21       C  
ATOM    196  CD2 PHE A  80      32.271  18.847 -11.635  1.00 23.83           C  
ANISOU  196  CD2 PHE A  80     2551   3998   2506    143     53    -23       C  
ATOM    197  CE1 PHE A  80      31.396  21.420 -11.027  1.00 25.23           C  
ANISOU  197  CE1 PHE A  80     2747   4079   2760     91     29     19       C  
ATOM    198  CE2 PHE A  80      30.987  19.282 -12.030  1.00 25.95           C  
ANISOU  198  CE2 PHE A  80     2847   4228   2786    157     16    -26       C  
ATOM    199  CZ  PHE A  80      30.566  20.564 -11.724  1.00 23.28           C  
ANISOU  199  CZ  PHE A  80     2515   3845   2486    134      6     -3       C  
ATOM    200  N   LEU A  81      34.216  21.019  -7.527  1.00 22.90           N  
ANISOU  200  N   LEU A  81     2353   3826   2522    -10     82    -20       N  
ATOM    201  CA  LEU A  81      33.567  20.975  -6.215  1.00 22.51           C  
ANISOU  201  CA  LEU A  81     2302   3746   2504    -18     66    -63       C  
ATOM    202  C   LEU A  81      32.373  21.932  -6.119  1.00 26.14           C  
ANISOU  202  C   LEU A  81     2791   4144   2997    -17     48    -74       C  
ATOM    203  O   LEU A  81      32.314  22.919  -6.851  1.00 27.89           O  
ANISOU  203  O   LEU A  81     3033   4338   3226    -25     44    -42       O  
ATOM    204  CB  LEU A  81      34.578  21.249  -5.072  1.00 22.60           C  
ANISOU  204  CB  LEU A  81     2286   3772   2529    -62     71    -68       C  
ATOM    205  CG  LEU A  81      35.297  22.616  -5.084  1.00 25.77           C  
ANISOU  205  CG  LEU A  81     2688   4152   2952   -114     73    -39       C  
ATOM    206  CD1 LEU A  81      34.474  23.683  -4.287  1.00 25.89           C  
ANISOU  206  CD1 LEU A  81     2732   4098   3007   -133     55    -69       C  
ATOM    207  CD2 LEU A  81      36.727  22.488  -4.516  1.00 21.43           C  
ANISOU  207  CD2 LEU A  81     2096   3649   2398   -153     82    -28       C  
ATOM    208  N   ARG A  82      31.438  21.620  -5.212  1.00 23.59           N  
ANISOU  208  N   ARG A  82     2468   3802   2693     -4     37   -116       N  
ATOM    209  CA  ARG A  82      30.373  22.532  -4.761  1.00 24.45           C  
ANISOU  209  CA  ARG A  82     2595   3854   2841     -1     24   -138       C  
ATOM    210  C   ARG A  82      30.774  23.093  -3.391  1.00 26.36           C  
ANISOU  210  C   ARG A  82     2833   4082   3100    -37     30   -166       C  
ATOM    211  O   ARG A  82      31.050  22.349  -2.457  1.00 25.62           O  
ANISOU  211  O   ARG A  82     2722   4021   2993    -44     37   -189       O  
ATOM    212  CB  ARG A  82      29.012  21.826  -4.694  1.00 23.65           C  
ANISOU  212  CB  ARG A  82     2490   3747   2749     38     14   -166       C  
ATOM    213  CG  ARG A  82      27.863  22.700  -4.099  1.00 24.61           C  
ANISOU  213  CG  ARG A  82     2620   3818   2913     49      8   -193       C  
ATOM    214  CD  ARG A  82      26.485  22.302  -4.652  1.00 22.34           C  
ANISOU  214  CD  ARG A  82     2326   3522   2641     91    -10   -200       C  
ATOM    215  NE  ARG A  82      26.309  22.756  -6.026  1.00 28.04           N  
ANISOU  215  NE  ARG A  82     3067   4230   3358    110    -31   -164       N  
ATOM    216  CZ  ARG A  82      25.145  22.829  -6.668  1.00 31.91           C  
ANISOU  216  CZ  ARG A  82     3555   4704   3865    145    -57   -161       C  
ATOM    217  NH1 ARG A  82      24.016  22.475  -6.060  1.00 21.22           N1+
ANISOU  217  NH1 ARG A  82     2177   3345   2542    164    -61   -194       N1+
ATOM    218  NH2 ARG A  82      25.099  23.261  -7.915  1.00 21.14           N  
ANISOU  218  NH2 ARG A  82     2212   3332   2488    160    -78   -123       N  
ATOM    219  N   LEU A  83      30.813  24.413  -3.298  1.00 25.64           N  
ANISOU  219  N   LEU A  83     2762   3942   3038    -59     25   -164       N  
ATOM    220  CA  LEU A  83      31.228  25.119  -2.101  1.00 26.19           C  
ANISOU  220  CA  LEU A  83     2837   3990   3124    -96     25   -195       C  
ATOM    221  C   LEU A  83      29.979  25.593  -1.315  1.00 28.26           C  
ANISOU  221  C   LEU A  83     3116   4208   3414    -72     23   -244       C  
ATOM    222  O   LEU A  83      29.065  26.168  -1.893  1.00 26.94           O  
ANISOU  222  O   LEU A  83     2966   3995   3275    -42     16   -239       O  
ATOM    223  CB  LEU A  83      32.161  26.295  -2.481  1.00 26.79           C  
ANISOU  223  CB  LEU A  83     2926   4034   3220   -144     19   -163       C  
ATOM    224  CG  LEU A  83      33.094  26.776  -1.371  1.00 32.09           C  
ANISOU  224  CG  LEU A  83     3592   4704   3897   -198     13   -188       C  
ATOM    225  CD1 LEU A  83      34.306  25.832  -1.228  1.00 30.38           C  
ANISOU  225  CD1 LEU A  83     3334   4564   3644   -221     19   -169       C  
ATOM    226  CD2 LEU A  83      33.543  28.224  -1.620  1.00 35.03           C  
ANISOU  226  CD2 LEU A  83     3990   5011   4309   -242      2   -171       C  
ATOM    227  N   TYR A  84      29.956  25.315  -0.010  1.00 25.00           N  
ANISOU  227  N   TYR A  84     2697   3813   2988    -82     30   -289       N  
ATOM    228  CA  TYR A  84      28.966  25.850   0.948  1.00 25.60           C  
ANISOU  228  CA  TYR A  84     2788   3855   3084    -63     37   -342       C  
ATOM    229  C   TYR A  84      29.779  26.677   1.917  1.00 29.26           C  
ANISOU  229  C   TYR A  84     3271   4301   3545   -108     31   -374       C  
ATOM    230  O   TYR A  84      30.882  26.274   2.321  1.00 28.22           O  
ANISOU  230  O   TYR A  84     3126   4213   3384   -148     24   -367       O  
ATOM    231  CB  TYR A  84      28.191  24.740   1.706  1.00 25.24           C  
ANISOU  231  CB  TYR A  84     2721   3855   3014    -36     54   -368       C  
ATOM    232  CG  TYR A  84      27.515  23.703   0.831  1.00 24.90           C  
ANISOU  232  CG  TYR A  84     2655   3835   2971     -2     54   -339       C  
ATOM    233  CD1 TYR A  84      26.214  23.897   0.355  1.00 27.17           C  
ANISOU  233  CD1 TYR A  84     2938   4094   3291     39     54   -343       C  
ATOM    234  CD2 TYR A  84      28.155  22.508   0.513  1.00 22.70           C  
ANISOU  234  CD2 TYR A  84     2357   3606   2661     -9     53   -310       C  
ATOM    235  CE1 TYR A  84      25.582  22.937  -0.441  1.00 25.47           C  
ANISOU  235  CE1 TYR A  84     2702   3900   3076     66     47   -321       C  
ATOM    236  CE2 TYR A  84      27.531  21.540  -0.274  1.00 22.58           C  
ANISOU  236  CE2 TYR A  84     2326   3606   2646     21     49   -291       C  
ATOM    237  CZ  TYR A  84      26.247  21.752  -0.746  1.00 27.74           C  
ANISOU  237  CZ  TYR A  84     2978   4232   3330     54     44   -298       C  
ATOM    238  OH  TYR A  84      25.657  20.773  -1.525  1.00 22.68           O  
ANISOU  238  OH  TYR A  84     2321   3608   2689     77     33   -283       O  
ATOM    239  N   TYR A  85      29.251  27.841   2.287  1.00 24.57           N  
ANISOU  239  N   TYR A  85     2709   3641   2986   -103     27   -413       N  
ATOM    240  CA  TYR A  85      30.072  28.819   2.996  1.00 24.86           C  
ANISOU  240  CA  TYR A  85     2772   3644   3030   -152     13   -443       C  
ATOM    241  C   TYR A  85      29.183  29.786   3.787  1.00 28.39           C  
ANISOU  241  C   TYR A  85     3255   4030   3503   -128     19   -511       C  
ATOM    242  O   TYR A  85      28.023  30.030   3.415  1.00 26.48           O  
ANISOU  242  O   TYR A  85     3017   3752   3292    -74     30   -516       O  
ATOM    243  CB  TYR A  85      31.051  29.575   2.022  1.00 25.15           C  
ANISOU  243  CB  TYR A  85     2817   3643   3096   -196     -7   -392       C  
ATOM    244  CG  TYR A  85      30.324  30.215   0.862  1.00 28.29           C  
ANISOU  244  CG  TYR A  85     3233   3978   3538   -162    -10   -356       C  
ATOM    245  CD1 TYR A  85      29.776  31.494   0.974  1.00 31.05           C  
ANISOU  245  CD1 TYR A  85     3623   4235   3938   -152    -19   -383       C  
ATOM    246  CD2 TYR A  85      30.143  29.525  -0.343  1.00 28.68           C  
ANISOU  246  CD2 TYR A  85     3261   4060   3576   -136     -4   -297       C  
ATOM    247  CE1 TYR A  85      29.071  32.074  -0.080  1.00 29.90           C  
ANISOU  247  CE1 TYR A  85     3495   4032   3834   -115    -25   -345       C  
ATOM    248  CE2 TYR A  85      29.444  30.102  -1.407  1.00 28.38           C  
ANISOU  248  CE2 TYR A  85     3241   3970   3572   -102    -12   -261       C  
ATOM    249  CZ  TYR A  85      28.910  31.375  -1.265  1.00 32.92           C  
ANISOU  249  CZ  TYR A  85     3854   4455   4200    -92    -23   -282       C  
ATOM    250  OH  TYR A  85      28.214  31.946  -2.291  1.00 29.65           O  
ANISOU  250  OH  TYR A  85     3457   3990   3819    -56    -34   -242       O  
ATOM    251  N   PRO A  86      29.718  30.338   4.890  1.00 26.63           N  
ANISOU  251  N   PRO A  86     3056   3796   3265   -164      9   -566       N  
ATOM    252  CA  PRO A  86      28.971  31.360   5.636  1.00 26.82           C  
ANISOU  252  CA  PRO A  86     3123   3755   3313   -139     15   -638       C  
ATOM    253  C   PRO A  86      28.766  32.570   4.729  1.00 30.75           C  
ANISOU  253  C   PRO A  86     3651   4150   3882   -133     -1   -619       C  
ATOM    254  O   PRO A  86      29.725  33.066   4.150  1.00 28.78           O  
ANISOU  254  O   PRO A  86     3410   3869   3656   -185    -27   -579       O  
ATOM    255  CB  PRO A  86      29.902  31.663   6.827  1.00 28.65           C  
ANISOU  255  CB  PRO A  86     3376   4000   3509   -195     -4   -692       C  
ATOM    256  CG  PRO A  86      30.750  30.445   6.954  1.00 31.80           C  
ANISOU  256  CG  PRO A  86     3733   4496   3854   -227     -8   -652       C  
ATOM    257  CD  PRO A  86      31.028  30.085   5.531  1.00 27.38           C  
ANISOU  257  CD  PRO A  86     3144   3938   3322   -226    -10   -568       C  
ATOM    258  N   SER A  87      27.518  33.022   4.575  1.00 30.43           N  
ANISOU  258  N   SER A  87     3622   4060   3880    -67     15   -642       N  
ATOM    259  CA  SER A  87      27.279  34.102   3.624  1.00 31.91           C  
ANISOU  259  CA  SER A  87     3838   4149   4137    -54     -4   -612       C  
ATOM    260  C   SER A  87      26.892  35.427   4.290  1.00 34.97           C  
ANISOU  260  C   SER A  87     4280   4437   4571    -37     -8   -685       C  
ATOM    261  O   SER A  87      26.246  35.459   5.347  1.00 33.32           O  
ANISOU  261  O   SER A  87     4079   4236   4344     -1     14   -763       O  
ATOM    262  CB  SER A  87      26.274  33.691   2.554  1.00 34.82           C  
ANISOU  262  CB  SER A  87     4178   4526   4526      8      4   -559       C  
ATOM    263  OG  SER A  87      24.948  33.740   3.042  1.00 44.43           O  
ANISOU  263  OG  SER A  87     5388   5735   5758     80     29   -609       O  
ATOM    264  N   GLN A  88      27.309  36.523   3.648  1.00 33.15           N  
ANISOU  264  N   GLN A  88     4087   4109   4399    -63    -38   -657       N  
ATOM    265  CA  GLN A  88      27.026  37.903   4.054  1.00 33.89           C  
ANISOU  265  CA  GLN A  88     4240   4082   4553    -50    -52   -716       C  
ATOM    266  C   GLN A  88      25.492  38.170   4.001  1.00 37.77           C  
ANISOU  266  C   GLN A  88     4733   4537   5082     53    -28   -744       C  
ATOM    267  O   GLN A  88      24.929  38.824   4.879  1.00 36.70           O  
ANISOU  267  O   GLN A  88     4629   4350   4965     92    -16   -831       O  
ATOM    268  CB  GLN A  88      27.777  38.834   3.078  1.00 35.74           C  
ANISOU  268  CB  GLN A  88     4507   4226   4847   -101    -88   -647       C  
ATOM    269  CG  GLN A  88      27.702  40.343   3.370  1.00 48.84           C  
ANISOU  269  CG  GLN A  88     6236   5741   6581   -104   -111   -697       C  
ATOM    270  CD  GLN A  88      28.398  41.117   2.264  1.00 61.61           C  
ANISOU  270  CD  GLN A  88     7876   7276   8257   -158   -144   -607       C  
ATOM    271  NE2 GLN A  88      29.652  41.468   2.499  1.00 50.82           N  
ANISOU  271  NE2 GLN A  88     6524   5892   6893   -255   -168   -603       N  
ATOM    272  OE1 GLN A  88      27.845  41.360   1.170  1.00 51.44           O  
ANISOU  272  OE1 GLN A  88     6589   5949   7008   -115   -147   -534       O  
ATOM    273  N   ASP A  89      24.832  37.642   2.958  1.00 33.73           N  
ANISOU  273  N   ASP A  89     4181   4055   4580     98    -23   -673       N  
ATOM    274  CA  ASP A  89      23.442  37.958   2.620  1.00 33.52           C  
ANISOU  274  CA  ASP A  89     4145   3988   4602    192    -13   -678       C  
ATOM    275  C   ASP A  89      22.580  36.709   2.591  1.00 36.08           C  
ANISOU  275  C   ASP A  89     4402   4421   4886    238     16   -669       C  
ATOM    276  O   ASP A  89      23.079  35.600   2.380  1.00 35.99           O  
ANISOU  276  O   ASP A  89     4355   4501   4818    199     19   -629       O  
ATOM    277  CB  ASP A  89      23.391  38.707   1.269  1.00 35.53           C  
ANISOU  277  CB  ASP A  89     4421   4159   4920    202    -48   -595       C  
ATOM    278  CG  ASP A  89      24.315  39.915   1.266  1.00 41.75           C  
ANISOU  278  CG  ASP A  89     5274   4836   5753    144    -78   -593       C  
ATOM    279  OD1 ASP A  89      24.020  40.886   1.985  1.00 41.88           O  
ANISOU  279  OD1 ASP A  89     5337   4761   5815    168    -79   -667       O  
ATOM    280  OD2 ASP A  89      25.399  39.827   0.664  1.00 53.60           O1-
ANISOU  280  OD2 ASP A  89     6779   6349   7239     68    -97   -527       O1-
ATOM    281  N   ASN A  90      21.283  36.903   2.800  1.00 33.45           N  
ANISOU  281  N   ASN A  90     4050   4072   4586    322     37   -706       N  
ATOM    282  CA  ASN A  90      20.294  35.854   2.906  1.00 32.52           C  
ANISOU  282  CA  ASN A  90     3867   4046   4443    370     67   -706       C  
ATOM    283  C   ASN A  90      19.075  36.112   1.997  1.00 35.48           C  
ANISOU  283  C   ASN A  90     4211   4390   4881    449     55   -669       C  
ATOM    284  O   ASN A  90      17.977  35.642   2.299  1.00 33.41           O  
ANISOU  284  O   ASN A  90     3895   4175   4623    506     83   -693       O  
ATOM    285  CB  ASN A  90      19.860  35.680   4.368  1.00 34.61           C  
ANISOU  285  CB  ASN A  90     4123   4352   4675    392    116   -800       C  
ATOM    286  CG  ASN A  90      19.211  34.350   4.629  1.00 40.70           C  
ANISOU  286  CG  ASN A  90     4825   5237   5402    408    150   -791       C  
ATOM    287  ND2 ASN A  90      18.164  34.351   5.402  1.00 32.74           N  
ANISOU  287  ND2 ASN A  90     3789   4252   4399    468    194   -848       N  
ATOM    288  OD1 ASN A  90      19.598  33.325   4.073  1.00 31.49           O  
ANISOU  288  OD1 ASN A  90     3629   4135   4201    368    138   -731       O  
ATOM    289  N   ASP A  91      19.276  36.826   0.873  1.00 31.28           N  
ANISOU  289  N   ASP A  91     3708   3783   4395    450     12   -604       N  
ATOM    290  CA  ASP A  91      18.178  37.227  -0.023  1.00 30.83           C  
ANISOU  290  CA  ASP A  91     3628   3686   4400    528    -10   -565       C  
ATOM    291  C   ASP A  91      18.406  36.804  -1.487  1.00 33.18           C  
ANISOU  291  C   ASP A  91     3915   4006   4686    507    -53   -461       C  
ATOM    292  O   ASP A  91      17.881  37.443  -2.418  1.00 33.95           O  
ANISOU  292  O   ASP A  91     4020   4044   4834    554    -87   -410       O  
ATOM    293  CB  ASP A  91      17.963  38.743   0.073  1.00 33.53           C  
ANISOU  293  CB  ASP A  91     4027   3893   4820    571    -24   -591       C  
ATOM    294  CG  ASP A  91      19.116  39.579  -0.455  1.00 41.37           C  
ANISOU  294  CG  ASP A  91     5091   4799   5829    507    -60   -546       C  
ATOM    295  OD1 ASP A  91      20.268  39.076  -0.455  1.00 37.18           O  
ANISOU  295  OD1 ASP A  91     4571   4313   5243    421    -62   -525       O  
ATOM    296  OD2 ASP A  91      18.867  40.730  -0.866  1.00 50.80           O1-
ANISOU  296  OD2 ASP A  91     6327   5879   7096    544    -87   -529       O1-
ATOM    297  N   ARG A  92      19.179  35.743  -1.683  1.00 27.89           N  
ANISOU  297  N   ARG A  92     3228   3421   3948    444    -49   -431       N  
ATOM    298  CA  ARG A  92      19.463  35.250  -3.022  1.00 28.37           C  
ANISOU  298  CA  ARG A  92     3281   3515   3983    423    -84   -343       C  
ATOM    299  C   ARG A  92      18.479  34.152  -3.393  1.00 34.12           C  
ANISOU  299  C   ARG A  92     3943   4327   4695    463    -85   -331       C  
ATOM    300  O   ARG A  92      17.771  33.622  -2.522  1.00 33.95           O  
ANISOU  300  O   ARG A  92     3877   4350   4672    488    -53   -388       O  
ATOM    301  CB  ARG A  92      20.928  34.768  -3.116  1.00 27.31           C  
ANISOU  301  CB  ARG A  92     3168   3419   3788    336    -80   -316       C  
ATOM    302  CG  ARG A  92      21.947  35.816  -2.610  1.00 32.18           C  
ANISOU  302  CG  ARG A  92     3844   3958   4425    284    -80   -334       C  
ATOM    303  CD  ARG A  92      21.753  37.143  -3.305  1.00 34.24           C  
ANISOU  303  CD  ARG A  92     4151   4105   4753    309   -110   -294       C  
ATOM    304  NE  ARG A  92      22.519  38.280  -2.773  1.00 28.46           N  
ANISOU  304  NE  ARG A  92     3479   3277   4058    267   -114   -318       N  
ATOM    305  CZ  ARG A  92      23.686  38.684  -3.267  1.00 40.77           C  
ANISOU  305  CZ  ARG A  92     5072   4806   5613    194   -130   -263       C  
ATOM    306  NH1 ARG A  92      24.256  38.027  -4.274  1.00 28.94           N1+
ANISOU  306  NH1 ARG A  92     3555   3374   4067    160   -137   -183       N1+
ATOM    307  NH2 ARG A  92      24.298  39.744  -2.753  1.00 33.37           N  
ANISOU  307  NH2 ARG A  92     4186   3774   4719    154   -137   -290       N  
ATOM    308  N   LEU A  93      18.419  33.821  -4.681  1.00 31.58           N  
ANISOU  308  N   LEU A  93     3614   4027   4358    466   -123   -259       N  
ATOM    309  CA  LEU A  93      17.748  32.596  -5.147  1.00 31.13           C  
ANISOU  309  CA  LEU A  93     3499   4058   4272    481   -133   -244       C  
ATOM    310  C   LEU A  93      18.308  31.388  -4.440  1.00 31.35           C  
ANISOU  310  C   LEU A  93     3504   4166   4242    430    -99   -277       C  
ATOM    311  O   LEU A  93      19.516  31.350  -4.195  1.00 28.68           O  
ANISOU  311  O   LEU A  93     3201   3831   3866    372    -85   -275       O  
ATOM    312  CB  LEU A  93      17.926  32.436  -6.674  1.00 31.14           C  
ANISOU  312  CB  LEU A  93     3513   4072   4246    478   -181   -162       C  
ATOM    313  CG  LEU A  93      17.179  33.495  -7.515  1.00 35.62           C  
ANISOU  313  CG  LEU A  93     4095   4570   4869    539   -226   -116       C  
ATOM    314  CD1 LEU A  93      17.389  33.271  -9.011  1.00 35.69           C  
ANISOU  314  CD1 LEU A  93     4121   4604   4835    532   -272    -33       C  
ATOM    315  CD2 LEU A  93      15.693  33.583  -7.122  1.00 38.81           C  
ANISOU  315  CD2 LEU A  93     4441   4971   5333    615   -229   -155       C  
ATOM    316  N   ASP A  94      17.435  30.404  -4.096  1.00 27.45           N  
ANISOU  316  N   ASP A  94     2949   3736   3744    450    -86   -304       N  
ATOM    317  CA  ASP A  94      17.912  29.133  -3.564  1.00 27.91           C  
ANISOU  317  CA  ASP A  94     2987   3870   3748    404    -61   -322       C  
ATOM    318  C   ASP A  94      18.674  28.343  -4.646  1.00 30.70           C  
ANISOU  318  C   ASP A  94     3354   4263   4049    366    -89   -270       C  
ATOM    319  O   ASP A  94      18.533  28.614  -5.859  1.00 29.42           O  
ANISOU  319  O   ASP A  94     3204   4085   3889    384   -129   -219       O  
ATOM    320  CB  ASP A  94      16.767  28.308  -2.955  1.00 30.79           C  
ANISOU  320  CB  ASP A  94     3285   4286   4128    430    -40   -356       C  
ATOM    321  CG  ASP A  94      16.323  28.782  -1.579  1.00 37.33           C  
ANISOU  321  CG  ASP A  94     4101   5103   4981    452      9   -420       C  
ATOM    322  OD1 ASP A  94      17.166  29.283  -0.823  1.00 39.56           O  
ANISOU  322  OD1 ASP A  94     4427   5359   5243    424     33   -449       O  
ATOM    323  OD2 ASP A  94      15.174  28.565  -1.236  1.00 38.76           O1-
ANISOU  323  OD2 ASP A  94     4226   5306   5195    491     24   -441       O1-
ATOM    324  N   THR A  95      19.483  27.381  -4.201  1.00 26.66           N  
ANISOU  324  N   THR A  95     2840   3802   3488    318    -66   -280       N  
ATOM    325  CA  THR A  95      20.365  26.606  -5.081  1.00 26.63           C  
ANISOU  325  CA  THR A  95     2851   3837   3430    284    -83   -240       C  
ATOM    326  C   THR A  95      19.634  25.429  -5.715  1.00 29.65           C  
ANISOU  326  C   THR A  95     3196   4270   3800    299   -106   -232       C  
ATOM    327  O   THR A  95      19.055  24.624  -4.992  1.00 28.35           O  
ANISOU  327  O   THR A  95     2992   4137   3643    299    -88   -264       O  
ATOM    328  CB  THR A  95      21.601  26.140  -4.291  1.00 32.14           C  
ANISOU  328  CB  THR A  95     3562   4563   4087    231    -51   -256       C  
ATOM    329  CG2 THR A  95      22.533  25.232  -5.122  1.00 28.88           C  
ANISOU  329  CG2 THR A  95     3158   4196   3619    203    -61   -220       C  
ATOM    330  OG1 THR A  95      22.306  27.281  -3.815  1.00 27.75           O  
ANISOU  330  OG1 THR A  95     3042   3957   3544    212    -39   -263       O  
ATOM    331  N   LEU A  96      19.675  25.315  -7.061  1.00 28.67           N  
ANISOU  331  N   LEU A  96     3086   4153   3654    309   -146   -187       N  
ATOM    332  CA  LEU A  96      19.097  24.152  -7.766  1.00 28.06           C  
ANISOU  332  CA  LEU A  96     2982   4122   3558    317   -176   -184       C  
ATOM    333  C   LEU A  96      19.841  22.866  -7.311  1.00 28.61           C  
ANISOU  333  C   LEU A  96     3047   4238   3586    278   -151   -203       C  
ATOM    334  O   LEU A  96      21.077  22.806  -7.383  1.00 26.41           O  
ANISOU  334  O   LEU A  96     2799   3969   3266    249   -133   -190       O  
ATOM    335  CB  LEU A  96      19.196  24.342  -9.309  1.00 28.12           C  
ANISOU  335  CB  LEU A  96     3019   4132   3534    333   -222   -135       C  
ATOM    336  CG  LEU A  96      18.479  23.311 -10.211  1.00 30.82           C  
ANISOU  336  CG  LEU A  96     3339   4515   3856    347   -268   -134       C  
ATOM    337  CD1 LEU A  96      16.995  23.292  -9.934  1.00 29.10           C  
ANISOU  337  CD1 LEU A  96     3065   4293   3698    379   -292   -155       C  
ATOM    338  CD2 LEU A  96      18.715  23.640 -11.703  1.00 30.92           C  
ANISOU  338  CD2 LEU A  96     3392   4534   3821    362   -311    -85       C  
ATOM    339  N   TRP A  97      19.080  21.857  -6.850  1.00 25.23           N  
ANISOU  339  N   TRP A  97     2576   3837   3173    277   -149   -231       N  
ATOM    340  CA  TRP A  97      19.605  20.677  -6.150  1.00 25.17           C  
ANISOU  340  CA  TRP A  97     2559   3863   3141    244   -122   -250       C  
ATOM    341  C   TRP A  97      20.326  19.716  -7.097  1.00 26.15           C  
ANISOU  341  C   TRP A  97     2707   4014   3215    231   -143   -236       C  
ATOM    342  O   TRP A  97      21.469  19.322  -6.838  1.00 23.67           O  
ANISOU  342  O   TRP A  97     2414   3715   2865    207   -120   -233       O  
ATOM    343  CB  TRP A  97      18.471  19.974  -5.368  1.00 24.58           C  
ANISOU  343  CB  TRP A  97     2431   3802   3106    245   -113   -277       C  
ATOM    344  CG  TRP A  97      18.855  18.707  -4.650  1.00 23.80           C  
ANISOU  344  CG  TRP A  97     2323   3732   2988    211    -91   -289       C  
ATOM    345  CD1 TRP A  97      19.881  18.539  -3.765  1.00 26.00           C  
ANISOU  345  CD1 TRP A  97     2621   4021   3237    186    -53   -294       C  
ATOM    346  CD2 TRP A  97      18.124  17.471  -4.658  1.00 23.69           C  
ANISOU  346  CD2 TRP A  97     2274   3737   2990    201   -105   -296       C  
ATOM    347  CE2 TRP A  97      18.785  16.585  -3.777  1.00 25.75           C  
ANISOU  347  CE2 TRP A  97     2540   4014   3230    170    -73   -301       C  
ATOM    348  CE3 TRP A  97      16.950  17.035  -5.306  1.00 24.74           C  
ANISOU  348  CE3 TRP A  97     2370   3873   3159    211   -145   -297       C  
ATOM    349  NE1 TRP A  97      19.864  17.258  -3.259  1.00 24.60           N  
ANISOU  349  NE1 TRP A  97     2427   3866   3054    164    -43   -299       N  
ATOM    350  CZ2 TRP A  97      18.346  15.265  -3.569  1.00 24.32           C  
ANISOU  350  CZ2 TRP A  97     2334   3844   3062    149    -78   -303       C  
ATOM    351  CZ3 TRP A  97      16.524  15.726  -5.104  1.00 25.92           C  
ANISOU  351  CZ3 TRP A  97     2492   4035   3321    186   -152   -304       C  
ATOM    352  CH2 TRP A  97      17.218  14.859  -4.244  1.00 25.73           C  
ANISOU  352  CH2 TRP A  97     2478   4020   3278    154   -117   -306       C  
ATOM    353  N   ILE A  98      19.662  19.341  -8.179  1.00 22.79           N  
ANISOU  353  N   ILE A  98     2277   3595   2786    250   -189   -228       N  
ATOM    354  CA  ILE A  98      20.268  18.521  -9.241  1.00 23.54           C  
ANISOU  354  CA  ILE A  98     2401   3715   2828    247   -213   -220       C  
ATOM    355  C   ILE A  98      20.260  19.370 -10.537  1.00 26.84           C  
ANISOU  355  C   ILE A  98     2850   4129   3219    272   -248   -186       C  
ATOM    356  O   ILE A  98      19.234  19.475 -11.182  1.00 26.19           O  
ANISOU  356  O   ILE A  98     2754   4043   3153    295   -294   -183       O  
ATOM    357  CB  ILE A  98      19.639  17.088  -9.380  1.00 26.09           C  
ANISOU  357  CB  ILE A  98     2702   4055   3156    240   -239   -246       C  
ATOM    358  CG1 ILE A  98      19.700  16.286  -8.030  1.00 26.25           C  
ANISOU  358  CG1 ILE A  98     2695   4076   3202    212   -201   -268       C  
ATOM    359  CG2 ILE A  98      20.367  16.279 -10.499  1.00 28.21           C  
ANISOU  359  CG2 ILE A  98     3010   4345   3363    242   -262   -247       C  
ATOM    360  CD1 ILE A  98      18.729  14.966  -7.968  1.00 23.32           C  
ANISOU  360  CD1 ILE A  98     2289   3709   2863    198   -228   -290       C  
ATOM    361  N   PRO A  99      21.390  19.990 -10.913  1.00 27.52           N  
ANISOU  361  N   PRO A  99     2976   4215   3264    266   -228   -156       N  
ATOM    362  CA  PRO A  99      21.332  21.089 -11.898  1.00 29.05           C  
ANISOU  362  CA  PRO A  99     3198   4396   3444    287   -252   -113       C  
ATOM    363  C   PRO A  99      21.352  20.733 -13.400  1.00 31.25           C  
ANISOU  363  C   PRO A  99     3508   4706   3660    306   -293    -92       C  
ATOM    364  O   PRO A  99      21.259  21.648 -14.229  1.00 31.81           O  
ANISOU  364  O   PRO A  99     3604   4767   3715    324   -315    -48       O  
ATOM    365  CB  PRO A  99      22.530  21.944 -11.505  1.00 30.88           C  
ANISOU  365  CB  PRO A  99     3454   4611   3667    263   -208    -88       C  
ATOM    366  CG  PRO A  99      23.544  20.954 -11.033  1.00 33.70           C  
ANISOU  366  CG  PRO A  99     3808   5002   3994    236   -172   -109       C  
ATOM    367  CD  PRO A  99      22.770  19.771 -10.439  1.00 28.89           C  
ANISOU  367  CD  PRO A  99     3165   4404   3407    238   -182   -155       C  
ATOM    368  N   ASN A 100      21.467  19.440 -13.778  1.00 26.91           N  
ANISOU  368  N   ASN A 100     2960   4192   3073    303   -304   -122       N  
ATOM    369  CA  ASN A 100      21.550  19.063 -15.197  1.00 27.84           C  
ANISOU  369  CA  ASN A 100     3114   4344   3120    322   -341   -111       C  
ATOM    370  C   ASN A 100      20.805  17.780 -15.410  1.00 30.20           C  
ANISOU  370  C   ASN A 100     3398   4658   3420    327   -382   -160       C  
ATOM    371  O   ASN A 100      20.870  16.899 -14.564  1.00 27.28           O  
ANISOU  371  O   ASN A 100     3005   4281   3079    308   -361   -196       O  
ATOM    372  CB  ASN A 100      23.007  18.903 -15.686  1.00 25.80           C  
ANISOU  372  CB  ASN A 100     2894   4120   2789    314   -299    -93       C  
ATOM    373  CG  ASN A 100      23.865  20.115 -15.445  1.00 30.53           C  
ANISOU  373  CG  ASN A 100     3504   4704   3392    299   -257    -43       C  
ATOM    374  ND2 ASN A 100      24.048  20.945 -16.446  1.00 26.29           N  
ANISOU  374  ND2 ASN A 100     3001   4175   2813    311   -267      9       N  
ATOM    375  OD1 ASN A 100      24.368  20.318 -14.359  1.00 25.74           O  
ANISOU  375  OD1 ASN A 100     2877   4078   2825    273   -217    -50       O  
ATOM    376  N   LYS A 101      20.100  17.684 -16.537  1.00 29.15           N  
ANISOU  376  N   LYS A 101     3280   4543   3254    349   -444   -157       N  
ATOM    377  CA  LYS A 101      19.404  16.467 -16.983  1.00 29.29           C  
ANISOU  377  CA  LYS A 101     3292   4574   3263    350   -496   -205       C  
ATOM    378  C   LYS A 101      20.308  15.221 -16.995  1.00 29.38           C  
ANISOU  378  C   LYS A 101     3328   4602   3234    339   -468   -245       C  
ATOM    379  O   LYS A 101      19.841  14.133 -16.679  1.00 27.31           O  
ANISOU  379  O   LYS A 101     3048   4327   3002    325   -490   -291       O  
ATOM    380  CB  LYS A 101      18.739  16.674 -18.371  1.00 32.12           C  
ANISOU  380  CB  LYS A 101     3675   4958   3571    378   -570   -192       C  
ATOM    381  CG  LYS A 101      19.703  16.808 -19.569  1.00 33.51           C  
ANISOU  381  CG  LYS A 101     3918   5175   3639    397   -562   -169       C  
ATOM    382  CD  LYS A 101      18.983  17.285 -20.863  1.00 37.95           C  
ANISOU  382  CD  LYS A 101     4506   5764   4149    426   -636   -141       C  
ATOM    383  CE  LYS A 101      19.875  17.221 -22.095  1.00 47.74           C  
ANISOU  383  CE  LYS A 101     5815   7055   5268    444   -628   -125       C  
ATOM    384  NZ  LYS A 101      21.066  18.123 -22.015  1.00 41.36           N1+
ANISOU  384  NZ  LYS A 101     5030   6252   4433    441   -554    -65       N1+
ATOM    385  N   GLU A 102      21.591  15.375 -17.354  1.00 25.22           N  
ANISOU  385  N   GLU A 102     2841   4099   2643    346   -422   -226       N  
ATOM    386  CA  GLU A 102      22.501  14.225 -17.476  1.00 25.83           C  
ANISOU  386  CA  GLU A 102     2942   4195   2677    348   -396   -263       C  
ATOM    387  C   GLU A 102      22.749  13.550 -16.099  1.00 27.46           C  
ANISOU  387  C   GLU A 102     3113   4371   2949    322   -358   -288       C  
ATOM    388  O   GLU A 102      23.015  12.359 -16.079  1.00 25.43           O  
ANISOU  388  O   GLU A 102     2866   4112   2683    323   -358   -329       O  
ATOM    389  CB  GLU A 102      23.838  14.610 -18.140  1.00 26.94           C  
ANISOU  389  CB  GLU A 102     3122   4376   2738    362   -348   -232       C  
ATOM    390  CG  GLU A 102      23.748  15.080 -19.597  1.00 30.01           C  
ANISOU  390  CG  GLU A 102     3556   4805   3042    390   -380   -208       C  
ATOM    391  CD  GLU A 102      23.341  16.528 -19.838  1.00 36.73           C  
ANISOU  391  CD  GLU A 102     4406   5649   3901    390   -394   -142       C  
ATOM    392  OE1 GLU A 102      23.044  17.252 -18.861  1.00 32.76           O  
ANISOU  392  OE1 GLU A 102     3866   5105   3476    372   -381   -120       O  
ATOM    393  OE2 GLU A 102      23.379  16.956 -21.013  1.00 37.45           O1-
ANISOU  393  OE2 GLU A 102     4538   5775   3916    412   -415   -110       O1-
ATOM    394  N   TYR A 103      22.657  14.304 -14.968  1.00 23.89           N  
ANISOU  394  N   TYR A 103     2624   3895   2558    301   -327   -262       N  
ATOM    395  CA  TYR A 103      22.723  13.685 -13.625  1.00 23.44           C  
ANISOU  395  CA  TYR A 103     2533   3815   2558    277   -297   -282       C  
ATOM    396  C   TYR A 103      21.551  12.710 -13.432  1.00 26.35           C  
ANISOU  396  C   TYR A 103     2877   4161   2974    265   -341   -319       C  
ATOM    397  O   TYR A 103      21.746  11.658 -12.838  1.00 26.37           O  
ANISOU  397  O   TYR A 103     2873   4150   2996    251   -329   -344       O  
ATOM    398  CB  TYR A 103      22.766  14.721 -12.471  1.00 22.90           C  
ANISOU  398  CB  TYR A 103     2434   3730   2538    258   -258   -254       C  
ATOM    399  CG  TYR A 103      24.089  15.456 -12.408  1.00 24.80           C  
ANISOU  399  CG  TYR A 103     2692   3986   2745    256   -210   -222       C  
ATOM    400  CD1 TYR A 103      25.252  14.810 -11.982  1.00 25.54           C  
ANISOU  400  CD1 TYR A 103     2789   4095   2818    247   -171   -227       C  
ATOM    401  CD2 TYR A 103      24.193  16.784 -12.820  1.00 24.90           C  
ANISOU  401  CD2 TYR A 103     2717   3997   2746    260   -207   -181       C  
ATOM    402  CE1 TYR A 103      26.482  15.475 -11.949  1.00 25.25           C  
ANISOU  402  CE1 TYR A 103     2760   4079   2755    241   -129   -196       C  
ATOM    403  CE2 TYR A 103      25.417  17.459 -12.786  1.00 25.23           C  
ANISOU  403  CE2 TYR A 103     2772   4052   2762    248   -164   -148       C  
ATOM    404  CZ  TYR A 103      26.555  16.797 -12.355  1.00 27.17           C  
ANISOU  404  CZ  TYR A 103     3014   4320   2989    237   -125   -156       C  
ATOM    405  OH  TYR A 103      27.748  17.447 -12.341  1.00 24.05           O  
ANISOU  405  OH  TYR A 103     2622   3942   2573    223    -86   -123       O  
ATOM    406  N   PHE A 104      20.344  13.065 -13.929  1.00 23.95           N  
ANISOU  406  N   PHE A 104     2557   3852   2691    271   -395   -320       N  
ATOM    407  CA  PHE A 104      19.175  12.166 -13.884  1.00 24.60           C  
ANISOU  407  CA  PHE A 104     2610   3918   2819    256   -445   -353       C  
ATOM    408  C   PHE A 104      19.365  10.907 -14.712  1.00 27.70           C  
ANISOU  408  C   PHE A 104     3041   4311   3173    259   -480   -397       C  
ATOM    409  O   PHE A 104      18.980   9.841 -14.241  1.00 26.99           O  
ANISOU  409  O   PHE A 104     2934   4195   3126    235   -494   -426       O  
ATOM    410  CB  PHE A 104      17.873  12.895 -14.255  1.00 25.58           C  
ANISOU  410  CB  PHE A 104     2700   4043   2976    264   -497   -341       C  
ATOM    411  CG  PHE A 104      17.498  13.932 -13.212  1.00 25.59           C  
ANISOU  411  CG  PHE A 104     2656   4031   3036    261   -460   -312       C  
ATOM    412  CD1 PHE A 104      16.906  13.553 -12.010  1.00 26.49           C  
ANISOU  412  CD1 PHE A 104     2717   4129   3220    235   -437   -322       C  
ATOM    413  CD2 PHE A 104      17.730  15.288 -13.440  1.00 24.69           C  
ANISOU  413  CD2 PHE A 104     2555   3921   2906    284   -447   -274       C  
ATOM    414  CE1 PHE A 104      16.557  14.508 -11.054  1.00 27.26           C  
ANISOU  414  CE1 PHE A 104     2777   4217   3364    238   -399   -303       C  
ATOM    415  CE2 PHE A 104      17.375  16.242 -12.490  1.00 25.66           C  
ANISOU  415  CE2 PHE A 104     2641   4024   3083    285   -414   -255       C  
ATOM    416  CZ  PHE A 104      16.796  15.847 -11.304  1.00 25.94           C  
ANISOU  416  CZ  PHE A 104     2626   4049   3181    264   -389   -274       C  
ATOM    417  N   TRP A 105      19.960  11.018 -15.926  1.00 27.46           N  
ANISOU  417  N   TRP A 105     3063   4310   3060    289   -495   -400       N  
ATOM    418  CA  TRP A 105      20.367   9.859 -16.744  1.00 28.80           C  
ANISOU  418  CA  TRP A 105     3281   4485   3177    301   -520   -448       C  
ATOM    419  C   TRP A 105      21.355   8.947 -16.004  1.00 29.42           C  
ANISOU  419  C   TRP A 105     3368   4544   3266    296   -467   -466       C  
ATOM    420  O   TRP A 105      21.188   7.726 -16.003  1.00 29.59           O  
ANISOU  420  O   TRP A 105     3401   4536   3305    288   -491   -510       O  
ATOM    421  CB  TRP A 105      20.949  10.318 -18.102  1.00 30.01           C  
ANISOU  421  CB  TRP A 105     3490   4684   3229    339   -528   -441       C  
ATOM    422  CG  TRP A 105      19.934  10.990 -18.991  1.00 33.81           C  
ANISOU  422  CG  TRP A 105     3972   5184   3692    347   -595   -427       C  
ATOM    423  CD1 TRP A 105      18.574  10.889 -18.905  1.00 37.51           C  
ANISOU  423  CD1 TRP A 105     4399   5633   4220    330   -660   -440       C  
ATOM    424  CD2 TRP A 105      20.201  11.867 -20.093  1.00 34.65           C  
ANISOU  424  CD2 TRP A 105     4117   5334   3714    378   -606   -393       C  
ATOM    425  CE2 TRP A 105      18.951  12.265 -20.624  1.00 40.54           C  
ANISOU  425  CE2 TRP A 105     4847   6083   4473    380   -683   -387       C  
ATOM    426  CE3 TRP A 105      21.374  12.356 -20.691  1.00 36.10           C  
ANISOU  426  CE3 TRP A 105     4345   5558   3813    402   -557   -364       C  
ATOM    427  NE1 TRP A 105      17.980  11.656 -19.874  1.00 39.04           N  
ANISOU  427  NE1 TRP A 105     4603   5856   4374    350   -715   -418       N  
ATOM    428  CZ2 TRP A 105      18.840  13.131 -21.724  1.00 40.49           C  
ANISOU  428  CZ2 TRP A 105     4873   6116   4396    408   -717   -349       C  
ATOM    429  CZ3 TRP A 105      21.264  13.221 -21.771  1.00 38.77           C  
ANISOU  429  CZ3 TRP A 105     4715   5935   4081    426   -583   -324       C  
ATOM    430  CH2 TRP A 105      20.011  13.594 -22.279  1.00 40.12           C  
ANISOU  430  CH2 TRP A 105     4875   6106   4263    430   -663   -316       C  
ATOM    431  N   GLY A 106      22.368   9.548 -15.382  1.00 26.42           N  
ANISOU  431  N   GLY A 106     2982   4178   2878    300   -399   -429       N  
ATOM    432  CA  GLY A 106      23.313   8.842 -14.522  1.00 25.54           C  
ANISOU  432  CA  GLY A 106     2868   4052   2782    297   -349   -435       C  
ATOM    433  C   GLY A 106      22.611   8.146 -13.360  1.00 28.98           C  
ANISOU  433  C   GLY A 106     3266   4444   3301    261   -356   -443       C  
ATOM    434  O   GLY A 106      22.852   6.967 -13.110  1.00 27.40           O  
ANISOU  434  O   GLY A 106     3078   4215   3118    259   -357   -471       O  
ATOM    435  N   LEU A 107      21.738   8.863 -12.636  1.00 23.70           N  
ANISOU  435  N   LEU A 107     2552   3769   2685    236   -358   -418       N  
ATOM    436  CA  LEU A 107      20.986   8.247 -11.531  1.00 23.99           C  
ANISOU  436  CA  LEU A 107     2547   3771   2796    200   -358   -419       C  
ATOM    437  C   LEU A 107      20.128   7.047 -11.984  1.00 28.84           C  
ANISOU  437  C   LEU A 107     3165   4353   3440    183   -417   -460       C  
ATOM    438  O   LEU A 107      20.066   6.047 -11.272  1.00 27.34           O  
ANISOU  438  O   LEU A 107     2967   4127   3294    160   -411   -468       O  
ATOM    439  CB  LEU A 107      20.145   9.285 -10.755  1.00 23.92           C  
ANISOU  439  CB  LEU A 107     2486   3768   2835    182   -346   -390       C  
ATOM    440  CG  LEU A 107      20.955  10.254  -9.875  1.00 26.92           C  
ANISOU  440  CG  LEU A 107     2859   4164   3205    184   -283   -356       C  
ATOM    441  CD1 LEU A 107      20.130  11.509  -9.494  1.00 25.99           C  
ANISOU  441  CD1 LEU A 107     2704   4051   3119    182   -279   -335       C  
ATOM    442  CD2 LEU A 107      21.586   9.553  -8.638  1.00 29.54           C  
ANISOU  442  CD2 LEU A 107     3183   4485   3555    165   -241   -350       C  
ATOM    443  N   SER A 108      19.507   7.128 -13.181  1.00 26.44           N  
ANISOU  443  N   SER A 108     2877   4058   3111    196   -477   -484       N  
ATOM    444  CA ASER A 108      18.654   6.041 -13.676  0.50 27.23           C  
ANISOU  444  CA ASER A 108     2981   4126   3239    175   -543   -528       C  
ATOM    445  CA BSER A 108      18.653   6.039 -13.682  0.50 27.07           C  
ANISOU  445  CA BSER A 108     2961   4106   3219    175   -543   -528       C  
ATOM    446  C   SER A 108      19.512   4.797 -14.002  1.00 33.45           C  
ANISOU  446  C   SER A 108     3825   4885   4000    188   -543   -569       C  
ATOM    447  O   SER A 108      19.103   3.685 -13.686  1.00 33.55           O  
ANISOU  447  O   SER A 108     3835   4849   4065    160   -568   -593       O  
ATOM    448  CB ASER A 108      17.848   6.505 -14.887  0.50 28.87           C  
ANISOU  448  CB ASER A 108     3194   4358   3418    187   -611   -543       C  
ATOM    449  CB BSER A 108      17.830   6.493 -14.890  0.50 28.15           C  
ANISOU  449  CB BSER A 108     3102   4266   3327    186   -612   -544       C  
ATOM    450  OG ASER A 108      16.961   5.486 -15.314  0.50 35.81           O  
ANISOU  450  OG ASER A 108     4071   5206   4330    159   -683   -588       O  
ATOM    451  OG BSER A 108      18.619   6.725 -16.046  0.50 32.50           O  
ANISOU  451  OG BSER A 108     3715   4850   3784    229   -619   -560       O  
ATOM    452  N   LYS A 109      20.707   4.988 -14.627  1.00 31.80           N  
ANISOU  452  N   LYS A 109     3666   4705   3712    234   -512   -576       N  
ATOM    453  CA  LYS A 109      21.704   3.912 -14.842  1.00 32.25           C  
ANISOU  453  CA  LYS A 109     3772   4740   3741    260   -498   -613       C  
ATOM    454  C   LYS A 109      22.154   3.281 -13.484  1.00 34.59           C  
ANISOU  454  C   LYS A 109     4046   4998   4098    241   -452   -589       C  
ATOM    455  O   LYS A 109      22.188   2.053 -13.376  1.00 33.41           O  
ANISOU  455  O   LYS A 109     3919   4796   3980    236   -470   -622       O  
ATOM    456  CB  LYS A 109      22.935   4.443 -15.620  1.00 35.67           C  
ANISOU  456  CB  LYS A 109     4245   5226   4081    312   -457   -610       C  
ATOM    457  CG  LYS A 109      24.100   3.423 -15.728  1.00 45.50           C  
ANISOU  457  CG  LYS A 109     5532   6455   5301    350   -427   -643       C  
ATOM    458  CD  LYS A 109      25.324   3.912 -16.542  1.00 45.12           C  
ANISOU  458  CD  LYS A 109     5515   6469   5159    403   -382   -639       C  
ATOM    459  CE  LYS A 109      26.217   2.744 -16.922  1.00 48.40           C  
ANISOU  459  CE  LYS A 109     5976   6867   5548    449   -368   -690       C  
ATOM    460  NZ  LYS A 109      27.416   3.165 -17.703  1.00 45.82           N1+
ANISOU  460  NZ  LYS A 109     5672   6606   5131    502   -316   -688       N1+
ATOM    461  N   PHE A 110      22.502   4.113 -12.456  1.00 29.48           N  
ANISOU  461  N   PHE A 110     3360   4375   3466    231   -396   -535       N  
ATOM    462  CA  PHE A 110      22.898   3.593 -11.134  1.00 28.18           C  
ANISOU  462  CA  PHE A 110     3174   4183   3349    213   -356   -508       C  
ATOM    463  C   PHE A 110      21.758   2.714 -10.538  1.00 32.77           C  
ANISOU  463  C   PHE A 110     3731   4710   4010    164   -391   -513       C  
ATOM    464  O   PHE A 110      22.027   1.672  -9.927  1.00 30.90           O  
ANISOU  464  O   PHE A 110     3503   4428   3809    155   -384   -512       O  
ATOM    465  CB  PHE A 110      23.284   4.722 -10.146  1.00 28.78           C  
ANISOU  465  CB  PHE A 110     3212   4298   3425    205   -301   -455       C  
ATOM    466  CG  PHE A 110      23.471   4.263  -8.716  1.00 29.29           C  
ANISOU  466  CG  PHE A 110     3251   4341   3536    180   -268   -424       C  
ATOM    467  CD1 PHE A 110      24.591   3.517  -8.345  1.00 31.07           C  
ANISOU  467  CD1 PHE A 110     3498   4555   3752    202   -242   -420       C  
ATOM    468  CD2 PHE A 110      22.524   4.564  -7.741  1.00 30.71           C  
ANISOU  468  CD2 PHE A 110     3386   4517   3765    138   -261   -397       C  
ATOM    469  CE1 PHE A 110      24.756   3.080  -7.028  1.00 32.12           C  
ANISOU  469  CE1 PHE A 110     3610   4671   3922    179   -217   -385       C  
ATOM    470  CE2 PHE A 110      22.689   4.120  -6.425  1.00 33.24           C  
ANISOU  470  CE2 PHE A 110     3688   4823   4118    115   -229   -366       C  
ATOM    471  CZ  PHE A 110      23.808   3.387  -6.074  1.00 30.61           C  
ANISOU  471  CZ  PHE A 110     3380   4478   3772    135   -210   -358       C  
ATOM    472  N   LEU A 111      20.498   3.145 -10.737  1.00 29.18           N  
ANISOU  472  N   LEU A 111     3243   4260   3585    134   -429   -514       N  
ATOM    473  CA  LEU A 111      19.329   2.435 -10.184  1.00 30.83           C  
ANISOU  473  CA  LEU A 111     3414   4426   3874     82   -459   -511       C  
ATOM    474  C   LEU A 111      18.888   1.214 -11.025  1.00 38.03           C  
ANISOU  474  C   LEU A 111     4360   5283   4806     69   -527   -565       C  
ATOM    475  O   LEU A 111      17.937   0.537 -10.654  1.00 38.97           O  
ANISOU  475  O   LEU A 111     4449   5361   4996     19   -557   -565       O  
ATOM    476  CB  LEU A 111      18.153   3.426  -9.947  1.00 30.50           C  
ANISOU  476  CB  LEU A 111     3310   4415   3864     55   -467   -487       C  
ATOM    477  CG  LEU A 111      18.421   4.562  -8.934  1.00 33.73           C  
ANISOU  477  CG  LEU A 111     3683   4865   4267     60   -401   -439       C  
ATOM    478  CD1 LEU A 111      17.293   5.555  -8.921  1.00 35.76           C  
ANISOU  478  CD1 LEU A 111     3886   5151   4551     50   -413   -426       C  
ATOM    479  CD2 LEU A 111      18.648   4.036  -7.494  1.00 33.55           C  
ANISOU  479  CD2 LEU A 111     3641   4825   4282     32   -351   -405       C  
ATOM    480  N   GLY A 112      19.582   0.948 -12.135  1.00 35.25           N  
ANISOU  480  N   GLY A 112     4069   4932   4391    113   -548   -613       N  
ATOM    481  CA  GLY A 112      19.303  -0.185 -13.006  1.00 36.54           C  
ANISOU  481  CA  GLY A 112     4278   5043   4562    110   -614   -676       C  
ATOM    482  C   GLY A 112      18.050  -0.037 -13.856  1.00 42.64           C  
ANISOU  482  C   GLY A 112     5035   5822   5344     83   -691   -707       C  
ATOM    483  O   GLY A 112      17.449  -1.045 -14.229  1.00 42.82           O  
ANISOU  483  O   GLY A 112     5074   5789   5407     53   -753   -752       O  
ATOM    484  N   THR A 113      17.627   1.213 -14.168  1.00 38.23           N  
ANISOU  484  N   THR A 113     4443   5327   4756     91   -694   -683       N  
ATOM    485  CA  THR A 113      16.497   1.440 -15.074  1.00 39.10           C  
ANISOU  485  CA  THR A 113     4538   5452   4866     75   -773   -710       C  
ATOM    486  C   THR A 113      16.973   1.993 -16.423  1.00 45.21           C  
ANISOU  486  C   THR A 113     5367   6275   5535    129   -797   -740       C  
ATOM    487  O   THR A 113      18.142   2.350 -16.561  1.00 43.78           O  
ANISOU  487  O   THR A 113     5226   6122   5287    177   -741   -730       O  
ATOM    488  CB  THR A 113      15.394   2.274 -14.420  1.00 48.09           C  
ANISOU  488  CB  THR A 113     5589   6617   6066     39   -773   -661       C  
ATOM    489  CG2 THR A 113      14.622   1.493 -13.391  1.00 50.33           C  
ANISOU  489  CG2 THR A 113     5819   6852   6453    -24   -772   -644       C  
ATOM    490  OG1 THR A 113      15.921   3.484 -13.857  1.00 44.59           O  
ANISOU  490  OG1 THR A 113     5126   6220   5597     68   -701   -608       O  
ATOM    491  N   HIS A 114      16.065   2.050 -17.417  1.00 47.95           N  
ANISOU  491  N   HIS A 114     5716   6636   5867    120   -880   -773       N  
ATOM    492  CA  HIS A 114      16.310   2.674 -18.731  1.00 49.91           C  
ANISOU  492  CA  HIS A 114     6012   6940   6011    168   -912   -793       C  
ATOM    493  C   HIS A 114      16.481   4.171 -18.533  1.00 52.42           C  
ANISOU  493  C   HIS A 114     6299   7317   6301    193   -864   -725       C  
ATOM    494  O   HIS A 114      15.841   4.726 -17.633  1.00 50.62           O  
ANISOU  494  O   HIS A 114     5999   7088   6146    165   -845   -678       O  
ATOM    495  CB  HIS A 114      15.123   2.415 -19.681  1.00 52.87           C  
ANISOU  495  CB  HIS A 114     6384   7317   6387    144  -1022   -836       C  
ATOM    496  CG  HIS A 114      15.384   2.840 -21.098  1.00 57.94           C  
ANISOU  496  CG  HIS A 114     7089   8015   6911    193  -1062   -865       C  
ATOM    497  CD2 HIS A 114      15.846   2.121 -22.148  1.00 61.34           C  
ANISOU  497  CD2 HIS A 114     7603   8444   7259    221  -1099   -936       C  
ATOM    498  ND1 HIS A 114      15.165   4.144 -21.512  1.00 59.98           N  
ANISOU  498  ND1 HIS A 114     7329   8337   7124    218  -1066   -814       N  
ATOM    499  CE1 HIS A 114      15.495   4.177 -22.793  1.00 60.62           C  
ANISOU  499  CE1 HIS A 114     7480   8459   7094    258  -1103   -849       C  
ATOM    500  NE2 HIS A 114      15.912   2.984 -23.222  1.00 61.56           N  
ANISOU  500  NE2 HIS A 114     7663   8544   7183    262  -1123   -926       N  
ATOM    501  N   TRP A 115      17.327   4.830 -19.369  1.00 49.39           N  
ANISOU  501  N   TRP A 115     5967   6984   5815    244   -841   -718       N  
ATOM    502  CA  TRP A 115      17.595   6.269 -19.273  1.00 49.73           C  
ANISOU  502  CA  TRP A 115     5989   7076   5829    268   -797   -652       C  
ATOM    503  C   TRP A 115      16.320   7.129 -19.253  1.00 49.30           C  
ANISOU  503  C   TRP A 115     5874   7036   5822    251   -847   -617       C  
ATOM    504  O   TRP A 115      16.373   8.241 -18.725  1.00 47.83           O  
ANISOU  504  O   TRP A 115     5654   6867   5652    259   -802   -560       O  
ATOM    505  CB  TRP A 115      18.603   6.780 -20.334  1.00 50.22           C  
ANISOU  505  CB  TRP A 115     6118   7192   5771    320   -775   -648       C  
ATOM    506  CG  TRP A 115      18.189   6.651 -21.775  1.00 53.26           C  
ANISOU  506  CG  TRP A 115     6552   7609   6075    340   -853   -687       C  
ATOM    507  CD1 TRP A 115      18.585   5.685 -22.654  1.00 57.17           C  
ANISOU  507  CD1 TRP A 115     7116   8106   6501    362   -880   -756       C  
ATOM    508  CD2 TRP A 115      17.342   7.546 -22.516  1.00 54.03           C  
ANISOU  508  CD2 TRP A 115     6639   7746   6144    348   -915   -659       C  
ATOM    509  CE2 TRP A 115      17.251   7.040 -23.837  1.00 59.34           C  
ANISOU  509  CE2 TRP A 115     7376   8446   6725    369   -982   -713       C  
ATOM    510  CE3 TRP A 115      16.640   8.721 -22.191  1.00 55.06           C  
ANISOU  510  CE3 TRP A 115     6713   7888   6319    341   -923   -594       C  
ATOM    511  NE1 TRP A 115      18.021   5.907 -23.893  1.00 57.83           N  
ANISOU  511  NE1 TRP A 115     7233   8230   6509    377   -957   -776       N  
ATOM    512  CZ2 TRP A 115      16.486   7.667 -24.829  1.00 59.36           C  
ANISOU  512  CZ2 TRP A 115     7387   8493   6674    382  -1060   -699       C  
ATOM    513  CZ3 TRP A 115      15.880   9.339 -23.172  1.00 57.74           C  
ANISOU  513  CZ3 TRP A 115     7058   8266   6614    357   -998   -579       C  
ATOM    514  CH2 TRP A 115      15.811   8.816 -24.476  1.00 59.47           C  
ANISOU  514  CH2 TRP A 115     7341   8517   6738    376  -1067   -628       C  
ATOM    515  N   LEU A 116      15.199   6.610 -19.812  1.00 43.86           N  
ANISOU  515  N   LEU A 116     5171   6339   5155    228   -938   -654       N  
ATOM    516  CA  LEU A 116      13.888   7.259 -19.845  1.00 44.88           C  
ANISOU  516  CA  LEU A 116     5233   6482   5338    212   -997   -628       C  
ATOM    517  C   LEU A 116      13.271   7.464 -18.466  1.00 45.83           C  
ANISOU  517  C   LEU A 116     5265   6577   5571    177   -957   -592       C  
ATOM    518  O   LEU A 116      12.502   8.395 -18.279  1.00 43.39           O  
ANISOU  518  O   LEU A 116     4898   6287   5301    183   -968   -552       O  
ATOM    519  CB  LEU A 116      12.907   6.512 -20.767  1.00 46.43           C  
ANISOU  519  CB  LEU A 116     5432   6677   5533    192  -1109   -684       C  
ATOM    520  CG  LEU A 116      12.917   6.932 -22.247  1.00 52.94           C  
ANISOU  520  CG  LEU A 116     6315   7553   6247    232  -1175   -696       C  
ATOM    521  CD1 LEU A 116      12.348   5.837 -23.128  1.00 54.95           C  
ANISOU  521  CD1 LEU A 116     6600   7797   6481    209  -1277   -774       C  
ATOM    522  CD2 LEU A 116      12.114   8.212 -22.467  1.00 56.12           C  
ANISOU  522  CD2 LEU A 116     6667   7996   6660    250  -1210   -636       C  
ATOM    523  N   MET A 117      13.596   6.598 -17.506  1.00 42.81           N  
ANISOU  523  N   MET A 117     4875   6151   5240    146   -910   -605       N  
ATOM    524  CA  MET A 117      13.261   6.847 -16.109  1.00 42.13           C  
ANISOU  524  CA  MET A 117     4717   6049   5241    119   -852   -565       C  
ATOM    525  C   MET A 117      13.955   8.129 -15.609  1.00 39.55           C  
ANISOU  525  C   MET A 117     4390   5749   4888    154   -775   -514       C  
ATOM    526  O   MET A 117      13.384   8.841 -14.792  1.00 39.05           O  
ANISOU  526  O   MET A 117     4264   5690   4883    147   -747   -478       O  
ATOM    527  CB  MET A 117      13.575   5.614 -15.249  1.00 45.88           C  
ANISOU  527  CB  MET A 117     5195   6473   5764     79   -819   -585       C  
ATOM    528  CG  MET A 117      12.896   5.628 -13.911  1.00 52.43           C  
ANISOU  528  CG  MET A 117     5944   7289   6688     38   -779   -549       C  
ATOM    529  SD  MET A 117      11.086   5.700 -14.047  1.00 60.86           S  
ANISOU  529  SD  MET A 117     6916   8367   7841      0   -855   -547       S  
ATOM    530  CE  MET A 117      10.725   6.466 -12.460  1.00 57.47           C  
ANISOU  530  CE  MET A 117     6403   7952   7481     -9   -765   -489       C  
ATOM    531  N   GLY A 118      15.161   8.408 -16.118  1.00 32.85           N  
ANISOU  531  N   GLY A 118     3611   4916   3954    190   -743   -512       N  
ATOM    532  CA  GLY A 118      15.890   9.660 -15.893  1.00 31.34           C  
ANISOU  532  CA  GLY A 118     3429   4750   3729    222   -683   -464       C  
ATOM    533  C   GLY A 118      15.047  10.877 -16.228  1.00 33.43           C  
ANISOU  533  C   GLY A 118     3659   5037   4006    240   -715   -429       C  
ATOM    534  O   GLY A 118      14.940  11.798 -15.415  1.00 32.42           O  
ANISOU  534  O   GLY A 118     3493   4906   3918    245   -670   -393       O  
ATOM    535  N   ASN A 119      14.421  10.886 -17.425  1.00 30.16           N  
ANISOU  535  N   ASN A 119     3258   4644   3557    255   -797   -444       N  
ATOM    536  CA  ASN A 119      13.476  11.951 -17.790  1.00 29.17           C  
ANISOU  536  CA  ASN A 119     3094   4537   3451    275   -841   -408       C  
ATOM    537  C   ASN A 119      12.291  12.075 -16.816  1.00 30.56           C  
ANISOU  537  C   ASN A 119     3176   4697   3737    253   -843   -399       C  
ATOM    538  O   ASN A 119      11.866  13.199 -16.531  1.00 30.33           O  
ANISOU  538  O   ASN A 119     3110   4674   3741    277   -831   -360       O  
ATOM    539  CB  ASN A 119      13.001  11.813 -19.250  1.00 31.60           C  
ANISOU  539  CB  ASN A 119     3435   4874   3698    293   -936   -426       C  
ATOM    540  CG  ASN A 119      14.125  11.823 -20.284  1.00 54.70           C  
ANISOU  540  CG  ASN A 119     6453   7827   6503    322   -929   -430       C  
ATOM    541  ND2 ASN A 119      14.025  12.737 -21.242  1.00 40.02           N  
ANISOU  541  ND2 ASN A 119     4620   6002   4583    358   -966   -394       N  
ATOM    542  OD1 ASN A 119      15.057  10.986 -20.270  1.00 46.77           O  
ANISOU  542  OD1 ASN A 119     5496   6816   5460    316   -893   -465       O  
ATOM    543  N   ILE A 120      11.757  10.952 -16.300  1.00 27.86           N  
ANISOU  543  N   ILE A 120     2795   4335   3455    209   -856   -433       N  
ATOM    544  CA  ILE A 120      10.662  11.012 -15.312  1.00 29.69           C  
ANISOU  544  CA  ILE A 120     2932   4559   3791    183   -847   -421       C  
ATOM    545  C   ILE A 120      11.174  11.549 -13.951  1.00 31.97           C  
ANISOU  545  C   ILE A 120     3203   4836   4109    185   -745   -393       C  
ATOM    546  O   ILE A 120      10.506  12.355 -13.311  1.00 30.70           O  
ANISOU  546  O   ILE A 120     2980   4682   4004    197   -722   -368       O  
ATOM    547  CB  ILE A 120       9.890   9.660 -15.201  1.00 33.00           C  
ANISOU  547  CB  ILE A 120     3311   4960   4268    127   -894   -458       C  
ATOM    548  CG1 ILE A 120       9.018   9.446 -16.467  1.00 35.14           C  
ANISOU  548  CG1 ILE A 120     3574   5250   4528    127  -1008   -483       C  
ATOM    549  CG2 ILE A 120       8.995   9.584 -13.941  1.00 32.15           C  
ANISOU  549  CG2 ILE A 120     3105   4846   4265     94   -856   -440       C  
ATOM    550  CD1 ILE A 120       9.314   8.173 -17.108  1.00 49.01           C  
ANISOU  550  CD1 ILE A 120     5386   6986   6250     97  -1057   -536       C  
ATOM    551  N   LEU A 121      12.355  11.109 -13.518  1.00 28.25           N  
ANISOU  551  N   LEU A 121     2785   4349   3599    175   -686   -400       N  
ATOM    552  CA  LEU A 121      12.937  11.677 -12.293  1.00 27.58           C  
ANISOU  552  CA  LEU A 121     2692   4258   3529    177   -597   -376       C  
ATOM    553  C   LEU A 121      13.158  13.176 -12.445  1.00 31.52           C  
ANISOU  553  C   LEU A 121     3201   4768   4007    222   -578   -344       C  
ATOM    554  O   LEU A 121      12.908  13.896 -11.492  1.00 29.16           O  
ANISOU  554  O   LEU A 121     2863   4466   3751    228   -530   -326       O  
ATOM    555  CB  LEU A 121      14.235  10.977 -11.875  1.00 27.61           C  
ANISOU  555  CB  LEU A 121     2751   4247   3492    164   -545   -386       C  
ATOM    556  CG  LEU A 121      14.102   9.492 -11.532  1.00 32.76           C  
ANISOU  556  CG  LEU A 121     3397   4875   4176    121   -555   -412       C  
ATOM    557  CD1 LEU A 121      15.459   8.869 -11.372  1.00 33.41           C  
ANISOU  557  CD1 LEU A 121     3542   4944   4209    122   -515   -421       C  
ATOM    558  CD2 LEU A 121      13.247   9.290 -10.279  1.00 36.14           C  
ANISOU  558  CD2 LEU A 121     3750   5296   4686     86   -523   -398       C  
ATOM    559  N   ARG A 122      13.603  13.641 -13.646  1.00 28.76           N  
ANISOU  559  N   ARG A 122     2907   4432   3589    252   -615   -335       N  
ATOM    560  CA  ARG A 122      13.825  15.060 -13.916  1.00 29.42           C  
ANISOU  560  CA  ARG A 122     3008   4519   3651    292   -603   -297       C  
ATOM    561  C   ARG A 122      12.480  15.822 -13.872  1.00 33.83           C  
ANISOU  561  C   ARG A 122     3498   5078   4276    314   -640   -280       C  
ATOM    562  O   ARG A 122      12.435  16.920 -13.341  1.00 33.66           O  
ANISOU  562  O   ARG A 122     3462   5044   4283    339   -604   -256       O  
ATOM    563  CB  ARG A 122      14.553  15.237 -15.282  1.00 30.02           C  
ANISOU  563  CB  ARG A 122     3157   4613   3635    315   -637   -286       C  
ATOM    564  CG  ARG A 122      14.995  16.659 -15.574  1.00 35.36           C  
ANISOU  564  CG  ARG A 122     3863   5288   4284    349   -619   -237       C  
ATOM    565  CD  ARG A 122      15.284  16.903 -17.038  1.00 45.23           C  
ANISOU  565  CD  ARG A 122     5171   6565   5450    374   -668   -217       C  
ATOM    566  NE  ARG A 122      15.543  18.324 -17.275  1.00 58.13           N  
ANISOU  566  NE  ARG A 122     6825   8189   7072    403   -654   -161       N  
ATOM    567  CZ  ARG A 122      15.561  18.914 -18.468  1.00 71.58           C  
ANISOU  567  CZ  ARG A 122     8570   9912   8715    431   -698   -122       C  
ATOM    568  NH1 ARG A 122      15.332  18.208 -19.574  1.00 48.95           N1+
ANISOU  568  NH1 ARG A 122     5730   7082   5786    437   -761   -141       N1+
ATOM    569  NH2 ARG A 122      15.806  20.212 -18.569  1.00 63.03           N  
ANISOU  569  NH2 ARG A 122     7507   8809   7633    454   -682    -67       N  
ATOM    570  N   LEU A 123      11.389  15.250 -14.431  1.00 31.74           N  
ANISOU  570  N   LEU A 123     3191   4828   4040    306   -714   -296       N  
ATOM    571  CA  LEU A 123      10.053  15.817 -14.280  1.00 33.03           C  
ANISOU  571  CA  LEU A 123     3273   4997   4280    326   -747   -283       C  
ATOM    572  C   LEU A 123       9.643  16.001 -12.788  1.00 36.29           C  
ANISOU  572  C   LEU A 123     3618   5398   4771    315   -674   -284       C  
ATOM    573  O   LEU A 123       9.120  17.046 -12.420  1.00 35.02           O  
ANISOU  573  O   LEU A 123     3419   5233   4655    352   -657   -264       O  
ATOM    574  CB  LEU A 123       9.008  14.948 -15.024  1.00 35.22           C  
ANISOU  574  CB  LEU A 123     3509   5295   4579    306   -839   -306       C  
ATOM    575  CG  LEU A 123       7.522  15.319 -14.762  1.00 44.01           C  
ANISOU  575  CG  LEU A 123     4515   6421   5786    319   -874   -295       C  
ATOM    576  CD1 LEU A 123       7.175  16.738 -15.302  1.00 45.96           C  
ANISOU  576  CD1 LEU A 123     4757   6672   6032    384   -902   -254       C  
ATOM    577  CD2 LEU A 123       6.568  14.275 -15.351  1.00 48.96           C  
ANISOU  577  CD2 LEU A 123     5094   7066   6441    282   -962   -323       C  
ATOM    578  N   LEU A 124       9.875  14.982 -11.955  1.00 32.05           N  
ANISOU  578  N   LEU A 124     3071   4856   4250    269   -632   -307       N  
ATOM    579  CA  LEU A 124       9.451  14.986 -10.560  1.00 31.59           C  
ANISOU  579  CA  LEU A 124     2950   4796   4257    253   -564   -308       C  
ATOM    580  C   LEU A 124      10.337  15.840  -9.642  1.00 34.36           C  
ANISOU  580  C   LEU A 124     3336   5133   4587    271   -480   -298       C  
ATOM    581  O   LEU A 124       9.823  16.394  -8.664  1.00 35.09           O  
ANISOU  581  O   LEU A 124     3377   5227   4729    284   -431   -296       O  
ATOM    582  CB  LEU A 124       9.387  13.550 -10.031  1.00 31.68           C  
ANISOU  582  CB  LEU A 124     2942   4806   4289    194   -553   -328       C  
ATOM    583  CG  LEU A 124       8.273  12.657 -10.612  1.00 37.73           C  
ANISOU  583  CG  LEU A 124     3651   5583   5102    162   -630   -342       C  
ATOM    584  CD1 LEU A 124       8.532  11.191 -10.280  1.00 39.76           C  
ANISOU  584  CD1 LEU A 124     3920   5823   5364    100   -624   -361       C  
ATOM    585  CD2 LEU A 124       6.903  13.073 -10.102  1.00 39.87           C  
ANISOU  585  CD2 LEU A 124     3812   5875   5461    169   -628   -329       C  
ATOM    586  N   PHE A 125      11.646  15.950  -9.962  1.00 28.10           N  
ANISOU  586  N   PHE A 125     2627   4328   3722    272   -464   -294       N  
ATOM    587  CA  PHE A 125      12.663  16.520  -9.064  1.00 28.72           C  
ANISOU  587  CA  PHE A 125     2742   4394   3776    274   -389   -289       C  
ATOM    588  C   PHE A 125      13.576  17.614  -9.664  1.00 34.54           C  
ANISOU  588  C   PHE A 125     3544   5116   4463    304   -388   -267       C  
ATOM    589  O   PHE A 125      14.316  18.245  -8.902  1.00 34.62           O  
ANISOU  589  O   PHE A 125     3579   5112   4463    305   -332   -265       O  
ATOM    590  CB  PHE A 125      13.539  15.402  -8.472  1.00 29.55           C  
ANISOU  590  CB  PHE A 125     2876   4499   3853    231   -352   -303       C  
ATOM    591  CG  PHE A 125      12.780  14.335  -7.708  1.00 29.83           C  
ANISOU  591  CG  PHE A 125     2853   4543   3938    193   -342   -316       C  
ATOM    592  CD1 PHE A 125      12.316  14.575  -6.413  1.00 31.67           C  
ANISOU  592  CD1 PHE A 125     3036   4783   4214    186   -283   -314       C  
ATOM    593  CD2 PHE A 125      12.547  13.089  -8.273  1.00 29.44           C  
ANISOU  593  CD2 PHE A 125     2803   4491   3892    163   -389   -328       C  
ATOM    594  CE1 PHE A 125      11.619  13.588  -5.708  1.00 32.06           C  
ANISOU  594  CE1 PHE A 125     3031   4842   4307    148   -268   -316       C  
ATOM    595  CE2 PHE A 125      11.856  12.102  -7.566  1.00 33.71           C  
ANISOU  595  CE2 PHE A 125     3291   5033   4484    121   -379   -334       C  
ATOM    596  CZ  PHE A 125      11.398  12.359  -6.284  1.00 32.74           C  
ANISOU  596  CZ  PHE A 125     3115   4922   4402    112   -317   -323       C  
ATOM    597  N   GLY A 126      13.521  17.831 -10.979  1.00 31.15           N  
ANISOU  597  N   GLY A 126     3144   4691   4002    326   -449   -252       N  
ATOM    598  CA  GLY A 126      14.385  18.779 -11.703  1.00 30.23           C  
ANISOU  598  CA  GLY A 126     3091   4563   3832    350   -450   -221       C  
ATOM    599  C   GLY A 126      14.298  20.255 -11.315  1.00 34.06           C  
ANISOU  599  C   GLY A 126     3575   5018   4348    382   -426   -198       C  
ATOM    600  O   GLY A 126      15.180  21.039 -11.661  1.00 34.41           O  
ANISOU  600  O   GLY A 126     3673   5045   4355    389   -413   -171       O  
ATOM    601  N   SER A 127      13.252  20.667 -10.601  1.00 33.04           N  
ANISOU  601  N   SER A 127     3384   4879   4291    402   -418   -208       N  
ATOM    602  CA  SER A 127      13.118  22.057 -10.145  1.00 33.75           C  
ANISOU  602  CA  SER A 127     3474   4931   4419    439   -393   -195       C  
ATOM    603  C   SER A 127      13.284  22.194  -8.600  1.00 35.81           C  
ANISOU  603  C   SER A 127     3715   5181   4711    424   -316   -226       C  
ATOM    604  O   SER A 127      13.218  23.306  -8.070  1.00 34.98           O  
ANISOU  604  O   SER A 127     3614   5040   4637    453   -289   -227       O  
ATOM    605  CB  SER A 127      11.782  22.648 -10.615  1.00 40.35           C  
ANISOU  605  CB  SER A 127     4257   5761   5312    488   -444   -180       C  
ATOM    606  OG  SER A 127      10.705  22.097  -9.871  1.00 50.55           O  
ANISOU  606  OG  SER A 127     5466   7076   6665    487   -433   -210       O  
ATOM    607  N   MET A 128      13.498  21.068  -7.896  1.00 30.61           N  
ANISOU  607  N   MET A 128     3040   4550   4040    382   -284   -252       N  
ATOM    608  CA  MET A 128      13.782  21.066  -6.464  1.00 31.28           C  
ANISOU  608  CA  MET A 128     3115   4634   4135    364   -214   -278       C  
ATOM    609  C   MET A 128      15.044  21.918  -6.141  1.00 32.03           C  
ANISOU  609  C   MET A 128     3276   4700   4194    357   -180   -274       C  
ATOM    610  O   MET A 128      16.050  21.879  -6.857  1.00 30.49           O  
ANISOU  610  O   MET A 128     3134   4502   3949    342   -195   -253       O  
ATOM    611  CB  MET A 128      13.925  19.639  -5.923  1.00 33.97           C  
ANISOU  611  CB  MET A 128     3438   5008   4461    317   -195   -293       C  
ATOM    612  CG  MET A 128      13.794  19.555  -4.413  1.00 38.16           C  
ANISOU  612  CG  MET A 128     3940   5550   5009    304   -128   -316       C  
ATOM    613  SD  MET A 128      13.665  17.850  -3.853  1.00 41.54           S  
ANISOU  613  SD  MET A 128     4336   6013   5433    251   -113   -321       S  
ATOM    614  CE  MET A 128      14.669  17.902  -2.420  1.00 37.23           C  
ANISOU  614  CE  MET A 128     3823   5474   4849    227    -42   -333       C  
ATOM    615  N   THR A 129      14.953  22.697  -5.077  1.00 28.38           N  
ANISOU  615  N   THR A 129     2808   4218   3759    370   -134   -296       N  
ATOM    616  CA  THR A 129      16.052  23.557  -4.624  1.00 27.59           C  
ANISOU  616  CA  THR A 129     2763   4085   3633    360   -103   -300       C  
ATOM    617  C   THR A 129      16.497  23.094  -3.265  1.00 28.74           C  
ANISOU  617  C   THR A 129     2906   4253   3760    327    -47   -332       C  
ATOM    618  O   THR A 129      15.835  22.280  -2.622  1.00 28.89           O  
ANISOU  618  O   THR A 129     2878   4307   3792    320    -26   -349       O  
ATOM    619  CB  THR A 129      15.659  25.065  -4.651  1.00 34.66           C  
ANISOU  619  CB  THR A 129     3671   4925   4573    406   -106   -301       C  
ATOM    620  CG2 THR A 129      15.322  25.568  -6.049  1.00 34.20           C  
ANISOU  620  CG2 THR A 129     3624   4844   4527    438   -166   -257       C  
ATOM    621  OG1 THR A 129      14.563  25.282  -3.764  1.00 30.86           O  
ANISOU  621  OG1 THR A 129     3136   4446   4143    439    -77   -335       O  
ATOM    622  N   THR A 130      17.630  23.605  -2.829  1.00 25.28           N  
ANISOU  622  N   THR A 130     2517   3797   3292    304    -25   -338       N  
ATOM    623  CA  THR A 130      18.182  23.367  -1.510  1.00 23.36           C  
ANISOU  623  CA  THR A 130     2280   3573   3023    275     22   -368       C  
ATOM    624  C   THR A 130      18.393  24.741  -0.860  1.00 27.67           C  
ANISOU  624  C   THR A 130     2856   4073   3584    290     43   -395       C  
ATOM    625  O   THR A 130      18.768  25.672  -1.579  1.00 26.97           O  
ANISOU  625  O   THR A 130     2803   3937   3507    298     17   -377       O  
ATOM    626  CB  THR A 130      19.401  22.401  -1.565  1.00 26.39           C  
ANISOU  626  CB  THR A 130     2687   3988   3352    228     21   -350       C  
ATOM    627  CG2 THR A 130      20.666  22.989  -2.273  1.00 21.68           C  
ANISOU  627  CG2 THR A 130     2141   3369   2727    211      3   -325       C  
ATOM    628  OG1 THR A 130      19.755  22.073  -0.232  1.00 22.32           O  
ANISOU  628  OG1 THR A 130     2170   3498   2812    204     62   -377       O  
ATOM    629  N   PRO A 131      18.137  24.907   0.472  1.00 26.77           N  
ANISOU  629  N   PRO A 131     2732   3969   3470    292     88   -441       N  
ATOM    630  CA  PRO A 131      18.153  26.270   1.052  1.00 25.63           C  
ANISOU  630  CA  PRO A 131     2618   3773   3347    315    105   -478       C  
ATOM    631  C   PRO A 131      19.560  26.823   1.317  1.00 28.15           C  
ANISOU  631  C   PRO A 131     2997   4065   3633    272    102   -484       C  
ATOM    632  O   PRO A 131      20.013  26.911   2.457  1.00 28.14           O  
ANISOU  632  O   PRO A 131     3013   4077   3601    251    130   -523       O  
ATOM    633  CB  PRO A 131      17.305  26.127   2.315  1.00 27.64           C  
ANISOU  633  CB  PRO A 131     2838   4058   3605    336    156   -526       C  
ATOM    634  CG  PRO A 131      17.502  24.694   2.751  1.00 30.93           C  
ANISOU  634  CG  PRO A 131     3229   4545   3977    296    173   -512       C  
ATOM    635  CD  PRO A 131      17.781  23.882   1.492  1.00 26.59           C  
ANISOU  635  CD  PRO A 131     2673   4004   3426    277    127   -458       C  
ATOM    636  N   ALA A 132      20.254  27.183   0.235  1.00 26.76           N  
ANISOU  636  N   ALA A 132     2851   3857   3459    258     65   -441       N  
ATOM    637  CA  ALA A 132      21.537  27.905   0.270  1.00 24.98           C  
ANISOU  637  CA  ALA A 132     2676   3597   3218    217     56   -437       C  
ATOM    638  C   ALA A 132      21.439  29.011  -0.773  1.00 29.73           C  
ANISOU  638  C   ALA A 132     3305   4128   3863    239     24   -405       C  
ATOM    639  O   ALA A 132      20.941  28.784  -1.884  1.00 30.20           O  
ANISOU  639  O   ALA A 132     3350   4190   3935    264     -3   -361       O  
ATOM    640  CB  ALA A 132      22.700  26.958  -0.038  1.00 24.68           C  
ANISOU  640  CB  ALA A 132     2641   3609   3128    166     48   -401       C  
ATOM    641  N   ASN A 133      21.901  30.209  -0.409  1.00 27.65           N  
ANISOU  641  N   ASN A 133     3085   3797   3623    228     24   -425       N  
ATOM    642  CA  ASN A 133      21.869  31.405  -1.250  1.00 27.67           C  
ANISOU  642  CA  ASN A 133     3123   3717   3673    245     -5   -394       C  
ATOM    643  C   ASN A 133      22.871  31.262  -2.373  1.00 29.30           C  
ANISOU  643  C   ASN A 133     3347   3932   3854    203    -30   -323       C  
ATOM    644  O   ASN A 133      24.079  31.332  -2.113  1.00 28.09           O  
ANISOU  644  O   ASN A 133     3214   3784   3675    144    -25   -318       O  
ATOM    645  CB  ASN A 133      22.154  32.664  -0.407  1.00 24.21           C  
ANISOU  645  CB  ASN A 133     2730   3201   3268    237      2   -443       C  
ATOM    646  CG  ASN A 133      21.072  32.978   0.597  1.00 28.28           C  
ANISOU  646  CG  ASN A 133     3234   3700   3811    293     30   -515       C  
ATOM    647  ND2 ASN A 133      21.210  32.504   1.827  1.00 21.08           N  
ANISOU  647  ND2 ASN A 133     2314   2837   2859    276     63   -574       N  
ATOM    648  OD1 ASN A 133      20.145  33.717   0.312  1.00 29.68           O  
ANISOU  648  OD1 ASN A 133     3412   3821   4045    354     22   -520       O  
ATOM    649  N   TRP A 134      22.369  31.077  -3.639  1.00 27.39           N  
ANISOU  649  N   TRP A 134     3094   3696   3617    233    -57   -266       N  
ATOM    650  CA  TRP A 134      23.243  30.793  -4.782  1.00 27.67           C  
ANISOU  650  CA  TRP A 134     3143   3756   3615    199    -74   -198       C  
ATOM    651  C   TRP A 134      24.091  32.028  -5.071  1.00 30.52           C  
ANISOU  651  C   TRP A 134     3553   4045   3999    165    -83   -164       C  
ATOM    652  O   TRP A 134      23.550  33.124  -5.248  1.00 27.43           O  
ANISOU  652  O   TRP A 134     3188   3573   3661    195   -100   -156       O  
ATOM    653  CB  TRP A 134      22.443  30.336  -6.029  1.00 26.75           C  
ANISOU  653  CB  TRP A 134     3009   3664   3490    242   -104   -152       C  
ATOM    654  CG  TRP A 134      23.285  29.962  -7.228  1.00 27.48           C  
ANISOU  654  CG  TRP A 134     3116   3793   3532    214   -117    -87       C  
ATOM    655  CD1 TRP A 134      23.306  30.599  -8.435  1.00 30.97           C  
ANISOU  655  CD1 TRP A 134     3587   4207   3973    226   -145    -21       C  
ATOM    656  CD2 TRP A 134      24.153  28.817  -7.365  1.00 26.54           C  
ANISOU  656  CD2 TRP A 134     2983   3750   3351    178   -102    -81       C  
ATOM    657  CE2 TRP A 134      24.687  28.851  -8.680  1.00 30.85           C  
ANISOU  657  CE2 TRP A 134     3550   4313   3860    171   -117    -16       C  
ATOM    658  CE3 TRP A 134      24.550  27.776  -6.501  1.00 26.33           C  
ANISOU  658  CE3 TRP A 134     2929   3778   3297    156    -76   -124       C  
ATOM    659  NE1 TRP A 134      24.154  29.945  -9.307  1.00 29.87           N  
ANISOU  659  NE1 TRP A 134     3453   4126   3770    197   -143     23       N  
ATOM    660  CZ2 TRP A 134      25.604  27.895  -9.145  1.00 29.79           C  
ANISOU  660  CZ2 TRP A 134     3408   4247   3663    145   -103      2       C  
ATOM    661  CZ3 TRP A 134      25.454  26.829  -6.961  1.00 27.59           C  
ANISOU  661  CZ3 TRP A 134     3082   3999   3402    130    -68   -102       C  
ATOM    662  CH2 TRP A 134      25.972  26.891  -8.267  1.00 29.47           C  
ANISOU  662  CH2 TRP A 134     3339   4252   3605    126    -79    -44       C  
ATOM    663  N   ASN A 135      25.429  31.849  -5.081  1.00 27.09           N  
ANISOU  663  N   ASN A 135     3127   3637   3529    101    -73   -143       N  
ATOM    664  CA  ASN A 135      26.408  32.917  -5.396  1.00 27.78           C  
ANISOU  664  CA  ASN A 135     3253   3666   3637     52    -80   -101       C  
ATOM    665  C   ASN A 135      26.374  34.120  -4.450  1.00 30.60           C  
ANISOU  665  C   ASN A 135     3644   3930   4052     41    -82   -149       C  
ATOM    666  O   ASN A 135      26.800  35.223  -4.809  1.00 30.21           O  
ANISOU  666  O   ASN A 135     3634   3802   4042     15    -97   -113       O  
ATOM    667  CB  ASN A 135      26.239  33.367  -6.854  1.00 26.06           C  
ANISOU  667  CB  ASN A 135     3057   3423   3422     70   -103    -18       C  
ATOM    668  CG  ASN A 135      26.755  32.355  -7.827  1.00 34.09           C  
ANISOU  668  CG  ASN A 135     4053   4528   4372     59    -98     32       C  
ATOM    669  ND2 ASN A 135      26.229  32.376  -9.052  1.00 33.67           N  
ANISOU  669  ND2 ASN A 135     4010   4479   4303     95   -121     90       N  
ATOM    670  OD1 ASN A 135      27.678  31.604  -7.521  1.00 31.53           O  
ANISOU  670  OD1 ASN A 135     3707   4267   4006     18    -77     22       O  
ATOM    671  N   SER A 136      25.868  33.918  -3.237  1.00 27.29           N  
ANISOU  671  N   SER A 136     3214   3517   3638     61    -66   -230       N  
ATOM    672  CA  SER A 136      25.844  34.968  -2.217  1.00 28.04           C  
ANISOU  672  CA  SER A 136     3343   3532   3780     54    -66   -292       C  
ATOM    673  C   SER A 136      27.304  35.381  -1.910  1.00 31.87           C  
ANISOU  673  C   SER A 136     3850   4002   4258    -33    -70   -285       C  
ATOM    674  O   SER A 136      28.179  34.518  -1.960  1.00 30.13           O  
ANISOU  674  O   SER A 136     3600   3862   3986    -77    -62   -264       O  
ATOM    675  CB  SER A 136      25.219  34.444  -0.931  1.00 28.46           C  
ANISOU  675  CB  SER A 136     3375   3624   3815     83    -41   -379       C  
ATOM    676  OG  SER A 136      24.864  35.568  -0.144  1.00 40.35           O  
ANISOU  676  OG  SER A 136     4919   5041   5371    101    -41   -441       O  
ATOM    677  N   PRO A 137      27.615  36.667  -1.628  1.00 30.37           N  
ANISOU  677  N   PRO A 137     3707   3709   4121    -61    -87   -301       N  
ATOM    678  CA  PRO A 137      28.965  36.989  -1.144  1.00 30.11           C  
ANISOU  678  CA  PRO A 137     3687   3669   4084   -150    -94   -307       C  
ATOM    679  C   PRO A 137      29.309  36.233   0.148  1.00 34.41           C  
ANISOU  679  C   PRO A 137     4208   4288   4578   -170    -80   -383       C  
ATOM    680  O   PRO A 137      28.453  36.064   1.022  1.00 33.96           O  
ANISOU  680  O   PRO A 137     4152   4238   4514   -122    -66   -455       O  
ATOM    681  CB  PRO A 137      28.914  38.509  -0.902  1.00 33.41           C  
ANISOU  681  CB  PRO A 137     4166   3951   4578   -162   -117   -331       C  
ATOM    682  CG  PRO A 137      27.748  39.005  -1.694  1.00 37.43           C  
ANISOU  682  CG  PRO A 137     4694   4396   5133    -84   -124   -300       C  
ATOM    683  CD  PRO A 137      26.773  37.873  -1.747  1.00 32.95           C  
ANISOU  683  CD  PRO A 137     4079   3920   4521    -13   -102   -312       C  
ATOM    684  N   LEU A 138      30.567  35.777   0.259  1.00 32.33           N  
ANISOU  684  N   LEU A 138     3920   4085   4279   -242    -83   -361       N  
ATOM    685  CA  LEU A 138      31.148  35.225   1.497  1.00 31.07           C  
ANISOU  685  CA  LEU A 138     3743   3988   4074   -277    -80   -424       C  
ATOM    686  C   LEU A 138      31.056  36.243   2.660  1.00 33.86           C  
ANISOU  686  C   LEU A 138     4146   4263   4456   -291    -95   -514       C  
ATOM    687  O   LEU A 138      31.378  37.411   2.475  1.00 34.29           O  
ANISOU  687  O   LEU A 138     4241   4220   4568   -327   -119   -509       O  
ATOM    688  CB  LEU A 138      32.616  34.818   1.251  1.00 30.81           C  
ANISOU  688  CB  LEU A 138     3676   4015   4015   -354    -89   -372       C  
ATOM    689  CG  LEU A 138      33.374  34.222   2.445  1.00 34.64           C  
ANISOU  689  CG  LEU A 138     4138   4572   4452   -394    -94   -424       C  
ATOM    690  CD1 LEU A 138      32.989  32.739   2.661  1.00 33.48           C  
ANISOU  690  CD1 LEU A 138     3949   4531   4242   -346    -69   -426       C  
ATOM    691  CD2 LEU A 138      34.897  34.400   2.267  1.00 38.75           C  
ANISOU  691  CD2 LEU A 138     4633   5113   4977   -483   -115   -380       C  
ATOM    692  N   ARG A 139      30.607  35.806   3.839  1.00 30.39           N  
ANISOU  692  N   ARG A 139     3705   3866   3976   -263    -81   -593       N  
ATOM    693  CA  ARG A 139      30.609  36.663   5.029  1.00 31.02           C  
ANISOU  693  CA  ARG A 139     3833   3887   4066   -279    -95   -687       C  
ATOM    694  C   ARG A 139      32.082  37.056   5.318  1.00 36.81           C  
ANISOU  694  C   ARG A 139     4572   4614   4800   -380   -133   -685       C  
ATOM    695  O   ARG A 139      32.916  36.165   5.505  1.00 33.79           O  
ANISOU  695  O   ARG A 139     4145   4328   4365   -420   -135   -660       O  
ATOM    696  CB  ARG A 139      29.984  35.931   6.212  1.00 29.16           C  
ANISOU  696  CB  ARG A 139     3589   3725   3767   -236    -68   -762       C  
ATOM    697  CG  ARG A 139      29.912  36.757   7.493  1.00 25.04           C  
ANISOU  697  CG  ARG A 139     3119   3154   3240   -242    -77   -870       C  
ATOM    698  CD  ARG A 139      29.412  35.853   8.590  1.00 36.84           C  
ANISOU  698  CD  ARG A 139     4597   4744   4656   -206    -45   -925       C  
ATOM    699  NE  ARG A 139      29.427  36.467   9.918  1.00 43.80           N  
ANISOU  699  NE  ARG A 139     5529   5605   5508   -213    -52  -1033       N  
ATOM    700  CZ  ARG A 139      30.454  36.409  10.761  1.00 59.63           C  
ANISOU  700  CZ  ARG A 139     7545   7649   7463   -281    -83  -1067       C  
ATOM    701  NH1 ARG A 139      31.574  35.783  10.415  1.00 49.00           N1+
ANISOU  701  NH1 ARG A 139     6157   6362   6099   -346   -110  -1001       N1+
ATOM    702  NH2 ARG A 139      30.369  36.978  11.955  1.00 47.26           N  
ANISOU  702  NH2 ARG A 139     6029   6064   5864   -281    -89  -1172       N  
ATOM    703  N   PRO A 140      32.411  38.374   5.311  1.00 36.31           N  
ANISOU  703  N   PRO A 140     4559   4436   4801   -422   -163   -704       N  
ATOM    704  CA  PRO A 140      33.802  38.775   5.548  1.00 36.95           C  
ANISOU  704  CA  PRO A 140     4639   4509   4891   -526   -203   -699       C  
ATOM    705  C   PRO A 140      34.137  38.823   7.040  1.00 39.81           C  
ANISOU  705  C   PRO A 140     5022   4895   5208   -555   -224   -802       C  
ATOM    706  O   PRO A 140      33.243  38.702   7.882  1.00 35.32           O  
ANISOU  706  O   PRO A 140     4479   4336   4605   -493   -204   -882       O  
ATOM    707  CB  PRO A 140      33.864  40.172   4.917  1.00 39.69           C  
ANISOU  707  CB  PRO A 140     5037   4713   5331   -555   -228   -677       C  
ATOM    708  CG  PRO A 140      32.499  40.746   5.194  1.00 43.91           C  
ANISOU  708  CG  PRO A 140     5624   5166   5894   -466   -211   -742       C  
ATOM    709  CD  PRO A 140      31.542  39.557   5.091  1.00 38.32           C  
ANISOU  709  CD  PRO A 140     4873   4559   5128   -378   -167   -732       C  
ATOM    710  N   GLY A 141      35.428  39.007   7.331  1.00 40.89           N  
ANISOU  710  N   GLY A 141     5145   5046   5345   -652   -265   -798       N  
ATOM    711  CA  GLY A 141      35.916  39.338   8.668  1.00 42.86           C  
ANISOU  711  CA  GLY A 141     5424   5298   5563   -699   -304   -897       C  
ATOM    712  C   GLY A 141      36.307  38.170   9.552  1.00 48.77           C  
ANISOU  712  C   GLY A 141     6129   6185   6215   -701   -303   -917       C  
ATOM    713  O   GLY A 141      36.685  38.378  10.703  1.00 51.74           O  
ANISOU  713  O   GLY A 141     6531   6575   6552   -736   -337  -1000       O  
ATOM    714  N   GLU A 142      36.233  36.945   9.042  1.00 44.79           N  
ANISOU  714  N   GLU A 142     5564   5783   5672   -664   -268   -846       N  
ATOM    715  CA  GLU A 142      36.575  35.759   9.832  1.00 43.92           C  
ANISOU  715  CA  GLU A 142     5413   5801   5474   -660   -267   -854       C  
ATOM    716  C   GLU A 142      37.232  34.701   8.972  1.00 43.38           C  
ANISOU  716  C   GLU A 142     5268   5820   5395   -669   -255   -751       C  
ATOM    717  O   GLU A 142      36.828  34.516   7.826  1.00 42.58           O  
ANISOU  717  O   GLU A 142     5149   5703   5327   -634   -223   -683       O  
ATOM    718  CB  GLU A 142      35.311  35.191  10.494  1.00 44.98           C  
ANISOU  718  CB  GLU A 142     5568   5971   5551   -570   -224   -907       C  
ATOM    719  CG  GLU A 142      35.565  34.098  11.516  1.00 54.89           C  
ANISOU  719  CG  GLU A 142     6797   7347   6712   -567   -225   -926       C  
ATOM    720  CD  GLU A 142      34.307  33.387  11.972  1.00 72.93           C  
ANISOU  720  CD  GLU A 142     9090   9676   8945   -481   -172   -952       C  
ATOM    721  OE1 GLU A 142      33.236  34.035  11.987  1.00 46.63           O  
ANISOU  721  OE1 GLU A 142     5801   6275   5641   -429   -144  -1000       O  
ATOM    722  OE2 GLU A 142      34.391  32.182  12.309  1.00 70.29           O1-
ANISOU  722  OE2 GLU A 142     8717   9443   8547   -465   -159   -922       O1-
ATOM    723  N   LYS A 143      38.246  34.006   9.530  1.00 37.73           N  
ANISOU  723  N   LYS A 143     4506   5198   4631   -713   -282   -741       N  
ATOM    724  CA  LYS A 143      38.809  32.803   8.909  1.00 35.74           C  
ANISOU  724  CA  LYS A 143     4180   5043   4356   -705   -266   -655       C  
ATOM    725  C   LYS A 143      37.981  31.596   9.320  1.00 36.43           C  
ANISOU  725  C   LYS A 143     4260   5205   4377   -627   -229   -661       C  
ATOM    726  O   LYS A 143      37.661  31.419  10.505  1.00 35.79           O  
ANISOU  726  O   LYS A 143     4206   5153   4238   -613   -236   -727       O  
ATOM    727  CB  LYS A 143      40.278  32.584   9.307  1.00 36.72           C  
ANISOU  727  CB  LYS A 143     4252   5235   4466   -782   -313   -636       C  
ATOM    728  CG  LYS A 143      41.233  33.608   8.736  1.00 42.53           C  
ANISOU  728  CG  LYS A 143     4974   5912   5274   -868   -345   -607       C  
ATOM    729  CD  LYS A 143      42.681  33.301   9.154  1.00 40.61           C  
ANISOU  729  CD  LYS A 143     4664   5750   5017   -941   -393   -585       C  
ATOM    730  CE  LYS A 143      43.670  34.405   8.812  1.00 51.18           C  
ANISOU  730  CE  LYS A 143     5987   7031   6429  -1043   -433   -566       C  
ATOM    731  NZ  LYS A 143      43.589  34.863   7.390  1.00 50.15           N1+
ANISOU  731  NZ  LYS A 143     5849   6839   6367  -1046   -395   -489       N1+
ATOM    732  N   TYR A 144      37.655  30.772   8.334  1.00 31.15           N  
ANISOU  732  N   TYR A 144     3557   4564   3714   -580   -191   -593       N  
ATOM    733  CA  TYR A 144      36.771  29.622   8.482  1.00 29.52           C  
ANISOU  733  CA  TYR A 144     3343   4413   3461   -507   -154   -588       C  
ATOM    734  C   TYR A 144      37.548  28.315   8.393  1.00 32.24           C  
ANISOU  734  C   TYR A 144     3626   4856   3768   -506   -156   -531       C  
ATOM    735  O   TYR A 144      38.374  28.151   7.491  1.00 31.14           O  
ANISOU  735  O   TYR A 144     3443   4733   3655   -530   -159   -469       O  
ATOM    736  CB  TYR A 144      35.658  29.654   7.405  1.00 29.92           C  
ANISOU  736  CB  TYR A 144     3404   4413   3549   -449   -114   -560       C  
ATOM    737  CG  TYR A 144      34.823  30.909   7.482  1.00 30.18           C  
ANISOU  737  CG  TYR A 144     3495   4347   3625   -437   -111   -614       C  
ATOM    738  CD1 TYR A 144      34.091  31.215   8.632  1.00 32.71           C  
ANISOU  738  CD1 TYR A 144     3858   4654   3917   -413   -106   -697       C  
ATOM    739  CD2 TYR A 144      34.781  31.808   6.421  1.00 29.26           C  
ANISOU  739  CD2 TYR A 144     3393   4149   3575   -447   -114   -580       C  
ATOM    740  CE1 TYR A 144      33.331  32.370   8.717  1.00 33.83           C  
ANISOU  740  CE1 TYR A 144     4053   4700   4101   -395   -102   -751       C  
ATOM    741  CE2 TYR A 144      34.014  32.974   6.494  1.00 29.23           C  
ANISOU  741  CE2 TYR A 144     3445   4045   3616   -431   -114   -628       C  
ATOM    742  CZ  TYR A 144      33.298  33.248   7.646  1.00 32.85           C  
ANISOU  742  CZ  TYR A 144     3943   4489   4050   -402   -109   -716       C  
ATOM    743  OH  TYR A 144      32.546  34.380   7.764  1.00 31.85           O  
ANISOU  743  OH  TYR A 144     3870   4262   3970   -378   -107   -769       O  
ATOM    744  N   PRO A 145      37.267  27.350   9.299  1.00 28.77           N  
ANISOU  744  N   PRO A 145     3183   4483   3265   -476   -150   -548       N  
ATOM    745  CA  PRO A 145      37.805  25.984   9.099  1.00 27.58           C  
ANISOU  745  CA  PRO A 145     2978   4415   3086   -457   -145   -489       C  
ATOM    746  C   PRO A 145      37.209  25.360   7.830  1.00 29.33           C  
ANISOU  746  C   PRO A 145     3183   4625   3337   -406   -105   -436       C  
ATOM    747  O   PRO A 145      36.125  25.777   7.376  1.00 26.64           O  
ANISOU  747  O   PRO A 145     2874   4226   3022   -374    -79   -451       O  
ATOM    748  CB  PRO A 145      37.387  25.262  10.373  1.00 28.26           C  
ANISOU  748  CB  PRO A 145     3079   4555   3104   -434   -144   -521       C  
ATOM    749  CG  PRO A 145      36.165  26.012  10.830  1.00 32.81           C  
ANISOU  749  CG  PRO A 145     3714   5075   3678   -411   -122   -587       C  
ATOM    750  CD  PRO A 145      36.433  27.429  10.517  1.00 30.02           C  
ANISOU  750  CD  PRO A 145     3386   4645   3376   -452   -143   -618       C  
ATOM    751  N   LEU A 146      37.918  24.365   7.251  1.00 27.06           N  
ANISOU  751  N   LEU A 146     2846   4392   3044   -397   -102   -377       N  
ATOM    752  CA  LEU A 146      37.606  23.768   5.961  1.00 25.55           C  
ANISOU  752  CA  LEU A 146     2637   4196   2875   -355    -72   -327       C  
ATOM    753  C   LEU A 146      37.296  22.289   6.096  1.00 28.06           C  
ANISOU  753  C   LEU A 146     2937   4564   3160   -306    -56   -307       C  
ATOM    754  O   LEU A 146      38.066  21.529   6.680  1.00 26.27           O  
ANISOU  754  O   LEU A 146     2681   4396   2904   -310    -73   -291       O  
ATOM    755  CB  LEU A 146      38.767  23.997   4.955  1.00 25.29           C  
ANISOU  755  CB  LEU A 146     2562   4174   2873   -387    -77   -276       C  
ATOM    756  CG  LEU A 146      38.631  23.446   3.517  1.00 26.93           C  
ANISOU  756  CG  LEU A 146     2752   4384   3095   -347    -45   -226       C  
ATOM    757  CD1 LEU A 146      37.378  23.973   2.798  1.00 26.09           C  
ANISOU  757  CD1 LEU A 146     2691   4211   3011   -317    -25   -234       C  
ATOM    758  CD2 LEU A 146      39.890  23.784   2.665  1.00 26.73           C  
ANISOU  758  CD2 LEU A 146     2683   4381   3092   -384    -45   -176       C  
ATOM    759  N   VAL A 147      36.150  21.895   5.566  1.00 23.68           N  
ANISOU  759  N   VAL A 147     2400   3983   2613   -259    -27   -306       N  
ATOM    760  CA  VAL A 147      35.811  20.499   5.391  1.00 23.57           C  
ANISOU  760  CA  VAL A 147     2372   4002   2583   -214    -13   -280       C  
ATOM    761  C   VAL A 147      35.909  20.173   3.884  1.00 27.73           C  
ANISOU  761  C   VAL A 147     2882   4519   3135   -189      3   -240       C  
ATOM    762  O   VAL A 147      35.320  20.867   3.042  1.00 27.04           O  
ANISOU  762  O   VAL A 147     2814   4386   3075   -182     13   -242       O  
ATOM    763  CB  VAL A 147      34.428  20.128   6.004  1.00 27.06           C  
ANISOU  763  CB  VAL A 147     2840   4430   3011   -182      7   -308       C  
ATOM    764  CG1 VAL A 147      33.972  18.760   5.544  1.00 27.17           C  
ANISOU  764  CG1 VAL A 147     2841   4459   3023   -140     22   -278       C  
ATOM    765  CG2 VAL A 147      34.435  20.209   7.541  1.00 27.46           C  
ANISOU  765  CG2 VAL A 147     2906   4508   3019   -201     -3   -342       C  
ATOM    766  N   VAL A 148      36.651  19.111   3.554  1.00 24.41           N  
ANISOU  766  N   VAL A 148     2428   4142   2703   -171      2   -206       N  
ATOM    767  CA  VAL A 148      36.533  18.500   2.223  1.00 23.60           C  
ANISOU  767  CA  VAL A 148     2318   4037   2613   -133     20   -177       C  
ATOM    768  C   VAL A 148      35.564  17.317   2.366  1.00 23.62           C  
ANISOU  768  C   VAL A 148     2333   4034   2607    -90     29   -183       C  
ATOM    769  O   VAL A 148      35.757  16.483   3.243  1.00 23.21           O  
ANISOU  769  O   VAL A 148     2272   4011   2536    -83     21   -180       O  
ATOM    770  CB  VAL A 148      37.915  18.139   1.594  1.00 27.23           C  
ANISOU  770  CB  VAL A 148     2734   4542   3070   -133     22   -140       C  
ATOM    771  CG1 VAL A 148      37.746  17.445   0.236  1.00 25.43           C  
ANISOU  771  CG1 VAL A 148     2505   4313   2843    -87     43   -119       C  
ATOM    772  CG2 VAL A 148      38.799  19.399   1.460  1.00 27.13           C  
ANISOU  772  CG2 VAL A 148     2705   4530   3073   -187     14   -130       C  
ATOM    773  N   PHE A 149      34.518  17.278   1.533  1.00 20.56           N  
ANISOU  773  N   PHE A 149     1966   3611   2235    -63     40   -190       N  
ATOM    774  CA  PHE A 149      33.435  16.285   1.586  1.00 21.44           C  
ANISOU  774  CA  PHE A 149     2089   3709   2347    -31     45   -198       C  
ATOM    775  C   PHE A 149      33.468  15.299   0.371  1.00 25.29           C  
ANISOU  775  C   PHE A 149     2573   4197   2839      7     48   -180       C  
ATOM    776  O   PHE A 149      33.525  15.729  -0.789  1.00 23.63           O  
ANISOU  776  O   PHE A 149     2368   3978   2633     16     51   -173       O  
ATOM    777  CB  PHE A 149      32.011  16.928   1.754  1.00 21.75           C  
ANISOU  777  CB  PHE A 149     2151   3708   2405    -31     52   -226       C  
ATOM    778  CG  PHE A 149      30.977  15.877   2.117  1.00 21.53           C  
ANISOU  778  CG  PHE A 149     2124   3676   2380    -10     57   -230       C  
ATOM    779  CD1 PHE A 149      30.656  15.623   3.463  1.00 23.74           C  
ANISOU  779  CD1 PHE A 149     2404   3971   2645    -21     65   -241       C  
ATOM    780  CD2 PHE A 149      30.349  15.119   1.127  1.00 22.67           C  
ANISOU  780  CD2 PHE A 149     2269   3803   2541     19     54   -224       C  
ATOM    781  CE1 PHE A 149      29.713  14.630   3.802  1.00 25.09           C  
ANISOU  781  CE1 PHE A 149     2573   4139   2822     -8     73   -236       C  
ATOM    782  CE2 PHE A 149      29.423  14.105   1.465  1.00 25.51           C  
ANISOU  782  CE2 PHE A 149     2626   4156   2911     30     56   -226       C  
ATOM    783  CZ  PHE A 149      29.102  13.881   2.804  1.00 24.93           C  
ANISOU  783  CZ  PHE A 149     2549   4096   2827     15     68   -229       C  
ATOM    784  N   SER A 150      33.425  13.971   0.664  1.00 21.55           N  
ANISOU  784  N   SER A 150     2094   3734   2361     30     45   -173       N  
ATOM    785  CA  SER A 150      33.450  12.941  -0.389  1.00 21.63           C  
ANISOU  785  CA  SER A 150     2107   3738   2374     68     45   -166       C  
ATOM    786  C   SER A 150      32.112  12.157  -0.505  1.00 25.55           C  
ANISOU  786  C   SER A 150     2621   4198   2888     85     39   -180       C  
ATOM    787  O   SER A 150      31.665  11.546   0.473  1.00 22.22           O  
ANISOU  787  O   SER A 150     2199   3771   2472     78     38   -178       O  
ATOM    788  CB  SER A 150      34.631  11.999  -0.190  1.00 22.40           C  
ANISOU  788  CB  SER A 150     2183   3868   2460     87     43   -146       C  
ATOM    789  OG  SER A 150      34.633  10.989  -1.186  1.00 27.62           O  
ANISOU  789  OG  SER A 150     2852   4519   3124    129     44   -147       O  
ATOM    790  N   HIS A 151      31.502  12.181  -1.712  1.00 22.23           N  
ANISOU  790  N   HIS A 151     2215   3756   2475    102     34   -191       N  
ATOM    791  CA  HIS A 151      30.196  11.540  -1.981  1.00 21.79           C  
ANISOU  791  CA  HIS A 151     2171   3666   2441    112     22   -207       C  
ATOM    792  C   HIS A 151      30.314  10.032  -2.136  1.00 24.13           C  
ANISOU  792  C   HIS A 151     2473   3951   2743    136     12   -206       C  
ATOM    793  O   HIS A 151      31.418   9.524  -2.368  1.00 24.34           O  
ANISOU  793  O   HIS A 151     2498   3996   2755    157     16   -197       O  
ATOM    794  CB  HIS A 151      29.547  12.176  -3.247  1.00 20.31           C  
ANISOU  794  CB  HIS A 151     1997   3464   2256    123     12   -219       C  
ATOM    795  CG  HIS A 151      30.280  11.930  -4.544  1.00 20.65           C  
ANISOU  795  CG  HIS A 151     2053   3520   2273    151      9   -217       C  
ATOM    796  CD2 HIS A 151      31.003  12.780  -5.317  1.00 20.65           C  
ANISOU  796  CD2 HIS A 151     2056   3542   2248    154     20   -203       C  
ATOM    797  ND1 HIS A 151      30.245  10.698  -5.158  1.00 21.02           N  
ANISOU  797  ND1 HIS A 151     2113   3558   2316    180     -3   -230       N  
ATOM    798  CE1 HIS A 151      30.959  10.814  -6.280  1.00 20.50           C  
ANISOU  798  CE1 HIS A 151     2057   3514   2217    204      3   -228       C  
ATOM    799  NE2 HIS A 151      31.429  12.040  -6.427  1.00 20.76           N  
ANISOU  799  NE2 HIS A 151     2083   3569   2236    188     18   -208       N  
ATOM    800  N   GLY A 152      29.187   9.338  -2.039  1.00 23.18           N  
ANISOU  800  N   GLY A 152     2358   3798   2650    133     -0   -216       N  
ATOM    801  CA  GLY A 152      29.127   7.878  -2.203  1.00 22.79           C  
ANISOU  801  CA  GLY A 152     2320   3722   2616    150    -15   -217       C  
ATOM    802  C   GLY A 152      29.078   7.408  -3.660  1.00 26.12           C  
ANISOU  802  C   GLY A 152     2764   4126   3034    181    -34   -243       C  
ATOM    803  O   GLY A 152      29.083   8.209  -4.608  1.00 22.39           O  
ANISOU  803  O   GLY A 152     2298   3668   2540    190    -36   -254       O  
ATOM    804  N   LEU A 153      29.051   6.079  -3.834  1.00 25.07           N  
ANISOU  804  N   LEU A 153     2647   3960   2918    199    -50   -252       N  
ATOM    805  CA  LEU A 153      28.849   5.402  -5.103  1.00 23.70           C  
ANISOU  805  CA  LEU A 153     2501   3761   2743    227    -75   -286       C  
ATOM    806  C   LEU A 153      27.465   5.751  -5.680  1.00 25.06           C  
ANISOU  806  C   LEU A 153     2676   3915   2931    207   -101   -307       C  
ATOM    807  O   LEU A 153      26.454   5.614  -4.993  1.00 23.35           O  
ANISOU  807  O   LEU A 153     2443   3676   2753    174   -109   -299       O  
ATOM    808  CB  LEU A 153      29.003   3.854  -4.942  1.00 23.55           C  
ANISOU  808  CB  LEU A 153     2501   3696   2751    244    -90   -292       C  
ATOM    809  CG  LEU A 153      28.895   3.030  -6.256  1.00 25.90           C  
ANISOU  809  CG  LEU A 153     2836   3961   3044    278   -117   -338       C  
ATOM    810  CD1 LEU A 153      30.026   3.378  -7.237  1.00 25.37           C  
ANISOU  810  CD1 LEU A 153     2780   3937   2923    326    -98   -354       C  
ATOM    811  CD2 LEU A 153      28.868   1.513  -5.979  1.00 22.24           C  
ANISOU  811  CD2 LEU A 153     2395   3434   2621    289   -137   -346       C  
ATOM    812  N   GLY A 154      27.443   6.191  -6.934  1.00 22.07           N  
ANISOU  812  N   GLY A 154     2315   3550   2521    228   -114   -329       N  
ATOM    813  CA  GLY A 154      26.203   6.600  -7.602  1.00 22.79           C  
ANISOU  813  CA  GLY A 154     2407   3630   2622    214   -146   -346       C  
ATOM    814  C   GLY A 154      25.744   7.988  -7.187  1.00 25.77           C  
ANISOU  814  C   GLY A 154     2758   4030   3004    192   -132   -324       C  
ATOM    815  O   GLY A 154      24.675   8.447  -7.600  1.00 24.95           O  
ANISOU  815  O   GLY A 154     2646   3919   2915    183   -157   -332       O  
ATOM    816  N   ALA A 155      26.536   8.675  -6.374  1.00 22.86           N  
ANISOU  816  N   ALA A 155     2375   3687   2624    185    -95   -298       N  
ATOM    817  CA  ALA A 155      26.161  10.051  -5.972  1.00 20.86           C  
ANISOU  817  CA  ALA A 155     2103   3448   2376    167    -82   -283       C  
ATOM    818  C   ALA A 155      26.931  11.048  -6.855  1.00 24.92           C  
ANISOU  818  C   ALA A 155     2632   3990   2848    183    -73   -273       C  
ATOM    819  O   ALA A 155      27.432  10.664  -7.916  1.00 25.13           O  
ANISOU  819  O   ALA A 155     2681   4026   2841    209    -82   -281       O  
ATOM    820  CB  ALA A 155      26.441  10.266  -4.494  1.00 21.14           C  
ANISOU  820  CB  ALA A 155     2116   3492   2424    143    -52   -264       C  
ATOM    821  N   PHE A 156      26.992  12.316  -6.450  1.00 22.74           N  
ANISOU  821  N   PHE A 156     2345   3722   2574    168    -57   -256       N  
ATOM    822  CA  PHE A 156      27.778  13.404  -7.062  1.00 21.45           C  
ANISOU  822  CA  PHE A 156     2192   3579   2379    172    -44   -236       C  
ATOM    823  C   PHE A 156      27.779  14.573  -6.054  1.00 24.13           C  
ANISOU  823  C   PHE A 156     2516   3912   2740    145    -25   -224       C  
ATOM    824  O   PHE A 156      27.262  14.403  -4.932  1.00 21.36           O  
ANISOU  824  O   PHE A 156     2148   3551   2417    130    -19   -234       O  
ATOM    825  CB  PHE A 156      27.309  13.793  -8.517  1.00 22.87           C  
ANISOU  825  CB  PHE A 156     2394   3759   2536    193    -69   -234       C  
ATOM    826  CG  PHE A 156      25.809  13.913  -8.694  1.00 22.67           C  
ANISOU  826  CG  PHE A 156     2364   3707   2543    195   -104   -248       C  
ATOM    827  CD1 PHE A 156      25.149  15.119  -8.425  1.00 24.75           C  
ANISOU  827  CD1 PHE A 156     2616   3954   2833    187   -106   -236       C  
ATOM    828  CD2 PHE A 156      25.051  12.821  -9.098  1.00 22.52           C  
ANISOU  828  CD2 PHE A 156     2347   3676   2533    204   -137   -274       C  
ATOM    829  CE1 PHE A 156      23.741  15.229  -8.582  1.00 24.52           C  
ANISOU  829  CE1 PHE A 156     2572   3905   2839    194   -139   -248       C  
ATOM    830  CE2 PHE A 156      23.643  12.928  -9.262  1.00 24.58           C  
ANISOU  830  CE2 PHE A 156     2593   3919   2829    203   -173   -286       C  
ATOM    831  CZ  PHE A 156      22.998  14.132  -8.978  1.00 23.26           C  
ANISOU  831  CZ  PHE A 156     2407   3742   2689    200   -172   -271       C  
ATOM    832  N   ARG A 157      28.348  15.729  -6.421  1.00 22.44           N  
ANISOU  832  N   ARG A 157     2309   3704   2512    138    -15   -203       N  
ATOM    833  CA  ARG A 157      28.716  16.778  -5.446  1.00 23.41           C  
ANISOU  833  CA  ARG A 157     2424   3820   2651    109      3   -196       C  
ATOM    834  C   ARG A 157      27.519  17.476  -4.709  1.00 24.40           C  
ANISOU  834  C   ARG A 157     2544   3913   2814    103     -2   -213       C  
ATOM    835  O   ARG A 157      27.728  17.992  -3.628  1.00 23.94           O  
ANISOU  835  O   ARG A 157     2479   3850   2767     82     14   -221       O  
ATOM    836  CB  ARG A 157      29.609  17.851  -6.133  1.00 21.24           C  
ANISOU  836  CB  ARG A 157     2160   3552   2358     98     12   -165       C  
ATOM    837  CG  ARG A 157      28.783  18.879  -6.901  1.00 23.88           C  
ANISOU  837  CG  ARG A 157     2514   3855   2704    107     -5   -153       C  
ATOM    838  CD  ARG A 157      29.611  19.692  -7.880  1.00 25.31           C  
ANISOU  838  CD  ARG A 157     2711   4045   2861    100      2   -113       C  
ATOM    839  NE  ARG A 157      28.808  20.653  -8.636  1.00 27.06           N  
ANISOU  839  NE  ARG A 157     2955   4233   3094    112    -18    -94       N  
ATOM    840  CZ  ARG A 157      28.030  20.368  -9.685  1.00 28.34           C  
ANISOU  840  CZ  ARG A 157     3131   4399   3238    145    -45    -90       C  
ATOM    841  NH1 ARG A 157      27.922  19.119 -10.129  1.00 23.37           N1+
ANISOU  841  NH1 ARG A 157     2501   3800   2580    166    -53   -109       N1+
ATOM    842  NH2 ARG A 157      27.362  21.329 -10.300  1.00 23.88           N  
ANISOU  842  NH2 ARG A 157     2585   3803   2685    156    -65    -66       N  
ATOM    843  N   THR A 158      26.291  17.473  -5.283  1.00 21.76           N  
ANISOU  843  N   THR A 158     2209   3559   2500    124    -24   -221       N  
ATOM    844  CA  THR A 158      25.186  18.324  -4.839  1.00 21.85           C  
ANISOU  844  CA  THR A 158     2212   3540   2550    128    -28   -234       C  
ATOM    845  C   THR A 158      24.252  17.559  -3.836  1.00 24.43           C  
ANISOU  845  C   THR A 158     2510   3869   2903    126    -21   -258       C  
ATOM    846  O   THR A 158      23.332  18.164  -3.263  1.00 22.61           O  
ANISOU  846  O   THR A 158     2264   3622   2705    132    -14   -273       O  
ATOM    847  CB  THR A 158      24.338  18.770  -6.059  1.00 25.26           C  
ANISOU  847  CB  THR A 158     2651   3954   2992    155    -60   -222       C  
ATOM    848  CG2 THR A 158      25.176  19.337  -7.277  1.00 21.06           C  
ANISOU  848  CG2 THR A 158     2150   3427   2424    160    -69   -188       C  
ATOM    849  OG1 THR A 158      23.569  17.642  -6.500  1.00 27.83           O  
ANISOU  849  OG1 THR A 158     2964   4290   3320    169    -85   -235       O  
ATOM    850  N   LEU A 159      24.493  16.240  -3.640  1.00 21.31           N  
ANISOU  850  N   LEU A 159     2108   3493   2495    120    -19   -261       N  
ATOM    851  CA  LEU A 159      23.510  15.359  -2.961  1.00 21.73           C  
ANISOU  851  CA  LEU A 159     2134   3546   2575    115    -17   -273       C  
ATOM    852  C   LEU A 159      23.684  15.244  -1.425  1.00 25.12           C  
ANISOU  852  C   LEU A 159     2552   3990   3003     94     16   -279       C  
ATOM    853  O   LEU A 159      23.029  14.422  -0.762  1.00 23.68           O  
ANISOU  853  O   LEU A 159     2349   3813   2835     84     25   -280       O  
ATOM    854  CB  LEU A 159      23.499  13.965  -3.613  1.00 20.74           C  
ANISOU  854  CB  LEU A 159     2012   3423   2445    118    -40   -272       C  
ATOM    855  CG  LEU A 159      23.057  13.915  -5.095  1.00 23.99           C  
ANISOU  855  CG  LEU A 159     2435   3826   2855    140    -80   -275       C  
ATOM    856  CD1 LEU A 159      23.247  12.500  -5.659  1.00 21.56           C  
ANISOU  856  CD1 LEU A 159     2139   3517   2536    143   -101   -284       C  
ATOM    857  CD2 LEU A 159      21.607  14.387  -5.256  1.00 23.19           C  
ANISOU  857  CD2 LEU A 159     2306   3710   2795    148   -100   -283       C  
ATOM    858  N   TYR A 160      24.564  16.060  -0.875  1.00 24.10           N  
ANISOU  858  N   TYR A 160     2438   3868   2851     83     34   -279       N  
ATOM    859  CA  TYR A 160      24.822  16.068   0.565  1.00 22.55           C  
ANISOU  859  CA  TYR A 160     2237   3690   2641     63     62   -287       C  
ATOM    860  C   TYR A 160      24.734  17.479   1.098  1.00 22.95           C  
ANISOU  860  C   TYR A 160     2296   3728   2696     61     76   -308       C  
ATOM    861  O   TYR A 160      25.528  17.896   1.959  1.00 21.33           O  
ANISOU  861  O   TYR A 160     2103   3537   2466     41     89   -316       O  
ATOM    862  CB  TYR A 160      26.191  15.433   0.882  1.00 22.39           C  
ANISOU  862  CB  TYR A 160     2227   3695   2586     49     63   -270       C  
ATOM    863  CG  TYR A 160      26.282  13.974   0.506  1.00 21.73           C  
ANISOU  863  CG  TYR A 160     2139   3617   2502     55     51   -253       C  
ATOM    864  CD1 TYR A 160      25.993  12.975   1.432  1.00 21.94           C  
ANISOU  864  CD1 TYR A 160     2156   3653   2529     45     61   -244       C  
ATOM    865  CD2 TYR A 160      26.651  13.586  -0.782  1.00 21.07           C  
ANISOU  865  CD2 TYR A 160     2066   3524   2416     73     29   -246       C  
ATOM    866  CE1 TYR A 160      26.093  11.619   1.094  1.00 19.35           C  
ANISOU  866  CE1 TYR A 160     1829   3317   2207     51     47   -229       C  
ATOM    867  CE2 TYR A 160      26.743  12.237  -1.131  1.00 22.25           C  
ANISOU  867  CE2 TYR A 160     2217   3670   2567     83     18   -239       C  
ATOM    868  CZ  TYR A 160      26.487  11.256  -0.182  1.00 25.58           C  
ANISOU  868  CZ  TYR A 160     2630   4093   2997     71     25   -230       C  
ATOM    869  OH  TYR A 160      26.604   9.925  -0.532  1.00 22.80           O  
ANISOU  869  OH  TYR A 160     2284   3726   2653     81     10   -224       O  
ATOM    870  N   SER A 161      23.749  18.213   0.582  1.00 21.53           N  
ANISOU  870  N   SER A 161     2109   3521   2550     82     70   -318       N  
ATOM    871  CA  SER A 161      23.505  19.608   0.957  1.00 21.55           C  
ANISOU  871  CA  SER A 161     2122   3497   2568     89     81   -343       C  
ATOM    872  C   SER A 161      22.956  19.749   2.375  1.00 23.72           C  
ANISOU  872  C   SER A 161     2386   3787   2839     87    116   -373       C  
ATOM    873  O   SER A 161      23.261  20.733   3.021  1.00 23.17           O  
ANISOU  873  O   SER A 161     2337   3704   2762     83    128   -399       O  
ATOM    874  CB  SER A 161      22.636  20.321  -0.073  1.00 21.51           C  
ANISOU  874  CB  SER A 161     2113   3457   2603    120     60   -339       C  
ATOM    875  OG  SER A 161      21.268  19.950   0.006  1.00 25.74           O  
ANISOU  875  OG  SER A 161     2613   3996   3172    142     64   -348       O  
ATOM    876  N   ALA A 162      22.166  18.789   2.883  1.00 23.74           N  
ANISOU  876  N   ALA A 162     2358   3817   2845     88    133   -371       N  
ATOM    877  CA  ALA A 162      21.709  18.907   4.286  1.00 24.36           C  
ANISOU  877  CA  ALA A 162     2428   3919   2909     85    174   -397       C  
ATOM    878  C   ALA A 162      22.943  19.021   5.258  1.00 26.02           C  
ANISOU  878  C   ALA A 162     2670   4152   3064     57    182   -405       C  
ATOM    879  O   ALA A 162      22.960  19.870   6.149  1.00 24.59           O  
ANISOU  879  O   ALA A 162     2505   3973   2865     57    202   -441       O  
ATOM    880  CB  ALA A 162      20.820  17.717   4.662  1.00 25.18           C  
ANISOU  880  CB  ALA A 162     2493   4053   3021     81    193   -380       C  
ATOM    881  N   ILE A 163      23.959  18.181   5.053  1.00 23.19           N  
ANISOU  881  N   ILE A 163     2320   3811   2680     35    163   -374       N  
ATOM    882  CA  ILE A 163      25.242  18.209   5.785  1.00 23.50           C  
ANISOU  882  CA  ILE A 163     2381   3876   2672      8    157   -373       C  
ATOM    883  C   ILE A 163      26.039  19.495   5.497  1.00 27.08           C  
ANISOU  883  C   ILE A 163     2861   4301   3127     -1    140   -394       C  
ATOM    884  O   ILE A 163      26.443  20.171   6.446  1.00 26.58           O  
ANISOU  884  O   ILE A 163     2817   4245   3037    -17    147   -423       O  
ATOM    885  CB  ILE A 163      26.077  16.948   5.451  1.00 24.57           C  
ANISOU  885  CB  ILE A 163     2512   4032   2792     -3    138   -331       C  
ATOM    886  CG1 ILE A 163      25.330  15.703   6.002  1.00 24.48           C  
ANISOU  886  CG1 ILE A 163     2481   4043   2778     -2    157   -311       C  
ATOM    887  CG2 ILE A 163      27.545  17.083   6.016  1.00 22.05           C  
ANISOU  887  CG2 ILE A 163     2209   3739   2431    -28    124   -327       C  
ATOM    888  CD1 ILE A 163      25.852  14.412   5.477  1.00 25.63           C  
ANISOU  888  CD1 ILE A 163     2622   4190   2925     -4    136   -273       C  
ATOM    889  N   GLY A 164      26.255  19.786   4.211  1.00 24.03           N  
ANISOU  889  N   GLY A 164     2476   3884   2770      7    118   -375       N  
ATOM    890  CA  GLY A 164      27.085  20.903   3.749  1.00 25.62           C  
ANISOU  890  CA  GLY A 164     2700   4055   2979     -8    100   -378       C  
ATOM    891  C   GLY A 164      26.544  22.230   4.251  1.00 29.00           C  
ANISOU  891  C   GLY A 164     3148   4444   3427     -1    110   -422       C  
ATOM    892  O   GLY A 164      27.291  23.060   4.779  1.00 27.38           O  
ANISOU  892  O   GLY A 164     2967   4227   3209    -29    103   -444       O  
ATOM    893  N   ILE A 165      25.230  22.424   4.096  1.00 24.39           N  
ANISOU  893  N   ILE A 165     2554   3839   2874     34    124   -437       N  
ATOM    894  CA  ILE A 165      24.505  23.603   4.603  1.00 23.12           C  
ANISOU  894  CA  ILE A 165     2408   3639   2738     55    139   -483       C  
ATOM    895  C   ILE A 165      24.611  23.692   6.132  1.00 26.13           C  
ANISOU  895  C   ILE A 165     2802   4050   3077     41    165   -528       C  
ATOM    896  O   ILE A 165      24.901  24.770   6.639  1.00 24.58           O  
ANISOU  896  O   ILE A 165     2637   3823   2880     34    162   -569       O  
ATOM    897  CB  ILE A 165      23.008  23.671   4.139  1.00 24.27           C  
ANISOU  897  CB  ILE A 165     2526   3766   2929    103    150   -487       C  
ATOM    898  CG1 ILE A 165      22.900  23.879   2.593  1.00 22.97           C  
ANISOU  898  CG1 ILE A 165     2360   3564   2802    118    117   -447       C  
ATOM    899  CG2 ILE A 165      22.210  24.778   4.910  1.00 23.40           C  
ANISOU  899  CG2 ILE A 165     2427   3623   2840    134    175   -542       C  
ATOM    900  CD1 ILE A 165      21.424  23.654   2.066  1.00 21.65           C  
ANISOU  900  CD1 ILE A 165     2155   3393   2678    163    117   -442       C  
ATOM    901  N   ASP A 166      24.361  22.586   6.860  1.00 22.33           N  
ANISOU  901  N   ASP A 166     2299   3627   2559     38    187   -520       N  
ATOM    902  CA  ASP A 166      24.435  22.670   8.317  1.00 23.16           C  
ANISOU  902  CA  ASP A 166     2419   3768   2614     27    211   -559       C  
ATOM    903  C   ASP A 166      25.841  23.057   8.804  1.00 24.88           C  
ANISOU  903  C   ASP A 166     2669   3992   2792    -15    185   -571       C  
ATOM    904  O   ASP A 166      25.951  23.921   9.667  1.00 25.80           O  
ANISOU  904  O   ASP A 166     2816   4100   2886    -21    191   -625       O  
ATOM    905  CB  ASP A 166      23.896  21.417   9.044  1.00 24.39           C  
ANISOU  905  CB  ASP A 166     2547   3985   2735     28    243   -540       C  
ATOM    906  CG  ASP A 166      23.805  21.645  10.550  1.00 27.34           C  
ANISOU  906  CG  ASP A 166     2939   4400   3049     24    275   -582       C  
ATOM    907  OD1 ASP A 166      22.938  22.394  10.971  1.00 27.39           O  
ANISOU  907  OD1 ASP A 166     2948   4393   3065     54    307   -629       O  
ATOM    908  OD2 ASP A 166      24.713  21.209  11.269  1.00 32.34           O1-
ANISOU  908  OD2 ASP A 166     3588   5074   3626     -7    263   -573       O1-
ATOM    909  N   LEU A 167      26.881  22.441   8.259  1.00 20.97           N  
ANISOU  909  N   LEU A 167     2166   3513   2289    -43    155   -525       N  
ATOM    910  CA  LEU A 167      28.269  22.764   8.644  1.00 22.15           C  
ANISOU  910  CA  LEU A 167     2334   3674   2407    -85    125   -529       C  
ATOM    911  C   LEU A 167      28.566  24.240   8.354  1.00 25.94           C  
ANISOU  911  C   LEU A 167     2844   4091   2921    -99    107   -563       C  
ATOM    912  O   LEU A 167      29.170  24.911   9.192  1.00 25.59           O  
ANISOU  912  O   LEU A 167     2826   4046   2850   -128     93   -604       O  
ATOM    913  CB  LEU A 167      29.279  21.854   7.883  1.00 21.42           C  
ANISOU  913  CB  LEU A 167     2217   3607   2314   -103    100   -470       C  
ATOM    914  CG  LEU A 167      29.401  20.409   8.376  1.00 26.58           C  
ANISOU  914  CG  LEU A 167     2850   4319   2929   -100    106   -435       C  
ATOM    915  CD1 LEU A 167      30.133  19.551   7.340  1.00 25.98           C  
ANISOU  915  CD1 LEU A 167     2750   4252   2869    -99     87   -381       C  
ATOM    916  CD2 LEU A 167      30.187  20.331   9.740  1.00 29.15           C  
ANISOU  916  CD2 LEU A 167     3188   4696   3192   -129     95   -450       C  
ATOM    917  N   ALA A 168      28.114  24.741   7.170  1.00 23.80           N  
ANISOU  917  N   ALA A 168     2570   3765   2708    -77    104   -547       N  
ATOM    918  CA  ALA A 168      28.341  26.129   6.789  1.00 24.41           C  
ANISOU  918  CA  ALA A 168     2678   3771   2826    -88     87   -569       C  
ATOM    919  C   ALA A 168      27.614  27.092   7.729  1.00 26.19           C  
ANISOU  919  C   ALA A 168     2936   3962   3054    -70    103   -641       C  
ATOM    920  O   ALA A 168      28.188  28.122   8.063  1.00 24.42           O  
ANISOU  920  O   ALA A 168     2747   3694   2838    -98     83   -678       O  
ATOM    921  CB  ALA A 168      27.937  26.375   5.339  1.00 25.38           C  
ANISOU  921  CB  ALA A 168     2793   3848   3002    -66     80   -527       C  
ATOM    922  N   SER A 169      26.366  26.757   8.144  1.00 24.48           N  
ANISOU  922  N   SER A 169     2706   3762   2833    -22    141   -664       N  
ATOM    923  CA  SER A 169      25.562  27.555   9.095  1.00 24.81           C  
ANISOU  923  CA  SER A 169     2773   3782   2872      7    168   -737       C  
ATOM    924  C   SER A 169      26.266  27.674  10.460  1.00 29.62           C  
ANISOU  924  C   SER A 169     3413   4428   3413    -28    166   -788       C  
ATOM    925  O   SER A 169      25.951  28.580  11.221  1.00 29.17           O  
ANISOU  925  O   SER A 169     3392   4342   3349    -13    178   -860       O  
ATOM    926  CB  SER A 169      24.158  26.981   9.258  1.00 24.61           C  
ANISOU  926  CB  SER A 169     2713   3786   2851     62    214   -739       C  
ATOM    927  OG  SER A 169      24.115  25.847  10.112  1.00 25.88           O  
ANISOU  927  OG  SER A 169     2854   4030   2950     51    238   -730       O  
ATOM    928  N   HIS A 170      27.222  26.767  10.754  1.00 28.10           N  
ANISOU  928  N   HIS A 170     3208   4300   3170    -69    148   -753       N  
ATOM    929  CA  HIS A 170      28.025  26.839  11.984  1.00 28.32           C  
ANISOU  929  CA  HIS A 170     3262   4370   3128   -107    133   -792       C  
ATOM    930  C   HIS A 170      29.411  27.505  11.799  1.00 32.29           C  
ANISOU  930  C   HIS A 170     3784   4843   3641   -166     78   -794       C  
ATOM    931  O   HIS A 170      30.200  27.504  12.740  1.00 32.67           O  
ANISOU  931  O   HIS A 170     3849   4930   3633   -204     54   -820       O  
ATOM    932  CB  HIS A 170      28.155  25.444  12.609  1.00 28.05           C  
ANISOU  932  CB  HIS A 170     3201   4427   3028   -112    145   -754       C  
ATOM    933  CG  HIS A 170      26.884  24.961  13.226  1.00 30.87           C  
ANISOU  933  CG  HIS A 170     3548   4821   3360    -67    202   -768       C  
ATOM    934  CD2 HIS A 170      26.470  25.020  14.519  1.00 33.00           C  
ANISOU  934  CD2 HIS A 170     3840   5136   3564    -58    233   -819       C  
ATOM    935  ND1 HIS A 170      25.910  24.350  12.473  1.00 31.93           N  
ANISOU  935  ND1 HIS A 170     3643   4950   3539    -32    230   -728       N  
ATOM    936  CE1 HIS A 170      24.936  24.050  13.321  1.00 31.53           C  
ANISOU  936  CE1 HIS A 170     3585   4941   3453     -3    280   -749       C  
ATOM    937  NE2 HIS A 170      25.231  24.442  14.563  1.00 32.14           N  
ANISOU  937  NE2 HIS A 170     3700   5051   3461    -16    287   -804       N  
ATOM    938  N   GLY A 171      29.693  28.061  10.610  1.00 27.50           N  
ANISOU  938  N   GLY A 171     3173   4172   3103   -176     58   -762       N  
ATOM    939  CA  GLY A 171      30.944  28.790  10.362  1.00 27.16           C  
ANISOU  939  CA  GLY A 171     3144   4096   3081   -236     11   -758       C  
ATOM    940  C   GLY A 171      32.045  28.016   9.658  1.00 28.89           C  
ANISOU  940  C   GLY A 171     3319   4358   3300   -272    -13   -682       C  
ATOM    941  O   GLY A 171      33.214  28.396   9.759  1.00 27.63           O  
ANISOU  941  O   GLY A 171     3159   4200   3140   -329    -52   -679       O  
ATOM    942  N   PHE A 172      31.685  26.926   8.950  1.00 26.56           N  
ANISOU  942  N   PHE A 172     2987   4099   3005   -239      8   -623       N  
ATOM    943  CA  PHE A 172      32.592  26.156   8.089  1.00 25.94           C  
ANISOU  943  CA  PHE A 172     2867   4056   2932   -257     -5   -552       C  
ATOM    944  C   PHE A 172      32.475  26.545   6.612  1.00 28.92           C  
ANISOU  944  C   PHE A 172     3238   4382   3369   -248     -3   -508       C  
ATOM    945  O   PHE A 172      31.391  26.914   6.117  1.00 27.32           O  
ANISOU  945  O   PHE A 172     3051   4130   3200   -207     15   -516       O  
ATOM    946  CB  PHE A 172      32.348  24.628   8.206  1.00 27.18           C  
ANISOU  946  CB  PHE A 172     2992   4284   3052   -227     13   -515       C  
ATOM    947  CG  PHE A 172      32.848  24.008   9.489  1.00 30.24           C  
ANISOU  947  CG  PHE A 172     3376   4739   3374   -245      3   -531       C  
ATOM    948  CD1 PHE A 172      34.101  23.398   9.544  1.00 31.70           C  
ANISOU  948  CD1 PHE A 172     3531   4975   3538   -274    -26   -492       C  
ATOM    949  CD2 PHE A 172      32.068  24.032  10.643  1.00 33.17           C  
ANISOU  949  CD2 PHE A 172     3774   5126   3704   -228     23   -579       C  
ATOM    950  CE1 PHE A 172      34.572  22.824  10.740  1.00 32.64           C  
ANISOU  950  CE1 PHE A 172     3648   5158   3595   -288    -43   -499       C  
ATOM    951  CE2 PHE A 172      32.533  23.458  11.837  1.00 36.03           C  
ANISOU  951  CE2 PHE A 172     4138   5556   3997   -244     10   -586       C  
ATOM    952  CZ  PHE A 172      33.780  22.859  11.875  1.00 33.19           C  
ANISOU  952  CZ  PHE A 172     3749   5244   3617   -274    -26   -546       C  
ATOM    953  N   ILE A 173      33.608  26.457   5.911  1.00 23.69           N  
ANISOU  953  N   ILE A 173     2550   3734   2717   -282    -22   -458       N  
ATOM    954  CA  ILE A 173      33.583  26.328   4.458  1.00 24.42           C  
ANISOU  954  CA  ILE A 173     2626   3810   2842   -266    -13   -401       C  
ATOM    955  C   ILE A 173      33.648  24.825   4.142  1.00 27.09           C  
ANISOU  955  C   ILE A 173     2928   4217   3149   -237     -0   -362       C  
ATOM    956  O   ILE A 173      34.478  24.096   4.711  1.00 24.87           O  
ANISOU  956  O   ILE A 173     2621   3994   2835   -253     -9   -354       O  
ATOM    957  CB  ILE A 173      34.695  27.179   3.771  1.00 27.96           C  
ANISOU  957  CB  ILE A 173     3070   4232   3322   -319    -33   -367       C  
ATOM    958  CG1 ILE A 173      34.352  28.690   3.881  1.00 28.19           C  
ANISOU  958  CG1 ILE A 173     3145   4169   3396   -340    -45   -402       C  
ATOM    959  CG2 ILE A 173      34.907  26.740   2.293  1.00 29.40           C  
ANISOU  959  CG2 ILE A 173     3227   4428   3515   -303    -18   -297       C  
ATOM    960  CD1 ILE A 173      35.393  29.610   3.287  1.00 30.19           C  
ANISOU  960  CD1 ILE A 173     3397   4388   3688   -401    -64   -366       C  
ATOM    961  N   VAL A 174      32.748  24.380   3.249  1.00 25.31           N  
ANISOU  961  N   VAL A 174     2701   3979   2937   -190     18   -342       N  
ATOM    962  CA  VAL A 174      32.594  22.989   2.810  1.00 25.17           C  
ANISOU  962  CA  VAL A 174     2657   4008   2898   -157     30   -311       C  
ATOM    963  C   VAL A 174      32.851  22.887   1.332  1.00 27.21           C  
ANISOU  963  C   VAL A 174     2906   4262   3172   -146     31   -263       C  
ATOM    964  O   VAL A 174      32.139  23.519   0.550  1.00 24.92           O  
ANISOU  964  O   VAL A 174     2635   3926   2908   -128     33   -258       O  
ATOM    965  CB  VAL A 174      31.208  22.382   3.196  1.00 27.79           C  
ANISOU  965  CB  VAL A 174     2994   4338   3227   -115     47   -335       C  
ATOM    966  CG1 VAL A 174      31.167  20.897   2.886  1.00 27.09           C  
ANISOU  966  CG1 VAL A 174     2881   4293   3119    -89     52   -306       C  
ATOM    967  CG2 VAL A 174      30.892  22.634   4.680  1.00 27.04           C  
ANISOU  967  CG2 VAL A 174     2914   4250   3110   -124     52   -383       C  
ATOM    968  N   ALA A 175      33.871  22.095   0.954  1.00 23.92           N  
ANISOU  968  N   ALA A 175     2459   3894   2734   -151     31   -229       N  
ATOM    969  CA  ALA A 175      34.138  21.717  -0.443  1.00 23.89           C  
ANISOU  969  CA  ALA A 175     2445   3903   2730   -131     39   -187       C  
ATOM    970  C   ALA A 175      33.706  20.283  -0.696  1.00 24.85           C  
ANISOU  970  C   ALA A 175     2556   4054   2832    -86     47   -184       C  
ATOM    971  O   ALA A 175      34.442  19.350  -0.359  1.00 23.83           O  
ANISOU  971  O   ALA A 175     2403   3969   2683    -84     47   -175       O  
ATOM    972  CB  ALA A 175      35.621  21.883  -0.774  1.00 24.84           C  
ANISOU  972  CB  ALA A 175     2536   4058   2844   -165     40   -152       C  
ATOM    973  N   ALA A 176      32.502  20.115  -1.305  1.00 23.72           N  
ANISOU  973  N   ALA A 176     2432   3882   2699    -52     48   -191       N  
ATOM    974  CA  ALA A 176      31.957  18.830  -1.701  1.00 22.23           C  
ANISOU  974  CA  ALA A 176     2238   3710   2500    -14     48   -191       C  
ATOM    975  C   ALA A 176      32.517  18.540  -3.107  1.00 27.27           C  
ANISOU  975  C   ALA A 176     2874   4365   3122      4     51   -160       C  
ATOM    976  O   ALA A 176      32.086  19.120  -4.108  1.00 27.22           O  
ANISOU  976  O   ALA A 176     2886   4338   3119     15     48   -148       O  
ATOM    977  CB  ALA A 176      30.421  18.854  -1.707  1.00 21.68           C  
ANISOU  977  CB  ALA A 176     2182   3605   2451     10     44   -213       C  
ATOM    978  N   VAL A 177      33.486  17.635  -3.158  1.00 25.17           N  
ANISOU  978  N   VAL A 177     2587   4142   2835     11     58   -147       N  
ATOM    979  CA  VAL A 177      34.168  17.279  -4.393  1.00 24.82           C  
ANISOU  979  CA  VAL A 177     2538   4125   2767     33     70   -123       C  
ATOM    980  C   VAL A 177      33.250  16.450  -5.299  1.00 27.92           C  
ANISOU  980  C   VAL A 177     2952   4506   3150     75     62   -135       C  
ATOM    981  O   VAL A 177      32.407  15.706  -4.809  1.00 25.30           O  
ANISOU  981  O   VAL A 177     2625   4156   2832     89     50   -159       O  
ATOM    982  CB  VAL A 177      35.565  16.624  -4.148  1.00 32.04           C  
ANISOU  982  CB  VAL A 177     3416   5090   3667     33     83   -107       C  
ATOM    983  CG1 VAL A 177      36.470  17.554  -3.360  1.00 30.72           C  
ANISOU  983  CG1 VAL A 177     3226   4936   3511    -17     83    -94       C  
ATOM    984  CG2 VAL A 177      35.435  15.309  -3.398  1.00 33.20           C  
ANISOU  984  CG2 VAL A 177     3557   5245   3813     57     75   -125       C  
ATOM    985  N   GLU A 178      33.401  16.594  -6.620  1.00 24.21           N  
ANISOU  985  N   GLU A 178     2495   4047   2656     94     67   -118       N  
ATOM    986  CA  GLU A 178      32.797  15.649  -7.537  1.00 24.21           C  
ANISOU  986  CA  GLU A 178     2514   4046   2637    136     56   -134       C  
ATOM    987  C   GLU A 178      33.904  14.758  -8.089  1.00 26.22           C  
ANISOU  987  C   GLU A 178     2758   4346   2859    163     77   -128       C  
ATOM    988  O   GLU A 178      34.858  15.245  -8.717  1.00 24.50           O  
ANISOU  988  O   GLU A 178     2530   4164   2616    161    102    -99       O  
ATOM    989  CB  GLU A 178      31.987  16.345  -8.646  1.00 25.80           C  
ANISOU  989  CB  GLU A 178     2745   4230   2827    145     42   -125       C  
ATOM    990  CG  GLU A 178      31.033  15.408  -9.363  1.00 27.69           C  
ANISOU  990  CG  GLU A 178     3007   4459   3055    181     16   -153       C  
ATOM    991  CD  GLU A 178      29.834  16.113  -9.965  1.00 24.07           C  
ANISOU  991  CD  GLU A 178     2569   3972   2604    185    -13   -151       C  
ATOM    992  OE1 GLU A 178      28.976  16.590  -9.184  1.00 23.73           O  
ANISOU  992  OE1 GLU A 178     2517   3894   2604    170    -26   -159       O  
ATOM    993  OE2 GLU A 178      29.748  16.192 -11.213  1.00 24.04           O1-
ANISOU  993  OE2 GLU A 178     2590   3984   2561    207    -23   -140       O1-
ATOM    994  N   HIS A 179      33.770  13.446  -7.844  1.00 22.81           N  
ANISOU  994  N   HIS A 179     2326   3910   2430    191     69   -155       N  
ATOM    995  CA  HIS A 179      34.814  12.497  -8.246  1.00 22.43           C  
ANISOU  995  CA  HIS A 179     2266   3899   2358    228     89   -156       C  
ATOM    996  C   HIS A 179      34.711  12.133  -9.736  1.00 26.38           C  
ANISOU  996  C   HIS A 179     2796   4412   2814    268     93   -169       C  
ATOM    997  O   HIS A 179      33.603  11.996 -10.259  1.00 26.74           O  
ANISOU  997  O   HIS A 179     2875   4429   2857    276     65   -191       O  
ATOM    998  CB  HIS A 179      34.795  11.248  -7.343  1.00 22.67           C  
ANISOU  998  CB  HIS A 179     2289   3912   2413    244     78   -176       C  
ATOM    999  CG  HIS A 179      35.151  11.561  -5.919  1.00 24.82           C  
ANISOU  999  CG  HIS A 179     2531   4188   2711    208     78   -159       C  
ATOM   1000  CD2 HIS A 179      34.416  11.437  -4.790  1.00 26.32           C  
ANISOU 1000  CD2 HIS A 179     2724   4348   2929    185     60   -167       C  
ATOM   1001  ND1 HIS A 179      36.399  12.050  -5.589  1.00 25.31           N  
ANISOU 1001  ND1 HIS A 179     2557   4293   2767    193     97   -132       N  
ATOM   1002  CE1 HIS A 179      36.394  12.193  -4.268  1.00 25.65           C  
ANISOU 1002  CE1 HIS A 179     2585   4329   2831    162     84   -128       C  
ATOM   1003  NE2 HIS A 179      35.227  11.832  -3.741  1.00 26.28           N  
ANISOU 1003  NE2 HIS A 179     2689   4368   2928    158     66   -148       N  
ATOM   1004  N   ARG A 180      35.872  12.009 -10.403  1.00 23.18           N  
ANISOU 1004  N   ARG A 180     2376   4058   2373    293    127   -155       N  
ATOM   1005  CA  ARG A 180      36.019  11.647 -11.830  1.00 23.88           C  
ANISOU 1005  CA  ARG A 180     2492   4176   2406    337    141   -166       C  
ATOM   1006  C   ARG A 180      36.581  10.247 -12.006  1.00 27.79           C  
ANISOU 1006  C   ARG A 180     2987   4682   2890    393    151   -200       C  
ATOM   1007  O   ARG A 180      37.172   9.922 -13.037  1.00 26.47           O  
ANISOU 1007  O   ARG A 180     2829   4556   2673    436    179   -209       O  
ATOM   1008  CB  ARG A 180      36.838  12.703 -12.583  1.00 22.73           C  
ANISOU 1008  CB  ARG A 180     2333   4082   2222    324    179   -120       C  
ATOM   1009  CG  ARG A 180      35.978  13.847 -13.142  1.00 27.07           C  
ANISOU 1009  CG  ARG A 180     2913   4613   2760    295    161    -98       C  
ATOM   1010  CD  ARG A 180      35.304  14.812 -12.122  1.00 29.47           C  
ANISOU 1010  CD  ARG A 180     3210   4868   3120    242    135    -82       C  
ATOM   1011  NE  ARG A 180      34.906  16.031 -12.830  1.00 23.23           N  
ANISOU 1011  NE  ARG A 180     2441   4070   2314    220    131    -46       N  
ATOM   1012  CZ  ARG A 180      35.710  17.076 -13.026  1.00 31.48           C  
ANISOU 1012  CZ  ARG A 180     3470   5138   3353    187    160      6       C  
ATOM   1013  NH1 ARG A 180      36.938  17.087 -12.512  1.00 27.48           N1+
ANISOU 1013  NH1 ARG A 180     2918   4666   2857    169    193     24       N1+
ATOM   1014  NH2 ARG A 180      35.285  18.129 -13.716  1.00 22.06           N  
ANISOU 1014  NH2 ARG A 180     2304   3931   2146    171    152     43       N  
ATOM   1015  N   ASP A 181      36.387   9.407 -10.978  1.00 25.06           N  
ANISOU 1015  N   ASP A 181     2633   4298   2590    394    130   -219       N  
ATOM   1016  CA  ASP A 181      36.823   7.987 -10.970  1.00 24.01           C  
ANISOU 1016  CA  ASP A 181     2504   4157   2463    448    132   -252       C  
ATOM   1017  C   ASP A 181      35.765   7.035 -11.578  1.00 26.94           C  
ANISOU 1017  C   ASP A 181     2930   4477   2829    475     96   -305       C  
ATOM   1018  O   ASP A 181      35.989   5.814 -11.600  1.00 26.24           O  
ANISOU 1018  O   ASP A 181     2854   4365   2751    519     91   -338       O  
ATOM   1019  CB  ASP A 181      37.163   7.548  -9.524  1.00 23.87           C  
ANISOU 1019  CB  ASP A 181     2452   4121   2497    434    124   -237       C  
ATOM   1020  CG  ASP A 181      35.933   7.511  -8.608  1.00 26.31           C  
ANISOU 1020  CG  ASP A 181     2778   4371   2848    392     84   -242       C  
ATOM   1021  OD1 ASP A 181      34.969   8.264  -8.871  1.00 24.06           O  
ANISOU 1021  OD1 ASP A 181     2512   4069   2560    361     69   -244       O  
ATOM   1022  OD2 ASP A 181      35.957   6.768  -7.612  1.00 27.65           O1-
ANISOU 1022  OD2 ASP A 181     2938   4514   3054    393     71   -240       O1-
ATOM   1023  N   ARG A 182      34.628   7.594 -12.082  1.00 24.19           N  
ANISOU 1023  N   ARG A 182     2613   4108   2470    449     67   -313       N  
ATOM   1024  CA  ARG A 182      33.470   6.854 -12.628  1.00 25.01           C  
ANISOU 1024  CA  ARG A 182     2764   4165   2574    461     22   -362       C  
ATOM   1025  C   ARG A 182      32.664   6.137 -11.502  1.00 27.88           C  
ANISOU 1025  C   ARG A 182     3123   4463   3007    436    -12   -371       C  
ATOM   1026  O   ARG A 182      31.898   5.222 -11.789  1.00 29.29           O  
ANISOU 1026  O   ARG A 182     3333   4595   3200    445    -48   -413       O  
ATOM   1027  CB  ARG A 182      33.830   5.897 -13.811  1.00 27.48           C  
ANISOU 1027  CB  ARG A 182     3116   4488   2838    523     26   -411       C  
ATOM   1028  CG  ARG A 182      34.593   6.530 -15.028  1.00 25.40           C  
ANISOU 1028  CG  ARG A 182     2860   4297   2493    553     67   -401       C  
ATOM   1029  CD  ARG A 182      34.509   5.683 -16.297  1.00 31.65           C  
ANISOU 1029  CD  ARG A 182     3706   5095   3225    609     58   -461       C  
ATOM   1030  NE  ARG A 182      33.113   5.408 -16.676  1.00 29.79           N  
ANISOU 1030  NE  ARG A 182     3515   4808   2995    592     -7   -501       N  
ATOM   1031  CZ  ARG A 182      32.712   4.406 -17.449  1.00 43.20           C  
ANISOU 1031  CZ  ARG A 182     5265   6481   4668    629    -40   -568       C  
ATOM   1032  NH1 ARG A 182      33.598   3.563 -17.970  1.00 35.10           N1+
ANISOU 1032  NH1 ARG A 182     4260   5471   3605    692     -9   -609       N1+
ATOM   1033  NH2 ARG A 182      31.424   4.235 -17.706  1.00 33.69           N  
ANISOU 1033  NH2 ARG A 182     4092   5232   3477    603   -105   -599       N  
ATOM   1034  N   SER A 183      32.822   6.572 -10.219  1.00 24.55           N  
ANISOU 1034  N   SER A 183     2663   4039   2626    399     -1   -334       N  
ATOM   1035  CA  SER A 183      31.925   6.204  -9.124  1.00 23.69           C  
ANISOU 1035  CA  SER A 183     2548   3880   2573    364    -28   -331       C  
ATOM   1036  C   SER A 183      30.748   7.201  -9.008  1.00 26.16           C  
ANISOU 1036  C   SER A 183     2856   4184   2899    320    -48   -321       C  
ATOM   1037  O   SER A 183      29.714   6.892  -8.371  1.00 23.36           O  
ANISOU 1037  O   SER A 183     2499   3790   2587    292    -72   -326       O  
ATOM   1038  CB  SER A 183      32.685   6.145  -7.793  1.00 25.52           C  
ANISOU 1038  CB  SER A 183     2744   4122   2831    351     -7   -296       C  
ATOM   1039  OG  SER A 183      32.969   7.464  -7.354  1.00 25.67           O  
ANISOU 1039  OG  SER A 183     2734   4178   2841    317     13   -263       O  
ATOM   1040  N   ALA A 184      30.885   8.403  -9.609  1.00 22.78           N  
ANISOU 1040  N   ALA A 184     2426   3792   2437    313    -35   -305       N  
ATOM   1041  CA  ALA A 184      29.705   9.314  -9.628  1.00 21.94           C  
ANISOU 1041  CA  ALA A 184     2319   3670   2346    282    -58   -299       C  
ATOM   1042  C   ALA A 184      28.638   8.739 -10.589  1.00 25.35           C  
ANISOU 1042  C   ALA A 184     2781   4077   2774    296   -102   -336       C  
ATOM   1043  O   ALA A 184      29.019   8.111 -11.588  1.00 25.60           O  
ANISOU 1043  O   ALA A 184     2842   4118   2766    331   -107   -361       O  
ATOM   1044  CB  ALA A 184      30.127  10.729 -10.039  1.00 21.92           C  
ANISOU 1044  CB  ALA A 184     2312   3703   2315    273    -38   -268       C  
ATOM   1045  N   SER A 185      27.317   8.917 -10.290  1.00 21.27           N  
ANISOU 1045  N   SER A 185     2253   3530   2298    269   -134   -341       N  
ATOM   1046  CA  SER A 185      26.260   8.587 -11.282  1.00 20.95           C  
ANISOU 1046  CA  SER A 185     2234   3473   2253    276   -184   -372       C  
ATOM   1047  C   SER A 185      26.586   9.264 -12.632  1.00 26.79           C  
ANISOU 1047  C   SER A 185     3004   4250   2925    304   -188   -369       C  
ATOM   1048  O   SER A 185      26.562   8.636 -13.687  1.00 26.72           O  
ANISOU 1048  O   SER A 185     3030   4247   2876    331   -212   -402       O  
ATOM   1049  CB  SER A 185      24.893   9.046 -10.762  1.00 22.86           C  
ANISOU 1049  CB  SER A 185     2447   3691   2547    244   -210   -365       C  
ATOM   1050  OG  SER A 185      24.284   7.937 -10.130  1.00 33.34           O  
ANISOU 1050  OG  SER A 185     3763   4981   3925    225   -227   -384       O  
ATOM   1051  N   ALA A 186      26.895  10.558 -12.575  1.00 24.52           N  
ANISOU 1051  N   ALA A 186     2705   3988   2624    295   -163   -328       N  
ATOM   1052  CA  ALA A 186      27.391  11.323 -13.709  1.00 23.68           C  
ANISOU 1052  CA  ALA A 186     2623   3921   2453    315   -155   -308       C  
ATOM   1053  C   ALA A 186      28.308  12.415 -13.195  1.00 26.38           C  
ANISOU 1053  C   ALA A 186     2945   4283   2795    299   -107   -261       C  
ATOM   1054  O   ALA A 186      28.210  12.845 -12.039  1.00 24.68           O  
ANISOU 1054  O   ALA A 186     2700   4048   2629    270    -95   -247       O  
ATOM   1055  CB  ALA A 186      26.224  11.942 -14.510  1.00 23.66           C  
ANISOU 1055  CB  ALA A 186     2634   3913   2443    316   -204   -305       C  
ATOM   1056  N   THR A 187      29.205  12.860 -14.079  1.00 24.50           N  
ANISOU 1056  N   THR A 187     2724   4088   2497    315    -80   -237       N  
ATOM   1057  CA  THR A 187      30.012  14.059 -13.883  1.00 24.11           C  
ANISOU 1057  CA  THR A 187     2659   4058   2443    294    -42   -185       C  
ATOM   1058  C   THR A 187      30.377  14.654 -15.240  1.00 28.25           C  
ANISOU 1058  C   THR A 187     3213   4624   2897    311    -33   -154       C  
ATOM   1059  O   THR A 187      30.215  14.008 -16.264  1.00 29.25           O  
ANISOU 1059  O   THR A 187     3371   4772   2970    345    -49   -179       O  
ATOM   1060  CB  THR A 187      31.234  13.803 -12.925  1.00 26.30           C  
ANISOU 1060  CB  THR A 187     2903   4351   2739    281      3   -177       C  
ATOM   1061  CG2 THR A 187      32.336  12.938 -13.564  1.00 25.12           C  
ANISOU 1061  CG2 THR A 187     2758   4247   2540    317     34   -189       C  
ATOM   1062  OG1 THR A 187      31.758  15.087 -12.589  1.00 24.82           O  
ANISOU 1062  OG1 THR A 187     2699   4170   2562    248     27   -131       O  
ATOM   1063  N   TYR A 188      30.864  15.885 -15.249  1.00 26.36           N  
ANISOU 1063  N   TYR A 188     2966   4393   2657    286     -8   -101       N  
ATOM   1064  CA  TYR A 188      31.270  16.493 -16.507  1.00 25.73           C  
ANISOU 1064  CA  TYR A 188     2913   4355   2509    298      6    -59       C  
ATOM   1065  C   TYR A 188      32.548  17.283 -16.362  1.00 28.92           C  
ANISOU 1065  C   TYR A 188     3294   4787   2908    270     61     -6       C  
ATOM   1066  O   TYR A 188      32.970  17.606 -15.240  1.00 27.30           O  
ANISOU 1066  O   TYR A 188     3052   4561   2759    236     77      1       O  
ATOM   1067  CB  TYR A 188      30.140  17.322 -17.154  1.00 24.75           C  
ANISOU 1067  CB  TYR A 188     2819   4207   2379    300    -40    -36       C  
ATOM   1068  CG  TYR A 188      29.788  18.598 -16.423  1.00 25.72           C  
ANISOU 1068  CG  TYR A 188     2927   4280   2566    264    -46      2       C  
ATOM   1069  CD1 TYR A 188      30.329  19.823 -16.814  1.00 27.08           C  
ANISOU 1069  CD1 TYR A 188     3107   4457   2725    243    -23     69       C  
ATOM   1070  CD2 TYR A 188      28.885  18.590 -15.360  1.00 24.84           C  
ANISOU 1070  CD2 TYR A 188     2793   4117   2528    252    -74    -29       C  
ATOM   1071  CE1 TYR A 188      29.981  21.006 -16.161  1.00 25.81           C  
ANISOU 1071  CE1 TYR A 188     2939   4240   2627    213    -32     98       C  
ATOM   1072  CE2 TYR A 188      28.523  19.764 -14.713  1.00 23.97           C  
ANISOU 1072  CE2 TYR A 188     2673   3960   2474    228    -78     -3       C  
ATOM   1073  CZ  TYR A 188      29.087  20.969 -15.103  1.00 24.63           C  
ANISOU 1073  CZ  TYR A 188     2771   4039   2548    209    -60     57       C  
ATOM   1074  OH  TYR A 188      28.729  22.120 -14.433  1.00 26.63           O  
ANISOU 1074  OH  TYR A 188     3019   4236   2863    186    -67     77       O  
ATOM   1075  N   TYR A 189      33.145  17.599 -17.514  1.00 27.28           N  
ANISOU 1075  N   TYR A 189     3105   4631   2629    283     89     34       N  
ATOM   1076  CA  TYR A 189      34.417  18.310 -17.660  1.00 28.23           C  
ANISOU 1076  CA  TYR A 189     3202   4791   2733    256    146     93       C  
ATOM   1077  C   TYR A 189      34.436  18.838 -19.132  1.00 30.29           C  
ANISOU 1077  C   TYR A 189     3503   5096   2910    272    156    141       C  
ATOM   1078  O   TYR A 189      33.443  18.684 -19.876  1.00 29.56           O  
ANISOU 1078  O   TYR A 189     3455   4996   2780    301    111    126       O  
ATOM   1079  CB  TYR A 189      35.617  17.348 -17.344  1.00 29.63           C  
ANISOU 1079  CB  TYR A 189     3340   5018   2900    272    194     68       C  
ATOM   1080  CG  TYR A 189      35.672  16.184 -18.318  1.00 33.54           C  
ANISOU 1080  CG  TYR A 189     3863   5559   3322    333    201     24       C  
ATOM   1081  CD1 TYR A 189      36.383  16.282 -19.514  1.00 35.93           C  
ANISOU 1081  CD1 TYR A 189     4179   5934   3540    356    246     55       C  
ATOM   1082  CD2 TYR A 189      34.986  14.999 -18.062  1.00 35.61           C  
ANISOU 1082  CD2 TYR A 189     4141   5792   3597    367    164    -48       C  
ATOM   1083  CE1 TYR A 189      36.403  15.233 -20.430  1.00 39.51           C  
ANISOU 1083  CE1 TYR A 189     4665   6429   3919    417    252      7       C  
ATOM   1084  CE2 TYR A 189      35.015  13.934 -18.972  1.00 37.86           C  
ANISOU 1084  CE2 TYR A 189     4459   6111   3816    424    166    -95       C  
ATOM   1085  CZ  TYR A 189      35.726  14.057 -20.153  1.00 47.52           C  
ANISOU 1085  CZ  TYR A 189     5698   7406   4951    451    210    -72       C  
ATOM   1086  OH  TYR A 189      35.742  13.021 -21.071  1.00 49.59           O  
ANISOU 1086  OH  TYR A 189     5998   7703   5141    511    212   -127       O  
ATOM   1087  N   PHE A 190      35.554  19.473 -19.537  1.00 25.21           N  
ANISOU 1087  N   PHE A 190     2843   4499   2237    249    212    206       N  
ATOM   1088  CA  PHE A 190      35.718  20.045 -20.894  1.00 25.42           C  
ANISOU 1088  CA  PHE A 190     2905   4574   2180    258    232    266       C  
ATOM   1089  C   PHE A 190      36.972  19.459 -21.532  1.00 31.37           C  
ANISOU 1089  C   PHE A 190     3637   5419   2863    281    303    274       C  
ATOM   1090  O   PHE A 190      38.005  19.375 -20.863  1.00 31.06           O  
ANISOU 1090  O   PHE A 190     3541   5399   2861    258    348    281       O  
ATOM   1091  CB  PHE A 190      35.752  21.583 -20.834  1.00 26.55           C  
ANISOU 1091  CB  PHE A 190     3049   4679   2360    202    233    352       C  
ATOM   1092  CG  PHE A 190      34.497  22.110 -20.149  1.00 26.06           C  
ANISOU 1092  CG  PHE A 190     3005   4525   2372    190    165    335       C  
ATOM   1093  CD1 PHE A 190      33.325  22.327 -20.875  1.00 28.33           C  
ANISOU 1093  CD1 PHE A 190     3342   4791   2630    219    111    341       C  
ATOM   1094  CD2 PHE A 190      34.483  22.371 -18.775  1.00 26.46           C  
ANISOU 1094  CD2 PHE A 190     3020   4516   2519    153    156    311       C  
ATOM   1095  CE1 PHE A 190      32.158  22.797 -20.241  1.00 29.12           C  
ANISOU 1095  CE1 PHE A 190     3450   4811   2803    214     52    324       C  
ATOM   1096  CE2 PHE A 190      33.317  22.844 -18.140  1.00 28.50           C  
ANISOU 1096  CE2 PHE A 190     3292   4695   2842    149    101    292       C  
ATOM   1097  CZ  PHE A 190      32.160  23.047 -18.876  1.00 27.10           C  
ANISOU 1097  CZ  PHE A 190     3158   4498   2642    181     51    299       C  
ATOM   1098  N   LYS A 191      36.884  19.054 -22.807  1.00 30.17           N  
ANISOU 1098  N   LYS A 191     3530   5327   2607    328    314    271       N  
ATOM   1099  CA  LYS A 191      37.984  18.370 -23.518  1.00 32.06           C  
ANISOU 1099  CA  LYS A 191     3754   5661   2766    366    385    266       C  
ATOM   1100  C   LYS A 191      39.221  19.257 -23.643  1.00 35.66           C  
ANISOU 1100  C   LYS A 191     4163   6168   3219    322    459    356       C  
ATOM   1101  O   LYS A 191      40.346  18.755 -23.606  1.00 35.01           O  
ANISOU 1101  O   LYS A 191     4031   6148   3122    335    523    350       O  
ATOM   1102  CB  LYS A 191      37.552  17.933 -24.942  1.00 36.26           C  
ANISOU 1102  CB  LYS A 191     4354   6249   3174    422    378    248       C  
ATOM   1103  CG  LYS A 191      36.460  16.877 -25.005  1.00 53.16           C  
ANISOU 1103  CG  LYS A 191     6540   8354   5305    470    308    152       C  
ATOM   1104  CD  LYS A 191      36.943  15.463 -24.711  1.00 63.75           C  
ANISOU 1104  CD  LYS A 191     7863   9711   6648    519    330     64       C  
ATOM   1105  CE  LYS A 191      35.880  14.455 -25.075  1.00 77.68           C  
ANISOU 1105  CE  LYS A 191     9684  11447   8384    564    261    -25       C  
ATOM   1106  NZ  LYS A 191      36.146  13.135 -24.457  1.00 86.43           N1+
ANISOU 1106  NZ  LYS A 191    10773  12533   9532    599    264   -110       N1+
ATOM   1107  N   ASP A 192      39.004  20.577 -23.791  1.00 31.92           N  
ANISOU 1107  N   ASP A 192     3703   5663   2762    268    449    439       N  
ATOM   1108  CA  ASP A 192      40.072  21.564 -23.962  1.00 31.26           C  
ANISOU 1108  CA  ASP A 192     3580   5616   2681    212    513    537       C  
ATOM   1109  C   ASP A 192      39.570  22.969 -23.697  1.00 33.93           C  
ANISOU 1109  C   ASP A 192     3936   5875   3081    146    475    610       C  
ATOM   1110  O   ASP A 192      38.400  23.129 -23.338  1.00 31.02           O  
ANISOU 1110  O   ASP A 192     3606   5427   2752    152    403    578       O  
ATOM   1111  CB  ASP A 192      40.726  21.440 -25.353  1.00 32.53           C  
ANISOU 1111  CB  ASP A 192     3756   5887   2717    244    582    581       C  
ATOM   1112  CG  ASP A 192      39.809  21.524 -26.563  1.00 32.99           C  
ANISOU 1112  CG  ASP A 192     3901   5962   2672    283    549    594       C  
ATOM   1113  OD1 ASP A 192      38.706  22.095 -26.440  1.00 28.77           O  
ANISOU 1113  OD1 ASP A 192     3410   5349   2172    268    476    603       O  
ATOM   1114  OD2 ASP A 192      40.219  21.054 -27.642  1.00 33.32           O1-
ANISOU 1114  OD2 ASP A 192     3963   6099   2598    329    598    596       O1-
ATOM   1115  N   GLN A 193      40.434  23.983 -23.888  1.00 33.09           N  
ANISOU 1115  N   GLN A 193     3802   5788   2984     86    525    706       N  
ATOM   1116  CA  GLN A 193      40.088  25.374 -23.575  1.00 34.71           C  
ANISOU 1116  CA  GLN A 193     4023   5906   3260     19    493    778       C  
ATOM   1117  C   GLN A 193      38.913  25.910 -24.430  1.00 38.43           C  
ANISOU 1117  C   GLN A 193     4576   6342   3684     43    441    812       C  
ATOM   1118  O   GLN A 193      38.045  26.619 -23.908  1.00 39.08           O  
ANISOU 1118  O   GLN A 193     4685   6326   3838     24    379    815       O  
ATOM   1119  CB  GLN A 193      41.326  26.299 -23.645  1.00 37.41           C  
ANISOU 1119  CB  GLN A 193     4315   6275   3624    -57    558    877       C  
ATOM   1120  CG  GLN A 193      41.072  27.741 -23.122  1.00 62.61           C  
ANISOU 1120  CG  GLN A 193     7519   9360   6911   -134    521    942       C  
ATOM   1121  CD  GLN A 193      40.452  27.797 -21.728  1.00 80.35           C  
ANISOU 1121  CD  GLN A 193     9758  11504   9267   -148    457    867       C  
ATOM   1122  NE2 GLN A 193      39.187  28.186 -21.654  1.00 68.63           N  
ANISOU 1122  NE2 GLN A 193     8334   9936   7806   -128    389    850       N  
ATOM   1123  OE1 GLN A 193      41.089  27.487 -20.714  1.00 71.96           O  
ANISOU 1123  OE1 GLN A 193     8635  10442   8264   -174    467    822       O  
ATOM   1124  N   SER A 194      38.885  25.554 -25.719  1.00 33.98           N  
ANISOU 1124  N   SER A 194     4054   5860   2997     90    464    835       N  
ATOM   1125  CA  SER A 194      37.790  25.919 -26.622  1.00 33.68           C  
ANISOU 1125  CA  SER A 194     4094   5804   2899    121    410    866       C  
ATOM   1126  C   SER A 194      36.431  25.456 -26.115  1.00 36.31           C  
ANISOU 1126  C   SER A 194     4455   6066   3275    162    320    777       C  
ATOM   1127  O   SER A 194      35.488  26.261 -26.064  1.00 36.62           O  
ANISOU 1127  O   SER A 194     4530   6029   3355    153    258    808       O  
ATOM   1128  CB  SER A 194      38.056  25.385 -28.028  1.00 39.60           C  
ANISOU 1128  CB  SER A 194     4879   6670   3497    172    451    884       C  
ATOM   1129  OG  SER A 194      39.024  26.175 -28.698  1.00 53.78           O  
ANISOU 1129  OG  SER A 194     6665   8522   5247    129    526    999       O  
ATOM   1130  N   ALA A 195      36.327  24.153 -25.730  1.00 32.64           N  
ANISOU 1130  N   ALA A 195     3973   5625   2805    206    313    669       N  
ATOM   1131  CA  ALA A 195      35.104  23.530 -25.234  1.00 31.28           C  
ANISOU 1131  CA  ALA A 195     3818   5396   2672    242    235    579       C  
ATOM   1132  C   ALA A 195      34.615  24.228 -23.939  1.00 35.38           C  
ANISOU 1132  C   ALA A 195     4311   5807   3325    199    194    574       C  
ATOM   1133  O   ALA A 195      33.417  24.491 -23.791  1.00 32.39           O  
ANISOU 1133  O   ALA A 195     3959   5365   2983    213    125    558       O  
ATOM   1134  CB  ALA A 195      35.336  22.040 -24.979  1.00 31.61           C  
ANISOU 1134  CB  ALA A 195     3838   5479   2693    285    247    477       C  
ATOM   1135  N   ALA A 196      35.554  24.525 -23.020  1.00 33.18           N  
ANISOU 1135  N   ALA A 196     3978   5512   3117    149    238    584       N  
ATOM   1136  CA  ALA A 196      35.291  25.237 -21.772  1.00 33.32           C  
ANISOU 1136  CA  ALA A 196     3972   5435   3253    104    211    578       C  
ATOM   1137  C   ALA A 196      34.667  26.609 -22.037  1.00 38.50           C  
ANISOU 1137  C   ALA A 196     4667   6020   3941     78    175    654       C  
ATOM   1138  O   ALA A 196      33.667  26.918 -21.398  1.00 37.63           O  
ANISOU 1138  O   ALA A 196     4568   5831   3899     85    119    622       O  
ATOM   1139  CB  ALA A 196      36.578  25.364 -20.940  1.00 33.74           C  
ANISOU 1139  CB  ALA A 196     3963   5500   3357     50    266    588       C  
ATOM   1140  N   GLU A 197      35.251  27.408 -22.970  1.00 38.59           N  
ANISOU 1140  N   GLU A 197     4699   6060   3903     53    211    754       N  
ATOM   1141  CA  GLU A 197      34.742  28.717 -23.417  1.00 40.16           C  
ANISOU 1141  CA  GLU A 197     4943   6194   4121     33    180    843       C  
ATOM   1142  C   GLU A 197      33.287  28.690 -23.867  1.00 43.90           C  
ANISOU 1142  C   GLU A 197     5467   6636   4577     91    103    825       C  
ATOM   1143  O   GLU A 197      32.489  29.505 -23.391  1.00 44.10           O  
ANISOU 1143  O   GLU A 197     5508   6566   4682     85     54    834       O  
ATOM   1144  CB  GLU A 197      35.618  29.311 -24.548  1.00 42.73           C  
ANISOU 1144  CB  GLU A 197     5285   6580   4370      5    235    956       C  
ATOM   1145  CG  GLU A 197      36.827  30.076 -24.050  1.00 56.33           C  
ANISOU 1145  CG  GLU A 197     6963   8286   6154    -77    291   1016       C  
ATOM   1146  CD  GLU A 197      37.968  30.197 -25.048  1.00 82.50           C  
ANISOU 1146  CD  GLU A 197    10266  11697   9383   -103    369   1105       C  
ATOM   1147  OE1 GLU A 197      37.707  30.284 -26.275  1.00 59.44           O  
ANISOU 1147  OE1 GLU A 197     7396   8827   6362    -71    374   1166       O  
ATOM   1148  OE2 GLU A 197      39.135  30.198 -24.589  1.00 79.39           O1-
ANISOU 1148  OE2 GLU A 197     9810  11333   9022   -155    428   1117       O1-
ATOM   1149  N   ILE A 198      32.941  27.762 -24.780  1.00 39.48           N  
ANISOU 1149  N   ILE A 198     4933   6154   3914    147     92    795       N  
ATOM   1150  CA  ILE A 198      31.592  27.691 -25.363  1.00 38.69           C  
ANISOU 1150  CA  ILE A 198     4878   6037   3785    201     14    784       C  
ATOM   1151  C   ILE A 198      30.624  26.845 -24.528  1.00 41.37           C  
ANISOU 1151  C   ILE A 198     5195   6343   4181    234    -38    672       C  
ATOM   1152  O   ILE A 198      29.454  26.718 -24.914  1.00 40.79           O  
ANISOU 1152  O   ILE A 198     5149   6255   4095    277   -107    654       O  
ATOM   1153  CB  ILE A 198      31.611  27.244 -26.851  1.00 42.11           C  
ANISOU 1153  CB  ILE A 198     5358   6570   4072    243     18    814       C  
ATOM   1154  CG1 ILE A 198      32.121  25.792 -27.012  1.00 41.57           C  
ANISOU 1154  CG1 ILE A 198     5273   6591   3931    273     54    728       C  
ATOM   1155  CG2 ILE A 198      32.409  28.251 -27.704  1.00 43.78           C  
ANISOU 1155  CG2 ILE A 198     5596   6809   4228    208     67    942       C  
ATOM   1156  CD1 ILE A 198      31.748  25.112 -28.345  1.00 51.92           C  
ANISOU 1156  CD1 ILE A 198     6637   7988   5103    330     31    715       C  
ATOM   1157  N   GLY A 199      31.114  26.285 -23.412  1.00 36.32           N  
ANISOU 1157  N   GLY A 199     4506   5692   3602    213     -7    605       N  
ATOM   1158  CA  GLY A 199      30.323  25.470 -22.491  1.00 35.40           C  
ANISOU 1158  CA  GLY A 199     4363   5543   3545    234    -46    505       C  
ATOM   1159  C   GLY A 199      29.896  24.136 -23.079  1.00 38.52           C  
ANISOU 1159  C   GLY A 199     4771   6000   3865    284    -70    437       C  
ATOM   1160  O   GLY A 199      28.800  23.641 -22.793  1.00 35.65           O  
ANISOU 1160  O   GLY A 199     4404   5607   3534    311   -128    377       O  
ATOM   1161  N   ASP A 200      30.771  23.542 -23.921  1.00 34.43           N  
ANISOU 1161  N   ASP A 200     4266   5568   3248    296    -24    444       N  
ATOM   1162  CA  ASP A 200      30.523  22.240 -24.515  1.00 33.12           C  
ANISOU 1162  CA  ASP A 200     4117   5460   3007    344    -41    373       C  
ATOM   1163  C   ASP A 200      30.990  21.130 -23.547  1.00 34.18           C  
ANISOU 1163  C   ASP A 200     4207   5595   3184    342    -12    289       C  
ATOM   1164  O   ASP A 200      32.160  20.732 -23.523  1.00 32.23           O  
ANISOU 1164  O   ASP A 200     3939   5397   2909    337     54    287       O  
ATOM   1165  CB  ASP A 200      31.140  22.173 -25.929  1.00 35.14           C  
ANISOU 1165  CB  ASP A 200     4416   5807   3129    366     -7    417       C  
ATOM   1166  CG  ASP A 200      31.112  20.817 -26.616  1.00 47.71           C  
ANISOU 1166  CG  ASP A 200     6032   7467   4629    418    -13    338       C  
ATOM   1167  OD1 ASP A 200      30.200  20.000 -26.304  1.00 46.67           O  
ANISOU 1167  OD1 ASP A 200     5900   7305   4527    440    -73    257       O  
ATOM   1168  OD2 ASP A 200      32.014  20.559 -27.452  1.00 55.15           O1-
ANISOU 1168  OD2 ASP A 200     6991   8491   5471    434     45    357       O1-
ATOM   1169  N   LYS A 201      30.046  20.640 -22.739  1.00 30.90           N  
ANISOU 1169  N   LYS A 201     3774   5125   2841    348    -63    223       N  
ATOM   1170  CA  LYS A 201      30.313  19.668 -21.669  1.00 29.03           C  
ANISOU 1170  CA  LYS A 201     3497   4873   2660    344    -46    151       C  
ATOM   1171  C   LYS A 201      30.540  18.282 -22.234  1.00 31.69           C  
ANISOU 1171  C   LYS A 201     3851   5263   2928    385    -41     85       C  
ATOM   1172  O   LYS A 201      29.775  17.857 -23.089  1.00 31.59           O  
ANISOU 1172  O   LYS A 201     3877   5266   2860    418    -90     58       O  
ATOM   1173  CB  LYS A 201      29.124  19.572 -20.707  1.00 29.73           C  
ANISOU 1173  CB  LYS A 201     3565   4890   2840    338   -102    107       C  
ATOM   1174  CG  LYS A 201      28.843  20.787 -19.859  1.00 30.77           C  
ANISOU 1174  CG  LYS A 201     3676   4958   3057    303   -106    148       C  
ATOM   1175  CD  LYS A 201      27.598  20.455 -19.017  1.00 33.35           C  
ANISOU 1175  CD  LYS A 201     3981   5231   3459    309   -157     93       C  
ATOM   1176  CE  LYS A 201      27.036  21.661 -18.338  1.00 41.94           C  
ANISOU 1176  CE  LYS A 201     5057   6254   4625    289   -172    126       C  
ATOM   1177  NZ  LYS A 201      26.268  22.488 -19.303  1.00 57.17           N1+
ANISOU 1177  NZ  LYS A 201     7018   8173   6532    311   -218    175       N1+
ATOM   1178  N   SER A 202      31.590  17.579 -21.761  1.00 28.26           N  
ANISOU 1178  N   SER A 202     3387   4854   2498    385     14     58       N  
ATOM   1179  CA  SER A 202      31.721  16.138 -21.967  1.00 27.24           C  
ANISOU 1179  CA  SER A 202     3267   4750   2333    426     15    -21       C  
ATOM   1180  C   SER A 202      31.235  15.439 -20.682  1.00 30.60           C  
ANISOU 1180  C   SER A 202     3659   5113   2855    413    -13    -77       C  
ATOM   1181  O   SER A 202      31.666  15.797 -19.589  1.00 27.87           O  
ANISOU 1181  O   SER A 202     3271   4740   2578    380     13    -59       O  
ATOM   1182  CB  SER A 202      33.167  15.749 -22.283  1.00 25.62           C  
ANISOU 1182  CB  SER A 202     3049   4613   2074    443     92    -14       C  
ATOM   1183  OG  SER A 202      33.521  16.357 -23.507  1.00 33.10           O  
ANISOU 1183  OG  SER A 202     4029   5622   2925    455    118     41       O  
ATOM   1184  N   TRP A 203      30.336  14.447 -20.821  1.00 29.60           N  
ANISOU 1184  N   TRP A 203     3554   4963   2729    437    -67   -144       N  
ATOM   1185  CA  TRP A 203      29.803  13.702 -19.670  1.00 28.81           C  
ANISOU 1185  CA  TRP A 203     3425   4806   2716    424    -92   -194       C  
ATOM   1186  C   TRP A 203      30.529  12.383 -19.450  1.00 30.96           C  
ANISOU 1186  C   TRP A 203     3693   5088   2982    450    -65   -249       C  
ATOM   1187  O   TRP A 203      30.906  11.724 -20.408  1.00 29.39           O  
ANISOU 1187  O   TRP A 203     3530   4928   2710    491    -56   -280       O  
ATOM   1188  CB  TRP A 203      28.281  13.502 -19.811  1.00 26.96           C  
ANISOU 1188  CB  TRP A 203     3206   4531   2506    424   -171   -226       C  
ATOM   1189  CG  TRP A 203      27.572  14.804 -19.560  1.00 27.03           C  
ANISOU 1189  CG  TRP A 203     3200   4514   2556    397   -193   -172       C  
ATOM   1190  CD1 TRP A 203      27.297  15.779 -20.477  1.00 30.04           C  
ANISOU 1190  CD1 TRP A 203     3608   4916   2891    403   -212   -123       C  
ATOM   1191  CD2 TRP A 203      27.191  15.335 -18.280  1.00 25.55           C  
ANISOU 1191  CD2 TRP A 203     2969   4275   2463    363   -191   -158       C  
ATOM   1192  CE2 TRP A 203      26.627  16.614 -18.505  1.00 29.81           C  
ANISOU 1192  CE2 TRP A 203     3512   4801   3014    354   -212   -106       C  
ATOM   1193  CE3 TRP A 203      27.235  14.832 -16.965  1.00 25.78           C  
ANISOU 1193  CE3 TRP A 203     2960   4271   2564    342   -175   -186       C  
ATOM   1194  NE1 TRP A 203      26.717  16.868 -19.849  1.00 29.37           N  
ANISOU 1194  NE1 TRP A 203     3498   4787   2873    378   -226    -81       N  
ATOM   1195  CZ2 TRP A 203      26.090  17.393 -17.462  1.00 29.03           C  
ANISOU 1195  CZ2 TRP A 203     3379   4652   2998    328   -216    -90       C  
ATOM   1196  CZ3 TRP A 203      26.703  15.601 -15.935  1.00 27.41           C  
ANISOU 1196  CZ3 TRP A 203     3134   4436   2845    314   -178   -167       C  
ATOM   1197  CH2 TRP A 203      26.126  16.856 -16.187  1.00 28.38           C  
ANISOU 1197  CH2 TRP A 203     3261   4543   2980    309   -198   -125       C  
ATOM   1198  N   LEU A 204      30.722  12.014 -18.189  1.00 26.90           N  
ANISOU 1198  N   LEU A 204     3140   4536   2545    431    -52   -260       N  
ATOM   1199  CA  LEU A 204      31.366  10.761 -17.776  1.00 26.16           C  
ANISOU 1199  CA  LEU A 204     3038   4438   2463    455    -31   -305       C  
ATOM   1200  C   LEU A 204      30.374  10.078 -16.845  1.00 28.25           C  
ANISOU 1200  C   LEU A 204     3292   4636   2806    436    -78   -342       C  
ATOM   1201  O   LEU A 204      29.967  10.653 -15.814  1.00 27.89           O  
ANISOU 1201  O   LEU A 204     3213   4559   2824    396    -83   -315       O  
ATOM   1202  CB  LEU A 204      32.720  11.046 -17.049  1.00 25.30           C  
ANISOU 1202  CB  LEU A 204     2884   4357   2373    446     34   -267       C  
ATOM   1203  CG  LEU A 204      33.577   9.851 -16.632  1.00 28.52           C  
ANISOU 1203  CG  LEU A 204     3276   4767   2793    479     61   -303       C  
ATOM   1204  CD1 LEU A 204      34.034   8.989 -17.877  1.00 28.22           C  
ANISOU 1204  CD1 LEU A 204     3278   4768   2676    542     76   -347       C  
ATOM   1205  CD2 LEU A 204      34.782  10.315 -15.737  1.00 33.93           C  
ANISOU 1205  CD2 LEU A 204     3904   5479   3509    459    113   -257       C  
ATOM   1206  N   TYR A 205      29.959   8.869 -17.226  1.00 26.09           N  
ANISOU 1206  N   TYR A 205     3048   4339   2525    462   -112   -403       N  
ATOM   1207  CA  TYR A 205      28.922   8.140 -16.508  1.00 27.18           C  
ANISOU 1207  CA  TYR A 205     3180   4413   2734    440   -160   -436       C  
ATOM   1208  C   TYR A 205      29.502   7.044 -15.623  1.00 30.24           C  
ANISOU 1208  C   TYR A 205     3553   4769   3167    448   -140   -458       C  
ATOM   1209  O   TYR A 205      30.590   6.529 -15.914  1.00 29.00           O  
ANISOU 1209  O   TYR A 205     3406   4638   2975    488   -103   -471       O  
ATOM   1210  CB  TYR A 205      27.846   7.609 -17.501  1.00 28.04           C  
ANISOU 1210  CB  TYR A 205     3331   4506   2817    450   -227   -486       C  
ATOM   1211  CG  TYR A 205      27.033   8.731 -18.121  1.00 27.12           C  
ANISOU 1211  CG  TYR A 205     3219   4410   2676    436   -260   -455       C  
ATOM   1212  CD1 TYR A 205      26.078   9.421 -17.374  1.00 28.93           C  
ANISOU 1212  CD1 TYR A 205     3411   4609   2972    396   -284   -426       C  
ATOM   1213  CD2 TYR A 205      27.237   9.120 -19.449  1.00 27.49           C  
ANISOU 1213  CD2 TYR A 205     3307   4509   2630    465   -264   -452       C  
ATOM   1214  CE1 TYR A 205      25.332  10.457 -17.932  1.00 29.32           C  
ANISOU 1214  CE1 TYR A 205     3461   4673   3006    391   -317   -395       C  
ATOM   1215  CE2 TYR A 205      26.494  10.152 -20.024  1.00 28.34           C  
ANISOU 1215  CE2 TYR A 205     3420   4633   2714    456   -299   -417       C  
ATOM   1216  CZ  TYR A 205      25.544  10.823 -19.254  1.00 34.27           C  
ANISOU 1216  CZ  TYR A 205     4132   5348   3542    419   -327   -388       C  
ATOM   1217  OH  TYR A 205      24.799  11.845 -19.766  1.00 31.92           O  
ANISOU 1217  OH  TYR A 205     3836   5060   3232    415   -363   -350       O  
ATOM   1218  N   LEU A 206      28.773   6.700 -14.534  1.00 25.62           N  
ANISOU 1218  N   LEU A 206     2944   4132   2660    413   -163   -458       N  
ATOM   1219  CA  LEU A 206      29.033   5.552 -13.677  1.00 25.01           C  
ANISOU 1219  CA  LEU A 206     2859   4012   2632    415   -159   -476       C  
ATOM   1220  C   LEU A 206      29.528   4.318 -14.461  1.00 28.54           C  
ANISOU 1220  C   LEU A 206     3349   4447   3048    466   -165   -532       C  
ATOM   1221  O   LEU A 206      28.939   3.913 -15.461  1.00 26.11           O  
ANISOU 1221  O   LEU A 206     3083   4128   2709    481   -205   -579       O  
ATOM   1222  CB  LEU A 206      27.782   5.191 -12.858  1.00 25.35           C  
ANISOU 1222  CB  LEU A 206     2885   3997   2748    371   -200   -481       C  
ATOM   1223  CG  LEU A 206      27.953   4.016 -11.877  1.00 30.99           C  
ANISOU 1223  CG  LEU A 206     3593   4661   3519    366   -198   -487       C  
ATOM   1224  CD1 LEU A 206      28.238   4.531 -10.436  1.00 30.29           C  
ANISOU 1224  CD1 LEU A 206     3459   4581   3469    335   -163   -434       C  
ATOM   1225  CD2 LEU A 206      26.747   3.126 -11.894  1.00 35.88           C  
ANISOU 1225  CD2 LEU A 206     4226   5220   4187    341   -253   -521       C  
ATOM   1226  N   ARG A 207      30.617   3.734 -13.992  1.00 27.46           N  
ANISOU 1226  N   ARG A 207     3203   4312   2920    496   -126   -528       N  
ATOM   1227  CA  ARG A 207      31.089   2.463 -14.545  1.00 27.91           C  
ANISOU 1227  CA  ARG A 207     3298   4344   2963    550   -130   -584       C  
ATOM   1228  C   ARG A 207      30.492   1.312 -13.727  1.00 33.43           C  
ANISOU 1228  C   ARG A 207     4004   4957   3741    531   -167   -603       C  
ATOM   1229  O   ARG A 207      30.550   1.300 -12.488  1.00 33.54           O  
ANISOU 1229  O   ARG A 207     3982   4952   3810    501   -155   -561       O  
ATOM   1230  CB  ARG A 207      32.618   2.418 -14.519  1.00 26.43           C  
ANISOU 1230  CB  ARG A 207     3092   4204   2746    599    -67   -568       C  
ATOM   1231  CG  ARG A 207      33.220   1.152 -15.112  1.00 28.93           C  
ANISOU 1231  CG  ARG A 207     3448   4498   3046    667    -62   -628       C  
ATOM   1232  CD  ARG A 207      34.719   1.200 -14.890  1.00 33.85           C  
ANISOU 1232  CD  ARG A 207     4033   5174   3655    713      2   -601       C  
ATOM   1233  NE  ARG A 207      35.386  -0.025 -15.325  1.00 39.86           N  
ANISOU 1233  NE  ARG A 207     4824   5912   4409    789     13   -656       N  
ATOM   1234  CZ  ARG A 207      36.708  -0.183 -15.358  1.00 43.39           C  
ANISOU 1234  CZ  ARG A 207     5241   6406   4839    847     69   -646       C  
ATOM   1235  NH1 ARG A 207      37.512   0.802 -14.982  1.00 32.61           N1+
ANISOU 1235  NH1 ARG A 207     3814   5115   3462    830    115   -582       N1+
ATOM   1236  NH2 ARG A 207      37.231  -1.324 -15.761  1.00 32.78           N  
ANISOU 1236  NH2 ARG A 207     3927   5034   3493    922     77   -703       N  
ATOM   1237  N   THR A 208      29.904   0.351 -14.431  1.00 32.67           N  
ANISOU 1237  N   THR A 208     3957   4811   3646    545   -213   -666       N  
ATOM   1238  CA  THR A 208      29.448  -0.902 -13.811  1.00 32.98           C  
ANISOU 1238  CA  THR A 208     4011   4760   3760    533   -248   -689       C  
ATOM   1239  C   THR A 208      30.587  -1.909 -13.909  1.00 34.67           C  
ANISOU 1239  C   THR A 208     4250   4953   3970    600   -221   -717       C  
ATOM   1240  O   THR A 208      31.304  -1.934 -14.912  1.00 34.05           O  
ANISOU 1240  O   THR A 208     4198   4915   3824    660   -199   -756       O  
ATOM   1241  CB  THR A 208      28.153  -1.388 -14.462  1.00 43.87           C  
ANISOU 1241  CB  THR A 208     5427   6088   5154    503   -319   -741       C  
ATOM   1242  CG2 THR A 208      27.051  -0.359 -14.395  1.00 41.19           C  
ANISOU 1242  CG2 THR A 208     5055   5775   4821    444   -344   -711       C  
ATOM   1243  OG1 THR A 208      28.438  -1.673 -15.812  1.00 51.87           O  
ANISOU 1243  OG1 THR A 208     6494   7118   6096    556   -330   -809       O  
ATOM   1244  N   LEU A 209      30.751  -2.728 -12.877  1.00 30.78           N  
ANISOU 1244  N   LEU A 209     3747   4400   3549    595   -223   -696       N  
ATOM   1245  CA  LEU A 209      31.853  -3.680 -12.795  1.00 31.60           C  
ANISOU 1245  CA  LEU A 209     3866   4477   3663    664   -199   -714       C  
ATOM   1246  C   LEU A 209      31.330  -5.099 -12.848  1.00 38.54           C  
ANISOU 1246  C   LEU A 209     4797   5246   4600    669   -248   -764       C  
ATOM   1247  O   LEU A 209      30.254  -5.384 -12.321  1.00 38.60           O  
ANISOU 1247  O   LEU A 209     4806   5192   4668    605   -292   -752       O  
ATOM   1248  CB  LEU A 209      32.700  -3.485 -11.488  1.00 30.42           C  
ANISOU 1248  CB  LEU A 209     3661   4349   3547    663   -157   -638       C  
ATOM   1249  CG  LEU A 209      33.171  -2.074 -11.131  1.00 31.93           C  
ANISOU 1249  CG  LEU A 209     3795   4637   3700    640   -114   -578       C  
ATOM   1250  CD1 LEU A 209      34.048  -2.101  -9.887  1.00 29.64           C  
ANISOU 1250  CD1 LEU A 209     3458   4361   3444    645    -86   -516       C  
ATOM   1251  CD2 LEU A 209      33.928  -1.425 -12.308  1.00 31.69           C  
ANISOU 1251  CD2 LEU A 209     3767   4687   3587    687    -77   -602       C  
ATOM   1252  N   LYS A 210      32.093  -5.985 -13.487  1.00 37.20           N  
ANISOU 1252  N   LYS A 210     4671   5049   4415    747   -241   -821       N  
ATOM   1253  CA  LYS A 210      31.976  -7.424 -13.281  1.00 39.01           C  
ANISOU 1253  CA  LYS A 210     4946   5162   4714    767   -277   -858       C  
ATOM   1254  C   LYS A 210      32.590  -7.758 -11.904  1.00 43.89           C  
ANISOU 1254  C   LYS A 210     5524   5755   5397    769   -253   -782       C  
ATOM   1255  O   LYS A 210      33.464  -7.016 -11.442  1.00 42.86           O  
ANISOU 1255  O   LYS A 210     5341   5706   5238    788   -203   -728       O  
ATOM   1256  CB  LYS A 210      32.713  -8.179 -14.393  1.00 42.87           C  
ANISOU 1256  CB  LYS A 210     5492   5636   5161    862   -268   -946       C  
ATOM   1257  CG  LYS A 210      32.108  -7.962 -15.782  1.00 63.00           C  
ANISOU 1257  CG  LYS A 210     8091   8209   7637    864   -297  -1028       C  
ATOM   1258  CD  LYS A 210      33.118  -8.253 -16.898  1.00 80.10           C  
ANISOU 1258  CD  LYS A 210    10297  10414   9724    966   -259  -1100       C  
ATOM   1259  CE  LYS A 210      33.866  -7.025 -17.383  1.00 95.57           C  
ANISOU 1259  CE  LYS A 210    12214  12511  11587    992   -193  -1068       C  
ATOM   1260  NZ  LYS A 210      33.016  -6.143 -18.231  1.00105.87           N1+
ANISOU 1260  NZ  LYS A 210    13533  13872  12821    945   -219  -1083       N1+
ATOM   1261  N   GLN A 211      32.142  -8.867 -11.257  1.00 41.49           N  
ANISOU 1261  N   GLN A 211     5247   5339   5179    749   -292   -776       N  
ATOM   1262  CA  GLN A 211      32.607  -9.283  -9.919  1.00 40.37           C  
ANISOU 1262  CA  GLN A 211     5075   5164   5099    748   -280   -698       C  
ATOM   1263  C   GLN A 211      34.111  -9.423  -9.827  1.00 43.02           C  
ANISOU 1263  C   GLN A 211     5391   5539   5415    840   -232   -686       C  
ATOM   1264  O   GLN A 211      34.670  -9.077  -8.795  1.00 41.76           O  
ANISOU 1264  O   GLN A 211     5180   5420   5267    834   -206   -609       O  
ATOM   1265  CB  GLN A 211      31.906 -10.569  -9.405  1.00 42.08           C  
ANISOU 1265  CB  GLN A 211     5335   5243   5410    716   -331   -696       C  
ATOM   1266  CG  GLN A 211      30.444 -10.368  -8.972  1.00 50.67           C  
ANISOU 1266  CG  GLN A 211     6413   6302   6538    606   -370   -668       C  
ATOM   1267  CD  GLN A 211      29.437 -10.627 -10.078  1.00 65.59           C  
ANISOU 1267  CD  GLN A 211     8348   8146   8426    578   -422   -752       C  
ATOM   1268  NE2 GLN A 211      28.203 -10.967  -9.695  1.00 45.28           N  
ANISOU 1268  NE2 GLN A 211     5776   5509   5919    491   -468   -736       N  
ATOM   1269  OE1 GLN A 211      29.734 -10.510 -11.280  1.00 65.26           O  
ANISOU 1269  OE1 GLN A 211     8340   8134   8322    630   -423   -832       O  
ATOM   1270  N   GLU A 212      34.763  -9.923 -10.899  1.00 41.80           N  
ANISOU 1270  N   GLU A 212     5276   5377   5228    927   -221   -765       N  
ATOM   1271  CA  GLU A 212      36.218 -10.117 -10.976  1.00 43.31           C  
ANISOU 1271  CA  GLU A 212     5445   5610   5401   1027   -173   -764       C  
ATOM   1272  C   GLU A 212      37.009  -8.808 -10.977  1.00 46.22           C  
ANISOU 1272  C   GLU A 212     5741   6120   5699   1032   -114   -721       C  
ATOM   1273  O   GLU A 212      38.190  -8.827 -10.634  1.00 47.26           O  
ANISOU 1273  O   GLU A 212     5829   6296   5831   1093    -75   -689       O  
ATOM   1274  CB  GLU A 212      36.629 -11.009 -12.183  1.00 46.31           C  
ANISOU 1274  CB  GLU A 212     5890   5944   5762   1123   -172   -868       C  
ATOM   1275  CG  GLU A 212      36.429 -10.351 -13.548  1.00 60.57           C  
ANISOU 1275  CG  GLU A 212     7718   7824   7472   1131   -157   -941       C  
ATOM   1276  CD  GLU A 212      36.407 -11.288 -14.741  1.00 89.45           C  
ANISOU 1276  CD  GLU A 212    11459  11420  11108   1201   -175  -1057       C  
ATOM   1277  OE1 GLU A 212      37.266 -11.123 -15.635  1.00 91.42           O  
ANISOU 1277  OE1 GLU A 212    11710  11742  11285   1284   -125  -1105       O  
ATOM   1278  OE2 GLU A 212      35.513 -12.164 -14.800  1.00 81.21           O1-
ANISOU 1278  OE2 GLU A 212    10478  10258  10120   1171   -240  -1102       O1-
ATOM   1279  N   GLU A 213      36.371  -7.693 -11.363  1.00 41.07           N  
ANISOU 1279  N   GLU A 213     5076   5537   4992    969   -111   -718       N  
ATOM   1280  CA  GLU A 213      36.987  -6.353 -11.397  1.00 40.43           C  
ANISOU 1280  CA  GLU A 213     4931   5583   4849    959    -61   -675       C  
ATOM   1281  C   GLU A 213      36.877  -5.618 -10.059  1.00 39.71           C  
ANISOU 1281  C   GLU A 213     4780   5521   4787    888    -60   -583       C  
ATOM   1282  O   GLU A 213      37.619  -4.666  -9.851  1.00 37.84           O  
ANISOU 1282  O   GLU A 213     4486   5377   4514    886    -19   -540       O  
ATOM   1283  CB  GLU A 213      36.300  -5.465 -12.441  1.00 41.48           C  
ANISOU 1283  CB  GLU A 213     5082   5766   4911    923    -62   -711       C  
ATOM   1284  CG  GLU A 213      36.499  -5.833 -13.892  1.00 50.68           C  
ANISOU 1284  CG  GLU A 213     6300   6941   6014    991    -52   -799       C  
ATOM   1285  CD  GLU A 213      35.780  -4.853 -14.795  1.00 58.31           C  
ANISOU 1285  CD  GLU A 213     7280   7965   6909    948    -60   -818       C  
ATOM   1286  OE1 GLU A 213      34.527  -4.814 -14.762  1.00 40.12           O  
ANISOU 1286  OE1 GLU A 213     5004   5613   4627    882   -114   -827       O  
ATOM   1287  OE2 GLU A 213      36.475  -4.077 -15.491  1.00 54.81           O1-
ANISOU 1287  OE2 GLU A 213     6817   7619   6390    978     -9   -814       O1-
ATOM   1288  N   GLU A 214      35.954  -6.040  -9.167  1.00 35.15           N  
ANISOU 1288  N   GLU A 214     4217   4867   4270    828   -102   -554       N  
ATOM   1289  CA  GLU A 214      35.592  -5.299  -7.938  1.00 33.64           C  
ANISOU 1289  CA  GLU A 214     3979   4704   4097    752   -103   -476       C  
ATOM   1290  C   GLU A 214      36.797  -4.902  -7.079  1.00 35.97           C  
ANISOU 1290  C   GLU A 214     4214   5066   4387    774    -69   -413       C  
ATOM   1291  O   GLU A 214      37.004  -3.710  -6.861  1.00 34.45           O  
ANISOU 1291  O   GLU A 214     3975   4957   4157    739    -44   -381       O  
ATOM   1292  CB  GLU A 214      34.545  -6.073  -7.102  1.00 34.48           C  
ANISOU 1292  CB  GLU A 214     4112   4715   4274    697   -148   -454       C  
ATOM   1293  CG  GLU A 214      33.138  -6.017  -7.693  1.00 45.04           C  
ANISOU 1293  CG  GLU A 214     5485   6012   5617    639   -184   -496       C  
ATOM   1294  CD  GLU A 214      32.158  -7.087  -7.230  1.00 64.48           C  
ANISOU 1294  CD  GLU A 214     7983   8363   8154    598   -231   -493       C  
ATOM   1295  OE1 GLU A 214      30.961  -6.951  -7.568  1.00 52.88           O  
ANISOU 1295  OE1 GLU A 214     6527   6869   6696    540   -261   -517       O  
ATOM   1296  OE2 GLU A 214      32.586  -8.102  -6.627  1.00 59.24           O1-
ANISOU 1296  OE2 GLU A 214     7334   7632   7542    627   -238   -469       O1-
ATOM   1297  N   THR A 215      37.593  -5.888  -6.606  1.00 33.22           N  
ANISOU 1297  N   THR A 215     3863   4679   4079    834    -71   -397       N  
ATOM   1298  CA  THR A 215      38.708  -5.637  -5.675  1.00 33.00           C  
ANISOU 1298  CA  THR A 215     3775   4710   4053    855    -50   -332       C  
ATOM   1299  C   THR A 215      39.648  -4.574  -6.215  1.00 36.16           C  
ANISOU 1299  C   THR A 215     4121   5224   4395    875     -4   -334       C  
ATOM   1300  O   THR A 215      39.876  -3.561  -5.547  1.00 32.25           O  
ANISOU 1300  O   THR A 215     3574   4799   3879    827      7   -284       O  
ATOM   1301  CB  THR A 215      39.414  -6.926  -5.273  1.00 39.73           C  
ANISOU 1301  CB  THR A 215     4637   5500   4958    929    -64   -319       C  
ATOM   1302  CG2 THR A 215      40.626  -6.672  -4.350  1.00 38.75           C  
ANISOU 1302  CG2 THR A 215     4443   5445   4835    955    -48   -252       C  
ATOM   1303  OG1 THR A 215      38.459  -7.745  -4.599  1.00 39.83           O  
ANISOU 1303  OG1 THR A 215     4695   5411   5027    887   -107   -300       O  
ATOM   1304  N   HIS A 216      40.163  -4.809  -7.434  1.00 34.80           N  
ANISOU 1304  N   HIS A 216     3963   5067   4193    945     22   -392       N  
ATOM   1305  CA  HIS A 216      41.140  -3.973  -8.093  1.00 35.48           C  
ANISOU 1305  CA  HIS A 216     3998   5258   4224    975     73   -395       C  
ATOM   1306  C   HIS A 216      40.600  -2.597  -8.462  1.00 34.38           C  
ANISOU 1306  C   HIS A 216     3848   5181   4033    902     86   -389       C  
ATOM   1307  O   HIS A 216      41.245  -1.607  -8.151  1.00 33.01           O  
ANISOU 1307  O   HIS A 216     3615   5089   3839    877    112   -345       O  
ATOM   1308  CB  HIS A 216      41.727  -4.702  -9.307  1.00 38.82           C  
ANISOU 1308  CB  HIS A 216     4447   5677   4626   1072    100   -463       C  
ATOM   1309  CG  HIS A 216      42.635  -3.856 -10.116  1.00 44.53           C  
ANISOU 1309  CG  HIS A 216     5121   6512   5287   1100    159   -466       C  
ATOM   1310  CD2 HIS A 216      43.859  -3.367  -9.810  1.00 47.83           C  
ANISOU 1310  CD2 HIS A 216     5457   7018   5699   1122    199   -420       C  
ATOM   1311  ND1 HIS A 216      42.277  -3.426 -11.384  1.00 47.56           N  
ANISOU 1311  ND1 HIS A 216     5540   6925   5605   1102    181   -518       N  
ATOM   1312  CE1 HIS A 216      43.294  -2.696 -11.812  1.00 47.81           C  
ANISOU 1312  CE1 HIS A 216     5512   7062   5593   1125    238   -497       C  
ATOM   1313  NE2 HIS A 216      44.270  -2.632 -10.899  1.00 48.39           N  
ANISOU 1313  NE2 HIS A 216     5510   7173   5703   1137    250   -440       N  
ATOM   1314  N   ILE A 217      39.433  -2.525  -9.124  1.00 29.34           N  
ANISOU 1314  N   ILE A 217     3268   4502   3379    868     64   -432       N  
ATOM   1315  CA  ILE A 217      38.895  -1.248  -9.578  1.00 29.25           C  
ANISOU 1315  CA  ILE A 217     3250   4544   3319    807     74   -427       C  
ATOM   1316  C   ILE A 217      38.430  -0.379  -8.395  1.00 31.66           C  
ANISOU 1316  C   ILE A 217     3523   4860   3646    723     59   -367       C  
ATOM   1317  O   ILE A 217      38.722   0.808  -8.416  1.00 32.05           O  
ANISOU 1317  O   ILE A 217     3535   4979   3664    690     83   -339       O  
ATOM   1318  CB  ILE A 217      37.812  -1.440 -10.692  1.00 31.54           C  
ANISOU 1318  CB  ILE A 217     3608   4793   3582    802     49   -491       C  
ATOM   1319  CG1 ILE A 217      38.432  -2.178 -11.931  1.00 33.67           C  
ANISOU 1319  CG1 ILE A 217     3911   5069   3813    892     73   -557       C  
ATOM   1320  CG2 ILE A 217      37.124  -0.118 -11.092  1.00 29.41           C  
ANISOU 1320  CG2 ILE A 217     3335   4570   3269    739     51   -479       C  
ATOM   1321  CD1 ILE A 217      39.665  -1.449 -12.701  1.00 42.65           C  
ANISOU 1321  CD1 ILE A 217     5005   6317   4883    937    140   -549       C  
ATOM   1322  N   ARG A 218      37.748  -0.938  -7.370  1.00 26.87           N  
ANISOU 1322  N   ARG A 218     2930   4188   3092    690     22   -347       N  
ATOM   1323  CA  ARG A 218      37.336  -0.119  -6.198  1.00 25.16           C  
ANISOU 1323  CA  ARG A 218     2683   3988   2887    616     12   -294       C  
ATOM   1324  C   ARG A 218      38.530   0.499  -5.482  1.00 27.44           C  
ANISOU 1324  C   ARG A 218     2909   4351   3166    618     37   -244       C  
ATOM   1325  O   ARG A 218      38.439   1.625  -4.968  1.00 26.36           O  
ANISOU 1325  O   ARG A 218     2744   4258   3014    561     43   -215       O  
ATOM   1326  CB  ARG A 218      36.477  -0.913  -5.180  1.00 22.23           C  
ANISOU 1326  CB  ARG A 218     2335   3542   2569    584    -24   -275       C  
ATOM   1327  CG  ARG A 218      35.108  -1.360  -5.741  1.00 28.35           C  
ANISOU 1327  CG  ARG A 218     3163   4246   3362    559    -55   -317       C  
ATOM   1328  CD  ARG A 218      34.297  -0.252  -6.377  1.00 24.54           C  
ANISOU 1328  CD  ARG A 218     2682   3796   2846    515    -53   -336       C  
ATOM   1329  NE  ARG A 218      32.989  -0.702  -6.853  1.00 27.76           N  
ANISOU 1329  NE  ARG A 218     3131   4141   3276    489    -89   -374       N  
ATOM   1330  CZ  ARG A 218      32.211  -0.027  -7.691  1.00 31.86           C  
ANISOU 1330  CZ  ARG A 218     3663   4674   3768    466    -99   -402       C  
ATOM   1331  NH1 ARG A 218      32.607   1.141  -8.180  1.00 25.04           N1+
ANISOU 1331  NH1 ARG A 218     2779   3881   2854    468    -73   -396       N1+
ATOM   1332  NH2 ARG A 218      31.037  -0.528  -8.068  1.00 25.48           N  
ANISOU 1332  NH2 ARG A 218     2885   3809   2987    442   -139   -435       N  
ATOM   1333  N   ASN A 219      39.634  -0.236  -5.445  1.00 25.09           N  
ANISOU 1333  N   ASN A 219     2590   4063   2880    683     48   -238       N  
ATOM   1334  CA  ASN A 219      40.875   0.268  -4.848  1.00 25.37           C  
ANISOU 1334  CA  ASN A 219     2557   4173   2909    691     67   -193       C  
ATOM   1335  C   ASN A 219      41.531   1.340  -5.730  1.00 28.61           C  
ANISOU 1335  C   ASN A 219     2930   4666   3274    689    108   -199       C  
ATOM   1336  O   ASN A 219      41.976   2.338  -5.184  1.00 27.34           O  
ANISOU 1336  O   ASN A 219     2722   4563   3104    644    115   -160       O  
ATOM   1337  CB  ASN A 219      41.838  -0.853  -4.458  1.00 24.68           C  
ANISOU 1337  CB  ASN A 219     2449   4074   2855    763     63   -177       C  
ATOM   1338  CG  ASN A 219      43.088  -0.337  -3.783  1.00 39.43           C  
ANISOU 1338  CG  ASN A 219     4239   6023   4720    767     74   -128       C  
ATOM   1339  ND2 ASN A 219      42.980   0.130  -2.539  1.00 31.04           N  
ANISOU 1339  ND2 ASN A 219     3155   4975   3664    708     48    -81       N  
ATOM   1340  OD1 ASN A 219      44.146  -0.281  -4.398  1.00 31.78           O  
ANISOU 1340  OD1 ASN A 219     3225   5110   3739    818    107   -133       O  
ATOM   1341  N   GLU A 220      41.576   1.162  -7.074  1.00 27.39           N  
ANISOU 1341  N   GLU A 220     2801   4517   3090    735    134   -244       N  
ATOM   1342  CA  GLU A 220      42.055   2.235  -7.979  1.00 27.45           C  
ANISOU 1342  CA  GLU A 220     2781   4602   3047    725    176   -243       C  
ATOM   1343  C   GLU A 220      41.230   3.519  -7.755  1.00 28.49           C  
ANISOU 1343  C   GLU A 220     2920   4740   3165    637    165   -224       C  
ATOM   1344  O   GLU A 220      41.780   4.614  -7.666  1.00 27.34           O  
ANISOU 1344  O   GLU A 220     2728   4656   3003    600    186   -190       O  
ATOM   1345  CB  GLU A 220      41.931   1.815  -9.470  1.00 29.74           C  
ANISOU 1345  CB  GLU A 220     3114   4890   3296    783    200   -300       C  
ATOM   1346  CG  GLU A 220      42.781   0.621  -9.865  1.00 42.76           C  
ANISOU 1346  CG  GLU A 220     4760   6534   4953    879    220   -330       C  
ATOM   1347  CD  GLU A 220      44.286   0.806  -9.808  1.00 62.77           C  
ANISOU 1347  CD  GLU A 220     7213   9153   7484    921    265   -297       C  
ATOM   1348  OE1 GLU A 220      44.755   1.965  -9.882  1.00 53.61           O  
ANISOU 1348  OE1 GLU A 220     6001   8069   6298    877    294   -258       O  
ATOM   1349  OE2 GLU A 220      45.001  -0.214  -9.686  1.00 61.26           O1-
ANISOU 1349  OE2 GLU A 220     7005   8951   7321    998    272   -308       O1-
ATOM   1350  N   GLN A 221      39.911   3.362  -7.666  1.00 23.70           N  
ANISOU 1350  N   GLN A 221     2367   4069   2569    606    131   -246       N  
ATOM   1351  CA  GLN A 221      38.956   4.449  -7.478  1.00 23.47           C  
ANISOU 1351  CA  GLN A 221     2351   4035   2533    534    116   -235       C  
ATOM   1352  C   GLN A 221      39.154   5.178  -6.133  1.00 27.35           C  
ANISOU 1352  C   GLN A 221     2801   4545   3046    477    107   -189       C  
ATOM   1353  O   GLN A 221      39.167   6.415  -6.124  1.00 25.75           O  
ANISOU 1353  O   GLN A 221     2580   4376   2828    430    118   -170       O  
ATOM   1354  CB  GLN A 221      37.510   3.928  -7.605  1.00 24.13           C  
ANISOU 1354  CB  GLN A 221     2492   4043   2633    519     79   -269       C  
ATOM   1355  CG  GLN A 221      37.053   3.623  -9.041  1.00 22.12           C  
ANISOU 1355  CG  GLN A 221     2285   3775   2344    554     79   -319       C  
ATOM   1356  CD  GLN A 221      35.648   3.031  -9.066  1.00 28.42           C  
ANISOU 1356  CD  GLN A 221     3131   4499   3169    534     34   -352       C  
ATOM   1357  NE2 GLN A 221      34.902   3.279 -10.136  1.00 26.08           N  
ANISOU 1357  NE2 GLN A 221     2871   4198   2840    532     21   -386       N  
ATOM   1358  OE1 GLN A 221      35.207   2.340  -8.137  1.00 24.85           O  
ANISOU 1358  OE1 GLN A 221     2683   3994   2765    518      9   -344       O  
ATOM   1359  N   VAL A 222      39.302   4.426  -5.002  1.00 24.15           N  
ANISOU 1359  N   VAL A 222     2385   4115   2675    482     86   -171       N  
ATOM   1360  CA  VAL A 222      39.475   5.057  -3.678  1.00 24.00           C  
ANISOU 1360  CA  VAL A 222     2333   4118   2667    431     74   -132       C  
ATOM   1361  C   VAL A 222      40.804   5.854  -3.655  1.00 28.99           C  
ANISOU 1361  C   VAL A 222     2904   4827   3284    425     96   -104       C  
ATOM   1362  O   VAL A 222      40.903   6.906  -3.005  1.00 26.53           O  
ANISOU 1362  O   VAL A 222     2570   4542   2968    368     92    -83       O  
ATOM   1363  CB  VAL A 222      39.329   4.076  -2.471  1.00 26.16           C  
ANISOU 1363  CB  VAL A 222     2613   4355   2972    435     45   -112       C  
ATOM   1364  CG1 VAL A 222      40.585   3.245  -2.228  1.00 25.96           C  
ANISOU 1364  CG1 VAL A 222     2552   4352   2959    493     47    -91       C  
ATOM   1365  CG2 VAL A 222      38.897   4.808  -1.203  1.00 24.87           C  
ANISOU 1365  CG2 VAL A 222     2442   4200   2808    371     29    -86       C  
ATOM   1366  N   ARG A 223      41.810   5.337  -4.378  1.00 26.73           N  
ANISOU 1366  N   ARG A 223     2591   4573   2991    485    122   -106       N  
ATOM   1367  CA  ARG A 223      43.079   6.047  -4.476  1.00 26.26           C  
ANISOU 1367  CA  ARG A 223     2464   4591   2922    481    147    -78       C  
ATOM   1368  C   ARG A 223      42.968   7.335  -5.300  1.00 27.21           C  
ANISOU 1368  C   ARG A 223     2584   4742   3014    437    173    -77       C  
ATOM   1369  O   ARG A 223      43.470   8.356  -4.857  1.00 25.15           O  
ANISOU 1369  O   ARG A 223     2282   4520   2754    384    174    -47       O  
ATOM   1370  CB  ARG A 223      44.168   5.122  -4.953  1.00 27.76           C  
ANISOU 1370  CB  ARG A 223     2619   4812   3117    560    170    -79       C  
ATOM   1371  CG  ARG A 223      44.476   4.155  -3.819  1.00 36.71           C  
ANISOU 1371  CG  ARG A 223     3738   5925   4285    587    137    -59       C  
ATOM   1372  CD  ARG A 223      45.750   3.427  -4.023  1.00 44.98           C  
ANISOU 1372  CD  ARG A 223     4730   7014   5346    663    155    -49       C  
ATOM   1373  NE  ARG A 223      45.665   2.381  -5.043  1.00 37.42           N  
ANISOU 1373  NE  ARG A 223     3809   6022   4388    745    176    -91       N  
ATOM   1374  CZ  ARG A 223      46.002   2.537  -6.324  1.00 63.83           C  
ANISOU 1374  CZ  ARG A 223     7149   9403   7700    781    225   -118       C  
ATOM   1375  NH1 ARG A 223      46.458   3.707  -6.764  1.00 44.37           N1+
ANISOU 1375  NH1 ARG A 223     4642   7010   5207    739    257    -99       N1+
ATOM   1376  NH2 ARG A 223      45.893   1.522  -7.172  1.00 67.43           N  
ANISOU 1376  NH2 ARG A 223     7647   9821   8152    858    239   -166       N  
ATOM   1377  N   GLN A 224      42.296   7.300  -6.466  1.00 23.56           N  
ANISOU 1377  N   GLN A 224     2169   4258   2525    456    188   -107       N  
ATOM   1378  CA  GLN A 224      41.965   8.536  -7.195  1.00 23.29           C  
ANISOU 1378  CA  GLN A 224     2146   4240   2463    412    206   -100       C  
ATOM   1379  C   GLN A 224      41.108   9.532  -6.374  1.00 26.30           C  
ANISOU 1379  C   GLN A 224     2545   4588   2861    337    177    -91       C  
ATOM   1380  O   GLN A 224      41.406  10.731  -6.364  1.00 25.36           O  
ANISOU 1380  O   GLN A 224     2403   4495   2738    287    186    -65       O  
ATOM   1381  CB  GLN A 224      41.320   8.227  -8.553  1.00 23.18           C  
ANISOU 1381  CB  GLN A 224     2186   4209   2413    450    219   -135       C  
ATOM   1382  CG  GLN A 224      40.605   9.434  -9.160  1.00 30.26           C  
ANISOU 1382  CG  GLN A 224     3110   5102   3285    402    221   -127       C  
ATOM   1383  CD  GLN A 224      40.285   9.266 -10.628  1.00 40.54           C  
ANISOU 1383  CD  GLN A 224     4454   6412   4537    441    239   -151       C  
ATOM   1384  NE2 GLN A 224      39.784  10.333 -11.231  1.00 32.33           N  
ANISOU 1384  NE2 GLN A 224     3435   5376   3473    405    241   -135       N  
ATOM   1385  OE1 GLN A 224      40.441   8.192 -11.216  1.00 31.13           O  
ANISOU 1385  OE1 GLN A 224     3280   5220   3327    505    248   -186       O  
ATOM   1386  N   ARG A 225      40.063   9.040  -5.702  1.00 24.17           N  
ANISOU 1386  N   ARG A 225     2313   4261   2610    331    143   -111       N  
ATOM   1387  CA  ARG A 225      39.237   9.849  -4.778  1.00 24.57           C  
ANISOU 1387  CA  ARG A 225     2377   4283   2676    270    118   -107       C  
ATOM   1388  C   ARG A 225      40.085  10.618  -3.712  1.00 25.23           C  
ANISOU 1388  C   ARG A 225     2413   4403   2771    224    114    -77       C  
ATOM   1389  O   ARG A 225      39.849  11.813  -3.478  1.00 23.83           O  
ANISOU 1389  O   ARG A 225     2238   4222   2594    171    111    -71       O  
ATOM   1390  CB  ARG A 225      38.209   8.949  -4.092  1.00 22.08           C  
ANISOU 1390  CB  ARG A 225     2096   3912   2382    278     90   -126       C  
ATOM   1391  CG  ARG A 225      36.995   8.658  -4.968  1.00 23.80           C  
ANISOU 1391  CG  ARG A 225     2362   4084   2597    291     82   -158       C  
ATOM   1392  CD  ARG A 225      36.265   7.417  -4.497  1.00 23.13           C  
ANISOU 1392  CD  ARG A 225     2303   3948   2537    309     59   -174       C  
ATOM   1393  NE  ARG A 225      34.859   7.491  -4.925  1.00 24.09           N  
ANISOU 1393  NE  ARG A 225     2462   4026   2665    295     42   -200       N  
ATOM   1394  CZ  ARG A 225      33.902   8.027  -4.187  1.00 27.61           C  
ANISOU 1394  CZ  ARG A 225     2911   4451   3129    251     30   -196       C  
ATOM   1395  NH1 ARG A 225      34.178   8.503  -2.969  1.00 22.34           N1+
ANISOU 1395  NH1 ARG A 225     2220   3801   2467    220     34   -173       N1+
ATOM   1396  NH2 ARG A 225      32.656   8.084  -4.643  1.00 21.01           N  
ANISOU 1396  NH2 ARG A 225     2099   3580   2303    242     13   -217       N  
ATOM   1397  N   ALA A 226      41.043   9.936  -3.078  1.00 21.65           N  
ANISOU 1397  N   ALA A 226     1920   3980   2326    246    109    -61       N  
ATOM   1398  CA  ALA A 226      41.984  10.574  -2.128  1.00 22.53           C  
ANISOU 1398  CA  ALA A 226     1980   4135   2444    205     98    -32       C  
ATOM   1399  C   ALA A 226      42.812  11.661  -2.801  1.00 24.90           C  
ANISOU 1399  C   ALA A 226     2242   4481   2739    175    123    -13       C  
ATOM   1400  O   ALA A 226      42.972  12.743  -2.217  1.00 24.08           O  
ANISOU 1400  O   ALA A 226     2123   4384   2642    113    110     -3       O  
ATOM   1401  CB  ALA A 226      42.895   9.542  -1.480  1.00 24.23           C  
ANISOU 1401  CB  ALA A 226     2156   4380   2671    245     86    -15       C  
ATOM   1402  N   LYS A 227      43.322  11.392  -4.029  1.00 23.00           N  
ANISOU 1402  N   LYS A 227     1986   4268   2485    217    160     -8       N  
ATOM   1403  CA  LYS A 227      44.121  12.390  -4.788  1.00 24.19           C  
ANISOU 1403  CA  LYS A 227     2098   4466   2627    188    192     20       C  
ATOM   1404  C   LYS A 227      43.272  13.620  -5.118  1.00 26.79           C  
ANISOU 1404  C   LYS A 227     2471   4758   2951    133    189     18       C  
ATOM   1405  O   LYS A 227      43.759  14.745  -5.056  1.00 27.71           O  
ANISOU 1405  O   LYS A 227     2560   4892   3076     76    194     44       O  
ATOM   1406  CB  LYS A 227      44.697  11.773  -6.072  1.00 24.97           C  
ANISOU 1406  CB  LYS A 227     2181   4605   2702    251    237     22       C  
ATOM   1407  CG  LYS A 227      45.888  10.838  -5.802  1.00 33.92           C  
ANISOU 1407  CG  LYS A 227     3249   5791   3848    302    246     33       C  
ATOM   1408  CD  LYS A 227      47.115  11.569  -5.184  1.00 32.74           C  
ANISOU 1408  CD  LYS A 227     3015   5704   3722    253    244     76       C  
ATOM   1409  CE  LYS A 227      48.385  10.742  -5.131  1.00 28.55           C  
ANISOU 1409  CE  LYS A 227     2406   5238   3204    310    261     93       C  
ATOM   1410  NZ  LYS A 227      48.259   9.606  -4.163  1.00 33.04           N1+
ANISOU 1410  NZ  LYS A 227     2984   5779   3792    354    220     79       N1+
ATOM   1411  N   GLU A 228      42.005  13.382  -5.476  1.00 22.60           N  
ANISOU 1411  N   GLU A 228     2005   4173   2410    152    181    -11       N  
ATOM   1412  CA  GLU A 228      41.020  14.414  -5.764  1.00 23.20           C  
ANISOU 1412  CA  GLU A 228     2125   4205   2483    113    174    -15       C  
ATOM   1413  C   GLU A 228      40.717  15.237  -4.512  1.00 26.20           C  
ANISOU 1413  C   GLU A 228     2508   4557   2891     54    142    -19       C  
ATOM   1414  O   GLU A 228      40.582  16.450  -4.628  1.00 26.36           O  
ANISOU 1414  O   GLU A 228     2536   4559   2920      7    142     -7       O  
ATOM   1415  CB  GLU A 228      39.750  13.807  -6.394  1.00 23.50           C  
ANISOU 1415  CB  GLU A 228     2223   4198   2507    153    166    -48       C  
ATOM   1416  CG  GLU A 228      40.001  13.373  -7.841  1.00 30.39           C  
ANISOU 1416  CG  GLU A 228     3105   5100   3342    202    196    -46       C  
ATOM   1417  CD  GLU A 228      38.854  12.681  -8.553  1.00 33.09           C  
ANISOU 1417  CD  GLU A 228     3503   5403   3667    242    182    -82       C  
ATOM   1418  OE1 GLU A 228      38.042  12.019  -7.875  1.00 27.36           O  
ANISOU 1418  OE1 GLU A 228     2799   4634   2963    248    152   -110       O  
ATOM   1419  OE2 GLU A 228      38.836  12.701  -9.802  1.00 29.06           O1-
ANISOU 1419  OE2 GLU A 228     3014   4911   3117    269    201    -82       O1-
ATOM   1420  N   CYS A 229      40.640  14.597  -3.320  1.00 24.91           N  
ANISOU 1420  N   CYS A 229     2338   4388   2738     58    117    -35       N  
ATOM   1421  CA  CYS A 229      40.464  15.351  -2.059  1.00 24.30           C  
ANISOU 1421  CA  CYS A 229     2262   4294   2676      4     91    -43       C  
ATOM   1422  C   CYS A 229      41.660  16.222  -1.762  1.00 26.25           C  
ANISOU 1422  C   CYS A 229     2461   4580   2934    -47     88    -17       C  
ATOM   1423  O   CYS A 229      41.483  17.394  -1.382  1.00 24.14           O  
ANISOU 1423  O   CYS A 229     2206   4287   2680   -102     76    -22       O  
ATOM   1424  CB  CYS A 229      40.121  14.444  -0.875  1.00 23.65           C  
ANISOU 1424  CB  CYS A 229     2187   4205   2594     19     67    -58       C  
ATOM   1425  SG  CYS A 229      38.475  13.707  -0.964  1.00 27.16           S  
ANISOU 1425  SG  CYS A 229     2690   4592   3039     51     63    -89       S  
ATOM   1426  N   SER A 230      42.883  15.675  -1.933  1.00 22.63           N  
ANISOU 1426  N   SER A 230     1945   4180   2474    -28     99      8       N  
ATOM   1427  CA  SER A 230      44.118  16.432  -1.722  1.00 23.22           C  
ANISOU 1427  CA  SER A 230     1959   4300   2563    -79     97     37       C  
ATOM   1428  C   SER A 230      44.245  17.576  -2.704  1.00 27.85           C  
ANISOU 1428  C   SER A 230     2547   4880   3155   -117    122     60       C  
ATOM   1429  O   SER A 230      44.662  18.668  -2.321  1.00 27.14           O  
ANISOU 1429  O   SER A 230     2439   4785   3087   -185    108     71       O  
ATOM   1430  CB  SER A 230      45.362  15.541  -1.845  1.00 26.77           C  
ANISOU 1430  CB  SER A 230     2338   4821   3013    -40    109     63       C  
ATOM   1431  OG  SER A 230      45.437  14.643  -0.754  1.00 29.88           O  
ANISOU 1431  OG  SER A 230     2724   5223   3406    -16     76     53       O  
ATOM   1432  N   GLN A 231      43.894  17.330  -3.982  1.00 25.81           N  
ANISOU 1432  N   GLN A 231     2310   4618   2879    -76    158     68       N  
ATOM   1433  CA  GLN A 231      43.999  18.352  -5.024  1.00 25.16           C  
ANISOU 1433  CA  GLN A 231     2234   4531   2794   -107    186    100       C  
ATOM   1434  C   GLN A 231      42.998  19.480  -4.748  1.00 27.22           C  
ANISOU 1434  C   GLN A 231     2552   4719   3072   -154    162     85       C  
ATOM   1435  O   GLN A 231      43.366  20.662  -4.893  1.00 26.96           O  
ANISOU 1435  O   GLN A 231     2511   4673   3060   -214    164    112       O  
ATOM   1436  CB  GLN A 231      43.777  17.750  -6.425  1.00 26.09           C  
ANISOU 1436  CB  GLN A 231     2371   4667   2875    -46    227    108       C  
ATOM   1437  CG  GLN A 231      44.002  18.742  -7.560  1.00 30.35           C  
ANISOU 1437  CG  GLN A 231     2913   5215   3403    -76    260    152       C  
ATOM   1438  CD  GLN A 231      43.816  18.046  -8.876  1.00 36.76           C  
ANISOU 1438  CD  GLN A 231     3746   6054   4166     -9    297    154       C  
ATOM   1439  NE2 GLN A 231      42.633  18.148  -9.476  1.00 28.09           N  
ANISOU 1439  NE2 GLN A 231     2717   4909   3046     10    287    138       N  
ATOM   1440  OE1 GLN A 231      44.684  17.303  -9.308  1.00 35.59           O  
ANISOU 1440  OE1 GLN A 231     3554   5971   3998     31    331    163       O  
ATOM   1441  N   ALA A 232      41.764  19.120  -4.346  1.00 24.02           N  
ANISOU 1441  N   ALA A 232     2201   4264   2662   -126    141     44       N  
ATOM   1442  CA  ALA A 232      40.762  20.119  -3.951  1.00 23.82           C  
ANISOU 1442  CA  ALA A 232     2226   4168   2656   -160    118     24       C  
ATOM   1443  C   ALA A 232      41.254  20.965  -2.776  1.00 29.19           C  
ANISOU 1443  C   ALA A 232     2889   4838   3364   -225     91     15       C  
ATOM   1444  O   ALA A 232      41.102  22.192  -2.816  1.00 27.58           O  
ANISOU 1444  O   ALA A 232     2706   4590   3184   -272     83     19       O  
ATOM   1445  CB  ALA A 232      39.414  19.476  -3.654  1.00 22.69           C  
ANISOU 1445  CB  ALA A 232     2129   3986   2506   -116    104    -17       C  
ATOM   1446  N   LEU A 233      41.869  20.321  -1.731  1.00 27.30           N  
ANISOU 1446  N   LEU A 233     2613   4638   3121   -227     72      1       N  
ATOM   1447  CA  LEU A 233      42.516  21.061  -0.650  1.00 26.83           C  
ANISOU 1447  CA  LEU A 233     2532   4582   3080   -291     41     -8       C  
ATOM   1448  C   LEU A 233      43.571  22.054  -1.172  1.00 29.82           C  
ANISOU 1448  C   LEU A 233     2870   4975   3485   -352     47     32       C  
ATOM   1449  O   LEU A 233      43.538  23.224  -0.778  1.00 27.19           O  
ANISOU 1449  O   LEU A 233     2556   4597   3178   -413     26     22       O  
ATOM   1450  CB  LEU A 233      43.137  20.134   0.421  1.00 25.79           C  
ANISOU 1450  CB  LEU A 233     2361   4504   2934   -279     17    -18       C  
ATOM   1451  CG  LEU A 233      43.907  20.813   1.577  1.00 28.76           C  
ANISOU 1451  CG  LEU A 233     2710   4896   3322   -346    -25    -29       C  
ATOM   1452  CD1 LEU A 233      43.007  21.792   2.357  1.00 29.05           C  
ANISOU 1452  CD1 LEU A 233     2809   4866   3363   -382    -48    -77       C  
ATOM   1453  CD2 LEU A 233      44.447  19.793   2.537  1.00 26.96           C  
ANISOU 1453  CD2 LEU A 233     2447   4725   3072   -324    -51    -32       C  
ATOM   1454  N   SER A 234      44.502  21.599  -2.051  1.00 28.31           N  
ANISOU 1454  N   SER A 234     2624   4845   3288   -335     80     78       N  
ATOM   1455  CA  SER A 234      45.578  22.470  -2.522  1.00 29.28           C  
ANISOU 1455  CA  SER A 234     2696   4992   3437   -398     92    124       C  
ATOM   1456  C   SER A 234      45.007  23.653  -3.318  1.00 31.84           C  
ANISOU 1456  C   SER A 234     3070   5250   3778   -432    106    144       C  
ATOM   1457  O   SER A 234      45.516  24.762  -3.187  1.00 31.85           O  
ANISOU 1457  O   SER A 234     3059   5228   3815   -506     92    164       O  
ATOM   1458  CB  SER A 234      46.591  21.705  -3.377  1.00 33.71           C  
ANISOU 1458  CB  SER A 234     3188   5636   3984   -363    133    170       C  
ATOM   1459  OG  SER A 234      47.262  20.722  -2.609  1.00 34.91           O  
ANISOU 1459  OG  SER A 234     3287   5847   4131   -336    116    159       O  
ATOM   1460  N   LEU A 235      43.972  23.403  -4.148  1.00 26.75           N  
ANISOU 1460  N   LEU A 235     2480   4574   3108   -376    127    141       N  
ATOM   1461  CA  LEU A 235      43.250  24.452  -4.857  1.00 25.84           C  
ANISOU 1461  CA  LEU A 235     2420   4391   3006   -396    133    158       C  
ATOM   1462  C   LEU A 235      42.693  25.509  -3.906  1.00 26.77           C  
ANISOU 1462  C   LEU A 235     2581   4428   3162   -445     91    122       C  
ATOM   1463  O   LEU A 235      42.969  26.682  -4.105  1.00 26.75           O  
ANISOU 1463  O   LEU A 235     2586   4383   3195   -506     87    149       O  
ATOM   1464  CB  LEU A 235      42.169  23.890  -5.794  1.00 25.49           C  
ANISOU 1464  CB  LEU A 235     2426   4333   2926   -323    152    154       C  
ATOM   1465  CG  LEU A 235      41.302  24.922  -6.573  1.00 28.67           C  
ANISOU 1465  CG  LEU A 235     2888   4666   3339   -332    153    176       C  
ATOM   1466  CD1 LEU A 235      42.160  25.798  -7.519  1.00 27.94           C  
ANISOU 1466  CD1 LEU A 235     2775   4587   3254   -382    181    250       C  
ATOM   1467  CD2 LEU A 235      40.212  24.209  -7.364  1.00 28.66           C  
ANISOU 1467  CD2 LEU A 235     2930   4661   3299   -257    160    163       C  
ATOM   1468  N   ILE A 236      41.928  25.100  -2.878  1.00 26.49           N  
ANISOU 1468  N   ILE A 236     2574   4371   3121   -418     64     61       N  
ATOM   1469  CA  ILE A 236      41.340  26.044  -1.904  1.00 25.92           C  
ANISOU 1469  CA  ILE A 236     2546   4226   3077   -455     30     14       C  
ATOM   1470  C   ILE A 236      42.419  26.807  -1.149  1.00 30.74           C  
ANISOU 1470  C   ILE A 236     3124   4838   3718   -537      1     13       C  
ATOM   1471  O   ILE A 236      42.306  28.033  -1.017  1.00 29.55           O  
ANISOU 1471  O   ILE A 236     3005   4617   3606   -589    -17      7       O  
ATOM   1472  CB  ILE A 236      40.307  25.390  -0.961  1.00 28.16           C  
ANISOU 1472  CB  ILE A 236     2863   4497   3339   -408     14    -49       C  
ATOM   1473  CG1 ILE A 236      39.152  24.773  -1.755  1.00 28.94           C  
ANISOU 1473  CG1 ILE A 236     2994   4583   3419   -337     36    -48       C  
ATOM   1474  CG2 ILE A 236      39.761  26.390   0.076  1.00 27.37           C  
ANISOU 1474  CG2 ILE A 236     2806   4329   3264   -441    -17   -102       C  
ATOM   1475  CD1 ILE A 236      38.575  23.625  -1.027  1.00 38.40           C  
ANISOU 1475  CD1 ILE A 236     4194   5807   4590   -290     32    -85       C  
ATOM   1476  N   LEU A 237      43.451  26.100  -0.651  1.00 28.97           N  
ANISOU 1476  N   LEU A 237     2835   4691   3480   -549     -7     19       N  
ATOM   1477  CA  LEU A 237      44.567  26.759   0.024  1.00 31.38           C  
ANISOU 1477  CA  LEU A 237     3098   5011   3814   -629    -39     22       C  
ATOM   1478  C   LEU A 237      45.288  27.750  -0.897  1.00 37.15           C  
ANISOU 1478  C   LEU A 237     3804   5724   4587   -693    -23     83       C  
ATOM   1479  O   LEU A 237      45.669  28.818  -0.424  1.00 37.17           O  
ANISOU 1479  O   LEU A 237     3811   5681   4631   -771    -56     73       O  
ATOM   1480  CB  LEU A 237      45.563  25.759   0.660  1.00 32.00           C  
ANISOU 1480  CB  LEU A 237     3104   5184   3871   -623    -53     25       C  
ATOM   1481  CG  LEU A 237      45.053  24.932   1.864  1.00 35.75           C  
ANISOU 1481  CG  LEU A 237     3599   5675   4309   -582    -81    -32       C  
ATOM   1482  CD1 LEU A 237      46.074  23.869   2.245  1.00 38.01           C  
ANISOU 1482  CD1 LEU A 237     3811   6055   4576   -565    -91    -12       C  
ATOM   1483  CD2 LEU A 237      44.769  25.812   3.080  1.00 36.21           C  
ANISOU 1483  CD2 LEU A 237     3700   5684   4374   -633   -129    -92       C  
ATOM   1484  N   ASP A 238      45.466  27.420  -2.207  1.00 36.18           N  
ANISOU 1484  N   ASP A 238     3659   5636   4452   -662     27    144       N  
ATOM   1485  CA  ASP A 238      46.109  28.359  -3.135  1.00 37.58           C  
ANISOU 1485  CA  ASP A 238     3816   5800   4662   -723     49    211       C  
ATOM   1486  C   ASP A 238      45.252  29.576  -3.410  1.00 39.29           C  
ANISOU 1486  C   ASP A 238     4110   5906   4911   -750     39    211       C  
ATOM   1487  O   ASP A 238      45.787  30.676  -3.554  1.00 39.82           O  
ANISOU 1487  O   ASP A 238     4173   5930   5027   -830     30    245       O  
ATOM   1488  CB  ASP A 238      46.572  27.678  -4.445  1.00 41.57           C  
ANISOU 1488  CB  ASP A 238     4277   6382   5135   -682    110    278       C  
ATOM   1489  CG  ASP A 238      47.591  26.563  -4.271  1.00 54.15           C  
ANISOU 1489  CG  ASP A 238     5783   8083   6707   -656    124    285       C  
ATOM   1490  OD1 ASP A 238      48.103  26.383  -3.127  1.00 54.25           O  
ANISOU 1490  OD1 ASP A 238     5759   8119   6734   -682     83    252       O  
ATOM   1491  OD2 ASP A 238      47.774  25.783  -5.226  1.00 59.12           O1-
ANISOU 1491  OD2 ASP A 238     6389   8774   7300   -599    174    319       O1-
ATOM   1492  N   ILE A 239      43.912  29.392  -3.482  1.00 33.52           N  
ANISOU 1492  N   ILE A 239     3451   5125   4160   -683     39    174       N  
ATOM   1493  CA  ILE A 239      42.959  30.498  -3.575  1.00 31.58           C  
ANISOU 1493  CA  ILE A 239     3282   4769   3948   -694     23    162       C  
ATOM   1494  C   ILE A 239      43.010  31.349  -2.283  1.00 35.90           C  
ANISOU 1494  C   ILE A 239     3851   5251   4537   -753    -28    101       C  
ATOM   1495  O   ILE A 239      42.924  32.578  -2.349  1.00 35.21           O  
ANISOU 1495  O   ILE A 239     3803   5074   4501   -805    -45    109       O  
ATOM   1496  CB  ILE A 239      41.525  29.980  -3.896  1.00 32.97           C  
ANISOU 1496  CB  ILE A 239     3514   4922   4092   -602     33    133       C  
ATOM   1497  CG1 ILE A 239      41.454  29.418  -5.343  1.00 32.57           C  
ANISOU 1497  CG1 ILE A 239     3455   4918   4001   -554     77    197       C  
ATOM   1498  CG2 ILE A 239      40.476  31.075  -3.669  1.00 35.54           C  
ANISOU 1498  CG2 ILE A 239     3914   5133   4457   -604      8    104       C  
ATOM   1499  CD1 ILE A 239      40.108  28.782  -5.755  1.00 29.88           C  
ANISOU 1499  CD1 ILE A 239     3160   4566   3627   -466     82    172       C  
ATOM   1500  N   ASP A 240      43.140  30.693  -1.120  1.00 32.92           N  
ANISOU 1500  N   ASP A 240     3455   4916   4137   -744    -52     40       N  
ATOM   1501  CA  ASP A 240      43.267  31.421   0.149  1.00 33.09           C  
ANISOU 1501  CA  ASP A 240     3498   4889   4186   -799   -103    -25       C  
ATOM   1502  C   ASP A 240      44.553  32.283   0.139  1.00 38.23           C  
ANISOU 1502  C   ASP A 240     4105   5534   4886   -905   -124     12       C  
ATOM   1503  O   ASP A 240      44.511  33.413   0.604  1.00 36.94           O  
ANISOU 1503  O   ASP A 240     3982   5284   4770   -964   -159    -18       O  
ATOM   1504  CB  ASP A 240      43.235  30.484   1.357  1.00 33.54           C  
ANISOU 1504  CB  ASP A 240     3540   5007   4197   -770   -124    -87       C  
ATOM   1505  CG  ASP A 240      43.527  31.208   2.669  1.00 37.37           C  
ANISOU 1505  CG  ASP A 240     4042   5458   4698   -833   -178   -154       C  
ATOM   1506  OD1 ASP A 240      42.614  31.896   3.186  1.00 37.86           O  
ANISOU 1506  OD1 ASP A 240     4176   5438   4771   -824   -193   -214       O  
ATOM   1507  OD2 ASP A 240      44.697  31.200   3.097  1.00 40.99           O1-
ANISOU 1507  OD2 ASP A 240     4444   5967   5163   -894   -207   -144       O1-
ATOM   1508  N   HIS A 241      45.663  31.733  -0.396  1.00 38.28           N  
ANISOU 1508  N   HIS A 241     4027   5632   4885   -925   -102     75       N  
ATOM   1509  CA  HIS A 241      46.978  32.378  -0.538  1.00 39.66           C  
ANISOU 1509  CA  HIS A 241     4138   5824   5107  -1024   -114    125       C  
ATOM   1510  C   HIS A 241      47.144  33.246  -1.791  1.00 46.18           C  
ANISOU 1510  C   HIS A 241     4970   6602   5974  -1065    -80    208       C  
ATOM   1511  O   HIS A 241      48.297  33.563  -2.178  1.00 44.34           O  
ANISOU 1511  O   HIS A 241     4666   6407   5773  -1139    -72    271       O  
ATOM   1512  CB  HIS A 241      48.087  31.336  -0.464  1.00 40.39           C  
ANISOU 1512  CB  HIS A 241     4129   6045   5173  -1020   -104    153       C  
ATOM   1513  N   GLY A 242      45.992  33.608  -2.394  1.00 45.30           N  
ANISOU 1513  N   GLY A 242     4939   6414   5860  -1016    -62    210       N  
ATOM   1514  CA  GLY A 242      45.807  34.677  -3.375  1.00 46.26           C  
ANISOU 1514  CA  GLY A 242     5099   6453   6024  -1051    -45    276       C  
ATOM   1515  C   GLY A 242      46.057  34.364  -4.840  1.00 50.60           C  
ANISOU 1515  C   GLY A 242     5620   7060   6547  -1028     17    374       C  
ATOM   1516  O   GLY A 242      45.928  35.263  -5.681  1.00 51.49           O  
ANISOU 1516  O   GLY A 242     5766   7107   6690  -1058     31    438       O  
ATOM   1517  N   LYS A 243      46.417  33.102  -5.165  1.00 45.68           N  
ANISOU 1517  N   LYS A 243     4936   6556   5864   -971     54    388       N  
ATOM   1518  CA  LYS A 243      46.623  32.622  -6.537  1.00 44.34           C  
ANISOU 1518  CA  LYS A 243     4741   6456   5652   -933    117    468       C  
ATOM   1519  C   LYS A 243      45.392  32.944  -7.426  1.00 47.89           C  
ANISOU 1519  C   LYS A 243     5277   6837   6082   -877    131    488       C  
ATOM   1520  O   LYS A 243      44.252  32.588  -7.079  1.00 42.85           O  
ANISOU 1520  O   LYS A 243     4695   6163   5423   -806    111    424       O  
ATOM   1521  CB  LYS A 243      46.919  31.111  -6.552  1.00 45.71           C  
ANISOU 1521  CB  LYS A 243     4856   6749   5762   -859    145    449       C  
ATOM   1522  CG  LYS A 243      47.267  30.551  -7.933  1.00 60.56           C  
ANISOU 1522  CG  LYS A 243     6705   8713   7592   -818    213    522       C  
ATOM   1523  CD  LYS A 243      46.983  29.049  -8.030  1.00 61.08           C  
ANISOU 1523  CD  LYS A 243     6758   8858   7592   -714    234    482       C  
ATOM   1524  CE  LYS A 243      47.326  28.506  -9.397  1.00 66.00           C  
ANISOU 1524  CE  LYS A 243     7356   9562   8159   -670    301    545       C  
ATOM   1525  NZ  LYS A 243      47.096  27.040  -9.485  1.00 76.36           N1+
ANISOU 1525  NZ  LYS A 243     8658  10943   9413   -572    319    501       N1+
ATOM   1526  N   PRO A 244      45.618  33.637  -8.571  1.00 47.77           N  
ANISOU 1526  N   PRO A 244     5270   6806   6074   -909    164    580       N  
ATOM   1527  CA  PRO A 244      44.507  33.889  -9.499  1.00 47.49           C  
ANISOU 1527  CA  PRO A 244     5312   6719   6013   -851    174    608       C  
ATOM   1528  C   PRO A 244      44.083  32.572 -10.139  1.00 48.30           C  
ANISOU 1528  C   PRO A 244     5409   6913   6030   -749    209    597       C  
ATOM   1529  O   PRO A 244      44.911  31.857 -10.704  1.00 49.28           O  
ANISOU 1529  O   PRO A 244     5471   7143   6110   -741    255    634       O  
ATOM   1530  CB  PRO A 244      45.103  34.877 -10.521  1.00 50.68           C  
ANISOU 1530  CB  PRO A 244     5713   7103   6441   -920    205    721       C  
ATOM   1531  CG  PRO A 244      46.395  35.346  -9.927  1.00 55.70           C  
ANISOU 1531  CG  PRO A 244     6278   7750   7135  -1026    198    739       C  
ATOM   1532  CD  PRO A 244      46.878  34.217  -9.078  1.00 50.43           C  
ANISOU 1532  CD  PRO A 244     5544   7176   6441   -999    193    668       C  
ATOM   1533  N   VAL A 245      42.802  32.239 -10.011  1.00 41.39           N  
ANISOU 1533  N   VAL A 245     4593   5998   5134   -674    185    541       N  
ATOM   1534  CA  VAL A 245      42.201  31.053 -10.615  1.00 39.49           C  
ANISOU 1534  CA  VAL A 245     4360   5824   4819   -579    206    523       C  
ATOM   1535  C   VAL A 245      40.994  31.551 -11.422  1.00 42.59           C  
ANISOU 1535  C   VAL A 245     4831   6151   5200   -536    195    546       C  
ATOM   1536  O   VAL A 245      40.143  32.245 -10.874  1.00 42.63           O  
ANISOU 1536  O   VAL A 245     4886   6058   5253   -537    154    512       O  
ATOM   1537  CB  VAL A 245      41.803  30.020  -9.515  1.00 42.47           C  
ANISOU 1537  CB  VAL A 245     4726   6223   5188   -531    182    426       C  
ATOM   1538  CG1 VAL A 245      40.815  28.989 -10.034  1.00 41.30           C  
ANISOU 1538  CG1 VAL A 245     4608   6104   4981   -437    188    396       C  
ATOM   1539  CG2 VAL A 245      43.034  29.341  -8.907  1.00 42.25           C  
ANISOU 1539  CG2 VAL A 245     4618   6279   5157   -559    196    413       C  
ATOM   1540  N   LYS A 246      40.930  31.209 -12.715  1.00 38.44           N  
ANISOU 1540  N   LYS A 246     4314   5680   4611   -497    229    603       N  
ATOM   1541  CA  LYS A 246      39.741  31.461 -13.533  1.00 37.72           C  
ANISOU 1541  CA  LYS A 246     4293   5545   4495   -443    213    622       C  
ATOM   1542  C   LYS A 246      38.858  30.210 -13.448  1.00 38.79           C  
ANISOU 1542  C   LYS A 246     4437   5719   4582   -354    200    548       C  
ATOM   1543  O   LYS A 246      39.222  29.149 -13.968  1.00 38.23           O  
ANISOU 1543  O   LYS A 246     4338   5742   4446   -317    232    544       O  
ATOM   1544  CB  LYS A 246      40.134  31.751 -15.003  1.00 41.02           C  
ANISOU 1544  CB  LYS A 246     4721   6008   4858   -448    253    725       C  
ATOM   1545  CG  LYS A 246      38.941  32.137 -15.891  1.00 53.89           C  
ANISOU 1545  CG  LYS A 246     6424   7590   6462   -397    228    756       C  
ATOM   1546  CD  LYS A 246      39.334  32.228 -17.363  1.00 64.91           C  
ANISOU 1546  CD  LYS A 246     7830   9051   7782   -393    271    855       C  
ATOM   1547  CE  LYS A 246      38.141  32.129 -18.286  1.00 76.02           C  
ANISOU 1547  CE  LYS A 246     9302  10449   9133   -320    243    867       C  
ATOM   1548  NZ  LYS A 246      38.548  31.820 -19.686  1.00 84.52           N1+
ANISOU 1548  NZ  LYS A 246    10385  11621  10107   -300    289    940       N1+
ATOM   1549  N   ASN A 247      37.712  30.332 -12.784  1.00 33.06           N  
ANISOU 1549  N   ASN A 247     3747   4922   3892   -324    156    488       N  
ATOM   1550  CA  ASN A 247      36.734  29.257 -12.706  1.00 31.78           C  
ANISOU 1550  CA  ASN A 247     3596   4784   3696   -248    139    423       C  
ATOM   1551  C   ASN A 247      36.360  28.843 -14.136  1.00 35.37           C  
ANISOU 1551  C   ASN A 247     4076   5287   4076   -195    150    466       C  
ATOM   1552  O   ASN A 247      36.008  29.714 -14.930  1.00 35.04           O  
ANISOU 1552  O   ASN A 247     4074   5207   4032   -199    141    528       O  
ATOM   1553  CB  ASN A 247      35.509  29.744 -11.918  1.00 32.30           C  
ANISOU 1553  CB  ASN A 247     3697   4758   3817   -228     93    370       C  
ATOM   1554  CG  ASN A 247      34.561  28.666 -11.486  1.00 35.28           C  
ANISOU 1554  CG  ASN A 247     4072   5155   4177   -166     76    296       C  
ATOM   1555  ND2 ASN A 247      33.635  29.028 -10.608  1.00 29.34           N  
ANISOU 1555  ND2 ASN A 247     3336   4336   3476   -153     45    245       N  
ATOM   1556  OD1 ASN A 247      34.620  27.520 -11.951  1.00 28.70           O  
ANISOU 1556  OD1 ASN A 247     3223   4395   3287   -127     89    284       O  
ATOM   1557  N   ALA A 248      36.452  27.530 -14.482  1.00 31.72           N  
ANISOU 1557  N   ALA A 248     3594   4907   3551   -148    167    435       N  
ATOM   1558  CA  ALA A 248      36.057  27.058 -15.824  1.00 32.34           C  
ANISOU 1558  CA  ALA A 248     3702   5035   3550    -95    174    461       C  
ATOM   1559  C   ALA A 248      34.543  27.210 -16.022  1.00 36.36           C  
ANISOU 1559  C   ALA A 248     4260   5488   4067    -49    121    440       C  
ATOM   1560  O   ALA A 248      34.050  27.184 -17.160  1.00 35.25           O  
ANISOU 1560  O   ALA A 248     4155   5368   3871    -13    110    474       O  
ATOM   1561  CB  ALA A 248      36.459  25.611 -16.024  1.00 33.16           C  
ANISOU 1561  CB  ALA A 248     3778   5227   3595    -54    199    418       C  
ATOM   1562  N   LEU A 249      33.809  27.359 -14.902  1.00 32.75           N  
ANISOU 1562  N   LEU A 249     3801   4965   3679    -48     87    383       N  
ATOM   1563  CA  LEU A 249      32.385  27.659 -14.964  1.00 33.24           C  
ANISOU 1563  CA  LEU A 249     3897   4968   3764     -9     38    365       C  
ATOM   1564  C   LEU A 249      32.200  29.172 -14.892  1.00 40.96           C  
ANISOU 1564  C   LEU A 249     4904   5858   4801    -39     22    414       C  
ATOM   1565  O   LEU A 249      32.833  29.842 -14.068  1.00 40.96           O  
ANISOU 1565  O   LEU A 249     4891   5817   4856    -92     34    415       O  
ATOM   1566  CB  LEU A 249      31.613  26.931 -13.842  1.00 31.06           C  
ANISOU 1566  CB  LEU A 249     3601   4675   3526     16     15    277       C  
ATOM   1567  CG  LEU A 249      31.728  25.404 -13.837  1.00 33.92           C  
ANISOU 1567  CG  LEU A 249     3938   5109   3841     46     26    227       C  
ATOM   1568  CD1 LEU A 249      30.967  24.811 -12.654  1.00 31.93           C  
ANISOU 1568  CD1 LEU A 249     3667   4832   3633     60      7    152       C  
ATOM   1569  CD2 LEU A 249      31.222  24.789 -15.172  1.00 33.75           C  
ANISOU 1569  CD2 LEU A 249     3943   5132   3749     94     12    240       C  
ATOM   1570  N   ASP A 250      31.344  29.707 -15.754  1.00 39.85           N  
ANISOU 1570  N   ASP A 250     4803   5687   4651     -6    -10    456       N  
ATOM   1571  CA  ASP A 250      31.125  31.145 -15.792  1.00 41.37           C  
ANISOU 1571  CA  ASP A 250     5030   5788   4901    -28    -28    511       C  
ATOM   1572  C   ASP A 250      30.049  31.486 -14.773  1.00 44.35           C  
ANISOU 1572  C   ASP A 250     5409   6086   5357     -3    -65    447       C  
ATOM   1573  O   ASP A 250      28.872  31.465 -15.106  1.00 44.98           O  
ANISOU 1573  O   ASP A 250     5503   6146   5440     53   -104    438       O  
ATOM   1574  CB  ASP A 250      30.742  31.598 -17.209  1.00 45.13           C  
ANISOU 1574  CB  ASP A 250     5549   6270   5329     -1    -46    594       C  
ATOM   1575  CG  ASP A 250      30.864  33.096 -17.402  1.00 63.31           C  
ANISOU 1575  CG  ASP A 250     7889   8482   7684    -35    -55    673       C  
ATOM   1576  OD1 ASP A 250      29.827  33.746 -17.697  1.00 65.22           O  
ANISOU 1576  OD1 ASP A 250     8165   8659   7956      6   -101    695       O  
ATOM   1577  OD2 ASP A 250      31.986  33.624 -17.242  1.00 71.96           O1-
ANISOU 1577  OD2 ASP A 250     8976   9568   8798   -102    -19    714       O1-
ATOM   1578  N   LEU A 251      30.451  31.770 -13.518  1.00 39.90           N  
ANISOU 1578  N   LEU A 251     4826   5482   4852    -42    -52    399       N  
ATOM   1579  CA  LEU A 251      29.500  32.019 -12.429  1.00 39.32           C  
ANISOU 1579  CA  LEU A 251     4752   5342   4845    -17    -76    327       C  
ATOM   1580  C   LEU A 251      29.767  33.349 -11.757  1.00 45.10           C  
ANISOU 1580  C   LEU A 251     5507   5975   5653    -59    -81    333       C  
ATOM   1581  O   LEU A 251      30.912  33.792 -11.685  1.00 46.07           O  
ANISOU 1581  O   LEU A 251     5630   6092   5783   -125    -59    367       O  
ATOM   1582  CB  LEU A 251      29.483  30.862 -11.397  1.00 37.99           C  
ANISOU 1582  CB  LEU A 251     4542   5226   4667    -11    -63    242       C  
ATOM   1583  CG  LEU A 251      28.987  29.482 -11.890  1.00 41.17           C  
ANISOU 1583  CG  LEU A 251     4923   5710   5010     36    -67    219       C  
ATOM   1584  CD1 LEU A 251      29.124  28.431 -10.791  1.00 39.19           C  
ANISOU 1584  CD1 LEU A 251     4634   5500   4757     31    -50    145       C  
ATOM   1585  CD2 LEU A 251      27.510  29.525 -12.338  1.00 43.51           C  
ANISOU 1585  CD2 LEU A 251     5232   5981   5319     99   -108    213       C  
ATOM   1586  N   LYS A 252      28.722  33.986 -11.255  1.00 42.64           N  
ANISOU 1586  N   LYS A 252     5215   5584   5403    -21   -108    299       N  
ATOM   1587  CA  LYS A 252      28.838  35.323 -10.675  1.00 43.57           C  
ANISOU 1587  CA  LYS A 252     5365   5591   5599    -51   -118    299       C  
ATOM   1588  C   LYS A 252      29.220  35.282  -9.179  1.00 47.64           C  
ANISOU 1588  C   LYS A 252     5863   6092   6146    -86   -104    211       C  
ATOM   1589  O   LYS A 252      28.566  35.913  -8.336  1.00 49.65           O  
ANISOU 1589  O   LYS A 252     6135   6271   6459    -64   -117    154       O  
ATOM   1590  CB  LYS A 252      27.574  36.158 -10.958  1.00 45.85           C  
ANISOU 1590  CB  LYS A 252     5688   5793   5940     13   -155    310       C  
ATOM   1591  CG  LYS A 252      27.757  37.100 -12.142  1.00 61.55           C  
ANISOU 1591  CG  LYS A 252     7720   7731   7935      3   -172    417       C  
ATOM   1592  CD  LYS A 252      26.428  37.553 -12.709  1.00 73.26           C  
ANISOU 1592  CD  LYS A 252     9226   9163   9447     83   -214    439       C  
ATOM   1593  CE  LYS A 252      26.253  37.215 -14.178  1.00 77.53           C  
ANISOU 1593  CE  LYS A 252     9776   9764   9919    110   -231    526       C  
ATOM   1594  NZ  LYS A 252      24.834  36.893 -14.509  1.00 72.37           N1+
ANISOU 1594  NZ  LYS A 252     9111   9122   9266    197   -271    508       N1+
ATOM   1595  N   PHE A 253      30.286  34.522  -8.865  1.00 40.66           N  
ANISOU 1595  N   PHE A 253     4945   5285   5219   -136    -77    200       N  
ATOM   1596  CA  PHE A 253      30.936  34.472  -7.552  1.00 38.39           C  
ANISOU 1596  CA  PHE A 253     4640   4998   4949   -182    -66    134       C  
ATOM   1597  C   PHE A 253      32.426  34.605  -7.783  1.00 43.60           C  
ANISOU 1597  C   PHE A 253     5284   5687   5594   -263    -49    184       C  
ATOM   1598  O   PHE A 253      33.058  33.680  -8.295  1.00 42.19           O  
ANISOU 1598  O   PHE A 253     5069   5603   5358   -270    -26    213       O  
ATOM   1599  CB  PHE A 253      30.625  33.169  -6.780  1.00 37.58           C  
ANISOU 1599  CB  PHE A 253     4497   4976   4805   -151    -53     62       C  
ATOM   1600  CG  PHE A 253      31.284  33.062  -5.420  1.00 36.71           C  
ANISOU 1600  CG  PHE A 253     4371   4876   4701   -196    -46     -4       C  
ATOM   1601  CD1 PHE A 253      30.591  33.396  -4.265  1.00 37.80           C  
ANISOU 1601  CD1 PHE A 253     4523   4967   4872   -176    -54    -82       C  
ATOM   1602  CD2 PHE A 253      32.606  32.633  -5.295  1.00 35.74           C  
ANISOU 1602  CD2 PHE A 253     4216   4814   4549   -256    -32     15       C  
ATOM   1603  CE1 PHE A 253      31.203  33.300  -3.012  1.00 36.85           C  
ANISOU 1603  CE1 PHE A 253     4393   4862   4747   -217    -51   -142       C  
ATOM   1604  CE2 PHE A 253      33.217  32.553  -4.045  1.00 37.89           C  
ANISOU 1604  CE2 PHE A 253     4473   5099   4825   -297    -34    -43       C  
ATOM   1605  CZ  PHE A 253      32.508  32.878  -2.909  1.00 36.19           C  
ANISOU 1605  CZ  PHE A 253     4279   4837   4634   -279    -44   -121       C  
ATOM   1606  N   ASP A 254      32.979  35.758  -7.403  1.00 42.53           N  
ANISOU 1606  N   ASP A 254     5174   5470   5516   -322    -60    191       N  
ATOM   1607  CA  ASP A 254      34.411  36.044  -7.504  1.00 43.02           C  
ANISOU 1607  CA  ASP A 254     5215   5549   5581   -411    -47    238       C  
ATOM   1608  C   ASP A 254      35.218  35.232  -6.465  1.00 42.61           C  
ANISOU 1608  C   ASP A 254     5113   5573   5503   -445    -37    178       C  
ATOM   1609  O   ASP A 254      35.057  35.454  -5.272  1.00 40.49           O  
ANISOU 1609  O   ASP A 254     4853   5268   5262   -455    -54    100       O  
ATOM   1610  CB  ASP A 254      34.639  37.560  -7.320  1.00 46.31           C  
ANISOU 1610  CB  ASP A 254     5677   5841   6078   -467    -70    257       C  
ATOM   1611  CG  ASP A 254      36.054  38.047  -7.572  1.00 58.73           C  
ANISOU 1611  CG  ASP A 254     7230   7417   7668   -566    -61    321       C  
ATOM   1612  OD1 ASP A 254      36.919  37.214  -7.952  1.00 59.00           O  
ANISOU 1612  OD1 ASP A 254     7209   7561   7647   -590    -30    357       O  
ATOM   1613  OD2 ASP A 254      36.289  39.263  -7.438  1.00 68.31           O1-
ANISOU 1613  OD2 ASP A 254     8481   8523   8951   -621    -82    339       O1-
ATOM   1614  N   MET A 255      36.095  34.301  -6.927  1.00 39.29           N  
ANISOU 1614  N   MET A 255     4641   5259   5028   -461     -9    216       N  
ATOM   1615  CA  MET A 255      36.934  33.467  -6.050  1.00 39.26           C  
ANISOU 1615  CA  MET A 255     4584   5334   4998   -489     -2    171       C  
ATOM   1616  C   MET A 255      37.942  34.269  -5.200  1.00 43.60           C  
ANISOU 1616  C   MET A 255     5123   5847   5596   -579    -19    157       C  
ATOM   1617  O   MET A 255      38.445  33.749  -4.203  1.00 42.83           O  
ANISOU 1617  O   MET A 255     4992   5796   5485   -599    -27    103       O  
ATOM   1618  CB  MET A 255      37.643  32.326  -6.821  1.00 41.55           C  
ANISOU 1618  CB  MET A 255     4822   5741   5225   -476     33    217       C  
ATOM   1619  CG  MET A 255      36.700  31.274  -7.387  1.00 44.01           C  
ANISOU 1619  CG  MET A 255     5139   6099   5483   -390     44    207       C  
ATOM   1620  SD  MET A 255      35.739  30.388  -6.124  1.00 47.24           S  
ANISOU 1620  SD  MET A 255     5548   6517   5884   -336     27    104       S  
ATOM   1621  CE  MET A 255      34.294  29.988  -7.078  1.00 43.29           C  
ANISOU 1621  CE  MET A 255     5078   6009   5360   -251     24    112       C  
ATOM   1622  N   GLU A 256      38.217  35.523  -5.583  1.00 41.71           N  
ANISOU 1622  N   GLU A 256     4915   5522   5412   -634    -31    204       N  
ATOM   1623  CA  GLU A 256      39.053  36.443  -4.804  1.00 42.70           C  
ANISOU 1623  CA  GLU A 256     5040   5590   5594   -725    -56    186       C  
ATOM   1624  C   GLU A 256      38.522  36.737  -3.382  1.00 45.32           C  
ANISOU 1624  C   GLU A 256     5405   5864   5951   -718    -92     76       C  
ATOM   1625  O   GLU A 256      39.320  37.092  -2.511  1.00 42.95           O  
ANISOU 1625  O   GLU A 256     5091   5554   5675   -788   -116     39       O  
ATOM   1626  CB  GLU A 256      39.331  37.730  -5.567  1.00 45.04           C  
ANISOU 1626  CB  GLU A 256     5369   5794   5950   -782    -62    264       C  
ATOM   1627  CG  GLU A 256      40.421  37.523  -6.604  1.00 60.72           C  
ANISOU 1627  CG  GLU A 256     7302   7856   7914   -831    -26    367       C  
ATOM   1628  CD  GLU A 256      40.883  38.729  -7.396  1.00 82.29           C  
ANISOU 1628  CD  GLU A 256    10056  10509  10701   -902    -25    462       C  
ATOM   1629  OE1 GLU A 256      40.621  39.877  -6.964  1.00 78.84           O  
ANISOU 1629  OE1 GLU A 256     9673   9945  10338   -939    -62    442       O  
ATOM   1630  OE2 GLU A 256      41.553  38.520  -8.433  1.00 76.27           O1-
ANISOU 1630  OE2 GLU A 256     9256   9816   9908   -924     15    556       O1-
ATOM   1631  N   GLN A 257      37.194  36.589  -3.144  1.00 42.48           N  
ANISOU 1631  N   GLN A 257     5086   5471   5583   -634    -94     23       N  
ATOM   1632  CA  GLN A 257      36.586  36.688  -1.791  1.00 42.12           C  
ANISOU 1632  CA  GLN A 257     5069   5391   5544   -612   -116    -86       C  
ATOM   1633  C   GLN A 257      37.213  35.717  -0.806  1.00 45.93           C  
ANISOU 1633  C   GLN A 257     5502   5972   5976   -629   -117   -136       C  
ATOM   1634  O   GLN A 257      37.337  36.047   0.370  1.00 47.70           O  
ANISOU 1634  O   GLN A 257     5743   6171   6210   -656   -143   -212       O  
ATOM   1635  CB  GLN A 257      35.088  36.385  -1.826  1.00 42.20           C  
ANISOU 1635  CB  GLN A 257     5108   5385   5542   -512   -105   -122       C  
ATOM   1636  CG  GLN A 257      34.320  37.308  -2.692  1.00 44.07           C  
ANISOU 1636  CG  GLN A 257     5393   5524   5828   -481   -111    -79       C  
ATOM   1637  CD  GLN A 257      32.896  36.872  -2.766  1.00 48.42           C  
ANISOU 1637  CD  GLN A 257     5955   6078   6364   -382   -103   -110       C  
ATOM   1638  NE2 GLN A 257      32.500  36.360  -3.921  1.00 41.52           N  
ANISOU 1638  NE2 GLN A 257     5067   5245   5464   -339    -89    -44       N  
ATOM   1639  OE1 GLN A 257      32.128  37.062  -1.820  1.00 36.71           O  
ANISOU 1639  OE1 GLN A 257     4494   4558   4895   -344   -108   -192       O  
ATOM   1640  N   LEU A 258      37.603  34.523  -1.287  1.00 41.03           N  
ANISOU 1640  N   LEU A 258     4827   5462   5301   -609    -91    -94       N  
ATOM   1641  CA  LEU A 258      38.174  33.468  -0.465  1.00 40.51           C  
ANISOU 1641  CA  LEU A 258     4712   5495   5186   -615    -91   -129       C  
ATOM   1642  C   LEU A 258      39.616  33.747  -0.003  1.00 42.00           C  
ANISOU 1642  C   LEU A 258     4860   5710   5389   -706   -113   -120       C  
ATOM   1643  O   LEU A 258      40.120  33.011   0.849  1.00 38.86           O  
ANISOU 1643  O   LEU A 258     4425   5385   4955   -715   -124   -155       O  
ATOM   1644  CB  LEU A 258      38.081  32.099  -1.168  1.00 40.22           C  
ANISOU 1644  CB  LEU A 258     4633   5556   5093   -557    -58    -90       C  
ATOM   1645  CG  LEU A 258      36.661  31.506  -1.415  1.00 44.93           C  
ANISOU 1645  CG  LEU A 258     5256   6149   5667   -465    -42   -112       C  
ATOM   1646  CD1 LEU A 258      36.748  30.252  -2.259  1.00 44.45           C  
ANISOU 1646  CD1 LEU A 258     5157   6175   5557   -423    -15    -68       C  
ATOM   1647  CD2 LEU A 258      35.944  31.191  -0.104  1.00 47.12           C  
ANISOU 1647  CD2 LEU A 258     5549   6426   5928   -435    -51   -197       C  
ATOM   1648  N   LYS A 259      40.282  34.808  -0.566  1.00 38.41           N  
ANISOU 1648  N   LYS A 259     4409   5196   4989   -778   -122    -69       N  
ATOM   1649  CA  LYS A 259      41.630  35.193  -0.153  1.00 36.66           C  
ANISOU 1649  CA  LYS A 259     4144   4992   4792   -876   -147    -58       C  
ATOM   1650  C   LYS A 259      41.564  35.561   1.330  1.00 38.08           C  
ANISOU 1650  C   LYS A 259     4354   5137   4978   -902   -194   -158       C  
ATOM   1651  O   LYS A 259      40.644  36.284   1.754  1.00 38.09           O  
ANISOU 1651  O   LYS A 259     4426   5044   5004   -879   -208   -218       O  
ATOM   1652  CB  LYS A 259      42.163  36.359  -1.007  1.00 39.59           C  
ANISOU 1652  CB  LYS A 259     4524   5288   5229   -948   -149     15       C  
ATOM   1653  CG  LYS A 259      43.539  36.888  -0.576  1.00 42.29           C  
ANISOU 1653  CG  LYS A 259     4819   5638   5612  -1062   -180     27       C  
ATOM   1654  CD  LYS A 259      44.125  37.841  -1.620  1.00 42.27           C  
ANISOU 1654  CD  LYS A 259     4811   5581   5669  -1134   -169    123       C  
ATOM   1655  CE  LYS A 259      45.556  38.241  -1.294  1.00 53.05           C  
ANISOU 1655  CE  LYS A 259     6111   6970   7075  -1251   -195    146       C  
ATOM   1656  NZ  LYS A 259      45.620  39.306  -0.254  1.00 57.99           N1+
ANISOU 1656  NZ  LYS A 259     6784   7489   7760  -1323   -259     72       N1+
ATOM   1657  N   ASP A 260      42.524  35.036   2.103  1.00 33.25           N  
ANISOU 1657  N   ASP A 260     3687   4606   4341   -943   -216   -179       N  
ATOM   1658  CA  ASP A 260      42.666  35.229   3.556  1.00 34.54           C  
ANISOU 1658  CA  ASP A 260     3868   4763   4492   -974   -265   -271       C  
ATOM   1659  C   ASP A 260      41.435  34.794   4.367  1.00 38.86           C  
ANISOU 1659  C   ASP A 260     4468   5306   4991   -891   -259   -353       C  
ATOM   1660  O   ASP A 260      41.195  35.328   5.447  1.00 40.38           O  
ANISOU 1660  O   ASP A 260     4706   5455   5181   -906   -292   -438       O  
ATOM   1661  CB  ASP A 260      43.072  36.676   3.877  1.00 36.83           C  
ANISOU 1661  CB  ASP A 260     4196   4945   4852  -1066   -311   -298       C  
ATOM   1662  CG  ASP A 260      44.356  37.076   3.185  1.00 42.55           C  
ANISOU 1662  CG  ASP A 260     4859   5682   5626  -1160   -318   -215       C  
ATOM   1663  OD1 ASP A 260      45.263  36.225   3.080  1.00 40.82           O  
ANISOU 1663  OD1 ASP A 260     4555   5577   5377  -1174   -310   -172       O  
ATOM   1664  OD2 ASP A 260      44.444  38.225   2.724  1.00 51.20           O1-
ANISOU 1664  OD2 ASP A 260     5987   6675   6791  -1217   -328   -189       O1-
ATOM   1665  N   SER A 261      40.662  33.820   3.861  1.00 34.90           N  
ANISOU 1665  N   SER A 261     3959   4852   4449   -803   -214   -329       N  
ATOM   1666  CA  SER A 261      39.387  33.464   4.504  1.00 34.21           C  
ANISOU 1666  CA  SER A 261     3917   4755   4325   -726   -201   -396       C  
ATOM   1667  C   SER A 261      39.339  32.040   5.113  1.00 35.60           C  
ANISOU 1667  C   SER A 261     4057   5042   4428   -679   -190   -409       C  
ATOM   1668  O   SER A 261      38.346  31.690   5.761  1.00 34.77           O  
ANISOU 1668  O   SER A 261     3983   4938   4289   -622   -178   -462       O  
ATOM   1669  CB  SER A 261      38.227  33.671   3.536  1.00 37.65           C  
ANISOU 1669  CB  SER A 261     4389   5131   4786   -660   -167   -370       C  
ATOM   1670  OG  SER A 261      38.065  32.538   2.697  1.00 45.50           O  
ANISOU 1670  OG  SER A 261     5343   6200   5745   -608   -131   -311       O  
ATOM   1671  N   ILE A 262      40.394  31.230   4.894  1.00 32.07           N  
ANISOU 1671  N   ILE A 262     3542   4684   3960   -702   -192   -357       N  
ATOM   1672  CA  ILE A 262      40.501  29.859   5.428  1.00 30.79           C  
ANISOU 1672  CA  ILE A 262     3341   4622   3736   -662   -185   -358       C  
ATOM   1673  C   ILE A 262      41.343  29.889   6.708  1.00 35.00           C  
ANISOU 1673  C   ILE A 262     3858   5197   4242   -715   -233   -402       C  
ATOM   1674  O   ILE A 262      42.421  30.509   6.726  1.00 32.09           O  
ANISOU 1674  O   ILE A 262     3462   4827   3905   -791   -268   -388       O  
ATOM   1675  CB  ILE A 262      41.105  28.874   4.368  1.00 32.63           C  
ANISOU 1675  CB  ILE A 262     3509   4926   3962   -641   -156   -277       C  
ATOM   1676  CG1 ILE A 262      40.265  28.831   3.038  1.00 32.06           C  
ANISOU 1676  CG1 ILE A 262     3457   4817   3907   -589   -113   -234       C  
ATOM   1677  CG2 ILE A 262      41.359  27.432   4.945  1.00 30.34           C  
ANISOU 1677  CG2 ILE A 262     3179   4735   3615   -601   -156   -274       C  
ATOM   1678  CD1 ILE A 262      38.833  28.416   3.183  1.00 35.05           C  
ANISOU 1678  CD1 ILE A 262     3880   5174   4265   -515    -92   -271       C  
ATOM   1679  N   ASP A 263      40.854  29.231   7.784  1.00 31.34           N  
ANISOU 1679  N   ASP A 263     3414   4775   3719   -678   -239   -452       N  
ATOM   1680  CA  ASP A 263      41.718  28.985   8.957  1.00 31.73           C  
ANISOU 1680  CA  ASP A 263     3440   4889   3726   -718   -287   -481       C  
ATOM   1681  C   ASP A 263      42.589  27.771   8.553  1.00 36.42           C  
ANISOU 1681  C   ASP A 263     3954   5579   4304   -704   -281   -408       C  
ATOM   1682  O   ASP A 263      42.177  26.615   8.666  1.00 34.33           O  
ANISOU 1682  O   ASP A 263     3681   5365   3997   -642   -258   -393       O  
ATOM   1683  CB  ASP A 263      40.856  28.733  10.213  1.00 31.41           C  
ANISOU 1683  CB  ASP A 263     3452   4861   3622   -682   -289   -553       C  
ATOM   1684  CG  ASP A 263      41.525  28.974  11.546  1.00 41.16           C  
ANISOU 1684  CG  ASP A 263     4693   6133   4812   -732   -348   -608       C  
ATOM   1685  OD1 ASP A 263      42.764  28.919  11.606  1.00 38.89           O  
ANISOU 1685  OD1 ASP A 263     4351   5892   4533   -787   -390   -579       O  
ATOM   1686  OD2 ASP A 263      40.796  29.172  12.552  1.00 45.84           O1-
ANISOU 1686  OD2 ASP A 263     5344   6716   5357   -714   -350   -679       O1-
ATOM   1687  N   ARG A 264      43.794  28.060   8.063  1.00 35.81           N  
ANISOU 1687  N   ARG A 264     3819   5522   4266   -763   -301   -363       N  
ATOM   1688  CA  ARG A 264      44.600  27.135   7.258  1.00 35.88           C  
ANISOU 1688  CA  ARG A 264     3749   5603   4280   -744   -281   -287       C  
ATOM   1689  C   ARG A 264      45.058  25.846   7.965  1.00 39.84           C  
ANISOU 1689  C   ARG A 264     4206   6202   4729   -709   -297   -275       C  
ATOM   1690  O   ARG A 264      45.348  24.889   7.273  1.00 40.36           O  
ANISOU 1690  O   ARG A 264     4225   6317   4794   -665   -268   -221       O  
ATOM   1691  CB  ARG A 264      45.818  27.859   6.654  1.00 36.66           C  
ANISOU 1691  CB  ARG A 264     3789   5704   4435   -822   -298   -242       C  
ATOM   1692  CG  ARG A 264      45.471  28.952   5.657  1.00 38.61           C  
ANISOU 1692  CG  ARG A 264     4070   5861   4739   -850   -272   -225       C  
ATOM   1693  CD  ARG A 264      46.733  29.609   5.087  1.00 49.10           C  
ANISOU 1693  CD  ARG A 264     5333   7200   6122   -933   -284   -171       C  
ATOM   1694  NE  ARG A 264      47.536  28.629   4.352  1.00 44.21           N  
ANISOU 1694  NE  ARG A 264     4628   6674   5496   -906   -252    -99       N  
ATOM   1695  CZ  ARG A 264      47.502  28.458   3.034  1.00 51.30           C  
ANISOU 1695  CZ  ARG A 264     5508   7575   6408   -877   -196    -36       C  
ATOM   1696  NH1 ARG A 264      46.729  29.227   2.281  1.00 36.78           N1+
ANISOU 1696  NH1 ARG A 264     3729   5652   4594   -876   -170    -28       N1+
ATOM   1697  NH2 ARG A 264      48.256  27.529   2.459  1.00 39.76           N  
ANISOU 1697  NH2 ARG A 264     3969   6203   4934   -846   -167     19       N  
ATOM   1698  N   GLU A 265      45.139  25.815   9.304  1.00 37.86           N  
ANISOU 1698  N   GLU A 265     3973   5978   4433   -727   -345   -324       N  
ATOM   1699  CA  GLU A 265      45.460  24.599  10.062  1.00 38.96           C  
ANISOU 1699  CA  GLU A 265     4081   6204   4518   -689   -363   -310       C  
ATOM   1700  C   GLU A 265      44.210  23.766  10.460  1.00 40.93           C  
ANISOU 1700  C   GLU A 265     4386   6449   4715   -615   -329   -329       C  
ATOM   1701  O   GLU A 265      44.357  22.657  10.972  1.00 42.36           O  
ANISOU 1701  O   GLU A 265     4547   6694   4854   -575   -337   -308       O  
ATOM   1702  CB  GLU A 265      46.303  24.936  11.315  1.00 42.24           C  
ANISOU 1702  CB  GLU A 265     4482   6664   4903   -751   -437   -345       C  
ATOM   1703  CG  GLU A 265      47.760  25.273  11.010  1.00 58.19           C  
ANISOU 1703  CG  GLU A 265     6416   8724   6970   -817   -476   -306       C  
ATOM   1704  CD  GLU A 265      48.760  24.974  12.114  1.00 89.99           C  
ANISOU 1704  CD  GLU A 265    10397  12835  10961   -850   -550   -311       C  
ATOM   1705  OE1 GLU A 265      48.500  24.067  12.939  1.00 86.84           O  
ANISOU 1705  OE1 GLU A 265    10013  12486  10496   -800   -563   -316       O  
ATOM   1706  OE2 GLU A 265      49.827  25.631  12.131  1.00 91.24           O1-
ANISOU 1706  OE2 GLU A 265    10499  13010  11158   -927   -597   -305       O1-
ATOM   1707  N   LYS A 266      42.996  24.291  10.221  1.00 32.80           N  
ANISOU 1707  N   LYS A 266     3422   5347   3694   -595   -293   -366       N  
ATOM   1708  CA  LYS A 266      41.761  23.676  10.698  1.00 30.45           C  
ANISOU 1708  CA  LYS A 266     3174   5043   3353   -534   -263   -390       C  
ATOM   1709  C   LYS A 266      41.049  22.999   9.517  1.00 31.77           C  
ANISOU 1709  C   LYS A 266     3337   5188   3547   -475   -208   -348       C  
ATOM   1710  O   LYS A 266      40.023  23.472   8.989  1.00 27.82           O  
ANISOU 1710  O   LYS A 266     2877   4623   3070   -453   -175   -366       O  
ATOM   1711  CB  LYS A 266      40.903  24.682  11.508  1.00 32.48           C  
ANISOU 1711  CB  LYS A 266     3504   5246   3591   -551   -268   -470       C  
ATOM   1712  CG  LYS A 266      41.734  25.383  12.594  1.00 39.47           C  
ANISOU 1712  CG  LYS A 266     4395   6154   4448   -617   -330   -516       C  
ATOM   1713  CD  LYS A 266      40.978  25.999  13.758  1.00 46.67           C  
ANISOU 1713  CD  LYS A 266     5379   7044   5310   -620   -339   -601       C  
ATOM   1714  CE  LYS A 266      41.899  26.750  14.731  1.00 42.64           C  
ANISOU 1714  CE  LYS A 266     4875   6551   4775   -693   -410   -653       C  
ATOM   1715  NZ  LYS A 266      42.971  25.870  15.277  1.00 52.98           N1+
ANISOU 1715  NZ  LYS A 266     6128   7960   6041   -706   -457   -610       N1+
ATOM   1716  N   ILE A 267      41.635  21.859   9.109  1.00 26.57           N  
ANISOU 1716  N   ILE A 267     2627   4584   2885   -443   -202   -291       N  
ATOM   1717  CA AILE A 267      41.156  21.128   7.923  0.50 26.45           C  
ANISOU 1717  CA AILE A 267     2603   4554   2893   -388   -157   -252       C  
ATOM   1718  CA BILE A 267      41.218  21.126   7.914  0.50 25.99           C  
ANISOU 1718  CA BILE A 267     2542   4498   2836   -390   -158   -250       C  
ATOM   1719  C   ILE A 267      40.710  19.731   8.309  1.00 29.18           C  
ANISOU 1719  C   ILE A 267     2949   4934   3203   -332   -145   -233       C  
ATOM   1720  O   ILE A 267      41.425  19.015   9.000  1.00 27.94           O  
ANISOU 1720  O   ILE A 267     2763   4835   3019   -329   -172   -214       O  
ATOM   1721  CB AILE A 267      42.165  21.109   6.729  0.50 29.77           C  
ANISOU 1721  CB AILE A 267     2966   4992   3354   -397   -148   -200       C  
ATOM   1722  CB BILE A 267      42.418  21.036   6.916  0.50 28.80           C  
ANISOU 1722  CB BILE A 267     2833   4884   3227   -402   -157   -198       C  
ATOM   1723  CG1AILE A 267      42.622  22.529   6.329  0.50 31.02           C  
ANISOU 1723  CG1AILE A 267     3122   5111   3553   -462   -159   -207       C  
ATOM   1724  CG1BILE A 267      43.157  22.417   6.716  0.50 29.15           C  
ANISOU 1724  CG1BILE A 267     2863   4904   3309   -477   -179   -204       C  
ATOM   1725  CG2AILE A 267      41.578  20.359   5.511  0.50 28.90           C  
ANISOU 1725  CG2AILE A 267     2857   4866   3258   -336   -103   -169       C  
ATOM   1726  CG2BILE A 267      41.993  20.400   5.587  0.50 28.83           C  
ANISOU 1726  CG2BILE A 267     2832   4872   3250   -348   -111   -163       C  
ATOM   1727  CD1AILE A 267      44.013  22.561   5.813  0.50 37.80           C  
ANISOU 1727  CD1AILE A 267     3908   6017   4437   -494   -169   -160       C  
ATOM   1728  CD1BILE A 267      42.329  23.656   6.151  0.50 28.33           C  
ANISOU 1728  CD1BILE A 267     2814   4712   3238   -498   -160   -231       C  
ATOM   1729  N   ALA A 268      39.508  19.356   7.853  1.00 26.55           N  
ANISOU 1729  N   ALA A 268     2650   4563   2875   -289   -108   -239       N  
ATOM   1730  CA  ALA A 268      38.978  18.005   8.030  1.00 26.45           C  
ANISOU 1730  CA  ALA A 268     2639   4568   2841   -237    -92   -217       C  
ATOM   1731  C   ALA A 268      38.487  17.413   6.729  1.00 27.31           C  
ANISOU 1731  C   ALA A 268     2745   4648   2983   -193    -59   -192       C  
ATOM   1732  O   ALA A 268      38.208  18.141   5.776  1.00 26.89           O  
ANISOU 1732  O   ALA A 268     2701   4557   2960   -199    -43   -199       O  
ATOM   1733  CB  ALA A 268      37.876  17.988   9.073  1.00 26.83           C  
ANISOU 1733  CB  ALA A 268     2733   4607   2854   -232    -84   -252       C  
ATOM   1734  N   VAL A 269      38.407  16.071   6.680  1.00 21.94           N  
ANISOU 1734  N   VAL A 269     2055   3987   2294   -150    -53   -163       N  
ATOM   1735  CA  VAL A 269      37.812  15.385   5.544  1.00 22.44           C  
ANISOU 1735  CA  VAL A 269     2123   4021   2382   -107    -25   -150       C  
ATOM   1736  C   VAL A 269      36.628  14.587   6.101  1.00 27.85           C  
ANISOU 1736  C   VAL A 269     2838   4688   3056    -84    -14   -156       C  
ATOM   1737  O   VAL A 269      36.763  13.934   7.137  1.00 27.76           O  
ANISOU 1737  O   VAL A 269     2827   4705   3016    -82    -27   -142       O  
ATOM   1738  CB  VAL A 269      38.840  14.515   4.740  1.00 25.39           C  
ANISOU 1738  CB  VAL A 269     2456   4423   2768    -75    -26   -112       C  
ATOM   1739  CG1 VAL A 269      39.508  13.433   5.616  1.00 25.76           C  
ANISOU 1739  CG1 VAL A 269     2480   4512   2795    -56    -48    -84       C  
ATOM   1740  CG2 VAL A 269      38.220  13.913   3.481  1.00 25.09           C  
ANISOU 1740  CG2 VAL A 269     2432   4352   2751    -31     -1   -108       C  
ATOM   1741  N   ILE A 270      35.479  14.667   5.432  1.00 23.38           N  
ANISOU 1741  N   ILE A 270     2295   4077   2511    -68      8   -171       N  
ATOM   1742  CA  ILE A 270      34.247  13.980   5.818  1.00 23.89           C  
ANISOU 1742  CA  ILE A 270     2381   4122   2574    -50     22   -176       C  
ATOM   1743  C   ILE A 270      33.688  13.282   4.563  1.00 27.47           C  
ANISOU 1743  C   ILE A 270     2836   4541   3060    -17     33   -167       C  
ATOM   1744  O   ILE A 270      33.863  13.770   3.450  1.00 25.35           O  
ANISOU 1744  O   ILE A 270     2565   4258   2809    -11     35   -171       O  
ATOM   1745  CB  ILE A 270      33.211  14.956   6.470  1.00 25.55           C  
ANISOU 1745  CB  ILE A 270     2615   4314   2778    -72     37   -214       C  
ATOM   1746  CG1 ILE A 270      33.838  15.691   7.688  1.00 26.05           C  
ANISOU 1746  CG1 ILE A 270     2684   4411   2803   -106     21   -232       C  
ATOM   1747  CG2 ILE A 270      31.892  14.203   6.838  1.00 25.27           C  
ANISOU 1747  CG2 ILE A 270     2591   4265   2745    -55     58   -213       C  
ATOM   1748  CD1 ILE A 270      32.906  16.698   8.503  1.00 24.18           C  
ANISOU 1748  CD1 ILE A 270     2476   4160   2551   -122     38   -280       C  
ATOM   1749  N   GLY A 271      33.038  12.148   4.736  1.00 26.20           N  
ANISOU 1749  N   GLY A 271     2681   4369   2904      3     36   -154       N  
ATOM   1750  CA  GLY A 271      32.466  11.489   3.569  1.00 24.21           C  
ANISOU 1750  CA  GLY A 271     2434   4082   2682     31     40   -154       C  
ATOM   1751  C   GLY A 271      31.560  10.347   3.917  1.00 26.85           C  
ANISOU 1751  C   GLY A 271     2777   4394   3030     40     43   -143       C  
ATOM   1752  O   GLY A 271      31.686   9.755   4.995  1.00 25.18           O  
ANISOU 1752  O   GLY A 271     2565   4200   2801     33     42   -121       O  
ATOM   1753  N   HIS A 272      30.630  10.044   2.999  1.00 23.63           N  
ANISOU 1753  N   HIS A 272     2378   3949   2652     54     43   -155       N  
ATOM   1754  CA  HIS A 272      29.618   8.996   3.195  1.00 22.11           C  
ANISOU 1754  CA  HIS A 272     2190   3727   2483     54     44   -146       C  
ATOM   1755  C   HIS A 272      29.893   7.800   2.324  1.00 24.79           C  
ANISOU 1755  C   HIS A 272     2537   4038   2843     82     26   -139       C  
ATOM   1756  O   HIS A 272      30.110   7.975   1.116  1.00 24.73           O  
ANISOU 1756  O   HIS A 272     2535   4021   2840    103     18   -158       O  
ATOM   1757  CB  HIS A 272      28.218   9.534   2.856  1.00 21.65           C  
ANISOU 1757  CB  HIS A 272     2128   3647   2450     43     52   -170       C  
ATOM   1758  CG  HIS A 272      27.099   8.506   2.808  1.00 23.52           C  
ANISOU 1758  CG  HIS A 272     2362   3852   2722     39     49   -162       C  
ATOM   1759  CD2 HIS A 272      26.596   7.716   3.789  1.00 24.86           C  
ANISOU 1759  CD2 HIS A 272     2527   4020   2899     21     60   -136       C  
ATOM   1760  ND1 HIS A 272      26.377   8.271   1.629  1.00 23.64           N  
ANISOU 1760  ND1 HIS A 272     2379   3833   2771     50     30   -182       N  
ATOM   1761  CE1 HIS A 272      25.479   7.351   1.930  1.00 23.26           C  
ANISOU 1761  CE1 HIS A 272     2323   3761   2754     35     28   -169       C  
ATOM   1762  NE2 HIS A 272      25.559   6.985   3.222  1.00 24.30           N  
ANISOU 1762  NE2 HIS A 272     2451   3910   2872     16     49   -139       N  
ATOM   1763  N   SER A 273      29.836   6.589   2.924  1.00 21.15           N  
ANISOU 1763  N   SER A 273     2082   3561   2394     84     21   -112       N  
ATOM   1764  CA  SER A 273      29.826   5.309   2.180  1.00 20.33           C  
ANISOU 1764  CA  SER A 273     1992   3412   2321    110      2   -109       C  
ATOM   1765  C   SER A 273      31.172   5.109   1.429  1.00 25.70           C  
ANISOU 1765  C   SER A 273     2674   4104   2987    152     -6   -114       C  
ATOM   1766  O   SER A 273      32.175   4.951   2.104  1.00 25.48           O  
ANISOU 1766  O   SER A 273     2637   4104   2941    161     -5    -88       O  
ATOM   1767  CB  SER A 273      28.613   5.267   1.243  1.00 21.63           C  
ANISOU 1767  CB  SER A 273     2163   3539   2517    104     -7   -140       C  
ATOM   1768  OG  SER A 273      28.318   3.945   0.842  1.00 27.14           O  
ANISOU 1768  OG  SER A 273     2878   4185   3249    115    -27   -138       O  
ATOM   1769  N   PHE A 274      31.211   5.132   0.060  1.00 24.20           N  
ANISOU 1769  N   PHE A 274     2495   3899   2801    178    -12   -146       N  
ATOM   1770  CA  PHE A 274      32.487   5.170  -0.689  1.00 23.29           C  
ANISOU 1770  CA  PHE A 274     2374   3809   2666    217     -9   -152       C  
ATOM   1771  C   PHE A 274      33.320   6.359  -0.189  1.00 25.45           C  
ANISOU 1771  C   PHE A 274     2621   4140   2909    200      6   -138       C  
ATOM   1772  O   PHE A 274      34.550   6.271  -0.059  1.00 24.64           O  
ANISOU 1772  O   PHE A 274     2498   4071   2792    220      9   -121       O  
ATOM   1773  CB  PHE A 274      32.263   5.314  -2.225  1.00 23.28           C  
ANISOU 1773  CB  PHE A 274     2390   3796   2660    241    -12   -189       C  
ATOM   1774  CG  PHE A 274      33.325   4.646  -3.111  1.00 24.71           C  
ANISOU 1774  CG  PHE A 274     2577   3983   2829    295    -10   -201       C  
ATOM   1775  CD1 PHE A 274      34.625   4.446  -2.648  1.00 25.19           C  
ANISOU 1775  CD1 PHE A 274     2613   4078   2880    319      2   -176       C  
ATOM   1776  CD2 PHE A 274      33.019   4.243  -4.411  1.00 26.41           C  
ANISOU 1776  CD2 PHE A 274     2820   4175   3039    325    -18   -239       C  
ATOM   1777  CE1 PHE A 274      35.601   3.852  -3.464  1.00 26.25           C  
ANISOU 1777  CE1 PHE A 274     2746   4223   3005    376     11   -188       C  
ATOM   1778  CE2 PHE A 274      33.991   3.628  -5.217  1.00 27.46           C  
ANISOU 1778  CE2 PHE A 274     2961   4317   3156    381    -10   -255       C  
ATOM   1779  CZ  PHE A 274      35.280   3.438  -4.734  1.00 25.29           C  
ANISOU 1779  CZ  PHE A 274     2656   4077   2876    408      8   -229       C  
ATOM   1780  N   GLY A 275      32.631   7.457   0.076  1.00 22.02           N  
ANISOU 1780  N   GLY A 275     2184   3714   2468    163     12   -146       N  
ATOM   1781  CA  GLY A 275      33.262   8.651   0.626  1.00 22.49           C  
ANISOU 1781  CA  GLY A 275     2223   3816   2505    138     22   -138       C  
ATOM   1782  C   GLY A 275      33.835   8.476   2.031  1.00 26.29           C  
ANISOU 1782  C   GLY A 275     2691   4326   2972    122     19   -112       C  
ATOM   1783  O   GLY A 275      34.773   9.190   2.397  1.00 25.10           O  
ANISOU 1783  O   GLY A 275     2520   4216   2802    108     18   -104       O  
ATOM   1784  N   GLY A 276      33.264   7.543   2.811  1.00 22.89           N  
ANISOU 1784  N   GLY A 276     2271   3875   2551    120     13    -96       N  
ATOM   1785  CA  GLY A 276      33.778   7.180   4.130  1.00 21.65           C  
ANISOU 1785  CA  GLY A 276     2106   3746   2374    111      7    -63       C  
ATOM   1786  C   GLY A 276      35.108   6.452   4.018  1.00 24.48           C  
ANISOU 1786  C   GLY A 276     2447   4122   2731    148     -8    -39       C  
ATOM   1787  O   GLY A 276      36.045   6.769   4.755  1.00 23.04           O  
ANISOU 1787  O   GLY A 276     2243   3986   2525    140    -17    -20       O  
ATOM   1788  N   ALA A 277      35.210   5.460   3.101  1.00 22.48           N  
ANISOU 1788  N   ALA A 277     2203   3833   2505    190    -11    -42       N  
ATOM   1789  CA  ALA A 277      36.518   4.870   2.735  1.00 24.19           C  
ANISOU 1789  CA  ALA A 277     2398   4067   2726    237    -18    -28       C  
ATOM   1790  C   ALA A 277      37.506   5.958   2.198  1.00 27.12           C  
ANISOU 1790  C   ALA A 277     2735   4492   3076    234     -8    -38       C  
ATOM   1791  O   ALA A 277      38.709   5.890   2.489  1.00 24.67           O  
ANISOU 1791  O   ALA A 277     2389   4225   2760    251    -14    -16       O  
ATOM   1792  CB  ALA A 277      36.340   3.776   1.697  1.00 24.90           C  
ANISOU 1792  CB  ALA A 277     2511   4105   2845    284    -19    -44       C  
ATOM   1793  N   THR A 278      36.988   6.942   1.442  1.00 24.73           N  
ANISOU 1793  N   THR A 278     2441   4187   2769    212      7    -67       N  
ATOM   1794  CA  THR A 278      37.797   8.062   0.893  1.00 25.12           C  
ANISOU 1794  CA  THR A 278     2462   4280   2803    199     20    -72       C  
ATOM   1795  C   THR A 278      38.408   8.881   2.038  1.00 26.26           C  
ANISOU 1795  C   THR A 278     2579   4468   2930    156      9    -55       C  
ATOM   1796  O   THR A 278      39.580   9.194   1.973  1.00 25.93           O  
ANISOU 1796  O   THR A 278     2497   4472   2883    158      8    -40       O  
ATOM   1797  CB  THR A 278      36.994   8.923  -0.090  1.00 26.24           C  
ANISOU 1797  CB  THR A 278     2625   4401   2944    183     35   -100       C  
ATOM   1798  CG2 THR A 278      37.818  10.081  -0.671  1.00 24.22           C  
ANISOU 1798  CG2 THR A 278     2343   4185   2675    165     49    -96       C  
ATOM   1799  OG1 THR A 278      36.485   8.128  -1.156  1.00 23.75           O  
ANISOU 1799  OG1 THR A 278     2335   4050   2637    221     38   -119       O  
ATOM   1800  N   VAL A 279      37.598   9.231   3.089  1.00 22.89           N  
ANISOU 1800  N   VAL A 279     2173   4031   2494    119     -0    -60       N  
ATOM   1801  CA  VAL A 279      38.129   9.785   4.343  1.00 21.66           C  
ANISOU 1801  CA  VAL A 279     2000   3916   2314     83    -18    -48       C  
ATOM   1802  C   VAL A 279      39.411   9.099   4.802  1.00 25.55           C  
ANISOU 1802  C   VAL A 279     2455   4451   2802    106    -38    -13       C  
ATOM   1803  O   VAL A 279      40.413   9.765   5.044  1.00 22.17           O  
ANISOU 1803  O   VAL A 279     1990   4069   2364     86    -51     -6       O  
ATOM   1804  CB  VAL A 279      37.083   9.795   5.465  1.00 23.93           C  
ANISOU 1804  CB  VAL A 279     2318   4188   2585     57    -20    -53       C  
ATOM   1805  CG1 VAL A 279      37.720  10.078   6.852  1.00 22.70           C  
ANISOU 1805  CG1 VAL A 279     2151   4081   2393     29    -44    -38       C  
ATOM   1806  CG2 VAL A 279      35.980  10.775   5.133  1.00 22.74           C  
ANISOU 1806  CG2 VAL A 279     2192   4008   2440     31     -1    -89       C  
ATOM   1807  N   ILE A 280      39.370   7.766   4.920  1.00 24.50           N  
ANISOU 1807  N   ILE A 280     2330   4298   2680    149    -45     10       N  
ATOM   1808  CA  ILE A 280      40.478   7.007   5.511  1.00 24.71           C  
ANISOU 1808  CA  ILE A 280     2324   4361   2704    179    -69     48       C  
ATOM   1809  C   ILE A 280      41.697   6.971   4.600  1.00 24.37           C  
ANISOU 1809  C   ILE A 280     2232   4349   2679    214    -63     53       C  
ATOM   1810  O   ILE A 280      42.839   7.182   5.061  1.00 22.40           O  
ANISOU 1810  O   ILE A 280     1932   4157   2422    211    -83     76       O  
ATOM   1811  CB  ILE A 280      39.938   5.594   5.898  1.00 28.95           C  
ANISOU 1811  CB  ILE A 280     2892   4854   3254    213    -77     74       C  
ATOM   1812  CG1 ILE A 280      38.923   5.729   7.067  1.00 30.07           C  
ANISOU 1812  CG1 ILE A 280     3070   4987   3368    170    -82     81       C  
ATOM   1813  CG2 ILE A 280      41.091   4.591   6.216  1.00 29.90           C  
ANISOU 1813  CG2 ILE A 280     2980   4996   3385    265   -103    116       C  
ATOM   1814  CD1 ILE A 280      38.019   4.585   7.264  1.00 35.42           C  
ANISOU 1814  CD1 ILE A 280     3784   5610   4064    187    -79    101       C  
ATOM   1815  N   GLN A 281      41.484   6.686   3.305  1.00 22.50           N  
ANISOU 1815  N   GLN A 281     2005   4082   2462    249    -35     32       N  
ATOM   1816  CA  GLN A 281      42.615   6.722   2.355  1.00 22.94           C  
ANISOU 1816  CA  GLN A 281     2013   4175   2528    284    -19     35       C  
ATOM   1817  C   GLN A 281      43.258   8.116   2.357  1.00 25.07           C  
ANISOU 1817  C   GLN A 281     2242   4498   2785    231    -15     34       C  
ATOM   1818  O   GLN A 281      44.486   8.219   2.405  1.00 23.80           O  
ANISOU 1818  O   GLN A 281     2020   4394   2630    239    -21     58       O  
ATOM   1819  CB  GLN A 281      42.132   6.355   0.929  1.00 24.37           C  
ANISOU 1819  CB  GLN A 281     2223   4317   2719    324     13      5       C  
ATOM   1820  CG  GLN A 281      43.236   6.311  -0.123  1.00 30.08           C  
ANISOU 1820  CG  GLN A 281     2901   5082   3446    368     41      5       C  
ATOM   1821  CD  GLN A 281      44.137   5.133   0.012  1.00 37.21           C  
ANISOU 1821  CD  GLN A 281     3773   5997   4367    437     34     25       C  
ATOM   1822  NE2 GLN A 281      45.461   5.354  -0.125  1.00 31.35           N  
ANISOU 1822  NE2 GLN A 281     2959   5324   3628    456     44     46       N  
ATOM   1823  OE1 GLN A 281      43.680   4.037   0.311  1.00 31.22           O  
ANISOU 1823  OE1 GLN A 281     3051   5187   3625    473     17     24       O  
ATOM   1824  N   THR A 282      42.416   9.191   2.302  1.00 21.34           N  
ANISOU 1824  N   THR A 282     1802   4004   2302    176     -8     10       N  
ATOM   1825  CA  THR A 282      42.903  10.584   2.312  1.00 21.50           C  
ANISOU 1825  CA  THR A 282     1794   4058   2316    119     -8      9       C  
ATOM   1826  C   THR A 282      43.761  10.894   3.559  1.00 25.61           C  
ANISOU 1826  C   THR A 282     2275   4628   2827     83    -45     28       C  
ATOM   1827  O   THR A 282      44.861  11.418   3.408  1.00 24.61           O  
ANISOU 1827  O   THR A 282     2091   4551   2709     65    -49     44       O  
ATOM   1828  CB  THR A 282      41.705  11.574   2.177  1.00 28.17           C  
ANISOU 1828  CB  THR A 282     2691   4858   3156     74      2    -22       C  
ATOM   1829  CG2 THR A 282      42.138  13.001   2.163  1.00 27.76           C  
ANISOU 1829  CG2 THR A 282     2619   4824   3105     15      0    -24       C  
ATOM   1830  OG1 THR A 282      40.990  11.304   0.968  1.00 25.45           O  
ANISOU 1830  OG1 THR A 282     2377   4475   2817    106     29    -37       O  
ATOM   1831  N   LEU A 283      43.253  10.590   4.781  1.00 22.13           N  
ANISOU 1831  N   LEU A 283     1863   4178   2367     71    -73     28       N  
ATOM   1832  CA  LEU A 283      44.041  10.752   6.011  1.00 21.61           C  
ANISOU 1832  CA  LEU A 283     1764   4163   2283     44   -116     46       C  
ATOM   1833  C   LEU A 283      45.394  10.056   5.938  1.00 24.67           C  
ANISOU 1833  C   LEU A 283     2084   4604   2686     84   -132     84       C  
ATOM   1834  O   LEU A 283      46.430  10.649   6.304  1.00 22.75           O  
ANISOU 1834  O   LEU A 283     1783   4417   2442     50   -158     97       O  
ATOM   1835  CB  LEU A 283      43.236  10.264   7.259  1.00 21.32           C  
ANISOU 1835  CB  LEU A 283     1775   4111   2214     40   -138     48       C  
ATOM   1836  CG  LEU A 283      41.976  11.027   7.683  1.00 25.02           C  
ANISOU 1836  CG  LEU A 283     2302   4543   2661     -4   -127     10       C  
ATOM   1837  CD1 LEU A 283      41.239  10.262   8.784  1.00 24.34           C  
ANISOU 1837  CD1 LEU A 283     2255   4449   2544      5   -138     23       C  
ATOM   1838  CD2 LEU A 283      42.290  12.486   8.121  1.00 23.21           C  
ANISOU 1838  CD2 LEU A 283     2065   4336   2417    -70   -144    -18       C  
ATOM   1839  N   SER A 284      45.425   8.798   5.456  1.00 21.82           N  
ANISOU 1839  N   SER A 284     1722   4225   2342    155   -118    102       N  
ATOM   1840  CA  SER A 284      46.702   8.045   5.441  1.00 22.37           C  
ANISOU 1840  CA  SER A 284     1725   4344   2431    207   -133    138       C  
ATOM   1841  C   SER A 284      47.742   8.659   4.481  1.00 26.09           C  
ANISOU 1841  C   SER A 284     2126   4863   2924    205   -109    140       C  
ATOM   1842  O   SER A 284      48.938   8.460   4.661  1.00 26.61           O  
ANISOU 1842  O   SER A 284     2117   4990   3004    223   -126    171       O  
ATOM   1843  CB  SER A 284      46.479   6.584   5.046  1.00 23.98           C  
ANISOU 1843  CB  SER A 284     1951   4506   2654    290   -120    150       C  
ATOM   1844  OG  SER A 284      46.078   6.457   3.695  1.00 32.93           O  
ANISOU 1844  OG  SER A 284     3105   5603   3804    320    -73    121       O  
ATOM   1845  N   GLU A 285      47.267   9.381   3.471  1.00 22.94           N  
ANISOU 1845  N   GLU A 285     1749   4440   2526    182    -67    114       N  
ATOM   1846  CA  GLU A 285      48.093   9.934   2.384  1.00 23.83           C  
ANISOU 1846  CA  GLU A 285     1806   4593   2656    180    -31    120       C  
ATOM   1847  C   GLU A 285      48.396  11.415   2.559  1.00 26.10           C  
ANISOU 1847  C   GLU A 285     2068   4906   2942     92    -40    118       C  
ATOM   1848  O   GLU A 285      49.323  11.875   1.941  1.00 26.30           O  
ANISOU 1848  O   GLU A 285     2029   4979   2985     79    -20    137       O  
ATOM   1849  CB  GLU A 285      47.243   9.889   1.133  1.00 25.58           C  
ANISOU 1849  CB  GLU A 285     2080   4766   2874    205     17     93       C  
ATOM   1850  CG  GLU A 285      47.712   8.903   0.144  1.00 45.50           C  
ANISOU 1850  CG  GLU A 285     4581   7300   5406    288     53     97       C  
ATOM   1851  CD  GLU A 285      46.788   9.045  -1.041  1.00 52.18           C  
ANISOU 1851  CD  GLU A 285     5487   8100   6239    298     93     67       C  
ATOM   1852  OE1 GLU A 285      46.844  10.070  -1.770  1.00 38.50           O  
ANISOU 1852  OE1 GLU A 285     3747   6384   4498    258    119     67       O  
ATOM   1853  OE2 GLU A 285      46.000   8.100  -1.228  1.00 46.17           O1-
ANISOU 1853  OE2 GLU A 285     4782   7286   5475    345     93     44       O1-
ATOM   1854  N   ASP A 286      47.622  12.159   3.348  1.00 23.08           N  
ANISOU 1854  N   ASP A 286     1736   4490   2543     30    -68     96       N  
ATOM   1855  CA  ASP A 286      47.735  13.631   3.357  1.00 22.57           C  
ANISOU 1855  CA  ASP A 286     1665   4428   2483    -53    -72     85       C  
ATOM   1856  C   ASP A 286      47.557  14.135   4.798  1.00 23.60           C  
ANISOU 1856  C   ASP A 286     1817   4557   2594   -108   -127     69       C  
ATOM   1857  O   ASP A 286      46.428  14.263   5.295  1.00 24.16           O  
ANISOU 1857  O   ASP A 286     1959   4579   2643   -118   -132     39       O  
ATOM   1858  CB  ASP A 286      46.707  14.290   2.364  1.00 21.70           C  
ANISOU 1858  CB  ASP A 286     1616   4256   2373    -65    -32     62       C  
ATOM   1859  CG  ASP A 286      46.838  15.820   2.185  1.00 22.25           C  
ANISOU 1859  CG  ASP A 286     1682   4317   2456   -146    -31     58       C  
ATOM   1860  OD1 ASP A 286      47.606  16.452   2.945  1.00 23.02           O  
ANISOU 1860  OD1 ASP A 286     1739   4446   2562   -203    -68     63       O  
ATOM   1861  OD2 ASP A 286      46.251  16.352   1.239  1.00 23.34           O1-
ANISOU 1861  OD2 ASP A 286     1854   4416   2598   -151      2     51       O1-
ATOM   1862  N   GLN A 287      48.704  14.435   5.447  1.00 21.76           N  
ANISOU 1862  N   GLN A 287     1515   4386   2367   -144   -168     87       N  
ATOM   1863  CA  GLN A 287      48.746  14.863   6.830  1.00 23.75           C  
ANISOU 1863  CA  GLN A 287     1780   4651   2593   -195   -227     71       C  
ATOM   1864  C   GLN A 287      48.226  16.302   7.026  1.00 27.72           C  
ANISOU 1864  C   GLN A 287     2327   5113   3093   -276   -234     30       C  
ATOM   1865  O   GLN A 287      48.086  16.716   8.160  1.00 27.03           O  
ANISOU 1865  O   GLN A 287     2265   5028   2976   -317   -279      3       O  
ATOM   1866  CB  GLN A 287      50.128  14.662   7.424  1.00 25.85           C  
ANISOU 1866  CB  GLN A 287     1956   4998   2867   -205   -275    104       C  
ATOM   1867  CG  GLN A 287      50.443  13.171   7.514  1.00 50.81           C  
ANISOU 1867  CG  GLN A 287     5091   8189   6026   -117   -277    140       C  
ATOM   1868  CD  GLN A 287      51.552  12.735   8.447  1.00 73.37           C  
ANISOU 1868  CD  GLN A 287     7878  11120   8879   -111   -339    173       C  
ATOM   1869  NE2 GLN A 287      51.646  11.416   8.641  1.00 60.53           N  
ANISOU 1869  NE2 GLN A 287     6246   9504   7249    -30   -345    205       N  
ATOM   1870  OE1 GLN A 287      52.324  13.542   8.997  1.00 66.42           O  
ANISOU 1870  OE1 GLN A 287     6949  10287   8001   -178   -387    172       O  
ATOM   1871  N   ARG A 288      47.930  17.040   5.930  1.00 25.38           N  
ANISOU 1871  N   ARG A 288     2044   4776   2824   -294   -191     24       N  
ATOM   1872  CA  ARG A 288      47.274  18.349   6.039  1.00 27.00           C  
ANISOU 1872  CA  ARG A 288     2303   4924   3033   -359   -194    -15       C  
ATOM   1873  C   ARG A 288      45.859  18.201   6.614  1.00 30.29           C  
ANISOU 1873  C   ARG A 288     2807   5286   3416   -337   -190    -56       C  
ATOM   1874  O   ARG A 288      45.389  19.090   7.316  1.00 31.00           O  
ANISOU 1874  O   ARG A 288     2941   5344   3493   -384   -212    -98       O  
ATOM   1875  CB  ARG A 288      47.298  19.120   4.711  1.00 26.09           C  
ANISOU 1875  CB  ARG A 288     2181   4778   2954   -379   -150     -1       C  
ATOM   1876  CG  ARG A 288      48.688  19.477   4.215  1.00 24.75           C  
ANISOU 1876  CG  ARG A 288     1921   4663   2820   -416   -151     40       C  
ATOM   1877  CD  ARG A 288      48.668  20.026   2.790  1.00 23.33           C  
ANISOU 1877  CD  ARG A 288     1738   4461   2667   -423    -97     67       C  
ATOM   1878  NE  ARG A 288      47.888  19.215   1.840  1.00 22.86           N  
ANISOU 1878  NE  ARG A 288     1715   4381   2590   -344    -45     71       N  
ATOM   1879  CZ  ARG A 288      47.551  19.605   0.616  1.00 32.51           C  
ANISOU 1879  CZ  ARG A 288     2958   5574   3820   -338      1     88       C  
ATOM   1880  NH1 ARG A 288      47.906  20.805   0.169  1.00 30.03           N1+
ANISOU 1880  NH1 ARG A 288     2632   5245   3533   -406      8    107       N1+
ATOM   1881  NH2 ARG A 288      46.852  18.800  -0.171  1.00 23.25           N  
ANISOU 1881  NH2 ARG A 288     1820   4388   2626   -266     38     86       N  
ATOM   1882  N   PHE A 289      45.179  17.078   6.323  1.00 26.14           N  
ANISOU 1882  N   PHE A 289     2305   4749   2877   -267   -162    -47       N  
ATOM   1883  CA  PHE A 289      43.918  16.729   6.987  1.00 24.49           C  
ANISOU 1883  CA  PHE A 289     2165   4504   2636   -244   -159    -76       C  
ATOM   1884  C   PHE A 289      44.168  16.343   8.457  1.00 29.44           C  
ANISOU 1884  C   PHE A 289     2793   5173   3221   -254   -205    -80       C  
ATOM   1885  O   PHE A 289      44.941  15.415   8.733  1.00 27.89           O  
ANISOU 1885  O   PHE A 289     2553   5026   3018   -224   -224    -42       O  
ATOM   1886  CB  PHE A 289      43.167  15.649   6.199  1.00 24.09           C  
ANISOU 1886  CB  PHE A 289     2135   4427   2591   -176   -119    -61       C  
ATOM   1887  CG  PHE A 289      42.738  16.134   4.832  1.00 24.87           C  
ANISOU 1887  CG  PHE A 289     2247   4484   2719   -170    -78    -65       C  
ATOM   1888  CD1 PHE A 289      41.543  16.834   4.668  1.00 26.60           C  
ANISOU 1888  CD1 PHE A 289     2523   4643   2941   -183    -62    -97       C  
ATOM   1889  CD2 PHE A 289      43.527  15.890   3.707  1.00 23.05           C  
ANISOU 1889  CD2 PHE A 289     1971   4276   2510   -148    -56    -34       C  
ATOM   1890  CE1 PHE A 289      41.140  17.277   3.404  1.00 27.06           C  
ANISOU 1890  CE1 PHE A 289     2595   4665   3022   -175    -31    -95       C  
ATOM   1891  CE2 PHE A 289      43.134  16.338   2.451  1.00 26.06           C  
ANISOU 1891  CE2 PHE A 289     2369   4625   2907   -143    -20    -32       C  
ATOM   1892  CZ  PHE A 289      41.937  17.022   2.298  1.00 24.94           C  
ANISOU 1892  CZ  PHE A 289     2286   4423   2766   -156    -11    -62       C  
ATOM   1893  N   ARG A 290      43.534  17.071   9.398  1.00 26.97           N  
ANISOU 1893  N   ARG A 290     2530   4841   2877   -291   -221   -124       N  
ATOM   1894  CA  ARG A 290      43.832  16.934  10.838  1.00 27.68           C  
ANISOU 1894  CA  ARG A 290     2624   4977   2915   -311   -269   -133       C  
ATOM   1895  C   ARG A 290      42.940  15.919  11.547  1.00 29.66           C  
ANISOU 1895  C   ARG A 290     2918   5229   3122   -266   -257   -125       C  
ATOM   1896  O   ARG A 290      43.319  15.379  12.581  1.00 28.55           O  
ANISOU 1896  O   ARG A 290     2772   5139   2937   -263   -294   -108       O  
ATOM   1897  CB  ARG A 290      43.820  18.292  11.578  1.00 30.93           C  
ANISOU 1897  CB  ARG A 290     3066   5378   3308   -380   -299   -189       C  
ATOM   1898  CG  ARG A 290      44.849  19.294  11.077  1.00 43.81           C  
ANISOU 1898  CG  ARG A 290     4650   7012   4984   -437   -322   -191       C  
ATOM   1899  CD  ARG A 290      46.283  18.810  11.172  1.00 56.83           C  
ANISOU 1899  CD  ARG A 290     6217   8734   6642   -444   -363   -145       C  
ATOM   1900  NE  ARG A 290      47.173  19.768  10.525  1.00 76.34           N  
ANISOU 1900  NE  ARG A 290     8637  11204   9165   -502   -373   -140       N  
ATOM   1901  CZ  ARG A 290      47.760  20.787  11.143  1.00 93.44           C  
ANISOU 1901  CZ  ARG A 290    10794  13377  11331   -579   -425   -172       C  
ATOM   1902  NH1 ARG A 290      47.564  20.987  12.443  1.00 85.15           N1+
ANISOU 1902  NH1 ARG A 290     9786  12342  10226   -602   -472   -216       N1+
ATOM   1903  NH2 ARG A 290      48.550  21.612  10.470  1.00 75.34           N  
ANISOU 1903  NH2 ARG A 290     8453  11079   9095   -634   -429   -158       N  
ATOM   1904  N   CYS A 291      41.754  15.655  10.989  1.00 26.10           N  
ANISOU 1904  N   CYS A 291     2507   4725   2685   -235   -209   -133       N  
ATOM   1905  CA  CYS A 291      40.888  14.584  11.483  1.00 25.88           C  
ANISOU 1905  CA  CYS A 291     2511   4694   2629   -193   -192   -115       C  
ATOM   1906  C   CYS A 291      39.926  14.173  10.371  1.00 26.94           C  
ANISOU 1906  C   CYS A 291     2662   4770   2804   -156   -142   -112       C  
ATOM   1907  O   CYS A 291      39.833  14.856   9.354  1.00 26.69           O  
ANISOU 1907  O   CYS A 291     2626   4704   2811   -163   -123   -130       O  
ATOM   1908  CB  CYS A 291      40.141  15.005  12.759  1.00 26.74           C  
ANISOU 1908  CB  CYS A 291     2670   4811   2678   -218   -196   -152       C  
ATOM   1909  SG  CYS A 291      38.917  16.318  12.508  1.00 30.58           S  
ANISOU 1909  SG  CYS A 291     3206   5235   3177   -241   -158   -220       S  
ATOM   1910  N   GLY A 292      39.225  13.070  10.576  1.00 23.02           N  
ANISOU 1910  N   GLY A 292     2185   4263   2298   -119   -126    -88       N  
ATOM   1911  CA  GLY A 292      38.215  12.609   9.625  1.00 23.06           C  
ANISOU 1911  CA  GLY A 292     2208   4214   2340    -87    -87    -88       C  
ATOM   1912  C   GLY A 292      36.974  12.060  10.283  1.00 27.21           C  
ANISOU 1912  C   GLY A 292     2771   4723   2845    -79    -65    -87       C  
ATOM   1913  O   GLY A 292      37.008  11.570  11.418  1.00 27.92           O  
ANISOU 1913  O   GLY A 292     2871   4846   2891    -83    -79    -67       O  
ATOM   1914  N   ILE A 293      35.868  12.171   9.568  1.00 23.35           N  
ANISOU 1914  N   ILE A 293     2300   4185   2387    -69    -32   -108       N  
ATOM   1915  CA  ILE A 293      34.574  11.613   9.992  1.00 23.64           C  
ANISOU 1915  CA  ILE A 293     2363   4202   2418    -62     -6   -104       C  
ATOM   1916  C   ILE A 293      34.060  10.784   8.838  1.00 27.47           C  
ANISOU 1916  C   ILE A 293     2845   4640   2953    -31      8    -90       C  
ATOM   1917  O   ILE A 293      33.828  11.317   7.756  1.00 25.81           O  
ANISOU 1917  O   ILE A 293     2632   4399   2777    -25     17   -114       O  
ATOM   1918  CB  ILE A 293      33.545  12.703  10.458  1.00 25.41           C  
ANISOU 1918  CB  ILE A 293     2611   4418   2626    -86     20   -152       C  
ATOM   1919  CG1 ILE A 293      34.149  13.613  11.570  1.00 25.92           C  
ANISOU 1919  CG1 ILE A 293     2686   4525   2637   -118      0   -178       C  
ATOM   1920  CG2 ILE A 293      32.213  12.034  10.917  1.00 26.52           C  
ANISOU 1920  CG2 ILE A 293     2766   4547   2763    -78     53   -141       C  
ATOM   1921  CD1 ILE A 293      33.296  14.832  11.989  1.00 25.04           C  
ANISOU 1921  CD1 ILE A 293     2601   4401   2511   -136     24   -237       C  
ATOM   1922  N   ALA A 294      33.883   9.469   9.081  1.00 25.59           N  
ANISOU 1922  N   ALA A 294     2610   4394   2720    -11      7    -49       N  
ATOM   1923  CA  ALA A 294      33.409   8.501   8.112  1.00 25.34           C  
ANISOU 1923  CA  ALA A 294     2580   4313   2735     18     13    -36       C  
ATOM   1924  C   ALA A 294      31.932   8.250   8.415  1.00 28.01           C  
ANISOU 1924  C   ALA A 294     2934   4625   3083      4     39    -39       C  
ATOM   1925  O   ALA A 294      31.597   7.719   9.487  1.00 26.57           O  
ANISOU 1925  O   ALA A 294     2761   4458   2876     -8     46    -10       O  
ATOM   1926  CB  ALA A 294      34.226   7.213   8.209  1.00 26.00           C  
ANISOU 1926  CB  ALA A 294     2657   4397   2825     48     -9     10       C  
ATOM   1927  N   LEU A 295      31.052   8.642   7.472  1.00 23.19           N  
ANISOU 1927  N   LEU A 295     2324   3978   2509      6     54    -71       N  
ATOM   1928  CA  LEU A 295      29.591   8.489   7.646  1.00 22.61           C  
ANISOU 1928  CA  LEU A 295     2255   3882   2454     -7     78    -76       C  
ATOM   1929  C   LEU A 295      29.177   7.236   6.972  1.00 23.61           C  
ANISOU 1929  C   LEU A 295     2383   3963   2625      7     69    -55       C  
ATOM   1930  O   LEU A 295      29.184   7.192   5.744  1.00 23.72           O  
ANISOU 1930  O   LEU A 295     2396   3945   2671     25     56    -75       O  
ATOM   1931  CB  LEU A 295      28.774   9.704   7.085  1.00 22.95           C  
ANISOU 1931  CB  LEU A 295     2293   3914   2513    -13     93   -123       C  
ATOM   1932  CG  LEU A 295      29.194  11.127   7.578  1.00 27.87           C  
ANISOU 1932  CG  LEU A 295     2920   4567   3102    -27     98   -155       C  
ATOM   1933  CD1 LEU A 295      28.455  12.200   6.806  1.00 27.85           C  
ANISOU 1933  CD1 LEU A 295     2916   4539   3127    -25    108   -195       C  
ATOM   1934  CD2 LEU A 295      28.978  11.296   9.134  1.00 29.68           C  
ANISOU 1934  CD2 LEU A 295     3158   4838   3281    -48    118   -153       C  
ATOM   1935  N   ASP A 296      28.813   6.199   7.763  1.00 21.65           N  
ANISOU 1935  N   ASP A 296     2140   3708   2378     -4     74    -13       N  
ATOM   1936  CA  ASP A 296      28.436   4.879   7.257  1.00 23.17           C  
ANISOU 1936  CA  ASP A 296     2339   3847   2618      5     61     11       C  
ATOM   1937  C   ASP A 296      29.444   4.417   6.196  1.00 27.52           C  
ANISOU 1937  C   ASP A 296     2897   4372   3187     43     32      2       C  
ATOM   1938  O   ASP A 296      29.058   4.131   5.068  1.00 27.96           O  
ANISOU 1938  O   ASP A 296     2958   4385   3282     56     21    -22       O  
ATOM   1939  CB  ASP A 296      26.983   4.878   6.685  1.00 23.46           C  
ANISOU 1939  CB  ASP A 296     2365   3848   2700    -13     73     -9       C  
ATOM   1940  CG  ASP A 296      26.139   3.750   7.245  1.00 24.54           C  
ANISOU 1940  CG  ASP A 296     2502   3957   2865    -38     81     34       C  
ATOM   1941  OD1 ASP A 296      26.577   3.119   8.221  1.00 26.22           O  
ANISOU 1941  OD1 ASP A 296     2726   4182   3054    -43     84     83       O  
ATOM   1942  OD2 ASP A 296      24.997   3.544   6.745  1.00 24.71           O1-
ANISOU 1942  OD2 ASP A 296     2509   3946   2933    -55     84     23       O1-
ATOM   1943  N   ALA A 297      30.736   4.365   6.558  1.00 24.16           N  
ANISOU 1943  N   ALA A 297     2471   3976   2732     64     19     21       N  
ATOM   1944  CA  ALA A 297      31.801   4.020   5.614  1.00 23.05           C  
ANISOU 1944  CA  ALA A 297     2329   3825   2604    106     -1     12       C  
ATOM   1945  C   ALA A 297      31.540   2.646   4.954  1.00 25.61           C  
ANISOU 1945  C   ALA A 297     2672   4082   2977    130    -16     21       C  
ATOM   1946  O   ALA A 297      31.099   1.700   5.617  1.00 24.14           O  
ANISOU 1946  O   ALA A 297     2498   3865   2809    119    -20     59       O  
ATOM   1947  CB  ALA A 297      33.171   4.027   6.331  1.00 24.19           C  
ANISOU 1947  CB  ALA A 297     2460   4016   2714    121    -15     42       C  
ATOM   1948  N   TRP A 298      31.781   2.562   3.652  1.00 21.61           N  
ANISOU 1948  N   TRP A 298     2170   3551   2490    161    -25    -15       N  
ATOM   1949  CA  TRP A 298      31.901   1.298   2.930  1.00 23.11           C  
ANISOU 1949  CA  TRP A 298     2381   3680   2719    198    -44    -19       C  
ATOM   1950  C   TRP A 298      33.398   0.973   2.799  1.00 26.94           C  
ANISOU 1950  C   TRP A 298     2857   4187   3192    250    -50     -8       C  
ATOM   1951  O   TRP A 298      34.118   1.594   1.990  1.00 26.68           O  
ANISOU 1951  O   TRP A 298     2810   4188   3141    275    -43    -37       O  
ATOM   1952  CB  TRP A 298      31.211   1.433   1.558  1.00 22.33           C  
ANISOU 1952  CB  TRP A 298     2295   3550   2640    204    -48    -72       C  
ATOM   1953  CG  TRP A 298      31.273   0.196   0.711  1.00 23.95           C  
ANISOU 1953  CG  TRP A 298     2529   3690   2881    240    -70    -91       C  
ATOM   1954  CD1 TRP A 298      30.968  -1.086   1.088  1.00 26.65           C  
ANISOU 1954  CD1 TRP A 298     2893   3966   3265    240    -88    -67       C  
ATOM   1955  CD2 TRP A 298      31.627   0.135  -0.673  1.00 24.04           C  
ANISOU 1955  CD2 TRP A 298     2555   3691   2888    282    -76   -140       C  
ATOM   1956  CE2 TRP A 298      31.551  -1.218  -1.065  1.00 28.11           C  
ANISOU 1956  CE2 TRP A 298     3103   4133   3444    310    -99   -152       C  
ATOM   1957  CE3 TRP A 298      32.013   1.097  -1.624  1.00 25.54           C  
ANISOU 1957  CE3 TRP A 298     2735   3926   3043    298    -64   -174       C  
ATOM   1958  NE1 TRP A 298      31.136  -1.938   0.031  1.00 26.12           N  
ANISOU 1958  NE1 TRP A 298     2856   3844   3225    282   -107   -105       N  
ATOM   1959  CZ2 TRP A 298      31.836  -1.637  -2.377  1.00 27.59           C  
ANISOU 1959  CZ2 TRP A 298     3063   4042   3378    357   -110   -205       C  
ATOM   1960  CZ3 TRP A 298      32.302   0.676  -2.918  1.00 26.29           C  
ANISOU 1960  CZ3 TRP A 298     2853   4002   3133    344    -71   -218       C  
ATOM   1961  CH2 TRP A 298      32.209  -0.672  -3.280  1.00 27.36           C  
ANISOU 1961  CH2 TRP A 298     3023   4069   3304    375    -94   -237       C  
ATOM   1962  N   MET A 299      33.869  -0.011   3.588  1.00 24.15           N  
ANISOU 1962  N   MET A 299     2510   3815   2851    268    -65     38       N  
ATOM   1963  CA  MET A 299      35.308  -0.227   3.807  1.00 23.81           C  
ANISOU 1963  CA  MET A 299     2446   3806   2795    315    -74     61       C  
ATOM   1964  C   MET A 299      35.992  -1.055   2.725  1.00 27.85           C  
ANISOU 1964  C   MET A 299     2966   4281   3336    382    -80     36       C  
ATOM   1965  O   MET A 299      37.227  -1.009   2.584  1.00 27.05           O  
ANISOU 1965  O   MET A 299     2835   4219   3223    428    -80     42       O  
ATOM   1966  CB  MET A 299      35.538  -0.883   5.179  1.00 26.46           C  
ANISOU 1966  CB  MET A 299     2784   4143   3127    310    -89    128       C  
ATOM   1967  CG  MET A 299      34.995  -0.034   6.379  1.00 28.66           C  
ANISOU 1967  CG  MET A 299     3054   4474   3361    248    -79    152       C  
ATOM   1968  SD  MET A 299      35.977   1.482   6.568  1.00 31.46           S  
ANISOU 1968  SD  MET A 299     3367   4925   3661    237    -73    133       S  
ATOM   1969  CE  MET A 299      37.436   0.824   7.408  1.00 27.68           C  
ANISOU 1969  CE  MET A 299     2866   4483   3169    278   -104    190       C  
ATOM   1970  N   PHE A 300      35.210  -1.822   1.976  1.00 25.74           N  
ANISOU 1970  N   PHE A 300     2736   3939   3105    391    -87      7       N  
ATOM   1971  CA  PHE A 300      35.709  -2.703   0.890  1.00 26.16           C  
ANISOU 1971  CA  PHE A 300     2808   3945   3186    457    -94    -29       C  
ATOM   1972  C   PHE A 300      36.822  -2.071  -0.041  1.00 30.46           C  
ANISOU 1972  C   PHE A 300     3323   4552   3698    506    -74    -63       C  
ATOM   1973  O   PHE A 300      37.799  -2.775  -0.325  1.00 31.24           O  
ANISOU 1973  O   PHE A 300     3416   4644   3810    573    -75    -64       O  
ATOM   1974  CB  PHE A 300      34.519  -3.238   0.029  1.00 27.22           C  
ANISOU 1974  CB  PHE A 300     2987   4002   3353    442   -106    -75       C  
ATOM   1975  CG  PHE A 300      34.979  -4.126  -1.109  1.00 29.96           C  
ANISOU 1975  CG  PHE A 300     3363   4298   3722    510   -115   -123       C  
ATOM   1976  CD1 PHE A 300      35.273  -5.468  -0.891  1.00 31.68           C  
ANISOU 1976  CD1 PHE A 300     3609   4441   3987    553   -136   -108       C  
ATOM   1977  CD2 PHE A 300      35.126  -3.615  -2.400  1.00 32.27           C  
ANISOU 1977  CD2 PHE A 300     3658   4619   3984    536   -101   -185       C  
ATOM   1978  CE1 PHE A 300      35.713  -6.286  -1.943  1.00 34.45           C  
ANISOU 1978  CE1 PHE A 300     3991   4742   4356    624   -143   -162       C  
ATOM   1979  CE2 PHE A 300      35.570  -4.437  -3.452  1.00 35.99           C  
ANISOU 1979  CE2 PHE A 300     4160   5049   4465    605   -105   -236       C  
ATOM   1980  CZ  PHE A 300      35.861  -5.766  -3.216  1.00 33.69           C  
ANISOU 1980  CZ  PHE A 300     3897   4680   4223    650   -126   -229       C  
ATOM   1981  N   PRO A 301      36.703  -0.804  -0.550  1.00 26.30           N  
ANISOU 1981  N   PRO A 301     2777   4083   3133    476    -53    -89       N  
ATOM   1982  CA  PRO A 301      37.756  -0.257  -1.453  1.00 26.42           C  
ANISOU 1982  CA  PRO A 301     2762   4157   3119    517    -29   -113       C  
ATOM   1983  C   PRO A 301      39.180  -0.180  -0.891  1.00 28.21           C  
ANISOU 1983  C   PRO A 301     2937   4443   3337    550    -23    -74       C  
ATOM   1984  O   PRO A 301      40.135  -0.193  -1.659  1.00 26.45           O  
ANISOU 1984  O   PRO A 301     2689   4255   3105    602     -4    -91       O  
ATOM   1985  CB  PRO A 301      37.232   1.146  -1.778  1.00 27.74           C  
ANISOU 1985  CB  PRO A 301     2920   4368   3252    462    -14   -128       C  
ATOM   1986  CG  PRO A 301      35.737   1.007  -1.633  1.00 31.99           C  
ANISOU 1986  CG  PRO A 301     3496   4850   3809    417    -31   -140       C  
ATOM   1987  CD  PRO A 301      35.615   0.178  -0.388  1.00 26.95           C  
ANISOU 1987  CD  PRO A 301     2862   4178   3200    407    -49    -96       C  
ATOM   1988  N   LEU A 302      39.321  -0.113   0.432  1.00 25.33           N  
ANISOU 1988  N   LEU A 302     2554   4096   2974    520    -40    -24       N  
ATOM   1989  CA  LEU A 302      40.616   0.170   1.079  1.00 26.80           C  
ANISOU 1989  CA  LEU A 302     2683   4352   3147    537    -42     14       C  
ATOM   1990  C   LEU A 302      41.641  -0.952   0.916  1.00 33.35           C  
ANISOU 1990  C   LEU A 302     3497   5169   4005    621    -49     27       C  
ATOM   1991  O   LEU A 302      41.289  -2.115   1.038  1.00 32.25           O  
ANISOU 1991  O   LEU A 302     3396   4956   3900    652    -67     32       O  
ATOM   1992  CB  LEU A 302      40.377   0.489   2.570  1.00 26.29           C  
ANISOU 1992  CB  LEU A 302     2613   4307   3069    482    -64     62       C  
ATOM   1993  CG  LEU A 302      39.643   1.796   2.820  1.00 28.37           C  
ANISOU 1993  CG  LEU A 302     2879   4600   3300    406    -55     47       C  
ATOM   1994  CD1 LEU A 302      39.333   1.971   4.285  1.00 27.72           C  
ANISOU 1994  CD1 LEU A 302     2799   4534   3198    360    -74     86       C  
ATOM   1995  CD2 LEU A 302      40.406   2.982   2.218  1.00 30.32           C  
ANISOU 1995  CD2 LEU A 302     3083   4914   3523    397    -35     28       C  
ATOM   1996  N   GLY A 303      42.883  -0.598   0.617  1.00 34.47           N  
ANISOU 1996  N   GLY A 303     3580   5380   4137    656    -33     31       N  
ATOM   1997  CA  GLY A 303      43.976  -1.571   0.615  1.00 36.04           C  
ANISOU 1997  CA  GLY A 303     3748   5581   4365    742    -40     50       C  
ATOM   1998  C   GLY A 303      44.383  -1.970   2.028  1.00 40.42           C  
ANISOU 1998  C   GLY A 303     4282   6145   4930    739    -79    115       C  
ATOM   1999  O   GLY A 303      44.223  -1.177   2.961  1.00 35.70           O  
ANISOU 1999  O   GLY A 303     3671   5590   4304    671    -96    144       O  
ATOM   2000  N   ASP A 304      44.925  -3.201   2.194  1.00 42.38           N  
ANISOU 2000  N   ASP A 304     4532   6353   5218    816    -98    139       N  
ATOM   2001  CA  ASP A 304      45.422  -3.744   3.479  1.00 44.61           C  
ANISOU 2001  CA  ASP A 304     4795   6641   5513    830   -140    208       C  
ATOM   2002  C   ASP A 304      46.409  -2.830   4.172  1.00 46.70           C  
ANISOU 2002  C   ASP A 304     4982   7015   5747    804   -154    244       C  
ATOM   2003  O   ASP A 304      46.464  -2.793   5.396  1.00 45.87           O  
ANISOU 2003  O   ASP A 304     4870   6932   5626    773   -192    297       O  
ATOM   2004  CB  ASP A 304      46.074  -5.124   3.281  1.00 48.59           C  
ANISOU 2004  CB  ASP A 304     5301   7091   6070    935   -153    221       C  
ATOM   2005  CG  ASP A 304      45.115  -6.260   2.972  1.00 65.74           C  
ANISOU 2005  CG  ASP A 304     7558   9138   8283    956   -160    202       C  
ATOM   2006  OD1 ASP A 304      43.918  -6.144   3.325  1.00 67.32           O  
ANISOU 2006  OD1 ASP A 304     7812   9294   8473    883   -166    205       O  
ATOM   2007  OD2 ASP A 304      45.570  -7.285   2.410  1.00 75.19           O1-
ANISOU 2007  OD2 ASP A 304     8766  10278   9524   1047   -158    186       O1-
ATOM   2008  N   GLU A 305      47.177  -2.082   3.381  1.00 43.53           N  
ANISOU 2008  N   GLU A 305     4521   6683   5336    815   -123    215       N  
ATOM   2009  CA  GLU A 305      48.242  -1.225   3.862  1.00 42.75           C  
ANISOU 2009  CA  GLU A 305     4337   6688   5218    792   -135    244       C  
ATOM   2010  C   GLU A 305      47.738  -0.023   4.650  1.00 43.87           C  
ANISOU 2010  C   GLU A 305     4486   6869   5314    687   -151    251       C  
ATOM   2011  O   GLU A 305      48.487   0.469   5.475  1.00 44.03           O  
ANISOU 2011  O   GLU A 305     4450   6960   5319    661   -183    286       O  
ATOM   2012  CB  GLU A 305      49.153  -0.796   2.698  1.00 44.04           C  
ANISOU 2012  CB  GLU A 305     4435   6910   5388    829    -90    213       C  
ATOM   2013  CG  GLU A 305      48.608   0.311   1.801  1.00 46.05           C  
ANISOU 2013  CG  GLU A 305     4706   7179   5612    769    -47    165       C  
ATOM   2014  CD  GLU A 305      47.604  -0.092   0.741  1.00 50.30           C  
ANISOU 2014  CD  GLU A 305     5321   7641   6150    788    -14    112       C  
ATOM   2015  OE1 GLU A 305      47.278  -1.299   0.648  1.00 41.23           O  
ANISOU 2015  OE1 GLU A 305     4218   6416   5030    847    -23    104       O  
ATOM   2016  OE2 GLU A 305      47.188   0.798  -0.038  1.00 33.86           O1-
ANISOU 2016  OE2 GLU A 305     3251   5574   4042    745     18     78       O1-
ATOM   2017  N   VAL A 306      46.486   0.446   4.416  1.00 35.48           N  
ANISOU 2017  N   VAL A 306     3488   5761   4232    629   -132    216       N  
ATOM   2018  CA  VAL A 306      46.061   1.754   4.955  1.00 33.55           C  
ANISOU 2018  CA  VAL A 306     3245   5556   3947    535   -136    208       C  
ATOM   2019  C   VAL A 306      45.801   1.709   6.453  1.00 33.71           C  
ANISOU 2019  C   VAL A 306     3283   5586   3940    495   -181    250       C  
ATOM   2020  O   VAL A 306      46.009   2.716   7.126  1.00 32.07           O  
ANISOU 2020  O   VAL A 306     3051   5436   3697    435   -199    253       O  
ATOM   2021  CB  VAL A 306      44.879   2.425   4.200  1.00 36.83           C  
ANISOU 2021  CB  VAL A 306     3713   5931   4349    488   -101    158       C  
ATOM   2022  CG1 VAL A 306      45.254   2.739   2.761  1.00 37.73           C  
ANISOU 2022  CG1 VAL A 306     3804   6058   4474    516    -59    121       C  
ATOM   2023  CG2 VAL A 306      43.616   1.572   4.256  1.00 36.85           C  
ANISOU 2023  CG2 VAL A 306     3791   5846   4364    493   -102    150       C  
ATOM   2024  N   TYR A 307      45.362   0.540   6.968  1.00 32.84           N  
ANISOU 2024  N   TYR A 307     3216   5418   3844    529   -200    282       N  
ATOM   2025  CA  TYR A 307      44.732   0.401   8.295  1.00 33.34           C  
ANISOU 2025  CA  TYR A 307     3319   5474   3875    487   -230    321       C  
ATOM   2026  C   TYR A 307      45.618   0.818   9.435  1.00 38.56           C  
ANISOU 2026  C   TYR A 307     3934   6218   4499    467   -275    362       C  
ATOM   2027  O   TYR A 307      45.120   1.430  10.380  1.00 39.64           O  
ANISOU 2027  O   TYR A 307     4095   6381   4587    404   -289    367       O  
ATOM   2028  CB  TYR A 307      44.185  -1.030   8.501  1.00 34.55           C  
ANISOU 2028  CB  TYR A 307     3524   5544   4060    531   -240    356       C  
ATOM   2029  CG  TYR A 307      42.986  -1.298   7.610  1.00 33.96           C  
ANISOU 2029  CG  TYR A 307     3506   5386   4011    522   -203    312       C  
ATOM   2030  CD1 TYR A 307      41.708  -0.894   7.990  1.00 34.78           C  
ANISOU 2030  CD1 TYR A 307     3656   5467   4091    455   -189    301       C  
ATOM   2031  CD2 TYR A 307      43.132  -1.937   6.379  1.00 34.60           C  
ANISOU 2031  CD2 TYR A 307     3592   5416   4139    584   -183    277       C  
ATOM   2032  CE1 TYR A 307      40.600  -1.116   7.165  1.00 33.78           C  
ANISOU 2032  CE1 TYR A 307     3574   5269   3991    445   -162    261       C  
ATOM   2033  CE2 TYR A 307      42.030  -2.173   5.550  1.00 35.67           C  
ANISOU 2033  CE2 TYR A 307     3780   5477   4295    573   -157    234       C  
ATOM   2034  CZ  TYR A 307      40.761  -1.767   5.954  1.00 40.07           C  
ANISOU 2034  CZ  TYR A 307     4378   6014   4834    501   -149    228       C  
ATOM   2035  OH  TYR A 307      39.653  -1.981   5.155  1.00 36.77           O  
ANISOU 2035  OH  TYR A 307     4004   5528   4439    488   -131    186       O  
ATOM   2036  N   SER A 308      46.932   0.505   9.342  1.00 35.65           N  
ANISOU 2036  N   SER A 308     3498   5895   4153    521   -298    388       N  
ATOM   2037  CA  SER A 308      47.934   0.850  10.343  1.00 36.09           C  
ANISOU 2037  CA  SER A 308     3497   6036   4180    508   -350    428       C  
ATOM   2038  C   SER A 308      48.535   2.258  10.110  1.00 40.30           C  
ANISOU 2038  C   SER A 308     3972   6646   4695    452   -347    391       C  
ATOM   2039  O   SER A 308      49.432   2.660  10.853  1.00 39.65           O  
ANISOU 2039  O   SER A 308     3834   6640   4592    433   -394    416       O  
ATOM   2040  CB  SER A 308      49.062  -0.182  10.325  1.00 39.58           C  
ANISOU 2040  CB  SER A 308     3885   6490   4663    599   -379    476       C  
ATOM   2041  OG  SER A 308      49.904  -0.022   9.190  1.00 42.28           O  
ANISOU 2041  OG  SER A 308     4161   6857   5047    642   -349    446       O  
ATOM   2042  N   ARG A 309      48.040   2.999   9.090  1.00 35.89           N  
ANISOU 2042  N   ARG A 309     3426   6065   4146    422   -296    335       N  
ATOM   2043  CA  ARG A 309      48.716   4.211   8.590  1.00 35.61           C  
ANISOU 2043  CA  ARG A 309     3330   6089   4111    379   -285    305       C  
ATOM   2044  C   ARG A 309      47.796   5.460   8.778  1.00 34.79           C  
ANISOU 2044  C   ARG A 309     3273   5976   3970    290   -271    263       C  
ATOM   2045  O   ARG A 309      47.876   6.384   7.977  1.00 30.35           O  
ANISOU 2045  O   ARG A 309     2692   5422   3418    257   -242    228       O  
ATOM   2046  CB  ARG A 309      49.022   4.064   7.060  1.00 35.26           C  
ANISOU 2046  CB  ARG A 309     3258   6028   4111    429   -230    280       C  
ATOM   2047  CG  ARG A 309      49.980   2.972   6.588  1.00 48.48           C  
ANISOU 2047  CG  ARG A 309     4880   7713   5828    526   -228    306       C  
ATOM   2048  CD  ARG A 309      50.039   3.004   5.046  1.00 63.07           C  
ANISOU 2048  CD  ARG A 309     6717   9544   7701    563   -165    268       C  
ATOM   2049  NE  ARG A 309      50.886   1.955   4.454  1.00 73.11           N  
ANISOU 2049  NE  ARG A 309     7944  10820   9014    665   -150    281       N  
ATOM   2050  CZ  ARG A 309      51.251   1.888   3.170  1.00 85.99           C  
ANISOU 2050  CZ  ARG A 309     9549  12459  10664    713    -96    252       C  
ATOM   2051  NH1 ARG A 309      50.842   2.810   2.304  1.00 73.45           N1+
ANISOU 2051  NH1 ARG A 309     7977  10875   9057    664    -52    215       N1+
ATOM   2052  NH2 ARG A 309      52.034   0.899   2.745  1.00 67.48           N  
ANISOU 2052  NH2 ARG A 309     7165  10120   8355    812    -84    262       N  
ATOM   2053  N   ILE A 310      46.932   5.485   9.803  1.00 30.52           N  
ANISOU 2053  N   ILE A 310     2792   5416   3388    253   -291    266       N  
ATOM   2054  CA  ILE A 310      46.027   6.619   9.990  1.00 29.37           C  
ANISOU 2054  CA  ILE A 310     2691   5259   3210    179   -275    221       C  
ATOM   2055  C   ILE A 310      46.331   7.304  11.364  1.00 33.07           C  
ANISOU 2055  C   ILE A 310     3155   5787   3623    123   -327    226       C  
ATOM   2056  O   ILE A 310      45.641   7.008  12.347  1.00 33.06           O  
ANISOU 2056  O   ILE A 310     3206   5778   3578    111   -340    238       O  
ATOM   2057  CB  ILE A 310      44.526   6.216   9.886  1.00 31.80           C  
ANISOU 2057  CB  ILE A 310     3078   5492   3513    181   -241    204       C  
ATOM   2058  CG1 ILE A 310      44.214   5.345   8.647  1.00 31.93           C  
ANISOU 2058  CG1 ILE A 310     3106   5446   3580    240   -202    199       C  
ATOM   2059  CG2 ILE A 310      43.610   7.470   9.951  1.00 30.75           C  
ANISOU 2059  CG2 ILE A 310     2983   5346   3355    113   -219    153       C  
ATOM   2060  CD1 ILE A 310      43.240   4.122   9.034  1.00 41.55           C  
ANISOU 2060  CD1 ILE A 310     4384   6602   4802    269   -200    225       C  
ATOM   2061  N   PRO A 311      47.321   8.221  11.466  1.00 28.36           N  
ANISOU 2061  N   PRO A 311     2500   5251   3025     82   -355    215       N  
ATOM   2062  CA  PRO A 311      47.601   8.847  12.776  1.00 28.37           C  
ANISOU 2062  CA  PRO A 311     2503   5307   2970     28   -411    213       C  
ATOM   2063  C   PRO A 311      46.536   9.817  13.288  1.00 30.81           C  
ANISOU 2063  C   PRO A 311     2881   5592   3233    -36   -398    162       C  
ATOM   2064  O   PRO A 311      46.470  10.047  14.494  1.00 28.42           O  
ANISOU 2064  O   PRO A 311     2603   5325   2870    -67   -438    158       O  
ATOM   2065  CB  PRO A 311      48.951   9.539  12.560  1.00 31.39           C  
ANISOU 2065  CB  PRO A 311     2797   5753   3377      1   -445    214       C  
ATOM   2066  CG  PRO A 311      49.026   9.792  11.124  1.00 33.44           C  
ANISOU 2066  CG  PRO A 311     3030   5982   3694     13   -389    198       C  
ATOM   2067  CD  PRO A 311      48.226   8.739  10.418  1.00 28.70           C  
ANISOU 2067  CD  PRO A 311     2473   5317   3114     82   -339    207       C  
ATOM   2068  N   GLN A 312      45.683  10.371  12.391  1.00 26.91           N  
ANISOU 2068  N   GLN A 312     2419   5039   2766    -49   -344    120       N  
ATOM   2069  CA  GLN A 312      44.710  11.410  12.781  1.00 26.51           C  
ANISOU 2069  CA  GLN A 312     2426   4963   2682   -104   -329     65       C  
ATOM   2070  C   GLN A 312      43.498  10.847  13.522  1.00 30.73           C  
ANISOU 2070  C   GLN A 312     3030   5472   3174    -91   -310     68       C  
ATOM   2071  O   GLN A 312      43.137   9.685  13.286  1.00 30.80           O  
ANISOU 2071  O   GLN A 312     3049   5454   3200    -41   -292    106       O  
ATOM   2072  CB  GLN A 312      44.206  12.208  11.554  1.00 26.28           C  
ANISOU 2072  CB  GLN A 312     2406   4880   2699   -119   -279     26       C  
ATOM   2073  CG  GLN A 312      45.333  12.900  10.757  1.00 30.48           C  
ANISOU 2073  CG  GLN A 312     2872   5435   3273   -141   -288     26       C  
ATOM   2074  CD  GLN A 312      45.769  12.058   9.556  1.00 35.54           C  
ANISOU 2074  CD  GLN A 312     3472   6069   3963    -81   -257     59       C  
ATOM   2075  NE2 GLN A 312      46.032  12.683   8.414  1.00 21.61           N  
ANISOU 2075  NE2 GLN A 312     1682   4292   2237    -92   -227     49       N  
ATOM   2076  OE1 GLN A 312      45.887  10.840   9.636  1.00 30.63           O  
ANISOU 2076  OE1 GLN A 312     2842   5452   3342    -23   -260     95       O  
ATOM   2077  N   PRO A 313      42.850  11.661  14.409  1.00 26.54           N  
ANISOU 2077  N   PRO A 313     2545   4948   2590   -137   -314     26       N  
ATOM   2078  CA  PRO A 313      41.549  11.253  14.977  1.00 26.32           C  
ANISOU 2078  CA  PRO A 313     2579   4895   2526   -128   -280     25       C  
ATOM   2079  C   PRO A 313      40.516  10.913  13.915  1.00 27.97           C  
ANISOU 2079  C   PRO A 313     2807   5033   2787   -100   -223     19       C  
ATOM   2080  O   PRO A 313      40.386  11.634  12.935  1.00 26.38           O  
ANISOU 2080  O   PRO A 313     2598   4797   2629   -110   -200    -16       O  
ATOM   2081  CB  PRO A 313      41.109  12.485  15.805  1.00 27.34           C  
ANISOU 2081  CB  PRO A 313     2748   5040   2601   -181   -284    -37       C  
ATOM   2082  CG  PRO A 313      42.460  13.126  16.232  1.00 31.32           C  
ANISOU 2082  CG  PRO A 313     3211   5601   3087   -217   -349    -47       C  
ATOM   2083  CD  PRO A 313      43.287  12.971  14.953  1.00 27.28           C  
ANISOU 2083  CD  PRO A 313     2637   5073   2655   -199   -347    -23       C  
ATOM   2084  N   LEU A 314      39.776   9.817  14.128  1.00 26.02           N  
ANISOU 2084  N   LEU A 314     2585   4765   2536    -69   -201     57       N  
ATOM   2085  CA  LEU A 314      38.796   9.327  13.172  1.00 25.64           C  
ANISOU 2085  CA  LEU A 314     2552   4651   2539    -43   -155     56       C  
ATOM   2086  C   LEU A 314      37.528   8.942  13.919  1.00 28.86           C  
ANISOU 2086  C   LEU A 314     3005   5046   2915    -50   -125     64       C  
ATOM   2087  O   LEU A 314      37.602   8.250  14.934  1.00 28.75           O  
ANISOU 2087  O   LEU A 314     3004   5063   2855    -46   -141    107       O  
ATOM   2088  CB  LEU A 314      39.376   8.138  12.368  1.00 26.10           C  
ANISOU 2088  CB  LEU A 314     2584   4686   2647      9   -162    101       C  
ATOM   2089  CG  LEU A 314      38.448   7.387  11.377  1.00 30.06           C  
ANISOU 2089  CG  LEU A 314     3103   5117   3201     39   -125    102       C  
ATOM   2090  CD1 LEU A 314      37.946   8.300  10.220  1.00 29.87           C  
ANISOU 2090  CD1 LEU A 314     3079   5058   3212     27    -95     49       C  
ATOM   2091  CD2 LEU A 314      39.165   6.172  10.794  1.00 28.82           C  
ANISOU 2091  CD2 LEU A 314     2925   4941   3085     93   -140    144       C  
ATOM   2092  N   PHE A 315      36.378   9.399  13.398  1.00 24.95           N  
ANISOU 2092  N   PHE A 315     2529   4507   2443    -58    -82     25       N  
ATOM   2093  CA  PHE A 315      35.048   9.199  13.953  1.00 25.36           C  
ANISOU 2093  CA  PHE A 315     2613   4547   2475    -68    -44     25       C  
ATOM   2094  C   PHE A 315      34.195   8.429  12.937  1.00 30.23           C  
ANISOU 2094  C   PHE A 315     3229   5098   3158    -44    -16     37       C  
ATOM   2095  O   PHE A 315      34.031   8.872  11.796  1.00 29.22           O  
ANISOU 2095  O   PHE A 315     3092   4932   3078    -38     -6      3       O  
ATOM   2096  CB  PHE A 315      34.412  10.561  14.318  1.00 25.90           C  
ANISOU 2096  CB  PHE A 315     2700   4626   2514    -98    -21    -40       C  
ATOM   2097  CG  PHE A 315      33.098  10.603  15.092  1.00 26.41           C  
ANISOU 2097  CG  PHE A 315     2793   4696   2546   -110     23    -50       C  
ATOM   2098  CD1 PHE A 315      32.623   9.477  15.772  1.00 28.13           C  
ANISOU 2098  CD1 PHE A 315     3021   4926   2741   -104     37      8       C  
ATOM   2099  CD2 PHE A 315      32.352  11.774  15.161  1.00 26.85           C  
ANISOU 2099  CD2 PHE A 315     2862   4746   2594   -124     52   -113       C  
ATOM   2100  CE1 PHE A 315      31.424   9.532  16.511  1.00 28.02           C  
ANISOU 2100  CE1 PHE A 315     3026   4927   2693   -116     85      3       C  
ATOM   2101  CE2 PHE A 315      31.151  11.825  15.898  1.00 27.76           C  
ANISOU 2101  CE2 PHE A 315     2996   4874   2677   -128     99   -124       C  
ATOM   2102  CZ  PHE A 315      30.700  10.705  16.558  1.00 26.12           C  
ANISOU 2102  CZ  PHE A 315     2793   4687   2444   -126    118    -64       C  
ATOM   2103  N   PHE A 316      33.668   7.261  13.358  1.00 26.37           N  
ANISOU 2103  N   PHE A 316     2754   4596   2670    -36     -6     89       N  
ATOM   2104  CA  PHE A 316      32.735   6.484  12.544  1.00 24.78           C  
ANISOU 2104  CA  PHE A 316     2555   4331   2529    -23     17     99       C  
ATOM   2105  C   PHE A 316      31.314   6.801  13.030  1.00 27.35           C  
ANISOU 2105  C   PHE A 316     2893   4657   2843    -49     62     85       C  
ATOM   2106  O   PHE A 316      30.992   6.572  14.205  1.00 26.94           O  
ANISOU 2106  O   PHE A 316     2855   4641   2739    -66     76    115       O  
ATOM   2107  CB  PHE A 316      33.004   4.973  12.669  1.00 25.68           C  
ANISOU 2107  CB  PHE A 316     2674   4420   2664     -0     -0    167       C  
ATOM   2108  CG  PHE A 316      34.339   4.490  12.151  1.00 26.10           C  
ANISOU 2108  CG  PHE A 316     2710   4468   2738     38    -40    185       C  
ATOM   2109  CD1 PHE A 316      34.514   4.185  10.800  1.00 27.28           C  
ANISOU 2109  CD1 PHE A 316     2849   4568   2949     68    -43    164       C  
ATOM   2110  CD2 PHE A 316      35.421   4.322  13.016  1.00 26.48           C  
ANISOU 2110  CD2 PHE A 316     2751   4568   2742     47    -75    223       C  
ATOM   2111  CE1 PHE A 316      35.742   3.726  10.323  1.00 28.59           C  
ANISOU 2111  CE1 PHE A 316     2994   4736   3133    109    -71    178       C  
ATOM   2112  CE2 PHE A 316      36.663   3.870  12.529  1.00 29.89           C  
ANISOU 2112  CE2 PHE A 316     3157   5001   3199     87   -109    240       C  
ATOM   2113  CZ  PHE A 316      36.811   3.571  11.190  1.00 27.27           C  
ANISOU 2113  CZ  PHE A 316     2813   4619   2930    120   -103    217       C  
ATOM   2114  N   ILE A 317      30.461   7.328  12.136  1.00 25.46           N  
ANISOU 2114  N   ILE A 317     2646   4380   2648    -52     85     40       N  
ATOM   2115  CA  ILE A 317      29.022   7.518  12.446  1.00 24.66           C  
ANISOU 2115  CA  ILE A 317     2544   4274   2551    -70    129     29       C  
ATOM   2116  C   ILE A 317      28.238   6.585  11.547  1.00 29.45           C  
ANISOU 2116  C   ILE A 317     3142   4820   3228    -64    133     47       C  
ATOM   2117  O   ILE A 317      28.200   6.810  10.338  1.00 29.57           O  
ANISOU 2117  O   ILE A 317     3148   4796   3291    -49    121     15       O  
ATOM   2118  CB  ILE A 317      28.514   8.990  12.308  1.00 25.66           C  
ANISOU 2118  CB  ILE A 317     2667   4412   2670    -77    150    -39       C  
ATOM   2119  CG1 ILE A 317      29.400   9.970  13.123  1.00 26.61           C  
ANISOU 2119  CG1 ILE A 317     2802   4584   2725    -87    137    -66       C  
ATOM   2120  CG2 ILE A 317      26.995   9.069  12.676  1.00 21.32           C  
ANISOU 2120  CG2 ILE A 317     2109   3863   2129    -90    200    -45       C  
ATOM   2121  CD1 ILE A 317      29.060  11.424  12.947  1.00 24.50           C  
ANISOU 2121  CD1 ILE A 317     2537   4314   2458    -92    152   -135       C  
ATOM   2122  N   ASN A 318      27.626   5.534  12.135  1.00 26.93           N  
ANISOU 2122  N   ASN A 318     2825   4493   2914    -78    148    101       N  
ATOM   2123  CA  ASN A 318      26.977   4.465  11.367  1.00 25.94           C  
ANISOU 2123  CA  ASN A 318     2694   4302   2859    -79    143    124       C  
ATOM   2124  C   ASN A 318      25.464   4.506  11.413  1.00 28.15           C  
ANISOU 2124  C   ASN A 318     2953   4573   3169   -106    181    120       C  
ATOM   2125  O   ASN A 318      24.868   5.030  12.361  1.00 26.94           O  
ANISOU 2125  O   ASN A 318     2793   4469   2974   -125    222    120       O  
ATOM   2126  CB  ASN A 318      27.465   3.093  11.828  1.00 25.11           C  
ANISOU 2126  CB  ASN A 318     2606   4176   2757    -77    124    194       C  
ATOM   2127  CG  ASN A 318      28.957   2.897  11.632  1.00 32.53           C  
ANISOU 2127  CG  ASN A 318     3558   5119   3683    -41     82    201       C  
ATOM   2128  ND2 ASN A 318      29.495   1.895  12.307  1.00 24.54           N  
ANISOU 2128  ND2 ASN A 318     2562   4104   2659    -34     64    267       N  
ATOM   2129  OD1 ASN A 318      29.631   3.641  10.897  1.00 28.35           O  
ANISOU 2129  OD1 ASN A 318     3020   4597   3155    -20     66    155       O  
ATOM   2130  N   SER A 319      24.842   3.943  10.365  1.00 22.08           N  
ANISOU 2130  N   SER A 319     2173   3744   2473   -107    168    112       N  
ATOM   2131  CA  SER A 319      23.425   3.655  10.455  1.00 20.80           C  
ANISOU 2131  CA  SER A 319     1984   3569   2350   -138    198    125       C  
ATOM   2132  C   SER A 319      23.257   2.269  11.094  1.00 26.42           C  
ANISOU 2132  C   SER A 319     2706   4255   3077   -164    200    200       C  
ATOM   2133  O   SER A 319      24.180   1.458  11.035  1.00 26.28           O  
ANISOU 2133  O   SER A 319     2717   4208   3062   -148    166    231       O  
ATOM   2134  CB  SER A 319      22.722   3.741   9.098  1.00 17.59           C  
ANISOU 2134  CB  SER A 319     1557   3112   2014   -134    179     82       C  
ATOM   2135  OG  SER A 319      22.994   2.599   8.301  1.00 24.64           O  
ANISOU 2135  OG  SER A 319     2467   3939   2956   -129    138     96       O  
ATOM   2136  N   GLU A 320      22.092   2.017  11.717  1.00 27.61           N  
ANISOU 2136  N   GLU A 320     2830   4419   3240   -203    241    233       N  
ATOM   2137  CA  GLU A 320      21.750   0.709  12.297  1.00 28.75           C  
ANISOU 2137  CA  GLU A 320     2980   4535   3408   -237    248    313       C  
ATOM   2138  C   GLU A 320      21.620  -0.417  11.245  1.00 33.65           C  
ANISOU 2138  C   GLU A 320     3608   5060   4119   -244    202    321       C  
ATOM   2139  O   GLU A 320      22.129  -1.515  11.461  1.00 33.01           O  
ANISOU 2139  O   GLU A 320     3557   4933   4052   -246    179    376       O  
ATOM   2140  CB  GLU A 320      20.466   0.790  13.121  1.00 30.34           C  
ANISOU 2140  CB  GLU A 320     3144   4778   3606   -280    309    344       C  
ATOM   2141  CG  GLU A 320      20.244  -0.487  13.917  1.00 38.36           C  
ANISOU 2141  CG  GLU A 320     4169   5774   4632   -321    323    440       C  
ATOM   2142  CD  GLU A 320      19.154  -0.508  14.968  1.00 50.68           C  
ANISOU 2142  CD  GLU A 320     5695   7391   6170   -365    392    490       C  
ATOM   2143  OE1 GLU A 320      18.480   0.526  15.157  1.00 32.64           O  
ANISOU 2143  OE1 GLU A 320     3374   5167   3861   -362    437    444       O  
ATOM   2144  OE2 GLU A 320      18.955  -1.577  15.589  1.00 51.44           O1-
ANISOU 2144  OE2 GLU A 320     5800   7467   6277   -403    403    577       O1-
ATOM   2145  N   TYR A 321      20.943  -0.136  10.120  1.00 30.55           N  
ANISOU 2145  N   TYR A 321     3189   4634   3784   -245    186    265       N  
ATOM   2146  CA  TYR A 321      20.542  -1.180   9.180  1.00 31.30           C  
ANISOU 2146  CA  TYR A 321     3287   4642   3964   -262    145    267       C  
ATOM   2147  C   TYR A 321      21.573  -1.445   8.083  1.00 32.96           C  
ANISOU 2147  C   TYR A 321     3536   4799   4188   -215     90    224       C  
ATOM   2148  O   TYR A 321      21.554  -2.533   7.514  1.00 31.85           O  
ANISOU 2148  O   TYR A 321     3416   4580   4106   -221     53    234       O  
ATOM   2149  CB  TYR A 321      19.134  -0.888   8.614  1.00 34.17           C  
ANISOU 2149  CB  TYR A 321     3597   5001   4385   -295    154    236       C  
ATOM   2150  CG  TYR A 321      18.117  -0.913   9.739  1.00 41.27           C  
ANISOU 2150  CG  TYR A 321     4454   5946   5280   -344    214    290       C  
ATOM   2151  CD1 TYR A 321      17.917  -2.064  10.504  1.00 45.36           C  
ANISOU 2151  CD1 TYR A 321     4979   6436   5818   -387    226    373       C  
ATOM   2152  CD2 TYR A 321      17.382   0.223  10.066  1.00 42.34           C  
ANISOU 2152  CD2 TYR A 321     4543   6154   5390   -342    261    263       C  
ATOM   2153  CE1 TYR A 321      17.000  -2.083  11.556  1.00 47.89           C  
ANISOU 2153  CE1 TYR A 321     5259   6808   6129   -433    289    429       C  
ATOM   2154  CE2 TYR A 321      16.475   0.219  11.124  1.00 43.81           C  
ANISOU 2154  CE2 TYR A 321     4688   6392   5566   -381    325    311       C  
ATOM   2155  CZ  TYR A 321      16.277  -0.941  11.860  1.00 53.82           C  
ANISOU 2155  CZ  TYR A 321     5961   7639   6849   -428    340    395       C  
ATOM   2156  OH  TYR A 321      15.361  -0.957  12.889  1.00 55.05           O  
ANISOU 2156  OH  TYR A 321     6073   7851   6992   -469    409    448       O  
ATOM   2157  N   PHE A 322      22.480  -0.486   7.786  1.00 29.57           N  
ANISOU 2157  N   PHE A 322     3117   4412   3706   -169     85    179       N  
ATOM   2158  CA  PHE A 322      23.480  -0.733   6.741  1.00 26.57           C  
ANISOU 2158  CA  PHE A 322     2770   3992   3335   -122     40    142       C  
ATOM   2159  C   PHE A 322      24.546  -1.756   7.132  1.00 30.14           C  
ANISOU 2159  C   PHE A 322     3259   4411   3782    -99     21    188       C  
ATOM   2160  O   PHE A 322      24.901  -2.616   6.305  1.00 28.54           O  
ANISOU 2160  O   PHE A 322     3082   4139   3622    -76    -17    174       O  
ATOM   2161  CB  PHE A 322      24.138   0.571   6.247  1.00 26.66           C  
ANISOU 2161  CB  PHE A 322     2777   4054   3298    -85     42     86       C  
ATOM   2162  CG  PHE A 322      25.218   0.364   5.202  1.00 27.60           C  
ANISOU 2162  CG  PHE A 322     2924   4145   3419    -36      5     52       C  
ATOM   2163  CD1 PHE A 322      24.889  -0.012   3.900  1.00 27.46           C  
ANISOU 2163  CD1 PHE A 322     2915   4074   3445    -25    -27     10       C  
ATOM   2164  CD2 PHE A 322      26.565   0.537   5.522  1.00 27.96           C  
ANISOU 2164  CD2 PHE A 322     2983   4222   3419     -1      4     63       C  
ATOM   2165  CE1 PHE A 322      25.899  -0.222   2.936  1.00 28.32           C  
ANISOU 2165  CE1 PHE A 322     3050   4163   3548     24    -53    -23       C  
ATOM   2166  CE2 PHE A 322      27.571   0.326   4.557  1.00 29.83           C  
ANISOU 2166  CE2 PHE A 322     3237   4439   3657     47    -23     34       C  
ATOM   2167  CZ  PHE A 322      27.231  -0.036   3.271  1.00 27.44           C  
ANISOU 2167  CZ  PHE A 322     2947   4086   3393     61    -46    -10       C  
ATOM   2168  N   GLN A 323      25.052  -1.668   8.383  1.00 26.99           N  
ANISOU 2168  N   GLN A 323     2864   4061   3330   -102     43    240       N  
ATOM   2169  CA  GLN A 323      26.333  -2.284   8.743  1.00 26.97           C  
ANISOU 2169  CA  GLN A 323     2891   4050   3305    -64     21    278       C  
ATOM   2170  C   GLN A 323      26.273  -3.818   8.830  1.00 29.87           C  
ANISOU 2170  C   GLN A 323     3287   4332   3730    -70     -2    333       C  
ATOM   2171  O   GLN A 323      25.209  -4.417   9.017  1.00 27.95           O  
ANISOU 2171  O   GLN A 323     3039   4048   3532   -119      6    363       O  
ATOM   2172  CB  GLN A 323      26.928  -1.641  10.015  1.00 28.15           C  
ANISOU 2172  CB  GLN A 323     3037   4285   3374    -64     43    312       C  
ATOM   2173  CG  GLN A 323      27.344  -0.153   9.815  1.00 27.90           C  
ANISOU 2173  CG  GLN A 323     2988   4323   3290    -47     54    250       C  
ATOM   2174  CD  GLN A 323      28.531  -0.016   8.870  1.00 26.47           C  
ANISOU 2174  CD  GLN A 323     2813   4132   3113      4     21    211       C  
ATOM   2175  NE2 GLN A 323      28.707   1.162   8.282  1.00 25.18           N  
ANISOU 2175  NE2 GLN A 323     2634   4004   2929     13     27    152       N  
ATOM   2176  OE1 GLN A 323      29.312  -0.966   8.664  1.00 24.10           O  
ANISOU 2176  OE1 GLN A 323     2530   3792   2834     37     -7    236       O  
ATOM   2177  N   TYR A 324      27.431  -4.444   8.668  1.00 27.93           N  
ANISOU 2177  N   TYR A 324     3069   4056   3487    -20    -34    345       N  
ATOM   2178  CA  TYR A 324      27.567  -5.899   8.616  1.00 26.82           C  
ANISOU 2178  CA  TYR A 324     2962   3820   3408    -11    -64    389       C  
ATOM   2179  C   TYR A 324      28.932  -6.297   9.144  1.00 30.23           C  
ANISOU 2179  C   TYR A 324     3412   4263   3810     44    -83    432       C  
ATOM   2180  O   TYR A 324      29.857  -5.474   9.089  1.00 29.76           O  
ANISOU 2180  O   TYR A 324     3337   4272   3698     82    -83    403       O  
ATOM   2181  CB  TYR A 324      27.352  -6.435   7.176  1.00 26.67           C  
ANISOU 2181  CB  TYR A 324     2960   3715   3458      9    -96    324       C  
ATOM   2182  CG  TYR A 324      28.040  -5.644   6.083  1.00 27.24           C  
ANISOU 2182  CG  TYR A 324     3024   3819   3505     60   -104    241       C  
ATOM   2183  CD1 TYR A 324      29.246  -6.081   5.529  1.00 30.15           C  
ANISOU 2183  CD1 TYR A 324     3414   4164   3878    130   -129    222       C  
ATOM   2184  CD2 TYR A 324      27.489  -4.464   5.599  1.00 27.19           C  
ANISOU 2184  CD2 TYR A 324     2989   3868   3473     40    -85    187       C  
ATOM   2185  CE1 TYR A 324      29.865  -5.372   4.493  1.00 32.36           C  
ANISOU 2185  CE1 TYR A 324     3685   4478   4132    174   -130    152       C  
ATOM   2186  CE2 TYR A 324      28.108  -3.738   4.584  1.00 28.04           C  
ANISOU 2186  CE2 TYR A 324     3092   4005   3557     83    -92    120       C  
ATOM   2187  CZ  TYR A 324      29.285  -4.203   4.021  1.00 33.38           C  
ANISOU 2187  CZ  TYR A 324     3788   4660   4233    147   -112    104       C  
ATOM   2188  OH  TYR A 324      29.874  -3.476   3.017  1.00 33.12           O  
ANISOU 2188  OH  TYR A 324     3748   4663   4174    186   -111     43       O  
ATOM   2189  N   PRO A 325      29.084  -7.536   9.660  1.00 27.09           N  
ANISOU 2189  N   PRO A 325     3045   3798   3449     48   -103    505       N  
ATOM   2190  CA  PRO A 325      30.372  -7.924  10.277  1.00 27.47           C  
ANISOU 2190  CA  PRO A 325     3107   3861   3469    102   -125    556       C  
ATOM   2191  C   PRO A 325      31.639  -7.637   9.454  1.00 30.57           C  
ANISOU 2191  C   PRO A 325     3491   4270   3854    179   -147    498       C  
ATOM   2192  O   PRO A 325      32.582  -7.093  10.041  1.00 26.85           O  
ANISOU 2192  O   PRO A 325     3000   3879   3324    207   -150    516       O  
ATOM   2193  CB  PRO A 325      30.195  -9.414  10.568  1.00 29.82           C  
ANISOU 2193  CB  PRO A 325     3445   4051   3834     99   -149    629       C  
ATOM   2194  CG  PRO A 325      28.698  -9.568  10.772  1.00 34.37           C  
ANISOU 2194  CG  PRO A 325     4019   4599   4441     15   -123    649       C  
ATOM   2195  CD  PRO A 325      28.098  -8.642   9.744  1.00 29.06           C  
ANISOU 2195  CD  PRO A 325     3318   3952   3771      0   -109    549       C  
ATOM   2196  N   ALA A 326      31.681  -7.967   8.124  1.00 27.46           N  
ANISOU 2196  N   ALA A 326     3109   3811   3514    214   -163    428       N  
ATOM   2197  CA  ALA A 326      32.932  -7.800   7.342  1.00 27.76           C  
ANISOU 2197  CA  ALA A 326     3137   3865   3545    292   -178    379       C  
ATOM   2198  C   ALA A 326      33.369  -6.327   7.392  1.00 29.30           C  
ANISOU 2198  C   ALA A 326     3289   4178   3666    288   -155    345       C  
ATOM   2199  O   ALA A 326      34.555  -6.047   7.534  1.00 27.65           O  
ANISOU 2199  O   ALA A 326     3057   4022   3427    335   -163    350       O  
ATOM   2200  CB  ALA A 326      32.744  -8.252   5.878  1.00 28.24           C  
ANISOU 2200  CB  ALA A 326     3220   3848   3661    323   -190    300       C  
ATOM   2201  N   ASN A 327      32.387  -5.409   7.280  1.00 25.30           N  
ANISOU 2201  N   ASN A 327     2768   3707   3138    230   -129    310       N  
ATOM   2202  CA  ASN A 327      32.565  -3.964   7.325  1.00 25.44           C  
ANISOU 2202  CA  ASN A 327     2751   3821   3095    214   -106    275       C  
ATOM   2203  C   ASN A 327      33.004  -3.447   8.702  1.00 29.27           C  
ANISOU 2203  C   ASN A 327     3220   4386   3515    197   -100    329       C  
ATOM   2204  O   ASN A 327      33.890  -2.595   8.766  1.00 29.26           O  
ANISOU 2204  O   ASN A 327     3192   4456   3470    214   -102    311       O  
ATOM   2205  CB  ASN A 327      31.300  -3.243   6.816  1.00 25.44           C  
ANISOU 2205  CB  ASN A 327     2745   3822   3100    164    -84    227       C  
ATOM   2206  CG  ASN A 327      31.641  -1.969   6.061  1.00 32.56           C  
ANISOU 2206  CG  ASN A 327     3622   4782   3968    175    -72    162       C  
ATOM   2207  ND2 ASN A 327      31.070  -0.870   6.490  1.00 25.52           N  
ANISOU 2207  ND2 ASN A 327     2711   3946   3040    134    -48    152       N  
ATOM   2208  OD1 ASN A 327      32.452  -1.943   5.121  1.00 27.12           O  
ANISOU 2208  OD1 ASN A 327     2930   4090   3284    223    -82    125       O  
ATOM   2209  N   ILE A 328      32.407  -3.964   9.799  1.00 26.11           N  
ANISOU 2209  N   ILE A 328     2835   3978   3108    159    -95    397       N  
ATOM   2210  CA  ILE A 328      32.774  -3.604  11.180  1.00 25.31           C  
ANISOU 2210  CA  ILE A 328     2727   3953   2937    142    -92    453       C  
ATOM   2211  C   ILE A 328      34.186  -4.084  11.507  1.00 29.83           C  
ANISOU 2211  C   ILE A 328     3296   4540   3497    199   -129    493       C  
ATOM   2212  O   ILE A 328      34.942  -3.348  12.152  1.00 30.15           O  
ANISOU 2212  O   ILE A 328     3315   4665   3475    202   -137    499       O  
ATOM   2213  CB  ILE A 328      31.695  -4.073  12.215  1.00 28.03           C  
ANISOU 2213  CB  ILE A 328     3091   4287   3272     87    -71    518       C  
ATOM   2214  CG1 ILE A 328      30.320  -3.404  11.933  1.00 27.45           C  
ANISOU 2214  CG1 ILE A 328     3005   4218   3207     33    -30    473       C  
ATOM   2215  CG2 ILE A 328      32.138  -3.845  13.700  1.00 27.28           C  
ANISOU 2215  CG2 ILE A 328     2998   4273   3094     75    -71    583       C  
ATOM   2216  CD1 ILE A 328      30.257  -1.769  12.021  1.00 28.11           C  
ANISOU 2216  CD1 ILE A 328     3061   4393   3227     16     -4    410       C  
ATOM   2217  N   ILE A 329      34.553  -5.306  11.048  1.00 27.78           N  
ANISOU 2217  N   ILE A 329     3056   4197   3302    246   -155    516       N  
ATOM   2218  CA  ILE A 329      35.897  -5.869  11.253  1.00 29.25           C  
ANISOU 2218  CA  ILE A 329     3235   4389   3490    312   -192    554       C  
ATOM   2219  C   ILE A 329      36.946  -4.889  10.654  1.00 33.66           C  
ANISOU 2219  C   ILE A 329     3748   5020   4021    347   -195    494       C  
ATOM   2220  O   ILE A 329      37.954  -4.590  11.303  1.00 32.22           O  
ANISOU 2220  O   ILE A 329     3538   4907   3797    368   -217    524       O  
ATOM   2221  CB  ILE A 329      36.022  -7.350  10.743  1.00 31.60           C  
ANISOU 2221  CB  ILE A 329     3565   4571   3870    363   -217    579       C  
ATOM   2222  CG1 ILE A 329      35.178  -8.310  11.624  1.00 33.22           C  
ANISOU 2222  CG1 ILE A 329     3812   4715   4095    322   -219    663       C  
ATOM   2223  CG2 ILE A 329      37.495  -7.820  10.680  1.00 31.13           C  
ANISOU 2223  CG2 ILE A 329     3487   4518   3822    448   -251    599       C  
ATOM   2224  CD1 ILE A 329      34.694  -9.623  10.943  1.00 33.14           C  
ANISOU 2224  CD1 ILE A 329     3845   4566   4182    339   -233    667       C  
ATOM   2225  N   LYS A 330      36.686  -4.378   9.429  1.00 29.83           N  
ANISOU 2225  N   LYS A 330     3254   4519   3559    349   -175    415       N  
ATOM   2226  CA  LYS A 330      37.618  -3.423   8.792  1.00 28.28           C  
ANISOU 2226  CA  LYS A 330     3016   4390   3341    375   -171    362       C  
ATOM   2227  C   LYS A 330      37.727  -2.083   9.572  1.00 29.79           C  
ANISOU 2227  C   LYS A 330     3179   4679   3461    325   -163    358       C  
ATOM   2228  O   LYS A 330      38.827  -1.516   9.697  1.00 28.98           O  
ANISOU 2228  O   LYS A 330     3037   4644   3330    344   -177    356       O  
ATOM   2229  CB  LYS A 330      37.244  -3.231   7.315  1.00 28.32           C  
ANISOU 2229  CB  LYS A 330     3025   4355   3381    387   -150    285       C  
ATOM   2230  CG  LYS A 330      37.552  -4.499   6.492  1.00 25.55           C  
ANISOU 2230  CG  LYS A 330     2696   3919   3093    453   -164    278       C  
ATOM   2231  CD  LYS A 330      36.876  -4.505   5.149  1.00 33.68           C  
ANISOU 2231  CD  LYS A 330     3747   4897   4153    455   -148    205       C  
ATOM   2232  CE  LYS A 330      37.235  -5.754   4.365  1.00 35.02           C  
ANISOU 2232  CE  LYS A 330     3945   4981   4380    524   -164    189       C  
ATOM   2233  NZ  LYS A 330      38.613  -5.658   3.816  1.00 41.69           N1+
ANISOU 2233  NZ  LYS A 330     4753   5871   5216    600   -160    169       N1+
ATOM   2234  N   MET A 331      36.602  -1.584  10.115  1.00 26.08           N  
ANISOU 2234  N   MET A 331     2728   4218   2963    262   -140    355       N  
ATOM   2235  CA  MET A 331      36.672  -0.381  10.980  1.00 24.13           C  
ANISOU 2235  CA  MET A 331     2464   4059   2645    218   -135    350       C  
ATOM   2236  C   MET A 331      37.548  -0.605  12.218  1.00 29.34           C  
ANISOU 2236  C   MET A 331     3116   4775   3257    227   -168    413       C  
ATOM   2237  O   MET A 331      38.399   0.227  12.522  1.00 27.40           O  
ANISOU 2237  O   MET A 331     2839   4602   2970    223   -185    400       O  
ATOM   2238  CB  MET A 331      35.283   0.114  11.403  1.00 24.75           C  
ANISOU 2238  CB  MET A 331     2564   4137   2702    158   -100    337       C  
ATOM   2239  CG  MET A 331      34.373   0.371  10.239  1.00 26.00           C  
ANISOU 2239  CG  MET A 331     2727   4246   2906    147    -75    279       C  
ATOM   2240  SD  MET A 331      32.784   0.975  10.833  1.00 28.04           S  
ANISOU 2240  SD  MET A 331     2998   4514   3142     82    -34    269       S  
ATOM   2241  CE  MET A 331      32.017   1.374   9.197  1.00 24.13           C  
ANISOU 2241  CE  MET A 331     2497   3966   2705     85    -18    194       C  
ATOM   2242  N   LYS A 332      37.334  -1.731  12.923  1.00 27.62           N  
ANISOU 2242  N   LYS A 332     2926   4522   3046    237   -181    484       N  
ATOM   2243  CA  LYS A 332      38.140  -2.126  14.091  1.00 28.88           C  
ANISOU 2243  CA  LYS A 332     3083   4729   3162    251   -220    557       C  
ATOM   2244  C   LYS A 332      39.630  -2.263  13.775  1.00 33.65           C  
ANISOU 2244  C   LYS A 332     3645   5359   3782    313   -260    561       C  
ATOM   2245  O   LYS A 332      40.454  -2.009  14.656  1.00 31.98           O  
ANISOU 2245  O   LYS A 332     3412   5221   3519    314   -295    595       O  
ATOM   2246  CB  LYS A 332      37.594  -3.410  14.708  1.00 32.05           C  
ANISOU 2246  CB  LYS A 332     3526   5071   3581    254   -225    637       C  
ATOM   2247  CG  LYS A 332      36.284  -3.180  15.464  1.00 40.92           C  
ANISOU 2247  CG  LYS A 332     4681   6204   4664    186   -187    653       C  
ATOM   2248  CD  LYS A 332      35.820  -4.477  16.106  1.00 57.87           C  
ANISOU 2248  CD  LYS A 332     6866   8293   6829    185   -192    746       C  
ATOM   2249  CE  LYS A 332      34.468  -4.327  16.760  1.00 68.15           C  
ANISOU 2249  CE  LYS A 332     8191   9604   8100    118   -146    766       C  
ATOM   2250  NZ  LYS A 332      34.099  -5.554  17.501  1.00 80.27           N1+
ANISOU 2250  NZ  LYS A 332     9762  11092   9645    109   -150    869       N1+
ATOM   2251  N   LYS A 333      39.977  -2.655  12.512  1.00 30.44           N  
ANISOU 2251  N   LYS A 333     3223   4898   3445    362   -254    525       N  
ATOM   2252  CA  LYS A 333      41.367  -2.691  12.031  1.00 31.04           C  
ANISOU 2252  CA  LYS A 333     3249   5003   3542    423   -281    519       C  
ATOM   2253  C   LYS A 333      42.047  -1.296  12.039  1.00 35.07           C  
ANISOU 2253  C   LYS A 333     3709   5609   4007    395   -283    476       C  
ATOM   2254  O   LYS A 333      43.284  -1.220  12.040  1.00 33.28           O  
ANISOU 2254  O   LYS A 333     3429   5434   3782    431   -312    487       O  
ATOM   2255  CB  LYS A 333      41.462  -3.317  10.628  1.00 32.24           C  
ANISOU 2255  CB  LYS A 333     3400   5081   3768    481   -263    478       C  
ATOM   2256  CG  LYS A 333      41.668  -4.821  10.639  1.00 44.68           C  
ANISOU 2256  CG  LYS A 333     5001   6576   5399    544   -286    529       C  
ATOM   2257  CD  LYS A 333      41.413  -5.440   9.270  1.00 52.07           C  
ANISOU 2257  CD  LYS A 333     5957   7424   6403    588   -264    476       C  
ATOM   2258  CE  LYS A 333      42.544  -5.314   8.282  1.00 63.53           C  
ANISOU 2258  CE  LYS A 333     7359   8902   7877    657   -258    434       C  
ATOM   2259  NZ  LYS A 333      42.140  -5.733   6.905  1.00 67.20           N1+
ANISOU 2259  NZ  LYS A 333     7851   9292   8390    689   -232    367       N1+
ATOM   2260  N   CYS A 334      41.242  -0.203  12.047  1.00 30.09           N  
ANISOU 2260  N   CYS A 334     3091   5001   3342    329   -254    427       N  
ATOM   2261  CA  CYS A 334      41.777   1.167  12.128  1.00 30.19           C  
ANISOU 2261  CA  CYS A 334     3066   5092   3314    292   -257    386       C  
ATOM   2262  C   CYS A 334      42.170   1.513  13.548  1.00 34.48           C  
ANISOU 2262  C   CYS A 334     3604   5710   3787    262   -295    423       C  
ATOM   2263  O   CYS A 334      42.857   2.497  13.726  1.00 35.19           O  
ANISOU 2263  O   CYS A 334     3657   5866   3847    235   -313    398       O  
ATOM   2264  CB  CYS A 334      40.801   2.199  11.559  1.00 29.34           C  
ANISOU 2264  CB  CYS A 334     2976   4971   3201    242   -215    320       C  
ATOM   2265  SG  CYS A 334      40.313   1.905   9.850  1.00 32.63           S  
ANISOU 2265  SG  CYS A 334     3400   5310   3688    273   -176    272       S  
ATOM   2266  N   TYR A 335      41.746   0.719  14.547  1.00 32.81           N  
ANISOU 2266  N   TYR A 335     3430   5489   3547    261   -309    484       N  
ATOM   2267  CA  TYR A 335      41.933   0.999  15.976  1.00 33.64           C  
ANISOU 2267  CA  TYR A 335     3545   5666   3571    229   -343    522       C  
ATOM   2268  C   TYR A 335      43.353   0.618  16.385  1.00 40.11           C  
ANISOU 2268  C   TYR A 335     4317   6537   4385    272   -405    571       C  
ATOM   2269  O   TYR A 335      43.928  -0.331  15.850  1.00 38.12           O  
ANISOU 2269  O   TYR A 335     4045   6246   4193    337   -418    604       O  
ATOM   2270  CB  TYR A 335      40.878   0.268  16.842  1.00 34.20           C  
ANISOU 2270  CB  TYR A 335     3676   5709   3610    212   -328    576       C  
ATOM   2271  CG  TYR A 335      39.515   0.954  16.889  1.00 35.85           C  
ANISOU 2271  CG  TYR A 335     3921   5906   3795    154   -273    529       C  
ATOM   2272  CD1 TYR A 335      38.759   1.144  15.727  1.00 37.13           C  
ANISOU 2272  CD1 TYR A 335     4086   6004   4018    149   -228    474       C  
ATOM   2273  CD2 TYR A 335      38.976   1.402  18.098  1.00 36.17           C  
ANISOU 2273  CD2 TYR A 335     3993   6002   3749    108   -266    541       C  
ATOM   2274  CE1 TYR A 335      37.507   1.771  15.769  1.00 37.53           C  
ANISOU 2274  CE1 TYR A 335     4163   6046   4052    103   -180    434       C  
ATOM   2275  CE2 TYR A 335      37.723   2.025  18.151  1.00 35.67           C  
ANISOU 2275  CE2 TYR A 335     3956   5930   3666     64   -211    497       C  
ATOM   2276  CZ  TYR A 335      36.990   2.204  16.982  1.00 42.42           C  
ANISOU 2276  CZ  TYR A 335     4807   6720   4592     61   -170    445       C  
ATOM   2277  OH  TYR A 335      35.757   2.834  17.026  1.00 37.02           O  
ANISOU 2277  OH  TYR A 335     4142   6030   3894     22   -119    404       O  
ATOM   2278  N   SER A 336      43.915   1.374  17.326  1.00 41.44           N  
ANISOU 2278  N   SER A 336     4469   6795   4483    238   -445    571       N  
ATOM   2279  CA  SER A 336      45.287   1.245  17.833  1.00 42.88           C  
ANISOU 2279  CA  SER A 336     4597   7046   4649    267   -513    612       C  
ATOM   2280  C   SER A 336      45.355   2.029  19.155  1.00 46.43           C  
ANISOU 2280  C   SER A 336     5062   7584   4996    210   -552    612       C  
ATOM   2281  O   SER A 336      44.711   3.082  19.248  1.00 42.85           O  
ANISOU 2281  O   SER A 336     4633   7144   4504    150   -523    547       O  
ATOM   2282  CB  SER A 336      46.271   1.816  16.811  1.00 47.44           C  
ANISOU 2282  CB  SER A 336     5100   7642   5283    283   -517    566       C  
ATOM   2283  OG  SER A 336      47.619   1.756  17.235  1.00 63.86           O  
ANISOU 2283  OG  SER A 336     7114   9794   7356    309   -583    602       O  
ATOM   2284  N   PRO A 337      46.111   1.567  20.194  1.00 46.96           N  
ANISOU 2284  N   PRO A 337     5117   7712   5013    228   -619    680       N  
ATOM   2285  CA  PRO A 337      45.997   2.222  21.517  1.00 47.34           C  
ANISOU 2285  CA  PRO A 337     5197   7841   4948    174   -653    678       C  
ATOM   2286  C   PRO A 337      46.382   3.702  21.497  1.00 47.10           C  
ANISOU 2286  C   PRO A 337     5137   7869   4890    114   -668    592       C  
ATOM   2287  O   PRO A 337      45.785   4.481  22.236  1.00 45.93           O  
ANISOU 2287  O   PRO A 337     5036   7755   4662     59   -659    551       O  
ATOM   2288  CB  PRO A 337      46.893   1.379  22.442  1.00 50.75           C  
ANISOU 2288  CB  PRO A 337     5612   8327   5344    215   -731    771       C  
ATOM   2289  CG  PRO A 337      47.158   0.114  21.696  1.00 55.67           C  
ANISOU 2289  CG  PRO A 337     6215   8875   6063    294   -724    830       C  
ATOM   2290  CD  PRO A 337      47.088   0.462  20.230  1.00 50.40           C  
ANISOU 2290  CD  PRO A 337     5513   8148   5489    302   -669    758       C  
ATOM   2291  N   ASP A 338      47.341   4.082  20.633  1.00 42.41           N  
ANISOU 2291  N   ASP A 338     4468   7282   4364    126   -685    562       N  
ATOM   2292  CA  ASP A 338      47.850   5.447  20.491  1.00 42.89           C  
ANISOU 2292  CA  ASP A 338     4491   7390   4416     68   -702    488       C  
ATOM   2293  C   ASP A 338      46.923   6.376  19.645  1.00 46.85           C  
ANISOU 2293  C   ASP A 338     5021   7832   4947     27   -629    405       C  
ATOM   2294  O   ASP A 338      47.135   7.595  19.603  1.00 48.26           O  
ANISOU 2294  O   ASP A 338     5187   8036   5114    -28   -639    339       O  
ATOM   2295  CB  ASP A 338      49.273   5.395  19.903  1.00 45.39           C  
ANISOU 2295  CB  ASP A 338     4708   7740   4798     98   -747    504       C  
ATOM   2296  CG  ASP A 338      49.314   5.106  18.412  1.00 60.70           C  
ANISOU 2296  CG  ASP A 338     6610   9612   6841    141   -689    491       C  
ATOM   2297  OD1 ASP A 338      48.708   4.099  17.981  1.00 60.52           O  
ANISOU 2297  OD1 ASP A 338     6622   9520   6853    194   -647    523       O  
ATOM   2298  OD2 ASP A 338      49.992   5.857  17.684  1.00 70.36           O1-
ANISOU 2298  OD2 ASP A 338     7771  10854   8108    121   -687    452       O1-
ATOM   2299  N   LYS A 339      45.890   5.805  19.001  1.00 40.21           N  
ANISOU 2299  N   LYS A 339     4222   6912   4145     53   -561    408       N  
ATOM   2300  CA  LYS A 339      45.038   6.533  18.072  1.00 37.90           C  
ANISOU 2300  CA  LYS A 339     3949   6560   3890     28   -495    340       C  
ATOM   2301  C   LYS A 339      43.676   6.859  18.625  1.00 38.82           C  
ANISOU 2301  C   LYS A 339     4141   6655   3952     -8   -452    311       C  
ATOM   2302  O   LYS A 339      43.057   6.034  19.302  1.00 38.84           O  
ANISOU 2302  O   LYS A 339     4186   6653   3919      7   -443    359       O  
ATOM   2303  CB  LYS A 339      44.943   5.791  16.743  1.00 39.62           C  
ANISOU 2303  CB  LYS A 339     4148   6706   4200     80   -453    352       C  
ATOM   2304  CG  LYS A 339      46.272   5.914  16.025  1.00 44.78           C  
ANISOU 2304  CG  LYS A 339     4719   7389   4906    104   -481    355       C  
ATOM   2305  CD  LYS A 339      46.396   5.027  14.869  1.00 50.93           C  
ANISOU 2305  CD  LYS A 339     5476   8112   5763    168   -448    374       C  
ATOM   2306  CE  LYS A 339      47.747   5.241  14.225  1.00 51.62           C  
ANISOU 2306  CE  LYS A 339     5475   8243   5895    190   -470    375       C  
ATOM   2307  NZ  LYS A 339      48.814   4.459  14.907  1.00 58.33           N1+
ANISOU 2307  NZ  LYS A 339     6277   9144   6741    235   -531    439       N1+
ATOM   2308  N   GLU A 340      43.219   8.092  18.341  1.00 31.54           N  
ANISOU 2308  N   GLU A 340     3233   5724   3028    -56   -424    233       N  
ATOM   2309  CA  GLU A 340      41.891   8.547  18.716  1.00 28.67           C  
ANISOU 2309  CA  GLU A 340     2932   5338   2625    -84   -375    194       C  
ATOM   2310  C   GLU A 340      40.819   8.001  17.727  1.00 32.99           C  
ANISOU 2310  C   GLU A 340     3496   5802   3237    -57   -309    196       C  
ATOM   2311  O   GLU A 340      40.806   8.361  16.548  1.00 30.02           O  
ANISOU 2311  O   GLU A 340     3097   5381   2928    -53   -285    163       O  
ATOM   2312  CB  GLU A 340      41.871  10.075  18.857  1.00 29.10           C  
ANISOU 2312  CB  GLU A 340     2994   5409   2653   -139   -379    110       C  
ATOM   2313  CG  GLU A 340      40.540  10.640  19.314  1.00 36.51           C  
ANISOU 2313  CG  GLU A 340     3994   6331   3547   -163   -327     62       C  
ATOM   2314  CD  GLU A 340      40.202  10.387  20.778  1.00 55.04           C  
ANISOU 2314  CD  GLU A 340     6387   8737   5788   -173   -338     81       C  
ATOM   2315  OE1 GLU A 340      40.996   9.735  21.497  1.00 43.14           O  
ANISOU 2315  OE1 GLU A 340     4869   7285   4238   -162   -392    138       O  
ATOM   2316  OE2 GLU A 340      39.113  10.830  21.199  1.00 38.38           O1-
ANISOU 2316  OE2 GLU A 340     4324   6621   3639   -189   -291     42       O1-
ATOM   2317  N   ARG A 341      39.931   7.111  18.240  1.00 30.59           N  
ANISOU 2317  N   ARG A 341     3232   5482   2909    -44   -281    241       N  
ATOM   2318  CA  ARG A 341      38.811   6.514  17.508  1.00 29.89           C  
ANISOU 2318  CA  ARG A 341     3162   5318   2875    -27   -225    248       C  
ATOM   2319  C   ARG A 341      37.527   6.578  18.295  1.00 32.21           C  
ANISOU 2319  C   ARG A 341     3504   5616   3118    -51   -181    244       C  
ATOM   2320  O   ARG A 341      37.517   6.315  19.492  1.00 31.85           O  
ANISOU 2320  O   ARG A 341     3484   5622   2996    -61   -194    281       O  
ATOM   2321  CB  ARG A 341      39.098   5.049  17.101  1.00 33.30           C  
ANISOU 2321  CB  ARG A 341     3584   5709   3360     24   -235    320       C  
ATOM   2322  CG  ARG A 341      39.702   4.870  15.696  1.00 44.62           C  
ANISOU 2322  CG  ARG A 341     4976   7098   4879     60   -237    305       C  
ATOM   2323  CD  ARG A 341      41.145   5.098  15.902  1.00 51.03           C  
ANISOU 2323  CD  ARG A 341     5742   7969   5679     70   -292    316       C  
ATOM   2324  NE  ARG A 341      42.030   4.900  14.767  1.00 50.43           N  
ANISOU 2324  NE  ARG A 341     5616   7874   5671    110   -300    311       N  
ATOM   2325  CZ  ARG A 341      42.585   5.877  14.062  1.00 40.34           C  
ANISOU 2325  CZ  ARG A 341     4300   6613   4415     93   -298    263       C  
ATOM   2326  NH1 ARG A 341      42.293   7.146  14.324  1.00 24.42           N1+
ANISOU 2326  NH1 ARG A 341     2295   4619   2364     37   -292    209       N1+
ATOM   2327  NH2 ARG A 341      43.438   5.595  13.097  1.00 26.09           N  
ANISOU 2327  NH2 ARG A 341     2447   4802   2665    133   -302    268       N  
ATOM   2328  N   LYS A 342      36.434   6.929  17.605  1.00 29.00           N  
ANISOU 2328  N   LYS A 342     3108   5158   2753    -61   -128    202       N  
ATOM   2329  CA  LYS A 342      35.084   7.025  18.188  1.00 26.82           C  
ANISOU 2329  CA  LYS A 342     2866   4883   2442    -81    -75    194       C  
ATOM   2330  C   LYS A 342      34.123   6.401  17.191  1.00 29.60           C  
ANISOU 2330  C   LYS A 342     3213   5157   2875    -68    -34    203       C  
ATOM   2331  O   LYS A 342      34.353   6.497  15.981  1.00 27.19           O  
ANISOU 2331  O   LYS A 342     2886   4804   2640    -52    -39    178       O  
ATOM   2332  CB  LYS A 342      34.698   8.496  18.462  1.00 26.66           C  
ANISOU 2332  CB  LYS A 342     2859   4889   2382   -112    -55    111       C  
ATOM   2333  CG  LYS A 342      35.487   9.179  19.595  1.00 26.62           C  
ANISOU 2333  CG  LYS A 342     2867   4961   2286   -134    -95     91       C  
ATOM   2334  CD  LYS A 342      35.163   8.554  20.953  1.00 30.76           C  
ANISOU 2334  CD  LYS A 342     3425   5543   2720   -139    -89    144       C  
ATOM   2335  CE  LYS A 342      36.115   8.996  22.031  1.00 37.27           C  
ANISOU 2335  CE  LYS A 342     4263   6447   3451   -156   -144    136       C  
ATOM   2336  NZ  LYS A 342      35.914   8.181  23.252  1.00 38.05           N1+
ANISOU 2336  NZ  LYS A 342     4393   6602   3461   -154   -144    206       N1+
ATOM   2337  N   MET A 343      33.059   5.752  17.692  1.00 25.54           N  
ANISOU 2337  N   MET A 343     2720   4634   2350    -77      5    241       N  
ATOM   2338  CA  MET A 343      32.053   5.107  16.844  1.00 25.55           C  
ANISOU 2338  CA  MET A 343     2715   4564   2428    -73     40    252       C  
ATOM   2339  C   MET A 343      30.700   5.136  17.543  1.00 28.77           C  
ANISOU 2339  C   MET A 343     3137   4987   2807   -100     96    259       C  
ATOM   2340  O   MET A 343      30.592   4.791  18.726  1.00 27.79           O  
ANISOU 2340  O   MET A 343     3034   4913   2614   -114    106    307       O  
ATOM   2341  CB  MET A 343      32.471   3.673  16.429  1.00 27.53           C  
ANISOU 2341  CB  MET A 343     2965   4763   2733    -45     12    320       C  
ATOM   2342  CG  MET A 343      31.414   2.889  15.571  1.00 28.55           C  
ANISOU 2342  CG  MET A 343     3092   4812   2944    -45     40    331       C  
ATOM   2343  SD  MET A 343      31.773   1.105  15.350  1.00 32.94           S  
ANISOU 2343  SD  MET A 343     3660   5298   3558    -17     10    416       S  
ATOM   2344  CE  MET A 343      33.320   1.151  14.438  1.00 28.73           C  
ANISOU 2344  CE  MET A 343     3106   4755   3055     35    -42    390       C  
ATOM   2345  N   ILE A 344      29.667   5.555  16.791  1.00 24.86           N  
ANISOU 2345  N   ILE A 344     2628   4454   2364   -107    134    213       N  
ATOM   2346  CA  ILE A 344      28.275   5.613  17.238  1.00 25.35           C  
ANISOU 2346  CA  ILE A 344     2689   4525   2418   -131    194    215       C  
ATOM   2347  C   ILE A 344      27.412   5.084  16.121  1.00 29.88           C  
ANISOU 2347  C   ILE A 344     3240   5025   3089   -130    208    216       C  
ATOM   2348  O   ILE A 344      27.827   5.100  14.951  1.00 28.72           O  
ANISOU 2348  O   ILE A 344     3083   4828   3002   -110    177    187       O  
ATOM   2349  CB  ILE A 344      27.823   7.062  17.694  1.00 28.01           C  
ANISOU 2349  CB  ILE A 344     3028   4911   2704   -139    229    139       C  
ATOM   2350  CG1 ILE A 344      27.945   8.110  16.546  1.00 26.80           C  
ANISOU 2350  CG1 ILE A 344     2859   4720   2604   -126    215     61       C  
ATOM   2351  CG2 ILE A 344      28.593   7.530  18.975  1.00 29.12           C  
ANISOU 2351  CG2 ILE A 344     3198   5131   2735   -145    213    137       C  
ATOM   2352  CD1 ILE A 344      27.168   9.407  16.764  1.00 26.39           C  
ANISOU 2352  CD1 ILE A 344     2806   4689   2532   -129    255    -11       C  
ATOM   2353  N   THR A 345      26.211   4.616  16.488  1.00 27.06           N  
ANISOU 2353  N   THR A 345     2873   4665   2744   -153    254    248       N  
ATOM   2354  CA  THR A 345      25.235   4.077  15.563  1.00 27.06           C  
ANISOU 2354  CA  THR A 345     2848   4600   2834   -163    266    251       C  
ATOM   2355  C   THR A 345      23.901   4.827  15.828  1.00 30.73           C  
ANISOU 2355  C   THR A 345     3286   5095   3295   -180    327    217       C  
ATOM   2356  O   THR A 345      23.469   4.944  16.973  1.00 31.65           O  
ANISOU 2356  O   THR A 345     3406   5272   3347   -197    372    239       O  
ATOM   2357  CB  THR A 345      25.166   2.530  15.662  1.00 31.57           C  
ANISOU 2357  CB  THR A 345     3428   5126   3442   -176    255    336       C  
ATOM   2358  CG2 THR A 345      24.147   1.923  14.694  1.00 24.02           C  
ANISOU 2358  CG2 THR A 345     2446   4097   2583   -192    260    337       C  
ATOM   2359  OG1 THR A 345      26.442   1.961  15.359  1.00 30.81           O  
ANISOU 2359  OG1 THR A 345     3354   5000   3352   -148    198    357       O  
ATOM   2360  N   ILE A 346      23.275   5.341  14.764  1.00 27.98           N  
ANISOU 2360  N   ILE A 346     2910   4709   3012   -173    329    163       N  
ATOM   2361  CA  ILE A 346      22.000   6.041  14.891  1.00 27.60           C  
ANISOU 2361  CA  ILE A 346     2828   4684   2975   -181    382    130       C  
ATOM   2362  C   ILE A 346      20.899   4.956  14.881  1.00 30.40           C  
ANISOU 2362  C   ILE A 346     3150   5014   3386   -214    407    188       C  
ATOM   2363  O   ILE A 346      20.777   4.241  13.875  1.00 30.00           O  
ANISOU 2363  O   ILE A 346     3090   4896   3413   -219    372    197       O  
ATOM   2364  CB  ILE A 346      21.856   7.167  13.803  1.00 29.53           C  
ANISOU 2364  CB  ILE A 346     3056   4903   3261   -156    366     49       C  
ATOM   2365  CG1 ILE A 346      23.061   8.141  13.863  1.00 29.45           C  
ANISOU 2365  CG1 ILE A 346     3079   4912   3198   -133    338      3       C  
ATOM   2366  CG2 ILE A 346      20.496   7.916  13.938  1.00 28.39           C  
ANISOU 2366  CG2 ILE A 346     2871   4781   3134   -156    421     14       C  
ATOM   2367  CD1 ILE A 346      23.158   9.211  12.719  1.00 29.23           C  
ANISOU 2367  CD1 ILE A 346     3045   4850   3211   -109    315    -64       C  
ATOM   2368  N   ARG A 347      20.134   4.812  16.008  1.00 27.86           N  
ANISOU 2368  N   ARG A 347     2814   4748   3023   -239    468    226       N  
ATOM   2369  CA  ARG A 347      19.039   3.813  16.129  1.00 28.78           C  
ANISOU 2369  CA  ARG A 347     2894   4848   3193   -280    500    291       C  
ATOM   2370  C   ARG A 347      17.963   4.096  15.063  1.00 32.15           C  
ANISOU 2370  C   ARG A 347     3266   5238   3712   -283    502    247       C  
ATOM   2371  O   ARG A 347      17.623   5.257  14.835  1.00 31.23           O  
ANISOU 2371  O   ARG A 347     3129   5146   3590   -256    519    179       O  
ATOM   2372  CB  ARG A 347      18.352   3.850  17.531  1.00 32.99           C  
ANISOU 2372  CB  ARG A 347     3415   5464   3655   -303    578    332       C  
ATOM   2373  CG  ARG A 347      19.225   3.580  18.725  1.00 44.91           C  
ANISOU 2373  CG  ARG A 347     4976   7026   5062   -304    582    381       C  
ATOM   2374  CD  ARG A 347      18.388   3.282  19.976  1.00 47.99           C  
ANISOU 2374  CD  ARG A 347     5351   7489   5394   -336    661    444       C  
ATOM   2375  NE  ARG A 347      19.107   2.401  20.898  1.00 47.00           N  
ANISOU 2375  NE  ARG A 347     5272   7384   5201   -353    650    531       N  
ATOM   2376  CZ  ARG A 347      19.704   2.803  22.017  1.00 77.07           C  
ANISOU 2376  CZ  ARG A 347     9123  11272   8889   -340    665    537       C  
ATOM   2377  NH1 ARG A 347      19.662   4.080  22.380  1.00 69.29           N1+
ANISOU 2377  NH1 ARG A 347     8140  10351   7835   -312    695    452       N1+
ATOM   2378  NH2 ARG A 347      20.339   1.929  22.790  1.00 71.45           N  
ANISOU 2378  NH2 ARG A 347     8452  10575   8121   -354    648    625       N  
ATOM   2379  N   GLY A 348      17.457   3.046  14.422  1.00 30.97           N  
ANISOU 2379  N   GLY A 348     3094   5026   3647   -314    479    287       N  
ATOM   2380  CA  GLY A 348      16.353   3.138  13.466  1.00 31.56           C  
ANISOU 2380  CA  GLY A 348     3111   5068   3811   -325    475    258       C  
ATOM   2381  C   GLY A 348      16.720   3.758  12.130  1.00 33.37           C  
ANISOU 2381  C   GLY A 348     3349   5252   4078   -288    417    183       C  
ATOM   2382  O   GLY A 348      15.826   4.046  11.335  1.00 32.80           O  
ANISOU 2382  O   GLY A 348     3230   5163   4069   -289    410    151       O  
ATOM   2383  N   SER A 349      18.034   3.977  11.869  1.00 27.55           N  
ANISOU 2383  N   SER A 349     2667   4500   3300   -254    376    161       N  
ATOM   2384  CA  SER A 349      18.486   4.648  10.645  1.00 26.28           C  
ANISOU 2384  CA  SER A 349     2517   4305   3163   -218    328     95       C  
ATOM   2385  C   SER A 349      19.011   3.691   9.556  1.00 28.31           C  
ANISOU 2385  C   SER A 349     2799   4487   3471   -216    264    101       C  
ATOM   2386  O   SER A 349      19.392   2.545   9.825  1.00 26.71           O  
ANISOU 2386  O   SER A 349     2620   4253   3275   -234    249    153       O  
ATOM   2387  CB  SER A 349      19.514   5.725  10.975  1.00 28.19           C  
ANISOU 2387  CB  SER A 349     2795   4586   3330   -182    329     56       C  
ATOM   2388  OG  SER A 349      20.769   5.168  11.333  1.00 29.97           O  
ANISOU 2388  OG  SER A 349     3067   4808   3513   -177    303     87       O  
ATOM   2389  N   VAL A 350      19.020   4.191   8.321  1.00 26.06           N  
ANISOU 2389  N   VAL A 350     2511   4172   3218   -192    226     47       N  
ATOM   2390  CA  VAL A 350      19.419   3.473   7.105  1.00 24.42           C  
ANISOU 2390  CA  VAL A 350     2326   3898   3054   -182    167     33       C  
ATOM   2391  C   VAL A 350      20.554   4.235   6.421  1.00 26.06           C  
ANISOU 2391  C   VAL A 350     2568   4110   3225   -137    140    -10       C  
ATOM   2392  O   VAL A 350      20.793   5.388   6.751  1.00 24.19           O  
ANISOU 2392  O   VAL A 350     2329   3918   2944   -119    163    -36       O  
ATOM   2393  CB  VAL A 350      18.216   3.189   6.119  1.00 25.70           C  
ANISOU 2393  CB  VAL A 350     2449   4022   3294   -203    141     15       C  
ATOM   2394  CG1 VAL A 350      17.152   2.279   6.747  1.00 27.66           C  
ANISOU 2394  CG1 VAL A 350     2660   4261   3590   -257    164     65       C  
ATOM   2395  CG2 VAL A 350      17.590   4.474   5.568  1.00 24.43           C  
ANISOU 2395  CG2 VAL A 350     2254   3890   3137   -181    146    -37       C  
ATOM   2396  N   HIS A 351      21.252   3.577   5.465  1.00 24.54           N  
ANISOU 2396  N   HIS A 351     2406   3869   3051   -119     94    -20       N  
ATOM   2397  CA  HIS A 351      22.361   4.127   4.703  1.00 24.39           C  
ANISOU 2397  CA  HIS A 351     2415   3852   3000    -78     70    -55       C  
ATOM   2398  C   HIS A 351      22.022   5.511   4.127  1.00 27.27           C  
ANISOU 2398  C   HIS A 351     2762   4242   3357    -62     74   -102       C  
ATOM   2399  O   HIS A 351      22.845   6.427   4.176  1.00 24.98           O  
ANISOU 2399  O   HIS A 351     2487   3981   3023    -40     81   -119       O  
ATOM   2400  CB  HIS A 351      22.772   3.150   3.568  1.00 23.25           C  
ANISOU 2400  CB  HIS A 351     2297   3647   2888    -60     23    -67       C  
ATOM   2401  CG  HIS A 351      24.184   3.319   3.097  1.00 24.50           C  
ANISOU 2401  CG  HIS A 351     2487   3812   3009    -18      8    -82       C  
ATOM   2402  CD2 HIS A 351      24.668   3.435   1.829  1.00 25.48           C  
ANISOU 2402  CD2 HIS A 351     2628   3920   3133     14    -20   -120       C  
ATOM   2403  ND1 HIS A 351      25.256   3.356   3.999  1.00 24.91           N  
ANISOU 2403  ND1 HIS A 351     2551   3897   3017     -8     23    -53       N  
ATOM   2404  CE1 HIS A 351      26.345   3.488   3.257  1.00 24.35           C  
ANISOU 2404  CE1 HIS A 351     2497   3827   2928     30      5    -74       C  
ATOM   2405  NE2 HIS A 351      26.038   3.534   1.944  1.00 25.86           N  
ANISOU 2405  NE2 HIS A 351     2693   3990   3142     45    -17   -114       N  
ATOM   2406  N   GLN A 352      20.792   5.652   3.617  1.00 25.24           N  
ANISOU 2406  N   GLN A 352     2473   3972   3144    -75     68   -118       N  
ATOM   2407  CA  GLN A 352      20.344   6.865   2.950  1.00 25.05           C  
ANISOU 2407  CA  GLN A 352     2432   3963   3123    -56     64   -158       C  
ATOM   2408  C   GLN A 352      20.051   8.032   3.912  1.00 27.12           C  
ANISOU 2408  C   GLN A 352     2675   4272   3359    -54    111   -164       C  
ATOM   2409  O   GLN A 352      19.894   9.144   3.412  1.00 25.94           O  
ANISOU 2409  O   GLN A 352     2520   4129   3207    -32    107   -195       O  
ATOM   2410  CB  GLN A 352      19.163   6.570   1.988  1.00 26.11           C  
ANISOU 2410  CB  GLN A 352     2537   4067   3316    -65     32   -174       C  
ATOM   2411  CG  GLN A 352      19.628   5.846   0.655  1.00 27.99           C  
ANISOU 2411  CG  GLN A 352     2809   4261   3565    -51    -23   -193       C  
ATOM   2412  CD  GLN A 352      20.917   6.418   0.072  1.00 48.28           C  
ANISOU 2412  CD  GLN A 352     5420   6840   6083    -12    -32   -211       C  
ATOM   2413  NE2 GLN A 352      21.969   5.595  -0.049  1.00 37.91           N  
ANISOU 2413  NE2 GLN A 352     4143   5509   4753      0    -42   -203       N  
ATOM   2414  OE1 GLN A 352      21.023   7.617  -0.192  1.00 36.31           O  
ANISOU 2414  OE1 GLN A 352     3902   5349   4546      7    -24   -228       O  
ATOM   2415  N   ASN A 353      20.001   7.818   5.273  1.00 23.95           N  
ANISOU 2415  N   ASN A 353     2266   3900   2932    -74    153   -135       N  
ATOM   2416  CA  ASN A 353      19.828   8.945   6.225  1.00 23.32           C  
ANISOU 2416  CA  ASN A 353     2177   3868   2816    -68    198   -151       C  
ATOM   2417  C   ASN A 353      20.950  10.022   6.118  1.00 27.03           C  
ANISOU 2417  C   ASN A 353     2682   4348   3240    -42    190   -180       C  
ATOM   2418  O   ASN A 353      20.741  11.178   6.498  1.00 25.05           O  
ANISOU 2418  O   ASN A 353     2427   4118   2973    -30    214   -210       O  
ATOM   2419  CB  ASN A 353      19.657   8.462   7.672  1.00 27.03           C  
ANISOU 2419  CB  ASN A 353     2640   4375   3254    -93    244   -113       C  
ATOM   2420  CG  ASN A 353      18.240   7.990   7.974  1.00 35.97           C  
ANISOU 2420  CG  ASN A 353     3721   5514   4431   -119    273    -92       C  
ATOM   2421  ND2 ASN A 353      17.277   8.899   8.040  1.00 26.14           N  
ANISOU 2421  ND2 ASN A 353     2436   4292   3204   -107    303   -122       N  
ATOM   2422  OD1 ASN A 353      17.982   6.799   8.096  1.00 26.56           O  
ANISOU 2422  OD1 ASN A 353     2521   4303   3267   -150    269    -48       O  
ATOM   2423  N   PHE A 354      22.119   9.640   5.569  1.00 23.94           N  
ANISOU 2423  N   PHE A 354     2323   3940   2834    -34    156   -173       N  
ATOM   2424  CA  PHE A 354      23.245  10.579   5.473  1.00 24.51           C  
ANISOU 2424  CA  PHE A 354     2422   4024   2866    -19    148   -195       C  
ATOM   2425  C   PHE A 354      23.206  11.418   4.190  1.00 29.91           C  
ANISOU 2425  C   PHE A 354     3108   4683   3573      3    124   -224       C  
ATOM   2426  O   PHE A 354      23.981  12.366   4.071  1.00 32.32           O  
ANISOU 2426  O   PHE A 354     3431   4995   3855     11    120   -241       O  
ATOM   2427  CB  PHE A 354      24.601   9.872   5.666  1.00 24.19           C  
ANISOU 2427  CB  PHE A 354     2407   3990   2794    -19    130   -168       C  
ATOM   2428  CG  PHE A 354      24.713   9.160   7.009  1.00 24.44           C  
ANISOU 2428  CG  PHE A 354     2442   4050   2795    -38    151   -133       C  
ATOM   2429  CD1 PHE A 354      25.069   9.859   8.161  1.00 25.90           C  
ANISOU 2429  CD1 PHE A 354     2635   4279   2927    -47    173   -139       C  
ATOM   2430  CD2 PHE A 354      24.480   7.789   7.110  1.00 26.00           C  
ANISOU 2430  CD2 PHE A 354     2638   4227   3015    -49    145    -92       C  
ATOM   2431  CE1 PHE A 354      25.174   9.209   9.397  1.00 27.53           C  
ANISOU 2431  CE1 PHE A 354     2848   4518   3094    -63    191   -101       C  
ATOM   2432  CE2 PHE A 354      24.586   7.137   8.347  1.00 29.70           C  
ANISOU 2432  CE2 PHE A 354     3112   4721   3452    -67    164    -49       C  
ATOM   2433  CZ  PHE A 354      24.934   7.855   9.483  1.00 27.87           C  
ANISOU 2433  CZ  PHE A 354     2888   4542   3159    -73    187    -52       C  
ATOM   2434  N   ALA A 355      22.306  11.106   3.243  1.00 24.56           N  
ANISOU 2434  N   ALA A 355     2413   3978   2941      9    105   -229       N  
ATOM   2435  CA  ALA A 355      22.286  11.868   1.994  1.00 24.97           C  
ANISOU 2435  CA  ALA A 355     2470   4011   3006     31     78   -250       C  
ATOM   2436  C   ALA A 355      20.927  12.582   1.819  1.00 26.73           C  
ANISOU 2436  C   ALA A 355     2661   4227   3268     40     83   -269       C  
ATOM   2437  O   ALA A 355      20.016  12.342   2.598  1.00 24.86           O  
ANISOU 2437  O   ALA A 355     2392   4003   3050     28    109   -265       O  
ATOM   2438  CB  ALA A 355      22.634  10.962   0.798  1.00 25.27           C  
ANISOU 2438  CB  ALA A 355     2523   4025   3053     40     39   -245       C  
ATOM   2439  N   ASP A 356      20.793  13.460   0.808  1.00 23.26           N  
ANISOU 2439  N   ASP A 356     2227   3771   2839     63     60   -284       N  
ATOM   2440  CA  ASP A 356      19.595  14.286   0.624  1.00 20.59           C  
ANISOU 2440  CA  ASP A 356     1858   3426   2539     80     61   -300       C  
ATOM   2441  C   ASP A 356      18.342  13.574   0.151  1.00 24.16           C  
ANISOU 2441  C   ASP A 356     2268   3872   3040     77     42   -296       C  
ATOM   2442  O   ASP A 356      17.256  14.139   0.288  1.00 21.20           O  
ANISOU 2442  O   ASP A 356     1853   3501   2701     90     51   -305       O  
ATOM   2443  CB  ASP A 356      19.885  15.450  -0.342  1.00 22.19           C  
ANISOU 2443  CB  ASP A 356     2083   3609   2739    106     39   -309       C  
ATOM   2444  CG  ASP A 356      20.852  16.486   0.180  1.00 25.07           C  
ANISOU 2444  CG  ASP A 356     2479   3974   3073    107     59   -318       C  
ATOM   2445  OD1 ASP A 356      21.113  16.493   1.403  1.00 27.35           O  
ANISOU 2445  OD1 ASP A 356     2769   4281   3342     92     93   -325       O  
ATOM   2446  OD2 ASP A 356      21.339  17.311  -0.641  1.00 25.28           O1-
ANISOU 2446  OD2 ASP A 356     2531   3981   3094    120     40   -315       O1-
ATOM   2447  N   PHE A 357      18.473  12.347  -0.417  1.00 22.63           N  
ANISOU 2447  N   PHE A 357     2081   3667   2850     61     10   -284       N  
ATOM   2448  CA  PHE A 357      17.290  11.613  -0.874  1.00 23.77           C  
ANISOU 2448  CA  PHE A 357     2184   3802   3046     49    -17   -282       C  
ATOM   2449  C   PHE A 357      16.302  11.340   0.274  1.00 25.01           C  
ANISOU 2449  C   PHE A 357     2288   3979   3236     26     24   -272       C  
ATOM   2450  O   PHE A 357      15.116  11.228   0.001  1.00 22.09           O  
ANISOU 2450  O   PHE A 357     1867   3610   2917     22     10   -273       O  
ATOM   2451  CB  PHE A 357      17.669  10.333  -1.649  1.00 24.75           C  
ANISOU 2451  CB  PHE A 357     2333   3902   3169     35    -58   -278       C  
ATOM   2452  CG  PHE A 357      18.475  10.547  -2.919  1.00 24.29           C  
ANISOU 2452  CG  PHE A 357     2320   3832   3076     61    -97   -291       C  
ATOM   2453  CD1 PHE A 357      17.976  11.326  -3.962  1.00 26.26           C  
ANISOU 2453  CD1 PHE A 357     2566   4080   3331     85   -131   -304       C  
ATOM   2454  CD2 PHE A 357      19.715   9.947  -3.081  1.00 23.57           C  
ANISOU 2454  CD2 PHE A 357     2274   3735   2946     64    -97   -289       C  
ATOM   2455  CE1 PHE A 357      18.713  11.519  -5.130  1.00 26.66           C  
ANISOU 2455  CE1 PHE A 357     2661   4127   3342    108   -161   -309       C  
ATOM   2456  CE2 PHE A 357      20.457  10.141  -4.249  1.00 25.37           C  
ANISOU 2456  CE2 PHE A 357     2542   3961   3137     89   -124   -299       C  
ATOM   2457  CZ  PHE A 357      19.957  10.926  -5.268  1.00 24.65           C  
ANISOU 2457  CZ  PHE A 357     2450   3871   3045    109   -154   -308       C  
ATOM   2458  N   THR A 358      16.797  11.256   1.553  1.00 23.06           N  
ANISOU 2458  N   THR A 358     2051   3753   2958     12     75   -259       N  
ATOM   2459  CA  THR A 358      15.991  11.076   2.788  1.00 24.53           C  
ANISOU 2459  CA  THR A 358     2193   3969   3158     -8    127   -245       C  
ATOM   2460  C   THR A 358      15.005  12.254   3.023  1.00 28.25           C  
ANISOU 2460  C   THR A 358     2619   4461   3653     20    155   -267       C  
ATOM   2461  O   THR A 358      14.058  12.121   3.788  1.00 25.99           O  
ANISOU 2461  O   THR A 358     2281   4202   3392      9    196   -259       O  
ATOM   2462  CB  THR A 358      16.920  10.827   4.038  1.00 24.66           C  
ANISOU 2462  CB  THR A 358     2243   4009   3117    -23    169   -227       C  
ATOM   2463  CG2 THR A 358      17.466  12.096   4.659  1.00 25.34           C  
ANISOU 2463  CG2 THR A 358     2353   4117   3158      1    200   -253       C  
ATOM   2464  OG1 THR A 358      16.201  10.082   5.040  1.00 26.20           O  
ANISOU 2464  OG1 THR A 358     2402   4228   3325    -54    209   -197       O  
ATOM   2465  N   PHE A 359      15.248  13.402   2.377  1.00 25.49           N  
ANISOU 2465  N   PHE A 359     2291   4097   3298     58    136   -294       N  
ATOM   2466  CA  PHE A 359      14.355  14.569   2.470  1.00 24.77           C  
ANISOU 2466  CA  PHE A 359     2162   4013   3236     94    155   -317       C  
ATOM   2467  C   PHE A 359      13.502  14.765   1.228  1.00 29.19           C  
ANISOU 2467  C   PHE A 359     2687   4554   3850    116    102   -319       C  
ATOM   2468  O   PHE A 359      12.607  15.606   1.254  1.00 29.62           O  
ANISOU 2468  O   PHE A 359     2700   4615   3941    149    113   -334       O  
ATOM   2469  CB  PHE A 359      15.168  15.842   2.758  1.00 25.79           C  
ANISOU 2469  CB  PHE A 359     2339   4134   3326    123    171   -343       C
[truncated: 135,242 more chars]
