# Supplementary material for: Solvent-Site Prediction for Fragment Docking and Its Implication on Fragment-Based Drug Discovery
Source: J Chem Inf Model. 2025 Nov 24;65(23):12959–77. doi: 10.1021/acs.jcim.5c02352 (PMC12690578; doi:10.1021/acs.jcim.5c02352)
Supplement: Supplementary file 3 [file ci5c02352_si_003.zip › Frag2Lead_dataset/2016-14/frag.sdf]

frag.A
 OpenBabel08112213263D

 18 19  0  0  0  0  0  0  0  0999 V2000
   17.9440   58.4010   10.7510 C   0  0  0  0  0  0  0  0  0  0  0  0
   18.2510   59.5900   10.0170 O   0  0  0  0  0  0  0  0  0  0  0  0
   18.0890   60.8460   10.5690 C   0  0  0  0  0  0  0  0  0  0  0  0
   18.7230   66.8550   12.2070 O   0  5  0  0  0  0  0  0  0  0  0  0
   17.9010   61.0270   11.9520 C   0  0  0  0  0  0  0  0  0  0  0  0
   19.8530   65.0260   12.6710 O   0  0  0  0  0  0  0  0  0  0  0  0
   17.7320   62.3130   12.4730 C   0  0  0  0  0  0  0  0  0  0  0  0
   17.7610   63.4460   11.6530 C   0  0  0  0  0  0  0  0  0  0  0  0
   17.5240   64.8080   12.2800 C   0  0  0  0  0  0  0  0  0  0  0  0
   18.7880   65.6180   12.3860 C   0  0  0  0  0  0  0  0  0  0  0  0
   17.9310   63.3170   10.2650 C   0  0  0  0  0  0  0  0  0  0  0  0
   18.1150   62.0500    9.6820 C   0  0  0  0  0  0  0  0  0  0  0  0
   18.2760   61.8880    8.2020 C   0  0  0  0  0  0  0  0  0  0  0  0
   19.2040   60.9870    7.6630 C   0  0  0  0  0  0  0  0  0  0  0  0
   19.2860   60.8060    6.2780 C   0  0  0  0  0  0  0  0  0  0  0  0
   18.4890   61.5550    5.4180 C   0  0  0  0  0  0  0  0  0  0  0  0
   17.5720   62.4640    5.9500 C   0  0  0  0  0  0  0  0  0  0  0  0
   17.4510   62.6160    7.3340 C   0  0  0  0  0  0  0  0  0  0  0  0
  1  2  1  0  0  0  0
  2  3  1  0  0  0  0
  3  5  2  0  0  0  0
  3 12  1  0  0  0  0
  4 10  1  0  0  0  0
  5  7  1  0  0  0  0
  6 10  2  0  0  0  0
  7  8  2  0  0  0  0
  8  9  1  0  0  0  0
  8 11  1  0  0  0  0
  9 10  1  0  0  0  0
 11 12  2  0  0  0  0
 12 13  1  0  0  0  0
 13 14  2  0  0  0  0
 13 18  1  0  0  0  0
 14 15  1  0  0  0  0
 15 16  2  0  0  0  0
 16 17  1  0  0  0  0
 17 18  2  0  0  0  0
M  CHG  1   4  -1
M  END
$$$$
