# Supplementary material for: Solvent-Site Prediction for Fragment Docking and Its Implication on Fragment-Based Drug Discovery
Source: J Chem Inf Model. 2025 Nov 24;65(23):12959–77. doi: 10.1021/acs.jcim.5c02352 (PMC12690578; doi:10.1021/acs.jcim.5c02352)
Supplement: Supplementary file 3 [file ci5c02352_si_003.zip › Frag2Lead_dataset/2016-14/lead.sdf]

lead.A
 OpenBabel08112213263D

 25 26  0  0  0  0  0  0  0  0999 V2000
   18.2560   63.0590   10.5210 C   0  0  0  0  0  0  0  0  0  0  0  0
   18.0560   63.1720   11.8960 C   0  0  0  0  0  0  0  0  0  0  0  0
   17.9020   62.0170   12.6830 C   0  0  0  0  0  0  0  0  0  0  0  0
   17.9900   60.7770   12.0540 C   0  0  0  0  0  0  0  0  0  0  0  0
   18.1870   60.6760   10.6790 C   0  0  0  0  0  0  0  0  0  0  0  0
   18.3130   61.8200    9.8920 C   0  0  0  0  0  0  0  0  0  0  0  0
   18.0910   64.5600   12.4400 C   0  0  0  0  0  0  0  0  0  0  0  0
   17.6410   62.0740   14.1720 C   0  0  0  0  0  0  0  0  0  0  0  0
   18.1930   59.4210   10.1220 O   0  0  0  0  0  0  0  0  0  0  0  0
   18.0330   58.2630   10.9530 C   0  0  0  0  0  0  0  0  0  0  0  0
   18.4710   61.7460    8.4380 C   0  0  0  0  0  0  0  0  0  0  0  0
   17.0790   65.0510   12.9360 O   0  0  0  0  0  0  0  0  0  0  0  0
   19.2930   65.2250   12.3460 N   0  0  0  0  0  0  0  0  0  0  0  0
   19.2620   60.4760    7.6500 S   0  0  0  0  0  0  0  0  0  0  0  0
   18.9160   61.1260    6.1060 C   0  0  0  0  0  0  0  0  0  0  0  0
   18.2320   62.2700    6.2010 C   0  0  0  0  0  0  0  0  0  0  0  0
   17.9710   62.6390    7.5270 C   0  0  0  0  0  0  0  0  0  0  0  0
   19.3470   60.3970    4.9690 C   0  0  0  0  0  0  0  0  0  0  0  0
   19.5400   66.7470   12.7940 S   0  0  0  0  0  0  0  0  0  0  0  0
   18.5560   67.5270   12.1710 O   0  0  0  0  0  0  0  0  0  0  0  0
   19.2670   66.7490   14.4960 C   0  0  0  0  0  0  0  0  0  0  0  0
   20.9140   67.0010   12.5510 O   0  0  0  0  0  0  0  0  0  0  0  0
   19.7300   59.6600    4.1170 C   0  0  0  0  0  0  0  0  0  0  0  0
   20.1110   58.5940    3.1900 C   0  0  0  0  0  0  0  0  0  0  0  0
   21.4420   58.7480    2.7540 O   0  0  0  0  0  0  0  0  0  0  0  0
  1  2  2  0  0  0  0
  1  6  1  0  0  0  0
  2  3  1  0  0  0  0
  2  7  1  0  0  0  0
  3  4  2  0  0  0  0
  3  8  1  0  0  0  0
  4  5  1  0  0  0  0
  5  6  2  0  0  0  0
  5  9  1  0  0  0  0
  6 11  1  0  0  0  0
  7 12  2  0  0  0  0
  7 13  1  0  0  0  0
  9 10  1  0  0  0  0
 11 14  1  0  0  0  0
 11 17  2  0  0  0  0
 13 19  1  0  0  0  0
 14 15  1  0  0  0  0
 15 16  2  0  0  0  0
 15 18  1  0  0  0  0
 16 17  1  0  0  0  0
 18 23  3  0  0  0  0
 19 20  2  0  0  0  0
 19 21  1  0  0  0  0
 19 22  2  0  0  0  0
 23 24  1  0  0  0  0
 24 25  1  0  0  0  0
M  END
$$$$
