# Supplementary material for: Solvent-Site Prediction for Fragment Docking and Its Implication on Fragment-Based Drug Discovery
Source: J Chem Inf Model. 2025 Nov 24;65(23):12959–77. doi: 10.1021/acs.jcim.5c02352 (PMC12690578; doi:10.1021/acs.jcim.5c02352)
Supplement: Supplementary file 3 [file ci5c02352_si_003.zip › Frag2Lead_dataset/2016-14/rec-frag.pdb]

ATOM      1  N   ASN A 272      42.282  59.185  42.638  1.00 69.60           N  
ATOM      2  CA  ASN A 272      41.922  59.478  41.248  1.00 69.02           C  
ATOM      3  C   ASN A 272      42.823  60.554  40.605  1.00 70.44           C  
ATOM      4  O   ASN A 272      42.911  60.622  39.371  1.00 69.38           O  
ATOM      5  CB  ASN A 272      40.447  59.894  41.156  1.00 71.04           C  
ATOM      6  CG  ASN A 272      39.866  59.811  39.765  1.00 95.27           C  
ATOM      7  ND2 ASN A 272      39.416  58.632  39.375  1.00 89.85           N  
ATOM      8  OD1 ASN A 272      39.814  60.794  39.029  1.00 86.62           O  
ATOM      9  N   MET A 273      43.486  61.385  41.443  1.00 65.21           N  
ATOM     10  CA  MET A 273      44.348  62.487  41.003  1.00 64.36           C  
ATOM     11  C   MET A 273      45.600  62.049  40.232  1.00 65.75           C  
ATOM     12  O   MET A 273      46.146  62.854  39.478  1.00 65.65           O  
ATOM     13  CB  MET A 273      44.722  63.408  42.177  1.00 66.71           C  
ATOM     14  CG  MET A 273      43.593  64.349  42.597  1.00 70.37           C  
ATOM     15  SD  MET A 273      43.101  65.591  41.363  1.00 74.70           S  
ATOM     16  CE  MET A 273      44.505  66.689  41.417  1.00 71.32           C  
ATOM     17  N   ASP A 274      46.031  60.783  40.377  1.00 60.11           N  
ATOM     18  CA  ASP A 274      47.195  60.252  39.660  1.00 58.92           C  
ATOM     19  C   ASP A 274      46.970  60.123  38.140  1.00 59.57           C  
ATOM     20  O   ASP A 274      47.940  60.163  37.382  1.00 60.86           O  
ATOM     21  CB  ASP A 274      47.677  58.919  40.272  1.00 61.36           C  
ATOM     22  CG  ASP A 274      46.660  57.782  40.346  1.00 78.25           C  
ATOM     23  OD1 ASP A 274      47.087  56.610  40.477  1.00 79.83           O  
ATOM     24  OD2 ASP A 274      45.435  58.067  40.329  1.00 84.85           O1-
ATOM     25  N   VAL A 275      45.701  59.996  37.698  1.00 51.37           N  
ATOM     26  CA  VAL A 275      45.322  59.859  36.290  1.00 49.23           C  
ATOM     27  C   VAL A 275      44.900  61.212  35.675  1.00 48.29           C  
ATOM     28  O   VAL A 275      45.202  61.472  34.505  1.00 47.45           O  
ATOM     29  CB  VAL A 275      44.213  58.769  36.121  1.00 53.49           C  
ATOM     30  CG1 VAL A 275      43.755  58.634  34.668  1.00 53.19           C  
ATOM     31  CG2 VAL A 275      44.670  57.413  36.660  1.00 53.17           C  
ATOM     32  N   ILE A 276      44.218  62.067  36.463  1.00 41.68           N  
ATOM     33  CA  ILE A 276      43.641  63.343  36.000  1.00 40.32           C  
ATOM     34  C   ILE A 276      44.408  64.622  36.410  1.00 43.76           C  
ATOM     35  O   ILE A 276      44.186  65.686  35.800  1.00 42.85           O  
ATOM     36  CB  ILE A 276      42.142  63.449  36.438  1.00 42.52           C  
ATOM     37  CG1 ILE A 276      41.984  63.503  37.993  1.00 42.42           C  
ATOM     38  CG2 ILE A 276      41.295  62.336  35.799  1.00 41.30           C  
ATOM     39  CD1 ILE A 276      40.674  64.026  38.520  1.00 41.75           C  
ATOM     40  N   GLY A 277      45.230  64.525  37.455  1.00 40.48           N  
ATOM     41  CA  GLY A 277      46.000  65.642  38.005  1.00 40.78           C  
ATOM     42  C   GLY A 277      46.784  66.487  37.021  1.00 44.61           C  
ATOM     43  O   GLY A 277      46.743  67.720  37.108  1.00 44.38           O  
ATOM     44  N   GLU A 278      47.485  65.837  36.068  1.00 41.12           N  
ATOM     45  CA  GLU A 278      48.295  66.525  35.051  1.00 41.23           C  
ATOM     46  C   GLU A 278      47.468  67.466  34.182  1.00 47.19           C  
ATOM     47  O   GLU A 278      47.855  68.622  34.009  1.00 46.71           O  
ATOM     48  CB  GLU A 278      49.099  65.526  34.198  1.00 42.45           C  
ATOM     49  CG  GLU A 278      50.071  66.155  33.198  1.00 50.99           C  
ATOM     50  CD  GLU A 278      51.104  67.128  33.744  1.00 66.38           C  
ATOM     51  OE1 GLU A 278      51.701  66.844  34.811  1.00 49.39           O  
ATOM     52  OE2 GLU A 278      51.327  68.172  33.088  1.00 56.65           O1-
ATOM     53  N   ARG A 279      46.324  66.976  33.661  1.00 45.10           N  
ATOM     54  CA  ARG A 279      45.386  67.745  32.832  1.00 44.65           C  
ATOM     55  C   ARG A 279      44.867  68.974  33.579  1.00 49.00           C  
ATOM     56  O   ARG A 279      44.821  70.051  32.993  1.00 49.67           O  
ATOM     57  CB  ARG A 279      44.206  66.864  32.420  1.00 43.86           C  
ATOM     58  CG  ARG A 279      44.439  66.082  31.149  1.00 48.10           C  
ATOM     59  CD  ARG A 279      43.316  65.108  30.923  1.00 40.66           C  
ATOM     60  NE  ARG A 279      43.480  63.919  31.757  1.00 41.47           N  
ATOM     61  CZ  ARG A 279      42.830  62.777  31.572  1.00 51.96           C  
ATOM     62  NH1 ARG A 279      41.957  62.655  30.582  1.00 48.53           N1+
ATOM     63  NH2 ARG A 279      43.058  61.744  32.367  1.00 37.13           N  
ATOM     64  N   ILE A 280      44.488  68.811  34.868  1.00 45.55           N  
ATOM     65  CA  ILE A 280      43.984  69.894  35.723  1.00 45.51           C  
ATOM     66  C   ILE A 280      45.117  70.898  35.995  1.00 49.98           C  
ATOM     67  O   ILE A 280      44.907  72.095  35.809  1.00 49.82           O  
ATOM     68  CB  ILE A 280      43.293  69.366  37.021  1.00 48.06           C  
ATOM     69  CG1 ILE A 280      42.111  68.414  36.677  1.00 47.94           C  
ATOM     70  CG2 ILE A 280      42.812  70.529  37.910  1.00 47.97           C  
ATOM     71  CD1 ILE A 280      41.847  67.373  37.694  1.00 50.00           C  
ATOM     72  N   LYS A 281      46.317  70.402  36.377  1.00 46.87           N  
ATOM     73  CA  LYS A 281      47.539  71.196  36.607  1.00 46.81           C  
ATOM     74  C   LYS A 281      47.828  72.110  35.395  1.00 50.20           C  
ATOM     75  O   LYS A 281      48.134  73.284  35.585  1.00 49.95           O  
ATOM     76  CB  LYS A 281      48.727  70.261  36.890  1.00 49.37           C  
ATOM     77  CG  LYS A 281      50.044  70.934  37.258  1.00 69.51           C  
ATOM     78  CD  LYS A 281      51.130  69.884  37.515  1.00 78.17           C  
ATOM     79  CE  LYS A 281      52.522  70.463  37.534  1.00 84.60           C  
ATOM     80  NZ  LYS A 281      53.045  70.683  36.161  1.00 90.60           N1+
ATOM     81  N   ARG A 282      47.668  71.589  34.166  1.00 46.35           N  
ATOM     82  CA  ARG A 282      47.901  72.364  32.947  1.00 46.24           C  
ATOM     83  C   ARG A 282      46.837  73.422  32.690  1.00 52.16           C  
ATOM     84  O   ARG A 282      47.156  74.444  32.093  1.00 52.32           O  
ATOM     85  CB  ARG A 282      48.089  71.458  31.726  1.00 44.82           C  
ATOM     86  CG  ARG A 282      49.399  70.694  31.757  1.00 46.49           C  
ATOM     87  CD  ARG A 282      49.711  70.127  30.400  1.00 52.13           C  
ATOM     88  NE  ARG A 282      50.687  69.042  30.486  1.00 56.48           N  
ATOM     89  CZ  ARG A 282      51.121  68.342  29.445  1.00 66.36           C  
ATOM     90  NH1 ARG A 282      50.662  68.598  28.225  1.00 54.04           N1+
ATOM     91  NH2 ARG A 282      52.012  67.376  29.615  1.00 52.34           N  
ATOM     92  N   ILE A 283      45.577  73.180  33.126  1.00 49.60           N  
ATOM     93  CA  ILE A 283      44.463  74.129  32.986  1.00 49.30           C  
ATOM     94  C   ILE A 283      44.652  75.232  34.027  1.00 55.03           C  
ATOM     95  O   ILE A 283      44.551  76.417  33.694  1.00 55.16           O  
ATOM     96  CB  ILE A 283      43.078  73.424  33.089  1.00 51.91           C  
ATOM     97  CG1 ILE A 283      42.849  72.477  31.881  1.00 51.68           C  
ATOM     98  CG2 ILE A 283      41.934  74.453  33.211  1.00 52.29           C  
ATOM     99  CD1 ILE A 283      41.858  71.351  32.115  1.00 56.06           C  
ATOM    100  N   LYS A 284      44.943  74.821  35.277  1.00 52.42           N  
ATOM    101  CA  LYS A 284      45.231  75.649  36.441  1.00 53.56           C  
ATOM    102  C   LYS A 284      46.375  76.626  36.091  1.00 61.00           C  
ATOM    103  O   LYS A 284      46.189  77.836  36.218  1.00 61.34           O  
ATOM    104  CB  LYS A 284      45.619  74.738  37.622  1.00 55.71           C  
ATOM    105  CG  LYS A 284      45.601  75.395  38.992  1.00 72.04           C  
ATOM    106  CD  LYS A 284      45.348  74.385  40.123  1.00 84.16           C  
ATOM    107  CE  LYS A 284      46.545  73.541  40.505  1.00 97.74           C  
ATOM    108  NZ  LYS A 284      46.541  72.228  39.806  1.00106.23           N1+
ATOM    109  N   GLU A 285      47.516  76.100  35.582  1.00 58.84           N  
ATOM    110  CA  GLU A 285      48.681  76.887  35.172  1.00 59.06           C  
ATOM    111  C   GLU A 285      48.338  77.884  34.061  1.00 63.87           C  
ATOM    112  O   GLU A 285      48.646  79.067  34.202  1.00 64.24           O  
ATOM    113  CB  GLU A 285      49.845  75.975  34.752  1.00 60.41           C  
ATOM    114  CG  GLU A 285      50.676  75.478  35.926  1.00 71.76           C  
ATOM    115  CD  GLU A 285      51.727  74.418  35.636  1.00 92.72           C  
ATOM    116  OE1 GLU A 285      52.243  73.825  36.612  1.00 85.76           O  
ATOM    117  OE2 GLU A 285      52.036  74.175  34.445  1.00 84.12           O1-
ATOM    118  N   GLU A 286      47.673  77.415  32.988  1.00 60.18           N  
ATOM    119  CA  GLU A 286      47.250  78.225  31.844  1.00 60.68           C  
ATOM    120  C   GLU A 286      46.334  79.384  32.267  1.00 66.87           C  
ATOM    121  O   GLU A 286      46.477  80.491  31.742  1.00 66.96           O  
ATOM    122  CB  GLU A 286      46.582  77.322  30.774  1.00 62.14           C  
ATOM    123  CG  GLU A 286      45.764  78.010  29.682  1.00 73.84           C  
ATOM    124  CD  GLU A 286      46.479  78.747  28.561  1.00 97.96           C  
ATOM    125  OE1 GLU A 286      45.768  79.336  27.713  1.00 95.42           O  
ATOM    126  OE2 GLU A 286      47.731  78.727  28.508  1.00 90.12           O1-
ATOM    127  N   HIS A 287      45.419  79.132  33.227  1.00 64.22           N  
ATOM    128  CA  HIS A 287      44.441  80.109  33.706  1.00 64.13           C  
ATOM    129  C   HIS A 287      44.660  80.559  35.166  1.00 70.17           C  
ATOM    130  O   HIS A 287      43.691  80.939  35.835  1.00 69.58           O  
ATOM    131  CB  HIS A 287      43.016  79.558  33.504  1.00 64.46           C  
ATOM    132  CG  HIS A 287      42.681  79.242  32.081  1.00 67.51           C  
ATOM    133  CD2 HIS A 287      42.676  78.050  31.440  1.00 68.95           C  
ATOM    134  ND1 HIS A 287      42.298  80.232  31.190  1.00 69.02           N  
ATOM    135  CE1 HIS A 287      42.087  79.616  30.038  1.00 68.23           C  
ATOM    136  NE2 HIS A 287      42.296  78.302  30.140  1.00 68.61           N  
ATOM    137  N   ASN A 288      45.932  80.584  35.639  1.00 68.45           N  
ATOM    138  CA  ASN A 288      46.287  80.981  37.015  1.00 69.03           C  
ATOM    139  C   ASN A 288      45.893  82.436  37.360  1.00 73.23           C  
ATOM    140  O   ASN A 288      45.810  82.780  38.543  1.00 73.14           O  
ATOM    141  CB  ASN A 288      47.772  80.697  37.316  1.00 72.34           C  
ATOM    142  CG  ASN A 288      48.694  81.893  37.296  1.00101.88           C  
ATOM    143  ND2 ASN A 288      49.276  82.205  38.448  1.00 92.98           N  
ATOM    144  OD1 ASN A 288      48.904  82.535  36.257  1.00 97.83           O  
ATOM    145  N   SER A 289      45.625  83.264  36.330  1.00 69.85           N  
ATOM    146  CA  SER A 289      45.195  84.654  36.470  1.00 69.71           C  
ATOM    147  C   SER A 289      43.815  84.733  37.130  1.00 73.30           C  
ATOM    148  O   SER A 289      43.630  85.534  38.049  1.00 73.05           O  
ATOM    149  CB  SER A 289      45.155  85.339  35.105  1.00 73.58           C  
ATOM    150  OG  SER A 289      46.422  85.320  34.469  1.00 83.42           O  
ATOM    151  N   THR A 290      42.856  83.887  36.675  1.00 69.04           N  
ATOM    152  CA  THR A 290      41.476  83.875  37.184  1.00 67.91           C  
ATOM    153  C   THR A 290      41.077  82.589  37.933  1.00 69.04           C  
ATOM    154  O   THR A 290      39.942  82.525  38.409  1.00 69.22           O  
ATOM    155  CB  THR A 290      40.467  84.182  36.056  1.00 75.63           C  
ATOM    156  CG2 THR A 290      40.662  85.568  35.440  1.00 73.84           C  
ATOM    157  OG1 THR A 290      40.529  83.163  35.056  1.00 75.60           O  
ATOM    158  N   TRP A 291      41.986  81.585  38.059  1.00 62.72           N  
ATOM    159  CA  TRP A 291      41.689  80.310  38.738  1.00 60.97           C  
ATOM    160  C   TRP A 291      41.310  80.466  40.214  1.00 65.07           C  
ATOM    161  O   TRP A 291      42.021  81.110  40.987  1.00 64.77           O  
ATOM    162  CB  TRP A 291      42.816  79.276  38.573  1.00 58.44           C  
ATOM    163  CG  TRP A 291      42.518  77.922  39.165  1.00 58.41           C  
ATOM    164  CD1 TRP A 291      42.819  77.496  40.426  1.00 61.08           C  
ATOM    165  CD2 TRP A 291      41.929  76.797  38.492  1.00 57.79           C  
ATOM    166  CE2 TRP A 291      41.907  75.724  39.411  1.00 61.38           C  
ATOM    167  CE3 TRP A 291      41.435  76.585  37.192  1.00 58.73           C  
ATOM    168  NE1 TRP A 291      42.442  76.183  40.586  1.00 60.09           N  
ATOM    169  CZ2 TRP A 291      41.402  74.461  39.075  1.00 60.53           C  
ATOM    170  CZ3 TRP A 291      40.921  75.339  36.865  1.00 59.90           C  
ATOM    171  CH2 TRP A 291      40.902  74.295  37.802  1.00 60.48           C  
ATOM    172  N   HIS A 292      40.185  79.838  40.587  1.00 61.34           N  
ATOM    173  CA  HIS A 292      39.622  79.838  41.937  1.00 60.84           C  
ATOM    174  C   HIS A 292      38.738  78.609  42.149  1.00 65.44           C  
ATOM    175  O   HIS A 292      38.286  77.988  41.179  1.00 64.41           O  
ATOM    176  CB  HIS A 292      38.779  81.111  42.151  1.00 60.96           C  
ATOM    177  CG  HIS A 292      37.624  81.233  41.200  1.00 63.76           C  
ATOM    178  CD2 HIS A 292      36.295  81.120  41.430  1.00 65.11           C  
ATOM    179  ND1 HIS A 292      37.823  81.489  39.854  1.00 65.09           N  
ATOM    180  CE1 HIS A 292      36.618  81.540  39.313  1.00 64.45           C  
ATOM    181  NE2 HIS A 292      35.666  81.323  40.221  1.00 64.84           N  
ATOM    182  N   TYR A 293      38.469  78.286  43.421  1.00 63.00           N  
ATOM    183  CA  TYR A 293      37.571  77.203  43.791  1.00 63.19           C  
ATOM    184  C   TYR A 293      36.244  77.830  44.221  1.00 68.98           C  
ATOM    185  O   TYR A 293      36.138  78.351  45.335  1.00 69.58           O  
ATOM    186  CB  TYR A 293      38.163  76.319  44.911  1.00 63.90           C  
ATOM    187  CG  TYR A 293      37.369  75.049  45.143  1.00 65.23           C  
ATOM    188  CD1 TYR A 293      37.686  73.873  44.468  1.00 66.99           C  
ATOM    189  CD2 TYR A 293      36.286  75.027  46.021  1.00 65.78           C  
ATOM    190  CE1 TYR A 293      36.964  72.701  44.679  1.00 67.87           C  
ATOM    191  CE2 TYR A 293      35.538  73.866  46.219  1.00 66.52           C  
ATOM    192  CZ  TYR A 293      35.880  72.705  45.543  1.00 73.54           C  
ATOM    193  OH  TYR A 293      35.157  71.553  45.734  1.00 73.07           O  
ATOM    194  N   ASP A 294      35.240  77.804  43.327  1.00 65.94           N  
ATOM    195  CA  ASP A 294      33.910  78.329  43.617  1.00 65.99           C  
ATOM    196  C   ASP A 294      33.252  77.325  44.559  1.00 71.20           C  
ATOM    197  O   ASP A 294      32.924  76.214  44.145  1.00 70.82           O  
ATOM    198  CB  ASP A 294      33.098  78.510  42.321  1.00 67.52           C  
ATOM    199  CG  ASP A 294      31.776  79.237  42.481  1.00 73.68           C  
ATOM    200  OD1 ASP A 294      31.062  78.968  43.476  1.00 72.91           O  
ATOM    201  OD2 ASP A 294      31.426  80.034  41.582  1.00 78.41           O1-
ATOM    202  N   ASP A 295      33.137  77.700  45.844  1.00 68.73           N  
ATOM    203  CA  ASP A 295      32.575  76.868  46.917  1.00 68.79           C  
ATOM    204  C   ASP A 295      31.053  76.669  46.802  1.00 70.59           C  
ATOM    205  O   ASP A 295      30.498  75.789  47.471  1.00 70.41           O  
ATOM    206  CB  ASP A 295      32.975  77.403  48.311  1.00 71.36           C  
ATOM    207  CG  ASP A 295      33.318  78.888  48.368  1.00 86.48           C  
ATOM    208  OD1 ASP A 295      32.540  79.704  47.813  1.00 88.02           O  
ATOM    209  OD2 ASP A 295      34.359  79.233  48.971  1.00 93.08           O1-
ATOM    210  N   GLU A 296      30.391  77.465  45.938  1.00 64.97           N  
ATOM    211  CA  GLU A 296      28.954  77.373  45.681  1.00 64.14           C  
ATOM    212  C   GLU A 296      28.672  76.854  44.239  1.00 65.01           C  
ATOM    213  O   GLU A 296      27.760  77.326  43.542  1.00 64.56           O  
ATOM    214  CB  GLU A 296      28.255  78.705  46.023  1.00 65.82           C  
ATOM    215  CG  GLU A 296      27.975  78.846  47.517  1.00 76.94           C  
ATOM    216  CD  GLU A 296      27.958  80.253  48.087  1.00 97.48           C  
ATOM    217  OE1 GLU A 296      27.067  81.047  47.704  1.00 89.08           O  
ATOM    218  OE2 GLU A 296      28.801  80.540  48.968  1.00 90.29           O1-
ATOM    219  N   ASN A 297      29.488  75.855  43.812  1.00 58.41           N  
ATOM    220  CA  ASN A 297      29.389  75.173  42.514  1.00 56.09           C  
ATOM    221  C   ASN A 297      28.233  74.142  42.612  1.00 55.61           C  
ATOM    222  O   ASN A 297      27.972  73.654  43.719  1.00 54.70           O  
ATOM    223  CB  ASN A 297      30.725  74.516  42.139  1.00 51.14           C  
ATOM    224  CG  ASN A 297      31.108  73.373  43.033  1.00 54.58           C  
ATOM    225  ND2 ASN A 297      30.681  72.179  42.678  1.00 43.71           N  
ATOM    226  OD1 ASN A 297      31.773  73.544  44.054  1.00 48.86           O  
ATOM    227  N   PRO A 298      27.525  73.802  41.505  1.00 49.10           N  
ATOM    228  CA  PRO A 298      26.344  72.927  41.637  1.00 47.39           C  
ATOM    229  C   PRO A 298      26.545  71.423  41.418  1.00 47.67           C  
ATOM    230  O   PRO A 298      25.555  70.693  41.430  1.00 47.40           O  
ATOM    231  CB  PRO A 298      25.380  73.512  40.601  1.00 49.48           C  
ATOM    232  CG  PRO A 298      26.281  74.091  39.522  1.00 54.51           C  
ATOM    233  CD  PRO A 298      27.659  74.305  40.120  1.00 50.42           C  
ATOM    234  N   TYR A 299      27.795  70.951  41.264  1.00 41.49           N  
ATOM    235  CA  TYR A 299      28.106  69.539  40.995  1.00 39.70           C  
ATOM    236  C   TYR A 299      27.914  68.658  42.219  1.00 43.32           C  
ATOM    237  O   TYR A 299      28.471  68.947  43.272  1.00 42.44           O  
ATOM    238  CB  TYR A 299      29.512  69.397  40.367  1.00 39.31           C  
ATOM    239  CG  TYR A 299      29.632  70.321  39.180  1.00 39.37           C  
ATOM    240  CD1 TYR A 299      30.334  71.523  39.275  1.00 40.37           C  
ATOM    241  CD2 TYR A 299      28.871  70.107  38.036  1.00 40.24           C  
ATOM    242  CE1 TYR A 299      30.346  72.439  38.226  1.00 38.76           C  
ATOM    243  CE2 TYR A 299      28.853  71.027  36.993  1.00 41.42           C  
ATOM    244  CZ  TYR A 299      29.605  72.183  37.084  1.00 46.12           C  
ATOM    245  OH  TYR A 299      29.574  73.059  36.030  1.00 46.38           O  
ATOM    246  N   LYS A 300      27.093  67.588  42.074  1.00 40.67           N  
ATOM    247  CA  LYS A 300      26.778  66.654  43.171  1.00 40.12           C  
ATOM    248  C   LYS A 300      27.388  65.264  42.997  1.00 45.10           C  
ATOM    249  O   LYS A 300      27.772  64.650  43.995  1.00 44.93           O  
ATOM    250  CB  LYS A 300      25.253  66.549  43.422  1.00 40.68           C  
ATOM    251  CG  LYS A 300      24.452  67.871  43.403  1.00 42.33           C  
ATOM    252  CD  LYS A 300      24.790  68.830  44.547  1.00 47.70           C  
ATOM    253  CE  LYS A 300      24.161  70.190  44.345  1.00 48.16           C  
ATOM    254  NZ  LYS A 300      24.906  71.257  45.069  1.00 52.43           N1+
ATOM    255  N   THR A 301      27.449  64.753  41.744  1.00 42.26           N  
ATOM    256  CA  THR A 301      27.956  63.402  41.423  1.00 42.25           C  
ATOM    257  C   THR A 301      29.302  63.445  40.672  1.00 46.25           C  
ATOM    258  O   THR A 301      29.994  62.429  40.570  1.00 45.96           O  
ATOM    259  CB  THR A 301      26.882  62.576  40.684  1.00 48.68           C  
ATOM    260  CG2 THR A 301      25.572  62.463  41.481  1.00 44.79           C  
ATOM    261  OG1 THR A 301      26.623  63.163  39.402  1.00 49.24           O  
ATOM    262  N   TRP A 302      29.662  64.623  40.155  1.00 42.48           N  
ATOM    263  CA  TRP A 302      30.938  64.865  39.481  1.00 42.74           C  
ATOM    264  C   TRP A 302      31.865  65.539  40.487  1.00 47.22           C  
ATOM    265  O   TRP A 302      31.415  66.398  41.267  1.00 46.08           O  
ATOM    266  CB  TRP A 302      30.749  65.821  38.300  1.00 41.38           C  
ATOM    267  CG  TRP A 302      29.990  65.254  37.144  1.00 42.72           C  
ATOM    268  CD1 TRP A 302      28.646  65.029  37.074  1.00 45.63           C  
ATOM    269  CD2 TRP A 302      30.514  64.969  35.840  1.00 42.78           C  
ATOM    270  CE2 TRP A 302      29.432  64.549  35.036  1.00 47.01           C  
ATOM    271  CE3 TRP A 302      31.802  65.024  35.270  1.00 44.02           C  
ATOM    272  NE1 TRP A 302      28.308  64.570  35.825  1.00 45.44           N  
ATOM    273  CZ2 TRP A 302      29.602  64.149  33.700  1.00 46.34           C  
ATOM    274  CZ3 TRP A 302      31.963  64.646  33.945  1.00 45.52           C  
ATOM    275  CH2 TRP A 302      30.877  64.194  33.181  1.00 46.08           C  
ATOM    276  N   ALA A 303      33.156  65.169  40.462  1.00 44.66           N  
ATOM    277  CA  ALA A 303      34.157  65.819  41.314  1.00 44.22           C  
ATOM    278  C   ALA A 303      34.461  67.175  40.666  1.00 46.97           C  
ATOM    279  O   ALA A 303      34.708  67.233  39.463  1.00 45.91           O  
ATOM    280  CB  ALA A 303      35.417  64.974  41.403  1.00 44.61           C  
ATOM    281  N   TYR A 304      34.328  68.263  41.436  1.00 43.66           N  
ATOM    282  CA  TYR A 304      34.598  69.619  40.953  1.00 43.08           C  
ATOM    283  C   TYR A 304      35.996  70.053  41.410  1.00 48.35           C  
ATOM    284  O   TYR A 304      36.311  69.958  42.600  1.00 46.98           O  
ATOM    285  CB  TYR A 304      33.496  70.604  41.385  1.00 42.98           C  
ATOM    286  CG  TYR A 304      33.881  72.063  41.255  1.00 43.22           C  
ATOM    287  CD1 TYR A 304      33.652  72.763  40.075  1.00 44.57           C  
ATOM    288  CD2 TYR A 304      34.447  72.752  42.324  1.00 44.23           C  
ATOM    289  CE1 TYR A 304      33.980  74.115  39.961  1.00 45.53           C  
ATOM    290  CE2 TYR A 304      34.796  74.095  42.217  1.00 45.15           C  
ATOM    291  CZ  TYR A 304      34.551  74.776  41.038  1.00 51.37           C  
ATOM    292  OH  TYR A 304      34.912  76.092  40.947  1.00 51.04           O  
ATOM    293  N   HIS A 305      36.822  70.537  40.463  1.00 46.68           N  
ATOM    294  CA  HIS A 305      38.210  70.919  40.743  1.00 47.24           C  
ATOM    295  C   HIS A 305      38.438  72.419  40.851  1.00 51.76           C  
ATOM    296  O   HIS A 305      39.220  72.841  41.703  1.00 52.02           O  
ATOM    297  CB  HIS A 305      39.165  70.281  39.724  1.00 47.84           C  
ATOM    298  CG  HIS A 305      39.064  68.789  39.719  1.00 50.88           C  
ATOM    299  CD2 HIS A 305      38.386  67.972  38.879  1.00 52.28           C  
ATOM    300  ND1 HIS A 305      39.639  68.027  40.720  1.00 52.30           N  
ATOM    301  CE1 HIS A 305      39.320  66.774  40.445  1.00 51.47           C  
ATOM    302  NE2 HIS A 305      38.565  66.691  39.349  1.00 51.99           N  
ATOM    303  N   GLY A 306      37.759  73.200  40.016  1.00 47.78           N  
ATOM    304  CA  GLY A 306      37.888  74.650  40.029  1.00 47.62           C  
ATOM    305  C   GLY A 306      37.311  75.349  38.818  1.00 52.97           C  
ATOM    306  O   GLY A 306      36.801  74.704  37.894  1.00 52.84           O  
ATOM    307  N   SER A 307      37.399  76.690  38.828  1.00 50.50           N  
ATOM    308  CA  SER A 307      36.885  77.560  37.777  1.00 50.88           C  
ATOM    309  C   SER A 307      37.890  78.612  37.333  1.00 56.80           C  
ATOM    310  O   SER A 307      38.873  78.874  38.018  1.00 56.54           O  
ATOM    311  CB  SER A 307      35.613  78.266  38.245  1.00 54.03           C  
ATOM    312  OG  SER A 307      34.600  77.369  38.663  1.00 59.81           O  
ATOM    313  N   TYR A 308      37.609  79.221  36.183  1.00 55.47           N  
ATOM    314  CA  TYR A 308      38.335  80.325  35.573  1.00 56.31           C  
ATOM    315  C   TYR A 308      37.364  81.077  34.650  1.00 64.72           C  
ATOM    316  O   TYR A 308      36.518  80.446  34.006  1.00 63.91           O  
ATOM    317  CB  TYR A 308      39.603  79.853  34.834  1.00 56.36           C  
ATOM    318  CG  TYR A 308      39.372  78.983  33.615  1.00 56.01           C  
ATOM    319  CD1 TYR A 308      39.152  79.547  32.362  1.00 57.48           C  
ATOM    320  CD2 TYR A 308      39.477  77.599  33.694  1.00 55.85           C  
ATOM    321  CE1 TYR A 308      38.964  78.754  31.235  1.00 57.35           C  
ATOM    322  CE2 TYR A 308      39.296  76.797  32.570  1.00 56.16           C  
ATOM    323  CZ  TYR A 308      39.061  77.380  31.339  1.00 59.90           C  
ATOM    324  OH  TYR A 308      38.889  76.608  30.224  1.00 57.28           O  
ATOM    325  N   GLU A 309      37.481  82.416  34.596  1.00 64.32           N  
ATOM    326  CA  GLU A 309      36.598  83.270  33.797  1.00 65.13           C  
ATOM    327  C   GLU A 309      36.778  83.077  32.293  1.00 69.42           C  
ATOM    328  O   GLU A 309      37.902  82.907  31.821  1.00 68.84           O  
ATOM    329  CB  GLU A 309      36.765  84.750  34.184  1.00 66.91           C  
ATOM    330  CG  GLU A 309      36.290  85.094  35.593  1.00 78.45           C  
ATOM    331  CD  GLU A 309      37.135  86.115  36.337  1.00 95.98           C  
ATOM    332  OE1 GLU A 309      37.525  87.137  35.723  1.00 83.11           O  
ATOM    333  OE2 GLU A 309      37.390  85.903  37.545  1.00 88.86           O1-
ATOM    334  N   VAL A 310      35.656  83.091  31.556  1.00 66.86           N  
ATOM    335  CA  VAL A 310      35.577  82.954  30.096  1.00 67.43           C  
ATOM    336  C   VAL A 310      34.529  83.909  29.513  1.00 73.81           C  
ATOM    337  O   VAL A 310      33.709  84.459  30.251  1.00 73.13           O  
ATOM    338  CB  VAL A 310      35.296  81.497  29.626  1.00 71.34           C  
ATOM    339  CG1 VAL A 310      36.557  80.653  29.633  1.00 71.23           C  
ATOM    340  CG2 VAL A 310      34.175  80.836  30.429  1.00 71.17           C  
ATOM    341  N   LYS A 311      34.539  84.072  28.181  1.00 72.82           N  
ATOM    342  CA  LYS A 311      33.552  84.868  27.454  1.00 73.76           C  
ATOM    343  C   LYS A 311      32.321  83.967  27.238  1.00 80.72           C  
ATOM    344  O   LYS A 311      32.455  82.738  27.282  1.00 80.32           O  
ATOM    345  CB  LYS A 311      34.135  85.308  26.105  1.00 76.07           C  
ATOM    346  CG  LYS A 311      33.542  86.597  25.567  1.00 90.09           C  
ATOM    347  CD  LYS A 311      33.900  86.777  24.105  1.00 99.94           C  
ATOM    348  CE  LYS A 311      33.682  88.188  23.634  1.00110.93           C  
ATOM    349  NZ  LYS A 311      33.790  88.284  22.155  1.00121.34           N1+
ATOM    350  N   ALA A 312      31.134  84.561  27.015  1.00 79.55           N  
ATOM    351  CA  ALA A 312      29.901  83.796  26.796  1.00 80.28           C  
ATOM    352  C   ALA A 312      29.867  83.140  25.405  1.00 85.81           C  
ATOM    353  O   ALA A 312      30.101  83.812  24.394  1.00 85.65           O  
ATOM    354  CB  ALA A 312      28.681  84.682  27.003  1.00 81.07           C  
ATOM    355  N   THR A 313      29.597  81.817  25.374  1.00 82.92           N  
ATOM    356  CA  THR A 313      29.505  80.996  24.161  1.00 83.14           C  
ATOM    357  C   THR A 313      28.046  80.540  23.980  1.00 87.49           C  
ATOM    358  O   THR A 313      27.385  80.212  24.966  1.00 87.07           O  
ATOM    359  CB  THR A 313      30.507  79.810  24.250  1.00 93.20           C  
ATOM    360  CG2 THR A 313      30.462  78.879  23.035  1.00 91.76           C  
ATOM    361  OG1 THR A 313      31.834  80.319  24.405  1.00 94.07           O  
ATOM    362  N   GLY A 314      27.570  80.534  22.733  1.00 84.29           N  
ATOM    363  CA  GLY A 314      26.220  80.105  22.380  1.00 84.11           C  
ATOM    364  C   GLY A 314      25.159  81.189  22.408  1.00 87.96           C  
ATOM    365  O   GLY A 314      25.437  82.332  22.790  1.00 87.59           O  
ATOM    366  N   SER A 315      23.923  80.823  22.005  1.00 84.26           N  
ATOM    367  CA  SER A 315      22.768  81.726  21.945  1.00 84.02           C  
ATOM    368  C   SER A 315      21.477  81.079  22.475  1.00 87.18           C  
ATOM    369  O   SER A 315      21.359  79.851  22.485  1.00 86.82           O  
ATOM    370  CB  SER A 315      22.562  82.232  20.520  1.00 87.89           C  
ATOM    371  OG  SER A 315      22.332  81.162  19.617  1.00 96.85           O  
ATOM    372  N   ALA A 316      20.512  81.915  22.910  1.00 83.03           N  
ATOM    373  CA  ALA A 316      19.211  81.473  23.423  1.00 82.45           C  
ATOM    374  C   ALA A 316      18.272  81.035  22.286  1.00 85.17           C  
ATOM    375  O   ALA A 316      17.531  80.062  22.445  1.00 84.61           O  
ATOM    376  CB  ALA A 316      18.571  82.574  24.255  1.00 83.10           C  
ATOM    377  N   SER A 317      18.314  81.756  21.144  1.00 80.57           N  
ATOM    378  CA  SER A 317      17.518  81.476  19.944  1.00 79.66           C  
ATOM    379  C   SER A 317      18.427  81.021  18.780  1.00 80.98           C  
ATOM    380  O   SER A 317      19.657  81.049  18.907  1.00 80.82           O  
ATOM    381  CB  SER A 317      16.713  82.710  19.538  1.00 83.26           C  
ATOM    382  OG  SER A 317      15.773  83.081  20.533  1.00 92.68           O  
ATOM    383  N   SER A 318      17.816  80.597  17.657  1.00 75.00           N  
ATOM    384  CA  SER A 318      18.517  80.152  16.445  1.00 73.41           C  
ATOM    385  C   SER A 318      18.190  81.079  15.261  1.00 72.77           C  
ATOM    386  O   SER A 318      17.053  81.565  15.172  1.00 72.24           O  
ATOM    387  CB  SER A 318      18.118  78.719  16.097  1.00 77.02           C  
ATOM    388  OG  SER A 318      18.422  77.803  17.137  1.00 85.66           O  
ATOM    389  N   MET A 319      19.177  81.313  14.347  1.00 65.10           N  
ATOM    390  CA  MET A 319      18.963  82.148  13.158  1.00 62.75           C  
ATOM    391  C   MET A 319      18.011  81.446  12.200  1.00 58.28           C  
ATOM    392  O   MET A 319      18.117  80.233  12.004  1.00 57.54           O  
ATOM    393  CB  MET A 319      20.275  82.509  12.451  1.00 65.95           C  
ATOM    394  CG  MET A 319      20.149  83.740  11.552  1.00 70.89           C  
ATOM    395  SD  MET A 319      21.067  83.618   9.990  1.00 76.48           S  
ATOM    396  CE  MET A 319      19.991  84.559   8.901  1.00 73.00           C  
ATOM    397  N   ILE A 320      17.055  82.203  11.642  1.00 48.38           N  
ATOM    398  CA  ILE A 320      16.051  81.666  10.738  1.00 44.84           C  
ATOM    399  C   ILE A 320      16.485  81.794   9.285  1.00 43.60           C  
ATOM    400  O   ILE A 320      16.964  82.847   8.860  1.00 41.96           O  
ATOM    401  CB  ILE A 320      14.635  82.270  11.011  1.00 47.26           C  
ATOM    402  CG1 ILE A 320      14.184  82.071  12.479  1.00 47.94           C  
ATOM    403  CG2 ILE A 320      13.555  81.770  10.030  1.00 46.42           C  
ATOM    404  CD1 ILE A 320      14.264  80.636  13.045  1.00 55.47           C  
ATOM    405  N   ASN A 321      16.297  80.709   8.528  1.00 36.91           N  
ATOM    406  CA  ASN A 321      16.571  80.677   7.104  1.00 35.89           C  
ATOM    407  C   ASN A 321      15.387  81.380   6.437  1.00 37.68           C  
ATOM    408  O   ASN A 321      14.297  80.818   6.355  1.00 36.27           O  
ATOM    409  CB  ASN A 321      16.721  79.223   6.612  1.00 35.35           C  
ATOM    410  CG  ASN A 321      17.230  79.105   5.193  1.00 46.05           C  
ATOM    411  ND2 ASN A 321      18.235  78.287   4.995  1.00 37.90           N  
ATOM    412  OD1 ASN A 321      16.709  79.717   4.257  1.00 41.92           O  
ATOM    413  N   GLY A 322      15.603  82.631   6.034  1.00 34.35           N  
ATOM    414  CA  GLY A 322      14.585  83.455   5.392  1.00 33.44           C  
ATOM    415  C   GLY A 322      14.058  82.872   4.093  1.00 37.05           C  
ATOM    416  O   GLY A 322      12.882  83.060   3.767  1.00 35.92           O  
ATOM    417  N   VAL A 323      14.925  82.155   3.339  1.00 34.12           N  
ATOM    418  CA  VAL A 323      14.552  81.527   2.058  1.00 33.62           C  
ATOM    419  C   VAL A 323      13.492  80.455   2.300  1.00 35.18           C  
ATOM    420  O   VAL A 323      12.425  80.531   1.701  1.00 34.78           O  
ATOM    421  CB  VAL A 323      15.779  81.032   1.226  1.00 37.02           C  
ATOM    422  CG1 VAL A 323      15.345  80.302  -0.042  1.00 36.81           C  
ATOM    423  CG2 VAL A 323      16.702  82.198   0.871  1.00 36.95           C  
ATOM    424  N   VAL A 324      13.769  79.495   3.207  1.00 31.13           N  
ATOM    425  CA  VAL A 324      12.821  78.429   3.570  1.00 29.75           C  
ATOM    426  C   VAL A 324      11.567  79.043   4.201  1.00 33.61           C  
ATOM    427  O   VAL A 324      10.468  78.677   3.807  1.00 32.88           O  
ATOM    428  CB  VAL A 324      13.440  77.304   4.465  1.00 32.15           C  
ATOM    429  CG1 VAL A 324      12.428  76.181   4.723  1.00 31.30           C  
ATOM    430  CG2 VAL A 324      14.710  76.726   3.842  1.00 31.48           C  
ATOM    431  N   LYS A 325      11.726  80.003   5.136  1.00 32.98           N  
ATOM    432  CA  LYS A 325      10.595  80.656   5.822  1.00 33.93           C  
ATOM    433  C   LYS A 325       9.630  81.347   4.846  1.00 39.43           C  
ATOM    434  O   LYS A 325       8.424  81.130   4.955  1.00 40.19           O  
ATOM    435  CB  LYS A 325      11.091  81.644   6.890  1.00 36.18           C  
ATOM    436  CG  LYS A 325       9.983  82.298   7.702  1.00 48.78           C  
ATOM    437  CD  LYS A 325      10.465  83.604   8.319  1.00 57.10           C  
ATOM    438  CE  LYS A 325       9.520  84.180   9.343  1.00 68.28           C  
ATOM    439  NZ  LYS A 325       8.228  84.630   8.756  1.00 78.24           N1+
ATOM    440  N   LEU A 326      10.150  82.131   3.872  1.00 35.88           N  
ATOM    441  CA  LEU A 326       9.292  82.812   2.896  1.00 36.07           C  
ATOM    442  C   LEU A 326       8.508  81.858   2.001  1.00 37.71           C  
ATOM    443  O   LEU A 326       7.432  82.225   1.514  1.00 36.73           O  
ATOM    444  CB  LEU A 326      10.082  83.812   2.043  1.00 37.34           C  
ATOM    445  CG  LEU A 326       9.700  85.287   2.202  1.00 44.80           C  
ATOM    446  CD1 LEU A 326      10.616  86.159   1.379  1.00 45.70           C  
ATOM    447  CD2 LEU A 326       8.233  85.555   1.766  1.00 49.47           C  
ATOM    448  N   LEU A 327       9.032  80.619   1.807  1.00 32.87           N  
ATOM    449  CA  LEU A 327       8.393  79.626   0.959  1.00 32.30           C  
ATOM    450  C   LEU A 327       7.561  78.590   1.761  1.00 35.44           C  
ATOM    451  O   LEU A 327       6.965  77.687   1.174  1.00 33.66           O  
ATOM    452  CB  LEU A 327       9.442  78.974   0.027  1.00 32.38           C  
ATOM    453  CG  LEU A 327      10.099  79.962  -0.972  1.00 36.44           C  
ATOM    454  CD1 LEU A 327      11.385  79.406  -1.543  1.00 36.55           C  
ATOM    455  CD2 LEU A 327       9.150  80.334  -2.092  1.00 36.02           C  
ATOM    456  N   THR A 328       7.458  78.769   3.085  1.00 33.63           N  
ATOM    457  CA  THR A 328       6.655  77.876   3.941  1.00 33.77           C  
ATOM    458  C   THR A 328       5.760  78.724   4.871  1.00 39.78           C  
ATOM    459  O   THR A 328       5.736  78.489   6.085  1.00 39.85           O  
ATOM    460  CB  THR A 328       7.545  76.868   4.723  1.00 32.73           C  
ATOM    461  CG2 THR A 328       8.242  75.838   3.822  1.00 31.27           C  
ATOM    462  OG1 THR A 328       8.493  77.584   5.521  1.00 25.92           O  
ATOM    463  N   LYS A 329       5.032  79.711   4.296  1.00 37.07           N  
ATOM    464  CA  LYS A 329       4.159  80.630   5.047  1.00 36.81           C  
ATOM    465  C   LYS A 329       3.138  79.924   5.975  1.00 36.64           C  
ATOM    466  O   LYS A 329       3.051  80.333   7.128  1.00 37.09           O  
ATOM    467  CB  LYS A 329       3.448  81.660   4.144  1.00 39.32           C  
ATOM    468  CG  LYS A 329       3.067  82.923   4.921  1.00 50.53           C  
ATOM    469  CD  LYS A 329       2.215  83.891   4.117  1.00 63.46           C  
ATOM    470  CE  LYS A 329       1.642  85.015   4.964  1.00 73.86           C  
ATOM    471  NZ  LYS A 329       2.691  85.948   5.475  1.00 80.23           N1+
ATOM    472  N   PRO A 330       2.392  78.875   5.566  1.00 30.14           N  
ATOM    473  CA  PRO A 330       1.446  78.254   6.510  1.00 29.60           C  
ATOM    474  C   PRO A 330       2.065  77.715   7.796  1.00 32.45           C  
ATOM    475  O   PRO A 330       1.342  77.520   8.769  1.00 31.16           O  
ATOM    476  CB  PRO A 330       0.820  77.117   5.697  1.00 31.09           C  
ATOM    477  CG  PRO A 330       1.006  77.505   4.296  1.00 34.87           C  
ATOM    478  CD  PRO A 330       2.316  78.217   4.246  1.00 30.87           C  
ATOM    479  N   TRP A 331       3.384  77.485   7.813  1.00 28.66           N  
ATOM    480  CA  TRP A 331       4.044  76.943   8.999  1.00 29.04           C  
ATOM    481  C   TRP A 331       4.573  78.021   9.927  1.00 35.73           C  
ATOM    482  O   TRP A 331       5.141  77.693  10.976  1.00 34.11           O  
ATOM    483  CB  TRP A 331       5.115  75.916   8.610  1.00 27.35           C  
ATOM    484  CG  TRP A 331       4.469  74.701   8.019  1.00 27.50           C  
ATOM    485  CD1 TRP A 331       3.988  73.622   8.702  1.00 30.08           C  
ATOM    486  CD2 TRP A 331       4.041  74.540   6.659  1.00 27.10           C  
ATOM    487  CE2 TRP A 331       3.374  73.297   6.577  1.00 30.33           C  
ATOM    488  CE3 TRP A 331       4.238  75.283   5.478  1.00 28.26           C  
ATOM    489  NE1 TRP A 331       3.342  72.768   7.843  1.00 29.19           N  
ATOM    490  CZ2 TRP A 331       2.919  72.771   5.363  1.00 29.45           C  
ATOM    491  CZ3 TRP A 331       3.727  74.790   4.284  1.00 29.45           C  
ATOM    492  CH2 TRP A 331       3.073  73.552   4.234  1.00 30.19           C  
ATOM    493  N   ASP A 332       4.332  79.316   9.582  1.00 35.58           N  
ATOM    494  CA  ASP A 332       4.673  80.433  10.471  1.00 37.43           C  
ATOM    495  C   ASP A 332       3.724  80.303  11.708  1.00 46.62           C  
ATOM    496  O   ASP A 332       4.127  80.617  12.825  1.00 48.76           O  
ATOM    497  CB  ASP A 332       4.456  81.797   9.770  1.00 38.91           C  
ATOM    498  CG  ASP A 332       5.414  82.155   8.628  1.00 45.79           C  
ATOM    499  OD1 ASP A 332       6.543  81.634   8.610  1.00 44.66           O  
ATOM    500  OD2 ASP A 332       5.064  83.032   7.814  1.00 50.65           O1-
ATOM    501  N   VAL A 333       2.489  79.768  11.503  1.00 44.32           N  
ATOM    502  CA  VAL A 333       1.522  79.580  12.590  1.00 45.57           C  
ATOM    503  C   VAL A 333       1.530  78.126  13.113  1.00 49.78           C  
ATOM    504  O   VAL A 333       0.457  77.548  13.291  1.00 50.54           O  
ATOM    505  CB  VAL A 333       0.089  80.084  12.242  1.00 49.68           C  
ATOM    506  CG1 VAL A 333       0.051  81.610  12.098  1.00 49.44           C  
ATOM    507  CG2 VAL A 333      -0.469  79.398  10.996  1.00 49.61           C  
ATOM    508  N   VAL A 334       2.733  77.525  13.337  1.00 43.32           N  
ATOM    509  CA  VAL A 334       2.819  76.135  13.807  1.00 40.93           C  
ATOM    510  C   VAL A 334       3.719  76.048  15.065  1.00 40.33           C  
ATOM    511  O   VAL A 334       4.902  76.394  15.013  1.00 38.89           O  
ATOM    512  CB  VAL A 334       3.188  75.125  12.687  1.00 43.88           C  
ATOM    513  CG1 VAL A 334       3.448  73.736  13.254  1.00 43.49           C  
ATOM    514  CG2 VAL A 334       2.092  75.061  11.626  1.00 43.12           C  
ATOM    515  N   PRO A 335       3.141  75.609  16.213  1.00 33.84           N  
ATOM    516  CA  PRO A 335       3.910  75.580  17.475  1.00 32.97           C  
ATOM    517  C   PRO A 335       5.232  74.802  17.456  1.00 36.76           C  
ATOM    518  O   PRO A 335       6.227  75.341  17.955  1.00 35.64           O  
ATOM    519  CB  PRO A 335       2.910  75.008  18.477  1.00 33.88           C  
ATOM    520  CG  PRO A 335       1.592  75.360  17.917  1.00 37.36           C  
ATOM    521  CD  PRO A 335       1.739  75.210  16.442  1.00 33.28           C  
ATOM    522  N   MET A 336       5.274  73.571  16.880  1.00 33.64           N  
ATOM    523  CA  MET A 336       6.534  72.815  16.797  1.00 33.27           C  
ATOM    524  C   MET A 336       7.591  73.554  15.961  1.00 38.10           C  
ATOM    525  O   MET A 336       8.776  73.469  16.281  1.00 37.62           O  
ATOM    526  CB  MET A 336       6.313  71.394  16.262  1.00 35.81           C  
ATOM    527  CG  MET A 336       7.600  70.551  16.177  1.00 40.09           C  
ATOM    528  SD  MET A 336       8.542  70.438  17.736  1.00 45.08           S  
ATOM    529  CE  MET A 336       7.479  69.318  18.649  1.00 41.81           C  
ATOM    530  N   VAL A 337       7.165  74.276  14.895  1.00 35.74           N  
ATOM    531  CA  VAL A 337       8.070  75.062  14.038  1.00 35.79           C  
ATOM    532  C   VAL A 337       8.713  76.215  14.860  1.00 43.27           C  
ATOM    533  O   VAL A 337       9.925  76.416  14.787  1.00 43.93           O  
ATOM    534  CB  VAL A 337       7.372  75.512  12.719  1.00 38.70           C  
ATOM    535  CG1 VAL A 337       8.284  76.385  11.865  1.00 37.92           C  
ATOM    536  CG2 VAL A 337       6.900  74.303  11.910  1.00 38.24           C  
ATOM    537  N   THR A 338       7.919  76.885  15.725  1.00 41.33           N  
ATOM    538  CA  THR A 338       8.378  77.958  16.620  1.00 40.96           C  
ATOM    539  C   THR A 338       9.351  77.432  17.689  1.00 46.21           C  
ATOM    540  O   THR A 338      10.390  78.057  17.917  1.00 47.34           O  
ATOM    541  CB  THR A 338       7.166  78.699  17.197  1.00 49.43           C  
ATOM    542  CG2 THR A 338       7.546  79.798  18.183  1.00 48.69           C  
ATOM    543  OG1 THR A 338       6.416  79.252  16.114  1.00 47.34           O  
ATOM    544  N   GLN A 339       9.039  76.280  18.322  1.00 42.12           N  
ATOM    545  CA  GLN A 339       9.890  75.672  19.352  1.00 41.74           C  
ATOM    546  C   GLN A 339      11.309  75.370  18.852  1.00 48.70           C  
ATOM    547  O   GLN A 339      12.284  75.592  19.582  1.00 49.35           O  
ATOM    548  CB  GLN A 339       9.237  74.394  19.898  1.00 42.55           C  
ATOM    549  CG  GLN A 339      10.010  73.698  21.032  1.00 45.32           C  
ATOM    550  CD  GLN A 339      10.068  74.498  22.313  1.00 54.24           C  
ATOM    551  NE2 GLN A 339       9.007  75.224  22.635  1.00 37.84           N  
ATOM    552  OE1 GLN A 339      11.073  74.488  23.019  1.00 53.72           O  
ATOM    553  N   MET A 340      11.424  74.847  17.621  1.00 45.25           N  
ATOM    554  CA  MET A 340      12.729  74.499  17.056  1.00 44.81           C  
ATOM    555  C   MET A 340      13.601  75.740  16.826  1.00 54.22           C  
ATOM    556  O   MET A 340      14.805  75.684  17.074  1.00 54.20           O  
ATOM    557  CB  MET A 340      12.575  73.624  15.799  1.00 45.26           C  
ATOM    558  CG  MET A 340      11.974  72.287  16.125  1.00 46.63           C  
ATOM    559  SD  MET A 340      11.661  71.206  14.726  1.00 47.99           S  
ATOM    560  CE  MET A 340      13.301  70.561  14.451  1.00 44.50           C  
ATOM    561  N   ALA A 341      12.973  76.879  16.475  1.00 55.73           N  
ATOM    562  CA  ALA A 341      13.626  78.174  16.247  1.00 58.20           C  
ATOM    563  C   ALA A 341      14.307  78.749  17.515  1.00 68.94           C  
ATOM    564  O   ALA A 341      14.990  79.776  17.436  1.00 69.06           O  
ATOM    565  CB  ALA A 341      12.615  79.166  15.697  1.00 58.94           C  
ATOM    566  N   MET A 342      14.136  78.066  18.670  1.00 69.57           N  
ATOM    567  CA  MET A 342      14.707  78.444  19.963  1.00 70.75           C  
ATOM    568  C   MET A 342      16.024  77.681  20.226  1.00 78.52           C  
ATOM    569  O   MET A 342      16.983  77.906  19.483  1.00 78.70           O  
ATOM    570  CB  MET A 342      13.667  78.281  21.084  1.00 72.96           C  
ATOM    571  CG  MET A 342      12.491  79.240  20.945  1.00 76.61           C  
ATOM    572  SD  MET A 342      11.014  78.744  21.864  1.00 80.81           S  
ATOM    573  CE  MET A 342      11.558  79.073  23.540  1.00 77.39           C  
ATOM    574  N   THR A 343      16.063  76.772  21.242  1.00 76.87           N  
ATOM    575  CA  THR A 343      17.217  75.953  21.671  1.00 77.33           C  
ATOM    576  C   THR A 343      18.362  76.856  22.210  1.00 82.57           C  
ATOM    577  O   THR A 343      19.012  77.593  21.457  1.00 82.21           O  
ATOM    578  CB  THR A 343      17.653  74.933  20.589  1.00 84.81           C  
ATOM    579  CG2 THR A 343      18.743  73.975  21.076  1.00 81.47           C  
ATOM    580  OG1 THR A 343      16.506  74.180  20.184  1.00 86.25           O  
ATOM    581  N   ASP A 344      18.586  76.771  23.534  1.00 79.65           N  
ATOM    582  CA  ASP A 344      19.579  77.546  24.277  1.00 79.56           C  
ATOM    583  C   ASP A 344      20.937  76.839  24.390  1.00 84.05           C  
ATOM    584  O   ASP A 344      21.010  75.700  24.867  1.00 83.94           O  
ATOM    585  CB  ASP A 344      19.028  77.900  25.674  1.00 81.16           C  
ATOM    586  CG  ASP A 344      19.626  79.137  26.316  1.00 89.00           C  
ATOM    587  OD1 ASP A 344      19.126  79.550  27.380  1.00 89.79           O  
ATOM    588  OD2 ASP A 344      20.583  79.699  25.748  1.00 94.24           O1-
ATOM    589  N   THR A 345      22.010  77.533  23.962  1.00 80.50           N  
ATOM    590  CA  THR A 345      23.392  77.030  24.008  1.00 80.40           C  
ATOM    591  C   THR A 345      24.302  77.921  24.878  1.00 83.72           C  
ATOM    592  O   THR A 345      25.518  77.714  24.907  1.00 82.97           O  
ATOM    593  CB  THR A 345      23.955  76.801  22.589  1.00 88.26           C  
ATOM    594  CG2 THR A 345      23.388  75.551  21.925  1.00 86.48           C  
ATOM    595  OG1 THR A 345      23.710  77.953  21.781  1.00 87.57           O  
ATOM    596  N   THR A 346      23.703  78.892  25.601  1.00 80.56           N  
ATOM    597  CA  THR A 346      24.409  79.818  26.502  1.00 80.45           C  
ATOM    598  C   THR A 346      24.860  79.077  27.785  1.00 84.58           C  
ATOM    599  O   THR A 346      24.364  77.968  28.025  1.00 83.33           O  
ATOM    600  CB  THR A 346      23.503  81.022  26.865  1.00 87.82           C  
ATOM    601  CG2 THR A 346      23.141  81.889  25.669  1.00 85.65           C  
ATOM    602  OG1 THR A 346      22.340  80.570  27.565  1.00 87.04           O  
ATOM    603  N   PRO A 347      25.746  79.666  28.648  1.00 82.00           N  
ATOM    604  CA  PRO A 347      26.123  78.977  29.901  1.00 81.99           C  
ATOM    605  C   PRO A 347      24.922  78.566  30.770  1.00 86.21           C  
ATOM    606  O   PRO A 347      24.985  77.519  31.416  1.00 85.52           O  
ATOM    607  CB  PRO A 347      27.017  79.997  30.615  1.00 83.72           C  
ATOM    608  CG  PRO A 347      27.515  80.880  29.550  1.00 88.15           C  
ATOM    609  CD  PRO A 347      26.434  80.970  28.534  1.00 83.67           C  
ATOM    610  N   PHE A 348      23.819  79.365  30.750  1.00 83.18           N  
ATOM    611  CA  PHE A 348      22.575  79.081  31.477  1.00 83.31           C  
ATOM    612  C   PHE A 348      21.877  77.843  30.903  1.00 86.49           C  
ATOM    613  O   PHE A 348      21.436  76.986  31.675  1.00 85.68           O  
ATOM    614  CB  PHE A 348      21.629  80.301  31.486  1.00 85.59           C  
ATOM    615  CG  PHE A 348      20.325  80.074  32.224  1.00 87.87           C  
ATOM    616  CD1 PHE A 348      19.146  79.825  31.527  1.00 91.31           C  
ATOM    617  CD2 PHE A 348      20.280  80.088  33.614  1.00 90.45           C  
ATOM    618  CE1 PHE A 348      17.945  79.601  32.208  1.00 92.28           C  
ATOM    619  CE2 PHE A 348      19.079  79.858  34.295  1.00 93.35           C  
ATOM    620  CZ  PHE A 348      17.920  79.617  33.587  1.00 91.44           C  
ATOM    621  N   GLY A 349      21.799  77.767  29.569  1.00 82.94           N  
ATOM    622  CA  GLY A 349      21.216  76.643  28.841  1.00 82.78           C  
ATOM    623  C   GLY A 349      21.939  75.338  29.116  1.00 87.11           C  
ATOM    624  O   GLY A 349      21.295  74.307  29.325  1.00 86.66           O  
ATOM    625  N   GLN A 350      23.291  75.393  29.155  1.00 84.17           N  
ATOM    626  CA  GLN A 350      24.194  74.271  29.440  1.00 84.12           C  
ATOM    627  C   GLN A 350      23.978  73.728  30.855  1.00 87.55           C  
ATOM    628  O   GLN A 350      23.878  72.509  31.033  1.00 87.40           O  
ATOM    629  CB  GLN A 350      25.661  74.712  29.289  1.00 85.63           C  
ATOM    630  CG  GLN A 350      26.349  74.213  28.028  1.00104.19           C  
ATOM    631  CD  GLN A 350      27.820  74.545  28.056  1.00127.26           C  
ATOM    632  NE2 GLN A 350      28.168  75.743  27.601  1.00119.84           N  
ATOM    633  OE1 GLN A 350      28.655  73.746  28.500  1.00123.11           O  
ATOM    634  N   GLN A 351      23.914  74.639  31.854  1.00 83.17           N  
ATOM    635  CA  GLN A 351      23.717  74.313  33.270  1.00 82.51           C  
ATOM    636  C   GLN A 351      22.393  73.597  33.546  1.00 86.14           C  
ATOM    637  O   GLN A 351      22.362  72.678  34.369  1.00 85.37           O  
ATOM    638  CB  GLN A 351      23.849  75.570  34.151  1.00 83.48           C  
ATOM    639  CG  GLN A 351      25.290  76.058  34.362  1.00 90.24           C  
ATOM    640  CD  GLN A 351      26.222  75.024  34.958  1.00 99.71           C  
ATOM    641  NE2 GLN A 351      25.897  74.512  36.136  1.00 89.30           N  
ATOM    642  OE1 GLN A 351      27.240  74.670  34.366  1.00 93.12           O  
ATOM    643  N   ARG A 352      21.311  74.006  32.846  1.00 82.76           N  
ATOM    644  CA  ARG A 352      19.968  73.432  32.985  1.00 82.52           C  
ATOM    645  C   ARG A 352      19.908  71.963  32.551  1.00 85.02           C  
ATOM    646  O   ARG A 352      19.391  71.132  33.302  1.00 84.02           O  
ATOM    647  CB  ARG A 352      18.926  74.270  32.228  1.00 83.72           C  
ATOM    648  CG  ARG A 352      18.563  75.585  32.921  1.00 98.30           C  
ATOM    649  CD  ARG A 352      17.115  75.996  32.692  1.00113.42           C  
ATOM    650  NE  ARG A 352      16.852  76.402  31.308  1.00126.61           N  
ATOM    651  CZ  ARG A 352      16.247  75.640  30.400  1.00143.40           C  
ATOM    652  NH1 ARG A 352      15.831  74.418  30.717  1.00131.14           N1+
ATOM    653  NH2 ARG A 352      16.057  76.092  29.168  1.00131.52           N  
ATOM    654  N   VAL A 353      20.461  71.649  31.355  1.00 81.04           N  
ATOM    655  CA  VAL A 353      20.522  70.295  30.773  1.00 80.52           C  
ATOM    656  C   VAL A 353      21.390  69.383  31.667  1.00 81.60           C  
ATOM    657  O   VAL A 353      21.041  68.215  31.881  1.00 81.34           O  
ATOM    658  CB  VAL A 353      21.001  70.313  29.284  1.00 84.84           C  
ATOM    659  CG1 VAL A 353      20.991  68.914  28.672  1.00 84.70           C  
ATOM    660  CG2 VAL A 353      20.150  71.259  28.436  1.00 84.78           C  
ATOM    661  N   PHE A 354      22.493  69.943  32.213  1.00 75.48           N  
ATOM    662  CA  PHE A 354      23.418  69.247  33.100  1.00 73.98           C  
ATOM    663  C   PHE A 354      22.718  68.708  34.353  1.00 77.34           C  
ATOM    664  O   PHE A 354      22.807  67.511  34.619  1.00 76.63           O  
ATOM    665  CB  PHE A 354      24.606  70.152  33.485  1.00 75.13           C  
ATOM    666  CG  PHE A 354      25.756  69.378  34.081  1.00 75.80           C  
ATOM    667  CD1 PHE A 354      26.807  68.941  33.286  1.00 78.27           C  
ATOM    668  CD2 PHE A 354      25.767  69.046  35.431  1.00 77.06           C  
ATOM    669  CE1 PHE A 354      27.851  68.195  33.831  1.00 78.80           C  
ATOM    670  CE2 PHE A 354      26.797  68.278  35.968  1.00 79.57           C  
ATOM    671  CZ  PHE A 354      27.835  67.865  35.168  1.00 77.62           C  
ATOM    672  N   LYS A 355      22.035  69.595  35.116  1.00 74.14           N  
ATOM    673  CA  LYS A 355      21.307  69.280  36.357  1.00 73.81           C  
ATOM    674  C   LYS A 355      20.257  68.184  36.152  1.00 76.62           C  
ATOM    675  O   LYS A 355      20.222  67.216  36.916  1.00 75.67           O  
ATOM    676  CB  LYS A 355      20.643  70.549  36.938  1.00 76.43           C  
ATOM    677  CG  LYS A 355      21.623  71.592  37.474  1.00 89.52           C  
ATOM    678  CD  LYS A 355      20.967  72.967  37.594  1.00 97.62           C  
ATOM    679  CE  LYS A 355      21.944  74.041  38.004  1.00103.76           C  
ATOM    680  NZ  LYS A 355      21.328  75.394  37.975  1.00109.50           N1+
ATOM    681  N   GLU A 356      19.432  68.339  35.096  1.00 73.09           N  
ATOM    682  CA  GLU A 356      18.339  67.453  34.687  1.00 72.63           C  
ATOM    683  C   GLU A 356      18.716  65.970  34.537  1.00 74.38           C  
ATOM    684  O   GLU A 356      17.983  65.117  35.048  1.00 74.36           O  
ATOM    685  CB  GLU A 356      17.700  67.963  33.380  1.00 74.19           C  
ATOM    686  CG  GLU A 356      16.758  69.148  33.550  1.00 86.33           C  
ATOM    687  CD  GLU A 356      16.478  69.972  32.303  1.00110.58           C  
ATOM    688  OE1 GLU A 356      16.156  71.173  32.454  1.00108.44           O  
ATOM    689  OE2 GLU A 356      16.577  69.428  31.178  1.00104.08           O1-
ATOM    690  N   LYS A 357      19.841  65.662  33.843  1.00 68.13           N  
ATOM    691  CA  LYS A 357      20.240  64.271  33.574  1.00 66.29           C  
ATOM    692  C   LYS A 357      21.641  63.866  34.023  1.00 63.24           C  
ATOM    693  O   LYS A 357      21.798  62.860  34.720  1.00 62.24           O  
ATOM    694  CB  LYS A 357      20.094  63.955  32.067  1.00 69.98           C  
ATOM    695  CG  LYS A 357      18.656  63.813  31.568  1.00 91.81           C  
ATOM    696  CD  LYS A 357      18.166  65.068  30.843  1.00102.54           C  
ATOM    697  CE  LYS A 357      16.788  64.872  30.258  1.00112.48           C  
ATOM    698  NZ  LYS A 357      16.301  66.091  29.560  1.00119.77           N1+
ATOM    699  N   VAL A 358      22.652  64.617  33.558  1.00 55.14           N  
ATOM    700  CA  VAL A 358      24.090  64.382  33.709  1.00 53.07           C  
ATOM    701  C   VAL A 358      24.559  64.219  35.170  1.00 52.14           C  
ATOM    702  O   VAL A 358      25.389  63.341  35.436  1.00 50.83           O  
ATOM    703  CB  VAL A 358      24.919  65.464  32.963  1.00 57.22           C  
ATOM    704  CG1 VAL A 358      26.363  65.020  32.791  1.00 57.45           C  
ATOM    705  CG2 VAL A 358      24.312  65.781  31.602  1.00 56.98           C  
ATOM    706  N   ASP A 359      24.041  65.049  36.101  1.00 45.97           N  
ATOM    707  CA  ASP A 359      24.445  65.017  37.513  1.00 44.31           C  
ATOM    708  C   ASP A 359      23.669  63.967  38.339  1.00 46.62           C  
ATOM    709  O   ASP A 359      22.958  64.304  39.293  1.00 45.31           O  
ATOM    710  CB  ASP A 359      24.360  66.425  38.125  1.00 45.59           C  
ATOM    711  CG  ASP A 359      25.292  66.688  39.292  1.00 49.91           C  
ATOM    712  OD1 ASP A 359      25.111  67.723  39.969  1.00 50.46           O  
ATOM    713  OD2 ASP A 359      26.201  65.857  39.532  1.00 50.26           O1-
ATOM    714  N   THR A 360      23.815  62.678  37.950  1.00 41.93           N  
ATOM    715  CA  THR A 360      23.175  61.523  38.595  1.00 40.67           C  
ATOM    716  C   THR A 360      24.159  60.370  38.730  1.00 42.62           C  
ATOM    717  O   THR A 360      25.246  60.397  38.160  1.00 41.35           O  
ATOM    718  CB  THR A 360      21.916  61.049  37.839  1.00 47.83           C  
ATOM    719  CG2 THR A 360      20.752  62.011  37.956  1.00 47.47           C  
ATOM    720  OG1 THR A 360      22.244  60.805  36.472  1.00 48.11           O  
ATOM    721  N   ARG A 361      23.757  59.358  39.493  1.00 38.37           N  
ATOM    722  CA  ARG A 361      24.516  58.152  39.767  1.00 38.00           C  
ATOM    723  C   ARG A 361      23.610  56.946  39.428  1.00 39.36           C  
ATOM    724  O   ARG A 361      22.406  56.956  39.741  1.00 38.22           O  
ATOM    725  CB  ARG A 361      24.937  58.142  41.250  1.00 41.48           C  
ATOM    726  CG  ARG A 361      26.195  57.353  41.539  1.00 56.83           C  
ATOM    727  CD  ARG A 361      26.670  57.573  42.965  1.00 72.31           C  
ATOM    728  NE  ARG A 361      27.586  58.711  43.083  1.00 79.70           N  
ATOM    729  CZ  ARG A 361      27.416  59.738  43.912  1.00 89.96           C  
ATOM    730  NH1 ARG A 361      26.355  59.789  44.709  1.00 73.35           N1+
ATOM    731  NH2 ARG A 361      28.307  60.720  43.953  1.00 76.25           N  
ATOM    732  N   THR A 362      24.163  55.966  38.702  1.00 34.40           N  
ATOM    733  CA  THR A 362      23.422  54.763  38.311  1.00 33.65           C  
ATOM    734  C   THR A 362      23.776  53.718  39.348  1.00 34.82           C  
ATOM    735  O   THR A 362      24.966  53.472  39.524  1.00 32.07           O  
ATOM    736  CB  THR A 362      23.797  54.296  36.873  1.00 38.10           C  
ATOM    737  CG2 THR A 362      23.093  53.008  36.475  1.00 33.72           C  
ATOM    738  OG1 THR A 362      23.478  55.322  35.936  1.00 35.41           O  
ATOM    739  N   PRO A 363      22.787  53.091  40.046  1.00 32.23           N  
ATOM    740  CA  PRO A 363      23.142  52.040  41.027  1.00 32.34           C  
ATOM    741  C   PRO A 363      23.928  50.925  40.355  1.00 36.67           C  
ATOM    742  O   PRO A 363      23.721  50.650  39.165  1.00 37.83           O  
ATOM    743  CB  PRO A 363      21.789  51.538  41.545  1.00 33.85           C  
ATOM    744  CG  PRO A 363      20.801  52.569  41.154  1.00 37.17           C  
ATOM    745  CD  PRO A 363      21.324  53.274  39.948  1.00 32.79           C  
ATOM    746  N   ARG A 364      24.872  50.333  41.083  1.00 30.59           N  
ATOM    747  CA  ARG A 364      25.702  49.275  40.533  1.00 29.82           C  
ATOM    748  C   ARG A 364      24.864  48.029  40.218  1.00 31.54           C  
ATOM    749  O   ARG A 364      24.140  47.571  41.108  1.00 30.55           O  
ATOM    750  CB  ARG A 364      26.844  48.924  41.516  1.00 29.81           C  
ATOM    751  CG  ARG A 364      27.740  47.812  41.025  1.00 37.78           C  
ATOM    752  CD  ARG A 364      29.171  48.222  41.066  1.00 39.21           C  
ATOM    753  NE  ARG A 364      30.000  47.371  40.220  1.00 39.52           N  
ATOM    754  CZ  ARG A 364      30.874  46.484  40.682  1.00 49.99           C  
ATOM    755  NH1 ARG A 364      31.036  46.320  41.988  1.00 35.00           N1+
ATOM    756  NH2 ARG A 364      31.596  45.756  39.842  1.00 32.03           N  
ATOM    757  N   PRO A 365      24.992  47.418  38.997  1.00 26.74           N  
ATOM    758  CA  PRO A 365      24.259  46.164  38.732  1.00 25.23           C  
ATOM    759  C   PRO A 365      24.648  45.079  39.739  1.00 30.51           C  
ATOM    760  O   PRO A 365      25.773  45.083  40.255  1.00 31.72           O  
ATOM    761  CB  PRO A 365      24.711  45.777  37.307  1.00 26.30           C  
ATOM    762  CG  PRO A 365      25.161  47.040  36.686  1.00 31.09           C  
ATOM    763  CD  PRO A 365      25.808  47.809  37.823  1.00 27.36           C  
ATOM    764  N   LEU A 366      23.723  44.149  40.001  1.00 25.81           N  
ATOM    765  CA  LEU A 366      23.895  43.002  40.897  1.00 25.59           C  
ATOM    766  C   LEU A 366      25.015  42.052  40.402  1.00 29.48           C  
ATOM    767  O   LEU A 366      25.350  42.088  39.205  1.00 27.36           O  
ATOM    768  CB  LEU A 366      22.552  42.252  41.054  1.00 25.91           C  
ATOM    769  CG  LEU A 366      21.455  43.011  41.833  1.00 31.73           C  
ATOM    770  CD1 LEU A 366      20.069  42.456  41.530  1.00 32.53           C  
ATOM    771  CD2 LEU A 366      21.746  43.057  43.331  1.00 33.68           C  
ATOM    772  N   PRO A 367      25.601  41.192  41.286  1.00 26.65           N  
ATOM    773  CA  PRO A 367      26.728  40.336  40.846  1.00 25.42           C  
ATOM    774  C   PRO A 367      26.427  39.385  39.705  1.00 27.65           C  
ATOM    775  O   PRO A 367      27.295  39.195  38.863  1.00 27.13           O  
ATOM    776  CB  PRO A 367      27.139  39.578  42.113  1.00 26.97           C  
ATOM    777  CG  PRO A 367      26.499  40.281  43.232  1.00 31.16           C  
ATOM    778  CD  PRO A 367      25.331  41.026  42.737  1.00 27.56           C  
ATOM    779  N   GLY A 368      25.226  38.793  39.684  1.00 23.92           N  
ATOM    780  CA  GLY A 368      24.824  37.888  38.603  1.00 23.10           C  
ATOM    781  C   GLY A 368      24.648  38.651  37.303  1.00 25.94           C  
ATOM    782  O   GLY A 368      25.098  38.203  36.253  1.00 25.79           O  
ATOM    783  N   THR A 369      24.058  39.860  37.372  1.00 22.86           N  
ATOM    784  CA  THR A 369      23.912  40.713  36.191  1.00 21.46           C  
ATOM    785  C   THR A 369      25.300  40.998  35.606  1.00 25.99           C  
ATOM    786  O   THR A 369      25.486  40.880  34.394  1.00 25.03           O  
ATOM    787  CB  THR A 369      23.210  41.996  36.554  1.00 25.83           C  
ATOM    788  CG2 THR A 369      22.917  42.872  35.337  1.00 21.07           C  
ATOM    789  OG1 THR A 369      22.000  41.668  37.230  1.00 27.94           O  
ATOM    790  N   ARG A 370      26.277  41.354  36.469  1.00 24.50           N  
ATOM    791  CA  ARG A 370      27.646  41.641  36.039  1.00 24.44           C  
ATOM    792  C   ARG A 370      28.294  40.450  35.344  1.00 29.05           C  
ATOM    793  O   ARG A 370      28.956  40.646  34.326  1.00 29.19           O  
ATOM    794  CB  ARG A 370      28.502  42.184  37.198  1.00 22.80           C  
ATOM    795  CG  ARG A 370      27.995  43.556  37.664  1.00 24.45           C  
ATOM    796  CD  ARG A 370      28.820  44.208  38.760  1.00 35.98           C  
ATOM    797  NE  ARG A 370      29.506  43.241  39.626  1.00 42.85           N  
ATOM    798  CZ  ARG A 370      29.255  43.065  40.919  1.00 53.41           C  
ATOM    799  NH1 ARG A 370      28.337  43.803  41.533  1.00 32.63           N1+
ATOM    800  NH2 ARG A 370      29.934  42.167  41.613  1.00 49.13           N  
ATOM    801  N   LYS A 371      28.057  39.220  35.835  1.00 25.32           N  
ATOM    802  CA  LYS A 371      28.597  38.026  35.187  1.00 25.60           C  
ATOM    803  C   LYS A 371      28.025  37.794  33.777  1.00 30.05           C  
ATOM    804  O   LYS A 371      28.803  37.551  32.857  1.00 30.62           O  
ATOM    805  CB  LYS A 371      28.436  36.767  36.069  1.00 27.77           C  
ATOM    806  CG  LYS A 371      29.438  35.681  35.664  1.00 39.42           C  
ATOM    807  CD  LYS A 371      29.205  34.363  36.348  1.00 51.43           C  
ATOM    808  CE  LYS A 371      30.221  34.117  37.439  1.00 49.17           C  
ATOM    809  NZ  LYS A 371      30.077  32.765  38.037  1.00 51.69           N1+
ATOM    810  N   VAL A 372      26.668  37.858  33.612  1.00 25.88           N  
ATOM    811  CA  VAL A 372      25.989  37.704  32.315  1.00 24.73           C  
ATOM    812  C   VAL A 372      26.526  38.739  31.359  1.00 27.48           C  
ATOM    813  O   VAL A 372      26.717  38.429  30.180  1.00 27.95           O  
ATOM    814  CB  VAL A 372      24.436  37.860  32.367  1.00 28.55           C  
ATOM    815  CG1 VAL A 372      23.792  37.327  31.091  1.00 28.07           C  
ATOM    816  CG2 VAL A 372      23.832  37.199  33.581  1.00 29.36           C  
ATOM    817  N   MET A 373      26.670  40.001  31.835  1.00 21.55           N  
ATOM    818  CA  MET A 373      27.152  41.082  30.966  1.00 20.94           C  
ATOM    819  C   MET A 373      28.557  40.792  30.480  1.00 26.51           C  
ATOM    820  O   MET A 373      28.855  40.996  29.312  1.00 27.58           O  
ATOM    821  CB  MET A 373      27.082  42.441  31.689  1.00 21.55           C  
ATOM    822  CG  MET A 373      25.673  42.989  31.824  1.00 22.70           C  
ATOM    823  SD  MET A 373      25.784  44.729  32.246  1.00 27.14           S  
ATOM    824  CE  MET A 373      26.348  44.623  33.937  1.00 22.41           C  
ATOM    825  N   GLU A 374      29.404  40.262  31.369  1.00 23.80           N  
ATOM    826  CA  GLU A 374      30.772  39.877  31.049  1.00 23.54           C  
ATOM    827  C   GLU A 374      30.803  38.707  30.071  1.00 26.39           C  
ATOM    828  O   GLU A 374      31.560  38.758  29.108  1.00 25.16           O  
ATOM    829  CB  GLU A 374      31.528  39.535  32.351  1.00 24.97           C  
ATOM    830  CG  GLU A 374      33.029  39.466  32.178  1.00 40.66           C  
ATOM    831  CD  GLU A 374      33.812  39.696  33.448  1.00 64.39           C  
ATOM    832  OE1 GLU A 374      33.225  39.587  34.551  1.00 50.35           O  
ATOM    833  OE2 GLU A 374      35.017  40.014  33.332  1.00 70.39           O1-
ATOM    834  N   ILE A 375      30.007  37.640  30.312  1.00 25.75           N  
ATOM    835  CA  ILE A 375      29.966  36.490  29.377  1.00 25.34           C  
ATOM    836  C   ILE A 375      29.502  36.925  27.977  1.00 28.37           C  
ATOM    837  O   ILE A 375      30.142  36.586  26.974  1.00 30.55           O  
ATOM    838  CB  ILE A 375      29.155  35.280  29.927  1.00 28.48           C  
ATOM    839  CG1 ILE A 375      29.752  34.777  31.271  1.00 29.05           C  
ATOM    840  CG2 ILE A 375      29.114  34.140  28.889  1.00 28.44           C  
ATOM    841  CD1 ILE A 375      28.750  34.118  32.159  1.00 31.30           C  
ATOM    842  N   THR A 376      28.413  37.687  27.914  1.00 23.57           N  
ATOM    843  CA  THR A 376      27.847  38.198  26.665  1.00 22.84           C  
ATOM    844  C   THR A 376      28.817  39.141  25.955  1.00 26.54           C  
ATOM    845  O   THR A 376      28.970  39.004  24.743  1.00 26.11           O  
ATOM    846  CB  THR A 376      26.501  38.906  26.900  1.00 24.52           C  
ATOM    847  CG2 THR A 376      25.770  39.238  25.589  1.00 23.67           C  
ATOM    848  OG1 THR A 376      25.686  38.098  27.724  1.00 25.66           O  
ATOM    849  N   ALA A 377      29.448  40.103  26.690  1.00 24.56           N  
ATOM    850  CA  ALA A 377      30.393  41.055  26.082  1.00 24.93           C  
ATOM    851  C   ALA A 377      31.567  40.345  25.393  1.00 28.43           C  
ATOM    852  O   ALA A 377      31.912  40.699  24.262  1.00 27.13           O  
ATOM    853  CB  ALA A 377      30.910  42.048  27.111  1.00 25.74           C  
ATOM    854  N   GLU A 378      32.142  39.323  26.062  1.00 27.60           N  
ATOM    855  CA  GLU A 378      33.252  38.518  25.546  1.00 27.93           C  
ATOM    856  C   GLU A 378      32.832  37.807  24.280  1.00 31.17           C  
ATOM    857  O   GLU A 378      33.575  37.820  23.316  1.00 31.93           O  
ATOM    858  CB  GLU A 378      33.715  37.476  26.582  1.00 29.53           C  
ATOM    859  CG  GLU A 378      34.527  38.036  27.733  1.00 45.86           C  
ATOM    860  CD  GLU A 378      36.013  38.273  27.521  1.00 79.03           C  
ATOM    861  OE1 GLU A 378      36.487  38.214  26.361  1.00 71.30           O  
ATOM    862  OE2 GLU A 378      36.701  38.564  28.527  1.00 77.30           O1-
ATOM    863  N   TRP A 379      31.639  37.193  24.272  1.00 28.58           N  
ATOM    864  CA  TRP A 379      31.145  36.456  23.112  1.00 28.34           C  
ATOM    865  C   TRP A 379      30.857  37.425  21.956  1.00 30.68           C  
ATOM    866  O   TRP A 379      31.184  37.125  20.804  1.00 28.78           O  
ATOM    867  CB  TRP A 379      29.918  35.602  23.506  1.00 27.95           C  
ATOM    868  CG  TRP A 379      29.218  34.922  22.356  1.00 28.75           C  
ATOM    869  CD1 TRP A 379      29.379  33.633  21.942  1.00 31.39           C  
ATOM    870  CD2 TRP A 379      28.207  35.492  21.515  1.00 28.51           C  
ATOM    871  CE2 TRP A 379      27.848  34.510  20.566  1.00 32.77           C  
ATOM    872  CE3 TRP A 379      27.574  36.745  21.465  1.00 29.55           C  
ATOM    873  NE1 TRP A 379      28.547  33.372  20.876  1.00 31.14           N  
ATOM    874  CZ2 TRP A 379      26.888  34.745  19.572  1.00 32.22           C  
ATOM    875  CZ3 TRP A 379      26.666  36.995  20.453  1.00 31.06           C  
ATOM    876  CH2 TRP A 379      26.310  35.997  19.535  1.00 31.84           C  
ATOM    877  N   LEU A 380      30.269  38.592  22.269  1.00 26.62           N  
ATOM    878  CA  LEU A 380      29.933  39.591  21.261  1.00 26.01           C  
ATOM    879  C   LEU A 380      31.187  40.152  20.571  1.00 29.56           C  
ATOM    880  O   LEU A 380      31.224  40.204  19.347  1.00 29.02           O  
ATOM    881  CB  LEU A 380      29.025  40.690  21.851  1.00 25.57           C  
ATOM    882  CG  LEU A 380      28.327  41.649  20.867  1.00 30.09           C  
ATOM    883  CD1 LEU A 380      27.621  40.902  19.721  1.00 29.66           C  
ATOM    884  CD2 LEU A 380      27.341  42.503  21.601  1.00 30.47           C  
ATOM    885  N   TRP A 381      32.215  40.528  21.348  1.00 25.73           N  
ATOM    886  CA  TRP A 381      33.472  41.016  20.796  1.00 24.13           C  
ATOM    887  C   TRP A 381      34.133  39.963  19.877  1.00 26.99           C  
ATOM    888  O   TRP A 381      34.604  40.323  18.794  1.00 25.21           O  
ATOM    889  CB  TRP A 381      34.428  41.457  21.915  1.00 22.10           C  
ATOM    890  CG  TRP A 381      34.196  42.845  22.437  1.00 21.50           C  
ATOM    891  CD1 TRP A 381      34.168  43.225  23.746  1.00 23.72           C  
ATOM    892  CD2 TRP A 381      34.135  44.056  21.664  1.00 20.80           C  
ATOM    893  CE2 TRP A 381      33.992  45.126  22.578  1.00 24.33           C  
ATOM    894  CE3 TRP A 381      34.060  44.332  20.286  1.00 22.13           C  
ATOM    895  NE1 TRP A 381      34.050  44.593  23.840  1.00 23.04           N  
ATOM    896  CZ2 TRP A 381      33.834  46.455  22.162  1.00 23.06           C  
ATOM    897  CZ3 TRP A 381      33.921  45.656  19.876  1.00 23.31           C  
ATOM    898  CH2 TRP A 381      33.799  46.696  20.810  1.00 23.43           C  
ATOM    899  N   ARG A 382      34.094  38.669  20.264  1.00 25.99           N  
ATOM    900  CA  ARG A 382      34.677  37.579  19.445  1.00 26.97           C  
ATOM    901  C   ARG A 382      33.928  37.435  18.138  1.00 31.91           C  
ATOM    902  O   ARG A 382      34.554  37.342  17.081  1.00 32.54           O  
ATOM    903  CB  ARG A 382      34.713  36.239  20.203  1.00 29.51           C  
ATOM    904  CG  ARG A 382      35.726  36.209  21.358  1.00 45.07           C  
ATOM    905  CD  ARG A 382      35.916  34.814  21.958  1.00 56.90           C  
ATOM    906  NE  ARG A 382      34.667  34.208  22.434  1.00 66.32           N  
ATOM    907  CZ  ARG A 382      34.227  34.264  23.690  1.00 73.25           C  
ATOM    908  NH1 ARG A 382      34.928  34.901  24.620  1.00 55.14           N1+
ATOM    909  NH2 ARG A 382      33.085  33.679  24.025  1.00 53.46           N  
ATOM    910  N   THR A 383      32.581  37.501  18.204  1.00 27.85           N  
ATOM    911  CA  THR A 383      31.670  37.420  17.066  1.00 27.19           C  
ATOM    912  C   THR A 383      31.946  38.580  16.092  1.00 31.56           C  
ATOM    913  O   THR A 383      32.027  38.359  14.882  1.00 31.97           O  
ATOM    914  CB  THR A 383      30.212  37.406  17.570  1.00 31.08           C  
ATOM    915  CG2 THR A 383      29.193  37.275  16.439  1.00 26.88           C  
ATOM    916  OG1 THR A 383      30.050  36.321  18.485  1.00 32.62           O  
ATOM    917  N   LEU A 384      32.091  39.809  16.635  1.00 26.86           N  
ATOM    918  CA  LEU A 384      32.332  41.022  15.852  1.00 26.25           C  
ATOM    919  C   LEU A 384      33.700  41.028  15.182  1.00 31.38           C  
ATOM    920  O   LEU A 384      33.860  41.670  14.143  1.00 31.14           O  
ATOM    921  CB  LEU A 384      32.139  42.293  16.712  1.00 25.18           C  
ATOM    922  CG  LEU A 384      30.706  42.581  17.192  1.00 28.67           C  
ATOM    923  CD1 LEU A 384      30.673  43.722  18.161  1.00 27.49           C  
ATOM    924  CD2 LEU A 384      29.802  42.898  16.045  1.00 30.47           C  
ATOM    925  N   GLY A 385      34.664  40.338  15.791  1.00 28.70           N  
ATOM    926  CA  GLY A 385      36.024  40.242  15.271  1.00 29.32           C  
ATOM    927  C   GLY A 385      36.338  38.931  14.576  1.00 34.87           C  
ATOM    928  O   GLY A 385      37.510  38.597  14.425  1.00 36.42           O  
ATOM    929  N   ARG A 386      35.308  38.187  14.127  1.00 31.55           N  
ATOM    930  CA  ARG A 386      35.483  36.889  13.464  1.00 30.92           C  
ATOM    931  C   ARG A 386      36.184  37.001  12.084  1.00 37.73           C  
ATOM    932  O   ARG A 386      36.947  36.107  11.728  1.00 39.04           O  
ATOM    933  CB  ARG A 386      34.145  36.112  13.382  1.00 26.29           C  
ATOM    934  CG  ARG A 386      33.207  36.557  12.271  1.00 27.54           C  
ATOM    935  CD  ARG A 386      31.808  36.009  12.433  1.00 22.27           C  
ATOM    936  NE  ARG A 386      30.915  36.546  11.405  1.00 28.06           N  
ATOM    937  CZ  ARG A 386      30.297  37.719  11.473  1.00 39.66           C  
ATOM    938  NH1 ARG A 386      30.419  38.481  12.553  1.00 29.21           N1+
ATOM    939  NH2 ARG A 386      29.520  38.122  10.481  1.00 29.32           N  
ATOM    940  N   ASN A 387      35.958  38.107  11.347  1.00 35.11           N  
ATOM    941  CA  ASN A 387      36.520  38.374  10.021  1.00 34.68           C  
ATOM    942  C   ASN A 387      37.413  39.604  10.021  1.00 40.82           C  
ATOM    943  O   ASN A 387      38.361  39.666   9.246  1.00 41.96           O  
ATOM    944  CB  ASN A 387      35.399  38.598   8.988  1.00 30.63           C  
ATOM    945  CG  ASN A 387      34.406  37.488   8.846  1.00 47.92           C  
ATOM    946  ND2 ASN A 387      34.873  36.251   8.898  1.00 41.75           N  
ATOM    947  OD1 ASN A 387      33.207  37.728   8.662  1.00 43.29           O  
ATOM    948  N   LYS A 388      37.086  40.608  10.837  1.00 37.04           N  
ATOM    949  CA  LYS A 388      37.871  41.839  10.902  1.00 35.33           C  
ATOM    950  C   LYS A 388      38.858  41.784  12.056  1.00 37.60           C  
ATOM    951  O   LYS A 388      38.571  41.214  13.108  1.00 38.32           O  
ATOM    952  CB  LYS A 388      36.966  43.068  11.056  1.00 36.45           C  
ATOM    953  CG  LYS A 388      35.867  43.187  10.010  1.00 36.98           C  
ATOM    954  CD  LYS A 388      35.014  44.420  10.250  1.00 36.36           C  
ATOM    955  CE  LYS A 388      33.839  44.517   9.309  1.00 33.56           C  
ATOM    956  NZ  LYS A 388      34.242  44.829   7.903  1.00 34.04           N1+
ATOM    957  N   ARG A 389      40.012  42.400  11.862  1.00 30.77           N  
ATOM    958  CA  ARG A 389      41.028  42.506  12.886  1.00 29.73           C  
ATOM    959  C   ARG A 389      41.156  43.996  13.224  1.00 31.61           C  
ATOM    960  O   ARG A 389      41.218  44.806  12.296  1.00 31.01           O  
ATOM    961  CB  ARG A 389      42.378  42.003  12.355  1.00 30.51           C  
ATOM    962  CG  ARG A 389      42.536  40.491  12.305  1.00 52.11           C  
ATOM    963  CD  ARG A 389      43.542  40.009  13.339  1.00 74.42           C  
ATOM    964  NE  ARG A 389      44.776  40.799  13.316  1.00 88.33           N  
ATOM    965  CZ  ARG A 389      45.970  40.346  13.677  1.00106.20           C  
ATOM    966  NH1 ARG A 389      46.117  39.092  14.089  1.00 95.37           N1+
ATOM    967  NH2 ARG A 389      47.029  41.135  13.615  1.00 94.51           N  
ATOM    968  N   PRO A 390      41.206  44.404  14.503  1.00 26.87           N  
ATOM    969  CA  PRO A 390      41.405  45.837  14.794  1.00 27.21           C  
ATOM    970  C   PRO A 390      42.705  46.375  14.176  1.00 33.56           C  
ATOM    971  O   PRO A 390      43.635  45.607  13.907  1.00 33.52           O  
ATOM    972  CB  PRO A 390      41.476  45.888  16.329  1.00 28.18           C  
ATOM    973  CG  PRO A 390      40.741  44.653  16.783  1.00 33.13           C  
ATOM    974  CD  PRO A 390      41.135  43.616  15.749  1.00 28.80           C  
ATOM    975  N   ARG A 391      42.754  47.697  13.951  1.00 30.08           N  
ATOM    976  CA  ARG A 391      43.924  48.402  13.440  1.00 29.81           C  
ATOM    977  C   ARG A 391      43.886  49.864  13.862  1.00 33.38           C  
ATOM    978  O   ARG A 391      42.820  50.390  14.211  1.00 31.47           O  
ATOM    979  CB  ARG A 391      44.074  48.262  11.902  1.00 27.91           C  
ATOM    980  CG  ARG A 391      42.865  48.707  11.087  1.00 31.35           C  
ATOM    981  CD  ARG A 391      43.156  49.965  10.336  1.00 38.12           C  
ATOM    982  NE  ARG A 391      41.984  50.476   9.626  1.00 35.87           N  
ATOM    983  CZ  ARG A 391      41.900  51.705   9.138  1.00 41.92           C  
ATOM    984  NH1 ARG A 391      42.915  52.548   9.268  1.00 34.62           N1+
ATOM    985  NH2 ARG A 391      40.800  52.104   8.519  1.00 32.11           N  
ATOM    986  N   LEU A 392      45.052  50.514  13.810  1.00 29.59           N  
ATOM    987  CA  LEU A 392      45.211  51.921  14.135  1.00 28.98           C  
ATOM    988  C   LEU A 392      44.736  52.768  12.964  1.00 33.89           C  
ATOM    989  O   LEU A 392      44.911  52.381  11.806  1.00 33.51           O  
ATOM    990  CB  LEU A 392      46.697  52.234  14.380  1.00 28.78           C  
ATOM    991  CG  LEU A 392      47.300  51.822  15.715  1.00 32.61           C  
ATOM    992  CD1 LEU A 392      48.829  51.785  15.615  1.00 32.92           C  
ATOM    993  CD2 LEU A 392      46.879  52.778  16.831  1.00 30.49           C  
ATOM    994  N   CYS A 393      44.131  53.919  13.252  1.00 30.20           N  
ATOM    995  CA  CYS A 393      43.767  54.821  12.172  1.00 30.32           C  
ATOM    996  C   CYS A 393      44.873  55.878  12.087  1.00 34.28           C  
ATOM    997  O   CYS A 393      45.686  56.002  13.020  1.00 30.70           O  
ATOM    998  CB  CYS A 393      42.365  55.403  12.340  1.00 30.47           C  
ATOM    999  SG  CYS A 393      41.040  54.247  11.891  1.00 33.79           S  
ATOM   1000  N   THR A 394      45.007  56.519  10.919  1.00 32.97           N  
ATOM   1001  CA  THR A 394      46.144  57.402  10.650  1.00 33.35           C  
ATOM   1002  C   THR A 394      45.840  58.900  10.614  1.00 38.42           C  
ATOM   1003  O   THR A 394      44.677  59.308  10.607  1.00 37.57           O  
ATOM   1004  CB  THR A 394      46.795  56.963   9.335  1.00 38.24           C  
ATOM   1005  CG2 THR A 394      47.115  55.482   9.307  1.00 32.38           C  
ATOM   1006  OG1 THR A 394      45.922  57.297   8.249  1.00 42.64           O  
ATOM   1007  N   ARG A 395      46.916  59.717  10.568  1.00 35.51           N  
ATOM   1008  CA  ARG A 395      46.862  61.178  10.448  1.00 35.49           C  
ATOM   1009  C   ARG A 395      46.214  61.559   9.080  1.00 38.79           C  
ATOM   1010  O   ARG A 395      45.402  62.485   9.011  1.00 38.32           O  
ATOM   1011  CB  ARG A 395      48.300  61.731  10.582  1.00 36.98           C  
ATOM   1012  CG  ARG A 395      48.592  63.015   9.814  1.00 49.18           C  
ATOM   1013  CD  ARG A 395      50.057  63.389   9.813  1.00 51.31           C  
ATOM   1014  NE  ARG A 395      50.232  64.704   9.200  1.00 47.70           N  
ATOM   1015  CZ  ARG A 395      51.353  65.415   9.221  1.00 55.27           C  
ATOM   1016  NH1 ARG A 395      52.430  64.953   9.845  1.00 34.86           N1+
ATOM   1017  NH2 ARG A 395      51.400  66.603   8.636  1.00 44.21           N  
ATOM   1018  N   GLU A 396      46.579  60.807   8.023  1.00 35.68           N  
ATOM   1019  CA AGLU A 396      46.117  60.985   6.644  0.50 35.74           C  
ATOM   1020  CA BGLU A 396      46.113  60.994   6.648  0.50 35.99           C  
ATOM   1021  C   GLU A 396      44.615  60.724   6.523  1.00 42.28           C  
ATOM   1022  O   GLU A 396      43.921  61.460   5.812  1.00 43.46           O  
ATOM   1023  CB AGLU A 396      46.899  60.080   5.668  0.50 36.75           C  
ATOM   1024  CB BGLU A 396      46.909  60.112   5.668  0.50 37.20           C  
ATOM   1025  CG AGLU A 396      48.413  60.101   5.829  0.50 43.38           C  
ATOM   1026  CG BGLU A 396      48.265  59.658   6.192  0.50 46.88           C  
ATOM   1027  CD AGLU A 396      48.968  59.388   7.052  0.50 48.46           C  
ATOM   1028  CD BGLU A 396      49.408  60.651   6.115  0.50 57.08           C  
ATOM   1029  OE1AGLU A 396      49.541  60.082   7.919  0.50 59.61           O  
ATOM   1030  OE1BGLU A 396      50.480  60.368   6.702  0.50 25.82           O  
ATOM   1031  OE2AGLU A 396      48.800  58.153   7.170  0.50 23.33           O1-
ATOM   1032  OE2BGLU A 396      49.250  61.691   5.435  0.50 51.81           O1-
ATOM   1033  N   GLU A 397      44.113  59.670   7.204  1.00 40.05           N  
ATOM   1034  CA  GLU A 397      42.690  59.320   7.208  1.00 39.98           C  
ATOM   1035  C   GLU A 397      41.907  60.473   7.846  1.00 45.63           C  
ATOM   1036  O   GLU A 397      40.921  60.939   7.266  1.00 46.77           O  
ATOM   1037  CB  GLU A 397      42.457  58.049   8.028  1.00 40.69           C  
ATOM   1038  CG  GLU A 397      42.430  56.774   7.217  1.00 41.74           C  
ATOM   1039  CD  GLU A 397      42.171  55.567   8.091  1.00 45.75           C  
ATOM   1040  OE1 GLU A 397      41.093  54.942   7.967  1.00 42.45           O  
ATOM   1041  OE2 GLU A 397      43.024  55.291   8.959  1.00 37.85           O1-
ATOM   1042  N   PHE A 398      42.375  60.942   9.022  1.00 41.86           N  
ATOM   1043  CA  PHE A 398      41.787  62.031   9.808  1.00 42.39           C  
ATOM   1044  C   PHE A 398      41.780  63.345   9.025  1.00 50.50           C  
ATOM   1045  O   PHE A 398      40.803  64.097   9.101  1.00 50.17           O  
ATOM   1046  CB  PHE A 398      42.560  62.201  11.123  1.00 43.37           C  
ATOM   1047  CG  PHE A 398      41.994  63.184  12.122  1.00 44.09           C  
ATOM   1048  CD1 PHE A 398      41.062  62.777  13.070  1.00 46.29           C  
ATOM   1049  CD2 PHE A 398      42.462  64.491  12.176  1.00 45.70           C  
ATOM   1050  CE1 PHE A 398      40.569  63.674  14.021  1.00 47.00           C  
ATOM   1051  CE2 PHE A 398      41.980  65.385  13.133  1.00 48.60           C  
ATOM   1052  CZ  PHE A 398      41.036  64.969  14.053  1.00 46.92           C  
ATOM   1053  N   THR A 399      42.896  63.630   8.309  1.00 48.52           N  
ATOM   1054  CA  THR A 399      43.093  64.811   7.461  1.00 47.93           C  
ATOM   1055  C   THR A 399      42.069  64.770   6.314  1.00 51.53           C  
ATOM   1056  O   THR A 399      41.338  65.740   6.142  1.00 49.95           O  
ATOM   1057  CB  THR A 399      44.574  64.893   7.016  1.00 52.03           C  
ATOM   1058  CG2 THR A 399      44.815  65.926   5.939  1.00 48.25           C  
ATOM   1059  OG1 THR A 399      45.397  65.174   8.160  1.00 50.12           O  
ATOM   1060  N   LYS A 400      41.990  63.626   5.575  1.00 49.21           N  
ATOM   1061  CA  LYS A 400      41.047  63.387   4.473  1.00 49.51           C  
ATOM   1062  C   LYS A 400      39.595  63.601   4.944  1.00 56.42           C  
ATOM   1063  O   LYS A 400      38.827  64.243   4.230  1.00 56.77           O  
ATOM   1064  CB  LYS A 400      41.224  61.976   3.884  1.00 51.43           C  
ATOM   1065  CG  LYS A 400      40.597  61.800   2.496  1.00 67.07           C  
ATOM   1066  CD  LYS A 400      39.911  60.446   2.305  1.00 75.77           C  
ATOM   1067  CE  LYS A 400      40.826  59.357   1.789  1.00 87.84           C  
ATOM   1068  NZ  LYS A 400      41.063  59.467   0.323  1.00 97.05           N1+
ATOM   1069  N   LYS A 401      39.248  63.103   6.164  1.00 53.45           N  
ATOM   1070  CA  LYS A 401      37.926  63.226   6.787  1.00 52.80           C  
ATOM   1071  C   LYS A 401      37.599  64.682   7.097  1.00 58.50           C  
ATOM   1072  O   LYS A 401      36.487  65.124   6.801  1.00 57.82           O  
ATOM   1073  CB  LYS A 401      37.818  62.368   8.062  1.00 53.73           C  
ATOM   1074  CG  LYS A 401      37.544  60.899   7.788  1.00 52.59           C  
ATOM   1075  CD  LYS A 401      37.201  60.134   9.059  1.00 54.11           C  
ATOM   1076  CE  LYS A 401      35.713  59.932   9.263  1.00 60.90           C  
ATOM   1077  NZ  LYS A 401      35.122  58.992   8.265  1.00 65.89           N1+
ATOM   1078  N   VAL A 402      38.564  65.424   7.682  1.00 56.28           N  
ATOM   1079  CA  VAL A 402      38.409  66.847   8.000  1.00 56.93           C  
ATOM   1080  C   VAL A 402      38.215  67.644   6.679  1.00 65.00           C  
ATOM   1081  O   VAL A 402      37.281  68.451   6.585  1.00 64.76           O  
ATOM   1082  CB  VAL A 402      39.559  67.372   8.911  1.00 59.55           C  
ATOM   1083  CG1 VAL A 402      39.663  68.891   8.886  1.00 59.14           C  
ATOM   1084  CG2 VAL A 402      39.392  66.878  10.344  1.00 58.98           C  
ATOM   1085  N   ARG A 403      39.045  67.337   5.650  1.00 63.91           N  
ATOM   1086  CA  ARG A 403      39.004  67.941   4.310  1.00 64.63           C  
ATOM   1087  C   ARG A 403      37.636  67.713   3.649  1.00 71.82           C  
ATOM   1088  O   ARG A 403      36.959  68.685   3.321  1.00 71.18           O  
ATOM   1089  CB  ARG A 403      40.103  67.356   3.407  1.00 62.95           C  
ATOM   1090  CG  ARG A 403      41.505  67.898   3.624  1.00 68.57           C  
ATOM   1091  CD  ARG A 403      42.381  67.428   2.477  1.00 75.77           C  
ATOM   1092  NE  ARG A 403      43.758  67.122   2.873  1.00 82.68           N  
ATOM   1093  CZ  ARG A 403      44.747  68.010   2.908  1.00 96.36           C  
ATOM   1094  NH1 ARG A 403      45.971  67.635   3.256  1.00 77.57           N1+
ATOM   1095  NH2 ARG A 403      44.519  69.281   2.602  1.00 89.20           N  
ATOM   1096  N   THR A 404      37.220  66.431   3.491  1.00 71.22           N  
ATOM   1097  CA  THR A 404      35.939  66.039   2.885  1.00 72.36           C  
ATOM   1098  C   THR A 404      34.772  66.219   3.882  1.00 79.90           C  
ATOM   1099  O   THR A 404      33.963  65.310   4.078  1.00 80.13           O  
ATOM   1100  CB  THR A 404      36.014  64.626   2.258  1.00 80.14           C  
ATOM   1101  CG2 THR A 404      37.005  64.538   1.097  1.00 78.86           C  
ATOM   1102  OG1 THR A 404      36.339  63.665   3.264  1.00 79.58           O  
ATOM   1103  N   ASN A 405      34.692  67.411   4.495  1.00 78.79           N  
ATOM   1104  CA  ASN A 405      33.670  67.809   5.457  1.00 80.10           C  
ATOM   1105  C   ASN A 405      33.490  69.328   5.417  1.00 88.24           C  
ATOM   1106  O   ASN A 405      32.352  69.801   5.407  1.00 88.36           O  
ATOM   1107  CB  ASN A 405      34.046  67.355   6.876  1.00 80.46           C  
ATOM   1108  CG  ASN A 405      33.234  66.200   7.417  1.00 96.23           C  
ATOM   1109  ND2 ASN A 405      33.360  65.022   6.810  1.00 84.40           N  
ATOM   1110  OD1 ASN A 405      32.523  66.337   8.419  1.00 90.44           O  
ATOM   1111  N   ALA A 406      34.614  70.087   5.390  1.00 87.05           N  
ATOM   1112  CA  ALA A 406      34.623  71.553   5.366  1.00 87.84           C  
ATOM   1113  C   ALA A 406      34.859  72.134   3.968  1.00 93.91           C  
ATOM   1114  O   ALA A 406      34.241  73.144   3.624  1.00 94.00           O  
ATOM   1115  CB  ALA A 406      35.660  72.090   6.342  1.00 88.59           C  
ATOM   1116  N   ALA A 407      35.762  71.515   3.176  1.00 91.31           N  
ATOM   1117  CA  ALA A 407      36.101  71.960   1.819  1.00128.70           C  
ATOM   1118  C   ALA A 407      35.080  71.480   0.785  1.00157.41           C  
ATOM   1119  O   ALA A 407      34.350  70.519   1.024  1.00117.04           O  
ATOM   1120  CB  ALA A 407      37.496  71.486   1.440  1.00129.47           C  
ATOM   1121  N   ASP A 419      35.794  73.970  10.655  1.00 91.21           N  
ATOM   1122  CA  ASP A 419      36.420  74.681   9.540  1.00 91.04           C  
ATOM   1123  C   ASP A 419      37.878  75.040   9.849  1.00 93.77           C  
ATOM   1124  O   ASP A 419      38.746  74.796   9.006  1.00 93.62           O  
ATOM   1125  CB  ASP A 419      35.605  75.927   9.142  1.00 93.18           C  
ATOM   1126  CG  ASP A 419      36.047  76.567   7.836  1.00105.00           C  
ATOM   1127  OD1 ASP A 419      35.888  75.922   6.773  1.00106.09           O  
ATOM   1128  OD2 ASP A 419      36.528  77.722   7.874  1.00110.18           O1-
ATOM   1129  N   SER A 420      38.154  75.592  11.062  1.00 88.61           N  
ATOM   1130  CA  SER A 420      39.511  75.933  11.510  1.00 87.37           C  
ATOM   1131  C   SER A 420      40.311  74.648  11.796  1.00 89.35           C  
ATOM   1132  O   SER A 420      41.527  74.701  12.001  1.00 89.21           O  
ATOM   1133  CB  SER A 420      39.473  76.849  12.731  1.00 90.52           C  
ATOM   1134  OG  SER A 420      38.903  76.206  13.859  1.00 99.41           O  
ATOM   1135  N   ALA A 421      39.609  73.489  11.775  1.00 83.66           N  
ATOM   1136  CA  ALA A 421      40.158  72.148  11.935  1.00 82.32           C  
ATOM   1137  C   ALA A 421      41.016  71.807  10.723  1.00 83.73           C  
ATOM   1138  O   ALA A 421      42.022  71.117  10.874  1.00 83.24           O  
ATOM   1139  CB  ALA A 421      39.030  71.139  12.076  1.00 82.99           C  
ATOM   1140  N   LYS A 422      40.626  72.313   9.527  1.00 78.41           N  
ATOM   1141  CA  LYS A 422      41.339  72.129   8.262  1.00 77.04           C  
ATOM   1142  C   LYS A 422      42.670  72.880   8.297  1.00 78.95           C  
ATOM   1143  O   LYS A 422      43.656  72.390   7.749  1.00 78.77           O  
ATOM   1144  CB  LYS A 422      40.469  72.576   7.075  1.00 79.25           C  
ATOM   1145  CG  LYS A 422      40.984  72.113   5.714  1.00 92.77           C  
ATOM   1146  CD  LYS A 422      40.059  72.531   4.575  1.00101.42           C  
ATOM   1147  CE  LYS A 422      40.804  72.796   3.286  1.00110.64           C  
ATOM   1148  NZ  LYS A 422      41.335  71.554   2.662  1.00117.83           N1+
ATOM   1149  N   ALA A 423      42.702  74.045   8.972  1.00 73.99           N  
ATOM   1150  CA  ALA A 423      43.907  74.861   9.126  1.00 73.17           C  
ATOM   1151  C   ALA A 423      44.890  74.169  10.065  1.00 75.56           C  
ATOM   1152  O   ALA A 423      46.087  74.138   9.779  1.00 75.15           O  
ATOM   1153  CB  ALA A 423      43.544  76.237   9.667  1.00 73.88           C  
ATOM   1154  N   ALA A 424      44.370  73.600  11.173  1.00 71.15           N  
ATOM   1155  CA  ALA A 424      45.117  72.877  12.205  1.00 69.99           C  
ATOM   1156  C   ALA A 424      45.738  71.601  11.644  1.00 71.64           C  
ATOM   1157  O   ALA A 424      46.903  71.322  11.913  1.00 70.75           O  
ATOM   1158  CB  ALA A 424      44.196  72.544  13.368  1.00 70.62           C  
ATOM   1159  N   VAL A 425      44.968  70.855  10.828  1.00 67.28           N  
ATOM   1160  CA  VAL A 425      45.376  69.609  10.175  1.00 66.67           C  
ATOM   1161  C   VAL A 425      46.511  69.870   9.162  1.00 69.48           C  
ATOM   1162  O   VAL A 425      47.384  69.020   8.978  1.00 68.66           O  
ATOM   1163  CB  VAL A 425      44.121  68.898   9.586  1.00 70.89           C  
ATOM   1164  CG1 VAL A 425      44.213  68.652   8.083  1.00 70.68           C  
ATOM   1165  CG2 VAL A 425      43.796  67.619  10.349  1.00 70.79           C  
ATOM   1166  N   GLU A 426      46.506  71.075   8.555  1.00 65.76           N  
ATOM   1167  CA  GLU A 426      47.493  71.562   7.591  1.00 64.77           C  
ATOM   1168  C   GLU A 426      48.769  72.043   8.291  1.00 65.54           C  
ATOM   1169  O   GLU A 426      49.825  72.075   7.661  1.00 65.41           O  
ATOM   1170  CB  GLU A 426      46.885  72.690   6.744  1.00 66.34           C  
ATOM   1171  CG  GLU A 426      46.828  72.388   5.257  1.00 79.97           C  
ATOM   1172  CD  GLU A 426      45.946  71.221   4.852  1.00104.95           C  
ATOM   1173  OE1 GLU A 426      44.707  71.320   5.011  1.00 97.12           O  
ATOM   1174  OE2 GLU A 426      46.499  70.210   4.361  1.00100.43           O1-
ATOM   1175  N   ASP A 427      48.670  72.411   9.586  1.00 59.59           N  
ATOM   1176  CA  ASP A 427      49.798  72.862  10.399  1.00 58.47           C  
ATOM   1177  C   ASP A 427      50.559  71.664  10.971  1.00 62.04           C  
ATOM   1178  O   ASP A 427      49.964  70.813  11.644  1.00 61.76           O  
ATOM   1179  CB  ASP A 427      49.322  73.792  11.537  1.00 59.62           C  
ATOM   1180  CG  ASP A 427      50.418  74.412  12.401  1.00 65.49           C  
ATOM   1181  OD1 ASP A 427      51.613  74.234  12.074  1.00 65.55           O  
ATOM   1182  OD2 ASP A 427      50.080  75.090  13.392  1.00 70.41           O1-
ATOM   1183  N   GLU A 428      51.885  71.629  10.733  1.00 57.69           N  
ATOM   1184  CA  GLU A 428      52.784  70.576  11.217  1.00 56.77           C  
ATOM   1185  C   GLU A 428      52.966  70.648  12.739  1.00 58.96           C  
ATOM   1186  O   GLU A 428      53.199  69.620  13.372  1.00 58.35           O  
ATOM   1187  CB  GLU A 428      54.143  70.658  10.498  1.00 58.02           C  
ATOM   1188  CG  GLU A 428      55.004  69.407  10.611  1.00 65.29           C  
ATOM   1189  CD  GLU A 428      54.509  68.163   9.898  1.00 81.89           C  
ATOM   1190  OE1 GLU A 428      54.903  67.051  10.319  1.00 76.06           O  
ATOM   1191  OE2 GLU A 428      53.757  68.293   8.904  1.00 73.43           O1-
ATOM   1192  N   GLU A 429      52.832  71.852  13.322  1.00 54.43           N  
ATOM   1193  CA  GLU A 429      52.966  72.065  14.764  1.00 54.10           C  
ATOM   1194  C   GLU A 429      51.849  71.376  15.573  1.00 56.50           C  
ATOM   1195  O   GLU A 429      52.071  71.037  16.739  1.00 55.80           O  
ATOM   1196  CB  GLU A 429      53.091  73.563  15.102  1.00 55.66           C  
ATOM   1197  CG  GLU A 429      54.363  74.225  14.578  1.00 68.72           C  
ATOM   1198  CD  GLU A 429      55.686  73.603  14.994  1.00 88.70           C  
ATOM   1199  OE1 GLU A 429      55.993  73.602  16.208  1.00 82.42           O  
ATOM   1200  OE2 GLU A 429      56.422  73.124  14.101  1.00 81.64           O1-
ATOM   1201  N   PHE A 430      50.670  71.147  14.943  1.00 51.60           N  
ATOM   1202  CA  PHE A 430      49.534  70.437  15.543  1.00 50.57           C  
ATOM   1203  C   PHE A 430      49.907  68.960  15.715  1.00 52.00           C  
ATOM   1204  O   PHE A 430      49.699  68.392  16.787  1.00 51.38           O  
ATOM   1205  CB  PHE A 430      48.266  70.566  14.665  1.00 52.02           C  
ATOM   1206  CG  PHE A 430      47.159  69.579  14.970  1.00 53.13           C  
ATOM   1207  CD1 PHE A 430      46.924  68.492  14.136  1.00 56.15           C  
ATOM   1208  CD2 PHE A 430      46.368  69.722  16.105  1.00 54.92           C  
ATOM   1209  CE1 PHE A 430      45.921  67.562  14.436  1.00 56.91           C  
ATOM   1210  CE2 PHE A 430      45.365  68.794  16.402  1.00 57.61           C  
ATOM   1211  CZ  PHE A 430      45.146  67.723  15.564  1.00 55.77           C  
ATOM   1212  N   TRP A 431      50.472  68.360  14.652  1.00 46.67           N  
ATOM   1213  CA  TRP A 431      50.894  66.966  14.620  1.00 45.88           C  
ATOM   1214  C   TRP A 431      52.052  66.675  15.574  1.00 48.09           C  
ATOM   1215  O   TRP A 431      52.132  65.570  16.111  1.00 46.84           O  
ATOM   1216  CB  TRP A 431      51.182  66.529  13.187  1.00 45.01           C  
ATOM   1217  CG  TRP A 431      49.937  66.534  12.343  1.00 46.81           C  
ATOM   1218  CD1 TRP A 431      49.642  67.393  11.326  1.00 49.83           C  
ATOM   1219  CD2 TRP A 431      48.767  65.715  12.528  1.00 46.83           C  
ATOM   1220  CE2 TRP A 431      47.822  66.110  11.555  1.00 50.63           C  
ATOM   1221  CE3 TRP A 431      48.428  64.678  13.422  1.00 48.20           C  
ATOM   1222  NE1 TRP A 431      48.388  67.122  10.825  1.00 49.20           N  
ATOM   1223  CZ2 TRP A 431      46.568  65.497  11.435  1.00 50.02           C  
ATOM   1224  CZ3 TRP A 431      47.178  64.079  13.311  1.00 49.80           C  
ATOM   1225  CH2 TRP A 431      46.270  64.479  12.320  1.00 50.43           C  
ATOM   1226  N   LYS A 432      52.895  67.683  15.844  1.00 44.74           N  
ATOM   1227  CA  LYS A 432      54.000  67.565  16.795  1.00 44.75           C  
ATOM   1228  C   LYS A 432      53.447  67.508  18.216  1.00 46.81           C  
ATOM   1229  O   LYS A 432      53.904  66.685  19.006  1.00 46.62           O  
ATOM   1230  CB  LYS A 432      55.032  68.691  16.609  1.00 47.31           C  
ATOM   1231  CG  LYS A 432      55.755  68.590  15.269  1.00 57.06           C  
ATOM   1232  CD  LYS A 432      56.950  69.531  15.158  1.00 62.15           C  
ATOM   1233  CE  LYS A 432      57.499  69.601  13.744  1.00 64.15           C  
ATOM   1234  NZ  LYS A 432      58.024  68.290  13.253  1.00 62.35           N1+
ATOM   1235  N   LEU A 433      52.413  68.319  18.514  1.00 43.32           N  
ATOM   1236  CA  LEU A 433      51.717  68.308  19.812  1.00 43.24           C  
ATOM   1237  C   LEU A 433      51.044  66.946  20.024  1.00 43.98           C  
ATOM   1238  O   LEU A 433      51.102  66.402  21.124  1.00 44.09           O  
ATOM   1239  CB  LEU A 433      50.674  69.435  19.888  1.00 44.15           C  
ATOM   1240  CG  LEU A 433      51.222  70.850  20.081  1.00 50.25           C  
ATOM   1241  CD1 LEU A 433      50.247  71.882  19.550  1.00 50.87           C  
ATOM   1242  CD2 LEU A 433      51.548  71.128  21.545  1.00 53.73           C  
ATOM   1243  N   VAL A 434      50.459  66.382  18.948  1.00 39.84           N  
ATOM   1244  CA  VAL A 434      49.809  65.061  18.897  1.00 39.31           C  
ATOM   1245  C   VAL A 434      50.829  63.981  19.298  1.00 41.67           C  
ATOM   1246  O   VAL A 434      50.528  63.152  20.169  1.00 39.93           O  
ATOM   1247  CB  VAL A 434      49.181  64.799  17.499  1.00 42.13           C  
ATOM   1248  CG1 VAL A 434      48.967  63.315  17.237  1.00 41.62           C  
ATOM   1249  CG2 VAL A 434      47.878  65.568  17.331  1.00 42.10           C  
ATOM   1250  N   ASP A 435      52.048  64.021  18.670  1.00 37.05           N  
ATOM   1251  CA  ASP A 435      53.140  63.079  18.947  1.00 35.27           C  
ATOM   1252  C   ASP A 435      53.578  63.149  20.410  1.00 37.80           C  
ATOM   1253  O   ASP A 435      53.777  62.107  21.051  1.00 36.36           O  
ATOM   1254  CB  ASP A 435      54.321  63.300  17.987  1.00 36.40           C  
ATOM   1255  CG  ASP A 435      54.046  63.016  16.511  1.00 45.62           C  
ATOM   1256  OD1 ASP A 435      54.777  63.566  15.656  1.00 47.47           O  
ATOM   1257  OD2 ASP A 435      53.134  62.203  16.211  1.00 47.57           O1-
ATOM   1258  N   ARG A 436      53.670  64.381  20.953  1.00 34.95           N  
ATOM   1259  CA  ARG A 436      54.026  64.636  22.349  1.00 35.36           C  
ATOM   1260  C   ARG A 436      52.972  64.020  23.296  1.00 39.04           C  
ATOM   1261  O   ARG A 436      53.340  63.332  24.254  1.00 38.87           O  
ATOM   1262  CB  ARG A 436      54.159  66.145  22.596  1.00 38.70           C  
ATOM   1263  CG  ARG A 436      55.525  66.704  22.234  1.00 55.10           C  
ATOM   1264  CD  ARG A 436      55.813  68.034  22.929  1.00 66.17           C  
ATOM   1265  NE  ARG A 436      55.101  69.159  22.318  1.00 77.75           N  
ATOM   1266  CZ  ARG A 436      55.535  69.847  21.264  1.00 95.44           C  
ATOM   1267  NH1 ARG A 436      56.682  69.527  20.678  1.00 85.03           N1+
ATOM   1268  NH2 ARG A 436      54.819  70.853  20.782  1.00 85.18           N  
ATOM   1269  N   GLU A 437      51.665  64.226  22.996  1.00 35.02           N  
ATOM   1270  CA  GLU A 437      50.579  63.655  23.800  1.00 34.22           C  
ATOM   1271  C   GLU A 437      50.614  62.125  23.727  1.00 36.29           C  
ATOM   1272  O   GLU A 437      50.598  61.482  24.770  1.00 36.49           O  
ATOM   1273  CB  GLU A 437      49.207  64.241  23.392  1.00 36.10           C  
ATOM   1274  CG  GLU A 437      48.052  63.948  24.356  1.00 42.58           C  
ATOM   1275  CD  GLU A 437      48.303  64.184  25.832  1.00 55.23           C  
ATOM   1276  OE1 GLU A 437      48.125  63.228  26.618  1.00 50.77           O  
ATOM   1277  OE2 GLU A 437      48.723  65.303  26.200  1.00 51.76           O1-
ATOM   1278  N   ARG A 438      50.763  61.556  22.518  1.00 32.00           N  
ATOM   1279  CA  ARG A 438      50.889  60.108  22.326  1.00 31.65           C  
ATOM   1280  C   ARG A 438      52.009  59.493  23.171  1.00 35.75           C  
ATOM   1281  O   ARG A 438      51.781  58.454  23.779  1.00 35.98           O  
ATOM   1282  CB  ARG A 438      51.087  59.759  20.848  1.00 31.68           C  
ATOM   1283  CG  ARG A 438      50.767  58.298  20.560  1.00 31.36           C  
ATOM   1284  CD  ARG A 438      51.318  57.802  19.261  1.00 32.08           C  
ATOM   1285  NE  ARG A 438      50.576  58.309  18.105  1.00 30.80           N  
ATOM   1286  CZ  ARG A 438      50.997  59.289  17.311  1.00 47.09           C  
ATOM   1287  NH1 ARG A 438      52.157  59.892  17.545  1.00 37.53           N1+
ATOM   1288  NH2 ARG A 438      50.264  59.674  16.277  1.00 34.24           N  
ATOM   1289  N   GLU A 439      53.196  60.146  23.258  1.00 31.94           N  
ATOM   1290  CA  GLU A 439      54.304  59.637  24.083  1.00 30.67           C  
ATOM   1291  C   GLU A 439      53.921  59.556  25.566  1.00 34.75           C  
ATOM   1292  O   GLU A 439      54.290  58.580  26.233  1.00 34.82           O  
ATOM   1293  CB  GLU A 439      55.628  60.403  23.857  1.00 31.42           C  
ATOM   1294  CG  GLU A 439      56.238  60.208  22.468  1.00 35.53           C  
ATOM   1295  CD  GLU A 439      56.375  58.777  21.979  1.00 46.03           C  
ATOM   1296  OE1 GLU A 439      56.034  58.522  20.803  1.00 47.23           O  
ATOM   1297  OE2 GLU A 439      56.755  57.898  22.784  1.00 40.54           O1-
ATOM   1298  N   LEU A 440      53.113  60.525  26.061  1.00 31.32           N  
ATOM   1299  CA  LEU A 440      52.586  60.453  27.428  1.00 31.57           C  
ATOM   1300  C   LEU A 440      51.649  59.240  27.539  1.00 36.84           C  
ATOM   1301  O   LEU A 440      51.792  58.470  28.487  1.00 37.91           O  
ATOM   1302  CB  LEU A 440      51.841  61.725  27.843  1.00 31.47           C  
ATOM   1303  CG  LEU A 440      52.641  63.023  27.986  1.00 35.30           C  
ATOM   1304  CD1 LEU A 440      51.704  64.188  28.269  1.00 35.08           C  
ATOM   1305  CD2 LEU A 440      53.675  62.920  29.091  1.00 36.88           C  
ATOM   1306  N   HIS A 441      50.750  59.022  26.529  1.00 33.76           N  
ATOM   1307  CA  HIS A 441      49.806  57.889  26.507  1.00 32.93           C  
ATOM   1308  C   HIS A 441      50.518  56.545  26.553  1.00 38.48           C  
ATOM   1309  O   HIS A 441      50.034  55.618  27.213  1.00 38.79           O  
ATOM   1310  CB  HIS A 441      48.879  57.955  25.287  1.00 33.15           C  
ATOM   1311  CG  HIS A 441      47.789  58.980  25.378  1.00 36.03           C  
ATOM   1312  CD2 HIS A 441      47.652  60.035  26.214  1.00 37.46           C  
ATOM   1313  ND1 HIS A 441      46.725  58.974  24.493  1.00 37.44           N  
ATOM   1314  CE1 HIS A 441      45.987  60.024  24.813  1.00 36.79           C  
ATOM   1315  NE2 HIS A 441      46.483  60.667  25.870  1.00 37.14           N  
ATOM   1316  N   LYS A 442      51.683  56.446  25.872  1.00 35.19           N  
ATOM   1317  CA  LYS A 442      52.510  55.236  25.858  1.00 35.34           C  
ATOM   1318  C   LYS A 442      53.116  54.976  27.232  1.00 41.09           C  
ATOM   1319  O   LYS A 442      53.338  53.818  27.584  1.00 40.80           O  
ATOM   1320  CB  LYS A 442      53.580  55.294  24.756  1.00 37.01           C  
ATOM   1321  CG  LYS A 442      52.974  55.303  23.347  1.00 36.64           C  
ATOM   1322  CD  LYS A 442      53.930  55.869  22.287  1.00 37.92           C  
ATOM   1323  CE  LYS A 442      55.044  54.909  21.934  1.00 43.82           C  
ATOM   1324  NZ  LYS A 442      56.023  55.513  20.990  1.00 56.08           N1+
ATOM   1325  N   LEU A 443      53.285  56.047  28.039  1.00 39.79           N  
ATOM   1326  CA  LEU A 443      53.793  55.997  29.422  1.00 40.36           C  
ATOM   1327  C   LEU A 443      52.636  55.830  30.424  1.00 45.55           C  
ATOM   1328  O   LEU A 443      52.866  55.739  31.634  1.00 44.60           O  
ATOM   1329  CB  LEU A 443      54.567  57.291  29.741  1.00 40.48           C  
ATOM   1330  CG  LEU A 443      56.109  57.315  29.644  1.00 44.79           C  
ATOM   1331  CD1 LEU A 443      56.716  56.006  29.149  1.00 44.41           C  
ATOM   1332  CD2 LEU A 443      56.579  58.517  28.886  1.00 46.21           C  
ATOM   1333  N   GLY A 444      51.411  55.794  29.904  1.00 42.52           N  
ATOM   1334  CA  GLY A 444      50.199  55.648  30.702  1.00 42.02           C  
ATOM   1335  C   GLY A 444      49.807  56.951  31.360  1.00 43.93           C  
ATOM   1336  O   GLY A 444      49.254  56.948  32.458  1.00 44.51           O  
ATOM   1337  N   LYS A 445      50.101  58.074  30.690  1.00 38.08           N  
ATOM   1338  CA  LYS A 445      49.832  59.416  31.201  1.00 37.18           C  
ATOM   1339  C   LYS A 445      49.045  60.246  30.207  1.00 38.89           C  
ATOM   1340  O   LYS A 445      49.066  59.986  29.007  1.00 37.48           O  
ATOM   1341  CB  LYS A 445      51.153  60.136  31.563  1.00 40.12           C  
ATOM   1342  CG  LYS A 445      51.920  59.477  32.702  1.00 53.89           C  
ATOM   1343  CD  LYS A 445      53.173  60.242  33.060  1.00 64.24           C  
ATOM   1344  CE  LYS A 445      54.042  59.471  34.024  1.00 75.80           C  
ATOM   1345  NZ  LYS A 445      54.936  58.505  33.326  1.00 86.62           N1+
ATOM   1346  N   CYS A 446      48.346  61.251  30.710  1.00 35.79           N  
ATOM   1347  CA  CYS A 446      47.573  62.140  29.865  1.00 35.91           C  
ATOM   1348  C   CYS A 446      47.785  63.569  30.355  1.00 40.93           C  
ATOM   1349  O   CYS A 446      47.722  63.824  31.557  1.00 41.10           O  
ATOM   1350  CB  CYS A 446      46.095  61.741  29.873  1.00 35.60           C  
ATOM   1351  SG  CYS A 446      45.086  62.636  28.667  1.00 39.26           S  
ATOM   1352  N   GLY A 447      48.069  64.479  29.437  1.00 38.09           N  
ATOM   1353  CA  GLY A 447      48.307  65.867  29.811  1.00 38.33           C  
ATOM   1354  C   GLY A 447      47.374  66.898  29.211  1.00 43.02           C  
ATOM   1355  O   GLY A 447      47.283  68.013  29.736  1.00 43.29           O  
ATOM   1356  N   SER A 448      46.677  66.558  28.118  1.00 39.28           N  
ATOM   1357  CA  SER A 448      45.823  67.533  27.435  1.00 39.50           C  
ATOM   1358  C   SER A 448      44.472  67.030  26.883  1.00 43.58           C  
ATOM   1359  O   SER A 448      43.802  67.804  26.196  1.00 45.08           O  
ATOM   1360  CB  SER A 448      46.617  68.171  26.296  1.00 44.05           C  
ATOM   1361  OG  SER A 448      46.767  67.284  25.198  1.00 52.71           O  
ATOM   1362  N   CYS A 449      44.080  65.765  27.119  1.00 40.56           N  
ATOM   1363  CA  CYS A 449      42.813  65.236  26.568  1.00 39.29           C  
ATOM   1364  C   CYS A 449      41.649  65.522  27.488  1.00 43.39           C  
ATOM   1365  O   CYS A 449      41.391  64.794  28.442  1.00 41.73           O  
ATOM   1366  CB  CYS A 449      42.916  63.756  26.201  1.00 38.73           C  
ATOM   1367  SG  CYS A 449      44.313  63.358  25.111  1.00 41.65           S  
ATOM   1368  N   VAL A 450      40.989  66.643  27.209  1.00 42.89           N  
ATOM   1369  CA  VAL A 450      39.880  67.212  27.973  1.00 43.88           C  
ATOM   1370  C   VAL A 450      38.674  67.343  27.033  1.00 51.28           C  
ATOM   1371  O   VAL A 450      38.802  67.861  25.916  1.00 50.03           O  
ATOM   1372  CB  VAL A 450      40.306  68.587  28.584  1.00 47.13           C  
ATOM   1373  CG1 VAL A 450      39.137  69.308  29.246  1.00 47.04           C  
ATOM   1374  CG2 VAL A 450      41.457  68.419  29.575  1.00 46.54           C  
ATOM   1375  N   TYR A 451      37.513  66.860  27.496  1.00 51.32           N  
ATOM   1376  CA  TYR A 451      36.248  66.887  26.771  1.00 52.99           C  
ATOM   1377  C   TYR A 451      35.463  68.156  27.154  1.00 58.19           C  
ATOM   1378  O   TYR A 451      35.441  68.538  28.325  1.00 56.31           O  
ATOM   1379  CB  TYR A 451      35.467  65.586  27.067  1.00 55.97           C  
ATOM   1380  CG  TYR A 451      34.052  65.549  26.532  1.00 60.58           C  
ATOM   1381  CD1 TYR A 451      33.805  65.481  25.162  1.00 63.53           C  
ATOM   1382  CD2 TYR A 451      32.959  65.527  27.395  1.00 61.57           C  
ATOM   1383  CE1 TYR A 451      32.503  65.443  24.663  1.00 65.08           C  
ATOM   1384  CE2 TYR A 451      31.653  65.486  26.908  1.00 62.63           C  
ATOM   1385  CZ  TYR A 451      31.429  65.442  25.541  1.00 70.24           C  
ATOM   1386  OH  TYR A 451      30.146  65.409  25.054  1.00 69.52           O  
ATOM   1387  N   ASN A 452      34.874  68.835  26.151  1.00 57.80           N  
ATOM   1388  CA  ASN A 452      34.099  70.073  26.323  1.00 58.65           C  
ATOM   1389  C   ASN A 452      32.592  69.835  26.138  1.00 63.62           C  
ATOM   1390  O   ASN A 452      32.182  69.270  25.120  1.00 63.82           O  
ATOM   1391  CB  ASN A 452      34.606  71.171  25.370  1.00 60.99           C  
ATOM   1392  CG  ASN A 452      35.890  71.834  25.820  1.00 87.80           C  
ATOM   1393  ND2 ASN A 452      35.837  73.136  26.059  1.00 77.57           N  
ATOM   1394  OD1 ASN A 452      36.947  71.200  25.940  1.00 86.35           O  
ATOM   1395  N   MET A 453      31.777  70.257  27.133  1.00 59.94           N  
ATOM   1396  CA  MET A 453      30.314  70.113  27.138  1.00 83.50           C  
ATOM   1397  C   MET A 453      29.640  70.946  26.056  1.00113.54           C  
ATOM   1398  O   MET A 453      28.653  70.504  25.474  1.00 80.17           O  
ATOM   1399  CB  MET A 453      29.733  70.468  28.514  1.00 85.79           C  
ATOM   1400  CG  MET A 453      29.825  69.340  29.512  1.00 89.39           C  
ATOM   1401  SD  MET A 453      28.520  68.101  29.342  1.00 93.45           S  
ATOM   1402  CE  MET A 453      29.413  66.634  29.806  1.00 90.02           C  
ATOM   1403  N   SER A 470      43.685  80.568  22.376  1.00 94.03           N  
ATOM   1404  CA  SER A 470      43.051  80.784  21.075  1.00 93.72           C  
ATOM   1405  C   SER A 470      43.204  79.550  20.176  1.00 96.07           C  
ATOM   1406  O   SER A 470      42.194  78.960  19.782  1.00 95.66           O  
ATOM   1407  CB  SER A 470      43.609  82.034  20.393  1.00 97.59           C  
ATOM   1408  OG  SER A 470      43.262  83.220  21.092  1.00106.32           O  
ATOM   1409  N   ARG A 471      44.460  79.155  19.866  1.00 90.97           N  
ATOM   1410  CA  ARG A 471      44.735  77.982  19.038  1.00 89.83           C  
ATOM   1411  C   ARG A 471      45.369  76.837  19.834  1.00 91.69           C  
ATOM   1412  O   ARG A 471      45.155  75.685  19.474  1.00 91.25           O  
ATOM   1413  CB  ARG A 471      45.548  78.327  17.774  1.00 89.65           C  
ATOM   1414  CG  ARG A 471      47.024  78.656  17.994  1.00 99.24           C  
ATOM   1415  CD  ARG A 471      47.862  78.339  16.765  1.00107.19           C  
ATOM   1416  NE  ARG A 471      47.834  79.418  15.774  1.00111.51           N  
ATOM   1417  CZ  ARG A 471      47.063  79.432  14.690  1.00120.05           C  
ATOM   1418  NH1 ARG A 471      46.239  78.421  14.438  1.00103.58           N1+
ATOM   1419  NH2 ARG A 471      47.110  80.456  13.850  1.00105.05           N  
ATOM   1420  N   ALA A 472      46.130  77.146  20.912  1.00 86.44           N  
ATOM   1421  CA  ALA A 472      46.790  76.152  21.769  1.00 85.18           C  
ATOM   1422  C   ALA A 472      45.767  75.237  22.450  1.00 86.28           C  
ATOM   1423  O   ALA A 472      45.954  74.018  22.477  1.00 85.58           O  
ATOM   1424  CB  ALA A 472      47.653  76.847  22.811  1.00 85.93           C  
ATOM   1425  N   ILE A 473      44.675  75.835  22.964  1.00 80.90           N  
ATOM   1426  CA  ILE A 473      43.557  75.145  23.619  1.00 79.42           C  
ATOM   1427  C   ILE A 473      42.736  74.331  22.606  1.00 78.17           C  
ATOM   1428  O   ILE A 473      42.349  73.202  22.906  1.00 77.10           O  
ATOM   1429  CB  ILE A 473      42.686  76.111  24.482  1.00 82.92           C  
ATOM   1430  CG1 ILE A 473      42.402  77.463  23.769  1.00 83.61           C  
ATOM   1431  CG2 ILE A 473      43.325  76.338  25.852  1.00 83.59           C  
ATOM   1432  CD1 ILE A 473      41.042  77.556  23.061  1.00 92.43           C  
ATOM   1433  N   TRP A 474      42.524  74.890  21.395  1.00 71.90           N  
ATOM   1434  CA  TRP A 474      41.809  74.261  20.281  1.00 70.45           C  
ATOM   1435  C   TRP A 474      42.581  73.048  19.726  1.00 72.33           C  
ATOM   1436  O   TRP A 474      41.966  72.013  19.451  1.00 72.96           O  
ATOM   1437  CB  TRP A 474      41.525  75.296  19.176  1.00 69.00           C  
ATOM   1438  CG  TRP A 474      41.259  74.718  17.816  1.00 69.87           C  
ATOM   1439  CD1 TRP A 474      42.091  74.752  16.736  1.00 72.72           C  
ATOM   1440  CD2 TRP A 474      40.098  73.982  17.405  1.00 69.76           C  
ATOM   1441  CE2 TRP A 474      40.290  73.617  16.054  1.00 73.48           C  
ATOM   1442  CE3 TRP A 474      38.906  73.600  18.046  1.00 70.99           C  
ATOM   1443  NE1 TRP A 474      41.513  74.102  15.670  1.00 72.01           N  
ATOM   1444  CZ2 TRP A 474      39.337  72.887  15.333  1.00 72.83           C  
ATOM   1445  CZ3 TRP A 474      37.961  72.885  17.327  1.00 72.37           C  
ATOM   1446  CH2 TRP A 474      38.179  72.536  15.989  1.00 72.97           C  
ATOM   1447  N   TYR A 475      43.921  73.187  19.560  1.00 65.32           N  
ATOM   1448  CA  TYR A 475      44.847  72.159  19.061  1.00 63.07           C  
ATOM   1449  C   TYR A 475      44.849  70.947  19.983  1.00 64.18           C  
ATOM   1450  O   TYR A 475      44.949  69.815  19.510  1.00 63.54           O  
ATOM   1451  CB  TYR A 475      46.275  72.733  18.930  1.00 63.45           C  
ATOM   1452  CG  TYR A 475      46.585  73.401  17.603  1.00 64.19           C  
ATOM   1453  CD1 TYR A 475      47.878  73.399  17.085  1.00 65.53           C  
ATOM   1454  CD2 TYR A 475      45.588  74.034  16.865  1.00 64.93           C  
ATOM   1455  CE1 TYR A 475      48.171  74.020  15.871  1.00 65.48           C  
ATOM   1456  CE2 TYR A 475      45.871  74.667  15.658  1.00 65.74           C  
ATOM   1457  CZ  TYR A 475      47.161  74.644  15.155  1.00 72.34           C  
ATOM   1458  OH  TYR A 475      47.423  75.256  13.956  1.00 74.14           O  
ATOM   1459  N   MET A 476      44.725  71.201  21.296  1.00 59.59           N  
ATOM   1460  CA  MET A 476      44.650  70.211  22.366  1.00 59.44           C  
ATOM   1461  C   MET A 476      43.349  69.391  22.284  1.00 60.59           C  
ATOM   1462  O   MET A 476      43.368  68.198  22.589  1.00 59.93           O  
ATOM   1463  CB  MET A 476      44.775  70.910  23.728  1.00 62.53           C  
ATOM   1464  CG  MET A 476      46.222  71.063  24.183  1.00 67.31           C  
ATOM   1465  SD  MET A 476      46.545  72.237  25.536  1.00 72.62           S  
ATOM   1466  CE  MET A 476      45.506  71.577  26.870  1.00 69.27           C  
ATOM   1467  N   TRP A 477      42.230  70.028  21.856  1.00 54.68           N  
ATOM   1468  CA  TRP A 477      40.931  69.371  21.699  1.00 52.99           C  
ATOM   1469  C   TRP A 477      40.933  68.462  20.472  1.00 52.36           C  
ATOM   1470  O   TRP A 477      40.547  67.298  20.580  1.00 51.63           O  
ATOM   1471  CB  TRP A 477      39.770  70.397  21.619  1.00 51.71           C  
ATOM   1472  CG  TRP A 477      38.419  69.750  21.465  1.00 52.29           C  
ATOM   1473  CD1 TRP A 477      37.613  69.288  22.464  1.00 55.16           C  
ATOM   1474  CD2 TRP A 477      37.752  69.436  20.232  1.00 51.79           C  
ATOM   1475  CE2 TRP A 477      36.537  68.794  20.564  1.00 55.53           C  
ATOM   1476  CE3 TRP A 477      38.062  69.639  18.876  1.00 53.04           C  
ATOM   1477  NE1 TRP A 477      36.484  68.702  21.931  1.00 54.43           N  
ATOM   1478  CZ2 TRP A 477      35.626  68.365  19.589  1.00 54.59           C  
ATOM   1479  CZ3 TRP A 477      37.169  69.202  17.911  1.00 54.51           C  
ATOM   1480  CH2 TRP A 477      35.965  68.575  18.269  1.00 55.14           C  
ATOM   1481  N   LEU A 478      41.332  69.007  19.308  1.00 45.83           N  
ATOM   1482  CA  LEU A 478      41.392  68.288  18.041  1.00 44.79           C  
ATOM   1483  C   LEU A 478      42.428  67.153  18.066  1.00 45.38           C  
ATOM   1484  O   LEU A 478      42.241  66.136  17.385  1.00 43.63           O  
ATOM   1485  CB  LEU A 478      41.653  69.276  16.890  1.00 45.31           C  
ATOM   1486  CG  LEU A 478      41.414  68.773  15.458  1.00 50.73           C  
ATOM   1487  CD1 LEU A 478      39.961  68.341  15.231  1.00 51.23           C  
ATOM   1488  CD2 LEU A 478      41.803  69.824  14.453  1.00 53.44           C  
ATOM   1489  N   GLY A 479      43.487  67.342  18.860  1.00 40.75           N  
ATOM   1490  CA  GLY A 479      44.555  66.371  19.074  1.00 39.91           C  
ATOM   1491  C   GLY A 479      44.064  65.209  19.912  1.00 42.82           C  
ATOM   1492  O   GLY A 479      44.399  64.052  19.631  1.00 41.69           O  
ATOM   1493  N   VAL A 480      43.220  65.516  20.926  1.00 39.04           N  
ATOM   1494  CA  VAL A 480      42.568  64.531  21.804  1.00 38.33           C  
ATOM   1495  C   VAL A 480      41.666  63.643  20.957  1.00 38.95           C  
ATOM   1496  O   VAL A 480      41.709  62.418  21.098  1.00 37.11           O  
ATOM   1497  CB  VAL A 480      41.761  65.215  22.928  1.00 42.20           C  
ATOM   1498  N   ARG A 481      40.876  64.270  20.048  1.00 35.37           N  
ATOM   1499  CA  ARG A 481      39.981  63.575  19.113  1.00 34.67           C  
ATOM   1500  C   ARG A 481      40.784  62.793  18.098  1.00 37.27           C  
ATOM   1501  O   ARG A 481      40.403  61.664  17.773  1.00 35.84           O  
ATOM   1502  CB  ARG A 481      38.979  64.543  18.440  1.00 36.37           C  
ATOM   1503  CG  ARG A 481      37.557  64.498  19.046  1.00 53.08           C  
ATOM   1504  CD  ARG A 481      37.403  65.261  20.367  1.00 63.68           C  
ATOM   1505  NE  ARG A 481      37.608  64.419  21.555  1.00 67.02           N  
ATOM   1506  CZ  ARG A 481      37.944  64.883  22.758  1.00 77.22           C  
ATOM   1507  NH1 ARG A 481      38.133  66.184  22.948  1.00 62.78           N1+
ATOM   1508  NH2 ARG A 481      38.112  64.048  23.775  1.00 59.73           N  
ATOM   1509  N   TYR A 482      41.933  63.345  17.628  1.00 34.22           N  
ATOM   1510  CA  TYR A 482      42.761  62.558  16.713  1.00 33.24           C  
ATOM   1511  C   TYR A 482      43.293  61.281  17.393  1.00 34.75           C  
ATOM   1512  O   TYR A 482      43.228  60.211  16.793  1.00 34.96           O  
ATOM   1513  CB  TYR A 482      43.906  63.346  16.019  1.00 34.42           C  
ATOM   1514  CG  TYR A 482      44.861  62.364  15.380  1.00 34.51           C  
ATOM   1515  CD1 TYR A 482      44.540  61.739  14.176  1.00 36.10           C  
ATOM   1516  CD2 TYR A 482      45.965  61.882  16.084  1.00 34.15           C  
ATOM   1517  CE1 TYR A 482      45.320  60.707  13.665  1.00 35.13           C  
ATOM   1518  CE2 TYR A 482      46.738  60.835  15.593  1.00 34.29           C  
ATOM   1519  CZ  TYR A 482      46.421  60.265  14.375  1.00 37.66           C  
ATOM   1520  OH  TYR A 482      47.191  59.259  13.877  1.00 36.84           O  
ATOM   1521  N   LEU A 483      43.826  61.389  18.613  1.00 32.10           N  
ATOM   1522  CA  LEU A 483      44.366  60.225  19.323  1.00 32.73           C  
ATOM   1523  C   LEU A 483      43.301  59.171  19.594  1.00 37.30           C  
ATOM   1524  O   LEU A 483      43.572  57.970  19.485  1.00 37.85           O  
ATOM   1525  CB  LEU A 483      45.104  60.632  20.613  1.00 32.81           C  
ATOM   1526  CG  LEU A 483      46.432  61.394  20.432  1.00 36.91           C  
ATOM   1527  CD1 LEU A 483      47.016  61.740  21.747  1.00 36.35           C  
ATOM   1528  CD2 LEU A 483      47.465  60.587  19.628  1.00 40.05           C  
ATOM   1529  N   GLU A 484      42.073  59.633  19.891  1.00 32.37           N  
ATOM   1530  CA  GLU A 484      40.918  58.781  20.126  1.00 31.55           C  
ATOM   1531  C   GLU A 484      40.563  58.089  18.805  1.00 33.18           C  
ATOM   1532  O   GLU A 484      40.365  56.871  18.773  1.00 32.51           O  
ATOM   1533  CB  GLU A 484      39.764  59.645  20.641  1.00 32.93           C  
ATOM   1534  CG  GLU A 484      38.665  58.862  21.313  1.00 41.71           C  
ATOM   1535  CD  GLU A 484      37.321  59.550  21.229  1.00 61.24           C  
ATOM   1536  OE1 GLU A 484      36.303  58.822  21.258  1.00 48.44           O  
ATOM   1537  OE2 GLU A 484      37.280  60.794  21.064  1.00 45.59           O1-
ATOM   1538  N   PHE A 485      40.578  58.856  17.701  1.00 28.47           N  
ATOM   1539  CA  PHE A 485      40.339  58.337  16.359  1.00 26.74           C  
ATOM   1540  C   PHE A 485      41.401  57.313  15.964  1.00 29.12           C  
ATOM   1541  O   PHE A 485      41.067  56.295  15.381  1.00 26.58           O  
ATOM   1542  CB  PHE A 485      40.252  59.478  15.337  1.00 27.87           C  
ATOM   1543  CG  PHE A 485      40.181  59.058  13.887  1.00 29.42           C  
ATOM   1544  CD1 PHE A 485      38.986  58.604  13.332  1.00 31.56           C  
ATOM   1545  CD2 PHE A 485      41.293  59.178  13.055  1.00 30.97           C  
ATOM   1546  CE1 PHE A 485      38.917  58.242  11.982  1.00 31.06           C  
ATOM   1547  CE2 PHE A 485      41.213  58.834  11.703  1.00 32.67           C  
ATOM   1548  CZ  PHE A 485      40.024  58.373  11.175  1.00 29.96           C  
ATOM   1549  N   GLU A 486      42.680  57.589  16.282  1.00 26.55           N  
ATOM   1550  CA  GLU A 486      43.817  56.711  15.993  1.00 25.92           C  
ATOM   1551  C   GLU A 486      43.618  55.338  16.644  1.00 28.71           C  
ATOM   1552  O   GLU A 486      43.739  54.310  15.985  1.00 28.31           O  
ATOM   1553  CB  GLU A 486      45.114  57.379  16.494  1.00 26.71           C  
ATOM   1554  CG  GLU A 486      46.355  56.518  16.441  1.00 31.27           C  
ATOM   1555  CD  GLU A 486      47.595  57.321  16.764  1.00 32.11           C  
ATOM   1556  OE1 GLU A 486      48.212  57.852  15.819  1.00 33.31           O  
ATOM   1557  OE2 GLU A 486      47.902  57.493  17.961  1.00 32.41           O1-
ATOM   1558  N   ALA A 487      43.261  55.338  17.916  1.00 25.98           N  
ATOM   1559  CA  ALA A 487      43.060  54.117  18.695  1.00 26.13           C  
ATOM   1560  C   ALA A 487      41.713  53.399  18.483  1.00 30.88           C  
ATOM   1561  O   ALA A 487      41.665  52.159  18.530  1.00 28.88           O  
ATOM   1562  CB  ALA A 487      43.253  54.429  20.165  1.00 26.38           C  
ATOM   1563  N   LEU A 488      40.609  54.153  18.320  1.00 28.45           N  
ATOM   1564  CA  LEU A 488      39.292  53.500  18.242  1.00 28.73           C  
ATOM   1565  C   LEU A 488      38.493  53.733  16.969  1.00 31.56           C  
ATOM   1566  O   LEU A 488      37.411  53.153  16.828  1.00 31.35           O  
ATOM   1567  CB  LEU A 488      38.442  53.899  19.468  1.00 29.36           C  
ATOM   1568  CG  LEU A 488      38.980  53.482  20.827  1.00 34.68           C  
ATOM   1569  CD1 LEU A 488      38.084  53.954  21.886  1.00 35.41           C  
ATOM   1570  CD2 LEU A 488      39.086  51.982  20.957  1.00 37.46           C  
ATOM   1571  N   GLY A 489      39.039  54.522  16.042  1.00 26.46           N  
ATOM   1572  CA  GLY A 489      38.391  54.845  14.775  1.00 25.43           C  
ATOM   1573  C   GLY A 489      38.057  53.667  13.894  1.00 27.95           C  
ATOM   1574  O   GLY A 489      37.111  53.756  13.109  1.00 28.21           O  
ATOM   1575  N   PHE A 490      38.830  52.547  14.015  1.00 23.08           N  
ATOM   1576  CA  PHE A 490      38.628  51.312  13.227  1.00 21.59           C  
ATOM   1577  C   PHE A 490      37.184  50.764  13.336  1.00 26.74           C  
ATOM   1578  O   PHE A 490      36.713  50.105  12.413  1.00 27.15           O  
ATOM   1579  CB  PHE A 490      39.640  50.218  13.647  1.00 21.99           C  
ATOM   1580  CG  PHE A 490      39.385  49.585  14.991  1.00 22.22           C  
ATOM   1581  CD1 PHE A 490      38.635  48.412  15.098  1.00 24.71           C  
ATOM   1582  CD2 PHE A 490      39.846  50.183  16.162  1.00 22.81           C  
ATOM   1583  CE1 PHE A 490      38.385  47.833  16.346  1.00 23.76           C  
ATOM   1584  CE2 PHE A 490      39.607  49.598  17.403  1.00 24.47           C  
ATOM   1585  CZ  PHE A 490      38.872  48.427  17.488  1.00 22.85           C  
ATOM   1586  N   LEU A 491      36.500  51.010  14.467  1.00 23.83           N  
ATOM   1587  CA  LEU A 491      35.118  50.529  14.660  1.00 24.29           C  
ATOM   1588  C   LEU A 491      34.185  51.116  13.610  1.00 27.43           C  
ATOM   1589  O   LEU A 491      33.356  50.398  13.060  1.00 26.67           O  
ATOM   1590  CB  LEU A 491      34.615  50.844  16.079  1.00 23.71           C  
ATOM   1591  CG  LEU A 491      35.280  50.084  17.225  1.00 27.86           C  
ATOM   1592  CD1 LEU A 491      34.941  50.733  18.561  1.00 27.06           C  
ATOM   1593  CD2 LEU A 491      34.874  48.600  17.241  1.00 29.58           C  
ATOM   1594  N   ASN A 492      34.364  52.413  13.297  1.00 25.27           N  
ATOM   1595  CA  ASN A 492      33.584  53.125  12.283  1.00 26.11           C  
ATOM   1596  C   ASN A 492      34.179  52.922  10.889  1.00 31.26           C  
ATOM   1597  O   ASN A 492      33.471  52.523   9.966  1.00 30.23           O  
ATOM   1598  CB  ASN A 492      33.566  54.632  12.583  1.00 29.24           C  
ATOM   1599  CG  ASN A 492      33.266  54.969  14.007  1.00 53.83           C  
ATOM   1600  ND2 ASN A 492      34.190  55.676  14.664  1.00 44.80           N  
ATOM   1601  OD1 ASN A 492      32.214  54.592  14.533  1.00 50.56           O  
ATOM   1602  N   GLU A 493      35.499  53.189  10.755  1.00 29.21           N  
ATOM   1603  CA  GLU A 493      36.243  53.145   9.492  1.00 28.65           C  
ATOM   1604  C   GLU A 493      36.205  51.795   8.820  1.00 32.89           C  
ATOM   1605  O   GLU A 493      36.100  51.736   7.587  1.00 32.77           O  
ATOM   1606  CB  GLU A 493      37.695  53.640   9.666  1.00 29.42           C  
ATOM   1607  CG  GLU A 493      37.835  55.049  10.219  1.00 35.74           C  
ATOM   1608  CD  GLU A 493      36.883  56.083   9.653  1.00 48.41           C  
ATOM   1609  OE1 GLU A 493      36.846  56.228   8.413  1.00 41.43           O  
ATOM   1610  OE2 GLU A 493      36.192  56.764  10.446  1.00 46.04           O1-
ATOM   1611  N   ASP A 494      36.287  50.715   9.617  1.00 29.54           N  
ATOM   1612  CA  ASP A 494      36.243  49.361   9.078  1.00 28.57           C  
ATOM   1613  C   ASP A 494      34.863  48.701   9.243  1.00 32.95           C  
ATOM   1614  O   ASP A 494      34.735  47.484   9.069  1.00 32.50           O  
ATOM   1615  CB  ASP A 494      37.385  48.521   9.656  1.00 29.54           C  
ATOM   1616  CG  ASP A 494      38.747  49.046   9.251  1.00 32.36           C  
ATOM   1617  OD1 ASP A 494      38.820  49.799   8.256  1.00 29.64           O  
ATOM   1618  OD2 ASP A 494      39.733  48.740   9.955  1.00 41.12           O1-
ATOM   1619  N   HIS A 495      33.830  49.530   9.524  1.00 30.00           N  
ATOM   1620  CA  HIS A 495      32.411  49.172   9.633  1.00 31.07           C  
ATOM   1621  C   HIS A 495      32.149  47.940  10.484  1.00 32.72           C  
ATOM   1622  O   HIS A 495      31.505  46.988  10.026  1.00 31.98           O  
ATOM   1623  CB  HIS A 495      31.791  49.032   8.229  1.00 33.93           C  
ATOM   1624  CG  HIS A 495      32.255  50.098   7.288  1.00 39.21           C  
ATOM   1625  CD2 HIS A 495      33.196  50.039   6.317  1.00 42.31           C  
ATOM   1626  ND1 HIS A 495      31.777  51.402   7.377  1.00 41.95           N  
ATOM   1627  CE1 HIS A 495      32.428  52.084   6.449  1.00 42.02           C  
ATOM   1628  NE2 HIS A 495      33.286  51.304   5.779  1.00 42.51           N  
ATOM   1629  N   TRP A 496      32.627  47.961  11.747  1.00 26.92           N  
ATOM   1630  CA  TRP A 496      32.423  46.831  12.655  1.00 26.38           C  
ATOM   1631  C   TRP A 496      30.958  46.577  12.970  1.00 26.74           C  
ATOM   1632  O   TRP A 496      30.583  45.441  13.263  1.00 25.25           O  
ATOM   1633  CB  TRP A 496      33.234  47.023  13.938  1.00 25.36           C  
ATOM   1634  CG  TRP A 496      34.650  46.571  13.788  1.00 26.27           C  
ATOM   1635  CD1 TRP A 496      35.558  46.990  12.852  1.00 29.22           C  
ATOM   1636  CD2 TRP A 496      35.308  45.565  14.566  1.00 26.30           C  
ATOM   1637  CE2 TRP A 496      36.605  45.403  14.031  1.00 30.14           C  
ATOM   1638  CE3 TRP A 496      34.918  44.763  15.658  1.00 27.12           C  
ATOM   1639  NE1 TRP A 496      36.740  46.306  13.006  1.00 28.68           N  
ATOM   1640  CZ2 TRP A 496      37.536  44.515  14.586  1.00 29.41           C  
ATOM   1641  CZ3 TRP A 496      35.833  43.867  16.183  1.00 28.26           C  
ATOM   1642  CH2 TRP A 496      37.122  43.744  15.643  1.00 28.67           C  
ATOM   1643  N   PHE A 497      30.138  47.639  12.888  1.00 21.01           N  
ATOM   1644  CA  PHE A 497      28.711  47.623  13.189  1.00 19.82           C  
ATOM   1645  C   PHE A 497      27.845  47.690  11.939  1.00 23.86           C  
ATOM   1646  O   PHE A 497      26.658  48.018  12.014  1.00 24.19           O  
ATOM   1647  CB  PHE A 497      28.352  48.707  14.231  1.00 20.78           C  
ATOM   1648  CG  PHE A 497      29.020  48.405  15.553  1.00 20.72           C  
ATOM   1649  CD1 PHE A 497      30.163  49.089  15.944  1.00 22.84           C  
ATOM   1650  CD2 PHE A 497      28.545  47.381  16.373  1.00 21.09           C  
ATOM   1651  CE1 PHE A 497      30.813  48.771  17.149  1.00 24.19           C  
ATOM   1652  CE2 PHE A 497      29.190  47.062  17.574  1.00 23.36           C  
ATOM   1653  CZ  PHE A 497      30.330  47.747  17.947  1.00 22.45           C  
ATOM   1654  N   SER A 498      28.402  47.259  10.798  1.00 20.85           N  
ATOM   1655  CA  SER A 498      27.642  47.111   9.552  1.00 20.66           C  
ATOM   1656  C   SER A 498      26.668  45.943   9.855  1.00 26.02           C  
ATOM   1657  O   SER A 498      26.925  45.186  10.797  1.00 23.56           O  
ATOM   1658  CB  SER A 498      28.573  46.734   8.396  1.00 21.68           C  
ATOM   1659  OG  SER A 498      29.032  45.393   8.518  1.00 27.68           O  
ATOM   1660  N   ARG A 499      25.587  45.772   9.067  1.00 24.05           N  
ATOM   1661  CA  ARG A 499      24.639  44.675   9.319  1.00 23.68           C  
ATOM   1662  C   ARG A 499      25.260  43.313   9.004  1.00 28.22           C  
ATOM   1663  O   ARG A 499      24.963  42.316   9.680  1.00 26.16           O  
ATOM   1664  CB  ARG A 499      23.334  44.890   8.536  1.00 23.14           C  
ATOM   1665  CG  ARG A 499      22.197  44.021   9.049  1.00 24.26           C  
ATOM   1666  CD  ARG A 499      20.835  44.647   8.870  1.00 22.62           C  
ATOM   1667  NE  ARG A 499      19.823  43.880   9.609  1.00 26.42           N  
ATOM   1668  CZ  ARG A 499      19.545  44.055  10.896  1.00 35.50           C  
ATOM   1669  NH1 ARG A 499      20.194  44.975  11.605  1.00 24.70           N1+
ATOM   1670  NH2 ARG A 499      18.641  43.296  11.493  1.00 25.22           N  
ATOM   1671  N   GLU A 500      26.117  43.262   7.970  1.00 25.55           N  
ATOM   1672  CA  GLU A 500      26.767  41.999   7.602  1.00 25.79           C  
ATOM   1673  C   GLU A 500      27.710  41.556   8.710  1.00 27.42           C  
ATOM   1674  O   GLU A 500      27.775  40.371   9.015  1.00 27.80           O  
ATOM   1675  CB  GLU A 500      27.486  42.142   6.233  1.00 27.73           C  
ATOM   1676  CG  GLU A 500      28.224  40.893   5.777  1.00 41.62           C  
ATOM   1677  CD  GLU A 500      29.622  40.693   6.336  1.00 65.02           C  
ATOM   1678  OE1 GLU A 500      30.314  41.700   6.622  1.00 59.19           O  
ATOM   1679  OE2 GLU A 500      30.017  39.516   6.503  1.00 61.79           O1-
ATOM   1680  N   ASN A 501      28.465  42.498   9.308  1.00 25.33           N  
ATOM   1681  CA  ASN A 501      29.404  42.135  10.363  1.00 24.75           C  
ATOM   1682  C   ASN A 501      28.790  41.929  11.734  1.00 28.96           C  
ATOM   1683  O   ASN A 501      29.255  41.039  12.465  1.00 28.33           O  
ATOM   1684  CB  ASN A 501      30.558  43.128  10.475  1.00 26.85           C  
ATOM   1685  CG  ASN A 501      31.706  42.585  11.293  1.00 40.24           C  
ATOM   1686  ND2 ASN A 501      32.006  43.219  12.425  1.00 27.51           N  
ATOM   1687  OD1 ASN A 501      32.304  41.559  10.946  1.00 30.45           O  
ATOM   1688  N   SER A 502      27.805  42.774  12.123  1.00 24.27           N  
ATOM   1689  CA  SER A 502      27.258  42.707  13.478  1.00 23.55           C  
ATOM   1690  C   SER A 502      25.896  42.043  13.629  1.00 27.74           C  
ATOM   1691  O   SER A 502      25.519  41.764  14.764  1.00 25.33           O  
ATOM   1692  CB  SER A 502      27.215  44.096  14.103  1.00 25.45           C  
ATOM   1693  OG  SER A 502      26.367  44.965  13.384  1.00 29.49           O  
ATOM   1694  N   TYR A 503      25.170  41.759  12.506  1.00 26.23           N  
ATOM   1695  CA  TYR A 503      23.808  41.177  12.472  1.00 26.42           C  
ATOM   1696  C   TYR A 503      22.721  42.162  12.913  1.00 26.27           C  
ATOM   1697  O   TYR A 503      21.745  42.332  12.185  1.00 26.08           O  
ATOM   1698  CB  TYR A 503      23.683  39.844  13.238  1.00 27.36           C  
ATOM   1699  CG  TYR A 503      24.703  38.822  12.802  1.00 31.51           C  
ATOM   1700  CD1 TYR A 503      24.539  38.103  11.618  1.00 34.12           C  
ATOM   1701  CD2 TYR A 503      25.830  38.559  13.578  1.00 32.17           C  
ATOM   1702  CE1 TYR A 503      25.478  37.155  11.210  1.00 34.18           C  
ATOM   1703  CE2 TYR A 503      26.786  37.630  13.170  1.00 33.28           C  
ATOM   1704  CZ  TYR A 503      26.604  36.927  11.987  1.00 38.92           C  
ATOM   1705  OH  TYR A 503      27.506  35.969  11.611  1.00 34.26           O  
ATOM   1706  N   SER A 504      22.867  42.779  14.103  1.00 20.83           N  
ATOM   1707  CA  SER A 504      21.913  43.754  14.645  1.00 20.15           C  
ATOM   1708  C   SER A 504      22.178  45.156  14.129  1.00 24.62           C  
ATOM   1709  O   SER A 504      21.269  45.994  14.148  1.00 23.57           O  
ATOM   1710  CB  SER A 504      21.985  43.811  16.174  1.00 19.03           C  
ATOM   1711  OG  SER A 504      21.771  42.541  16.750  1.00 25.45           O  
ATOM   1712  N   GLY A 505      23.437  45.439  13.820  1.00 22.55           N  
ATOM   1713  CA  GLY A 505      23.892  46.769  13.409  1.00 22.69           C  
ATOM   1714  C   GLY A 505      23.310  47.266  12.105  1.00 26.41           C  
ATOM   1715  O   GLY A 505      22.749  46.486  11.337  1.00 25.64           O  
ATOM   1716  N   VAL A 506      23.410  48.574  11.873  1.00 22.79           N  
ATOM   1717  CA  VAL A 506      22.880  49.231  10.680  1.00 23.29           C  
ATOM   1718  C   VAL A 506      23.851  50.333  10.185  1.00 29.08           C  
ATOM   1719  O   VAL A 506      23.453  51.213   9.413  1.00 28.01           O  
ATOM   1720  CB  VAL A 506      21.431  49.799  10.897  1.00 27.19           C  
ATOM   1721  CG1 VAL A 506      20.380  48.689  11.076  1.00 26.76           C  
ATOM   1722  CG2 VAL A 506      21.373  50.812  12.044  1.00 26.43           C  
ATOM   1723  N   GLU A 507      25.100  50.291  10.629  1.00 28.12           N  
ATOM   1724  CA  GLU A 507      26.105  51.289  10.274  1.00 29.62           C  
ATOM   1725  C   GLU A 507      26.439  51.241   8.779  1.00 33.42           C  
ATOM   1726  O   GLU A 507      26.629  50.162   8.216  1.00 32.89           O  
ATOM   1727  CB  GLU A 507      27.342  51.154  11.180  1.00 31.83           C  
ATOM   1728  CG  GLU A 507      28.161  52.426  11.327  1.00 48.60           C  
ATOM   1729  CD  GLU A 507      29.192  52.691  10.242  1.00 77.69           C  
ATOM   1730  OE1 GLU A 507      29.656  51.727   9.589  1.00 62.91           O  
ATOM   1731  OE2 GLU A 507      29.558  53.875  10.066  1.00 81.95           O1-
ATOM   1732  N   GLY A 508      26.388  52.411   8.139  1.00 31.20           N  
ATOM   1733  CA  GLY A 508      26.616  52.549   6.704  1.00 31.58           C  
ATOM   1734  C   GLY A 508      25.400  52.213   5.858  1.00 35.99           C  
ATOM   1735  O   GLY A 508      25.449  52.367   4.635  1.00 35.19           O  
ATOM   1736  N   GLU A 509      24.274  51.772   6.483  1.00 32.13           N  
ATOM   1737  CA  GLU A 509      23.103  51.387   5.678  1.00 31.01           C  
ATOM   1738  C   GLU A 509      22.409  52.604   5.049  1.00 34.67           C  
ATOM   1739  O   GLU A 509      22.147  52.601   3.848  1.00 35.28           O  
ATOM   1740  CB  GLU A 509      22.115  50.462   6.434  1.00 31.73           C  
ATOM   1741  CG  GLU A 509      22.732  49.247   7.134  1.00 34.85           C  
ATOM   1742  CD  GLU A 509      23.514  48.191   6.369  1.00 55.59           C  
ATOM   1743  OE1 GLU A 509      22.928  47.625   5.418  1.00 39.27           O  
ATOM   1744  OE2 GLU A 509      24.642  47.829   6.802  1.00 36.49           O1-
ATOM   1745  N   GLY A 510      22.217  53.664   5.820  1.00 30.53           N  
ATOM   1746  CA  GLY A 510      21.556  54.854   5.298  1.00 29.61           C  
ATOM   1747  C   GLY A 510      20.085  54.820   5.646  1.00 30.42           C  
ATOM   1748  O   GLY A 510      19.504  53.743   5.780  1.00 27.49           O  
ATOM   1749  N   LEU A 511      19.491  55.995   5.864  1.00 27.37           N  
ATOM   1750  CA  LEU A 511      18.092  56.116   6.278  1.00 27.01           C  
ATOM   1751  C   LEU A 511      17.109  55.355   5.361  1.00 32.99           C  
ATOM   1752  O   LEU A 511      16.250  54.631   5.870  1.00 32.45           O  
ATOM   1753  CB  LEU A 511      17.693  57.595   6.400  1.00 26.86           C  
ATOM   1754  CG  LEU A 511      16.219  57.869   6.707  1.00 31.22           C  
ATOM   1755  CD1 LEU A 511      15.804  57.282   8.078  1.00 30.66           C  
ATOM   1756  CD2 LEU A 511      15.892  59.350   6.583  1.00 30.72           C  
ATOM   1757  N   HIS A 512      17.271  55.481   4.028  1.00 29.88           N  
ATOM   1758  CA  HIS A 512      16.407  54.833   3.023  1.00 30.87           C  
ATOM   1759  C   HIS A 512      16.422  53.293   3.101  1.00 33.74           C  
ATOM   1760  O   HIS A 512      15.541  52.653   2.531  1.00 34.84           O  
ATOM   1761  CB  HIS A 512      16.766  55.319   1.602  1.00 32.68           C  
ATOM   1762  CG  HIS A 512      18.186  55.045   1.232  1.00 37.19           C  
ATOM   1763  CD2 HIS A 512      18.700  54.055   0.471  1.00 39.91           C  
ATOM   1764  ND1 HIS A 512      19.230  55.809   1.751  1.00 40.10           N  
ATOM   1765  CE1 HIS A 512      20.339  55.266   1.279  1.00 40.30           C  
ATOM   1766  NE2 HIS A 512      20.071  54.209   0.498  1.00 40.57           N  
ATOM   1767  N   LYS A 513      17.408  52.707   3.814  1.00 26.19           N  
ATOM   1768  CA  LYS A 513      17.510  51.254   3.979  1.00 23.74           C  
ATOM   1769  C   LYS A 513      16.900  50.755   5.290  1.00 25.38           C  
ATOM   1770  O   LYS A 513      16.518  49.587   5.382  1.00 25.09           O  
ATOM   1771  CB  LYS A 513      18.953  50.789   3.851  1.00 24.93           C  
ATOM   1772  CG  LYS A 513      19.518  51.037   2.460  1.00 33.63           C  
ATOM   1773  CD  LYS A 513      20.663  50.109   2.135  1.00 42.55           C  
ATOM   1774  CE  LYS A 513      21.227  50.375   0.763  1.00 42.91           C  
ATOM   1775  NZ  LYS A 513      22.444  49.563   0.535  1.00 43.29           N1+
ATOM   1776  N   LEU A 514      16.816  51.629   6.303  1.00 21.34           N  
ATOM   1777  CA  LEU A 514      16.337  51.266   7.647  1.00 21.02           C  
ATOM   1778  C   LEU A 514      14.915  50.709   7.663  1.00 23.73           C  
ATOM   1779  O   LEU A 514      14.674  49.719   8.338  1.00 25.25           O  
ATOM   1780  CB  LEU A 514      16.503  52.433   8.656  1.00 21.25           C  
ATOM   1781  CG  LEU A 514      17.906  53.079   8.757  1.00 26.18           C  
ATOM   1782  CD1 LEU A 514      17.906  54.255   9.739  1.00 26.86           C  
ATOM   1783  CD2 LEU A 514      18.975  52.067   9.160  1.00 26.30           C  
ATOM   1784  N   GLY A 515      14.021  51.249   6.844  1.00 20.61           N  
ATOM   1785  CA  GLY A 515      12.652  50.741   6.773  1.00 19.57           C  
ATOM   1786  C   GLY A 515      12.586  49.343   6.209  1.00 23.15           C  
ATOM   1787  O   GLY A 515      11.900  48.484   6.755  1.00 20.94           O  
ATOM   1788  N   TYR A 516      13.325  49.111   5.101  1.00 21.51           N  
ATOM   1789  CA  TYR A 516      13.465  47.788   4.481  1.00 20.76           C  
ATOM   1790  C   TYR A 516      14.018  46.771   5.475  1.00 24.00           C  
ATOM   1791  O   TYR A 516      13.617  45.616   5.425  1.00 26.05           O  
ATOM   1792  CB  TYR A 516      14.410  47.857   3.265  1.00 20.17           C  
ATOM   1793  CG  TYR A 516      13.797  48.497   2.038  1.00 20.36           C  
ATOM   1794  CD1 TYR A 516      14.262  49.717   1.561  1.00 22.22           C  
ATOM   1795  CD2 TYR A 516      12.771  47.870   1.338  1.00 21.05           C  
ATOM   1796  CE1 TYR A 516      13.728  50.298   0.414  1.00 25.14           C  
ATOM   1797  CE2 TYR A 516      12.219  48.445   0.192  1.00 22.49           C  
ATOM   1798  CZ  TYR A 516      12.695  49.667  -0.260  1.00 31.25           C  
ATOM   1799  OH  TYR A 516      12.170  50.255  -1.382  1.00 32.30           O  
ATOM   1800  N   ILE A 517      14.989  47.170   6.325  1.00 20.58           N  
ATOM   1801  CA  ILE A 517      15.575  46.291   7.371  1.00 19.45           C  
ATOM   1802  C   ILE A 517      14.477  45.931   8.405  1.00 22.91           C  
ATOM   1803  O   ILE A 517      14.317  44.755   8.753  1.00 22.97           O  
ATOM   1804  CB  ILE A 517      16.845  46.966   8.014  1.00 21.85           C  
ATOM   1805  CG1 ILE A 517      18.024  46.973   7.007  1.00 21.61           C  
ATOM   1806  CG2 ILE A 517      17.237  46.291   9.354  1.00 20.88           C  
ATOM   1807  CD1 ILE A 517      19.190  48.003   7.279  1.00 26.29           C  
ATOM   1808  N   LEU A 518      13.687  46.938   8.850  1.00 19.89           N  
ATOM   1809  CA  LEU A 518      12.568  46.729   9.788  1.00 21.12           C  
ATOM   1810  C   LEU A 518      11.517  45.797   9.176  1.00 26.28           C  
ATOM   1811  O   LEU A 518      11.035  44.887   9.864  1.00 26.66           O  
ATOM   1812  CB  LEU A 518      11.939  48.061  10.267  1.00 21.26           C  
ATOM   1813  CG  LEU A 518      12.821  48.992  11.117  1.00 26.05           C  
ATOM   1814  CD1 LEU A 518      11.986  49.964  11.891  1.00 26.15           C  
ATOM   1815  CD2 LEU A 518      13.731  48.226  12.084  1.00 27.59           C  
ATOM   1816  N   ARG A 519      11.256  45.936   7.846  1.00 21.03           N  
ATOM   1817  CA  ARG A 519      10.320  45.026   7.178  1.00 19.84           C  
ATOM   1818  C   ARG A 519      10.881  43.599   7.123  1.00 23.44           C  
ATOM   1819  O   ARG A 519      10.103  42.656   7.235  1.00 23.92           O  
ATOM   1820  CB  ARG A 519       9.921  45.548   5.791  1.00 18.67           C  
ATOM   1821  CG  ARG A 519       8.837  44.696   5.110  1.00 21.15           C  
ATOM   1822  CD  ARG A 519       8.501  45.238   3.740  1.00 27.87           C  
ATOM   1823  NE  ARG A 519       9.599  45.003   2.801  1.00 30.57           N  
ATOM   1824  CZ  ARG A 519       9.536  45.249   1.501  1.00 42.61           C  
ATOM   1825  NH1 ARG A 519       8.428  45.756   0.967  1.00 21.43           N1+
ATOM   1826  NH2 ARG A 519      10.582  44.996   0.722  1.00 25.77           N  
ATOM   1827  N   ASP A 520      12.212  43.430   6.934  1.00 21.04           N  
ATOM   1828  CA  ASP A 520      12.826  42.100   6.939  1.00 20.92           C  
ATOM   1829  C   ASP A 520      12.748  41.435   8.318  1.00 26.37           C  
ATOM   1830  O   ASP A 520      12.475  40.236   8.395  1.00 27.84           O  
ATOM   1831  CB  ASP A 520      14.266  42.142   6.421  1.00 22.33           C  
ATOM   1832  CG  ASP A 520      14.342  42.241   4.904  1.00 29.69           C  
ATOM   1833  OD1 ASP A 520      13.310  41.996   4.238  1.00 28.45           O  
ATOM   1834  OD2 ASP A 520      15.419  42.586   4.389  1.00 29.83           O1-
ATOM   1835  N   ILE A 521      13.002  42.196   9.399  1.00 22.69           N  
ATOM   1836  CA  ILE A 521      12.872  41.717  10.788  1.00 22.10           C  
ATOM   1837  C   ILE A 521      11.417  41.259  11.046  1.00 25.76           C  
ATOM   1838  O   ILE A 521      11.218  40.223  11.680  1.00 23.98           O  
ATOM   1839  CB  ILE A 521      13.350  42.772  11.835  1.00 24.43           C  
ATOM   1840  CG1 ILE A 521      14.871  43.007  11.748  1.00 23.76           C  
ATOM   1841  CG2 ILE A 521      12.918  42.393  13.291  1.00 24.69           C  
ATOM   1842  CD1 ILE A 521      15.338  44.316  12.381  1.00 27.65           C  
ATOM   1843  N   SER A 522      10.406  41.993  10.505  1.00 23.85           N  
ATOM   1844  CA  SER A 522       8.986  41.621  10.695  1.00 24.08           C  
ATOM   1845  C   SER A 522       8.618  40.209  10.147  1.00 29.36           C  
ATOM   1846  O   SER A 522       7.627  39.638  10.580  1.00 28.57           O  
ATOM   1847  CB  SER A 522       8.062  42.677  10.099  1.00 25.64           C  
ATOM   1848  OG  SER A 522       7.898  42.485   8.702  1.00 28.65           O  
ATOM   1849  N   LYS A 523       9.410  39.666   9.213  1.00 28.40           N  
ATOM   1850  CA  LYS A 523       9.198  38.337   8.591  1.00 28.53           C  
ATOM   1851  C   LYS A 523       9.717  37.215   9.485  1.00 33.18           C  
ATOM   1852  O   LYS A 523       9.430  36.036   9.236  1.00 33.79           O  
ATOM   1853  CB  LYS A 523       9.912  38.238   7.224  1.00 30.30           C  
ATOM   1854  CG  LYS A 523       9.544  39.291   6.188  1.00 38.62           C  
ATOM   1855  CD  LYS A 523      10.267  38.990   4.864  1.00 43.04           C  
ATOM   1856  CE  LYS A 523      10.505  40.184   3.972  1.00 50.57           C  
ATOM   1857  NZ  LYS A 523       9.239  40.820   3.520  1.00 61.38           N1+
ATOM   1858  N   ILE A 524      10.520  37.564  10.502  1.00 27.87           N  
ATOM   1859  CA  ILE A 524      11.092  36.578  11.404  1.00 26.18           C  
ATOM   1860  C   ILE A 524      10.003  36.119  12.369  1.00 31.20           C  
ATOM   1861  O   ILE A 524       9.385  36.965  13.021  1.00 30.86           O  
ATOM   1862  CB  ILE A 524      12.357  37.120  12.156  1.00 28.35           C  
ATOM   1863  CG1 ILE A 524      13.417  37.652  11.193  1.00 27.36           C  
ATOM   1864  CG2 ILE A 524      12.943  36.050  13.096  1.00 28.42           C  
ATOM   1865  CD1 ILE A 524      14.612  38.347  11.909  1.00 27.97           C  
ATOM   1866  N   PRO A 525       9.748  34.800  12.493  1.00 29.02           N  
ATOM   1867  CA  PRO A 525       8.712  34.354  13.445  1.00 29.08           C  
ATOM   1868  C   PRO A 525       9.082  34.722  14.882  1.00 33.57           C  
ATOM   1869  O   PRO A 525      10.259  34.635  15.266  1.00 33.89           O  
ATOM   1870  CB  PRO A 525       8.666  32.835  13.250  1.00 31.18           C  
ATOM   1871  CG  PRO A 525       9.364  32.581  11.905  1.00 35.84           C  
ATOM   1872  CD  PRO A 525      10.396  33.655  11.813  1.00 31.04           C  
ATOM   1873  N   GLY A 526       8.085  35.190  15.627  1.00 29.43           N  
ATOM   1874  CA  GLY A 526       8.214  35.568  17.029  1.00 29.07           C  
ATOM   1875  C   GLY A 526       7.072  36.428  17.535  1.00 31.72           C  
ATOM   1876  O   GLY A 526       5.968  36.414  16.976  1.00 31.24           O  
ATOM   1877  N   GLY A 527       7.360  37.197  18.579  1.00 26.11           N  
ATOM   1878  CA  GLY A 527       6.402  38.096  19.212  1.00 24.42           C  
ATOM   1879  C   GLY A 527       6.393  39.431  18.514  1.00 26.50           C  
ATOM   1880  O   GLY A 527       6.856  39.544  17.381  1.00 26.09           O  
ATOM   1881  N   ALA A 528       5.863  40.446  19.175  1.00 22.74           N  
ATOM   1882  CA  ALA A 528       5.787  41.812  18.640  1.00 22.69           C  
ATOM   1883  C   ALA A 528       7.210  42.418  18.480  1.00 26.48           C  
ATOM   1884  O   ALA A 528       8.199  41.812  18.899  1.00 25.73           O  
ATOM   1885  CB  ALA A 528       4.956  42.680  19.591  1.00 22.56           C  
ATOM   1886  N   MET A 529       7.295  43.601  17.866  1.00 22.27           N  
ATOM   1887  CA  MET A 529       8.538  44.331  17.691  1.00 21.70           C  
ATOM   1888  C   MET A 529       8.529  45.442  18.732  1.00 25.53           C  
ATOM   1889  O   MET A 529       7.598  46.246  18.780  1.00 25.34           O  
ATOM   1890  CB  MET A 529       8.625  44.897  16.259  1.00 23.25           C  
ATOM   1891  CG  MET A 529       8.864  43.807  15.221  1.00 25.18           C  
ATOM   1892  SD  MET A 529       8.738  44.380  13.522  1.00 27.74           S  
ATOM   1893  CE  MET A 529      10.285  45.231  13.318  1.00 24.17           C  
ATOM   1894  N   TYR A 530       9.539  45.435  19.592  1.00 22.32           N  
ATOM   1895  CA  TYR A 530       9.728  46.355  20.710  1.00 21.97           C  
ATOM   1896  C   TYR A 530      10.797  47.353  20.376  1.00 26.49           C  
ATOM   1897  O   TYR A 530      11.811  46.997  19.788  1.00 26.69           O  
ATOM   1898  CB  TYR A 530      10.137  45.555  21.973  1.00 21.92           C  
ATOM   1899  CG  TYR A 530       9.062  44.595  22.432  1.00 21.39           C  
ATOM   1900  CD1 TYR A 530       8.963  43.315  21.890  1.00 22.81           C  
ATOM   1901  CD2 TYR A 530       8.099  44.990  23.355  1.00 21.70           C  
ATOM   1902  CE1 TYR A 530       7.949  42.443  22.276  1.00 21.61           C  
ATOM   1903  CE2 TYR A 530       7.078  44.129  23.746  1.00 22.83           C  
ATOM   1904  CZ  TYR A 530       7.007  42.857  23.201  1.00 26.35           C  
ATOM   1905  OH  TYR A 530       5.995  42.018  23.575  1.00 25.32           O  
ATOM   1906  N   ALA A 531      10.571  48.609  20.744  1.00 23.27           N  
ATOM   1907  CA  ALA A 531      11.508  49.686  20.489  1.00 22.27           C  
ATOM   1908  C   ALA A 531      11.467  50.617  21.706  1.00 26.35           C  
ATOM   1909  O   ALA A 531      10.962  51.739  21.625  1.00 24.12           O  
ATOM   1910  CB  ALA A 531      11.135  50.432  19.194  1.00 22.49           C  
ATOM   1911  N   ASP A 532      11.994  50.129  22.851  1.00 23.82           N  
ATOM   1912  CA  ASP A 532      12.015  50.933  24.068  1.00 24.13           C  
ATOM   1913  C   ASP A 532      13.108  51.941  24.097  1.00 30.98           C  
ATOM   1914  O   ASP A 532      14.257  51.633  23.805  1.00 30.94           O  
ATOM   1915  CB  ASP A 532      12.059  50.091  25.334  1.00 24.67           C  
ATOM   1916  CG  ASP A 532      10.860  49.212  25.550  1.00 27.09           C  
ATOM   1917  OD1 ASP A 532       9.764  49.549  25.030  1.00 27.18           O  
ATOM   1918  OD2 ASP A 532      11.008  48.195  26.225  1.00 29.46           O1-
ATOM   1919  N   ASP A 533      12.739  53.154  24.494  1.00 30.87           N  
ATOM   1920  CA  ASP A 533      13.622  54.300  24.636  1.00 31.98           C  
ATOM   1921  C   ASP A 533      14.254  54.284  26.039  1.00 32.26           C  
ATOM   1922  O   ASP A 533      13.535  54.116  27.017  1.00 33.03           O  
ATOM   1923  CB  ASP A 533      12.762  55.559  24.481  1.00 35.56           C  
ATOM   1924  CG  ASP A 533      13.355  56.613  23.598  1.00 57.89           C  
ATOM   1925  OD1 ASP A 533      13.133  56.544  22.359  1.00 60.86           O  
ATOM   1926  OD2 ASP A 533      14.011  57.532  24.137  1.00 68.10           O1-
ATOM   1927  N   THR A 534      15.583  54.455  26.135  1.00 26.46           N  
ATOM   1928  CA  THR A 534      16.312  54.541  27.407  1.00 25.72           C  
ATOM   1929  C   THR A 534      16.337  56.012  27.818  1.00 28.84           C  
ATOM   1930  O   THR A 534      16.591  56.869  26.975  1.00 28.96           O  
ATOM   1931  CB  THR A 534      17.741  53.945  27.271  1.00 24.36           C  
ATOM   1932  CG2 THR A 534      18.581  54.043  28.572  1.00 20.05           C  
ATOM   1933  OG1 THR A 534      17.619  52.566  26.941  1.00 24.04           O  
ATOM   1934  N   ALA A 535      16.066  56.308  29.106  1.00 25.34           N  
ATOM   1935  CA  ALA A 535      16.155  57.677  29.619  1.00 24.87           C  
ATOM   1936  C   ALA A 535      17.654  58.049  29.730  1.00 28.72           C  
ATOM   1937  O   ALA A 535      18.386  57.473  30.549  1.00 27.74           O  
ATOM   1938  CB  ALA A 535      15.484  57.765  30.983  1.00 25.81           C  
ATOM   1939  N   GLY A 536      18.105  58.944  28.850  1.00 25.07           N  
ATOM   1940  CA  GLY A 536      19.490  59.413  28.806  1.00 24.32           C  
ATOM   1941  C   GLY A 536      20.534  58.308  28.864  1.00 28.55           C  
ATOM   1942  O   GLY A 536      21.248  58.169  29.868  1.00 27.95           O  
ATOM   1943  N   TRP A 537      20.589  57.480  27.798  1.00 25.55           N  
ATOM   1944  CA  TRP A 537      21.515  56.348  27.643  1.00 24.55           C  
ATOM   1945  C   TRP A 537      22.956  56.643  28.082  1.00 27.57           C  
ATOM   1946  O   TRP A 537      23.524  55.842  28.820  1.00 26.07           O  
ATOM   1947  CB  TRP A 537      21.508  55.842  26.187  1.00 23.15           C  
ATOM   1948  CG  TRP A 537      22.499  54.734  25.933  1.00 23.61           C  
ATOM   1949  CD1 TRP A 537      23.821  54.868  25.624  1.00 26.25           C  
ATOM   1950  CD2 TRP A 537      22.241  53.326  25.989  1.00 23.11           C  
ATOM   1951  CE2 TRP A 537      23.458  52.665  25.717  1.00 27.17           C  
ATOM   1952  CE3 TRP A 537      21.093  52.553  26.233  1.00 23.82           C  
ATOM   1953  NE1 TRP A 537      24.408  53.632  25.511  1.00 26.05           N  
ATOM   1954  CZ2 TRP A 537      23.565  51.267  25.704  1.00 26.37           C  
ATOM   1955  CZ3 TRP A 537      21.205  51.169  26.226  1.00 24.12           C  
ATOM   1956  CH2 TRP A 537      22.435  50.543  26.011  1.00 24.40           C  
ATOM   1957  N   ASP A 538      23.546  57.763  27.611  1.00 24.79           N  
ATOM   1958  CA  ASP A 538      24.942  58.128  27.893  1.00 25.14           C  
ATOM   1959  C   ASP A 538      25.246  58.263  29.353  1.00 30.73           C  
ATOM   1960  O   ASP A 538      26.340  57.892  29.765  1.00 30.54           O  
ATOM   1961  CB  ASP A 538      25.372  59.387  27.116  1.00 26.22           C  
ATOM   1962  CG  ASP A 538      25.586  59.136  25.633  1.00 34.19           C  
ATOM   1963  OD1 ASP A 538      25.446  57.970  25.200  1.00 33.83           O  
ATOM   1964  OD2 ASP A 538      25.863  60.109  24.899  1.00 41.52           O1-
ATOM   1965  N   THR A 539      24.264  58.705  30.159  1.00 28.99           N  
ATOM   1966  CA  THR A 539      24.424  58.828  31.615  1.00 28.14           C  
ATOM   1967  C   THR A 539      24.259  57.460  32.288  1.00 31.69           C  
ATOM   1968  O   THR A 539      24.553  57.326  33.473  1.00 31.84           O  
ATOM   1969  CB  THR A 539      23.432  59.861  32.202  1.00 34.23           C  
ATOM   1970  CG2 THR A 539      23.484  61.206  31.491  1.00 24.66           C  
ATOM   1971  OG1 THR A 539      22.100  59.330  32.200  1.00 32.89           O  
ATOM   1972  N   ARG A 540      23.780  56.452  31.545  1.00 27.10           N  
ATOM   1973  CA  ARG A 540      23.541  55.127  32.117  1.00 26.33           C  
ATOM   1974  C   ARG A 540      24.645  54.140  31.823  1.00 26.82           C  
ATOM   1975  O   ARG A 540      24.544  52.975  32.221  1.00 24.95           O  
ATOM   1976  CB  ARG A 540      22.153  54.575  31.691  1.00 26.30           C  
ATOM   1977  CG  ARG A 540      21.008  55.562  31.909  1.00 31.78           C  
ATOM   1978  CD  ARG A 540      20.865  56.034  33.356  1.00 31.41           C  
ATOM   1979  NE  ARG A 540      20.253  55.017  34.215  1.00 41.10           N  
ATOM   1980  CZ  ARG A 540      20.045  55.151  35.523  1.00 56.48           C  
ATOM   1981  NH1 ARG A 540      20.409  56.265  36.152  1.00 44.54           N1+
ATOM   1982  NH2 ARG A 540      19.480  54.170  36.214  1.00 41.14           N  
ATOM   1983  N   ILE A 541      25.708  54.593  31.151  1.00 23.94           N  
ATOM   1984  CA  ILE A 541      26.857  53.736  30.891  1.00 23.84           C  
ATOM   1985  C   ILE A 541      27.646  53.574  32.210  1.00 28.23           C  
ATOM   1986  O   ILE A 541      28.179  54.543  32.749  1.00 27.91           O  
ATOM   1987  CB  ILE A 541      27.678  54.227  29.678  1.00 26.67           C  
ATOM   1988  CG1 ILE A 541      26.889  53.994  28.346  1.00 27.58           C  
ATOM   1989  CG2 ILE A 541      29.099  53.606  29.631  1.00 26.32           C  
ATOM   1990  CD1 ILE A 541      26.704  52.515  27.881  1.00 29.36           C  
ATOM   1991  N   THR A 542      27.636  52.361  32.760  1.00 23.97           N  
ATOM   1992  CA  THR A 542      28.279  52.091  34.038  1.00 23.72           C  
ATOM   1993  C   THR A 542      29.791  51.804  33.903  1.00 26.93           C  
ATOM   1994  O   THR A 542      30.287  51.571  32.797  1.00 23.87           O  
ATOM   1995  CB  THR A 542      27.568  50.920  34.743  1.00 29.86           C  
ATOM   1996  CG2 THR A 542      26.061  51.163  34.961  1.00 23.63           C  
ATOM   1997  OG1 THR A 542      27.806  49.727  33.992  1.00 28.25           O  
ATOM   1998  N   GLU A 543      30.506  51.751  35.053  1.00 25.07           N  
ATOM   1999  CA  GLU A 543      31.921  51.368  35.102  1.00 24.57           C  
ATOM   2000  C   GLU A 543      32.025  49.907  34.636  1.00 26.57           C  
ATOM   2001  O   GLU A 543      32.967  49.541  33.932  1.00 24.75           O  
ATOM   2002  CB  GLU A 543      32.479  51.520  36.530  1.00 25.94           C  
ATOM   2003  CG  GLU A 543      32.682  52.976  36.937  1.00 35.89           C  
ATOM   2004  CD  GLU A 543      33.525  53.183  38.181  1.00 53.06           C  
ATOM   2005  OE1 GLU A 543      32.979  53.699  39.179  1.00 47.81           O  
ATOM   2006  OE2 GLU A 543      34.731  52.848  38.155  1.00 48.39           O1-
ATOM   2007  N   ASP A 544      31.011  49.097  34.950  1.00 23.38           N  
ATOM   2008  CA  ASP A 544      30.952  47.711  34.464  1.00 24.29           C  
ATOM   2009  C   ASP A 544      30.789  47.656  32.936  1.00 28.63           C  
ATOM   2010  O   ASP A 544      31.435  46.821  32.298  1.00 27.91           O  
ATOM   2011  CB  ASP A 544      29.870  46.927  35.201  1.00 26.12           C  
ATOM   2012  CG  ASP A 544      30.208  46.797  36.679  1.00 33.28           C  
ATOM   2013  OD1 ASP A 544      31.284  46.225  36.997  1.00 34.01           O  
ATOM   2014  OD2 ASP A 544      29.441  47.323  37.509  1.00 29.22           O1-
ATOM   2015  N   ASP A 545      29.992  48.596  32.334  1.00 24.99           N  
ATOM   2016  CA  ASP A 545      29.852  48.658  30.867  1.00 24.16           C  
ATOM   2017  C   ASP A 545      31.200  48.992  30.229  1.00 29.52           C  
ATOM   2018  O   ASP A 545      31.620  48.299  29.307  1.00 28.94           O  
ATOM   2019  CB  ASP A 545      28.824  49.706  30.423  1.00 24.78           C  
ATOM   2020  CG  ASP A 545      27.388  49.391  30.779  1.00 27.61           C  
ATOM   2021  OD1 ASP A 545      26.611  50.338  30.928  1.00 26.62           O  
ATOM   2022  OD2 ASP A 545      27.042  48.181  30.878  1.00 22.14           O1-
ATOM   2023  N   LEU A 546      31.871  50.053  30.732  1.00 26.27           N  
ATOM   2024  CA  LEU A 546      33.196  50.507  30.268  1.00 25.74           C  
ATOM   2025  C   LEU A 546      34.247  49.416  30.308  1.00 28.88           C  
ATOM   2026  O   LEU A 546      35.057  49.324  29.391  1.00 27.26           O  
ATOM   2027  CB  LEU A 546      33.669  51.734  31.073  1.00 25.55           C  
ATOM   2028  CG  LEU A 546      32.796  52.997  30.918  1.00 30.43           C  
ATOM   2029  CD1 LEU A 546      33.158  54.033  31.957  1.00 31.41           C  
ATOM   2030  CD2 LEU A 546      32.905  53.577  29.527  1.00 31.14           C  
ATOM   2031  N   HIS A 547      34.241  48.598  31.376  1.00 27.82           N  
ATOM   2032  CA AHIS A 547      35.213  47.526  31.484  0.50 27.75           C  
ATOM   2033  CA BHIS A 547      35.151  47.456  31.582  0.50 27.57           C  
ATOM   2034  C   HIS A 547      34.900  46.415  30.495  1.00 29.62           C  
ATOM   2035  O   HIS A 547      35.830  45.813  29.977  1.00 28.40           O  
ATOM   2036  CB AHIS A 547      35.368  47.063  32.934  0.50 28.71           C  
ATOM   2037  CB BHIS A 547      34.917  46.843  32.984  0.50 28.31           C  
ATOM   2038  CG AHIS A 547      36.185  48.039  33.726  0.50 32.43           C  
ATOM   2039  CG BHIS A 547      35.564  45.506  33.219  0.50 32.01           C  
ATOM   2040  CD2AHIS A 547      35.799  49.153  34.393  0.50 34.41           C  
ATOM   2041  CD2BHIS A 547      35.017  44.266  33.210  0.50 33.92           C  
ATOM   2042  ND1AHIS A 547      37.562  47.952  33.771  0.50 34.22           N  
ATOM   2043  ND1BHIS A 547      36.909  45.397  33.552  0.50 34.02           N  
ATOM   2044  CE1AHIS A 547      37.963  48.981  34.497  0.50 33.74           C  
ATOM   2045  CE1BHIS A 547      37.139  44.101  33.704  0.50 33.46           C  
ATOM   2046  NE2AHIS A 547      36.936  49.728  34.901  0.50 34.13           N  
ATOM   2047  NE2BHIS A 547      36.030  43.380  33.520  0.50 33.77           N  
ATOM   2048  N   ASN A 548      33.600  46.205  30.159  1.00 24.96           N  
ATOM   2049  CA  ASN A 548      33.176  45.227  29.158  1.00 23.37           C  
ATOM   2050  C   ASN A 548      33.528  45.697  27.745  1.00 25.42           C  
ATOM   2051  O   ASN A 548      33.895  44.885  26.890  1.00 24.31           O  
ATOM   2052  CB  ASN A 548      31.665  44.969  29.293  1.00 21.88           C  
ATOM   2053  CG  ASN A 548      31.328  44.023  30.433  1.00 33.25           C  
ATOM   2054  ND2 ASN A 548      32.267  43.178  30.811  1.00 19.87           N  
ATOM   2055  OD1 ASN A 548      30.232  44.045  30.998  1.00 27.74           O  
ATOM   2056  N   GLU A 549      33.398  47.016  27.494  1.00 21.51           N  
ATOM   2057  CA  GLU A 549      33.700  47.608  26.196  1.00 21.34           C  
ATOM   2058  C   GLU A 549      35.199  47.480  25.898  1.00 27.97           C  
ATOM   2059  O   GLU A 549      35.585  47.271  24.754  1.00 27.69           O  
ATOM   2060  CB  GLU A 549      33.249  49.083  26.158  1.00 21.81           C  
ATOM   2061  CG  GLU A 549      31.723  49.253  26.225  1.00 22.32           C  
ATOM   2062  CD  GLU A 549      31.198  50.656  26.480  1.00 32.40           C  
ATOM   2063  OE1 GLU A 549      32.021  51.592  26.596  1.00 25.25           O  
ATOM   2064  OE2 GLU A 549      29.960  50.832  26.533  1.00 29.36           O1-
ATOM   2065  N   GLU A 550      36.026  47.586  26.946  1.00 26.41           N  
ATOM   2066  CA  GLU A 550      37.492  47.529  26.905  1.00 26.50           C  
ATOM   2067  C   GLU A 550      38.036  46.220  26.359  1.00 29.43           C  
ATOM   2068  O   GLU A 550      39.114  46.231  25.788  1.00 30.46           O  
ATOM   2069  CB  GLU A 550      38.019  47.754  28.322  1.00 28.17           C  
ATOM   2070  CG  GLU A 550      39.480  48.139  28.451  1.00 41.32           C  
ATOM   2071  CD  GLU A 550      39.893  48.236  29.906  1.00 56.84           C  
ATOM   2072  OE1 GLU A 550      40.396  49.309  30.304  1.00 55.24           O  
ATOM   2073  OE2 GLU A 550      39.657  47.265  30.664  1.00 50.05           O1-
ATOM   2074  N   LYS A 551      37.300  45.107  26.502  1.00 26.21           N  
ATOM   2075  CA  LYS A 551      37.698  43.757  26.053  1.00 25.37           C  
ATOM   2076  C   LYS A 551      38.093  43.677  24.567  1.00 30.49           C  
ATOM   2077  O   LYS A 551      38.746  42.710  24.160  1.00 31.44           O  
ATOM   2078  CB  LYS A 551      36.617  42.725  26.403  1.00 26.62           C  
ATOM   2079  CG  LYS A 551      36.406  42.601  27.921  1.00 32.93           C  
ATOM   2080  CD  LYS A 551      35.260  41.657  28.293  1.00 40.62           C  
ATOM   2081  CE  LYS A 551      34.953  41.611  29.781  1.00 45.07           C  
ATOM   2082  NZ  LYS A 551      36.119  41.225  30.632  1.00 51.49           N1+
ATOM   2083  N   ILE A 552      37.766  44.711  23.775  1.00 25.11           N  
ATOM   2084  CA  ILE A 552      38.158  44.780  22.371  1.00 23.73           C  
ATOM   2085  C   ILE A 552      39.705  44.843  22.251  1.00 30.37           C  
ATOM   2086  O   ILE A 552      40.267  44.286  21.311  1.00 29.64           O  
ATOM   2087  CB  ILE A 552      37.439  45.929  21.587  1.00 24.68           C  
ATOM   2088  CG1 ILE A 552      37.809  45.914  20.083  1.00 24.12           C  
ATOM   2089  CG2 ILE A 552      37.680  47.317  22.193  1.00 22.01           C  
ATOM   2090  CD1 ILE A 552      37.572  44.586  19.341  1.00 21.74           C  
ATOM   2091  N   ILE A 553      40.382  45.470  23.228  1.00 29.66           N  
ATOM   2092  CA  ILE A 553      41.847  45.599  23.237  1.00 29.63           C  
ATOM   2093  C   ILE A 553      42.572  44.224  23.172  1.00 34.90           C  
ATOM   2094  O   ILE A 553      43.696  44.168  22.692  1.00 35.37           O  
ATOM   2095  CB  ILE A 553      42.369  46.491  24.394  1.00 32.02           C  
ATOM   2096  CG1 ILE A 553      42.297  45.768  25.762  1.00 31.63           C  
ATOM   2097  CG2 ILE A 553      41.661  47.850  24.394  1.00 31.21           C  
ATOM   2098  CD1 ILE A 553      43.193  46.362  26.861  1.00 39.15           C  
ATOM   2099  N   GLN A 554      41.902  43.127  23.582  1.00 31.73           N  
ATOM   2100  CA  GLN A 554      42.440  41.760  23.559  1.00 30.71           C  
ATOM   2101  C   GLN A 554      42.696  41.224  22.135  1.00 35.19           C  
ATOM   2102  O   GLN A 554      43.450  40.262  21.971  1.00 36.03           O  
ATOM   2103  CB  GLN A 554      41.512  40.813  24.333  1.00 31.25           C  
ATOM   2104  CG  GLN A 554      41.609  40.991  25.846  1.00 41.45           C  
ATOM   2105  CD  GLN A 554      40.393  40.540  26.619  1.00 61.40           C  
ATOM   2106  NE2 GLN A 554      40.144  41.201  27.741  1.00 60.90           N  
ATOM   2107  OE1 GLN A 554      39.690  39.591  26.259  1.00 52.62           O  
ATOM   2108  N   GLN A 555      42.053  41.826  21.116  1.00 30.76           N  
ATOM   2109  CA  GLN A 555      42.185  41.427  19.703  1.00 29.20           C  
ATOM   2110  C   GLN A 555      43.191  42.306  18.939  1.00 30.87           C  
ATOM   2111  O   GLN A 555      43.422  42.110  17.736  1.00 30.12           O  
ATOM   2112  CB  GLN A 555      40.813  41.474  19.024  1.00 29.94           C  
ATOM   2113  CG  GLN A 555      39.816  40.480  19.623  1.00 26.64           C  
ATOM   2114  CD  GLN A 555      38.439  40.572  19.018  1.00 40.68           C  
ATOM   2115  NE2 GLN A 555      38.357  40.551  17.685  1.00 26.72           N  
ATOM   2116  OE1 GLN A 555      37.429  40.607  19.737  1.00 36.35           O  
ATOM   2117  N   MET A 556      43.755  43.297  19.630  1.00 25.51           N  
ATOM   2118  CA  MET A 556      44.670  44.248  19.014  1.00 26.38           C  
ATOM   2119  C   MET A 556      46.122  43.820  19.038  1.00 33.07           C  
ATOM   2120  O   MET A 556      46.524  43.067  19.914  1.00 34.09           O  
ATOM   2121  CB  MET A 556      44.553  45.622  19.697  1.00 27.46           C  
ATOM   2122  CG  MET A 556      43.161  46.142  19.728  1.00 28.91           C  
ATOM   2123  SD  MET A 556      43.105  47.742  20.521  1.00 31.23           S  
ATOM   2124  CE  MET A 556      41.405  48.158  20.196  1.00 28.80           C  
ATOM   2125  N   ASP A 557      46.917  44.358  18.102  1.00 31.43           N  
ATOM   2126  CA  ASP A 557      48.370  44.181  18.039  1.00 31.37           C  
ATOM   2127  C   ASP A 557      48.956  44.963  19.227  1.00 34.67           C  
ATOM   2128  O   ASP A 557      48.301  45.908  19.685  1.00 33.98           O  
ATOM   2129  CB  ASP A 557      48.921  44.684  16.686  1.00 32.43           C  
ATOM   2130  CG  ASP A 557      48.363  43.916  15.490  1.00 44.63           C  
ATOM   2131  OD1 ASP A 557      48.079  44.563  14.440  1.00 42.77           O  
ATOM   2132  OD2 ASP A 557      48.173  42.674  15.612  1.00 50.32           O1-
ATOM   2133  N   PRO A 558      50.141  44.584  19.774  1.00 31.70           N  
ATOM   2134  CA  PRO A 558      50.653  45.268  20.979  1.00 31.28           C  
ATOM   2135  C   PRO A 558      50.772  46.787  20.911  1.00 34.54           C  
ATOM   2136  O   PRO A 558      50.527  47.453  21.917  1.00 32.71           O  
ATOM   2137  CB  PRO A 558      52.030  44.618  21.207  1.00 33.36           C  
ATOM   2138  CG  PRO A 558      51.957  43.309  20.545  1.00 37.64           C  
ATOM   2139  CD  PRO A 558      51.030  43.472  19.372  1.00 34.12           C  
ATOM   2140  N   GLU A 559      51.209  47.335  19.763  1.00 31.99           N  
ATOM   2141  CA  GLU A 559      51.344  48.788  19.620  1.00 31.45           C  
ATOM   2142  C   GLU A 559      49.944  49.468  19.571  1.00 35.11           C  
ATOM   2143  O   GLU A 559      49.790  50.593  20.065  1.00 35.04           O  
ATOM   2144  CB  GLU A 559      52.256  49.172  18.424  1.00 32.63           C  
ATOM   2145  CG  GLU A 559      51.714  48.833  17.033  1.00 41.26           C  
ATOM   2146  CD  GLU A 559      51.714  47.381  16.581  1.00 51.57           C  
ATOM   2147  OE1 GLU A 559      52.318  46.529  17.274  1.00 43.68           O  
ATOM   2148  OE2 GLU A 559      51.138  47.105  15.503  1.00 36.14           O1-
ATOM   2149  N   HIS A 560      48.921  48.761  19.022  1.00 29.67           N  
ATOM   2150  CA  HIS A 560      47.555  49.301  18.973  1.00 28.38           C  
ATOM   2151  C   HIS A 560      46.919  49.189  20.382  1.00 33.10           C  
ATOM   2152  O   HIS A 560      46.423  50.191  20.917  1.00 32.94           O  
ATOM   2153  CB  HIS A 560      46.716  48.589  17.887  1.00 28.01           C  
ATOM   2154  CG  HIS A 560      45.315  49.096  17.731  1.00 30.54           C  
ATOM   2155  CD2 HIS A 560      44.750  50.256  18.148  1.00 31.65           C  
ATOM   2156  ND1 HIS A 560      44.357  48.340  17.105  1.00 31.85           N  
ATOM   2157  CE1 HIS A 560      43.253  49.070  17.117  1.00 30.83           C  
ATOM   2158  NE2 HIS A 560      43.444  50.230  17.731  1.00 30.96           N  
ATOM   2159  N   ARG A 561      47.023  48.000  21.003  1.00 29.94           N  
ATOM   2160  CA  ARG A 561      46.536  47.729  22.358  1.00 30.39           C  
ATOM   2161  C   ARG A 561      47.000  48.790  23.380  1.00 35.00           C  
ATOM   2162  O   ARG A 561      46.196  49.251  24.185  1.00 34.40           O  
ATOM   2163  CB  ARG A 561      46.950  46.322  22.799  1.00 31.47           C  
ATOM   2164  CG  ARG A 561      46.316  45.861  24.110  1.00 42.36           C  
ATOM   2165  CD  ARG A 561      47.115  44.726  24.710  1.00 50.82           C  
ATOM   2166  NE  ARG A 561      46.337  43.497  24.858  1.00 60.52           N  
ATOM   2167  CZ  ARG A 561      45.739  43.119  25.987  1.00 76.31           C  
ATOM   2168  NH1 ARG A 561      45.798  43.887  27.069  1.00 64.09           N1+
ATOM   2169  NH2 ARG A 561      45.074  41.972  26.040  1.00 61.66           N  
ATOM   2170  N   GLN A 562      48.282  49.190  23.327  1.00 30.64           N  
ATOM   2171  CA  GLN A 562      48.871  50.177  24.234  1.00 29.00           C  
ATOM   2172  C   GLN A 562      48.170  51.533  24.135  1.00 31.53           C  
ATOM   2173  O   GLN A 562      47.889  52.156  25.164  1.00 31.96           O  
ATOM   2174  CB  GLN A 562      50.380  50.294  23.954  1.00 29.93           C  
ATOM   2175  CG  GLN A 562      51.111  51.358  24.752  1.00 38.53           C  
ATOM   2176  CD  GLN A 562      52.601  51.411  24.469  1.00 55.63           C  
ATOM   2177  NE2 GLN A 562      52.996  51.344  23.198  1.00 38.70           N  
ATOM   2178  OE1 GLN A 562      53.419  51.570  25.389  1.00 54.52           O  
ATOM   2179  N   LEU A 563      47.883  51.986  22.906  1.00 27.64           N  
ATOM   2180  CA  LEU A 563      47.222  53.275  22.673  1.00 27.26           C  
ATOM   2181  C   LEU A 563      45.721  53.224  22.966  1.00 31.99           C  
ATOM   2182  O   LEU A 563      45.173  54.205  23.476  1.00 30.96           O  
ATOM   2183  CB  LEU A 563      47.475  53.768  21.239  1.00 26.98           C  
ATOM   2184  CG  LEU A 563      48.948  54.035  20.876  1.00 30.12           C  
ATOM   2185  CD1 LEU A 563      49.104  54.298  19.396  1.00 29.82           C  
ATOM   2186  CD2 LEU A 563      49.530  55.181  21.705  1.00 29.44           C  
ATOM   2187  N   ALA A 564      45.053  52.091  22.632  1.00 29.56           N  
ATOM   2188  CA  ALA A 564      43.616  51.930  22.887  1.00 30.04           C  
ATOM   2189  C   ALA A 564      43.384  51.825  24.384  1.00 33.72           C  
ATOM   2190  O   ALA A 564      42.484  52.486  24.918  1.00 32.22           O  
ATOM   2191  CB  ALA A 564      43.090  50.707  22.181  1.00 30.70           C  
ATOM   2192  N   ASN A 565      44.263  51.075  25.074  1.00 31.56           N  
ATOM   2193  CA  ASN A 565      44.221  50.955  26.536  1.00 33.05           C  
ATOM   2194  C   ASN A 565      44.342  52.331  27.201  1.00 37.13           C  
ATOM   2195  O   ASN A 565      43.670  52.581  28.197  1.00 37.02           O  
ATOM   2196  CB  ASN A 565      45.321  50.021  27.051  1.00 37.53           C  
ATOM   2197  CG  ASN A 565      45.129  49.641  28.487  1.00 59.46           C  
ATOM   2198  ND2 ASN A 565      45.988  50.161  29.354  1.00 49.70           N  
ATOM   2199  OD1 ASN A 565      44.190  48.921  28.834  1.00 55.01           O  
ATOM   2200  N   ALA A 566      45.165  53.226  26.621  1.00 33.87           N  
ATOM   2201  CA  ALA A 566      45.363  54.595  27.098  1.00 32.60           C  
ATOM   2202  C   ALA A 566      44.096  55.429  26.911  1.00 34.77           C  
ATOM   2203  O   ALA A 566      43.751  56.195  27.804  1.00 34.18           O  
ATOM   2204  CB  ALA A 566      46.530  55.236  26.374  1.00 33.25           C  
ATOM   2205  N   ILE A 567      43.392  55.289  25.771  1.00 31.80           N  
ATOM   2206  CA  ILE A 567      42.132  56.016  25.568  1.00 31.31           C  
ATOM   2207  C   ILE A 567      41.080  55.540  26.602  1.00 35.11           C  
ATOM   2208  O   ILE A 567      40.439  56.373  27.244  1.00 34.12           O  
ATOM   2209  CB  ILE A 567      41.621  55.936  24.100  1.00 34.31           C  
ATOM   2210  CG1 ILE A 567      42.582  56.646  23.087  1.00 33.43           C  
ATOM   2211  CG2 ILE A 567      40.166  56.443  23.962  1.00 35.06           C  
ATOM   2212  CD1 ILE A 567      43.050  58.165  23.409  1.00 32.42           C  
ATOM   2213  N   PHE A 568      40.963  54.206  26.799  1.00 32.44           N  
ATOM   2214  CA  PHE A 568      40.000  53.611  27.726  1.00 32.38           C  
ATOM   2215  C   PHE A 568      40.228  53.995  29.173  1.00 37.11           C  
ATOM   2216  O   PHE A 568      39.317  54.508  29.804  1.00 36.05           O  
ATOM   2217  CB  PHE A 568      39.913  52.078  27.586  1.00 33.73           C  
ATOM   2218  CG  PHE A 568      39.100  51.588  26.414  1.00 35.37           C  
ATOM   2219  CD1 PHE A 568      39.701  50.892  25.376  1.00 37.86           C  
ATOM   2220  CD2 PHE A 568      37.725  51.778  26.370  1.00 37.65           C  
ATOM   2221  CE1 PHE A 568      38.946  50.426  24.298  1.00 38.81           C  
ATOM   2222  CE2 PHE A 568      36.981  51.347  25.271  1.00 40.35           C  
ATOM   2223  CZ  PHE A 568      37.595  50.667  24.248  1.00 37.89           C  
ATOM   2224  N   LYS A 569      41.437  53.792  29.676  1.00 34.69           N  
ATOM   2225  CA  LYS A 569      41.776  54.048  31.070  1.00 35.57           C  
ATOM   2226  C   LYS A 569      41.887  55.532  31.439  1.00 42.77           C  
ATOM   2227  O   LYS A 569      41.481  55.895  32.550  1.00 42.94           O  
ATOM   2228  CB  LYS A 569      43.047  53.275  31.462  1.00 37.69           C  
ATOM   2229  CG  LYS A 569      42.844  51.759  31.290  1.00 60.40           C  
ATOM   2230  CD  LYS A 569      43.848  50.891  32.035  1.00 71.60           C  
ATOM   2231  CE  LYS A 569      43.427  49.436  32.065  1.00 81.11           C  
ATOM   2232  NZ  LYS A 569      42.158  49.225  32.820  1.00 90.09           N1+
ATOM   2233  N   LEU A 570      42.359  56.395  30.510  1.00 39.75           N  
ATOM   2234  CA  LEU A 570      42.593  57.813  30.800  1.00 39.58           C  
ATOM   2235  C   LEU A 570      41.526  58.788  30.335  1.00 43.40           C  
ATOM   2236  O   LEU A 570      41.435  59.873  30.917  1.00 43.28           O  
ATOM   2237  CB  LEU A 570      43.964  58.294  30.246  1.00 39.89           C  
ATOM   2238  CG  LEU A 570      45.222  57.430  30.437  1.00 43.42           C  
ATOM   2239  CD1 LEU A 570      46.348  57.911  29.518  1.00 43.72           C  
ATOM   2240  CD2 LEU A 570      45.690  57.407  31.865  1.00 43.74           C  
ATOM   2241  N   THR A 571      40.785  58.481  29.254  1.00 39.28           N  
ATOM   2242  CA  THR A 571      39.792  59.434  28.733  1.00 38.89           C  
ATOM   2243  C   THR A 571      38.336  58.893  28.794  1.00 41.18           C  
ATOM   2244  O   THR A 571      37.398  59.673  28.624  1.00 41.39           O  
ATOM   2245  CB  THR A 571      40.170  59.956  27.330  1.00 43.70           C  
ATOM   2246  CG2 THR A 571      41.664  60.306  27.201  1.00 42.74           C  
ATOM   2247  OG1 THR A 571      39.770  59.024  26.323  1.00 42.23           O  
ATOM   2248  N   TYR A 572      38.146  57.591  29.057  1.00 36.47           N  
ATOM   2249  CA  TYR A 572      36.794  57.004  29.162  1.00 36.26           C  
ATOM   2250  C   TYR A 572      36.444  56.612  30.597  1.00 39.48           C  
ATOM   2251  O   TYR A 572      35.384  56.990  31.088  1.00 39.86           O  
ATOM   2252  CB  TYR A 572      36.631  55.776  28.248  1.00 36.62           C  
ATOM   2253  CG  TYR A 572      36.620  56.026  26.755  1.00 36.96           C  
ATOM   2254  CD1 TYR A 572      36.708  57.317  26.238  1.00 39.17           C  
ATOM   2255  CD2 TYR A 572      36.512  54.976  25.861  1.00 37.37           C  
ATOM   2256  CE1 TYR A 572      36.691  57.547  24.866  1.00 39.88           C  
ATOM   2257  CE2 TYR A 572      36.486  55.193  24.493  1.00 38.83           C  
ATOM   2258  CZ  TYR A 572      36.556  56.481  23.998  1.00 47.92           C  
ATOM   2259  OH  TYR A 572      36.540  56.668  22.643  1.00 51.99           O  
ATOM   2260  N   GLN A 573      37.328  55.839  31.253  1.00 35.22           N  
ATOM   2261  CA  GLN A 573      37.180  55.341  32.626  1.00 34.61           C  
ATOM   2262  C   GLN A 573      37.578  56.362  33.695  1.00 40.66           C  
ATOM   2263  O   GLN A 573      37.369  56.145  34.890  1.00 40.19           O  
ATOM   2264  CB  GLN A 573      37.933  54.029  32.794  1.00 34.99           C  
ATOM   2265  CG  GLN A 573      37.261  52.906  32.023  1.00 35.71           C  
ATOM   2266  CD  GLN A 573      38.150  51.710  31.873  1.00 41.32           C  
ATOM   2267  NE2 GLN A 573      37.846  50.869  30.906  1.00 36.44           N  
ATOM   2268  OE1 GLN A 573      39.108  51.523  32.609  1.00 37.72           O  
ATOM   2269  N   ASN A 574      38.140  57.476  33.237  1.00 38.52           N  
ATOM   2270  CA  ASN A 574      38.528  58.679  33.972  1.00 38.36           C  
ATOM   2271  C   ASN A 574      38.363  59.744  32.925  1.00 43.08           C  
ATOM   2272  O   ASN A 574      38.604  59.460  31.758  1.00 43.50           O  
ATOM   2273  CB  ASN A 574      39.989  58.621  34.412  1.00 37.78           C  
ATOM   2274  CG  ASN A 574      40.240  57.676  35.545  1.00 57.67           C  
ATOM   2275  ND2 ASN A 574      40.716  56.479  35.217  1.00 49.52           N  
ATOM   2276  OD1 ASN A 574      40.008  58.000  36.717  1.00 48.86           O  
ATOM   2277  N   LYS A 575      37.856  60.915  33.284  1.00 40.11           N  
ATOM   2278  CA  LYS A 575      37.678  61.995  32.318  1.00 39.30           C  
ATOM   2279  C   LYS A 575      37.686  63.338  32.981  1.00 42.96           C  
ATOM   2280  O   LYS A 575      37.267  63.445  34.125  1.00 41.90           O  
ATOM   2281  CB  LYS A 575      36.434  61.819  31.431  1.00 41.03           C  
ATOM   2282  CG  LYS A 575      35.112  61.690  32.156  1.00 42.52           C  
ATOM   2283  CD  LYS A 575      34.038  61.412  31.131  1.00 46.00           C  
ATOM   2284  CE  LYS A 575      33.046  60.384  31.584  1.00 41.08           C  
ATOM   2285  NZ  LYS A 575      33.640  59.030  31.706  1.00 43.72           N1+
ATOM   2286  N   VAL A 576      38.208  64.349  32.269  1.00 39.46           N  
ATOM   2287  CA  VAL A 576      38.294  65.742  32.706  1.00 39.06           C  
ATOM   2288  C   VAL A 576      37.393  66.513  31.743  1.00 42.34           C  
ATOM   2289  O   VAL A 576      37.516  66.365  30.519  1.00 40.99           O  
ATOM   2290  CB  VAL A 576      39.756  66.257  32.731  1.00 42.38           C  
ATOM   2291  CG1 VAL A 576      39.815  67.751  33.051  1.00 42.09           C  
ATOM   2292  CG2 VAL A 576      40.598  65.462  33.723  1.00 42.02           C  
ATOM   2293  N   VAL A 577      36.426  67.253  32.299  1.00 39.41           N  
ATOM   2294  CA  VAL A 577      35.408  67.958  31.514  1.00 38.98           C  
ATOM   2295  C   VAL A 577      35.376  69.459  31.832  1.00 43.98           C  
ATOM   2296  O   VAL A 577      35.537  69.856  32.986  1.00 43.49           O  
ATOM   2297  CB  VAL A 577      34.001  67.269  31.668  1.00 41.97           C  
ATOM   2298  CG1 VAL A 577      32.912  67.987  30.872  1.00 41.68           C  
ATOM   2299  CG2 VAL A 577      34.048  65.802  31.252  1.00 41.50           C  
ATOM   2300  N   LYS A 578      35.186  70.275  30.783  1.00 42.97           N  
ATOM   2301  CA  LYS A 578      35.014  71.726  30.819  1.00 43.85           C  
ATOM   2302  C   LYS A 578      33.527  72.000  30.574  1.00 50.17           C  
ATOM   2303  O   LYS A 578      32.965  71.519  29.577  1.00 49.57           O  
ATOM   2304  CB  LYS A 578      35.812  72.418  29.687  1.00 46.34           C  
ATOM   2305  CG  LYS A 578      37.298  72.555  29.925  1.00 58.12           C  
ATOM   2306  CD  LYS A 578      37.913  73.531  28.937  1.00 65.61           C  
ATOM   2307  CE  LYS A 578      39.416  73.562  29.038  1.00 75.73           C  
ATOM   2308  NZ  LYS A 578      39.999  74.636  28.191  1.00 85.49           N1+
ATOM   2309  N   VAL A 579      32.898  72.794  31.454  1.00 48.40           N  
ATOM   2310  CA  VAL A 579      31.484  73.178  31.315  1.00 48.50           C  
ATOM   2311  C   VAL A 579      31.299  74.640  31.741  1.00 52.09           C  
ATOM   2312  O   VAL A 579      31.750  75.031  32.816  1.00 50.66           O  
ATOM   2313  CB  VAL A 579      30.500  72.174  32.006  1.00 52.55           C  
ATOM   2314  CG1 VAL A 579      30.862  71.919  33.460  1.00 52.34           C  
ATOM   2315  CG2 VAL A 579      29.037  72.599  31.867  1.00 52.33           C  
ATOM   2316  N   GLN A 580      30.683  75.449  30.864  1.00 50.95           N  
ATOM   2317  CA  GLN A 580      30.415  76.868  31.113  1.00 51.99           C  
ATOM   2318  C   GLN A 580      29.285  77.054  32.134  1.00 58.44           C  
ATOM   2319  O   GLN A 580      28.312  76.293  32.134  1.00 58.37           O  
ATOM   2320  CB  GLN A 580      30.061  77.593  29.809  1.00 53.53           C  
ATOM   2321  CG  GLN A 580      31.260  77.969  28.945  1.00 65.26           C  
ATOM   2322  CD  GLN A 580      30.964  79.160  28.058  1.00 82.01           C  
ATOM   2323  NE2 GLN A 580      31.964  80.004  27.858  1.00 77.53           N  
ATOM   2324  OE1 GLN A 580      29.850  79.343  27.543  1.00 72.13           O  
ATOM   2325  N   ARG A 581      29.406  78.083  32.983  1.00 56.87           N  
ATOM   2326  CA  ARG A 581      28.424  78.381  34.026  1.00 57.48           C  
ATOM   2327  C   ARG A 581      28.296  79.894  34.298  1.00 63.68           C  
ATOM   2328  O   ARG A 581      29.308  80.553  34.556  1.00 62.56           O  
ATOM   2329  CB  ARG A 581      28.776  77.613  35.321  1.00 55.87           C  
ATOM   2330  CG  ARG A 581      27.932  77.975  36.552  1.00 58.66           C  
ATOM   2331  CD  ARG A 581      28.108  76.999  37.704  1.00 54.56           C  
ATOM   2332  NE  ARG A 581      29.483  76.944  38.206  1.00 49.69           N  
ATOM   2333  CZ  ARG A 581      29.977  77.730  39.158  1.00 65.91           C  
ATOM   2334  NH1 ARG A 581      31.240  77.604  39.540  1.00 55.92           N1+
ATOM   2335  NH2 ARG A 581      29.213  78.652  39.734  1.00 52.28           N  
ATOM   2336  N   PRO A 582      27.063  80.454  34.299  1.00 62.54           N  
ATOM   2337  CA  PRO A 582      26.927  81.878  34.629  1.00 63.19           C  
ATOM   2338  C   PRO A 582      26.958  82.110  36.139  1.00 69.54           C  
ATOM   2339  O   PRO A 582      26.469  81.288  36.915  1.00 69.05           O  
ATOM   2340  CB  PRO A 582      25.585  82.268  34.007  1.00 64.85           C  
ATOM   2341  CG  PRO A 582      24.826  80.989  33.857  1.00 69.04           C  
ATOM   2342  CD  PRO A 582      25.748  79.824  34.057  1.00 64.28           C  
ATOM   2343  N   THR A 583      27.571  83.223  36.544  1.00 68.28           N  
ATOM   2344  CA  THR A 583      27.717  83.668  37.935  1.00 69.15           C  
ATOM   2345  C   THR A 583      27.257  85.147  38.020  1.00 74.72           C  
ATOM   2346  O   THR A 583      27.160  85.781  36.964  1.00 74.56           O  
ATOM   2347  CB  THR A 583      29.195  83.510  38.392  1.00 77.20           C  
ATOM   2348  CG2 THR A 583      29.636  82.054  38.499  1.00 75.56           C  
ATOM   2349  OG1 THR A 583      30.062  84.232  37.514  1.00 77.29           O  
ATOM   2350  N   PRO A 584      26.993  85.746  39.216  1.00 72.33           N  
ATOM   2351  CA  PRO A 584      26.623  87.178  39.243  1.00 72.56           C  
ATOM   2352  C   PRO A 584      27.727  88.078  38.653  1.00 76.81           C  
ATOM   2353  O   PRO A 584      27.414  89.069  37.985  1.00 76.41           O  
ATOM   2354  CB  PRO A 584      26.386  87.463  40.735  1.00 74.26           C  
ATOM   2355  CG  PRO A 584      26.180  86.128  41.362  1.00 78.41           C  
ATOM   2356  CD  PRO A 584      27.048  85.192  40.584  1.00 73.95           C  
ATOM   2357  N   THR A 585      29.012  87.690  38.850  1.00 73.22           N  
ATOM   2358  CA  THR A 585      30.190  88.392  38.331  1.00 72.95           C  
ATOM   2359  C   THR A 585      30.376  88.237  36.802  1.00 77.12           C  
ATOM   2360  O   THR A 585      31.031  89.087  36.198  1.00 77.30           O  
ATOM   2361  CB  THR A 585      31.448  87.980  39.104  1.00 79.35           C  
ATOM   2362  N   GLY A 586      29.812  87.177  36.202  1.00 72.83           N  
ATOM   2363  CA  GLY A 586      29.903  86.921  34.764  1.00 71.98           C  
ATOM   2364  C   GLY A 586      29.723  85.473  34.341  1.00 74.36           C  
ATOM   2365  O   GLY A 586      28.672  84.877  34.594  1.00 74.62           O  
ATOM   2366  N   THR A 587      30.735  84.910  33.645  1.00 68.20           N  
ATOM   2367  CA  THR A 587      30.735  83.527  33.151  1.00 66.58           C  
ATOM   2368  C   THR A 587      32.059  82.841  33.476  1.00 67.33           C  
ATOM   2369  O   THR A 587      33.126  83.413  33.246  1.00 67.09           O  
ATOM   2370  CB  THR A 587      30.370  83.465  31.648  1.00 72.81           C  
ATOM   2371  CG2 THR A 587      30.614  82.086  31.027  1.00 69.52           C  
ATOM   2372  OG1 THR A 587      28.993  83.810  31.488  1.00 73.76           O  
ATOM   2373  N   VAL A 588      31.979  81.614  34.010  1.00 60.86           N  
ATOM   2374  CA  VAL A 588      33.141  80.801  34.364  1.00 59.39           C  
ATOM   2375  C   VAL A 588      33.104  79.448  33.647  1.00 60.63           C  
ATOM   2376  O   VAL A 588      32.037  78.999  33.225  1.00 60.38           O  
ATOM   2377  CB  VAL A 588      33.331  80.628  35.902  1.00 62.90           C  
ATOM   2378  CG1 VAL A 588      33.650  81.956  36.584  1.00 62.33           C  
ATOM   2379  CG2 VAL A 588      32.128  79.937  36.554  1.00 62.73           C  
ATOM   2380  N   MET A 589      34.277  78.814  33.511  1.00 54.68           N  
ATOM   2381  CA  MET A 589      34.437  77.479  32.954  1.00 53.39           C  
ATOM   2382  C   MET A 589      34.786  76.597  34.138  1.00 55.78           C  
ATOM   2383  O   MET A 589      35.698  76.924  34.898  1.00 56.07           O  
ATOM   2384  CB  MET A 589      35.547  77.440  31.888  1.00 55.60           C  
ATOM   2385  CG  MET A 589      35.658  76.108  31.160  1.00 58.55           C  
ATOM   2386  SD  MET A 589      34.255  75.818  30.073  1.00 62.21           S  
ATOM   2387  CE  MET A 589      34.925  76.347  28.522  1.00 59.11           C  
ATOM   2388  N   ASP A 590      34.025  75.515  34.330  1.00 50.40           N  
ATOM   2389  CA  ASP A 590      34.217  74.595  35.445  1.00 48.55           C  
ATOM   2390  C   ASP A 590      34.970  73.367  35.012  1.00 49.44           C  
ATOM   2391  O   ASP A 590      34.701  72.826  33.938  1.00 48.99           O  
ATOM   2392  CB  ASP A 590      32.867  74.190  36.055  1.00 50.28           C  
ATOM   2393  CG  ASP A 590      32.045  75.341  36.603  1.00 59.61           C  
ATOM   2394  OD1 ASP A 590      32.614  76.194  37.311  1.00 60.94           O  
ATOM   2395  OD2 ASP A 590      30.829  75.366  36.357  1.00 63.21           O1-
ATOM   2396  N   ILE A 591      35.903  72.911  35.864  1.00 44.39           N  
ATOM   2397  CA  ILE A 591      36.702  71.712  35.623  1.00 42.64           C  
ATOM   2398  C   ILE A 591      36.149  70.600  36.512  1.00 44.32           C  
ATOM   2399  O   ILE A 591      36.253  70.657  37.740  1.00 42.08           O  
ATOM   2400  CB  ILE A 591      38.244  71.974  35.750  1.00 44.86           C  
ATOM   2401  CG1 ILE A 591      38.717  73.089  34.776  1.00 44.67           C  
ATOM   2402  CG2 ILE A 591      39.093  70.691  35.606  1.00 43.97           C  
ATOM   2403  CD1 ILE A 591      38.439  72.880  33.257  1.00 48.81           C  
ATOM   2404  N   ILE A 592      35.473  69.629  35.878  1.00 40.32           N  
ATOM   2405  CA  ILE A 592      34.846  68.518  36.598  1.00 38.98           C  
ATOM   2406  C   ILE A 592      35.382  67.180  36.118  1.00 41.12           C  
ATOM   2407  O   ILE A 592      36.012  67.117  35.058  1.00 41.69           O  
ATOM   2408  CB  ILE A 592      33.293  68.596  36.588  1.00 41.51           C  
ATOM   2409  CG1 ILE A 592      32.731  68.797  35.150  1.00 41.90           C  
ATOM   2410  CG2 ILE A 592      32.823  69.689  37.543  1.00 41.76           C  
ATOM   2411  CD1 ILE A 592      31.282  68.610  34.982  1.00 43.37           C  
ATOM   2412  N   SER A 593      35.174  66.123  36.914  1.00 35.31           N  
ATOM   2413  CA  SER A 593      35.641  64.788  36.566  1.00 34.07           C  
ATOM   2414  C   SER A 593      34.749  63.682  37.120  1.00 38.13           C  
ATOM   2415  O   SER A 593      34.098  63.891  38.139  1.00 38.40           O  
ATOM   2416  CB  SER A 593      37.085  64.595  37.026  1.00 36.77           C  
ATOM   2417  OG  SER A 593      37.218  64.380  38.421  1.00 44.03           O  
ATOM   2418  N   ARG A 594      34.736  62.496  36.462  1.00 34.72           N  
ATOM   2419  CA  ARG A 594      34.025  61.292  36.928  1.00 35.04           C  
ATOM   2420  C   ARG A 594      34.566  60.016  36.271  1.00 39.22           C  
ATOM   2421  O   ARG A 594      35.304  60.095  35.276  1.00 38.83           O  
ATOM   2422  CB  ARG A 594      32.491  61.400  36.826  1.00 34.87           C  
ATOM   2423  CG  ARG A 594      31.888  61.241  35.449  1.00 40.01           C  
ATOM   2424  CD  ARG A 594      30.380  61.367  35.536  1.00 45.93           C  
ATOM   2425  NE  ARG A 594      29.749  60.324  36.349  1.00 47.66           N  
ATOM   2426  CZ  ARG A 594      28.668  60.500  37.103  1.00 51.97           C  
ATOM   2427  NH1 ARG A 594      28.105  61.698  37.200  1.00 41.43           N1+
ATOM   2428  NH2 ARG A 594      28.146  59.483  37.771  1.00 32.69           N  
ATOM   2429  N   LYS A 595      34.223  58.849  36.841  1.00 34.56           N  
ATOM   2430  CA  LYS A 595      34.727  57.575  36.339  1.00 34.75           C  
ATOM   2431  C   LYS A 595      33.776  56.827  35.392  1.00 41.22           C  
ATOM   2432  O   LYS A 595      34.237  55.938  34.675  1.00 43.22           O  
ATOM   2433  CB  LYS A 595      35.177  56.664  37.482  1.00 36.92           C  
ATOM   2434  CG  LYS A 595      36.464  57.150  38.155  1.00 50.76           C  
ATOM   2435  CD  LYS A 595      37.401  55.999  38.508  1.00 60.60           C  
ATOM   2436  CE  LYS A 595      37.298  55.552  39.945  1.00 72.91           C  
ATOM   2437  NZ  LYS A 595      36.100  54.701  40.188  1.00 85.06           N1+
ATOM   2438  N   ASP A 596      32.481  57.171  35.358  1.00 36.78           N  
ATOM   2439  CA  ASP A 596      31.567  56.488  34.442  1.00 35.26           C  
ATOM   2440  C   ASP A 596      30.836  57.451  33.526  1.00 35.75           C  
ATOM   2441  O   ASP A 596      31.242  58.602  33.401  1.00 34.51           O  
ATOM   2442  CB  ASP A 596      30.609  55.533  35.171  1.00 36.87           C  
ATOM   2443  CG  ASP A 596      29.683  56.137  36.205  1.00 43.99           C  
ATOM   2444  OD1 ASP A 596      29.643  57.387  36.320  1.00 41.08           O  
ATOM   2445  OD2 ASP A 596      28.976  55.363  36.880  1.00 50.14           O1-
ATOM   2446  N   GLN A 597      29.788  56.968  32.841  1.00 30.74           N  
ATOM   2447  CA  GLN A 597      29.027  57.704  31.828  1.00 30.47           C  
ATOM   2448  C   GLN A 597      29.849  57.814  30.540  1.00 38.03           C  
ATOM   2449  O   GLN A 597      31.060  57.559  30.533  1.00 38.56           O  
ATOM   2450  CB  GLN A 597      28.540  59.100  32.291  1.00 31.18           C  
ATOM   2451  CG  GLN A 597      27.698  59.121  33.566  1.00 30.29           C  
ATOM   2452  CD  GLN A 597      27.101  60.483  33.815  1.00 46.67           C  
ATOM   2453  NE2 GLN A 597      26.270  60.577  34.846  1.00 39.69           N  
ATOM   2454  OE1 GLN A 597      27.344  61.452  33.075  1.00 40.58           O  
ATOM   2455  N   ARG A 598      29.180  58.179  29.453  1.00 36.66           N  
ATOM   2456  CA  ARG A 598      29.768  58.327  28.136  1.00 38.36           C  
ATOM   2457  C   ARG A 598      29.883  59.790  27.766  1.00 47.48           C  
ATOM   2458  O   ARG A 598      28.894  60.526  27.880  1.00 47.33           O  
ATOM   2459  CB  ARG A 598      28.858  57.626  27.103  1.00 37.56           C  
ATOM   2460  CG  ARG A 598      29.301  57.775  25.658  1.00 39.74           C  
ATOM   2461  CD  ARG A 598      30.237  56.658  25.266  1.00 33.83           C  
ATOM   2462  NE  ARG A 598      29.493  55.409  25.153  1.00 28.08           N  
ATOM   2463  CZ  ARG A 598      29.902  54.250  25.640  1.00 34.13           C  
ATOM   2464  NH1 ARG A 598      31.072  54.154  26.252  1.00 23.41           N1+
ATOM   2465  NH2 ARG A 598      29.173  53.164  25.468  1.00 18.51           N  
ATOM   2466  N   GLY A 599      31.053  60.176  27.250  1.00 46.72           N  
ATOM   2467  CA  GLY A 599      31.277  61.508  26.705  1.00 47.92           C  
ATOM   2468  C   GLY A 599      30.602  61.536  25.349  1.00 55.67           C  
ATOM   2469  O   GLY A 599      31.052  60.853  24.425  1.00 56.58           O  
ATOM   2470  N   SER A 600      29.463  62.234  25.249  1.00 53.23           N  
ATOM   2471  CA  SER A 600      28.619  62.302  24.044  1.00 53.90           C  
ATOM   2472  C   SER A 600      29.329  62.766  22.748  1.00 58.81           C  
ATOM   2473  O   SER A 600      28.964  62.311  21.661  1.00 58.40           O  
ATOM   2474  CB  SER A 600      27.388  63.169  24.303  1.00 58.07           C  
ATOM   2475  OG  SER A 600      26.742  62.793  25.511  1.00 67.13           O  
ATOM   2476  N   GLY A 601      30.318  63.647  22.877  1.00 55.85           N  
ATOM   2477  CA  GLY A 601      31.061  64.179  21.740  1.00 56.11           C  
ATOM   2478  C   GLY A 601      32.375  63.480  21.455  1.00 58.93           C  
ATOM   2479  O   GLY A 601      33.352  64.139  21.096  1.00 59.41           O  
ATOM   2480  N   GLN A 602      32.399  62.137  21.574  1.00 52.56           N  
ATOM   2481  CA  GLN A 602      33.593  61.321  21.331  1.00 50.27           C  
ATOM   2482  C   GLN A 602      33.440  60.423  20.091  1.00 51.62           C  
ATOM   2483  O   GLN A 602      32.317  60.119  19.677  1.00 52.18           O  
ATOM   2484  CB  GLN A 602      33.941  60.505  22.579  1.00 50.84           C  
ATOM   2485  CG  GLN A 602      34.622  61.312  23.680  1.00 50.46           C  
ATOM   2486  CD  GLN A 602      34.695  60.577  25.002  1.00 68.43           C  
ATOM   2487  NE2 GLN A 602      35.677  60.925  25.812  1.00 60.26           N  
ATOM   2488  OE1 GLN A 602      33.857  59.727  25.337  1.00 69.03           O  
ATOM   2489  N   VAL A 603      34.579  60.030  19.488  1.00 44.72           N  
ATOM   2490  CA  VAL A 603      34.708  59.173  18.298  1.00 43.08           C  
ATOM   2491  C   VAL A 603      34.082  57.763  18.507  1.00 42.75           C  
ATOM   2492  O   VAL A 603      33.315  57.295  17.653  1.00 41.55           O  
ATOM   2493  CB  VAL A 603      36.199  59.104  17.817  1.00 46.64           C  
ATOM   2494  CG1 VAL A 603      36.409  58.056  16.722  1.00 46.25           C  
ATOM   2495  CG2 VAL A 603      36.695  60.473  17.348  1.00 46.44           C  
ATOM   2496  N   GLY A 604      34.420  57.120  19.624  1.00 36.83           N  
ATOM   2497  CA  GLY A 604      33.949  55.769  19.922  1.00 35.90           C  
ATOM   2498  C   GLY A 604      32.541  55.626  20.470  1.00 36.65           C  
ATOM   2499  O   GLY A 604      32.061  54.505  20.626  1.00 36.54           O  
ATOM   2500  N   THR A 605      31.874  56.747  20.762  1.00 32.26           N  
ATOM   2501  CA  THR A 605      30.542  56.831  21.379  1.00 31.29           C  
ATOM   2502  C   THR A 605      29.487  56.007  20.650  1.00 31.44           C  
ATOM   2503  O   THR A 605      28.864  55.158  21.277  1.00 29.12           O  
ATOM   2504  CB  THR A 605      30.133  58.304  21.546  1.00 40.92           C  
ATOM   2505  CG2 THR A 605      28.658  58.487  21.950  1.00 40.04           C  
ATOM   2506  OG1 THR A 605      30.969  58.860  22.555  1.00 40.51           O  
ATOM   2507  N   TYR A 606      29.290  56.253  19.351  1.00 27.24           N  
ATOM   2508  CA  TYR A 606      28.278  55.556  18.565  1.00 25.95           C  
ATOM   2509  C   TYR A 606      28.484  54.061  18.607  1.00 28.93           C  
ATOM   2510  O   TYR A 606      27.534  53.334  18.909  1.00 27.89           O  
ATOM   2511  CB  TYR A 606      28.242  56.054  17.100  1.00 27.17           C  
ATOM   2512  CG  TYR A 606      27.252  55.284  16.249  1.00 28.48           C  
ATOM   2513  CD1 TYR A 606      27.673  54.235  15.433  1.00 30.37           C  
ATOM   2514  CD2 TYR A 606      25.884  55.506  16.366  1.00 29.65           C  
ATOM   2515  CE1 TYR A 606      26.759  53.466  14.710  1.00 29.79           C  
ATOM   2516  CE2 TYR A 606      24.961  54.717  15.682  1.00 30.97           C  
ATOM   2517  CZ  TYR A 606      25.401  53.719  14.831  1.00 36.27           C  
ATOM   2518  OH  TYR A 606      24.482  52.984  14.114  1.00 35.91           O  
ATOM   2519  N   GLY A 607      29.702  53.625  18.265  1.00 24.99           N  
ATOM   2520  CA  GLY A 607      30.075  52.210  18.197  1.00 23.58           C  
ATOM   2521  C   GLY A 607      29.970  51.500  19.522  1.00 24.55           C  
ATOM   2522  O   GLY A 607      29.412  50.406  19.598  1.00 25.01           O  
ATOM   2523  N   LEU A 608      30.487  52.127  20.588  1.00 19.63           N  
ATOM   2524  CA  LEU A 608      30.455  51.514  21.915  1.00 18.81           C  
ATOM   2525  C   LEU A 608      29.029  51.522  22.519  1.00 23.72           C  
ATOM   2526  O   LEU A 608      28.683  50.592  23.238  1.00 22.56           O  
ATOM   2527  CB  LEU A 608      31.518  52.111  22.847  1.00 18.85           C  
ATOM   2528  CG  LEU A 608      32.990  51.939  22.374  1.00 23.13           C  
ATOM   2529  CD1 LEU A 608      33.909  52.782  23.204  1.00 24.71           C  
ATOM   2530  CD2 LEU A 608      33.443  50.478  22.413  1.00 22.89           C  
ATOM   2531  N   ASN A 609      28.170  52.508  22.142  1.00 20.08           N  
ATOM   2532  CA  ASN A 609      26.774  52.498  22.567  1.00 19.40           C  
ATOM   2533  C   ASN A 609      26.062  51.388  21.826  1.00 23.66           C  
ATOM   2534  O   ASN A 609      25.267  50.671  22.439  1.00 24.35           O  
ATOM   2535  CB  ASN A 609      26.109  53.824  22.267  1.00 22.78           C  
ATOM   2536  CG  ASN A 609      26.402  54.897  23.274  1.00 27.01           C  
ATOM   2537  ND2 ASN A 609      26.034  56.116  22.942  1.00 19.49           N  
ATOM   2538  OD1 ASN A 609      26.906  54.650  24.369  1.00 25.49           O  
ATOM   2539  N   THR A 610      26.408  51.183  20.533  1.00 20.49           N  
ATOM   2540  CA  THR A 610      25.833  50.102  19.713  1.00 20.72           C  
ATOM   2541  C   THR A 610      26.171  48.764  20.338  1.00 23.25           C  
ATOM   2542  O   THR A 610      25.265  47.952  20.556  1.00 24.26           O  
ATOM   2543  CB  THR A 610      26.235  50.204  18.226  1.00 21.77           C  
ATOM   2544  CG2 THR A 610      25.481  49.213  17.359  1.00 17.26           C  
ATOM   2545  OG1 THR A 610      25.931  51.525  17.750  1.00 24.34           O  
ATOM   2546  N   PHE A 611      27.466  48.562  20.672  1.00 18.83           N  
ATOM   2547  CA  PHE A 611      27.978  47.337  21.294  1.00 17.19           C  
ATOM   2548  C   PHE A 611      27.207  47.005  22.562  1.00 21.38           C  
ATOM   2549  O   PHE A 611      26.608  45.943  22.645  1.00 22.73           O  
ATOM   2550  CB  PHE A 611      29.497  47.416  21.565  1.00 17.64           C  
ATOM   2551  CG  PHE A 611      30.021  46.169  22.259  1.00 18.18           C  
ATOM   2552  CD1 PHE A 611      30.390  45.046  21.524  1.00 19.09           C  
ATOM   2553  CD2 PHE A 611      30.100  46.105  23.654  1.00 19.56           C  
ATOM   2554  CE1 PHE A 611      30.826  43.887  22.159  1.00 18.06           C  
ATOM   2555  CE2 PHE A 611      30.517  44.936  24.291  1.00 21.90           C  
ATOM   2556  CZ  PHE A 611      30.879  43.836  23.540  1.00 19.13           C  
ATOM   2557  N   THR A 612      27.215  47.921  23.539  1.00 19.13           N  
ATOM   2558  CA  THR A 612      26.583  47.757  24.861  1.00 18.69           C  
ATOM   2559  C   THR A 612      25.062  47.549  24.733  1.00 21.14           C  
ATOM   2560  O   THR A 612      24.524  46.690  25.431  1.00 22.05           O  
ATOM   2561  CB  THR A 612      27.033  48.893  25.787  1.00 22.45           C  
ATOM   2562  CG2 THR A 612      26.386  48.848  27.182  1.00 22.69           C  
ATOM   2563  OG1 THR A 612      28.414  48.705  25.968  1.00 23.03           O  
ATOM   2564  N   ASN A 613      24.387  48.257  23.809  1.00 17.51           N  
ATOM   2565  CA  ASN A 613      22.953  48.054  23.569  1.00 17.32           C  
ATOM   2566  C   ASN A 613      22.667  46.642  22.989  1.00 23.34           C  
ATOM   2567  O   ASN A 613      21.754  45.978  23.457  1.00 22.95           O  
ATOM   2568  CB  ASN A 613      22.399  49.136  22.661  1.00 17.11           C  
ATOM   2569  CG  ASN A 613      20.913  49.347  22.819  1.00 31.87           C  
ATOM   2570  ND2 ASN A 613      20.375  50.244  22.043  1.00 27.07           N  
ATOM   2571  OD1 ASN A 613      20.250  48.753  23.665  1.00 27.98           O  
ATOM   2572  N   MET A 614      23.515  46.149  22.056  1.00 20.05           N  
ATOM   2573  CA  MET A 614      23.399  44.786  21.481  1.00 19.48           C  
ATOM   2574  C   MET A 614      23.513  43.757  22.596  1.00 22.01           C  
ATOM   2575  O   MET A 614      22.686  42.861  22.704  1.00 21.52           O  
ATOM   2576  CB  MET A 614      24.500  44.551  20.435  1.00 21.27           C  
ATOM   2577  CG  MET A 614      24.217  45.169  19.074  1.00 23.45           C  
ATOM   2578  SD  MET A 614      25.625  44.945  17.924  1.00 26.54           S  
ATOM   2579  CE  MET A 614      25.563  43.176  17.653  1.00 22.72           C  
ATOM   2580  N   GLU A 615      24.524  43.928  23.467  1.00 20.00           N  
ATOM   2581  CA  GLU A 615      24.730  43.098  24.649  1.00 18.23           C  
ATOM   2582  C   GLU A 615      23.510  43.167  25.586  1.00 20.68           C  
ATOM   2583  O   GLU A 615      23.045  42.123  26.033  1.00 20.91           O  
ATOM   2584  CB  GLU A 615      25.990  43.570  25.387  1.00 19.20           C  
ATOM   2585  CG  GLU A 615      26.276  42.862  26.700  1.00 23.12           C  
ATOM   2586  CD  GLU A 615      27.179  43.687  27.593  1.00 33.70           C  
ATOM   2587  OE1 GLU A 615      28.292  44.051  27.151  1.00 23.79           O  
ATOM   2588  OE2 GLU A 615      26.708  44.092  28.676  1.00 25.25           O1-
ATOM   2589  N   ALA A 616      23.040  44.375  25.936  1.00 15.73           N  
ATOM   2590  CA  ALA A 616      21.900  44.576  26.854  1.00 16.84           C  
ATOM   2591  C   ALA A 616      20.606  43.888  26.331  1.00 23.29           C  
ATOM   2592  O   ALA A 616      19.900  43.244  27.105  1.00 21.88           O  
ATOM   2593  CB  ALA A 616      21.646  46.062  27.081  1.00 16.96           C  
ATOM   2594  N   GLN A 617      20.336  43.999  25.020  1.00 21.64           N  
ATOM   2595  CA  GLN A 617      19.150  43.394  24.411  1.00 20.75           C  
ATOM   2596  C   GLN A 617      19.251  41.877  24.344  1.00 23.93           C  
ATOM   2597  O   GLN A 617      18.224  41.210  24.459  1.00 24.35           O  
ATOM   2598  CB  GLN A 617      18.854  43.991  23.018  1.00 21.39           C  
ATOM   2599  CG  GLN A 617      18.680  45.512  22.996  1.00 22.24           C  
ATOM   2600  CD  GLN A 617      17.743  46.034  24.065  1.00 31.47           C  
ATOM   2601  NE2 GLN A 617      18.023  47.225  24.600  1.00 24.92           N  
ATOM   2602  OE1 GLN A 617      16.753  45.398  24.400  1.00 18.89           O  
ATOM   2603  N   LEU A 618      20.464  41.330  24.169  1.00 19.23           N  
ATOM   2604  CA  LEU A 618      20.642  39.864  24.190  1.00 20.46           C  
ATOM   2605  C   LEU A 618      20.323  39.348  25.573  1.00 25.51           C  
ATOM   2606  O   LEU A 618      19.654  38.320  25.707  1.00 26.01           O  
ATOM   2607  CB  LEU A 618      22.079  39.457  23.849  1.00 20.20           C  
ATOM   2608  CG  LEU A 618      22.459  39.399  22.392  1.00 23.46           C  
ATOM   2609  CD1 LEU A 618      23.934  39.032  22.271  1.00 21.88           C  
ATOM   2610  CD2 LEU A 618      21.540  38.418  21.595  1.00 23.93           C  
ATOM   2611  N   VAL A 619      20.818  40.071  26.613  1.00 21.95           N  
ATOM   2612  CA  VAL A 619      20.555  39.776  28.025  1.00 21.50           C  
ATOM   2613  C   VAL A 619      19.012  39.842  28.287  1.00 25.71           C  
ATOM   2614  O   VAL A 619      18.473  38.969  28.969  1.00 24.68           O  
ATOM   2615  CB  VAL A 619      21.366  40.688  28.999  1.00 23.83           C  
ATOM   2616  CG1 VAL A 619      20.966  40.422  30.451  1.00 23.01           C  
ATOM   2617  CG2 VAL A 619      22.877  40.470  28.839  1.00 23.98           C  
ATOM   2618  N   ARG A 620      18.317  40.870  27.752  1.00 23.56           N  
ATOM   2619  CA  ARG A 620      16.859  40.984  27.953  1.00 23.04           C  
ATOM   2620  C   ARG A 620      16.139  39.826  27.247  1.00 25.53           C  
ATOM   2621  O   ARG A 620      15.183  39.263  27.795  1.00 23.44           O  
ATOM   2622  CB  ARG A 620      16.315  42.350  27.494  1.00 23.56           C  
ATOM   2623  CG  ARG A 620      14.833  42.464  27.793  1.00 21.48           C  
ATOM   2624  CD  ARG A 620      14.260  43.811  27.510  1.00 17.67           C  
ATOM   2625  NE  ARG A 620      12.821  43.783  27.764  1.00 19.71           N  
ATOM   2626  CZ  ARG A 620      12.000  44.803  27.551  1.00 31.66           C  
ATOM   2627  NH1 ARG A 620      12.463  45.947  27.049  1.00 16.19           N1+
ATOM   2628  NH2 ARG A 620      10.715  44.692  27.839  1.00 18.29           N  
ATOM   2629  N   GLN A 621      16.627  39.455  26.039  1.00 22.31           N  
ATOM   2630  CA  GLN A 621      16.087  38.317  25.300  1.00 22.53           C  
ATOM   2631  C   GLN A 621      16.261  37.021  26.101  1.00 28.09           C  
ATOM   2632  O   GLN A 621      15.318  36.244  26.151  1.00 28.20           O  
ATOM   2633  CB  GLN A 621      16.702  38.203  23.901  1.00 24.04           C  
ATOM   2634  CG  GLN A 621      16.128  39.206  22.891  1.00 25.10           C  
ATOM   2635  CD  GLN A 621      16.467  38.814  21.474  1.00 28.85           C  
ATOM   2636  NE2 GLN A 621      15.849  37.766  21.011  1.00 19.66           N  
ATOM   2637  OE1 GLN A 621      17.253  39.462  20.773  1.00 23.37           O  
ATOM   2638  N   MET A 622      17.440  36.802  26.750  1.00 25.27           N  
ATOM   2639  CA  MET A 622      17.716  35.634  27.618  1.00 25.54           C  
ATOM   2640  C   MET A 622      16.717  35.552  28.779  1.00 27.31           C  
ATOM   2641  O   MET A 622      16.227  34.460  29.083  1.00 26.76           O  
ATOM   2642  CB  MET A 622      19.123  35.701  28.228  1.00 27.87           C  
ATOM   2643  CG  MET A 622      20.210  35.230  27.330  1.00 31.65           C  
ATOM   2644  SD  MET A 622      21.815  35.369  28.173  1.00 36.59           S  
ATOM   2645  CE  MET A 622      22.697  36.396  27.055  1.00 33.05           C  
ATOM   2646  N   GLU A 623      16.460  36.694  29.462  1.00 22.05           N  
ATOM   2647  CA  GLU A 623      15.485  36.757  30.560  1.00 22.03           C  
ATOM   2648  C   GLU A 623      14.086  36.374  30.067  1.00 27.59           C  
ATOM   2649  O   GLU A 623      13.416  35.548  30.704  1.00 27.31           O  
ATOM   2650  CB  GLU A 623      15.458  38.159  31.195  1.00 22.54           C  
ATOM   2651  CG  GLU A 623      14.622  38.236  32.458  1.00 24.07           C  
ATOM   2652  CD  GLU A 623      14.569  39.621  33.065  1.00 28.57           C  
ATOM   2653  OE1 GLU A 623      13.541  39.959  33.690  1.00 23.49           O  
ATOM   2654  OE2 GLU A 623      15.530  40.395  32.862  1.00 24.95           O1-
ATOM   2655  N   GLY A 624      13.691  36.922  28.909  1.00 23.15           N  
ATOM   2656  CA  GLY A 624      12.396  36.621  28.299  1.00 22.87           C  
ATOM   2657  C   GLY A 624      12.179  35.140  28.091  1.00 28.07           C  
ATOM   2658  O   GLY A 624      11.098  34.631  28.380  1.00 28.29           O  
ATOM   2659  N   GLU A 625      13.237  34.431  27.661  1.00 25.17           N  
ATOM   2660  CA  GLU A 625      13.213  32.990  27.389  1.00 25.14           C  
ATOM   2661  C   GLU A 625      13.365  32.098  28.628  1.00 30.35           C  
ATOM   2662  O   GLU A 625      13.369  30.875  28.505  1.00 31.14           O  
ATOM   2663  CB  GLU A 625      14.271  32.653  26.343  1.00 26.35           C  
ATOM   2664  CG  GLU A 625      13.966  33.323  25.016  1.00 31.10           C  
ATOM   2665  CD  GLU A 625      15.015  33.152  23.942  1.00 38.44           C  
ATOM   2666  OE1 GLU A 625      15.561  32.035  23.802  1.00 27.34           O  
ATOM   2667  OE2 GLU A 625      15.251  34.130  23.199  1.00 30.10           O1-
ATOM   2668  N   GLY A 626      13.486  32.708  29.801  1.00 26.66           N  
ATOM   2669  CA  GLY A 626      13.615  31.980  31.055  1.00 26.00           C  
ATOM   2670  C   GLY A 626      15.020  31.506  31.357  1.00 29.96           C  
ATOM   2671  O   GLY A 626      15.220  30.827  32.364  1.00 30.14           O  
ATOM   2672  N   VAL A 627      16.000  31.855  30.492  1.00 27.00           N  
ATOM   2673  CA  VAL A 627      17.424  31.528  30.659  1.00 27.26           C  
ATOM   2674  C   VAL A 627      17.965  32.240  31.911  1.00 32.45           C  
ATOM   2675  O   VAL A 627      18.742  31.657  32.658  1.00 31.62           O  
ATOM   2676  CB  VAL A 627      18.255  31.862  29.389  1.00 30.92           C  
ATOM   2677  CG1 VAL A 627      19.730  31.503  29.572  1.00 30.15           C  
ATOM   2678  CG2 VAL A 627      17.684  31.146  28.169  1.00 31.24           C  
ATOM   2679  N   LEU A 628      17.532  33.485  32.149  1.00 30.24           N  
ATOM   2680  CA  LEU A 628      17.956  34.240  33.318  1.00 30.12           C  
ATOM   2681  C   LEU A 628      16.801  34.519  34.237  1.00 33.46           C  
ATOM   2682  O   LEU A 628      15.827  35.153  33.824  1.00 32.68           O  
ATOM   2683  CB  LEU A 628      18.581  35.571  32.911  1.00 30.35           C  
ATOM   2684  CG  LEU A 628      19.949  35.518  32.334  1.00 35.43           C  
ATOM   2685  CD1 LEU A 628      20.264  36.840  31.673  1.00 36.15           C  
ATOM   2686  CD2 LEU A 628      20.981  35.154  33.426  1.00 37.76           C  
ATOM   2687  N   THR A 629      16.926  34.084  35.498  1.00 29.83           N  
ATOM   2688  CA  THR A 629      15.921  34.312  36.542  1.00 29.23           C  
ATOM   2689  C   THR A 629      16.374  35.466  37.431  1.00 32.40           C  
ATOM   2690  O   THR A 629      17.520  35.923  37.332  1.00 30.59           O  
ATOM   2691  CB  THR A 629      15.753  33.051  37.423  1.00 34.08           C  
ATOM   2692  CG2 THR A 629      15.338  31.826  36.640  1.00 28.89           C  
ATOM   2693  OG1 THR A 629      16.968  32.800  38.131  1.00 36.00           O  
ATOM   2694  N   LYS A 630      15.481  35.900  38.338  1.00 29.86           N  
ATOM   2695  CA  LYS A 630      15.759  36.893  39.366  1.00 29.62           C  
ATOM   2696  C   LYS A 630      16.895  36.351  40.270  1.00 33.32           C  
ATOM   2697  O   LYS A 630      17.822  37.101  40.589  1.00 31.44           O  
ATOM   2698  CB  LYS A 630      14.496  37.142  40.204  1.00 31.80           C  
ATOM   2699  CG  LYS A 630      14.660  38.197  41.291  1.00 40.10           C  
ATOM   2700  CD  LYS A 630      13.301  38.695  41.736  1.00 50.04           C  
ATOM   2701  CE  LYS A 630      13.357  39.368  43.072  1.00 64.29           C  
ATOM   2702  NZ  LYS A 630      11.991  39.545  43.623  1.00 79.28           N1+
ATOM   2703  N   ALA A 631      16.837  35.040  40.640  1.00 30.83           N  
ATOM   2704  CA  ALA A 631      17.853  34.399  41.490  1.00 30.37           C  
ATOM   2705  C   ALA A 631      19.228  34.431  40.813  1.00 32.84           C  
ATOM   2706  O   ALA A 631      20.218  34.715  41.489  1.00 33.01           O  
ATOM   2707  CB  ALA A 631      17.452  32.970  41.836  1.00 31.02           C  
ATOM   2708  N   ASP A 632      19.281  34.207  39.475  1.00 27.38           N  
ATOM   2709  CA  ASP A 632      20.518  34.261  38.681  1.00 26.11           C  
ATOM   2710  C   ASP A 632      21.168  35.640  38.748  1.00 31.02           C  
ATOM   2711  O   ASP A 632      22.381  35.713  38.897  1.00 29.60           O  
ATOM   2712  CB  ASP A 632      20.265  33.920  37.206  1.00 27.16           C  
ATOM   2713  CG  ASP A 632      19.883  32.487  36.945  1.00 34.16           C  
ATOM   2714  OD1 ASP A 632      19.181  32.239  35.948  1.00 32.62           O  
ATOM   2715  OD2 ASP A 632      20.207  31.627  37.785  1.00 40.18           O1-
ATOM   2716  N   LEU A 633      20.369  36.731  38.629  1.00 27.10           N  
ATOM   2717  CA  LEU A 633      20.911  38.095  38.646  1.00 26.09           C  
ATOM   2718  C   LEU A 633      21.517  38.466  39.983  1.00 30.31           C  
ATOM   2719  O   LEU A 633      22.489  39.242  40.039  1.00 28.75           O  
ATOM   2720  CB  LEU A 633      19.864  39.142  38.218  1.00 25.32           C  
ATOM   2721  CG  LEU A 633      19.272  38.970  36.806  1.00 27.79           C  
ATOM   2722  CD1 LEU A 633      18.083  39.865  36.621  1.00 28.00           C  
ATOM   2723  CD2 LEU A 633      20.334  39.151  35.700  1.00 22.92           C  
ATOM   2724  N   GLU A 634      20.966  37.906  41.062  1.00 26.56           N  
ATOM   2725  CA  GLU A 634      21.474  38.228  42.404  1.00 26.13           C  
ATOM   2726  C   GLU A 634      22.654  37.356  42.810  1.00 30.47           C  
ATOM   2727  O   GLU A 634      23.373  37.700  43.750  1.00 31.07           O  
ATOM   2728  CB  GLU A 634      20.335  38.129  43.442  1.00 27.46           C  
ATOM   2729  CG  GLU A 634      19.195  39.083  43.129  1.00 42.06           C  
ATOM   2730  CD  GLU A 634      17.899  38.916  43.896  1.00 62.61           C  
ATOM   2731  OE1 GLU A 634      17.607  37.787  44.348  1.00 45.35           O  
ATOM   2732  OE2 GLU A 634      17.136  39.906  43.975  1.00 62.14           O1-
ATOM   2733  N   ASN A 635      22.863  36.244  42.083  1.00 26.69           N  
ATOM   2734  CA  ASN A 635      23.848  35.224  42.385  1.00 27.11           C  
ATOM   2735  C   ASN A 635      25.277  35.559  41.946  1.00 33.36           C  
ATOM   2736  O   ASN A 635      25.563  35.590  40.748  1.00 31.48           O  
ATOM   2737  CB  ASN A 635      23.408  33.885  41.827  1.00 26.65           C  
ATOM   2738  CG  ASN A 635      24.213  32.690  42.276  1.00 39.32           C  
ATOM   2739  ND2 ASN A 635      23.827  31.523  41.794  1.00 31.18           N  
ATOM   2740  OD1 ASN A 635      25.174  32.789  43.049  1.00 28.97           O  
ATOM   2741  N   PRO A 636      26.208  35.708  42.923  1.00 32.54           N  
ATOM   2742  CA  PRO A 636      27.605  35.964  42.561  1.00 32.71           C  
ATOM   2743  C   PRO A 636      28.310  34.736  41.978  1.00 37.84           C  
ATOM   2744  O   PRO A 636      29.336  34.911  41.348  1.00 41.20           O  
ATOM   2745  CB  PRO A 636      28.251  36.449  43.874  1.00 33.66           C  
ATOM   2746  CG  PRO A 636      27.234  36.363  44.904  1.00 38.01           C  
ATOM   2747  CD  PRO A 636      26.045  35.635  44.392  1.00 33.90           C  
ATOM   2748  N   HIS A 637      27.729  33.532  42.126  1.00 30.62           N  
ATOM   2749  CA  HIS A 637      28.261  32.238  41.668  1.00 29.57           C  
ATOM   2750  C   HIS A 637      27.388  31.613  40.581  1.00 35.24           C  
ATOM   2751  O   HIS A 637      27.345  30.397  40.422  1.00 34.37           O  
ATOM   2752  CB  HIS A 637      28.435  31.295  42.876  1.00 28.89           C  
ATOM   2753  CG  HIS A 637      28.977  32.028  44.062  1.00 31.41           C  
ATOM   2754  CD2 HIS A 637      28.329  32.515  45.144  1.00 32.63           C  
ATOM   2755  ND1 HIS A 637      30.286  32.471  44.091  1.00 32.84           N  
ATOM   2756  CE1 HIS A 637      30.412  33.151  45.218  1.00 32.25           C  
ATOM   2757  NE2 HIS A 637      29.266  33.199  45.890  1.00 32.51           N  
ATOM   2758  N   LEU A 638      26.715  32.471  39.813  1.00 34.06           N  
ATOM   2759  CA  LEU A 638      25.865  32.132  38.681  1.00 34.06           C  
ATOM   2760  C   LEU A 638      26.605  31.202  37.690  1.00 38.05           C  
ATOM   2761  O   LEU A 638      27.738  31.491  37.306  1.00 34.54           O  
ATOM   2762  CB  LEU A 638      25.466  33.466  38.020  1.00 34.21           C  
ATOM   2763  CG  LEU A 638      24.919  33.497  36.613  1.00 39.08           C  
ATOM   2764  CD1 LEU A 638      23.682  32.627  36.471  1.00 40.33           C  
ATOM   2765  CD2 LEU A 638      24.577  34.908  36.253  1.00 41.41           C  
ATOM   2766  N   LEU A 639      25.954  30.082  37.311  1.00 38.75           N  
ATOM   2767  CA  LEU A 639      26.474  29.081  36.368  1.00 40.52           C  
ATOM   2768  C   LEU A 639      26.607  29.694  34.977  1.00 41.06           C  
ATOM   2769  O   LEU A 639      25.603  30.123  34.392  1.00 39.43           O  
ATOM   2770  CB  LEU A 639      25.506  27.878  36.257  1.00 42.26           C  
ATOM   2771  CG  LEU A 639      25.223  26.996  37.475  1.00 47.99           C  
ATOM   2772  CD1 LEU A 639      23.943  26.162  37.230  1.00 48.05           C  
ATOM   2773  CD2 LEU A 639      26.407  26.108  37.795  1.00 48.25           C  
ATOM   2774  N   GLU A 640      27.836  29.701  34.446  1.00 37.32           N  
ATOM   2775  CA  GLU A 640      28.179  30.214  33.125  1.00 37.04           C  
ATOM   2776  C   GLU A 640      27.603  29.383  31.992  1.00 41.86           C  
ATOM   2777  O   GLU A 640      27.215  29.959  30.975  1.00 41.85           O  
ATOM   2778  CB  GLU A 640      29.701  30.248  32.947  1.00 38.65           C  
ATOM   2779  CG  GLU A 640      30.403  31.434  33.565  1.00 49.39           C  
ATOM   2780  CD  GLU A 640      31.850  31.627  33.140  1.00 66.49           C  
ATOM   2781  OE1 GLU A 640      32.209  31.239  32.001  1.00 44.87           O  
ATOM   2782  OE2 GLU A 640      32.634  32.147  33.969  1.00 59.88           O1-
ATOM   2783  N   LYS A 641      27.605  28.028  32.138  1.00 38.89           N  
ATOM   2784  CA  LYS A 641      27.188  27.032  31.125  1.00 38.39           C  
ATOM   2785  C   LYS A 641      25.959  27.405  30.272  1.00 37.94           C  
ATOM   2786  O   LYS A 641      26.084  27.421  29.049  1.00 36.40           O  
ATOM   2787  CB  LYS A 641      26.969  25.634  31.754  1.00 42.14           C  
ATOM   2788  CG  LYS A 641      26.665  24.534  30.729  1.00 66.74           C  
ATOM   2789  CD  LYS A 641      26.722  23.136  31.332  1.00 81.73           C  
ATOM   2790  CE  LYS A 641      27.073  22.087  30.299  1.00 94.52           C  
ATOM   2791  NZ  LYS A 641      28.510  22.136  29.906  1.00102.62           N1+
ATOM   2792  N   LYS A 642      24.775  27.621  30.899  1.00 33.14           N  
ATOM   2793  CA  LYS A 642      23.533  27.919  30.173  1.00 32.33           C  
ATOM   2794  C   LYS A 642      23.567  29.251  29.416  1.00 34.76           C  
ATOM   2795  O   LYS A 642      22.801  29.416  28.474  1.00 33.69           O  
ATOM   2796  CB  LYS A 642      22.295  27.832  31.085  1.00 33.58           C  
ATOM   2797  CG  LYS A 642      22.292  28.819  32.238  1.00 33.66           C  
ATOM   2798  CD  LYS A 642      20.938  28.856  32.909  1.00 30.14           C  
ATOM   2799  CE  LYS A 642      20.946  29.843  34.048  1.00 25.30           C  
ATOM   2800  NZ  LYS A 642      19.637  29.869  34.722  1.00 29.38           N1+
ATOM   2801  N   ILE A 643      24.427  30.200  29.849  1.00 30.82           N  
ATOM   2802  CA  ILE A 643      24.559  31.500  29.182  1.00 30.38           C  
ATOM   2803  C   ILE A 643      25.394  31.294  27.905  1.00 33.61           C  
ATOM   2804  O   ILE A 643      24.953  31.666  26.810  1.00 32.50           O  
ATOM   2805  CB  ILE A 643      25.084  32.600  30.152  1.00 32.84           C  
ATOM   2806  CG1 ILE A 643      24.073  32.831  31.303  1.00 33.47           C  
ATOM   2807  CG2 ILE A 643      25.343  33.915  29.421  1.00 31.88           C  
ATOM   2808  CD1 ILE A 643      24.685  33.404  32.581  1.00 43.92           C  
ATOM   2809  N   THR A 644      26.547  30.599  28.047  1.00 30.04           N  
ATOM   2810  CA  THR A 644      27.453  30.235  26.963  1.00 29.83           C  
ATOM   2811  C   THR A 644      26.722  29.350  25.943  1.00 34.34           C  
ATOM   2812  O   THR A 644      26.847  29.580  24.741  1.00 33.46           O  
ATOM   2813  CB  THR A 644      28.708  29.586  27.558  1.00 38.30           C  
ATOM   2814  CG2 THR A 644      29.625  28.957  26.492  1.00 37.19           C  
ATOM   2815  OG1 THR A 644      29.425  30.593  28.264  1.00 40.32           O  
ATOM   2816  N   GLN A 645      25.936  28.363  26.424  1.00 32.07           N  
ATOM   2817  CA  GLN A 645      25.164  27.465  25.557  1.00 32.41           C  
ATOM   2818  C   GLN A 645      24.170  28.255  24.710  1.00 35.24           C  
ATOM   2819  O   GLN A 645      24.131  28.056  23.497  1.00 35.10           O  
ATOM   2820  CB  GLN A 645      24.453  26.370  26.378  1.00 34.72           C  
ATOM   2821  CG  GLN A 645      23.476  25.494  25.571  1.00 59.49           C  
ATOM   2822  CD  GLN A 645      23.956  24.076  25.406  1.00 86.43           C  
ATOM   2823  NE2 GLN A 645      23.235  23.143  26.015  1.00 83.31           N  
ATOM   2824  OE1 GLN A 645      24.947  23.799  24.714  1.00 80.64           O  
ATOM   2825  N   TRP A 646      23.399  29.170  25.343  1.00 30.10           N  
ATOM   2826  CA  TRP A 646      22.410  30.014  24.663  1.00 29.24           C  
ATOM   2827  C   TRP A 646      23.099  30.906  23.637  1.00 30.10           C  
ATOM   2828  O   TRP A 646      22.644  30.998  22.503  1.00 29.83           O  
ATOM   2829  CB  TRP A 646      21.620  30.840  25.695  1.00 27.44           C  
ATOM   2830  CG  TRP A 646      20.446  31.591  25.139  1.00 27.72           C  
ATOM   2831  CD1 TRP A 646      19.153  31.159  25.063  1.00 30.38           C  
ATOM   2832  CD2 TRP A 646      20.458  32.927  24.613  1.00 27.10           C  
ATOM   2833  CE2 TRP A 646      19.130  33.243  24.243  1.00 30.86           C  
ATOM   2834  CE3 TRP A 646      21.468  33.890  24.413  1.00 27.91           C  
ATOM   2835  NE1 TRP A 646      18.357  32.140  24.515  1.00 29.70           N  
ATOM   2836  CZ2 TRP A 646      18.775  34.499  23.733  1.00 29.77           C  
ATOM   2837  CZ3 TRP A 646      21.120  35.124  23.878  1.00 29.08           C  
ATOM   2838  CH2 TRP A 646      19.789  35.423  23.554  1.00 29.67           C  
ATOM   2839  N   LEU A 647      24.235  31.498  24.005  1.00 25.01           N  
ATOM   2840  CA  LEU A 647      24.994  32.368  23.098  1.00 23.87           C  
ATOM   2841  C   LEU A 647      25.551  31.617  21.873  1.00 31.53           C  
ATOM   2842  O   LEU A 647      25.384  32.063  20.744  1.00 30.24           O  
ATOM   2843  CB  LEU A 647      26.111  33.113  23.855  1.00 22.38           C  
ATOM   2844  CG  LEU A 647      25.638  34.191  24.831  1.00 24.68           C  
ATOM   2845  CD1 LEU A 647      26.779  34.638  25.747  1.00 23.45           C  
ATOM   2846  CD2 LEU A 647      24.944  35.360  24.105  1.00 23.53           C  
ATOM   2847  N   GLU A 648      26.145  30.448  22.101  1.00 31.11           N  
ATOM   2848  CA  GLU A 648      26.726  29.629  21.045  1.00 31.38           C  
ATOM   2849  C   GLU A 648      25.700  28.967  20.160  1.00 35.53           C  
ATOM   2850  O   GLU A 648      25.985  28.768  18.984  1.00 36.41           O  
ATOM   2851  CB  GLU A 648      27.700  28.605  21.637  1.00 33.07           C  
ATOM   2852  CG  GLU A 648      28.993  29.270  22.089  1.00 44.96           C  
ATOM   2853  CD  GLU A 648      29.997  28.412  22.833  1.00 69.23           C  
ATOM   2854  OE1 GLU A 648      29.614  27.340  23.354  1.00 66.18           O  
ATOM   2855  OE2 GLU A 648      31.175  28.827  22.905  1.00 63.05           O1-
ATOM   2856  N   THR A 649      24.504  28.654  20.683  1.00 31.37           N  
ATOM   2857  CA  THR A 649      23.474  28.000  19.866  1.00 31.40           C  
ATOM   2858  C   THR A 649      22.428  28.952  19.267  1.00 34.49           C  
ATOM   2859  O   THR A 649      21.897  28.654  18.206  1.00 35.05           O  
ATOM   2860  CB  THR A 649      22.781  26.868  20.643  1.00 41.70           C  
ATOM   2861  CG2 THR A 649      23.740  25.755  21.065  1.00 38.87           C  
ATOM   2862  OG1 THR A 649      22.115  27.410  21.784  1.00 46.14           O  
ATOM   2863  N   LYS A 650      22.109  30.062  19.948  1.00 29.53           N  
ATOM   2864  CA  LYS A 650      21.038  30.995  19.549  1.00 29.26           C  
ATOM   2865  C   LYS A 650      21.455  32.432  19.300  1.00 32.52           C  
ATOM   2866  O   LYS A 650      20.714  33.143  18.635  1.00 32.39           O  
ATOM   2867  CB  LYS A 650      19.920  30.977  20.619  1.00 31.08           C  
ATOM   2868  CG  LYS A 650      19.198  29.650  20.671  1.00 40.31           C  
ATOM   2869  CD  LYS A 650      18.704  29.304  22.067  1.00 50.80           C  
ATOM   2870  CE  LYS A 650      18.398  27.826  22.217  1.00 62.22           C  
ATOM   2871  NZ  LYS A 650      17.542  27.293  21.117  1.00 69.83           N1+
ATOM   2872  N   GLY A 651      22.613  32.831  19.838  1.00 29.84           N  
ATOM   2873  CA  GLY A 651      23.174  34.182  19.804  1.00 29.65           C  
ATOM   2874  C   GLY A 651      23.053  34.944  18.505  1.00 31.85           C  
ATOM   2875  O   GLY A 651      22.472  36.028  18.482  1.00 32.14           O  
ATOM   2876  N   VAL A 652      23.574  34.372  17.415  1.00 27.24           N  
ATOM   2877  CA  VAL A 652      23.545  34.979  16.085  1.00 26.34           C  
ATOM   2878  C   VAL A 652      22.103  35.084  15.553  1.00 28.72           C  
ATOM   2879  O   VAL A 652      21.748  36.114  14.994  1.00 27.19           O  
ATOM   2880  CB  VAL A 652      24.515  34.244  15.110  1.00 30.54           C  
ATOM   2881  CG1 VAL A 652      24.293  34.671  13.661  1.00 29.98           C  
ATOM   2882  CG2 VAL A 652      25.974  34.450  15.527  1.00 29.92           C  
ATOM   2883  N   GLU A 653      21.267  34.040  15.760  1.00 24.95           N  
ATOM   2884  CA  GLU A 653      19.874  34.083  15.329  1.00 24.93           C  
ATOM   2885  C   GLU A 653      19.176  35.222  16.100  1.00 29.76           C  
ATOM   2886  O   GLU A 653      18.440  36.002  15.497  1.00 30.74           O  
ATOM   2887  CB  GLU A 653      19.166  32.725  15.567  1.00 26.14           C  
ATOM   2888  CG  GLU A 653      17.818  32.584  14.844  1.00 26.86           C  
ATOM   2889  CD  GLU A 653      16.592  33.198  15.506  1.00 37.54           C  
ATOM   2890  OE1 GLU A 653      15.539  33.276  14.834  1.00 29.68           O  
ATOM   2891  OE2 GLU A 653      16.680  33.624  16.680  1.00 32.11           O1-
ATOM   2892  N   ARG A 654      19.473  35.356  17.414  1.00 26.26           N  
ATOM   2893  CA  ARG A 654      18.876  36.391  18.276  1.00 24.95           C  
ATOM   2894  C   ARG A 654      19.326  37.816  17.918  1.00 26.53           C  
ATOM   2895  O   ARG A 654      18.527  38.747  18.045  1.00 26.12           O  
ATOM   2896  CB  ARG A 654      19.093  36.085  19.759  1.00 22.24           C  
ATOM   2897  CG  ARG A 654      18.468  34.775  20.220  1.00 24.06           C  
ATOM   2898  CD  ARG A 654      16.950  34.663  20.060  1.00 21.15           C  
ATOM   2899  NE  ARG A 654      16.454  33.482  20.762  1.00 27.07           N  
ATOM   2900  CZ  ARG A 654      16.373  32.264  20.237  1.00 35.89           C  
ATOM   2901  NH1 ARG A 654      16.720  32.052  18.973  1.00 29.59           N1+
ATOM   2902  NH2 ARG A 654      15.947  31.247  20.974  1.00 23.92           N  
ATOM   2903  N   LEU A 655      20.570  37.972  17.438  1.00 22.33           N  
ATOM   2904  CA  LEU A 655      21.109  39.258  16.976  1.00 22.34           C  
ATOM   2905  C   LEU A 655      20.392  39.715  15.704  1.00 27.76           C  
ATOM   2906  O   LEU A 655      20.159  40.910  15.526  1.00 26.80           O  
ATOM   2907  CB  LEU A 655      22.620  39.165  16.687  1.00 21.86           C  
ATOM   2908  CG  LEU A 655      23.578  39.084  17.876  1.00 24.05           C  
ATOM   2909  CD1 LEU A 655      25.002  38.959  17.391  1.00 23.36           C  
ATOM   2910  CD2 LEU A 655      23.423  40.276  18.813  1.00 22.73           C  
ATOM   2911  N   LYS A 656      20.048  38.755  14.811  1.00 24.89           N  
ATOM   2912  CA  LYS A 656      19.342  39.018  13.553  1.00 24.20           C  
ATOM   2913  C   LYS A 656      17.917  39.548  13.748  1.00 26.31           C  
ATOM   2914  O   LYS A 656      17.352  40.096  12.821  1.00 25.44           O  
ATOM   2915  CB  LYS A 656      19.348  37.767  12.631  1.00 26.68           C  
ATOM   2916  CG  LYS A 656      20.727  37.352  12.147  1.00 32.17           C  
ATOM   2917  CD  LYS A 656      20.624  36.102  11.275  1.00 37.82           C  
ATOM   2918  CE  LYS A 656      21.962  35.624  10.766  1.00 45.46           C  
ATOM   2919  NZ  LYS A 656      21.872  34.254  10.177  1.00 53.48           N1+
ATOM   2920  N   ARG A 657      17.342  39.397  14.957  1.00 24.73           N  
ATOM   2921  CA  ARG A 657      15.987  39.840  15.322  1.00 23.76           C  
ATOM   2922  C   ARG A 657      16.006  41.320  15.741  1.00 23.61           C  
ATOM   2923  O   ARG A 657      14.994  41.843  16.205  1.00 20.86           O  
ATOM   2924  CB  ARG A 657      15.486  39.020  16.541  1.00 24.93           C  
ATOM   2925  CG  ARG A 657      15.316  37.544  16.297  1.00 23.75           C  
ATOM   2926  CD  ARG A 657      14.867  36.749  17.512  1.00 19.05           C  
ATOM   2927  NE  ARG A 657      14.420  35.428  17.053  1.00 28.39           N  
ATOM   2928  CZ  ARG A 657      13.190  35.154  16.628  1.00 39.17           C  
ATOM   2929  NH1 ARG A 657      12.217  36.059  16.744  1.00 18.10           N1+
ATOM   2930  NH2 ARG A 657      12.903  33.953  16.154  1.00 28.72           N  
ATOM   2931  N   MET A 658      17.143  41.997  15.556  1.00 19.51           N  
ATOM   2932  CA  MET A 658      17.317  43.353  16.066  1.00 18.24           C  
ATOM   2933  C   MET A 658      17.874  44.305  15.080  1.00 22.56           C  
ATOM   2934  O   MET A 658      18.634  43.912  14.219  1.00 23.97           O  
ATOM   2935  CB  MET A 658      18.268  43.303  17.303  1.00 19.62           C  
ATOM   2936  CG  MET A 658      17.904  42.225  18.331  1.00 22.23           C  
ATOM   2937  SD  MET A 658      18.551  42.497  20.011  1.00 25.76           S  
ATOM   2938  CE  MET A 658      20.214  41.950  19.848  1.00 21.96           C  
ATOM   2939  N   ALA A 659      17.565  45.582  15.256  1.00 20.43           N  
ATOM   2940  CA  ALA A 659      18.138  46.690  14.499  1.00 20.67           C  
ATOM   2941  C   ALA A 659      18.595  47.618  15.611  1.00 24.12           C  
ATOM   2942  O   ALA A 659      17.775  48.019  16.439  1.00 23.59           O  
ATOM   2943  CB  ALA A 659      17.089  47.360  13.607  1.00 21.34           C  
ATOM   2944  N   ILE A 660      19.928  47.837  15.726  1.00 20.65           N  
ATOM   2945  CA  ILE A 660      20.478  48.610  16.843  1.00 19.52           C  
ATOM   2946  C   ILE A 660      21.404  49.690  16.339  1.00 25.60           C  
ATOM   2947  O   ILE A 660      22.359  49.399  15.631  1.00 26.30           O  
ATOM   2948  CB  ILE A 660      21.118  47.683  17.940  1.00 21.51           C  
ATOM   2949  CG1 ILE A 660      20.013  46.789  18.601  1.00 21.91           C  
ATOM   2950  CG2 ILE A 660      21.868  48.528  19.010  1.00 19.78           C  
ATOM   2951  CD1 ILE A 660      20.436  45.732  19.474  1.00 31.94           C  
ATOM   2952  N   SER A 661      21.109  50.948  16.698  1.00 23.51           N  
ATOM   2953  CA  SER A 661      21.911  52.105  16.295  1.00 23.76           C  
ATOM   2954  C   SER A 661      22.133  52.948  17.544  1.00 28.04           C  
ATOM   2955  O   SER A 661      21.245  53.699  17.962  1.00 27.66           O  
ATOM   2956  CB  SER A 661      21.171  52.909  15.226  1.00 27.52           C  
ATOM   2957  OG  SER A 661      22.002  53.924  14.699  1.00 31.57           O  
ATOM   2958  N   GLY A 662      23.280  52.755  18.176  1.00 24.87           N  
ATOM   2959  CA  GLY A 662      23.597  53.426  19.434  1.00 23.47           C  
ATOM   2960  C   GLY A 662      22.571  53.024  20.476  1.00 25.94           C  
ATOM   2961  O   GLY A 662      22.342  51.838  20.690  1.00 25.78           O  
ATOM   2962  N   ASP A 663      21.885  53.990  21.064  1.00 23.94           N  
ATOM   2963  CA  ASP A 663      20.844  53.707  22.070  1.00 25.10           C  
ATOM   2964  C   ASP A 663      19.485  53.291  21.466  1.00 27.27           C  
ATOM   2965  O   ASP A 663      18.623  52.772  22.189  1.00 25.68           O  
ATOM   2966  CB  ASP A 663      20.678  54.893  23.042  1.00 26.96           C  
ATOM   2967  CG  ASP A 663      20.300  56.235  22.431  1.00 34.87           C  
ATOM   2968  OD1 ASP A 663      20.633  56.467  21.252  1.00 35.46           O  
ATOM   2969  OD2 ASP A 663      19.733  57.077  23.159  1.00 39.59           O1-
ATOM   2970  N   ASP A 664      19.311  53.484  20.145  1.00 24.03           N  
ATOM   2971  CA  ASP A 664      18.078  53.121  19.437  1.00 22.73           C  
ATOM   2972  C   ASP A 664      18.082  51.634  19.146  1.00 25.04           C  
ATOM   2973  O   ASP A 664      19.006  51.140  18.520  1.00 24.22           O  
ATOM   2974  CB  ASP A 664      17.948  53.870  18.108  1.00 24.56           C  
ATOM   2975  CG  ASP A 664      17.468  55.294  18.171  1.00 43.36           C  
ATOM   2976  OD1 ASP A 664      18.302  56.208  17.976  1.00 47.57           O  
ATOM   2977  OD2 ASP A 664      16.247  55.497  18.206  1.00 50.62           O1-
ATOM   2978  N   CYS A 665      17.027  50.938  19.539  1.00 22.96           N  
ATOM   2979  CA  CYS A 665      16.882  49.498  19.294  1.00 23.31           C  
ATOM   2980  C   CYS A 665      15.475  49.132  18.912  1.00 28.49           C  
ATOM   2981  O   CYS A 665      14.509  49.761  19.371  1.00 30.75           O  
ATOM   2982  CB  CYS A 665      17.342  48.680  20.497  1.00 23.77           C  
ATOM   2983  SG  CYS A 665      16.342  48.936  21.986  1.00 28.53           S  
ATOM   2984  N   VAL A 666      15.369  48.096  18.072  1.00 21.81           N  
ATOM   2985  CA  VAL A 666      14.137  47.439  17.659  1.00 20.39           C  
ATOM   2986  C   VAL A 666      14.445  45.961  17.914  1.00 22.81           C  
ATOM   2987  O   VAL A 666      15.462  45.488  17.454  1.00 21.90           O  
ATOM   2988  CB  VAL A 666      13.748  47.672  16.183  1.00 22.69           C  
ATOM   2989  CG1 VAL A 666      12.505  46.866  15.834  1.00 21.43           C  
ATOM   2990  CG2 VAL A 666      13.518  49.150  15.906  1.00 23.02           C  
ATOM   2991  N   VAL A 667      13.616  45.260  18.662  1.00 19.63           N  
ATOM   2992  CA  VAL A 667      13.891  43.851  18.975  1.00 19.80           C  
ATOM   2993  C   VAL A 667      12.639  43.063  18.687  1.00 23.58           C  
ATOM   2994  O   VAL A 667      11.573  43.468  19.139  1.00 22.42           O  
ATOM   2995  CB  VAL A 667      14.328  43.674  20.474  1.00 21.90           C  
ATOM   2996  CG1 VAL A 667      14.635  42.211  20.794  1.00 21.73           C  
ATOM   2997  CG2 VAL A 667      15.534  44.553  20.821  1.00 20.22           C  
ATOM   2998  N   LYS A 668      12.759  41.933  17.955  1.00 21.00           N  
ATOM   2999  CA  LYS A 668      11.612  41.064  17.699  1.00 19.95           C  
ATOM   3000  C   LYS A 668      11.916  39.731  18.388  1.00 25.09           C  
ATOM   3001  O   LYS A 668      12.470  38.832  17.760  1.00 23.06           O  
ATOM   3002  CB  LYS A 668      11.287  40.911  16.202  1.00 19.17           C  
ATOM   3003  CG  LYS A 668       9.896  40.285  15.993  1.00 21.89           C  
ATOM   3004  CD  LYS A 668       9.558  40.057  14.508  1.00 19.94           C  
ATOM   3005  CE  LYS A 668       8.103  39.746  14.222  1.00 29.72           C  
ATOM   3006  NZ  LYS A 668       7.672  38.439  14.792  1.00 32.93           N1+
ATOM   3007  N   PRO A 669      11.586  39.608  19.700  1.00 22.82           N  
ATOM   3008  CA  PRO A 669      11.916  38.376  20.447  1.00 22.41           C  
ATOM   3009  C   PRO A 669      11.149  37.150  19.958  1.00 25.92           C  
ATOM   3010  O   PRO A 669      10.228  37.294  19.163  1.00 25.59           O  
ATOM   3011  CB  PRO A 669      11.542  38.755  21.888  1.00 23.43           C  
ATOM   3012  CG  PRO A 669      10.428  39.738  21.709  1.00 27.44           C  
ATOM   3013  CD  PRO A 669      10.895  40.582  20.576  1.00 23.78           C  
ATOM   3014  N   ILE A 670      11.489  35.957  20.451  1.00 23.68           N  
ATOM   3015  CA  ILE A 670      10.831  34.717  20.000  1.00 23.74           C  
ATOM   3016  C   ILE A 670       9.353  34.650  20.453  1.00 29.25           C  
ATOM   3017  O   ILE A 670       8.587  33.844  19.919  1.00 28.82           O  
ATOM   3018  CB  ILE A 670      11.635  33.423  20.362  1.00 26.54           C  
ATOM   3019  CG1 ILE A 670      11.712  33.189  21.904  1.00 25.87           C  
ATOM   3020  CG2 ILE A 670      13.026  33.443  19.694  1.00 26.52           C  
ATOM   3021  CD1 ILE A 670      12.083  31.738  22.344  1.00 25.80           C  
ATOM   3022  N   ASP A 671       8.968  35.489  21.445  1.00 25.30           N  
ATOM   3023  CA  ASP A 671       7.597  35.584  21.965  1.00 25.22           C  
ATOM   3024  C   ASP A 671       7.431  36.878  22.779  1.00 28.08           C  
ATOM   3025  O   ASP A 671       8.329  37.711  22.767  1.00 27.88           O  
ATOM   3026  CB  ASP A 671       7.159  34.320  22.740  1.00 26.59           C  
ATOM   3027  CG  ASP A 671       8.090  33.921  23.873  1.00 31.22           C  
ATOM   3028  OD1 ASP A 671       8.254  34.721  24.809  1.00 29.78           O  
ATOM   3029  OD2 ASP A 671       8.618  32.786  23.837  1.00 30.44           O1-
ATOM   3030  N   ASP A 672       6.292  37.078  23.429  1.00 23.27           N  
ATOM   3031  CA  ASP A 672       6.066  38.323  24.138  1.00 22.85           C  
ATOM   3032  C   ASP A 672       6.431  38.265  25.622  1.00 25.79           C  
ATOM   3033  O   ASP A 672       6.187  39.240  26.308  1.00 25.68           O  
ATOM   3034  CB  ASP A 672       4.635  38.831  23.901  1.00 24.26           C  
ATOM   3035  CG  ASP A 672       4.445  39.193  22.443  1.00 32.02           C  
ATOM   3036  OD1 ASP A 672       5.219  40.041  21.934  1.00 31.67           O  
ATOM   3037  OD2 ASP A 672       3.607  38.556  21.784  1.00 37.45           O1-
ATOM   3038  N   ARG A 673       7.125  37.201  26.094  1.00 23.61           N  
ATOM   3039  CA  ARG A 673       7.582  37.139  27.493  1.00 23.69           C  
ATOM   3040  C   ARG A 673       8.545  38.307  27.751  1.00 26.71           C  
ATOM   3041  O   ARG A 673       8.552  38.854  28.843  1.00 25.95           O  
ATOM   3042  CB  ARG A 673       8.241  35.800  27.815  1.00 24.80           C  
ATOM   3043  CG  ARG A 673       7.241  34.680  28.098  1.00 27.72           C  
ATOM   3044  CD  ARG A 673       7.935  33.348  28.317  1.00 29.72           C  
ATOM   3045  NE  ARG A 673       8.632  32.909  27.112  1.00 23.32           N  
ATOM   3046  CZ  ARG A 673       9.525  31.926  27.060  1.00 34.68           C  
ATOM   3047  NH1 ARG A 673       9.846  31.253  28.154  1.00 27.31           N1+
ATOM   3048  NH2 ARG A 673      10.111  31.614  25.912  1.00 26.69           N  
ATOM   3049  N   PHE A 674       9.256  38.753  26.682  1.00 22.19           N  
ATOM   3050  CA  PHE A 674      10.176  39.897  26.614  1.00 20.40           C  
ATOM   3051  C   PHE A 674       9.547  41.190  27.159  1.00 25.75           C  
ATOM   3052  O   PHE A 674      10.232  41.958  27.833  1.00 24.17           O  
ATOM   3053  CB  PHE A 674      10.532  40.109  25.149  1.00 20.96           C  
ATOM   3054  CG  PHE A 674      11.547  41.186  24.841  1.00 20.20           C  
ATOM   3055  CD1 PHE A 674      12.904  40.883  24.761  1.00 20.68           C  
ATOM   3056  CD2 PHE A 674      11.142  42.499  24.589  1.00 19.02           C  
ATOM   3057  CE1 PHE A 674      13.835  41.866  24.424  1.00 20.13           C  
ATOM   3058  CE2 PHE A 674      12.071  43.481  24.263  1.00 19.75           C  
ATOM   3059  CZ  PHE A 674      13.406  43.158  24.168  1.00 17.98           C  
ATOM   3060  N   ALA A 675       8.261  41.438  26.837  1.00 23.46           N  
ATOM   3061  CA  ALA A 675       7.513  42.600  27.293  1.00 23.79           C  
ATOM   3062  C   ALA A 675       7.641  42.791  28.809  1.00 26.96           C  
ATOM   3063  O   ALA A 675       7.803  43.917  29.273  1.00 25.17           O  
ATOM   3064  CB  ALA A 675       6.048  42.452  26.917  1.00 24.96           C  
ATOM   3065  N   ASN A 676       7.635  41.682  29.559  1.00 24.15           N  
ATOM   3066  CA  ASN A 676       7.738  41.699  31.010  1.00 25.16           C  
ATOM   3067  C   ASN A 676       9.114  41.339  31.553  1.00 27.62           C  
ATOM   3068  O   ASN A 676       9.254  41.230  32.766  1.00 28.12           O  
ATOM   3069  CB  ASN A 676       6.700  40.771  31.605  1.00 29.67           C  
ATOM   3070  CG  ASN A 676       5.697  41.499  32.444  1.00 66.77           C  
ATOM   3071  ND2 ASN A 676       4.442  41.428  32.017  1.00 67.89           N  
ATOM   3072  OD1 ASN A 676       6.028  42.128  33.463  1.00 53.13           O  
ATOM   3073  N   ALA A 677      10.103  41.091  30.681  1.00 21.84           N  
ATOM   3074  CA  ALA A 677      11.461  40.731  31.109  1.00 21.15           C  
ATOM   3075  C   ALA A 677      12.198  42.041  31.346  1.00 25.30           C  
ATOM   3076  O   ALA A 677      12.801  42.583  30.432  1.00 24.00           O  
ATOM   3077  CB  ALA A 677      12.153  39.916  30.028  1.00 21.36           C  
ATOM   3078  N   LEU A 678      12.078  42.580  32.563  1.00 22.58           N  
ATOM   3079  CA  LEU A 678      12.615  43.903  32.920  1.00 21.84           C  
ATOM   3080  C   LEU A 678      13.645  43.894  34.030  1.00 24.11           C  
ATOM   3081  O   LEU A 678      14.153  44.958  34.382  1.00 21.56           O  
ATOM   3082  CB  LEU A 678      11.426  44.795  33.371  1.00 21.14           C  
ATOM   3083  CG  LEU A 678      10.349  45.058  32.325  1.00 26.24           C  
ATOM   3084  CD1 LEU A 678       9.122  45.722  32.964  1.00 26.51           C  
ATOM   3085  CD2 LEU A 678      10.910  45.847  31.118  1.00 26.39           C  
ATOM   3086  N   LEU A 679      13.907  42.721  34.630  1.00 21.81           N  
ATOM   3087  CA  LEU A 679      14.813  42.647  35.787  1.00 22.51           C  
ATOM   3088  C   LEU A 679      16.239  43.014  35.412  1.00 27.25           C  
ATOM   3089  O   LEU A 679      16.811  43.926  36.019  1.00 26.00           O  
ATOM   3090  CB  LEU A 679      14.767  41.265  36.480  1.00 22.72           C  
ATOM   3091  CG  LEU A 679      13.442  40.756  37.083  1.00 27.51           C  
ATOM   3092  CD1 LEU A 679      13.476  39.228  37.208  1.00 28.14           C  
ATOM   3093  CD2 LEU A 679      13.167  41.373  38.450  1.00 26.22           C  
ATOM   3094  N   ALA A 680      16.800  42.333  34.385  1.00 23.70           N  
ATOM   3095  CA  ALA A 680      18.155  42.593  33.916  1.00 22.84           C  
ATOM   3096  C   ALA A 680      18.279  43.983  33.294  1.00 26.16           C  
ATOM   3097  O   ALA A 680      19.217  44.694  33.635  1.00 27.10           O  
ATOM   3098  CB  ALA A 680      18.604  41.514  32.952  1.00 23.71           C  
ATOM   3099  N   LEU A 681      17.308  44.401  32.447  1.00 21.81           N  
ATOM   3100  CA  LEU A 681      17.302  45.726  31.789  1.00 20.03           C  
ATOM   3101  C   LEU A 681      17.418  46.876  32.807  1.00 23.45           C  
ATOM   3102  O   LEU A 681      18.302  47.729  32.657  1.00 21.43           O  
ATOM   3103  CB  LEU A 681      16.065  45.911  30.909  1.00 18.93           C  
ATOM   3104  CG  LEU A 681      16.054  47.159  30.003  1.00 21.84           C  
ATOM   3105  CD1 LEU A 681      17.069  47.012  28.819  1.00 21.00           C  
ATOM   3106  CD2 LEU A 681      14.629  47.450  29.494  1.00 20.32           C  
ATOM   3107  N   ASN A 682      16.544  46.884  33.842  1.00 20.60           N  
ATOM   3108  CA  ASN A 682      16.603  47.907  34.893  1.00 21.27           C  
ATOM   3109  C   ASN A 682      17.888  47.779  35.687  1.00 23.31           C  
ATOM   3110  O   ASN A 682      18.515  48.787  35.985  1.00 22.28           O  
ATOM   3111  CB  ASN A 682      15.405  47.797  35.854  1.00 22.31           C  
ATOM   3112  CG  ASN A 682      14.096  48.214  35.250  1.00 29.17           C  
ATOM   3113  ND2 ASN A 682      14.100  49.351  34.602  1.00 18.91           N  
ATOM   3114  OD1 ASN A 682      13.062  47.543  35.403  1.00 26.27           O  
ATOM   3115  N   ASP A 683      18.289  46.540  36.012  1.00 19.89           N  
ATOM   3116  CA  ASP A 683      19.475  46.296  36.822  1.00 20.31           C  
ATOM   3117  C   ASP A 683      20.799  46.740  36.135  1.00 26.14           C  
ATOM   3118  O   ASP A 683      21.680  47.269  36.815  1.00 25.98           O  
ATOM   3119  CB  ASP A 683      19.547  44.843  37.322  1.00 21.70           C  
ATOM   3120  CG  ASP A 683      20.528  44.750  38.468  1.00 30.15           C  
ATOM   3121  OD1 ASP A 683      20.357  45.507  39.454  1.00 29.27           O  
ATOM   3122  OD2 ASP A 683      21.533  44.015  38.330  1.00 25.79           O1-
ATOM   3123  N   MET A 684      20.892  46.604  34.803  1.00 20.67           N  
ATOM   3124  CA  MET A 684      22.041  47.052  34.027  1.00 20.30           C  
ATOM   3125  C   MET A 684      22.102  48.583  33.996  1.00 24.93           C  
ATOM   3126  O   MET A 684      23.119  49.152  33.588  1.00 24.52           O  
ATOM   3127  CB  MET A 684      21.983  46.488  32.595  1.00 22.05           C  
ATOM   3128  CG  MET A 684      22.246  44.982  32.532  1.00 23.51           C  
ATOM   3129  SD  MET A 684      22.318  44.373  30.839  1.00 25.40           S  
ATOM   3130  CE  MET A 684      20.551  44.570  30.329  1.00 21.15           C  
ATOM   3131  N   GLY A 685      21.010  49.216  34.426  1.00 21.67           N  
ATOM   3132  CA  GLY A 685      20.876  50.667  34.488  1.00 22.40           C  
ATOM   3133  C   GLY A 685      20.180  51.254  33.290  1.00 26.73           C  
ATOM   3134  O   GLY A 685      20.035  52.470  33.203  1.00 25.20           O  
ATOM   3135  N   LYS A 686      19.702  50.400  32.367  1.00 22.80           N  
ATOM   3136  CA  LYS A 686      19.064  50.898  31.155  1.00 22.60           C  
ATOM   3137  C   LYS A 686      17.533  51.067  31.352  1.00 27.65           C  
ATOM   3138  O   LYS A 686      16.707  50.488  30.635  1.00 26.93           O  
ATOM   3139  CB  LYS A 686      19.463  50.049  29.922  1.00 23.41           C  
ATOM   3140  CG  LYS A 686      20.985  49.816  29.811  1.00 23.34           C  
ATOM   3141  CD  LYS A 686      21.818  51.136  29.765  1.00 22.73           C  
ATOM   3142  CE  LYS A 686      23.326  50.903  29.729  1.00 18.76           C  
ATOM   3143  NZ  LYS A 686      23.876  50.560  31.071  1.00 21.53           N1+
ATOM   3144  N   VAL A 687      17.186  51.952  32.292  1.00 24.72           N  
ATOM   3145  CA  VAL A 687      15.803  52.278  32.659  1.00 24.05           C  
ATOM   3146  C   VAL A 687      15.088  52.981  31.496  1.00 24.80           C  
ATOM   3147  O   VAL A 687      15.580  53.964  30.934  1.00 24.45           O  
ATOM   3148  CB  VAL A 687      15.707  53.043  34.015  1.00 28.35           C  
ATOM   3149  CG1 VAL A 687      14.257  53.187  34.483  1.00 28.57           C  
ATOM   3150  CG2 VAL A 687      16.523  52.338  35.098  1.00 27.77           C  
ATOM   3151  N   ARG A 688      13.950  52.429  31.106  1.00 20.48           N  
ATOM   3152  CA  ARG A 688      13.155  52.970  30.001  1.00 20.90           C  
ATOM   3153  C   ARG A 688      12.602  54.344  30.369  1.00 26.60           C  
ATOM   3154  O   ARG A 688      12.263  54.587  31.527  1.00 26.13           O  
ATOM   3155  CB  ARG A 688      12.022  52.005  29.621  1.00 19.59           C  
ATOM   3156  CG  ARG A 688      12.514  50.600  29.245  1.00 22.63           C  
ATOM   3157  CD  ARG A 688      11.376  49.607  29.310  1.00 20.26           C  
ATOM   3158  NE  ARG A 688      10.863  49.518  30.672  1.00 26.43           N  
ATOM   3159  CZ  ARG A 688       9.654  49.088  31.003  1.00 35.64           C  
ATOM   3160  NH1 ARG A 688       8.824  48.625  30.069  1.00 21.45           N1+
ATOM   3161  NH2 ARG A 688       9.273  49.087  32.270  1.00 24.18           N  
ATOM   3162  N   LYS A 689      12.545  55.241  29.391  1.00 25.18           N  
ATOM   3163  CA  LYS A 689      12.079  56.616  29.563  1.00 26.32           C  
ATOM   3164  C   LYS A 689      10.554  56.693  29.729  1.00 34.16           C  
ATOM   3165  O   LYS A 689       9.842  56.042  28.971  1.00 34.38           O  
ATOM   3166  CB  LYS A 689      12.489  57.419  28.324  1.00 27.85           C  
ATOM   3167  CG  LYS A 689      12.223  58.920  28.405  1.00 44.45           C  
ATOM   3168  CD  LYS A 689      12.222  59.572  27.024  1.00 55.78           C  
ATOM   3169  CE  LYS A 689      13.598  59.988  26.559  1.00 74.19           C  
ATOM   3170  NZ  LYS A 689      13.590  60.519  25.168  1.00 87.54           N1+
ATOM   3171  N   ASP A 690      10.067  57.522  30.688  1.00 33.81           N  
ATOM   3172  CA  ASP A 690       8.639  57.861  30.919  1.00 34.43           C  
ATOM   3173  C   ASP A 690       7.664  56.673  31.037  1.00 39.97           C  
ATOM   3174  O   ASP A 690       6.635  56.631  30.346  1.00 42.48           O  
ATOM   3175  CB  ASP A 690       8.124  58.823  29.809  1.00 35.49           C  
ATOM   3176  CG  ASP A 690       8.891  60.110  29.606  1.00 41.51           C  
ATOM   3177  OD1 ASP A 690       9.334  60.706  30.614  1.00 44.66           O  
ATOM   3178  OD2 ASP A 690       8.975  60.568  28.452  1.00 43.58           O1-
ATOM   3179  N   ILE A 691       7.974  55.725  31.901  1.00 33.54           N  
ATOM   3180  CA  ILE A 691       7.134  54.550  32.147  1.00 32.22           C  
ATOM   3181  C   ILE A 691       7.553  54.023  33.518  1.00 35.85           C  
ATOM   3182  O   ILE A 691       8.757  54.028  33.792  1.00 35.19           O  
ATOM   3183  CB  ILE A 691       7.273  53.472  31.003  1.00 34.89           C  
ATOM   3184  CG1 ILE A 691       6.299  52.293  31.187  1.00 34.96           C  
ATOM   3185  CG2 ILE A 691       8.723  52.974  30.821  1.00 33.88           C  
ATOM   3186  CD1 ILE A 691       6.085  51.410  29.934  1.00 44.31           C  
ATOM   3187  N   PRO A 692       6.629  53.572  34.412  1.00 32.83           N  
ATOM   3188  CA  PRO A 692       7.085  53.010  35.691  1.00 31.81           C  
ATOM   3189  C   PRO A 692       8.037  51.850  35.418  1.00 32.72           C  
ATOM   3190  O   PRO A 692       7.880  51.149  34.420  1.00 31.17           O  
ATOM   3191  CB  PRO A 692       5.777  52.550  36.345  1.00 33.99           C  
ATOM   3192  CG  PRO A 692       4.740  53.426  35.746  1.00 37.56           C  
ATOM   3193  CD  PRO A 692       5.154  53.507  34.317  1.00 34.13           C  
ATOM   3194  N   GLN A 693       9.054  51.685  36.263  1.00 29.08           N  
ATOM   3195  CA  GLN A 693      10.085  50.662  36.112  1.00 28.23           C  
ATOM   3196  C   GLN A 693       9.564  49.284  35.752  1.00 30.46           C  
ATOM   3197  O   GLN A 693      10.181  48.606  34.932  1.00 29.59           O  
ATOM   3198  CB  GLN A 693      10.943  50.545  37.391  1.00 29.04           C  
ATOM   3199  CG  GLN A 693      12.141  51.446  37.379  1.00 38.12           C  
ATOM   3200  CD  GLN A 693      13.277  50.997  38.254  1.00 42.40           C  
ATOM   3201  NE2 GLN A 693      13.335  49.720  38.618  1.00 28.72           N  
ATOM   3202  OE1 GLN A 693      14.184  51.776  38.527  1.00 50.20           O  
ATOM   3203  N   TRP A 694       8.454  48.858  36.379  1.00 26.47           N  
ATOM   3204  CA  TRP A 694       7.943  47.501  36.225  1.00 25.89           C  
ATOM   3205  C   TRP A 694       6.700  47.360  35.354  1.00 26.61           C  
ATOM   3206  O   TRP A 694       6.198  46.253  35.220  1.00 26.94           O  
ATOM   3207  CB  TRP A 694       7.735  46.871  37.595  1.00 25.52           C  
ATOM   3208  CG  TRP A 694       8.992  46.935  38.411  1.00 27.07           C  
ATOM   3209  CD1 TRP A 694       9.235  47.768  39.461  1.00 30.12           C  
ATOM   3210  CD2 TRP A 694      10.235  46.270  38.127  1.00 26.52           C  
ATOM   3211  CE2 TRP A 694      11.166  46.695  39.099  1.00 30.74           C  
ATOM   3212  CE3 TRP A 694      10.645  45.324  37.165  1.00 27.18           C  
ATOM   3213  NE1 TRP A 694      10.529  47.612  39.896  1.00 29.93           N  
ATOM   3214  CZ2 TRP A 694      12.491  46.230  39.125  1.00 29.04           C  
ATOM   3215  CZ3 TRP A 694      11.951  44.864  37.198  1.00 28.53           C  
ATOM   3216  CH2 TRP A 694      12.853  45.309  38.175  1.00 29.21           C  
ATOM   3217  N   GLN A 695       6.262  48.427  34.693  1.00 22.45           N  
ATOM   3218  CA  GLN A 695       5.151  48.336  33.734  1.00 21.88           C  
ATOM   3219  C   GLN A 695       5.674  47.627  32.443  1.00 26.33           C  
ATOM   3220  O   GLN A 695       6.720  48.016  31.905  1.00 24.37           O  
ATOM   3221  CB  GLN A 695       4.611  49.734  33.400  1.00 22.46           C  
ATOM   3222  CG  GLN A 695       3.258  49.707  32.685  1.00 31.71           C  
ATOM   3223  CD  GLN A 695       2.776  51.086  32.343  1.00 43.92           C  
ATOM   3224  NE2 GLN A 695       2.739  51.407  31.058  1.00 33.36           N  
ATOM   3225  OE1 GLN A 695       2.434  51.879  33.217  1.00 40.41           O  
ATOM   3226  N   PRO A 696       5.003  46.545  31.976  1.00 25.68           N  
ATOM   3227  CA  PRO A 696       5.470  45.855  30.756  1.00 25.12           C  
ATOM   3228  C   PRO A 696       5.600  46.782  29.549  1.00 26.88           C  
ATOM   3229  O   PRO A 696       4.866  47.768  29.432  1.00 26.47           O  
ATOM   3230  CB  PRO A 696       4.373  44.820  30.493  1.00 27.14           C  
ATOM   3231  CG  PRO A 696       3.734  44.606  31.830  1.00 31.96           C  
ATOM   3232  CD  PRO A 696       3.753  45.940  32.490  1.00 27.20           C  
ATOM   3233  N   SER A 697       6.578  46.501  28.688  1.00 21.13           N  
ATOM   3234  CA  SER A 697       6.756  47.274  27.471  1.00 20.03           C  
ATOM   3235  C   SER A 697       5.612  46.984  26.539  1.00 25.32           C  
ATOM   3236  O   SER A 697       5.096  45.858  26.492  1.00 24.21           O  
ATOM   3237  CB  SER A 697       8.048  46.882  26.754  1.00 21.40           C  
ATOM   3238  OG  SER A 697       9.191  46.974  27.590  1.00 27.75           O  
ATOM   3239  N   LYS A 698       5.245  47.983  25.759  1.00 24.27           N  
ATOM   3240  CA  LYS A 698       4.239  47.818  24.717  1.00 24.81           C  
ATOM   3241  C   LYS A 698       5.014  47.684  23.393  1.00 25.85           C  
ATOM   3242  O   LYS A 698       5.809  48.559  23.047  1.00 25.59           O  
ATOM   3243  CB  LYS A 698       3.286  49.041  24.706  1.00 28.56           C  
ATOM   3244  CG  LYS A 698       2.163  49.008  23.650  1.00 50.28           C  
ATOM   3245  CD  LYS A 698       2.411  50.012  22.519  1.00 58.64           C  
ATOM   3246  CE  LYS A 698       1.159  50.321  21.731  1.00 66.65           C  
ATOM   3247  NZ  LYS A 698       0.862  49.271  20.722  1.00 75.16           N1+
ATOM   3248  N   GLY A 699       4.788  46.585  22.693  1.00 22.51           N  
ATOM   3249  CA  GLY A 699       5.365  46.326  21.379  1.00 22.80           C  
ATOM   3250  C   GLY A 699       4.349  46.538  20.272  1.00 26.72           C  
ATOM   3251  O   GLY A 699       3.175  46.795  20.540  1.00 24.67           O  
ATOM   3252  N   TRP A 700       4.803  46.429  19.020  1.00 27.55           N  
ATOM   3253  CA  TRP A 700       3.999  46.616  17.805  1.00 27.96           C  
ATOM   3254  C   TRP A 700       3.918  45.382  16.961  1.00 30.23           C  
ATOM   3255  O   TRP A 700       4.927  44.694  16.762  1.00 26.69           O  
ATOM   3256  CB  TRP A 700       4.596  47.723  16.942  1.00 27.77           C  
ATOM   3257  CG  TRP A 700       4.386  49.084  17.532  1.00 29.19           C  
ATOM   3258  CD1 TRP A 700       3.263  49.862  17.439  1.00 31.84           C  
ATOM   3259  CD2 TRP A 700       5.287  49.777  18.396  1.00 28.95           C  
ATOM   3260  CE2 TRP A 700       4.673  51.000  18.751  1.00 32.55           C  
ATOM   3261  CE3 TRP A 700       6.563  49.485  18.900  1.00 30.07           C  
ATOM   3262  NE1 TRP A 700       3.436  51.028  18.150  1.00 30.94           N  
ATOM   3263  CZ2 TRP A 700       5.294  51.928  19.582  1.00 31.61           C  
ATOM   3264  CZ3 TRP A 700       7.186  50.414  19.701  1.00 31.55           C  
ATOM   3265  CH2 TRP A 700       6.551  51.614  20.046  1.00 32.42           C  
ATOM   3266  N   HIS A 701       2.730  45.155  16.382  1.00 28.40           N  
ATOM   3267  CA  HIS A 701       2.522  44.041  15.481  1.00 29.99           C  
ATOM   3268  C   HIS A 701       2.621  44.468  14.019  1.00 34.06           C  
ATOM   3269  O   HIS A 701       2.572  43.611  13.146  1.00 36.49           O  
ATOM   3270  CB  HIS A 701       1.217  43.319  15.789  1.00 32.46           C  
ATOM   3271  CG  HIS A 701       1.251  42.527  17.061  1.00 36.73           C  
ATOM   3272  CD2 HIS A 701       1.887  41.365  17.340  1.00 39.26           C  
ATOM   3273  ND1 HIS A 701       0.582  42.958  18.191  1.00 38.93           N  
ATOM   3274  CE1 HIS A 701       0.808  42.039  19.113  1.00 38.75           C  
ATOM   3275  NE2 HIS A 701       1.579  41.053  18.643  1.00 39.45           N  
ATOM   3276  N   ASP A 702       2.799  45.775  13.755  1.00 27.98           N  
ATOM   3277  CA  ASP A 702       2.997  46.325  12.403  1.00 27.11           C  
ATOM   3278  C   ASP A 702       4.320  47.101  12.433  1.00 28.65           C  
ATOM   3279  O   ASP A 702       4.414  48.126  13.110  1.00 27.47           O  
ATOM   3280  CB  ASP A 702       1.826  47.243  11.984  1.00 28.69           C  
ATOM   3281  CG  ASP A 702       1.921  47.920  10.605  1.00 38.13           C  
ATOM   3282  OD1 ASP A 702       2.846  47.567   9.820  1.00 35.56           O  
ATOM   3283  OD2 ASP A 702       1.037  48.770  10.292  1.00 46.94           O1-
ATOM   3284  N   TRP A 703       5.337  46.605  11.701  1.00 24.65           N  
ATOM   3285  CA  TRP A 703       6.670  47.225  11.608  1.00 23.68           C  
ATOM   3286  C   TRP A 703       6.585  48.691  11.180  1.00 24.37           C  
ATOM   3287  O   TRP A 703       7.480  49.468  11.465  1.00 24.09           O  
ATOM   3288  CB  TRP A 703       7.565  46.423  10.641  1.00 22.15           C  
ATOM   3289  CG  TRP A 703       7.023  46.386   9.238  1.00 21.54           C  
ATOM   3290  CD1 TRP A 703       6.183  45.450   8.706  1.00 24.25           C  
ATOM   3291  CD2 TRP A 703       7.311  47.316   8.184  1.00 20.79           C  
ATOM   3292  CE2 TRP A 703       6.605  46.884   7.039  1.00 24.73           C  
ATOM   3293  CE3 TRP A 703       8.134  48.456   8.086  1.00 22.03           C  
ATOM   3294  NE1 TRP A 703       5.900  45.758   7.394  1.00 23.58           N  
ATOM   3295  CZ2 TRP A 703       6.636  47.591   5.831  1.00 24.07           C  
ATOM   3296  CZ3 TRP A 703       8.215  49.123   6.871  1.00 23.60           C  
ATOM   3297  CH2 TRP A 703       7.458  48.703   5.765  1.00 24.36           C  
ATOM   3298  N   GLN A 704       5.503  49.065  10.491  1.00 21.34           N  
ATOM   3299  CA  GLN A 704       5.260  50.426  10.010  1.00 20.66           C  
ATOM   3300  C   GLN A 704       4.931  51.388  11.144  1.00 26.55           C  
ATOM   3301  O   GLN A 704       4.955  52.610  10.950  1.00 24.49           O  
ATOM   3302  CB  GLN A 704       4.138  50.432   8.953  1.00 21.90           C  
ATOM   3303  CG  GLN A 704       4.625  49.861   7.633  1.00 27.82           C  
ATOM   3304  CD  GLN A 704       3.531  49.617   6.650  1.00 42.05           C  
ATOM   3305  NE2 GLN A 704       3.261  50.616   5.835  1.00 26.50           N  
ATOM   3306  OE1 GLN A 704       2.972  48.517   6.566  1.00 42.24           O  
ATOM   3307  N   GLN A 705       4.606  50.844  12.332  1.00 25.58           N  
ATOM   3308  CA  GLN A 705       4.317  51.696  13.486  1.00 26.18           C  
ATOM   3309  C   GLN A 705       5.559  51.878  14.352  1.00 29.56           C  
ATOM   3310  O   GLN A 705       5.596  52.773  15.187  1.00 32.32           O  
ATOM   3311  CB  GLN A 705       3.155  51.127  14.331  1.00 27.36           C  
ATOM   3312  CG  GLN A 705       1.868  50.782  13.578  1.00 43.38           C  
ATOM   3313  CD  GLN A 705       1.263  51.915  12.783  1.00 70.11           C  
ATOM   3314  NE2 GLN A 705       1.180  53.101  13.378  1.00 61.24           N  
ATOM   3315  OE1 GLN A 705       0.839  51.727  11.636  1.00 70.92           O  
ATOM   3316  N   VAL A 706       6.562  51.031  14.161  1.00 24.07           N  
ATOM   3317  CA  VAL A 706       7.778  51.005  14.978  1.00 23.00           C  
ATOM   3318  C   VAL A 706       8.630  52.279  14.853  1.00 27.41           C  
ATOM   3319  O   VAL A 706       9.071  52.596  13.748  1.00 27.18           O  
ATOM   3320  CB  VAL A 706       8.622  49.728  14.721  1.00 25.69           C  
ATOM   3321  CG1 VAL A 706       9.900  49.733  15.560  1.00 24.79           C  
ATOM   3322  CG2 VAL A 706       7.804  48.463  14.993  1.00 25.06           C  
ATOM   3323  N   PRO A 707       8.920  52.986  15.987  1.00 23.51           N  
ATOM   3324  CA  PRO A 707       9.818  54.145  15.909  1.00 23.28           C  
ATOM   3325  C   PRO A 707      11.274  53.671  15.953  1.00 27.30           C  
ATOM   3326  O   PRO A 707      11.618  52.739  16.692  1.00 28.06           O  
ATOM   3327  CB  PRO A 707       9.441  54.960  17.151  1.00 24.87           C  
ATOM   3328  CG  PRO A 707       8.995  53.927  18.160  1.00 27.96           C  
ATOM   3329  CD  PRO A 707       8.446  52.762  17.374  1.00 23.93           C  
ATOM   3330  N   PHE A 708      12.126  54.270  15.122  1.00 22.68           N  
ATOM   3331  CA  PHE A 708      13.542  53.935  15.073  1.00 22.28           C  
ATOM   3332  C   PHE A 708      14.280  55.071  14.426  1.00 28.40           C  
ATOM   3333  O   PHE A 708      13.912  55.494  13.327  1.00 28.98           O  
ATOM   3334  CB  PHE A 708      13.776  52.609  14.311  1.00 24.24           C  
ATOM   3335  CG  PHE A 708      15.204  52.100  14.271  1.00 24.72           C  
ATOM   3336  CD1 PHE A 708      15.878  51.770  15.449  1.00 24.27           C  
ATOM   3337  CD2 PHE A 708      15.855  51.899  13.054  1.00 25.84           C  
ATOM   3338  CE1 PHE A 708      17.182  51.275  15.412  1.00 23.68           C  
ATOM   3339  CE2 PHE A 708      17.159  51.405  13.016  1.00 27.93           C  
ATOM   3340  CZ  PHE A 708      17.822  51.112  14.200  1.00 25.38           C  
ATOM   3341  N   CYS A 709      15.336  55.559  15.098  1.00 24.72           N  
ATOM   3342  CA  CYS A 709      16.209  56.633  14.625  1.00 24.67           C  
ATOM   3343  C   CYS A 709      15.413  57.901  14.223  1.00 28.56           C  
ATOM   3344  O   CYS A 709      15.610  58.459  13.141  1.00 28.08           O  
ATOM   3345  CB  CYS A 709      17.132  56.136  13.512  1.00 24.89           C  
ATOM   3346  SG  CYS A 709      18.197  54.745  13.994  1.00 29.16           S  
ATOM   3347  N   SER A 710      14.453  58.297  15.092  1.00 25.36           N  
ATOM   3348  CA  SER A 710      13.588  59.485  14.951  1.00 24.97           C  
ATOM   3349  C   SER A 710      12.549  59.367  13.820  1.00 27.35           C  
ATOM   3350  O   SER A 710      11.830  60.327  13.542  1.00 25.71           O  
ATOM   3351  CB  SER A 710      14.433  60.752  14.769  1.00 27.71           C  
ATOM   3352  OG  SER A 710      15.494  60.819  15.706  1.00 34.85           O  
ATOM   3353  N   HIS A 711      12.415  58.170  13.232  1.00 22.76           N  
ATOM   3354  CA  HIS A 711      11.503  57.946  12.119  1.00 21.63           C  
ATOM   3355  C   HIS A 711      10.595  56.745  12.316  1.00 26.21           C  
ATOM   3356  O   HIS A 711      10.789  55.947  13.226  1.00 26.12           O  
ATOM   3357  CB  HIS A 711      12.325  57.705  10.825  1.00 20.98           C  
ATOM   3358  CG  HIS A 711      13.010  58.920  10.282  1.00 23.05           C  
ATOM   3359  CD2 HIS A 711      12.698  59.679   9.211  1.00 23.13           C  
ATOM   3360  ND1 HIS A 711      14.183  59.404  10.845  1.00 24.61           N  
ATOM   3361  CE1 HIS A 711      14.519  60.456  10.121  1.00 23.23           C  
ATOM   3362  NE2 HIS A 711      13.640  60.674   9.146  1.00 23.03           N  
ATOM   3363  N   HIS A 712       9.623  56.614  11.418  1.00 21.68           N  
ATOM   3364  CA  HIS A 712       8.796  55.415  11.227  1.00 21.13           C  
ATOM   3365  C   HIS A 712       8.843  55.267   9.699  1.00 25.09           C  
ATOM   3366  O   HIS A 712       9.325  56.184   8.990  1.00 23.33           O  
ATOM   3367  CB  HIS A 712       7.365  55.545  11.765  1.00 21.59           C  
ATOM   3368  CG  HIS A 712       6.658  56.717  11.193  1.00 24.19           C  
ATOM   3369  CD2 HIS A 712       5.919  56.815  10.069  1.00 24.83           C  
ATOM   3370  ND1 HIS A 712       6.756  57.958  11.778  1.00 25.52           N  
ATOM   3371  CE1 HIS A 712       6.055  58.771  11.009  1.00 24.17           C  
ATOM   3372  NE2 HIS A 712       5.527  58.125   9.974  1.00 24.78           N  
ATOM   3373  N   PHE A 713       8.422  54.112   9.192  1.00 21.67           N  
ATOM   3374  CA  PHE A 713       8.580  53.810   7.771  1.00 21.22           C  
ATOM   3375  C   PHE A 713       7.301  53.278   7.153  1.00 24.81           C  
ATOM   3376  O   PHE A 713       6.640  52.426   7.748  1.00 23.81           O  
ATOM   3377  CB  PHE A 713       9.761  52.824   7.593  1.00 22.39           C  
ATOM   3378  CG  PHE A 713      11.044  53.309   8.228  1.00 23.65           C  
ATOM   3379  CD1 PHE A 713      11.307  53.078   9.580  1.00 26.89           C  
ATOM   3380  CD2 PHE A 713      11.976  54.031   7.489  1.00 25.70           C  
ATOM   3381  CE1 PHE A 713      12.456  53.600  10.184  1.00 28.05           C  
ATOM   3382  CE2 PHE A 713      13.132  54.539   8.090  1.00 28.09           C  
ATOM   3383  CZ  PHE A 713      13.375  54.303   9.429  1.00 26.97           C  
ATOM   3384  N   HIS A 714       6.951  53.784   5.965  1.00 21.05           N  
ATOM   3385  CA  HIS A 714       5.727  53.391   5.257  1.00 21.68           C  
ATOM   3386  C   HIS A 714       6.071  52.597   4.021  1.00 28.54           C  
ATOM   3387  O   HIS A 714       7.011  52.946   3.319  1.00 28.80           O  
ATOM   3388  CB  HIS A 714       4.925  54.625   4.785  1.00 21.02           C  
ATOM   3389  CG  HIS A 714       4.504  55.560   5.867  1.00 23.35           C  
ATOM   3390  CD2 HIS A 714       5.130  56.655   6.354  1.00 24.68           C  
ATOM   3391  ND1 HIS A 714       3.264  55.445   6.474  1.00 24.99           N  
ATOM   3392  CE1 HIS A 714       3.188  56.451   7.335  1.00 24.89           C  
ATOM   3393  NE2 HIS A 714       4.296  57.194   7.322  1.00 24.96           N  
ATOM   3394  N   GLU A 715       5.262  51.584   3.717  1.00 26.40           N  
ATOM   3395  CA  GLU A 715       5.361  50.807   2.492  1.00 26.88           C  
ATOM   3396  C   GLU A 715       4.382  51.468   1.512  1.00 33.07           C  
ATOM   3397  O   GLU A 715       3.206  51.632   1.848  1.00 33.66           O  
ATOM   3398  CB  GLU A 715       4.982  49.338   2.735  1.00 27.63           C  
ATOM   3399  CG  GLU A 715       5.243  48.466   1.519  1.00 30.59           C  
ATOM   3400  CD  GLU A 715       4.864  47.021   1.739  1.00 40.03           C  
ATOM   3401  OE1 GLU A 715       5.771  46.200   1.999  1.00 29.63           O  
ATOM   3402  OE2 GLU A 715       3.651  46.720   1.710  1.00 43.18           O1-
ATOM   3403  N   LEU A 716       4.882  51.905   0.343  1.00 29.86           N  
ATOM   3404  CA  LEU A 716       4.100  52.562  -0.708  1.00 29.66           C  
ATOM   3405  C   LEU A 716       4.044  51.693  -1.926  1.00 31.28           C  
ATOM   3406  O   LEU A 716       5.034  51.067  -2.281  1.00 30.88           O  
ATOM   3407  CB  LEU A 716       4.722  53.901  -1.166  1.00 29.94           C  
ATOM   3408  CG  LEU A 716       4.960  54.971  -0.149  1.00 35.94           C  
ATOM   3409  CD1 LEU A 716       5.606  56.180  -0.802  1.00 35.47           C  
ATOM   3410  CD2 LEU A 716       3.672  55.326   0.565  1.00 41.35           C  
ATOM   3411  N   ILE A 717       2.928  51.761  -2.631  1.00 27.74           N  
ATOM   3412  CA  ILE A 717       2.741  51.043  -3.884  1.00 28.56           C  
ATOM   3413  C   ILE A 717       2.823  52.068  -4.984  1.00 32.65           C  
ATOM   3414  O   ILE A 717       2.108  53.072  -4.955  1.00 33.02           O  
ATOM   3415  CB  ILE A 717       1.441  50.201  -3.907  1.00 31.64           C  
ATOM   3416  CG1 ILE A 717       1.523  49.072  -2.838  1.00 32.17           C  
ATOM   3417  CG2 ILE A 717       1.195  49.626  -5.324  1.00 32.37           C  
ATOM   3418  CD1 ILE A 717       0.177  48.616  -2.299  1.00 41.29           C  
ATOM   3419  N   MET A 718       3.765  51.866  -5.904  1.00 29.43           N  
ATOM   3420  CA  MET A 718       3.950  52.757  -7.040  1.00 29.26           C  
ATOM   3421  C   MET A 718       2.874  52.458  -8.102  1.00 35.19           C  
ATOM   3422  O   MET A 718       2.314  51.359  -8.120  1.00 33.70           O  
ATOM   3423  CB  MET A 718       5.356  52.562  -7.642  1.00 31.28           C  
ATOM   3424  CG  MET A 718       6.484  52.988  -6.714  1.00 34.55           C  
ATOM   3425  SD  MET A 718       8.114  52.513  -7.337  1.00 38.70           S  
ATOM   3426  CE  MET A 718       8.336  53.752  -8.557  1.00 35.44           C  
ATOM   3427  N   LYS A 719       2.625  53.412  -9.018  1.00 35.33           N  
ATOM   3428  CA  LYS A 719       1.665  53.237 -10.121  1.00 35.90           C  
ATOM   3429  C   LYS A 719       1.930  51.963 -10.964  1.00 39.69           C  
ATOM   3430  O   LYS A 719       0.975  51.390 -11.488  1.00 40.19           O  
ATOM   3431  CB  LYS A 719       1.660  54.467 -11.022  1.00 38.76           C  
ATOM   3432  CG  LYS A 719       0.922  55.668 -10.446  1.00 43.55           C  
ATOM   3433  CD  LYS A 719       1.053  56.825 -11.416  1.00 51.40           C  
ATOM   3434  CE  LYS A 719       0.429  58.100 -10.919  1.00 62.00           C  
ATOM   3435  NZ  LYS A 719       0.678  59.224 -11.865  1.00 68.78           N1+
ATOM   3436  N   ASP A 720       3.212  51.502 -11.056  1.00 34.13           N  
ATOM   3437  CA  ASP A 720       3.589  50.296 -11.808  1.00 32.90           C  
ATOM   3438  C   ASP A 720       3.546  49.012 -10.976  1.00 37.07           C  
ATOM   3439  O   ASP A 720       4.034  47.973 -11.438  1.00 38.05           O  
ATOM   3440  CB  ASP A 720       4.959  50.467 -12.502  1.00 34.62           C  
ATOM   3441  CG  ASP A 720       6.128  50.831 -11.590  1.00 39.46           C  
ATOM   3442  OD1 ASP A 720       6.170  50.334 -10.448  1.00 41.62           O  
ATOM   3443  OD2 ASP A 720       7.010  51.588 -12.032  1.00 38.58           O1-
ATOM   3444  N   GLY A 721       2.991  49.086  -9.756  1.00 31.57           N  
ATOM   3445  CA  GLY A 721       2.869  47.924  -8.883  1.00 30.37           C  
ATOM   3446  C   GLY A 721       4.078  47.634  -8.013  1.00 32.90           C  
ATOM   3447  O   GLY A 721       4.005  46.789  -7.117  1.00 32.31           O  
ATOM   3448  N   ARG A 722       5.206  48.306  -8.257  1.00 28.75           N  
ATOM   3449  CA  ARG A 722       6.391  48.068  -7.423  1.00 28.04           C  
ATOM   3450  C   ARG A 722       6.214  48.691  -6.035  1.00 31.62           C  
ATOM   3451  O   ARG A 722       5.515  49.690  -5.898  1.00 31.34           O  
ATOM   3452  CB  ARG A 722       7.664  48.584  -8.098  1.00 26.39           C  
ATOM   3453  CG  ARG A 722       8.027  47.793  -9.355  1.00 31.18           C  
ATOM   3454  CD  ARG A 722       9.277  48.317 -10.013  1.00 29.62           C  
ATOM   3455  NE  ARG A 722       9.119  49.654 -10.586  1.00 28.02           N  
ATOM   3456  CZ  ARG A 722      10.112  50.331 -11.146  1.00 37.19           C  
ATOM   3457  NH1 ARG A 722      11.336  49.825 -11.172  1.00 31.04           N1+
ATOM   3458  NH2 ARG A 722       9.898  51.540 -11.648  1.00 24.78           N  
ATOM   3459  N   LYS A 723       6.843  48.108  -5.014  1.00 29.55           N  
ATOM   3460  CA  LYS A 723       6.740  48.642  -3.659  1.00 29.66           C  
ATOM   3461  C   LYS A 723       7.989  49.399  -3.243  1.00 33.43           C  
ATOM   3462  O   LYS A 723       9.088  49.014  -3.626  1.00 34.28           O  
ATOM   3463  CB  LYS A 723       6.415  47.532  -2.652  1.00 32.00           C  
ATOM   3464  CG  LYS A 723       5.009  46.996  -2.790  1.00 35.61           C  
ATOM   3465  CD  LYS A 723       4.793  45.827  -1.872  1.00 46.12           C  
ATOM   3466  CE  LYS A 723       3.424  45.218  -2.051  1.00 54.17           C  
ATOM   3467  NZ  LYS A 723       3.274  44.004  -1.213  1.00 62.59           N1+
ATOM   3468  N   LEU A 724       7.814  50.488  -2.487  1.00 26.52           N  
ATOM   3469  CA  LEU A 724       8.893  51.291  -1.921  1.00 25.68           C  
ATOM   3470  C   LEU A 724       8.699  51.291  -0.394  1.00 28.20           C  
ATOM   3471  O   LEU A 724       7.569  51.266   0.072  1.00 25.94           O  
ATOM   3472  CB  LEU A 724       8.811  52.758  -2.397  1.00 25.64           C  
ATOM   3473  CG  LEU A 724       9.274  53.110  -3.799  1.00 32.11           C  
ATOM   3474  CD1 LEU A 724       8.947  54.549  -4.088  1.00 33.74           C  
ATOM   3475  CD2 LEU A 724      10.783  52.930  -3.954  1.00 31.50           C  
ATOM   3476  N   VAL A 725       9.782  51.300   0.369  1.00 24.54           N  
ATOM   3477  CA  VAL A 725       9.693  51.426   1.825  1.00 23.93           C  
ATOM   3478  C   VAL A 725      10.380  52.749   2.128  1.00 27.54           C  
ATOM   3479  O   VAL A 725      11.556  52.926   1.802  1.00 27.87           O  
ATOM   3480  CB  VAL A 725      10.196  50.221   2.633  1.00 26.95           C  
ATOM   3481  CG1 VAL A 725      10.157  50.540   4.121  1.00 26.42           C  
ATOM   3482  CG2 VAL A 725       9.329  48.996   2.349  1.00 26.42           C  
ATOM   3483  N   VAL A 726       9.609  53.715   2.638  1.00 22.89           N  
ATOM   3484  CA  VAL A 726      10.083  55.091   2.816  1.00 21.38           C  
ATOM   3485  C   VAL A 726      10.199  55.568   4.259  1.00 25.06           C  
ATOM   3486  O   VAL A 726       9.356  55.221   5.094  1.00 23.06           O  
ATOM   3487  CB  VAL A 726       9.213  56.086   2.000  1.00 24.86           C  
ATOM   3488  CG1 VAL A 726       9.308  55.817   0.499  1.00 24.25           C  
ATOM   3489  CG2 VAL A 726       7.756  56.097   2.473  1.00 24.60           C  
ATOM   3490  N   PRO A 727      11.149  56.503   4.519  1.00 21.97           N  
ATOM   3491  CA  PRO A 727      11.252  57.069   5.872  1.00 21.44           C  
ATOM   3492  C   PRO A 727      10.289  58.222   6.067  1.00 26.44           C  
ATOM   3493  O   PRO A 727      10.073  59.017   5.146  1.00 25.67           O  
ATOM   3494  CB  PRO A 727      12.694  57.539   5.955  1.00 21.83           C  
ATOM   3495  CG  PRO A 727      13.064  57.876   4.527  1.00 24.89           C  
ATOM   3496  CD  PRO A 727      12.213  57.030   3.622  1.00 21.25           C  
ATOM   3497  N   CYS A 728       9.781  58.374   7.300  1.00 22.04           N  
ATOM   3498  CA  CYS A 728       8.817  59.426   7.567  1.00 21.30           C  
ATOM   3499  C   CYS A 728       8.893  59.879   9.036  1.00 25.62           C  
ATOM   3500  O   CYS A 728       9.392  59.153   9.895  1.00 23.95           O  
ATOM   3501  CB  CYS A 728       7.409  58.947   7.181  1.00 20.72           C  
ATOM   3502  SG  CYS A 728       6.121  60.230   7.247  1.00 24.22           S  
ATOM   3503  N   ARG A 729       8.479  61.117   9.299  1.00 23.76           N  
ATOM   3504  CA  ARG A 729       8.427  61.646  10.661  1.00 24.37           C  
ATOM   3505  C   ARG A 729       7.370  62.763  10.696  1.00 29.46           C  
ATOM   3506  O   ARG A 729       6.964  63.182   9.612  1.00 29.11           O  
ATOM   3507  CB  ARG A 729       9.823  62.092  11.157  1.00 21.30           C  
ATOM   3508  CG  ARG A 729      10.425  63.303  10.454  1.00 21.58           C  
ATOM   3509  CD  ARG A 729      11.868  63.471  10.838  1.00 24.46           C  
ATOM   3510  NE  ARG A 729      12.012  63.910  12.224  1.00 29.00           N  
ATOM   3511  CZ  ARG A 729      13.172  64.059  12.848  1.00 36.48           C  
ATOM   3512  NH1 ARG A 729      14.309  63.815  12.214  1.00 26.72           N1+
ATOM   3513  NH2 ARG A 729      13.203  64.437  14.116  1.00 25.80           N  
ATOM   3514  N   PRO A 730       6.898  63.260  11.879  1.00 26.44           N  
ATOM   3515  CA  PRO A 730       5.914  64.361  11.869  1.00 25.59           C  
ATOM   3516  C   PRO A 730       6.457  65.517  11.048  1.00 28.06           C  
ATOM   3517  O   PRO A 730       7.607  65.909  11.237  1.00 27.47           O  
ATOM   3518  CB  PRO A 730       5.777  64.720  13.360  1.00 27.58           C  
ATOM   3519  CG  PRO A 730       6.064  63.425  14.069  1.00 32.00           C  
ATOM   3520  CD  PRO A 730       7.227  62.867  13.271  1.00 27.99           C  
ATOM   3521  N   GLN A 731       5.669  65.992  10.072  1.00 23.67           N  
ATOM   3522  CA  GLN A 731       6.102  67.008   9.104  1.00 23.41           C  
ATOM   3523  C   GLN A 731       6.625  68.295   9.722  1.00 28.24           C  
ATOM   3524  O   GLN A 731       7.567  68.877   9.185  1.00 27.86           O  
ATOM   3525  CB  GLN A 731       4.990  67.307   8.085  1.00 24.71           C  
ATOM   3526  CG  GLN A 731       5.535  67.963   6.813  1.00 29.71           C  
ATOM   3527  CD  GLN A 731       4.467  68.177   5.792  1.00 32.42           C  
ATOM   3528  NE2 GLN A 731       3.621  69.160   6.019  1.00 22.51           N  
ATOM   3529  OE1 GLN A 731       4.388  67.457   4.801  1.00 24.92           O  
ATOM   3530  N   ASP A 732       6.033  68.746  10.845  1.00 25.96           N  
ATOM   3531  CA  ASP A 732       6.462  69.972  11.544  1.00 25.26           C  
ATOM   3532  C   ASP A 732       7.933  69.896  11.955  1.00 26.86           C  
ATOM   3533  O   ASP A 732       8.599  70.929  12.022  1.00 25.56           O  
ATOM   3534  CB  ASP A 732       5.615  70.177  12.817  1.00 27.48           C  
ATOM   3535  CG  ASP A 732       4.140  70.418  12.578  1.00 38.83           C  
ATOM   3536  OD1 ASP A 732       3.369  70.367  13.559  1.00 40.66           O  
ATOM   3537  OD2 ASP A 732       3.764  70.737  11.417  1.00 41.17           O1-
ATOM   3538  N   GLU A 733       8.431  68.679  12.270  1.00 23.38           N  
ATOM   3539  CA  GLU A 733       9.853  68.473  12.639  1.00 23.14           C  
ATOM   3540  C   GLU A 733      10.755  68.708  11.420  1.00 26.54           C  
ATOM   3541  O   GLU A 733      11.828  69.302  11.556  1.00 26.11           O  
ATOM   3542  CB  GLU A 733      10.086  67.050  13.153  1.00 24.21           C  
ATOM   3543  CG  GLU A 733       9.591  66.832  14.565  1.00 32.50           C  
ATOM   3544  CD  GLU A 733       9.445  65.376  14.952  1.00 38.52           C  
ATOM   3545  OE1 GLU A 733      10.172  64.527  14.391  1.00 26.81           O  
ATOM   3546  OE2 GLU A 733       8.595  65.083  15.821  1.00 30.58           O1-
ATOM   3547  N   LEU A 734      10.318  68.242  10.235  1.00 23.95           N  
ATOM   3548  CA  LEU A 734      11.080  68.424   8.973  1.00 23.14           C  
ATOM   3549  C   LEU A 734      11.125  69.891   8.566  1.00 27.48           C  
ATOM   3550  O   LEU A 734      12.211  70.413   8.327  1.00 27.92           O  
ATOM   3551  CB  LEU A 734      10.528  67.543   7.842  1.00 22.74           C  
ATOM   3552  CG  LEU A 734      10.679  66.047   8.101  1.00 27.42           C  
ATOM   3553  CD1 LEU A 734       9.678  65.221   7.276  1.00 27.69           C  
ATOM   3554  CD2 LEU A 734      12.111  65.598   7.926  1.00 27.56           C  
ATOM   3555  N   ILE A 735       9.951  70.564   8.539  1.00 24.82           N  
ATOM   3556  CA  ILE A 735       9.824  71.990   8.202  1.00 24.79           C  
ATOM   3557  C   ILE A 735      10.557  72.869   9.241  1.00 30.56           C  
ATOM   3558  O   ILE A 735      11.331  73.741   8.852  1.00 32.55           O  
ATOM   3559  CB  ILE A 735       8.331  72.381   7.973  1.00 27.23           C  
ATOM   3560  CG1 ILE A 735       7.840  71.820   6.633  1.00 28.02           C  
ATOM   3561  CG2 ILE A 735       8.119  73.898   8.023  1.00 26.30           C  
ATOM   3562  CD1 ILE A 735       6.361  71.621   6.497  1.00 34.79           C  
ATOM   3563  N   GLY A 736      10.334  72.611  10.535  1.00 26.87           N  
ATOM   3564  CA  GLY A 736      10.995  73.336  11.619  1.00 26.46           C  
ATOM   3565  C   GLY A 736      12.512  73.282  11.549  1.00 30.24           C  
ATOM   3566  O   GLY A 736      13.177  74.283  11.809  1.00 30.55           O  
ATOM   3567  N   ARG A 737      13.072  72.118  11.198  1.00 26.20           N  
ATOM   3568  CA  ARG A 737      14.510  71.960  11.056  1.00 26.86           C  
ATOM   3569  C   ARG A 737      15.048  72.765   9.858  1.00 30.91           C  
ATOM   3570  O   ARG A 737      16.036  73.493  10.015  1.00 29.59           O  
ATOM   3571  CB  ARG A 737      14.898  70.466  10.939  1.00 29.34           C  
ATOM   3572  CG  ARG A 737      16.412  70.169  10.778  1.00 43.87           C  
ATOM   3573  CD  ARG A 737      17.287  70.719  11.901  1.00 57.59           C  
ATOM   3574  NE  ARG A 737      16.922  70.171  13.211  1.00 69.15           N  
ATOM   3575  CZ  ARG A 737      17.097  70.802  14.369  1.00 81.42           C  
ATOM   3576  NH1 ARG A 737      17.620  72.022  14.396  1.00 66.78           N1+
ATOM   3577  NH2 ARG A 737      16.741  70.222  15.509  1.00 65.14           N  
ATOM   3578  N   ALA A 738      14.363  72.675   8.689  1.00 27.34           N  
ATOM   3579  CA  ALA A 738      14.776  73.351   7.452  1.00 27.07           C  
ATOM   3580  C   ALA A 738      14.746  74.854   7.591  1.00 33.71           C  
ATOM   3581  O   ALA A 738      15.515  75.541   6.932  1.00 33.04           O  
ATOM   3582  CB  ALA A 738      13.911  72.906   6.282  1.00 26.90           C  
ATOM   3583  N   ARG A 739      13.902  75.365   8.494  1.00 31.88           N  
ATOM   3584  CA  ARG A 739      13.798  76.806   8.728  1.00 32.46           C  
ATOM   3585  C   ARG A 739      14.912  77.359   9.623  1.00 37.94           C  
ATOM   3586  O   ARG A 739      14.998  78.574   9.787  1.00 38.54           O  
ATOM   3587  CB  ARG A 739      12.405  77.173   9.250  1.00 30.85           C  
ATOM   3588  CG  ARG A 739      11.363  77.099   8.138  1.00 31.85           C  
ATOM   3589  CD  ARG A 739       9.923  77.129   8.617  1.00 35.97           C  
ATOM   3590  NE  ARG A 739       9.644  78.318   9.414  1.00 42.43           N  
ATOM   3591  CZ  ARG A 739       8.692  79.203   9.149  1.00 56.14           C  
ATOM   3592  NH1 ARG A 739       7.894  79.038   8.100  1.00 39.40           N1+
ATOM   3593  NH2 ARG A 739       8.522  80.255   9.937  1.00 51.16           N  
ATOM   3594  N   ILE A 740      15.779  76.490  10.167  1.00 34.99           N  
ATOM   3595  CA  ILE A 740      16.881  76.926  11.015  1.00 36.20           C  
ATOM   3596  C   ILE A 740      18.187  77.018  10.215  1.00 44.22           C  
ATOM   3597  O   ILE A 740      18.585  76.057   9.565  1.00 43.41           O  
ATOM   3598  CB  ILE A 740      17.042  76.042  12.295  1.00 39.28           C  
ATOM   3599  CG1 ILE A 740      15.782  76.064  13.169  1.00 39.70           C  
ATOM   3600  CG2 ILE A 740      18.302  76.422  13.121  1.00 39.45           C  
ATOM   3601  CD1 ILE A 740      15.638  74.792  13.993  1.00 46.87           C  
ATOM   3602  N   SER A 741      18.847  78.166  10.280  1.00 45.05           N  
ATOM   3603  CA  SER A 741      20.149  78.382   9.655  1.00 48.19           C  
ATOM   3604  C   SER A 741      21.203  78.160  10.760  1.00 58.66           C  
ATOM   3605  O   SER A 741      20.925  78.425  11.936  1.00 57.83           O  
ATOM   3606  CB  SER A 741      20.240  79.798   9.095  1.00 52.36           C  
ATOM   3607  OG  SER A 741      21.449  79.972   8.378  1.00 65.38           O  
ATOM   3608  N   GLN A 742      22.384  77.638  10.403  1.00 60.54           N  
ATOM   3609  CA  GLN A 742      23.407  77.361  11.412  1.00 62.60           C  
ATOM   3610  C   GLN A 742      24.479  78.455  11.477  1.00 70.21           C  
ATOM   3611  O   GLN A 742      25.450  78.440  10.713  1.00 70.23           O  
ATOM   3612  CB  GLN A 742      24.008  75.951  11.240  1.00 64.32           C  
ATOM   3613  CG  GLN A 742      23.059  74.816  11.660  1.00 79.18           C  
ATOM   3614  CD  GLN A 742      22.934  74.661  13.162  1.00 92.00           C  
ATOM   3615  NE2 GLN A 742      21.938  75.305  13.757  1.00 79.15           N  
ATOM   3616  OE1 GLN A 742      23.703  73.937  13.801  1.00 88.24           O  
ATOM   3617  N   GLY A 743      24.256  79.399  12.393  1.00 68.96           N  
ATOM   3618  CA  GLY A 743      25.136  80.534  12.648  1.00 69.76           C  
ATOM   3619  C   GLY A 743      24.625  81.871  12.142  1.00 75.18           C  
ATOM   3620  O   GLY A 743      23.493  81.975  11.661  1.00 74.67           O  
ATOM   3621  N   ALA A 744      25.482  82.905  12.246  1.00 72.53           N  
ATOM   3622  CA  ALA A 744      25.188  84.275  11.819  1.00 72.34           C  
ATOM   3623  C   ALA A 744      26.224  84.782  10.798  1.00 75.45           C  
ATOM   3624  O   ALA A 744      27.251  84.128  10.576  1.00 74.75           O  
ATOM   3625  CB  ALA A 744      25.135  85.194  13.033  1.00 73.14           C  
ATOM   3626  N   GLY A 745      25.927  85.926  10.174  1.00 71.54           N  
ATOM   3627  CA  GLY A 745      26.783  86.549   9.168  1.00 71.30           C  
ATOM   3628  C   GLY A 745      26.794  85.813   7.842  1.00 74.15           C  
ATOM   3629  O   GLY A 745      27.738  85.944   7.052  1.00 73.91           O  
ATOM   3630  N   TRP A 746      25.735  85.026   7.601  1.00 69.07           N  
ATOM   3631  CA  TRP A 746      25.544  84.236   6.396  1.00 67.97           C  
ATOM   3632  C   TRP A 746      24.834  85.055   5.345  1.00 67.04           C  
ATOM   3633  O   TRP A 746      23.758  85.604   5.605  1.00 65.88           O  
ATOM   3634  CB  TRP A 746      24.731  82.979   6.720  1.00 67.44           C  
ATOM   3635  CG  TRP A 746      25.552  81.790   7.121  1.00 69.03           C  
ATOM   3636  CD1 TRP A 746      26.749  81.794   7.777  1.00 72.04           C  
ATOM   3637  CD2 TRP A 746      25.201  80.414   6.931  1.00 69.21           C  
ATOM   3638  CE2 TRP A 746      26.248  79.636   7.475  1.00 73.48           C  
ATOM   3639  CE3 TRP A 746      24.103  79.758   6.343  1.00 70.48           C  
ATOM   3640  NE1 TRP A 746      27.185  80.505   7.974  1.00 71.87           N  
ATOM   3641  CZ2 TRP A 746      26.228  78.233   7.452  1.00 72.81           C  
ATOM   3642  CZ3 TRP A 746      24.091  78.373   6.311  1.00 71.92           C  
ATOM   3643  CH2 TRP A 746      25.140  77.625   6.864  1.00 72.57           C  
ATOM   3644  N   SER A 747      25.434  85.121   4.147  1.00 60.73           N  
ATOM   3645  CA  SER A 747      24.887  85.832   2.993  1.00 59.14           C  
ATOM   3646  C   SER A 747      23.589  85.171   2.519  1.00 60.57           C  
ATOM   3647  O   SER A 747      23.313  84.020   2.882  1.00 60.87           O  
ATOM   3648  CB  SER A 747      25.905  85.842   1.854  1.00 61.93           C  
ATOM   3649  OG  SER A 747      26.279  84.531   1.460  1.00 67.96           O  
ATOM   3650  N   LEU A 748      22.798  85.889   1.698  1.00 54.01           N  
ATOM   3651  CA  LEU A 748      21.564  85.352   1.128  1.00 52.07           C  
ATOM   3652  C   LEU A 748      21.899  84.099   0.305  1.00 52.21           C  
ATOM   3653  O   LEU A 748      21.142  83.137   0.359  1.00 50.46           O  
ATOM   3654  CB  LEU A 748      20.822  86.417   0.288  1.00 51.89           C  
ATOM   3655  CG  LEU A 748      19.571  85.973  -0.487  1.00 56.46           C  
ATOM   3656  CD1 LEU A 748      18.524  85.382   0.426  1.00 56.56           C  
ATOM   3657  CD2 LEU A 748      18.979  87.119  -1.269  1.00 58.97           C  
ATOM   3658  N   ARG A 749      23.073  84.097  -0.384  1.00 47.44           N  
ATOM   3659  CA  ARG A 749      23.584  82.978  -1.178  1.00 46.00           C  
ATOM   3660  C   ARG A 749      23.805  81.727  -0.321  1.00 47.29           C  
ATOM   3661  O   ARG A 749      23.318  80.660  -0.690  1.00 45.60           O  
ATOM   3662  CB  ARG A 749      24.868  83.369  -1.949  1.00 45.71           C  
ATOM   3663  CG  ARG A 749      25.630  82.168  -2.504  1.00 50.42           C  
ATOM   3664  CD  ARG A 749      26.535  82.477  -3.673  1.00 57.60           C  
ATOM   3665  NE  ARG A 749      26.850  81.251  -4.408  1.00 55.43           N  
ATOM   3666  CZ  ARG A 749      27.191  81.205  -5.693  1.00 67.23           C  
ATOM   3667  NH1 ARG A 749      27.288  82.325  -6.404  1.00 50.53           N1+
ATOM   3668  NH2 ARG A 749      27.442  80.041  -6.277  1.00 48.39           N  
ATOM   3669  N   GLU A 750      24.536  81.862   0.813  1.00 43.86           N  
ATOM   3670  CA  GLU A 750      24.819  80.762   1.747  1.00 44.01           C  
ATOM   3671  C   GLU A 750      23.521  80.194   2.336  1.00 46.99           C  
ATOM   3672  O   GLU A 750      23.377  78.975   2.451  1.00 45.76           O  
ATOM   3673  CB  GLU A 750      25.738  81.229   2.887  1.00 45.61           C  
ATOM   3674  CG  GLU A 750      27.193  81.418   2.492  1.00 56.95           C  
ATOM   3675  CD  GLU A 750      27.996  82.247   3.478  1.00 79.94           C  
ATOM   3676  OE1 GLU A 750      27.632  83.424   3.704  1.00 72.15           O  
ATOM   3677  OE2 GLU A 750      29.000  81.723   4.013  1.00 78.74           O1-
ATOM   3678  N   THR A 751      22.574  81.094   2.670  1.00 43.45           N  
ATOM   3679  CA  THR A 751      21.258  80.795   3.244  1.00 43.01           C  
ATOM   3680  C   THR A 751      20.374  80.060   2.223  1.00 46.37           C  
ATOM   3681  O   THR A 751      19.720  79.068   2.577  1.00 46.16           O  
ATOM   3682  CB  THR A 751      20.659  82.090   3.826  1.00 49.76           C  
ATOM   3683  CG2 THR A 751      19.240  81.921   4.344  1.00 46.61           C  
ATOM   3684  OG1 THR A 751      21.502  82.523   4.899  1.00 51.80           O  
ATOM   3685  N   ALA A 752      20.384  80.528   0.958  1.00 41.21           N  
ATOM   3686  CA  ALA A 752      19.639  79.929  -0.146  1.00 39.95           C  
ATOM   3687  C   ALA A 752      20.180  78.540  -0.490  1.00 41.33           C  
ATOM   3688  O   ALA A 752      19.397  77.655  -0.836  1.00 39.58           O  
ATOM   3689  CB  ALA A 752      19.695  80.833  -1.373  1.00 40.81           C  
ATOM   3690  N   CYS A 753      21.513  78.351  -0.388  1.00 38.33           N  
ATOM   3691  CA  CYS A 753      22.166  77.068  -0.666  1.00 38.27           C  
ATOM   3692  C   CYS A 753      21.871  76.027   0.415  1.00 38.49           C  
ATOM   3693  O   CYS A 753      21.758  74.839   0.094  1.00 38.21           O  
ATOM   3694  CB  CYS A 753      23.663  77.244  -0.898  1.00 39.35           C  
ATOM   3695  SG  CYS A 753      24.076  78.063  -2.460  1.00 43.60           S  
ATOM   3696  N   LEU A 754      21.727  76.464   1.685  1.00 32.99           N  
ATOM   3697  CA  LEU A 754      21.339  75.553   2.759  1.00 32.83           C  
ATOM   3698  C   LEU A 754      19.869  75.198   2.549  1.00 35.45           C  
ATOM   3699  O   LEU A 754      19.501  74.035   2.653  1.00 34.67           O  
ATOM   3700  CB  LEU A 754      21.596  76.134   4.161  1.00 32.89           C  
ATOM   3701  CG  LEU A 754      21.144  75.279   5.377  1.00 36.20           C  
ATOM   3702  CD1 LEU A 754      21.750  73.870   5.360  1.00 36.47           C  
ATOM   3703  CD2 LEU A 754      21.504  75.957   6.666  1.00 35.91           C  
ATOM   3704  N   GLY A 755      19.079  76.189   2.154  1.00 32.82           N  
ATOM   3705  CA  GLY A 755      17.672  76.031   1.808  1.00 32.33           C  
ATOM   3706  C   GLY A 755      17.495  74.986   0.735  1.00 35.32           C  
ATOM   3707  O   GLY A 755      16.685  74.058   0.886  1.00 35.25           O  
ATOM   3708  N   LYS A 756      18.329  75.092  -0.328  1.00 30.22           N  
ATOM   3709  CA  LYS A 756      18.351  74.159  -1.454  1.00 29.18           C  
ATOM   3710  C   LYS A 756      18.750  72.745  -0.981  1.00 29.55           C  
ATOM   3711  O   LYS A 756      18.206  71.769  -1.482  1.00 29.09           O  
ATOM   3712  CB  LYS A 756      19.334  74.666  -2.537  1.00 31.61           C  
ATOM   3713  CG  LYS A 756      19.353  73.822  -3.799  1.00 37.79           C  
ATOM   3714  CD  LYS A 756      20.281  74.409  -4.841  1.00 38.28           C  
ATOM   3715  CE  LYS A 756      20.272  73.586  -6.096  1.00 35.42           C  
ATOM   3716  NZ  LYS A 756      20.739  74.378  -7.257  1.00 34.16           N1+
ATOM   3717  N   ALA A 757      19.702  72.642  -0.042  1.00 26.34           N  
ATOM   3718  CA  ALA A 757      20.132  71.348   0.513  1.00 25.81           C  
ATOM   3719  C   ALA A 757      18.953  70.648   1.210  1.00 28.27           C  
ATOM   3720  O   ALA A 757      18.700  69.468   0.956  1.00 27.66           O  
ATOM   3721  CB  ALA A 757      21.287  71.551   1.477  1.00 26.94           C  
ATOM   3722  N   TYR A 758      18.175  71.403   2.019  1.00 25.43           N  
ATOM   3723  CA  TYR A 758      16.991  70.879   2.699  1.00 23.93           C  
ATOM   3724  C   TYR A 758      15.934  70.442   1.701  1.00 28.04           C  
ATOM   3725  O   TYR A 758      15.444  69.319   1.810  1.00 27.37           O  
ATOM   3726  CB  TYR A 758      16.441  71.882   3.713  1.00 25.26           C  
ATOM   3727  CG  TYR A 758      17.099  71.770   5.074  1.00 26.21           C  
ATOM   3728  CD1 TYR A 758      17.964  72.757   5.531  1.00 27.81           C  
ATOM   3729  CD2 TYR A 758      16.881  70.662   5.888  1.00 26.03           C  
ATOM   3730  CE1 TYR A 758      18.586  72.655   6.771  1.00 26.18           C  
ATOM   3731  CE2 TYR A 758      17.487  70.557   7.140  1.00 27.08           C  
ATOM   3732  CZ  TYR A 758      18.344  71.556   7.575  1.00 31.89           C  
ATOM   3733  OH  TYR A 758      18.991  71.452   8.779  1.00 28.63           O  
ATOM   3734  N   ALA A 759      15.678  71.276   0.658  1.00 25.51           N  
ATOM   3735  CA  ALA A 759      14.716  70.974  -0.415  1.00 25.64           C  
ATOM   3736  C   ALA A 759      15.075  69.677  -1.113  1.00 28.36           C  
ATOM   3737  O   ALA A 759      14.219  68.823  -1.288  1.00 26.75           O  
ATOM   3738  CB  ALA A 759      14.698  72.094  -1.432  1.00 26.75           C  
ATOM   3739  N   GLN A 760      16.357  69.513  -1.476  1.00 25.99           N  
ATOM   3740  CA  GLN A 760      16.824  68.329  -2.192  1.00 24.64           C  
ATOM   3741  C   GLN A 760      16.841  67.106  -1.307  1.00 28.39           C  
ATOM   3742  O   GLN A 760      16.659  66.004  -1.824  1.00 30.30           O  
ATOM   3743  CB  GLN A 760      18.166  68.591  -2.890  1.00 25.22           C  
ATOM   3744  CG  GLN A 760      18.036  69.683  -3.957  1.00 28.10           C  
ATOM   3745  CD  GLN A 760      19.174  69.783  -4.938  1.00 37.83           C  
ATOM   3746  NE2 GLN A 760      18.867  70.331  -6.084  1.00 29.24           N  
ATOM   3747  OE1 GLN A 760      20.318  69.392  -4.687  1.00 31.27           O  
ATOM   3748  N   MET A 761      17.034  67.277   0.023  1.00 24.09           N  
ATOM   3749  CA  MET A 761      16.951  66.146   0.971  1.00 23.09           C  
ATOM   3750  C   MET A 761      15.504  65.639   0.978  1.00 25.28           C  
ATOM   3751  O   MET A 761      15.284  64.428   0.937  1.00 25.01           O  
ATOM   3752  CB  MET A 761      17.379  66.565   2.385  1.00 24.58           C  
ATOM   3753  CG  MET A 761      17.323  65.419   3.389  1.00 27.78           C  
ATOM   3754  SD  MET A 761      17.848  65.912   5.040  1.00 31.07           S  
ATOM   3755  CE  MET A 761      16.423  66.927   5.546  1.00 26.60           C  
ATOM   3756  N   TRP A 762      14.526  66.571   0.974  1.00 23.43           N  
ATOM   3757  CA  TRP A 762      13.088  66.247   0.912  1.00 24.25           C  
ATOM   3758  C   TRP A 762      12.725  65.518  -0.368  1.00 27.62           C  
ATOM   3759  O   TRP A 762      11.954  64.569  -0.321  1.00 25.79           O  
ATOM   3760  CB  TRP A 762      12.216  67.508   1.050  1.00 23.66           C  
ATOM   3761  CG  TRP A 762      12.283  68.187   2.389  1.00 25.18           C  
ATOM   3762  CD1 TRP A 762      12.815  67.686   3.542  1.00 28.17           C  
ATOM   3763  CD2 TRP A 762      11.775  69.490   2.714  1.00 24.96           C  
ATOM   3764  CE2 TRP A 762      12.045  69.714   4.083  1.00 29.11           C  
ATOM   3765  CE3 TRP A 762      11.108  70.488   1.982  1.00 25.93           C  
ATOM   3766  NE1 TRP A 762      12.689  68.602   4.560  1.00 27.94           N  
ATOM   3767  CZ2 TRP A 762      11.674  70.896   4.736  1.00 28.04           C  
ATOM   3768  CZ3 TRP A 762      10.759  71.665   2.623  1.00 27.70           C  
ATOM   3769  CH2 TRP A 762      11.040  71.862   3.985  1.00 28.55           C  
ATOM   3770  N   SER A 763      13.313  65.923  -1.518  1.00 25.56           N  
ATOM   3771  CA  SER A 763      13.064  65.281  -2.816  1.00 24.52           C  
ATOM   3772  C   SER A 763      13.531  63.847  -2.811  1.00 26.68           C  
ATOM   3773  O   SER A 763      12.934  63.007  -3.486  1.00 25.26           O  
ATOM   3774  CB  SER A 763      13.836  66.012  -3.914  1.00 29.29           C  
ATOM   3775  OG  SER A 763      13.408  67.363  -3.961  1.00 45.32           O  
ATOM   3776  N   LEU A 764      14.625  63.568  -2.067  1.00 23.79           N  
ATOM   3777  CA ALEU A 764      15.211  62.230  -2.021  0.50 23.13           C  
ATOM   3778  CA BLEU A 764      15.185  62.219  -2.043  0.50 22.88           C  
ATOM   3779  C   LEU A 764      14.629  61.325  -0.949  1.00 27.54           C  
ATOM   3780  O   LEU A 764      14.462  60.128  -1.182  1.00 28.31           O  
ATOM   3781  CB ALEU A 764      16.741  62.307  -1.886  0.50 22.84           C  
ATOM   3782  CB BLEU A 764      16.716  62.267  -1.988  0.50 22.40           C  
ATOM   3783  CG ALEU A 764      17.479  60.969  -1.944  0.50 27.17           C  
ATOM   3784  CG BLEU A 764      17.390  62.953  -3.184  0.50 26.15           C  
ATOM   3785  CD1ALEU A 764      17.313  60.291  -3.310  0.50 29.36           C  
ATOM   3786  CD1BLEU A 764      18.865  63.011  -2.996  0.50 25.99           C  
ATOM   3787  CD2ALEU A 764      18.923  61.135  -1.573  0.50 27.14           C  
ATOM   3788  CD2BLEU A 764      17.043  62.271  -4.499  0.50 26.34           C  
ATOM   3789  N   MET A 765      14.341  61.875   0.224  1.00 24.90           N  
ATOM   3790  CA  MET A 765      13.836  61.041   1.306  1.00 23.73           C  
ATOM   3791  C   MET A 765      12.366  61.212   1.623  1.00 25.72           C  
ATOM   3792  O   MET A 765      11.741  60.248   2.081  1.00 23.77           O  
ATOM   3793  CB  MET A 765      14.684  61.267   2.580  1.00 26.31           C  
ATOM   3794  CG  MET A 765      16.191  60.970   2.392  1.00 29.94           C  
ATOM   3795  SD  MET A 765      16.470  59.197   2.305  1.00 34.33           S  
ATOM   3796  CE  MET A 765      18.039  59.146   1.513  1.00 33.15           C  
ATOM   3797  N   TYR A 766      11.830  62.443   1.485  1.00 21.62           N  
ATOM   3798  CA  TYR A 766      10.458  62.742   1.911  1.00 20.93           C  
ATOM   3799  C   TYR A 766       9.547  63.261   0.769  1.00 26.50           C  
ATOM   3800  O   TYR A 766       8.587  64.009   1.011  1.00 26.56           O  
ATOM   3801  CB  TYR A 766      10.478  63.699   3.125  1.00 21.61           C  
ATOM   3802  CG  TYR A 766      11.491  63.336   4.206  1.00 22.74           C  
ATOM   3803  CD1 TYR A 766      12.698  64.023   4.315  1.00 24.49           C  
ATOM   3804  CD2 TYR A 766      11.232  62.316   5.124  1.00 22.33           C  
ATOM   3805  CE1 TYR A 766      13.622  63.708   5.309  1.00 28.41           C  
ATOM   3806  CE2 TYR A 766      12.149  61.993   6.125  1.00 22.63           C  
ATOM   3807  CZ  TYR A 766      13.343  62.691   6.209  1.00 30.90           C  
ATOM   3808  OH  TYR A 766      14.262  62.395   7.168  1.00 29.84           O  
ATOM   3809  N   PHE A 767       9.826  62.796  -0.473  1.00 22.30           N  
ATOM   3810  CA  PHE A 767       9.111  63.099  -1.734  1.00 21.19           C  
ATOM   3811  C   PHE A 767       7.652  62.672  -1.624  1.00 25.82           C  
ATOM   3812  O   PHE A 767       6.790  63.197  -2.331  1.00 24.51           O  
ATOM   3813  CB  PHE A 767       9.758  62.301  -2.911  1.00 21.86           C  
ATOM   3814  CG  PHE A 767       9.940  60.816  -2.617  1.00 21.86           C  
ATOM   3815  CD1 PHE A 767       8.918  59.909  -2.869  1.00 23.11           C  
ATOM   3816  CD2 PHE A 767      11.108  60.346  -2.025  1.00 23.01           C  
ATOM   3817  CE1 PHE A 767       9.071  58.546  -2.567  1.00 23.44           C  
ATOM   3818  CE2 PHE A 767      11.268  58.985  -1.729  1.00 25.07           C  
ATOM   3819  CZ  PHE A 767      10.254  58.093  -2.004  1.00 22.25           C  
ATOM   3820  N   HIS A 768       7.396  61.663  -0.760  1.00 22.53           N  
ATOM   3821  CA  HIS A 768       6.087  61.067  -0.528  1.00 21.76           C  
ATOM   3822  C   HIS A 768       5.150  61.955   0.315  1.00 25.51           C  
ATOM   3823  O   HIS A 768       3.982  61.611   0.512  1.00 26.08           O  
ATOM   3824  CB  HIS A 768       6.274  59.673   0.089  1.00 22.19           C  
ATOM   3825  CG  HIS A 768       7.071  59.698   1.359  1.00 24.93           C  
ATOM   3826  CD2 HIS A 768       6.674  59.966   2.617  1.00 25.30           C  
ATOM   3827  ND1 HIS A 768       8.441  59.484   1.358  1.00 27.19           N  
ATOM   3828  CE1 HIS A 768       8.823  59.609   2.619  1.00 25.55           C  
ATOM   3829  NE2 HIS A 768       7.793  59.896   3.413  1.00 25.81           N  
ATOM   3830  N   ARG A 769       5.658  63.090   0.801  1.00 22.60           N  
ATOM   3831  CA  ARG A 769       4.911  64.069   1.588  1.00 22.00           C  
ATOM   3832  C   ARG A 769       4.572  65.231   0.650  1.00 27.06           C  
ATOM   3833  O   ARG A 769       5.479  65.937   0.215  1.00 26.47           O  
ATOM   3834  CB  ARG A 769       5.750  64.578   2.786  1.00 20.76           C  
ATOM   3835  CG  ARG A 769       6.428  63.507   3.661  1.00 22.90           C  
ATOM   3836  CD  ARG A 769       5.455  62.494   4.260  1.00 23.13           C  
ATOM   3837  NE  ARG A 769       4.302  63.134   4.886  1.00 24.03           N  
ATOM   3838  CZ  ARG A 769       4.273  63.606   6.123  1.00 29.02           C  
ATOM   3839  NH1 ARG A 769       3.187  64.205   6.579  1.00 23.23           N1+
ATOM   3840  NH2 ARG A 769       5.328  63.466   6.924  1.00 18.59           N  
ATOM   3841  N   ARG A 770       3.266  65.413   0.342  1.00 24.74           N  
ATOM   3842  CA  ARG A 770       2.730  66.415  -0.586  1.00 24.64           C  
ATOM   3843  C   ARG A 770       3.285  67.810  -0.390  1.00 28.24           C  
ATOM   3844  O   ARG A 770       3.750  68.413  -1.351  1.00 26.08           O  
ATOM   3845  CB  ARG A 770       1.197  66.447  -0.542  1.00 23.36           C  
ATOM   3846  CG  ARG A 770       0.526  65.342  -1.337  1.00 27.54           C  
ATOM   3847  CD  ARG A 770      -0.906  65.104  -0.881  1.00 26.89           C  
ATOM   3848  NE  ARG A 770      -1.471  63.905  -1.510  1.00 23.33           N  
ATOM   3849  CZ  ARG A 770      -1.243  62.655  -1.109  1.00 39.16           C  
ATOM   3850  NH1 ARG A 770      -0.473  62.418  -0.046  1.00 21.79           N1+
ATOM   3851  NH2 ARG A 770      -1.747  61.632  -1.789  1.00 19.73           N  
ATOM   3852  N   ASP A 771       3.235  68.318   0.857  1.00 26.23           N  
ATOM   3853  CA  ASP A 771       3.701  69.663   1.219  1.00 25.57           C  
ATOM   3854  C   ASP A 771       5.188  69.817   1.008  1.00 27.97           C  
ATOM   3855  O   ASP A 771       5.636  70.890   0.599  1.00 28.19           O  
ATOM   3856  CB  ASP A 771       3.369  69.966   2.692  1.00 26.86           C  
ATOM   3857  CG  ASP A 771       1.892  69.931   3.064  1.00 33.46           C  
ATOM   3858  OD1 ASP A 771       1.036  69.864   2.137  1.00 32.28           O  
ATOM   3859  OD2 ASP A 771       1.585  69.994   4.284  1.00 31.25           O1-
ATOM   3860  N   LEU A 772       5.960  68.766   1.318  1.00 23.82           N  
ATOM   3861  CA  LEU A 772       7.414  68.816   1.166  1.00 24.28           C  
ATOM   3862  C   LEU A 772       7.843  68.752  -0.300  1.00 28.33           C  
ATOM   3863  O   LEU A 772       8.803  69.418  -0.644  1.00 27.43           O  
ATOM   3864  CB  LEU A 772       8.159  67.773   2.022  1.00 23.76           C  
ATOM   3865  CG  LEU A 772       7.847  67.751   3.521  1.00 26.10           C  
ATOM   3866  CD1 LEU A 772       8.730  66.765   4.214  1.00 25.69           C  
ATOM   3867  CD2 LEU A 772       8.054  69.106   4.155  1.00 24.31           C  
ATOM   3868  N   ARG A 773       7.131  68.006  -1.165  1.00 25.84           N  
ATOM   3869  CA  ARG A 773       7.482  68.010  -2.591  1.00 26.31           C  
ATOM   3870  C   ARG A 773       7.184  69.399  -3.177  1.00 31.53           C  
ATOM   3871  O   ARG A 773       8.026  69.956  -3.888  1.00 31.30           O  
ATOM   3872  CB  ARG A 773       6.783  66.900  -3.383  1.00 27.56           C  
ATOM   3873  CG  ARG A 773       7.559  66.545  -4.648  1.00 32.42           C  
ATOM   3874  CD  ARG A 773       6.838  65.568  -5.562  1.00 31.38           C  
ATOM   3875  NE  ARG A 773       6.676  64.251  -4.941  1.00 26.62           N  
ATOM   3876  CZ  ARG A 773       6.278  63.167  -5.589  1.00 37.30           C  
ATOM   3877  NH1 ARG A 773       6.022  63.218  -6.887  1.00 28.50           N1+
ATOM   3878  NH2 ARG A 773       6.118  62.022  -4.938  1.00 23.98           N  
ATOM   3879  N   LEU A 774       6.040  69.993  -2.792  1.00 28.93           N  
ATOM   3880  CA  LEU A 774       5.642  71.330  -3.229  1.00 29.22           C  
ATOM   3881  C   LEU A 774       6.669  72.363  -2.746  1.00 32.67           C  
ATOM   3882  O   LEU A 774       7.245  73.051  -3.594  1.00 33.14           O  
ATOM   3883  CB  LEU A 774       4.215  71.682  -2.729  1.00 29.14           C  
ATOM   3884  CG  LEU A 774       3.433  72.766  -3.491  1.00 32.49           C  
ATOM   3885  CD1 LEU A 774       1.988  72.755  -3.071  1.00 32.51           C  
ATOM   3886  CD2 LEU A 774       3.972  74.159  -3.210  1.00 34.68           C  
ATOM   3887  N   ALA A 775       6.922  72.466  -1.402  1.00 27.07           N  
ATOM   3888  CA  ALA A 775       7.923  73.402  -0.877  1.00 25.54           C  
ATOM   3889  C   ALA A 775       9.322  73.133  -1.470  1.00 28.89           C  
ATOM   3890  O   ALA A 775      10.053  74.087  -1.734  1.00 27.40           O  
ATOM   3891  CB  ALA A 775       7.970  73.365   0.641  1.00 26.31           C  
ATOM   3892  N   SER A 776       9.691  71.849  -1.688  1.00 24.40           N  
ATOM   3893  CA  SER A 776      10.998  71.497  -2.283  1.00 24.42           C  
ATOM   3894  C   SER A 776      11.108  72.072  -3.715  1.00 30.14           C  
ATOM   3895  O   SER A 776      12.117  72.700  -4.045  1.00 30.93           O  
ATOM   3896  CB  SER A 776      11.210  69.983  -2.322  1.00 25.01           C  
ATOM   3897  OG  SER A 776      12.376  69.705  -3.081  1.00 30.40           O  
ATOM   3898  N   ASN A 777      10.051  71.890  -4.531  1.00 27.03           N  
ATOM   3899  CA  ASN A 777       9.989  72.410  -5.898  1.00 27.85           C  
ATOM   3900  C   ASN A 777      10.041  73.932  -5.890  1.00 34.10           C  
ATOM   3901  O   ASN A 777      10.788  74.512  -6.678  1.00 34.12           O  
ATOM   3902  CB  ASN A 777       8.746  71.892  -6.634  1.00 29.59           C  
ATOM   3903  CG  ASN A 777       8.876  70.449  -7.041  1.00 43.36           C  
ATOM   3904  ND2 ASN A 777       7.763  69.758  -7.197  1.00 34.06           N  
ATOM   3905  OD1 ASN A 777       9.975  69.932  -7.196  1.00 40.75           O  
ATOM   3906  N   ALA A 778       9.337  74.566  -4.926  1.00 30.89           N  
ATOM   3907  CA  ALA A 778       9.341  76.015  -4.749  1.00 30.80           C  
ATOM   3908  C   ALA A 778      10.746  76.549  -4.398  1.00 33.42           C  
ATOM   3909  O   ALA A 778      11.199  77.501  -5.032  1.00 32.29           O  
ATOM   3910  CB  ALA A 778       8.319  76.420  -3.700  1.00 31.81           C  
ATOM   3911  N   ILE A 779      11.446  75.925  -3.420  1.00 30.48           N  
ATOM   3912  CA  ILE A 779      12.815  76.318  -3.006  1.00 28.89           C  
ATOM   3913  C   ILE A 779      13.797  76.183  -4.173  1.00 33.05           C  
ATOM   3914  O   ILE A 779      14.579  77.092  -4.416  1.00 33.32           O  
ATOM   3915  CB  ILE A 779      13.303  75.557  -1.726  1.00 30.81           C  
ATOM   3916  CG1 ILE A 779      12.388  75.864  -0.490  1.00 30.86           C  
ATOM   3917  CG2 ILE A 779      14.779  75.880  -1.400  1.00 30.09           C  
ATOM   3918  CD1 ILE A 779      12.465  74.826   0.674  1.00 31.23           C  
ATOM   3919  N   CYS A 780      13.717  75.074  -4.918  1.00 30.08           N  
ATOM   3920  CA  CYS A 780      14.605  74.799  -6.053  1.00 30.77           C  
ATOM   3921  C   CYS A 780      14.355  75.714  -7.262  1.00 34.91           C  
ATOM   3922  O   CYS A 780      15.268  75.940  -8.063  1.00 34.38           O  
ATOM   3923  CB  CYS A 780      14.551  73.324  -6.430  1.00 30.93           C  
ATOM   3924  SG  CYS A 780      15.219  72.239  -5.151  1.00 35.31           S  
ATOM   3925  N   SER A 781      13.140  76.259  -7.358  1.00 30.63           N  
ATOM   3926  CA  SER A 781      12.740  77.202  -8.392  1.00 29.85           C  
ATOM   3927  C   SER A 781      13.216  78.616  -8.030  1.00 34.56           C  
ATOM   3928  O   SER A 781      13.401  79.433  -8.923  1.00 35.10           O  
ATOM   3929  CB  SER A 781      11.223  77.215  -8.542  1.00 31.26           C  
ATOM   3930  OG  SER A 781      10.694  75.978  -8.989  1.00 36.16           O  
ATOM   3931  N   ALA A 782      13.362  78.915  -6.728  1.00 30.28           N  
ATOM   3932  CA  ALA A 782      13.751  80.230  -6.197  1.00 28.80           C  
ATOM   3933  C   ALA A 782      15.256  80.426  -6.071  1.00 32.40           C  
ATOM   3934  O   ALA A 782      15.708  81.563  -5.913  1.00 31.43           O  
ATOM   3935  CB  ALA A 782      13.095  80.452  -4.842  1.00 29.22           C  
ATOM   3936  N   VAL A 783      16.019  79.316  -6.076  1.00 29.05           N  
ATOM   3937  CA  VAL A 783      17.463  79.301  -5.899  1.00 29.99           C  
ATOM   3938  C   VAL A 783      18.154  79.043  -7.256  1.00 37.14           C  
ATOM   3939  O   VAL A 783      17.743  78.128  -7.974  1.00 36.90           O  
ATOM   3940  CB  VAL A 783      17.866  78.281  -4.787  1.00 33.60           C  
ATOM   3941  CG1 VAL A 783      19.378  78.108  -4.672  1.00 33.15           C  
ATOM   3942  CG2 VAL A 783      17.275  78.692  -3.434  1.00 33.53           C  
ATOM   3943  N   PRO A 784      19.178  79.844  -7.645  1.00 35.28           N  
ATOM   3944  CA  PRO A 784      19.849  79.595  -8.938  1.00 35.48           C  
ATOM   3945  C   PRO A 784      20.306  78.140  -9.082  1.00 41.73           C  
ATOM   3946  O   PRO A 784      20.861  77.563  -8.142  1.00 41.40           O  
ATOM   3947  CB  PRO A 784      21.006  80.588  -8.931  1.00 36.63           C  
ATOM   3948  CG  PRO A 784      20.540  81.680  -8.063  1.00 41.41           C  
ATOM   3949  CD  PRO A 784      19.775  81.004  -6.957  1.00 36.99           C  
ATOM   3950  N   VAL A 785      19.975  77.540 -10.237  1.00 40.88           N  
ATOM   3951  CA  VAL A 785      20.219  76.142 -10.643  1.00 41.76           C  
ATOM   3952  C   VAL A 785      21.655  75.689 -10.479  1.00 46.26           C  
ATOM   3953  O   VAL A 785      21.887  74.521 -10.146  1.00 46.29           O  
ATOM   3954  CB  VAL A 785      19.739  75.850 -12.096  1.00 47.13           C  
ATOM   3955  CG1 VAL A 785      19.256  74.409 -12.246  1.00 46.94           C  
ATOM   3956  CG2 VAL A 785      18.653  76.817 -12.537  1.00 47.62           C  
ATOM   3957  N   HIS A 786      22.618  76.577 -10.758  1.00 43.00           N  
ATOM   3958  CA  HIS A 786      24.026  76.198 -10.714  1.00 43.58           C  
ATOM   3959  C   HIS A 786      24.656  76.390  -9.328  1.00 46.40           C  
ATOM   3960  O   HIS A 786      25.783  75.937  -9.116  1.00 46.20           O  
ATOM   3961  CB  HIS A 786      24.832  76.889 -11.844  1.00 44.69           C  
ATOM   3962  CG  HIS A 786      24.305  76.562 -13.210  1.00 48.47           C  
ATOM   3963  CD2 HIS A 786      24.140  75.357 -13.810  1.00 50.49           C  
ATOM   3964  ND1 HIS A 786      23.783  77.551 -14.044  1.00 50.78           N  
ATOM   3965  CE1 HIS A 786      23.345  76.915 -15.124  1.00 50.20           C  
ATOM   3966  NE2 HIS A 786      23.534  75.594 -15.030  1.00 50.26           N  
ATOM   3967  N   TRP A 787      23.911  76.978  -8.368  1.00 42.32           N  
ATOM   3968  CA  TRP A 787      24.403  77.157  -6.998  1.00 42.03           C  
ATOM   3969  C   TRP A 787      24.389  75.810  -6.283  1.00 44.31           C  
ATOM   3970  O   TRP A 787      23.374  75.113  -6.255  1.00 43.52           O  
ATOM   3971  CB  TRP A 787      23.584  78.200  -6.230  1.00 41.48           C  
ATOM   3972  CG  TRP A 787      23.827  79.630  -6.631  1.00 43.15           C  
ATOM   3973  CD1 TRP A 787      24.520  80.081  -7.720  1.00 46.11           C  
ATOM   3974  CD2 TRP A 787      23.354  80.796  -5.945  1.00 43.12           C  
ATOM   3975  CE2 TRP A 787      23.822  81.923  -6.661  1.00 46.98           C  
ATOM   3976  CE3 TRP A 787      22.596  81.000  -4.779  1.00 44.45           C  
ATOM   3977  NE1 TRP A 787      24.532  81.456  -7.737  1.00 45.59           N  
ATOM   3978  CZ2 TRP A 787      23.521  83.233  -6.273  1.00 46.11           C  
ATOM   3979  CZ3 TRP A 787      22.290  82.299  -4.404  1.00 45.90           C  
ATOM   3980  CH2 TRP A 787      22.763  83.397  -5.138  1.00 46.48           C  
ATOM   3981  N   VAL A 788      25.545  75.433  -5.763  1.00 40.51           N  
ATOM   3982  CA  VAL A 788      25.785  74.160  -5.106  1.00 40.59           C  
ATOM   3983  C   VAL A 788      25.247  74.199  -3.683  1.00 43.48           C  
ATOM   3984  O   VAL A 788      25.606  75.115  -2.938  1.00 41.46           O  
ATOM   3985  CB  VAL A 788      27.305  73.778  -5.130  1.00 44.83           C  
ATOM   3986  CG1 VAL A 788      27.524  72.339  -4.661  1.00 44.44           C  
ATOM   3987  CG2 VAL A 788      27.914  73.981  -6.520  1.00 44.81           C  
ATOM   3988  N   PRO A 789      24.431  73.204  -3.252  1.00 41.56           N  
ATOM   3989  CA  PRO A 789      24.010  73.184  -1.840  1.00 42.34           C  
ATOM   3990  C   PRO A 789      25.251  73.117  -0.937  1.00 49.05           C  
ATOM   3991  O   PRO A 789      26.187  72.355  -1.207  1.00 48.11           O  
ATOM   3992  CB  PRO A 789      23.152  71.920  -1.733  1.00 43.56           C  
ATOM   3993  CG  PRO A 789      22.770  71.581  -3.125  1.00 47.32           C  
ATOM   3994  CD  PRO A 789      23.916  72.027  -3.978  1.00 42.80           C  
ATOM   3995  N   THR A 790      25.319  74.020   0.042  1.00 48.51           N  
ATOM   3996  CA  THR A 790      26.437  74.082   0.987  1.00 49.56           C  
ATOM   3997  C   THR A 790      25.899  73.859   2.387  1.00 53.99           C  
ATOM   3998  O   THR A 790      24.686  73.977   2.602  1.00 53.63           O  
ATOM   3999  CB  THR A 790      27.273  75.367   0.835  1.00 61.22           C  
ATOM   4000  CG2 THR A 790      28.079  75.398  -0.467  1.00 60.68           C  
ATOM   4001  OG1 THR A 790      26.428  76.514   0.943  1.00 62.58           O  
ATOM   4002  N   SER A 791      26.800  73.494   3.324  1.00 50.48           N  
ATOM   4003  CA  SER A 791      26.538  73.157   4.728  1.00 50.00           C  
ATOM   4004  C   SER A 791      25.650  71.912   4.827  1.00 51.59           C  
ATOM   4005  O   SER A 791      24.933  71.594   3.886  1.00 53.11           O  
ATOM   4006  CB  SER A 791      25.945  74.342   5.489  1.00 54.40           C  
ATOM   4007  OG  SER A 791      25.947  74.094   6.885  1.00 66.24           O  
ATOM   4008  N   ARG A 792      25.694  71.204   5.942  1.00 45.29           N  
ATOM   4009  CA  ARG A 792      24.901  69.991   6.093  1.00 43.50           C  
ATOM   4010  C   ARG A 792      23.499  70.250   6.638  1.00 42.89           C  
ATOM   4011  O   ARG A 792      23.284  71.217   7.369  1.00 42.32           O  
ATOM   4012  CB  ARG A 792      25.645  68.919   6.912  1.00 43.36           C  
ATOM   4013  CG  ARG A 792      26.222  69.378   8.243  1.00 54.90           C  
ATOM   4014  CD  ARG A 792      27.529  68.662   8.547  1.00 68.28           C  
ATOM   4015  NE  ARG A 792      27.345  67.226   8.772  1.00 79.35           N  
ATOM   4016  CZ  ARG A 792      28.280  66.305   8.559  1.00 92.54           C  
ATOM   4017  NH1 ARG A 792      29.481  66.657   8.113  1.00 77.62           N1+
ATOM   4018  NH2 ARG A 792      28.024  65.025   8.794  1.00 77.91           N  
ATOM   4019  N   THR A 793      22.550  69.382   6.263  1.00 36.51           N  
ATOM   4020  CA  THR A 793      21.156  69.442   6.712  1.00 35.26           C  
ATOM   4021  C   THR A 793      20.993  68.661   8.021  1.00 36.48           C  
ATOM   4022  O   THR A 793      20.011  68.866   8.758  1.00 33.86           O  
ATOM   4023  CB  THR A 793      20.219  68.830   5.654  1.00 36.79           C  
ATOM   4024  CG2 THR A 793      20.183  69.620   4.377  1.00 33.76           C  
ATOM   4025  OG1 THR A 793      20.591  67.480   5.403  1.00 36.00           O  
ATOM   4026  N   THR A 794      21.950  67.743   8.282  1.00 31.94           N  
ATOM   4027  CA  THR A 794      21.957  66.838   9.436  1.00 32.57           C  
ATOM   4028  C   THR A 794      23.378  66.329   9.722  1.00 37.89           C  
ATOM   4029  O   THR A 794      24.215  66.272   8.822  1.00 34.61           O  
ATOM   4030  CB  THR A 794      20.974  65.656   9.177  1.00 41.29           C  
ATOM   4031  CG2 THR A 794      21.226  64.947   7.846  1.00 38.27           C  
ATOM   4032  OG1 THR A 794      21.039  64.710  10.240  1.00 42.12           O  
ATOM   4033  N   TRP A 795      23.627  65.944  10.976  1.00 39.24           N  
ATOM   4034  CA  TRP A 795      24.892  65.351  11.411  1.00 41.19           C  
ATOM   4035  C   TRP A 795      24.694  63.841  11.604  1.00 39.91           C  
ATOM   4036  O   TRP A 795      25.625  63.151  12.015  1.00 38.53           O  
ATOM   4037  CB  TRP A 795      25.381  66.003  12.716  1.00 42.59           C  
ATOM   4038  CG  TRP A 795      25.994  67.355  12.517  1.00 45.99           C  
ATOM   4039  CD1 TRP A 795      25.358  68.559  12.576  1.00 49.54           C  
ATOM   4040  CD2 TRP A 795      27.368  67.639  12.212  1.00 46.74           C  
ATOM   4041  CE2 TRP A 795      27.497  69.044  12.129  1.00 51.64           C  
ATOM   4042  CE3 TRP A 795      28.510  66.841  12.016  1.00 48.58           C  
ATOM   4043  NE1 TRP A 795      26.253  69.580  12.346  1.00 49.92           N  
ATOM   4044  CZ2 TRP A 795      28.721  69.671  11.854  1.00 51.47           C  
ATOM   4045  CZ3 TRP A 795      29.722  67.461  11.737  1.00 50.60           C  
ATOM   4046  CH2 TRP A 795      29.821  68.859  11.658  1.00 51.37           C  
ATOM   4047  N   SER A 796      23.478  63.333  11.299  1.00 34.56           N  
ATOM   4048  CA  SER A 796      23.109  61.916  11.451  1.00 33.53           C  
ATOM   4049  C   SER A 796      24.063  60.973  10.731  1.00 36.30           C  
ATOM   4050  O   SER A 796      24.442  61.236   9.585  1.00 35.41           O  
ATOM   4051  CB  SER A 796      21.682  61.668  10.962  1.00 33.98           C  
ATOM   4052  OG  SER A 796      21.355  60.288  11.018  1.00 33.71           O  
ATOM   4053  N   ILE A 797      24.387  59.840  11.386  1.00 32.36           N  
ATOM   4054  CA  ILE A 797      25.254  58.805  10.837  1.00 32.68           C  
ATOM   4055  C   ILE A 797      24.575  58.105   9.658  1.00 34.23           C  
ATOM   4056  O   ILE A 797      25.259  57.522   8.810  1.00 32.51           O  
ATOM   4057  CB  ILE A 797      25.761  57.794  11.918  1.00 37.60           C  
ATOM   4058  CG1 ILE A 797      24.673  56.755  12.332  1.00 38.22           C  
ATOM   4059  CG2 ILE A 797      26.392  58.498  13.146  1.00 40.60           C  
ATOM   4060  CD1 ILE A 797      23.732  57.140  13.453  1.00 55.53           C  
ATOM   4061  N   HIS A 798      23.221  58.176   9.614  1.00 29.37           N  
ATOM   4062  CA  HIS A 798      22.378  57.561   8.590  1.00 27.63           C  
ATOM   4063  C   HIS A 798      22.250  58.417   7.327  1.00 27.73           C  
ATOM   4064  O   HIS A 798      21.689  57.962   6.332  1.00 27.00           O  
ATOM   4065  CB  HIS A 798      21.006  57.214   9.192  1.00 28.82           C  
ATOM   4066  CG  HIS A 798      21.107  56.387  10.435  1.00 33.24           C  
ATOM   4067  CD2 HIS A 798      20.758  56.684  11.710  1.00 35.79           C  
ATOM   4068  ND1 HIS A 798      21.660  55.122  10.413  1.00 35.24           N  
ATOM   4069  CE1 HIS A 798      21.637  54.693  11.662  1.00 34.59           C  
ATOM   4070  NE2 HIS A 798      21.091  55.592  12.475  1.00 35.28           N  
ATOM   4071  N   ALA A 799      22.775  59.646   7.359  1.00 25.50           N  
ATOM   4072  CA  ALA A 799      22.737  60.558   6.217  1.00 26.17           C  
ATOM   4073  C   ALA A 799      23.942  60.321   5.301  1.00 31.91           C  
ATOM   4074  O   ALA A 799      25.091  60.359   5.759  1.00 30.79           O  
ATOM   4075  CB  ALA A 799      22.716  62.002   6.700  1.00 26.96           C  
ATOM   4076  N   HIS A 800      23.677  60.059   4.012  1.00 29.34           N  
ATOM   4077  CA  HIS A 800      24.736  59.864   3.020  1.00 29.50           C  
ATOM   4078  C   HIS A 800      24.886  61.091   2.121  1.00 33.99           C  
ATOM   4079  O   HIS A 800      25.778  61.135   1.273  1.00 33.82           O  
ATOM   4080  CB  HIS A 800      24.541  58.574   2.233  1.00 30.71           C  
ATOM   4081  CG  HIS A 800      24.684  57.343   3.069  1.00 34.90           C  
ATOM   4082  CD2 HIS A 800      25.082  57.206   4.359  1.00 36.73           C  
ATOM   4083  ND1 HIS A 800      24.394  56.098   2.559  1.00 37.33           N  
ATOM   4084  CE1 HIS A 800      24.625  55.247   3.550  1.00 36.83           C  
ATOM   4085  NE2 HIS A 800      25.032  55.875   4.652  1.00 36.61           N  
ATOM   4086  N   HIS A 801      24.006  62.092   2.325  1.00 29.21           N  
ATOM   4087  CA  HIS A 801      24.041  63.409   1.701  1.00 27.88           C  
ATOM   4088  C   HIS A 801      24.011  63.404   0.161  1.00 31.25           C  
ATOM   4089  O   HIS A 801      24.571  64.310  -0.452  1.00 29.89           O  
ATOM   4090  CB  HIS A 801      25.257  64.203   2.238  1.00 28.30           C  
ATOM   4091  CG  HIS A 801      25.290  64.284   3.728  1.00 31.51           C  
ATOM   4092  CD2 HIS A 801      25.859  63.449   4.626  1.00 33.46           C  
ATOM   4093  ND1 HIS A 801      24.627  65.283   4.404  1.00 33.29           N  
ATOM   4094  CE1 HIS A 801      24.826  65.040   5.690  1.00 32.91           C  
ATOM   4095  NE2 HIS A 801      25.572  63.953   5.870  1.00 33.22           N  
ATOM   4096  N   GLN A 802      23.255  62.470  -0.451  1.00 28.01           N  
ATOM   4097  CA  GLN A 802      23.114  62.375  -1.918  1.00 27.24           C  
ATOM   4098  C   GLN A 802      22.454  63.634  -2.517  1.00 32.45           C  
ATOM   4099  O   GLN A 802      22.507  63.824  -3.726  1.00 32.51           O  
ATOM   4100  CB  GLN A 802      22.353  61.108  -2.339  1.00 27.72           C  
ATOM   4101  CG  GLN A 802      22.941  59.798  -1.805  1.00 28.69           C  
ATOM   4102  CD  GLN A 802      22.190  59.231  -0.613  1.00 45.36           C  
ATOM   4103  NE2 GLN A 802      21.713  60.080   0.291  1.00 26.98           N  
ATOM   4104  OE1 GLN A 802      22.036  58.015  -0.480  1.00 42.86           O  
ATOM   4105  N   TRP A 803      21.868  64.506  -1.660  1.00 28.61           N  
ATOM   4106  CA  TRP A 803      21.218  65.774  -2.050  1.00 27.63           C  
ATOM   4107  C   TRP A 803      22.200  66.959  -2.170  1.00 30.86           C  
ATOM   4108  O   TRP A 803      21.810  68.061  -2.570  1.00 28.80           O  
ATOM   4109  CB  TRP A 803      20.117  66.111  -1.035  1.00 25.50           C  
ATOM   4110  CG  TRP A 803      20.566  66.053   0.396  1.00 26.12           C  
ATOM   4111  CD1 TRP A 803      21.084  67.073   1.140  1.00 29.21           C  
ATOM   4112  CD2 TRP A 803      20.494  64.914   1.267  1.00 25.06           C  
ATOM   4113  CE2 TRP A 803      21.025  65.308   2.516  1.00 28.89           C  
ATOM   4114  CE3 TRP A 803      20.003  63.606   1.120  1.00 25.47           C  
ATOM   4115  NE1 TRP A 803      21.363  66.633   2.417  1.00 28.03           N  
ATOM   4116  CZ2 TRP A 803      21.112  64.428   3.605  1.00 27.77           C  
ATOM   4117  CZ3 TRP A 803      20.139  62.723   2.178  1.00 26.92           C  
ATOM   4118  CH2 TRP A 803      20.689  63.136   3.403  1.00 27.77           C  
ATOM   4119  N   MET A 804      23.452  66.748  -1.762  1.00 29.46           N  
ATOM   4120  CA  MET A 804      24.502  67.766  -1.787  1.00 30.11           C  
ATOM   4121  C   MET A 804      25.121  67.787  -3.186  1.00 36.52           C  
ATOM   4122  O   MET A 804      26.281  67.417  -3.371  1.00 36.87           O  
ATOM   4123  CB  MET A 804      25.545  67.461  -0.691  1.00 32.15           C  
ATOM   4124  CG  MET A 804      24.977  67.537   0.726  1.00 35.35           C  
ATOM   4125  SD  MET A 804      24.172  69.108   1.135  1.00 38.90           S  
ATOM   4126  CE  MET A 804      25.604  70.167   1.210  1.00 35.81           C  
ATOM   4127  N   THR A 805      24.316  68.187  -4.179  1.00 33.67           N  
ATOM   4128  CA  THR A 805      24.686  68.146  -5.592  1.00 33.17           C  
ATOM   4129  C   THR A 805      23.837  69.101  -6.447  1.00 36.93           C  
ATOM   4130  O   THR A 805      22.835  69.645  -5.972  1.00 35.82           O  
ATOM   4131  CB  THR A 805      24.546  66.671  -6.060  1.00 40.64           C  
ATOM   4132  CG2 THR A 805      23.122  66.170  -6.029  1.00 39.73           C  
ATOM   4133  OG1 THR A 805      25.088  66.479  -7.357  1.00 36.86           O  
ATOM   4134  N   THR A 806      24.238  69.287  -7.715  1.00 33.61           N  
ATOM   4135  CA  THR A 806      23.486  70.069  -8.697  1.00 33.89           C  
ATOM   4136  C   THR A 806      23.008  69.118  -9.783  1.00 37.38           C  
ATOM   4137  O   THR A 806      22.369  69.536 -10.756  1.00 38.07           O  
ATOM   4138  CB  THR A 806      24.231  71.318  -9.197  1.00 41.28           C  
ATOM   4139  CG2 THR A 806      24.451  72.345  -8.096  1.00 36.43           C  
ATOM   4140  OG1 THR A 806      25.464  70.921  -9.779  1.00 44.65           O  
ATOM   4141  N   GLU A 807      23.269  67.812  -9.575  1.00 32.32           N  
ATOM   4142  CA  GLU A 807      22.783  66.760 -10.451  1.00 31.99           C  
ATOM   4143  C   GLU A 807      21.253  66.759 -10.351  1.00 37.96           C  
ATOM   4144  O   GLU A 807      20.695  67.170  -9.309  1.00 37.92           O  
ATOM   4145  CB  GLU A 807      23.353  65.399 -10.016  1.00 33.31           C  
ATOM   4146  CG  GLU A 807      23.104  64.310 -11.047  1.00 42.82           C  
ATOM   4147  CD  GLU A 807      23.709  62.937 -10.839  1.00 61.05           C  
ATOM   4148  OE1 GLU A 807      24.188  62.635  -9.722  1.00 46.27           O  
ATOM   4149  OE2 GLU A 807      23.682  62.149 -11.812  1.00 55.54           O1-
ATOM   4150  N   ASP A 808      20.573  66.344 -11.440  1.00 33.61           N  
ATOM   4151  CA  ASP A 808      19.115  66.270 -11.501  1.00 33.86           C  
ATOM   4152  C   ASP A 808      18.601  65.364 -10.367  1.00 35.94           C  
ATOM   4153  O   ASP A 808      19.033  64.215 -10.265  1.00 34.66           O  
ATOM   4154  CB  ASP A 808      18.678  65.728 -12.873  1.00 36.46           C  
ATOM   4155  CG  ASP A 808      17.188  65.539 -13.007  1.00 53.36           C  
ATOM   4156  OD1 ASP A 808      16.742  64.374 -13.024  1.00 56.50           O  
ATOM   4157  OD2 ASP A 808      16.464  66.557 -13.074  1.00 60.13           O1-
ATOM   4158  N   MET A 809      17.685  65.887  -9.521  1.00 33.10           N  
ATOM   4159  CA  MET A 809      17.148  65.140  -8.376  1.00 31.98           C  
ATOM   4160  C   MET A 809      16.371  63.899  -8.779  1.00 33.51           C  
ATOM   4161  O   MET A 809      16.393  62.931  -8.032  1.00 32.88           O  
ATOM   4162  CB  MET A 809      16.349  66.032  -7.414  1.00 34.48           C  
ATOM   4163  CG  MET A 809      17.233  66.841  -6.476  1.00 38.14           C  
ATOM   4164  SD  MET A 809      18.396  65.819  -5.530  1.00 43.11           S  
ATOM   4165  CE  MET A 809      19.826  66.337  -6.172  1.00 40.11           C  
ATOM   4166  N   LEU A 810      15.753  63.876  -9.974  1.00 30.63           N  
ATOM   4167  CA  LEU A 810      15.061  62.664 -10.431  1.00 30.12           C  
ATOM   4168  C   LEU A 810      16.073  61.554 -10.819  1.00 33.65           C  
ATOM   4169  O   LEU A 810      15.792  60.373 -10.607  1.00 34.52           O  
ATOM   4170  CB  LEU A 810      14.028  62.974 -11.538  1.00 29.99           C  
ATOM   4171  CG  LEU A 810      13.227  61.791 -12.143  1.00 34.00           C  
ATOM   4172  CD1 LEU A 810      12.411  61.019 -11.067  1.00 32.26           C  
ATOM   4173  CD2 LEU A 810      12.354  62.267 -13.304  1.00 33.87           C  
ATOM   4174  N   THR A 811      17.272  61.942 -11.300  1.00 30.58           N  
ATOM   4175  CA  THR A 811      18.374  61.020 -11.625  1.00 30.08           C  
ATOM   4176  C   THR A 811      18.913  60.431 -10.317  1.00 31.35           C  
ATOM   4177  O   THR A 811      19.073  59.208 -10.194  1.00 29.35           O  
ATOM   4178  CB  THR A 811      19.458  61.750 -12.454  1.00 38.76           C  
ATOM   4179  CG2 THR A 811      20.615  60.827 -12.856  1.00 36.53           C  
ATOM   4180  OG1 THR A 811      18.846  62.325 -13.616  1.00 37.93           O  
ATOM   4181  N   VAL A 812      19.168  61.306  -9.325  1.00 28.40           N  
ATOM   4182  CA  VAL A 812      19.615  60.867  -7.995  1.00 27.49           C  
ATOM   4183  C   VAL A 812      18.544  59.950  -7.363  1.00 29.46           C  
ATOM   4184  O   VAL A 812      18.885  58.849  -6.894  1.00 28.16           O  
ATOM   4185  CB  VAL A 812      20.011  62.035  -7.060  1.00 31.45           C  
ATOM   4186  CG1 VAL A 812      20.644  61.494  -5.781  1.00 30.98           C  
ATOM   4187  CG2 VAL A 812      20.976  62.989  -7.770  1.00 31.42           C  
ATOM   4188  N   TRP A 813      17.252  60.365  -7.430  1.00 24.89           N  
ATOM   4189  CA  TRP A 813      16.139  59.566  -6.906  1.00 25.07           C  
ATOM   4190  C   TRP A 813      16.201  58.154  -7.468  1.00 28.03           C  
ATOM   4191  O   TRP A 813      16.171  57.213  -6.689  1.00 27.64           O  
ATOM   4192  CB  TRP A 813      14.766  60.212  -7.199  1.00 24.35           C  
ATOM   4193  CG  TRP A 813      13.616  59.537  -6.491  1.00 25.14           C  
ATOM   4194  CD1 TRP A 813      13.045  59.919  -5.314  1.00 27.59           C  
ATOM   4195  CD2 TRP A 813      12.932  58.339  -6.898  1.00 25.07           C  
ATOM   4196  CE2 TRP A 813      11.957  58.057  -5.914  1.00 28.21           C  
ATOM   4197  CE3 TRP A 813      13.029  57.488  -8.018  1.00 26.27           C  
ATOM   4198  NE1 TRP A 813      12.047  59.039  -4.963  1.00 26.80           N  
ATOM   4199  CZ2 TRP A 813      11.104  56.949  -5.995  1.00 27.46           C  
ATOM   4200  CZ3 TRP A 813      12.204  56.370  -8.083  1.00 27.37           C  
ATOM   4201  CH2 TRP A 813      11.250  56.113  -7.083  1.00 28.08           C  
ATOM   4202  N   ASN A 814      16.326  58.009  -8.812  1.00 26.43           N  
ATOM   4203  CA  ASN A 814      16.392  56.712  -9.511  1.00 26.27           C  
ATOM   4204  C   ASN A 814      17.556  55.862  -9.077  1.00 27.88           C  
ATOM   4205  O   ASN A 814      17.430  54.650  -8.980  1.00 26.54           O  
ATOM   4206  CB  ASN A 814      16.463  56.911 -11.032  1.00 28.48           C  
ATOM   4207  CG  ASN A 814      15.120  56.885 -11.652  1.00 41.45           C  
ATOM   4208  ND2 ASN A 814      14.603  58.057 -11.930  1.00 36.10           N  
ATOM   4209  OD1 ASN A 814      14.501  55.830 -11.789  1.00 34.77           O  
ATOM   4210  N   ARG A 815      18.710  56.494  -8.878  1.00 25.53           N  
ATOM   4211  CA  ARG A 815      19.921  55.808  -8.450  1.00 25.83           C  
ATOM   4212  C   ARG A 815      19.707  55.207  -7.051  1.00 29.98           C  
ATOM   4213  O   ARG A 815      19.908  54.011  -6.865  1.00 29.18           O  
ATOM   4214  CB  ARG A 815      21.114  56.793  -8.477  1.00 26.03           C  
ATOM   4215  CG  ARG A 815      22.461  56.159  -8.134  1.00 35.57           C  
ATOM   4216  CD  ARG A 815      23.608  57.152  -8.205  1.00 38.68           C  
ATOM   4217  NE  ARG A 815      23.663  57.762  -9.529  1.00 48.11           N  
ATOM   4218  CZ  ARG A 815      23.665  59.069  -9.759  1.00 53.21           C  
ATOM   4219  NH1 ARG A 815      23.672  59.930  -8.747  1.00 33.24           N1+
ATOM   4220  NH2 ARG A 815      23.686  59.526 -11.000  1.00 41.14           N  
ATOM   4221  N   VAL A 816      19.235  56.025  -6.096  1.00 27.39           N  
ATOM   4222  CA  VAL A 816      19.012  55.604  -4.701  1.00 26.98           C  
ATOM   4223  C   VAL A 816      17.865  54.592  -4.562  1.00 30.11           C  
ATOM   4224  O   VAL A 816      18.045  53.548  -3.918  1.00 31.48           O  
ATOM   4225  CB  VAL A 816      18.826  56.857  -3.767  1.00 29.54           C  
ATOM   4226  CG1 VAL A 816      18.315  56.491  -2.372  1.00 28.82           C  
ATOM   4227  CG2 VAL A 816      20.113  57.654  -3.659  1.00 28.98           C  
ATOM   4228  N   TRP A 817      16.689  54.905  -5.127  1.00 24.75           N  
ATOM   4229  CA  TRP A 817      15.491  54.082  -4.909  1.00 24.73           C  
ATOM   4230  C   TRP A 817      15.280  52.914  -5.861  1.00 29.47           C  
ATOM   4231  O   TRP A 817      14.524  52.000  -5.530  1.00 29.32           O  
ATOM   4232  CB  TRP A 817      14.257  54.973  -4.910  1.00 23.26           C  
ATOM   4233  CG  TRP A 817      14.227  55.895  -3.741  1.00 23.85           C  
ATOM   4234  CD1 TRP A 817      14.598  57.207  -3.716  1.00 26.30           C  
ATOM   4235  CD2 TRP A 817      13.915  55.535  -2.389  1.00 23.87           C  
ATOM   4236  CE2 TRP A 817      14.075  56.693  -1.601  1.00 27.61           C  
ATOM   4237  CE3 TRP A 817      13.486  54.349  -1.773  1.00 25.84           C  
ATOM   4238  NE1 TRP A 817      14.495  57.701  -2.437  1.00 25.44           N  
ATOM   4239  CZ2 TRP A 817      13.811  56.700  -0.225  1.00 27.80           C  
ATOM   4240  CZ3 TRP A 817      13.246  54.349  -0.411  1.00 28.00           C  
ATOM   4241  CH2 TRP A 817      13.394  55.517   0.348  1.00 28.82           C  
ATOM   4242  N   ILE A 818      15.926  52.940  -7.036  1.00 25.91           N  
ATOM   4243  CA  ILE A 818      15.781  51.887  -8.040  1.00 25.69           C  
ATOM   4244  C   ILE A 818      17.121  51.150  -8.246  1.00 27.74           C  
ATOM   4245  O   ILE A 818      17.260  50.009  -7.802  1.00 26.60           O  
ATOM   4246  CB  ILE A 818      15.174  52.479  -9.381  1.00 28.30           C  
ATOM   4247  CG1 ILE A 818      13.836  53.234  -9.164  1.00 28.45           C  
ATOM   4248  CG2 ILE A 818      15.041  51.444 -10.501  1.00 27.66           C  
ATOM   4249  CD1 ILE A 818      12.723  52.505  -8.481  1.00 29.65           C  
ATOM   4250  N   GLU A 819      18.090  51.794  -8.923  1.00 24.69           N  
ATOM   4251  CA  GLU A 819      19.362  51.160  -9.305  1.00 25.55           C  
ATOM   4252  C   GLU A 819      20.128  50.535  -8.179  1.00 28.46           C  
ATOM   4253  O   GLU A 819      20.439  49.350  -8.246  1.00 26.80           O  
ATOM   4254  CB  GLU A 819      20.305  52.101 -10.070  1.00 27.46           C  
ATOM   4255  CG  GLU A 819      19.688  52.818 -11.252  1.00 44.43           C  
ATOM   4256  CD  GLU A 819      20.518  53.973 -11.775  1.00 63.13           C  
ATOM   4257  OE1 GLU A 819      19.920  54.863 -12.420  1.00 48.75           O  
ATOM   4258  OE2 GLU A 819      21.748  54.003 -11.526  1.00 47.88           O1-
ATOM   4259  N   GLU A 820      20.461  51.333  -7.165  1.00 26.33           N  
ATOM   4260  CA  GLU A 820      21.276  50.896  -6.033  1.00 25.62           C  
ATOM   4261  C   GLU A 820      20.486  50.269  -4.896  1.00 30.77           C  
ATOM   4262  O   GLU A 820      21.094  49.782  -3.944  1.00 31.32           O  
ATOM   4263  CB  GLU A 820      22.141  52.065  -5.530  1.00 26.72           C  
ATOM   4264  CG  GLU A 820      23.274  52.426  -6.479  1.00 33.76           C  
ATOM   4265  CD  GLU A 820      24.000  53.737  -6.227  1.00 56.07           C  
ATOM   4266  OE1 GLU A 820      23.543  54.527  -5.369  1.00 43.31           O  
ATOM   4267  OE2 GLU A 820      24.987  54.008  -6.951  1.00 52.28           O1-
ATOM   4268  N   ASN A 821      19.144  50.244  -4.999  1.00 26.99           N  
ATOM   4269  CA  ASN A 821      18.257  49.684  -3.982  1.00 25.16           C  
ATOM   4270  C   ASN A 821      18.231  48.156  -4.061  1.00 29.82           C  
ATOM   4271  O   ASN A 821      17.615  47.624  -4.979  1.00 31.33           O  
ATOM   4272  CB  ASN A 821      16.859  50.262  -4.151  1.00 22.13           C  
ATOM   4273  CG  ASN A 821      15.857  49.859  -3.092  1.00 33.21           C  
ATOM   4274  ND2 ASN A 821      14.703  50.504  -3.118  1.00 24.82           N  
ATOM   4275  OD1 ASN A 821      16.072  48.933  -2.292  1.00 26.02           O  
ATOM   4276  N   PRO A 822      18.782  47.416  -3.076  1.00 26.43           N  
ATOM   4277  CA  PRO A 822      18.778  45.944  -3.197  1.00 25.96           C  
ATOM   4278  C   PRO A 822      17.430  45.275  -2.979  1.00 30.77           C  
ATOM   4279  O   PRO A 822      17.299  44.076  -3.279  1.00 31.20           O  
ATOM   4280  CB  PRO A 822      19.835  45.475  -2.190  1.00 27.94           C  
ATOM   4281  CG  PRO A 822      20.081  46.604  -1.277  1.00 31.95           C  
ATOM   4282  CD  PRO A 822      19.537  47.872  -1.883  1.00 27.75           C  
ATOM   4283  N   TRP A 823      16.425  46.020  -2.454  1.00 25.82           N  
ATOM   4284  CA  TRP A 823      15.077  45.479  -2.266  1.00 24.21           C  
ATOM   4285  C   TRP A 823      14.182  45.815  -3.478  1.00 28.73           C  
ATOM   4286  O   TRP A 823      12.973  45.582  -3.440  1.00 28.60           O  
ATOM   4287  CB  TRP A 823      14.455  45.999  -0.964  1.00 22.58           C  
ATOM   4288  CG  TRP A 823      15.117  45.499   0.286  1.00 22.65           C  
ATOM   4289  CD1 TRP A 823      14.798  44.380   0.996  1.00 25.38           C  
ATOM   4290  CD2 TRP A 823      16.212  46.116   0.974  1.00 22.39           C  
ATOM   4291  CE2 TRP A 823      16.488  45.329   2.120  1.00 26.34           C  
ATOM   4292  CE3 TRP A 823      16.946  47.300   0.772  1.00 24.03           C  
ATOM   4293  NE1 TRP A 823      15.610  44.278   2.111  1.00 25.03           N  
ATOM   4294  CZ2 TRP A 823      17.486  45.672   3.045  1.00 25.72           C  
ATOM   4295  CZ3 TRP A 823      17.939  47.634   1.681  1.00 25.40           C  
ATOM   4296  CH2 TRP A 823      18.212  46.815   2.794  1.00 26.05           C  
ATOM   4297  N   MET A 824      14.784  46.364  -4.549  1.00 25.22           N  
ATOM   4298  CA  MET A 824      14.087  46.709  -5.795  1.00 25.37           C  
ATOM   4299  C   MET A 824      14.603  45.768  -6.883  1.00 29.86           C  
ATOM   4300  O   MET A 824      15.660  46.016  -7.444  1.00 27.78           O  
ATOM   4301  CB  MET A 824      14.286  48.200  -6.152  1.00 26.94           C  
ATOM   4302  CG  MET A 824      13.451  48.662  -7.346  1.00 30.63           C  
ATOM   4303  SD  MET A 824      11.664  48.441  -7.105  1.00 34.20           S  
ATOM   4304  CE  MET A 824      11.290  49.917  -6.206  1.00 30.63           C  
ATOM   4305  N   GLU A 825      13.902  44.638  -7.092  1.00 29.52           N  
ATOM   4306  CA  GLU A 825      14.257  43.605  -8.071  1.00 30.44           C  
ATOM   4307  C   GLU A 825      14.167  44.135  -9.510  1.00 34.23           C  
ATOM   4308  O   GLU A 825      15.059  43.871 -10.297  1.00 34.27           O  
ATOM   4309  CB  GLU A 825      13.349  42.385  -7.898  1.00 32.42           C  
ATOM   4310  CG  GLU A 825      14.064  41.054  -8.012  1.00 51.63           C  
ATOM   4311  CD  GLU A 825      13.280  39.897  -7.414  1.00 90.26           C  
ATOM   4312  OE1 GLU A 825      12.268  39.477  -8.023  1.00 89.67           O  
ATOM   4313  OE2 GLU A 825      13.670  39.421  -6.323  1.00 90.17           O1-
ATOM   4314  N   ASP A 826      13.110  44.900  -9.837  1.00 30.88           N  
ATOM   4315  CA  ASP A 826      12.901  45.488 -11.154  1.00 29.65           C  
ATOM   4316  C   ASP A 826      13.606  46.852 -11.237  1.00 31.38           C  
ATOM   4317  O   ASP A 826      13.194  47.811 -10.578  1.00 29.82           O  
ATOM   4318  CB  ASP A 826      11.384  45.572 -11.491  1.00 31.33           C  
ATOM   4319  CG  ASP A 826      11.021  46.287 -12.797  1.00 36.68           C  
ATOM   4320  OD1 ASP A 826       9.830  46.563 -13.007  1.00 38.65           O  
ATOM   4321  OD2 ASP A 826      11.936  46.648 -13.552  1.00 39.12           O1-
ATOM   4322  N   LYS A 827      14.643  46.941 -12.095  1.00 27.59           N  
ATOM   4323  CA  LYS A 827      15.441  48.160 -12.243  1.00 27.20           C  
ATOM   4324  C   LYS A 827      14.890  49.176 -13.265  1.00 30.60           C  
ATOM   4325  O   LYS A 827      15.589  50.138 -13.598  1.00 31.28           O  
ATOM   4326  CB  LYS A 827      16.920  47.829 -12.531  1.00 28.75           C  
ATOM   4327  CG  LYS A 827      17.606  46.940 -11.483  1.00 28.82           C  
ATOM   4328  CD  LYS A 827      17.454  47.447 -10.041  1.00 26.30           C  
ATOM   4329  CE  LYS A 827      18.387  46.735  -9.094  1.00 26.69           C  
ATOM   4330  NZ  LYS A 827      18.154  47.178  -7.687  1.00 30.22           N1+
ATOM   4331  N   THR A 828      13.638  49.025 -13.696  1.00 28.10           N  
ATOM   4332  CA  THR A 828      13.022  49.975 -14.647  1.00 28.84           C  
ATOM   4333  C   THR A 828      13.036  51.384 -14.046  1.00 34.22           C  
ATOM   4334  O   THR A 828      12.476  51.590 -12.973  1.00 34.98           O  
ATOM   4335  CB  THR A 828      11.587  49.550 -15.021  1.00 30.28           C  
ATOM   4336  CG2 THR A 828      10.917  50.505 -15.962  1.00 27.83           C  
ATOM   4337  OG1 THR A 828      11.609  48.249 -15.594  1.00 29.58           O  
ATOM   4338  N   PRO A 829      13.677  52.359 -14.708  1.00 31.80           N  
ATOM   4339  CA  PRO A 829      13.687  53.714 -14.151  1.00 31.74           C  
ATOM   4340  C   PRO A 829      12.338  54.430 -14.216  1.00 37.46           C  
ATOM   4341  O   PRO A 829      11.473  54.118 -15.045  1.00 35.89           O  
ATOM   4342  CB  PRO A 829      14.740  54.439 -14.995  1.00 33.13           C  
ATOM   4343  CG  PRO A 829      14.781  53.713 -16.267  1.00 37.99           C  
ATOM   4344  CD  PRO A 829      14.437  52.285 -15.978  1.00 33.53           C  
ATOM   4345  N   VAL A 830      12.180  55.412 -13.323  1.00 34.43           N  
ATOM   4346  CA  VAL A 830      11.024  56.290 -13.252  1.00 34.29           C  
ATOM   4347  C   VAL A 830      11.464  57.513 -14.039  1.00 38.81           C  
ATOM   4348  O   VAL A 830      12.504  58.097 -13.723  1.00 39.17           O  
ATOM   4349  CB  VAL A 830      10.657  56.605 -11.779  1.00 38.13           C  
ATOM   4350  CG1 VAL A 830       9.569  57.659 -11.699  1.00 37.63           C  
ATOM   4351  CG2 VAL A 830      10.226  55.333 -11.054  1.00 37.80           C  
ATOM   4352  N   THR A 831      10.714  57.854 -15.097  1.00 35.25           N  
ATOM   4353  CA  THR A 831      11.063  58.928 -16.029  1.00 35.66           C  
ATOM   4354  C   THR A 831      10.455  60.277 -15.682  1.00 38.87           C  
ATOM   4355  O   THR A 831      10.858  61.306 -16.249  1.00 38.09           O  
ATOM   4356  CB  THR A 831      10.709  58.507 -17.466  1.00 42.45           C  
ATOM   4357  CG2 THR A 831      11.630  57.406 -17.994  1.00 40.06           C  
ATOM   4358  OG1 THR A 831       9.359  58.044 -17.486  1.00 45.41           O  
ATOM   4359  N   THR A 832       9.486  60.279 -14.760  1.00 34.19           N  
ATOM   4360  CA  THR A 832       8.797  61.501 -14.341  1.00 33.65           C  
ATOM   4361  C   THR A 832       8.466  61.475 -12.833  1.00 36.92           C  
ATOM   4362  O   THR A 832       8.176  60.411 -12.298  1.00 34.97           O  
ATOM   4363  CB  THR A 832       7.555  61.728 -15.234  1.00 36.86           C  
ATOM   4364  CG2 THR A 832       6.624  60.521 -15.289  1.00 35.86           C  
ATOM   4365  OG1 THR A 832       6.840  62.863 -14.774  1.00 40.46           O  
ATOM   4366  N   TRP A 833       8.469  62.656 -12.179  1.00 34.08           N  
ATOM   4367  CA  TRP A 833       8.099  62.828 -10.767  1.00 34.36           C  
ATOM   4368  C   TRP A 833       6.614  62.460 -10.582  1.00 38.24           C  
ATOM   4369  O   TRP A 833       6.196  62.109  -9.476  1.00 36.12           O  
ATOM   4370  CB  TRP A 833       8.370  64.269 -10.306  1.00 32.95           C  
ATOM   4371  CG  TRP A 833       9.816  64.554 -10.007  1.00 33.84           C  
ATOM   4372  CD1 TRP A 833      10.690  65.276 -10.772  1.00 36.55           C  
ATOM   4373  CD2 TRP A 833      10.548  64.144  -8.839  1.00 33.50           C  
ATOM   4374  CE2 TRP A 833      11.862  64.653  -8.967  1.00 36.69           C  
ATOM   4375  CE3 TRP A 833      10.218  63.400  -7.688  1.00 34.43           C  
ATOM   4376  NE1 TRP A 833      11.914  65.361 -10.142  1.00 35.38           N  
ATOM   4377  CZ2 TRP A 833      12.844  64.440  -7.990  1.00 35.89           C  
ATOM   4378  CZ3 TRP A 833      11.194  63.186  -6.728  1.00 35.39           C  
ATOM   4379  CH2 TRP A 833      12.489  63.701  -6.883  1.00 35.89           C  
ATOM   4380  N   GLU A 834       5.835  62.464 -11.704  1.00 34.19           N  
ATOM   4381  CA  GLU A 834       4.429  62.070 -11.717  1.00 33.67           C  
ATOM   4382  C   GLU A 834       4.314  60.583 -11.363  1.00 33.07           C  
ATOM   4383  O   GLU A 834       3.279  60.134 -10.881  1.00 31.17           O  
ATOM   4384  CB  GLU A 834       3.799  62.356 -13.102  1.00 35.89           C  
ATOM   4385  CG  GLU A 834       3.005  63.653 -13.159  1.00 53.75           C  
ATOM   4386  CD  GLU A 834       3.830  64.926 -13.191  1.00 92.88           C  
ATOM   4387  OE1 GLU A 834       4.285  65.311 -14.293  1.00 96.60           O  
ATOM   4388  OE2 GLU A 834       4.005  65.550 -12.118  1.00 93.67           O1-
ATOM   4389  N   ASN A 835       5.383  59.833 -11.579  1.00 29.81           N  
ATOM   4390  CA  ASN A 835       5.421  58.404 -11.267  1.00 29.95           C  
ATOM   4391  C   ASN A 835       6.181  58.119  -9.949  1.00 33.68           C  
ATOM   4392  O   ASN A 835       6.395  56.951  -9.589  1.00 34.20           O  
ATOM   4393  CB  ASN A 835       5.962  57.605 -12.468  1.00 31.18           C  
ATOM   4394  CG  ASN A 835       5.024  57.587 -13.671  1.00 57.78           C  
ATOM   4395  ND2 ASN A 835       3.723  57.711 -13.443  1.00 43.72           N  
ATOM   4396  OD1 ASN A 835       5.449  57.439 -14.821  1.00 56.73           O  
ATOM   4397  N   VAL A 836       6.569  59.194  -9.225  1.00 28.52           N  
ATOM   4398  CA  VAL A 836       7.212  59.087  -7.898  1.00 27.75           C  
ATOM   4399  C   VAL A 836       6.045  59.192  -6.905  1.00 29.44           C  
ATOM   4400  O   VAL A 836       5.333  60.196  -6.913  1.00 28.69           O  
ATOM   4401  CB  VAL A 836       8.347  60.116  -7.669  1.00 31.24           C  
ATOM   4402  CG1 VAL A 836       8.827  60.100  -6.216  1.00 30.21           C  
ATOM   4403  CG2 VAL A 836       9.515  59.837  -8.620  1.00 31.29           C  
ATOM   4404  N   PRO A 837       5.748  58.129  -6.133  1.00 26.75           N  
ATOM   4405  CA  PRO A 837       4.526  58.147  -5.321  1.00 27.27           C  
ATOM   4406  C   PRO A 837       4.518  59.039  -4.092  1.00 29.43           C  
ATOM   4407  O   PRO A 837       5.538  59.519  -3.611  1.00 28.09           O  
ATOM   4408  CB  PRO A 837       4.350  56.675  -4.933  1.00 28.88           C  
ATOM   4409  CG  PRO A 837       5.716  56.169  -4.853  1.00 32.83           C  
ATOM   4410  CD  PRO A 837       6.456  56.842  -5.984  1.00 28.42           C  
ATOM   4411  N   TYR A 838       3.312  59.236  -3.596  1.00 26.96           N  
ATOM   4412  CA  TYR A 838       3.023  59.972  -2.387  1.00 27.34           C  
ATOM   4413  C   TYR A 838       2.462  58.972  -1.407  1.00 31.15           C  
ATOM   4414  O   TYR A 838       1.943  57.929  -1.821  1.00 30.31           O  
ATOM   4415  CB  TYR A 838       1.920  61.004  -2.646  1.00 27.77           C  
ATOM   4416  CG  TYR A 838       2.354  62.243  -3.385  1.00 30.13           C  
ATOM   4417  CD1 TYR A 838       1.850  62.535  -4.650  1.00 32.36           C  
ATOM   4418  CD2 TYR A 838       3.178  63.185  -2.779  1.00 30.53           C  
ATOM   4419  CE1 TYR A 838       2.219  63.698  -5.325  1.00 32.67           C  
ATOM   4420  CE2 TYR A 838       3.548  64.354  -3.440  1.00 31.32           C  
ATOM   4421  CZ  TYR A 838       3.048  64.617  -4.706  1.00 38.74           C  
ATOM   4422  OH  TYR A 838       3.410  65.765  -5.363  1.00 35.22           O  
ATOM   4423  N   LEU A 839       2.446  59.336  -0.110  1.00 28.63           N  
ATOM   4424  CA  LEU A 839       1.729  58.542   0.887  1.00 26.79           C  
ATOM   4425  C   LEU A 839       0.264  58.704   0.514  1.00 26.50           C  
ATOM   4426  O   LEU A 839      -0.086  59.710  -0.114  1.00 24.41           O  
ATOM   4427  CB  LEU A 839       1.873  59.166   2.298  1.00 26.83           C  
ATOM   4428  CG  LEU A 839       3.230  59.164   3.003  1.00 30.63           C  
ATOM   4429  CD1 LEU A 839       3.106  59.785   4.384  1.00 29.13           C  
ATOM   4430  CD2 LEU A 839       3.789  57.768   3.135  1.00 32.55           C  
ATOM   4431  N   GLY A 840      -0.592  57.788   0.965  1.00 23.19           N  
ATOM   4432  CA  GLY A 840      -2.033  57.953   0.822  1.00 23.02           C  
ATOM   4433  C   GLY A 840      -2.380  59.258   1.526  1.00 29.74           C  
ATOM   4434  O   GLY A 840      -1.688  59.642   2.476  1.00 29.10           O  
ATOM   4435  N   LYS A 841      -3.375  60.001   1.016  1.00 27.58           N  
ATOM   4436  CA  LYS A 841      -3.764  61.295   1.574  1.00 28.50           C  
ATOM   4437  C   LYS A 841      -3.989  61.221   3.095  1.00 32.69           C  
ATOM   4438  O   LYS A 841      -3.489  62.064   3.837  1.00 31.14           O  
ATOM   4439  CB  LYS A 841      -5.006  61.828   0.838  1.00 32.04           C  
ATOM   4440  CG  LYS A 841      -5.259  63.320   0.997  1.00 52.29           C  
ATOM   4441  CD  LYS A 841      -6.588  63.694   0.349  1.00 61.84           C  
ATOM   4442  CE  LYS A 841      -7.115  65.023   0.824  1.00 77.87           C  
ATOM   4443  NZ  LYS A 841      -8.470  65.302   0.273  1.00 88.94           N1+
ATOM   4444  N   ARG A 842      -4.698  60.193   3.549  1.00 30.84           N  
ATOM   4445  CA  ARG A 842      -4.988  59.982   4.964  1.00 31.55           C  
ATOM   4446  C   ARG A 842      -3.693  59.811   5.815  1.00 32.74           C  
ATOM   4447  O   ARG A 842      -3.573  60.485   6.838  1.00 30.63           O  
ATOM   4448  CB  ARG A 842      -5.998  58.838   5.117  1.00 35.39           C  
ATOM   4449  CG  ARG A 842      -5.843  57.981   6.341  1.00 50.72           C  
ATOM   4450  CD  ARG A 842      -6.588  56.691   6.139  1.00 63.99           C  
ATOM   4451  NE  ARG A 842      -7.893  56.762   6.785  1.00 70.28           N  
ATOM   4452  CZ  ARG A 842      -8.634  55.706   7.103  1.00 73.07           C  
ATOM   4453  NH1 ARG A 842      -9.807  55.869   7.697  1.00 36.67           N1+
ATOM   4454  NH2 ARG A 842      -8.205  54.476   6.832  1.00 61.85           N  
ATOM   4455  N   GLU A 843      -2.694  59.020   5.340  1.00 29.96           N  
ATOM   4456  CA  GLU A 843      -1.401  58.856   6.041  1.00 28.86           C  
ATOM   4457  C   GLU A 843      -0.625  60.171   6.079  1.00 30.53           C  
ATOM   4458  O   GLU A 843      -0.017  60.517   7.094  1.00 29.71           O  
ATOM   4459  CB  GLU A 843      -0.526  57.778   5.380  1.00 30.65           C  
ATOM   4460  CG  GLU A 843      -1.044  56.354   5.533  1.00 44.57           C  
ATOM   4461  CD  GLU A 843      -2.426  56.079   4.973  1.00 63.14           C  
ATOM   4462  OE1 GLU A 843      -3.317  55.710   5.769  1.00 70.01           O  
ATOM   4463  OE2 GLU A 843      -2.642  56.310   3.762  1.00 56.25           O1-
ATOM   4464  N   ASP A 844      -0.626  60.893   4.957  1.00 25.68           N  
ATOM   4465  CA  ASP A 844       0.061  62.169   4.843  1.00 24.05           C  
ATOM   4466  C   ASP A 844      -0.509  63.111   5.908  1.00 25.70           C  
ATOM   4467  O   ASP A 844       0.256  63.738   6.625  1.00 24.24           O  
ATOM   4468  CB  ASP A 844      -0.101  62.739   3.420  1.00 24.00           C  
ATOM   4469  CG  ASP A 844       0.996  63.677   2.939  1.00 27.86           C  
ATOM   4470  OD1 ASP A 844       1.895  64.048   3.767  1.00 24.93           O  
ATOM   4471  OD2 ASP A 844       0.975  64.041   1.748  1.00 27.47           O1-
ATOM   4472  N   GLN A 845      -1.843  63.173   6.028  1.00 23.73           N  
ATOM   4473  CA  GLN A 845      -2.541  63.970   7.046  1.00 24.40           C  
ATOM   4474  C   GLN A 845      -2.215  63.493   8.460  1.00 27.81           C  
ATOM   4475  O   GLN A 845      -1.882  64.321   9.305  1.00 25.42           O  
ATOM   4476  CB  GLN A 845      -4.054  63.977   6.802  1.00 25.72           C  
ATOM   4477  CG  GLN A 845      -4.426  64.766   5.542  1.00 34.69           C  
ATOM   4478  CD  GLN A 845      -5.898  64.717   5.179  1.00 45.09           C  
ATOM   4479  NE2 GLN A 845      -6.368  65.752   4.515  1.00 35.92           N  
ATOM   4480  OE1 GLN A 845      -6.609  63.738   5.420  1.00 39.16           O  
ATOM   4481  N   TRP A 846      -2.244  62.167   8.709  1.00 26.80           N  
ATOM   4482  CA  TRP A 846      -1.907  61.611  10.034  1.00 28.89           C  
ATOM   4483  C   TRP A 846      -0.464  61.972  10.420  1.00 30.34           C  
ATOM   4484  O   TRP A 846      -0.169  62.218  11.602  1.00 28.56           O  
ATOM   4485  CB  TRP A 846      -2.081  60.078  10.056  1.00 29.70           C  
ATOM   4486  CG  TRP A 846      -3.497  59.565  10.106  1.00 32.28           C  
ATOM   4487  CD1 TRP A 846      -4.600  60.219  10.575  1.00 35.73           C  
ATOM   4488  CD2 TRP A 846      -3.941  58.249   9.728  1.00 32.77           C  
ATOM   4489  CE2 TRP A 846      -5.329  58.183   9.987  1.00 37.29           C  
ATOM   4490  CE3 TRP A 846      -3.298  57.118   9.199  1.00 34.64           C  
ATOM   4491  NE1 TRP A 846      -5.713  59.406  10.473  1.00 35.66           N  
ATOM   4492  CZ2 TRP A 846      -6.083  57.025   9.749  1.00 37.48           C  
ATOM   4493  CZ3 TRP A 846      -4.054  55.989   8.917  1.00 36.80           C  
ATOM   4494  CH2 TRP A 846      -5.421  55.936   9.224  1.00 37.67           C  
ATOM   4495  N   CYS A 847       0.421  62.066   9.412  1.00 24.52           N  
ATOM   4496  CA  CYS A 847       1.804  62.439   9.671  1.00 24.29           C  
ATOM   4497  C   CYS A 847       2.080  63.936   9.542  1.00 25.40           C  
ATOM   4498  O   CYS A 847       3.236  64.330   9.469  1.00 25.28           O  
ATOM   4499  CB  CYS A 847       2.770  61.595   8.855  1.00 23.90           C  
ATOM   4500  SG  CYS A 847       2.741  59.863   9.338  1.00 27.14           S  
ATOM   4501  N   GLY A 848       1.036  64.749   9.655  1.00 21.87           N  
ATOM   4502  CA  GLY A 848       1.165  66.196   9.783  1.00 22.00           C  
ATOM   4503  C   GLY A 848       0.937  67.107   8.597  1.00 25.70           C  
ATOM   4504  O   GLY A 848       1.160  68.315   8.735  1.00 26.31           O  
ATOM   4505  N   SER A 849       0.512  66.562   7.438  1.00 21.40           N  
ATOM   4506  CA  SER A 849       0.251  67.361   6.230  1.00 21.35           C  
ATOM   4507  C   SER A 849      -0.837  68.378   6.438  1.00 26.83           C  
ATOM   4508  O   SER A 849      -1.820  68.104   7.129  1.00 26.66           O  
ATOM   4509  CB  SER A 849      -0.147  66.476   5.053  1.00 24.34           C  
ATOM   4510  OG  SER A 849      -0.282  67.249   3.864  1.00 24.17           O  
ATOM   4511  N   LEU A 850      -0.673  69.556   5.817  1.00 24.83           N  
ATOM   4512  CA  LEU A 850      -1.695  70.593   5.850  1.00 23.82           C  
ATOM   4513  C   LEU A 850      -2.624  70.474   4.632  1.00 29.95           C  
ATOM   4514  O   LEU A 850      -3.489  71.334   4.461  1.00 29.35           O  
ATOM   4515  CB  LEU A 850      -1.110  72.018   5.991  1.00 23.17           C  
ATOM   4516  CG  LEU A 850      -0.230  72.353   7.202  1.00 27.18           C  
ATOM   4517  CD1 LEU A 850      -0.036  73.834   7.302  1.00 30.48           C  
ATOM   4518  CD2 LEU A 850      -0.813  71.841   8.537  1.00 28.11           C  
ATOM   4519  N   ILE A 851      -2.485  69.385   3.816  1.00 28.11           N  
ATOM   4520  CA  ILE A 851      -3.354  69.133   2.652  1.00 29.28           C  
ATOM   4521  C   ILE A 851      -4.802  69.093   3.133  1.00 37.53           C  
ATOM   4522  O   ILE A 851      -5.092  68.475   4.164  1.00 36.34           O  
ATOM   4523  CB  ILE A 851      -2.945  67.878   1.793  1.00 32.34           C  
ATOM   4524  CG1 ILE A 851      -3.620  67.885   0.396  1.00 34.39           C  
ATOM   4525  CG2 ILE A 851      -3.205  66.535   2.481  1.00 30.04           C  
ATOM   4526  CD1 ILE A 851      -2.852  68.549  -0.727  1.00 40.37           C  
ATOM   4527  N   GLY A 852      -5.669  69.816   2.433  1.00 37.29           N  
ATOM   4528  CA  GLY A 852      -7.079  69.902   2.788  1.00 37.71           C  
ATOM   4529  C   GLY A 852      -7.452  71.182   3.504  1.00 42.94           C  
ATOM   4530  O   GLY A 852      -8.643  71.486   3.618  1.00 44.24           O  
ATOM   4531  N   LEU A 853      -6.451  71.939   4.002  1.00 37.58           N  
ATOM   4532  CA  LEU A 853      -6.705  73.207   4.684  1.00 36.68           C  
ATOM   4533  C   LEU A 853      -6.673  74.356   3.680  1.00 42.69           C  
ATOM   4534  O   LEU A 853      -5.941  74.287   2.694  1.00 42.33           O  
ATOM   4535  CB  LEU A 853      -5.724  73.479   5.847  1.00 36.09           C  
ATOM   4536  CG  LEU A 853      -5.540  72.423   6.974  1.00 39.73           C  
ATOM   4537  CD1 LEU A 853      -4.724  72.982   8.093  1.00 40.02           C  
ATOM   4538  CD2 LEU A 853      -6.852  71.901   7.518  1.00 39.55           C  
ATOM   4539  N   THR A 854      -7.465  75.413   3.935  1.00 40.50           N  
ATOM   4540  CA  THR A 854      -7.589  76.589   3.070  1.00 40.27           C  
ATOM   4541  C   THR A 854      -6.277  77.355   2.969  1.00 43.90           C  
ATOM   4542  O   THR A 854      -5.876  77.710   1.860  1.00 43.28           O  
ATOM   4543  CB  THR A 854      -8.773  77.464   3.509  1.00 47.11           C  
ATOM   4544  CG2 THR A 854      -9.018  78.642   2.563  1.00 46.55           C  
ATOM   4545  OG1 THR A 854      -9.946  76.648   3.565  1.00 45.04           O  
ATOM   4546  N   SER A 855      -5.610  77.592   4.124  1.00 39.71           N  
ATOM   4547  CA  SER A 855      -4.324  78.293   4.218  1.00 38.86           C  
ATOM   4548  C   SER A 855      -3.267  77.593   3.360  1.00 40.32           C  
ATOM   4549  O   SER A 855      -2.440  78.268   2.752  1.00 39.96           O  
ATOM   4550  CB  SER A 855      -3.865  78.392   5.671  1.00 42.41           C  
ATOM   4551  OG  SER A 855      -3.436  77.146   6.198  1.00 51.34           O  
ATOM   4552  N   ARG A 856      -3.326  76.243   3.297  1.00 35.37           N  
ATOM   4553  CA  ARG A 856      -2.440  75.414   2.483  1.00 35.22           C  
ATOM   4554  C   ARG A 856      -2.776  75.588   0.987  1.00 40.77           C  
ATOM   4555  O   ARG A 856      -1.852  75.750   0.179  1.00 39.18           O  
ATOM   4556  CB  ARG A 856      -2.544  73.933   2.888  1.00 31.95           C  
ATOM   4557  CG  ARG A 856      -1.411  73.054   2.353  1.00 38.47           C  
ATOM   4558  CD  ARG A 856      -1.722  72.411   1.012  1.00 38.03           C  
ATOM   4559  NE  ARG A 856      -0.709  71.424   0.651  1.00 30.06           N  
ATOM   4560  CZ  ARG A 856      -0.457  71.007  -0.584  1.00 42.44           C  
ATOM   4561  NH1 ARG A 856      -1.140  71.500  -1.614  1.00 37.56           N1+
ATOM   4562  NH2 ARG A 856       0.470  70.086  -0.802  1.00 23.60           N  
ATOM   4563  N   ALA A 857      -4.091  75.501   0.625  1.00 38.80           N  
ATOM   4564  CA  ALA A 857      -4.589  75.666  -0.757  1.00 39.91           C  
ATOM   4565  C   ALA A 857      -4.249  77.053  -1.321  1.00 43.63           C  
ATOM   4566  O   ALA A 857      -3.916  77.159  -2.501  1.00 44.52           O  
ATOM   4567  CB  ALA A 857      -6.097  75.424  -0.817  1.00 40.84           C  
ATOM   4568  N   THR A 858      -4.307  78.094  -0.467  1.00 38.64           N  
ATOM   4569  CA  THR A 858      -3.960  79.482  -0.772  1.00 38.45           C  
ATOM   4570  C   THR A 858      -2.440  79.586  -1.015  1.00 43.26           C  
ATOM   4571  O   THR A 858      -2.016  80.234  -1.972  1.00 43.98           O  
ATOM   4572  CB  THR A 858      -4.443  80.390   0.377  1.00 45.59           C  
ATOM   4573  CG2 THR A 858      -4.041  81.838   0.208  1.00 44.40           C  
ATOM   4574  OG1 THR A 858      -5.865  80.296   0.468  1.00 45.44           O  
ATOM   4575  N   TRP A 859      -1.627  78.936  -0.152  1.00 37.71           N  
ATOM   4576  CA  TRP A 859      -0.165  78.925  -0.259  1.00 35.90           C  
ATOM   4577  C   TRP A 859       0.271  78.288  -1.567  1.00 40.07           C  
ATOM   4578  O   TRP A 859       1.120  78.853  -2.264  1.00 40.65           O  
ATOM   4579  CB  TRP A 859       0.453  78.211   0.957  1.00 33.29           C  
ATOM   4580  CG  TRP A 859       1.873  77.733   0.808  1.00 32.15           C  
ATOM   4581  CD1 TRP A 859       3.001  78.493   0.882  1.00 34.96           C  
ATOM   4582  CD2 TRP A 859       2.311  76.369   0.767  1.00 30.88           C  
ATOM   4583  CE2 TRP A 859       3.723  76.381   0.741  1.00 34.61           C  
ATOM   4584  CE3 TRP A 859       1.645  75.130   0.729  1.00 31.08           C  
ATOM   4585  NE1 TRP A 859       4.119  77.690   0.826  1.00 34.19           N  
ATOM   4586  CZ2 TRP A 859       4.483  75.205   0.662  1.00 32.92           C  
ATOM   4587  CZ3 TRP A 859       2.400  73.967   0.673  1.00 31.54           C  
ATOM   4588  CH2 TRP A 859       3.800  74.013   0.603  1.00 32.08           C  
ATOM   4589  N   ALA A 860      -0.323  77.131  -1.900  1.00 36.21           N  
ATOM   4590  CA  ALA A 860      -0.056  76.373  -3.118  1.00 36.99           C  
ATOM   4591  C   ALA A 860      -0.355  77.224  -4.366  1.00 44.75           C  
ATOM   4592  O   ALA A 860       0.472  77.306  -5.277  1.00 43.59           O  
ATOM   4593  CB  ALA A 860      -0.901  75.108  -3.134  1.00 36.97           C  
ATOM   4594  N   GLN A 861      -1.525  77.887  -4.363  1.00 43.98           N  
ATOM   4595  CA  GLN A 861      -2.038  78.756  -5.421  1.00 44.52           C  
ATOM   4596  C   GLN A 861      -1.119  79.975  -5.662  1.00 47.97           C  
ATOM   4597  O   GLN A 861      -0.886  80.363  -6.810  1.00 48.33           O  
ATOM   4598  CB  GLN A 861      -3.423  79.246  -4.980  1.00 46.20           C  
ATOM   4599  CG  GLN A 861      -4.430  79.547  -6.074  1.00 67.66           C  
ATOM   4600  CD  GLN A 861      -5.713  80.023  -5.421  1.00 88.17           C  
ATOM   4601  NE2 GLN A 861      -6.566  79.082  -5.019  1.00 78.29           N  
ATOM   4602  OE1 GLN A 861      -5.915  81.225  -5.193  1.00 82.24           O  
ATOM   4603  N   ASN A 862      -0.607  80.567  -4.575  1.00 42.48           N  
ATOM   4604  CA  ASN A 862       0.183  81.784  -4.605  1.00 42.12           C  
ATOM   4605  C   ASN A 862       1.692  81.578  -4.466  1.00 46.46           C  
ATOM   4606  O   ASN A 862       2.430  82.567  -4.420  1.00 45.86           O  
ATOM   4607  CB  ASN A 862      -0.349  82.751  -3.529  1.00 46.46           C  
ATOM   4608  CG  ASN A 862      -1.858  82.993  -3.579  1.00 74.04           C  
ATOM   4609  ND2 ASN A 862      -2.395  83.586  -2.527  1.00 66.62           N  
ATOM   4610  OD1 ASN A 862      -2.566  82.628  -4.535  1.00 67.96           O  
ATOM   4611  N   ILE A 863       2.172  80.308  -4.482  1.00 42.64           N  
ATOM   4612  CA  ILE A 863       3.604  80.022  -4.347  1.00 41.37           C  
ATOM   4613  C   ILE A 863       4.456  80.666  -5.507  1.00 44.45           C  
ATOM   4614  O   ILE A 863       5.538  81.139  -5.169  1.00 43.15           O  
ATOM   4615  CB  ILE A 863       3.923  78.514  -4.098  1.00 43.79           C  
ATOM   4616  CG1 ILE A 863       5.254  78.322  -3.342  1.00 44.24           C  
ATOM   4617  CG2 ILE A 863       3.868  77.645  -5.356  1.00 43.03           C  
ATOM   4618  CD1 ILE A 863       5.326  78.812  -1.945  1.00 41.16           C  
ATOM   4619  N   PRO A 864       4.011  80.828  -6.798  1.00 41.02           N  
ATOM   4620  CA  PRO A 864       4.888  81.487  -7.788  1.00 40.48           C  
ATOM   4621  C   PRO A 864       5.244  82.928  -7.431  1.00 43.69           C  
ATOM   4622  O   PRO A 864       6.317  83.382  -7.799  1.00 43.55           O  
ATOM   4623  CB  PRO A 864       4.083  81.389  -9.091  1.00 42.25           C  
ATOM   4624  CG  PRO A 864       3.191  80.225  -8.890  1.00 46.72           C  
ATOM   4625  CD  PRO A 864       2.773  80.364  -7.459  1.00 42.69           C  
ATOM   4626  N   THR A 865       4.361  83.626  -6.676  1.00 40.51           N  
ATOM   4627  CA  THR A 865       4.567  85.003  -6.207  1.00 39.89           C  
ATOM   4628  C   THR A 865       5.740  85.019  -5.225  1.00 43.02           C  
ATOM   4629  O   THR A 865       6.647  85.831  -5.396  1.00 42.82           O  
ATOM   4630  CB  THR A 865       3.277  85.572  -5.582  1.00 44.07           C  
ATOM   4631  CG2 THR A 865       3.418  87.025  -5.144  1.00 41.12           C  
ATOM   4632  OG1 THR A 865       2.200  85.441  -6.509  1.00 46.23           O  
ATOM   4633  N   ALA A 866       5.734  84.103  -4.227  1.00 38.38           N  
ATOM   4634  CA  ALA A 866       6.798  83.986  -3.232  1.00 37.41           C  
ATOM   4635  C   ALA A 866       8.133  83.613  -3.877  1.00 38.86           C  
ATOM   4636  O   ALA A 866       9.139  84.235  -3.542  1.00 38.29           O  
ATOM   4637  CB  ALA A 866       6.416  82.990  -2.141  1.00 37.97           C  
ATOM   4638  N   ILE A 867       8.130  82.649  -4.832  1.00 34.12           N  
ATOM   4639  CA  ILE A 867       9.318  82.215  -5.593  1.00 34.12           C  
ATOM   4640  C   ILE A 867       9.943  83.429  -6.286  1.00 39.41           C  
ATOM   4641  O   ILE A 867      11.146  83.652  -6.160  1.00 39.12           O  
ATOM   4642  CB  ILE A 867       8.966  81.097  -6.629  1.00 36.74           C  
ATOM   4643  CG1 ILE A 867       8.574  79.776  -5.931  1.00 36.82           C  
ATOM   4644  CG2 ILE A 867      10.113  80.867  -7.645  1.00 35.96           C  
ATOM   4645  CD1 ILE A 867       7.775  78.785  -6.847  1.00 39.91           C  
ATOM   4646  N   GLN A 868       9.103  84.234  -6.975  1.00 37.84           N  
ATOM   4647  CA  GLN A 868       9.505  85.444  -7.695  1.00 37.91           C  
ATOM   4648  C   GLN A 868      10.116  86.497  -6.778  1.00 41.27           C  
ATOM   4649  O   GLN A 868      11.080  87.161  -7.168  1.00 40.87           O  
ATOM   4650  CB  GLN A 868       8.334  86.011  -8.511  1.00 39.74           C  
ATOM   4651  CG  GLN A 868       8.747  86.970  -9.640  1.00 63.89           C  
ATOM   4652  CD  GLN A 868       9.946  86.502 -10.441  1.00 81.43           C  
ATOM   4653  NE2 GLN A 868      11.026  87.280 -10.387  1.00 69.84           N  
ATOM   4654  OE1 GLN A 868       9.926  85.444 -11.093  1.00 75.64           O  
ATOM   4655  N   GLN A 869       9.592  86.616  -5.549  1.00 37.04           N  
ATOM   4656  CA  GLN A 869      10.109  87.550  -4.549  1.00 36.61           C  
ATOM   4657  C   GLN A 869      11.506  87.136  -4.095  1.00 39.48           C  
ATOM   4658  O   GLN A 869      12.375  87.996  -3.965  1.00 38.63           O  
ATOM   4659  CB  GLN A 869       9.168  87.645  -3.349  1.00 38.18           C  
ATOM   4660  CG  GLN A 869       7.806  88.248  -3.696  1.00 47.26           C  
ATOM   4661  CD  GLN A 869       6.824  88.237  -2.546  1.00 58.71           C  
ATOM   4662  NE2 GLN A 869       7.125  87.520  -1.469  1.00 47.33           N  
ATOM   4663  OE1 GLN A 869       5.778  88.880  -2.611  1.00 55.12           O  
ATOM   4664  N   VAL A 870      11.733  85.822  -3.883  1.00 36.29           N  
ATOM   4665  CA  VAL A 870      13.053  85.289  -3.495  1.00 35.95           C  
ATOM   4666  C   VAL A 870      14.001  85.525  -4.689  1.00 40.69           C  
ATOM   4667  O   VAL A 870      15.112  86.022  -4.497  1.00 42.22           O  
ATOM   4668  CB  VAL A 870      13.023  83.790  -3.048  1.00 39.21           C  
ATOM   4669  CG1 VAL A 870      14.422  83.290  -2.690  1.00 38.62           C  
ATOM   4670  CG2 VAL A 870      12.072  83.567  -1.874  1.00 39.03           C  
ATOM   4671  N   ARG A 871      13.527  85.223  -5.918  1.00 36.52           N  
ATOM   4672  CA  ARG A 871      14.276  85.414  -7.169  1.00 35.84           C  
ATOM   4673  C   ARG A 871      14.761  86.852  -7.343  1.00 39.79           C  
ATOM   4674  O   ARG A 871      15.939  87.056  -7.633  1.00 38.54           O  
ATOM   4675  CB  ARG A 871      13.441  84.996  -8.381  1.00 33.42           C  
ATOM   4676  CG  ARG A 871      13.450  83.506  -8.656  1.00 38.02           C  
ATOM   4677  CD  ARG A 871      12.551  83.169  -9.831  1.00 35.97           C  
ATOM   4678  NE  ARG A 871      12.693  81.769 -10.223  1.00 38.46           N  
ATOM   4679  CZ  ARG A 871      12.024  81.184 -11.209  1.00 50.39           C  
ATOM   4680  NH1 ARG A 871      11.139  81.869 -11.917  1.00 48.18           N1+
ATOM   4681  NH2 ARG A 871      12.233  79.907 -11.491  1.00 39.04           N  
ATOM   4682  N   SER A 872      13.870  87.843  -7.142  1.00 38.22           N  
ATOM   4683  CA  SER A 872      14.206  89.264  -7.296  1.00 39.13           C  
ATOM   4684  C   SER A 872      15.212  89.748  -6.251  1.00 44.80           C  
ATOM   4685  O   SER A 872      15.985  90.673  -6.524  1.00 43.81           O  
ATOM   4686  CB  SER A 872      12.946  90.125  -7.299  1.00 44.13           C  
ATOM   4687  OG  SER A 872      12.308  90.154  -6.034  1.00 59.63           O  
ATOM   4688  N   LEU A 873      15.234  89.102  -5.073  1.00 43.67           N  
ATOM   4689  CA  LEU A 873      16.169  89.484  -4.022  1.00 45.09           C  
ATOM   4690  C   LEU A 873      17.532  88.837  -4.188  1.00 50.73           C  
ATOM   4691  O   LEU A 873      18.532  89.439  -3.800  1.00 50.51           O  
ATOM   4692  CB  LEU A 873      15.582  89.263  -2.632  1.00 45.70           C  
ATOM   4693  CG  LEU A 873      14.553  90.324  -2.252  1.00 51.34           C  
ATOM   4694  CD1 LEU A 873      13.839  89.957  -1.020  1.00 51.99           C  
ATOM   4695  CD2 LEU A 873      15.195  91.680  -2.055  1.00 53.67           C  
ATOM   4696  N   ILE A 874      17.584  87.655  -4.821  1.00 49.20           N  
ATOM   4697  CA  ILE A 874      18.832  86.962  -5.144  1.00 50.22           C  
ATOM   4698  C   ILE A 874      19.507  87.718  -6.313  1.00 57.01           C  
ATOM   4699  O   ILE A 874      20.708  87.982  -6.264  1.00 57.60           O  
ATOM   4700  CB  ILE A 874      18.575  85.442  -5.405  1.00 53.15           C  
ATOM   4701  CG1 ILE A 874      18.555  84.665  -4.067  1.00 52.96           C  
ATOM   4702  CG2 ILE A 874      19.590  84.831  -6.394  1.00 53.72           C  
ATOM   4703  CD1 ILE A 874      17.910  83.327  -4.092  1.00 56.27           C  
ATOM   4704  N   GLY A 875      18.713  88.100  -7.312  1.00 54.78           N  
ATOM   4705  CA  GLY A 875      19.191  88.865  -8.457  1.00 55.08           C  
ATOM   4706  C   GLY A 875      18.988  88.223  -9.812  1.00 59.47           C  
ATOM   4707  O   GLY A 875      18.188  87.296  -9.957  1.00 58.73           O  
ATOM   4708  N   ASN A 876      19.709  88.740 -10.822  1.00 57.02           N  
ATOM   4709  CA  ASN A 876      19.646  88.267 -12.203  1.00 56.98           C  
ATOM   4710  C   ASN A 876      20.582  87.066 -12.390  1.00 59.23           C  
ATOM   4711  O   ASN A 876      21.751  87.218 -12.768  1.00 59.90           O  
ATOM   4712  CB  ASN A 876      19.956  89.404 -13.190  1.00 60.55           C  
ATOM   4713  CG  ASN A 876      18.884  89.610 -14.232  1.00 94.68           C  
ATOM   4714  ND2 ASN A 876      18.249  90.776 -14.201  1.00 87.66           N  
ATOM   4715  OD1 ASN A 876      18.622  88.742 -15.080  1.00 91.01           O  
ATOM   4716  N   GLU A 877      20.060  85.876 -12.062  1.00 52.48           N  
ATOM   4717  CA  GLU A 877      20.762  84.600 -12.152  1.00 50.76           C  
ATOM   4718  C   GLU A 877      19.924  83.627 -12.981  1.00 52.04           C  
ATOM   4719  O   GLU A 877      18.811  83.962 -13.391  1.00 51.03           O  
ATOM   4720  CB  GLU A 877      21.003  84.019 -10.745  1.00 52.07           C  
ATOM   4721  CG  GLU A 877      21.968  84.803  -9.870  1.00 61.95           C  
ATOM   4722  CD  GLU A 877      23.453  84.598 -10.112  1.00 78.03           C  
ATOM   4723  OE1 GLU A 877      24.247  85.370  -9.528  1.00 62.73           O  
ATOM   4724  OE2 GLU A 877      23.827  83.663 -10.858  1.00 76.26           O1-
ATOM   4725  N   GLU A 878      20.458  82.430 -13.247  1.00 48.54           N  
ATOM   4726  CA  GLU A 878      19.706  81.435 -13.994  1.00 48.33           C  
ATOM   4727  C   GLU A 878      18.845  80.636 -13.019  1.00 51.61           C  
ATOM   4728  O   GLU A 878      19.372  79.980 -12.120  1.00 51.52           O  
ATOM   4729  CB  GLU A 878      20.627  80.510 -14.809  1.00 49.88           C  
ATOM   4730  CG  GLU A 878      19.882  79.775 -15.916  1.00 61.69           C  
ATOM   4731  CD  GLU A 878      20.675  78.757 -16.710  1.00 83.09           C  
ATOM   4732  OE1 GLU A 878      20.096  77.698 -17.044  1.00 80.73           O  
ATOM   4733  OE2 GLU A 878      21.855  79.027 -17.032  1.00 76.08           O1-
ATOM   4734  N   PHE A 879      17.526  80.735 -13.172  1.00 46.97           N  
ATOM   4735  CA  PHE A 879      16.581  79.986 -12.350  1.00 46.31           C  
ATOM   4736  C   PHE A 879      15.812  79.029 -13.257  1.00 53.22           C  
ATOM   4737  O   PHE A 879      15.687  79.283 -14.454  1.00 54.05           O  
ATOM   4738  CB  PHE A 879      15.609  80.919 -11.618  1.00 46.76           C  
ATOM   4739  CG  PHE A 879      16.221  81.978 -10.731  1.00 46.47           C  
ATOM   4740  CD1 PHE A 879      16.418  83.273 -11.201  1.00 48.09           C  
ATOM   4741  CD2 PHE A 879      16.537  81.703  -9.406  1.00 46.30           C  
ATOM   4742  CE1 PHE A 879      16.958  84.262 -10.373  1.00 47.99           C  
ATOM   4743  CE2 PHE A 879      17.053  82.699  -8.574  1.00 48.33           C  
ATOM   4744  CZ  PHE A 879      17.270  83.969  -9.066  1.00 46.43           C  
ATOM   4745  N   LEU A 880      15.305  77.932 -12.697  1.00 50.82           N  
ATOM   4746  CA  LEU A 880      14.525  76.947 -13.442  1.00 50.83           C  
ATOM   4747  C   LEU A 880      13.187  76.734 -12.723  1.00 54.93           C  
ATOM   4748  O   LEU A 880      13.162  76.654 -11.499  1.00 53.36           O  
ATOM   4749  CB  LEU A 880      15.331  75.643 -13.590  1.00 50.82           C  
ATOM   4750  CG  LEU A 880      14.855  74.596 -14.592  1.00 55.69           C  
ATOM   4751  CD1 LEU A 880      14.753  75.165 -16.008  1.00 56.08           C  
ATOM   4752  CD2 LEU A 880      15.787  73.416 -14.590  1.00 57.73           C  
ATOM   4753  N   ASP A 881      12.079  76.703 -13.483  1.00 52.81           N  
ATOM   4754  CA  ASP A 881      10.735  76.559 -12.938  1.00 53.74           C  
ATOM   4755  C   ASP A 881      10.340  75.095 -12.752  1.00 57.15           C  
ATOM   4756  O   ASP A 881      10.074  74.396 -13.734  1.00 57.40           O  
ATOM   4757  CB  ASP A 881       9.714  77.321 -13.799  1.00 56.77           C  
ATOM   4758  CG  ASP A 881       8.601  77.948 -12.985  1.00 77.72           C  
ATOM   4759  OD1 ASP A 881       8.582  79.194 -12.865  1.00 81.13           O  
ATOM   4760  OD2 ASP A 881       7.764  77.191 -12.437  1.00 84.38           O1-
ATOM   4761  N   TYR A 882      10.317  74.629 -11.484  1.00 52.16           N  
ATOM   4762  CA  TYR A 882       9.983  73.241 -11.135  1.00 50.32           C  
ATOM   4763  C   TYR A 882       8.494  73.025 -10.846  1.00 53.61           C  
ATOM   4764  O   TYR A 882       8.061  71.875 -10.735  1.00 53.23           O  
ATOM   4765  CB  TYR A 882      10.858  72.734  -9.976  1.00 50.21           C  
ATOM   4766  CG  TYR A 882      12.329  72.660 -10.318  1.00 50.53           C  
ATOM   4767  CD1 TYR A 882      12.859  71.551 -10.967  1.00 52.42           C  
ATOM   4768  CD2 TYR A 882      13.198  73.686  -9.964  1.00 50.69           C  
ATOM   4769  CE1 TYR A 882      14.213  71.479 -11.285  1.00 53.20           C  
ATOM   4770  CE2 TYR A 882      14.554  73.622 -10.269  1.00 51.25           C  
ATOM   4771  CZ  TYR A 882      15.059  72.516 -10.930  1.00 57.53           C  
ATOM   4772  OH  TYR A 882      16.395  72.451 -11.239  1.00 56.19           O  
ATOM   4773  N   MET A 883       7.709  74.117 -10.746  1.00 49.70           N  
ATOM   4774  CA  MET A 883       6.268  74.028 -10.483  1.00 60.65           C  
ATOM   4775  C   MET A 883       5.474  73.485 -11.678  1.00104.43           C  
ATOM   4776  O   MET A 883       5.945  73.514 -12.816  1.00 72.78           O  
ATOM   4777  CB  MET A 883       5.692  75.376 -10.013  1.00 62.54           C  
ATOM   4778  CG  MET A 883       6.321  75.919  -8.733  1.00 65.75           C  
ATOM   4779  SD  MET A 883       6.548  74.761  -7.344  1.00 69.18           S  
ATOM   4780  CE  MET A 883       4.859  74.366  -6.947  1.00 65.63           C  
TER   
HETATM 4781 ZN    ZN A1001       4.540  58.951   8.346  1.00 25.95          ZN2+
HETATM 4782 ZN    ZN A1002      45.783  62.518  26.493  1.00 39.94          ZN2+
HETATM 4783  C   5UH A1003      17.944  58.401  10.751  1.00 35.72           C  
HETATM 4784  O   5UH A1003      18.251  59.590  10.017  1.00 34.87           O  
HETATM 4785  C1  5UH A1003      18.089  60.846  10.569  1.00 37.50           C  
HETATM 4786  O1  5UH A1003      18.723  66.855  12.207  1.00 57.00           O  
HETATM 4787  C2  5UH A1003      17.901  61.027  11.952  1.00 39.02           C  
HETATM 4788  O2  5UH A1003      19.853  65.026  12.671  1.00 57.33           O  
HETATM 4789  C3  5UH A1003      17.732  62.313  12.473  1.00 41.51           C  
HETATM 4790  C4  5UH A1003      17.761  63.446  11.653  1.00 41.99           C  
HETATM 4791  C5  5UH A1003      17.524  64.808  12.280  1.00 46.57           C  
HETATM 4792  C6  5UH A1003      18.788  65.618  12.386  1.00 54.41           C  
HETATM 4793  C7  5UH A1003      17.931  63.317  10.265  1.00 40.82           C  
HETATM 4794  C8  5UH A1003      18.115  62.050   9.682  1.00 38.69           C  
HETATM 4795  C9  5UH A1003      18.276  61.888   8.202  1.00 37.36           C  
HETATM 4796  C10 5UH A1003      19.204  60.987   7.663  1.00 35.05           C  
HETATM 4797  C11 5UH A1003      19.286  60.806   6.278  1.00 36.37           C  
HETATM 4798  C12 5UH A1003      18.489  61.555   5.418  1.00 37.81           C  
HETATM 4799  C13 5UH A1003      17.572  62.464   5.950  1.00 39.25           C  
HETATM 4800  C14 5UH A1003      17.451  62.616   7.334  1.00 38.21           C  
HETATM 4801  O   HOH A1101      11.281  47.850  -2.921  1.00 31.92           O  
HETATM 4802  O   HOH A1102      31.724  34.921  40.360  1.00 35.14           O  
HETATM 4803  O   HOH A1103      34.489  40.485  11.865  1.00 33.10           O  
HETATM 4804  O   HOH A1104      19.641  73.732  10.067  1.00 35.71           O  
HETATM 4805  O   HOH A1105      22.766  53.641   8.557  1.00 32.51           O  
HETATM 4806  O   HOH A1106       6.088  51.169  23.282  1.00 40.00           O  
HETATM 4807  O   HOH A1107       2.346  66.703   3.305  1.00 22.33           O  
HETATM 4808  O   HOH A1108      17.571  43.190   5.801  1.00 35.94           O  
HETATM 4809  O   HOH A1109      19.800  57.498 -12.231  1.00 34.77           O  
HETATM 4810  O   HOH A1110      26.744  56.485  37.764  1.00 46.35           O  
HETATM 4811  O   HOH A1111      29.904  43.078  33.857  1.00 23.33           O  
HETATM 4812  O   HOH A1112      13.286  52.366   3.899  1.00 46.29           O  
HETATM 4813  O   HOH A1113      32.083  54.918  17.164  1.00 34.15           O  
HETATM 4814  O   HOH A1114      25.088  63.792  -7.507  1.00 43.33           O  
HETATM 4815  O   HOH A1115      10.714  62.072  15.248  1.00 33.95           O  
HETATM 4816  O   HOH A1116      29.271  49.974  37.500  1.00 31.07           O  
HETATM 4817  O   HOH A1117       2.639  38.547  19.310  1.00 38.71           O  
HETATM 4818  O   HOH A1118      17.955  40.285  10.239  1.00 36.40           O  
HETATM 4819  O   HOH A1119      21.529  49.815  37.908  1.00 27.86           O  
HETATM 4820  O   HOH A1120       3.159  68.037  -3.999  1.00 37.40           O  
HETATM 4821  O   HOH A1121      14.714  46.911  25.204  1.00 19.04           O  
HETATM 4822  O   HOH A1122      28.920  52.724  37.239  1.00 36.91           O  
HETATM 4823  O   HOH A1123      54.332  59.885  19.272  1.00 42.02           O  
HETATM 4824  O   HOH A1124      22.016  66.506  13.156  1.00 41.97           O  
HETATM 4825  O   HOH A1125      20.566  33.821  43.976  1.00 40.98           O  
HETATM 4826  O   HOH A1126      23.252  56.222  -2.041  1.00 38.28           O  
HETATM 4827  O   HOH A1127       7.929  45.143 -11.781  1.00 38.85           O  
HETATM 4828  O   HOH A1128      13.871  36.172  22.164  1.00 27.17           O  
HETATM 4829  O   HOH A1129      45.877  64.100  33.477  1.00 51.11           O  
HETATM 4830  O   HOH A1130      28.290  45.843  29.941  1.00 23.00           O  
HETATM 4831  O   HOH A1131      37.301  61.791  39.099  1.00 49.09           O  
HETATM 4832  O   HOH A1132      15.776  50.930  27.990  1.00 22.96           O  
HETATM 4833  O   HOH A1133      38.044  40.718  22.511  1.00 28.83           O  
HETATM 4834  O   HOH A1134      26.157  55.553  34.688  1.00 28.08           O  
HETATM 4835  O   HOH A1135       9.898  41.823  35.301  1.00 37.94           O  
HETATM 4836  O   HOH A1136       6.978  43.697  35.453  1.00 48.04           O  
HETATM 4837  O   HOH A1137      11.863  76.599  12.941  1.00 35.66           O  
HETATM 4838  O   HOH A1138      54.970  63.777  12.988  1.00 39.57           O  
HETATM 4839  O   HOH A1139      39.851  40.569  15.377  1.00 31.61           O  
HETATM 4840  O   HOH A1140      12.455  50.458  32.791  1.00 20.84           O  
HETATM 4841  O   HOH A1141      14.782  29.573  24.545  1.00 33.99           O  
HETATM 4842  O   HOH A1142      51.904  62.202   5.348  1.00 45.56           O  
HETATM 4843  O   HOH A1143       3.143  70.143   8.869  1.00 28.96           O  
HETATM 4844  O   HOH A1144      39.393  46.792  11.782  1.00 31.78           O  
HETATM 4845  O   HOH A1145      15.711  35.897  44.643  1.00 59.79           O  
HETATM 4846  O   HOH A1146      16.976  52.029  24.381  1.00 33.76           O  
HETATM 4847  O   HOH A1147       8.485  49.022  22.718  1.00 26.08           O  
HETATM 4848  O   HOH A1148       2.413  84.216  -2.289  1.00 48.67           O  
HETATM 4849  O   HOH A1149      26.143  62.961   8.405  1.00 37.71           O  
HETATM 4850  O   HOH A1150      21.480  47.167  41.283  1.00 25.90           O  
HETATM 4851  O   HOH A1151      17.562  42.937  -9.929  1.00 45.53           O  
HETATM 4852  O   HOH A1152      17.928  45.391  40.620  1.00 36.38           O  
HETATM 4853  O   HOH A1153      21.208  40.552  10.229  1.00 27.28           O  
HETATM 4854  O   HOH A1154      21.052  58.789  35.131  1.00 51.60           O  
HETATM 4855  O   HOH A1155      46.803  54.909  38.399  1.00 60.56           O  
HETATM 4856  O   HOH A1156      24.419  50.073  14.019  1.00 22.19           O  
HETATM 4857  O   HOH A1157      11.839  54.130  20.718  1.00 42.42           O  
HETATM 4858  O   HOH A1158      20.919  59.803  13.642  1.00 42.43           O  
HETATM 4859  O   HOH A1159      31.689  31.233  24.035  1.00 45.61           O  
HETATM 4860  O   HOH A1160      28.145  25.297  22.354  1.00 65.50           O  
HETATM 4861  O   HOH A1161      14.266  38.397   7.533  1.00 41.72           O  
HETATM 4862  O   HOH A1162      24.374  62.529  -5.201  1.00 34.87           O  
HETATM 4863  O   HOH A1163      12.268  44.335   3.350  1.00 22.62           O  
HETATM 4864  O   HOH A1164      25.704  48.141  33.342  1.00 21.25           O  
HETATM 4865  O   HOH A1165      17.867  59.510  15.586  1.00 44.59           O  
HETATM 4866  O   HOH A1166      18.159  76.130   6.782  1.00 34.95           O  
HETATM 4867  O   HOH A1167      48.533  47.250  14.759  1.00 45.14           O  
HETATM 4868  O   HOH A1168      18.756  57.758  25.602  1.00 33.68           O  
HETATM 4869  O   HOH A1169       6.727  83.127   5.661  1.00 37.53           O  
HETATM 4870  O   HOH A1170       6.394  66.524  16.492  1.00 37.11           O  
HETATM 4871  O   HOH A1171      13.654  54.915  18.763  1.00 46.91           O  
HETATM 4872  O   HOH A1172      -2.138  67.001   9.660  1.00 47.36           O  
HETATM 4873  O   HOH A1173      21.835  45.339   4.439  1.00 41.28           O  
HETATM 4874  O   HOH A1174      30.724  50.321  12.390  1.00 26.76           O  
HETATM 4875  O   HOH A1175       2.556  49.182  29.209  1.00 47.07           O  
HETATM 4876  O   HOH A1176      18.077  75.439  -7.732  1.00 40.14           O  
HETATM 4877  O   HOH A1177      24.736  55.181   7.524  1.00 44.04           O  
HETATM 4878  O   HOH A1178       5.744  41.396   7.444  1.00 42.91           O  
HETATM 4879  O   HOH A1179      11.393  38.442  34.396  1.00 39.21           O  
HETATM 4880  O   HOH A1180      15.427  42.610  31.280  1.00 23.53           O  
HETATM 4881  O   HOH A1181       2.845  44.370  26.865  1.00 48.02           O  
HETATM 4882  O   HOH A1182      20.406  62.955  14.352  1.00 46.77           O  
HETATM 4883  O   HOH A1183      51.742  60.337   9.504  1.00148.45           O  
HETATM 4884  O   HOH A1184       2.647  45.020   8.873  1.00 51.67           O  
HETATM 4885  O   HOH A1185       8.447  51.998  11.164  1.00 21.12           O  
HETATM 4886  O   HOH A1186      34.573  52.522  26.815  1.00 40.42           O  
HETATM 4887  O   HOH A1187      31.043  29.292  30.029  1.00 50.87           O  
HETATM 4888  O   HOH A1188      32.232  40.587   8.207  1.00 31.74           O  
HETATM 4889  O   HOH A1189      16.318  77.355 -10.166  1.00 38.58           O  
HETATM 4890  O   HOH A1190      17.880  92.603  -6.173  1.00 40.95           O  
HETATM 4891  O   HOH A1191      29.353  46.537  27.523  1.00 25.95           O  
HETATM 4892  O   HOH A1192      17.993  67.201   9.600  1.00 42.43           O  
HETATM 4893  O   HOH A1193      13.621  68.942  -6.177  1.00 55.75           O  
HETATM 4894  O   HOH A1194       7.617  80.548 -10.700  1.00 57.48           O  
HETATM 4895  O   HOH A1195      36.256  38.954  23.742  1.00 32.81           O  
HETATM 4896  O   HOH A1196      19.937  52.539  -2.226  1.00 35.34           O  
HETATM 4897  O   HOH A1197      38.596  77.234  27.581  1.00 57.79           O  
HETATM 4898  O   HOH A1198      15.555  85.157   9.238  1.00 49.93           O  
HETATM 4899  O   HOH A1199      27.980  34.459  47.945  1.00 36.83           O  
HETATM 4900  O   HOH A1200      42.489  61.466  23.538  1.00 37.17           O  
HETATM 4901  O   HOH A1201      47.671  60.559  33.770  1.00 43.74           O  
HETATM 4902  O   HOH A1202      31.366  71.497   3.504  1.00 79.89           O  
HETATM 4903  O   HOH A1203      -5.123  53.665   5.602  1.00 48.97           O  
HETATM 4904  O   HOH A1204      17.644  70.229 -12.229  1.00 50.17           O  
HETATM 4905  O   HOH A1205      21.173  59.490   2.906  1.00 29.18           O  
HETATM 4906  O   HOH A1206       1.688  37.082  23.062  1.00 50.16           O  
HETATM 4907  O   HOH A1207      38.231  44.745  30.741  1.00 43.66           O  
HETATM 4908  O   HOH A1208      14.139  68.859   7.162  1.00 24.48           O  
HETATM 4909  O   HOH A1209      37.053  62.296  27.921  1.00 49.20           O  
HETATM 4910  O   HOH A1210      14.906  31.594  12.767  1.00 48.73           O  
HETATM 4911  O   HOH A1211      38.976  56.107   6.671  1.00 36.81           O  
HETATM 4912  O   HOH A1212      11.245  52.923  33.457  1.00 26.55           O  
HETATM 4913  O   HOH A1213      31.725  34.392  26.518  1.00 33.05           O  
HETATM 4914  O   HOH A1214       5.173  80.668   1.467  1.00 40.37           O  
HETATM 4915  O   HOH A1215      35.835  53.042  35.650  1.00 51.67           O  
HETATM 4916  O   HOH A1216      30.159  52.818  14.102  1.00 46.95           O  
HETATM 4917  O   HOH A1217      22.863  69.281  39.691  1.00 56.48           O  
HETATM 4918  O   HOH A1218      11.333  53.671 -17.756  1.00 40.31           O  
HETATM 4919  O   HOH A1219      10.380  36.426  25.196  1.00 37.68           O  
HETATM 4920  O   HOH A1220      27.805  77.351  -5.814  1.00 55.21           O  
HETATM 4921  O   HOH A1221      46.511  44.423  12.180  1.00 57.50           O  
HETATM 4922  O   HOH A1222      21.097  27.396  27.698  1.00 46.53           O  
HETATM 4923  O   HOH A1223      41.636  52.724  15.074  1.00 25.50           O  
HETATM 4924  O   HOH A1224      47.226  52.080  10.341  1.00 38.41           O  
HETATM 4925  O   HOH A1225      -1.055  80.554   3.429  1.00 43.47           O  
HETATM 4926  O   HOH A1226      19.964  69.731  -8.542  1.00 29.05           O  
HETATM 4927  O   HOH A1227      54.082  68.096  35.424  1.00 64.29           O  
HETATM 4928  O   HOH A1228       8.282  30.581  22.212  1.00 39.61           O  
HETATM 4929  O   HOH A1229      16.774  70.918  -7.786  1.00 43.89           O  
HETATM 4930  O   HOH A1230      23.411  29.646  38.309  1.00 57.78           O  
HETATM 4931  O   HOH A1231       4.554  39.575  28.522  1.00 49.44           O  
HETATM 4932  O   HOH A1232      17.071  29.277  33.735  1.00 33.50           O  
HETATM 4933  O   HOH A1233      31.373  44.986   7.078  1.00 40.77           O  
HETATM 4934  O   HOH A1234      33.475  34.796  34.012  1.00 44.39           O  
HETATM 4935  O   HOH A1235       3.692  38.006  16.865  1.00 37.96           O  
HETATM 4936  O   HOH A1236      23.074  39.945  45.369  1.00 43.86           O  
HETATM 4937  O   HOH A1237       0.265  55.568   2.411  1.00 39.13           O  
HETATM 4938  O   HOH A1238      38.385  53.859  36.115  1.00 49.03           O
[truncated: 19,608 more chars]
