# Supplementary material for: Solvent-Site Prediction for Fragment Docking and Its Implication on Fragment-Based Drug Discovery
Source: J Chem Inf Model. 2025 Nov 24;65(23):12959–77. doi: 10.1021/acs.jcim.5c02352 (PMC12690578; doi:10.1021/acs.jcim.5c02352)
Supplement: Supplementary file 3 [file ci5c02352_si_003.zip › Frag2Lead_dataset/2016-14/rec-lead.pdb]

ATOM      1  N   ASN A 272      42.319  58.909  42.491  1.00 69.97           N  
ATOM      2  CA  ASN A 272      41.819  59.393  41.200  1.00 69.47           C  
ATOM      3  C   ASN A 272      42.729  60.456  40.567  1.00 70.73           C  
ATOM      4  O   ASN A 272      42.817  60.527  39.335  1.00 69.78           O  
ATOM      5  CB  ASN A 272      40.384  59.933  41.332  1.00 72.00           C  
ATOM      6  CG  ASN A 272      39.670  60.207  40.016  1.00100.99           C  
ATOM      7  ND2 ASN A 272      39.949  59.418  38.991  1.00 92.08           N  
ATOM      8  OD1 ASN A 272      38.832  61.111  39.908  1.00 99.11           O  
ATOM      9  N   MET A 273      43.402  61.277  41.408  1.00 64.99           N  
ATOM     10  CA  MET A 273      44.294  62.355  40.971  1.00 63.51           C  
ATOM     11  C   MET A 273      45.511  61.888  40.165  1.00 64.39           C  
ATOM     12  O   MET A 273      46.072  62.687  39.426  1.00 64.01           O  
ATOM     13  CB  MET A 273      44.732  63.237  42.154  1.00 65.98           C  
ATOM     14  CG  MET A 273      43.638  64.166  42.670  1.00 69.78           C  
ATOM     15  SD  MET A 273      42.996  65.367  41.462  1.00 74.34           S  
ATOM     16  CE  MET A 273      44.389  66.481  41.322  1.00 70.91           C  
ATOM     17  N   ASP A 274      45.907  60.604  40.272  1.00 59.29           N  
ATOM     18  CA  ASP A 274      47.051  60.083  39.517  1.00 58.26           C  
ATOM     19  C   ASP A 274      46.795  60.018  38.000  1.00 57.89           C  
ATOM     20  O   ASP A 274      47.750  60.057  37.221  1.00 58.94           O  
ATOM     21  CB  ASP A 274      47.537  58.725  40.075  1.00 60.91           C  
ATOM     22  CG  ASP A 274      46.498  57.612  40.135  1.00 79.64           C  
ATOM     23  OD1 ASP A 274      45.421  57.833  40.740  1.00 81.13           O  
ATOM     24  OD2 ASP A 274      46.800  56.490  39.654  1.00 88.54           O1-
ATOM     25  N   VAL A 275      45.521  59.950  37.580  1.00 49.51           N  
ATOM     26  CA  VAL A 275      45.165  59.878  36.163  1.00 47.76           C  
ATOM     27  C   VAL A 275      44.789  61.265  35.611  1.00 48.08           C  
ATOM     28  O   VAL A 275      45.173  61.605  34.479  1.00 47.32           O  
ATOM     29  CB  VAL A 275      44.041  58.816  35.939  1.00 52.05           C  
ATOM     30  CG1 VAL A 275      43.557  58.790  34.491  1.00 51.53           C  
ATOM     31  CG2 VAL A 275      44.494  57.422  36.375  1.00 51.93           C  
ATOM     32  N   ILE A 276      44.034  62.056  36.404  1.00 42.34           N  
ATOM     33  CA  ILE A 276      43.504  63.364  35.988  1.00 41.77           C  
ATOM     34  C   ILE A 276      44.327  64.581  36.441  1.00 45.05           C  
ATOM     35  O   ILE A 276      44.143  65.667  35.883  1.00 44.54           O  
ATOM     36  CB  ILE A 276      42.012  63.520  36.415  1.00 44.77           C  
ATOM     37  CG1 ILE A 276      41.838  63.476  37.973  1.00 44.93           C  
ATOM     38  CG2 ILE A 276      41.123  62.492  35.679  1.00 45.26           C  
ATOM     39  CD1 ILE A 276      40.470  63.776  38.521  1.00 47.24           C  
ATOM     40  N   GLY A 277      45.184  64.393  37.443  1.00 42.27           N  
ATOM     41  CA  GLY A 277      46.010  65.441  38.049  1.00 42.31           C  
ATOM     42  C   GLY A 277      46.813  66.321  37.114  1.00 45.58           C  
ATOM     43  O   GLY A 277      46.831  67.540  37.286  1.00 45.18           O  
ATOM     44  N   GLU A 278      47.471  65.716  36.113  1.00 42.41           N  
ATOM     45  CA  GLU A 278      48.288  66.471  35.172  1.00 41.88           C  
ATOM     46  C   GLU A 278      47.459  67.462  34.345  1.00 46.40           C  
ATOM     47  O   GLU A 278      47.857  68.627  34.234  1.00 46.24           O  
ATOM     48  CB  GLU A 278      49.149  65.546  34.299  1.00 43.05           C  
ATOM     49  CG  GLU A 278      50.043  66.260  33.284  1.00 51.94           C  
ATOM     50  CD  GLU A 278      51.059  67.259  33.824  1.00 66.59           C  
ATOM     51  OE1 GLU A 278      51.570  67.057  34.950  1.00 53.16           O  
ATOM     52  OE2 GLU A 278      51.345  68.248  33.110  1.00 52.68           O1-
ATOM     53  N   ARG A 279      46.286  67.026  33.830  1.00 42.05           N  
ATOM     54  CA  ARG A 279      45.393  67.873  33.026  1.00 41.48           C  
ATOM     55  C   ARG A 279      44.896  69.079  33.829  1.00 45.98           C  
ATOM     56  O   ARG A 279      44.931  70.188  33.306  1.00 46.84           O  
ATOM     57  CB  ARG A 279      44.187  67.079  32.523  1.00 37.89           C  
ATOM     58  CG  ARG A 279      44.418  66.413  31.192  1.00 39.50           C  
ATOM     59  CD  ARG A 279      43.324  65.405  30.922  1.00 41.07           C  
ATOM     60  NE  ARG A 279      43.501  64.191  31.714  1.00 41.62           N  
ATOM     61  CZ  ARG A 279      42.781  63.085  31.561  1.00 53.34           C  
ATOM     62  NH1 ARG A 279      41.836  63.025  30.630  1.00 40.01           N1+
ATOM     63  NH2 ARG A 279      43.001  62.031  32.333  1.00 35.62           N  
ATOM     64  N   ILE A 280      44.421  68.852  35.076  1.00 41.94           N  
ATOM     65  CA  ILE A 280      43.925  69.899  35.982  1.00 41.85           C  
ATOM     66  C   ILE A 280      45.069  70.890  36.283  1.00 46.21           C  
ATOM     67  O   ILE A 280      44.867  72.097  36.160  1.00 45.83           O  
ATOM     68  CB  ILE A 280      43.239  69.294  37.247  1.00 45.04           C  
ATOM     69  CG1 ILE A 280      41.965  68.491  36.847  1.00 45.70           C  
ATOM     70  CG2 ILE A 280      42.904  70.382  38.299  1.00 45.32           C  
ATOM     71  CD1 ILE A 280      41.557  67.426  37.785  1.00 53.71           C  
ATOM     72  N   LYS A 281      46.282  70.369  36.574  1.00 43.36           N  
ATOM     73  CA  LYS A 281      47.503  71.159  36.808  1.00 43.09           C  
ATOM     74  C   LYS A 281      47.815  72.120  35.627  1.00 46.65           C  
ATOM     75  O   LYS A 281      48.085  73.295  35.868  1.00 46.99           O  
ATOM     76  CB  LYS A 281      48.689  70.236  37.132  1.00 44.99           C  
ATOM     77  CG  LYS A 281      50.009  70.949  37.429  1.00 61.40           C  
ATOM     78  CD  LYS A 281      51.139  69.941  37.674  1.00 72.34           C  
ATOM     79  CE  LYS A 281      52.512  70.536  37.474  1.00 80.36           C  
ATOM     80  NZ  LYS A 281      52.874  70.636  36.034  1.00 88.10           N1+
ATOM     81  N   ARG A 282      47.709  71.652  34.373  1.00 42.39           N  
ATOM     82  CA  ARG A 282      47.959  72.499  33.204  1.00 42.15           C  
ATOM     83  C   ARG A 282      46.906  73.580  33.022  1.00 48.02           C  
ATOM     84  O   ARG A 282      47.244  74.674  32.567  1.00 47.91           O  
ATOM     85  CB  ARG A 282      48.120  71.689  31.916  1.00 40.68           C  
ATOM     86  CG  ARG A 282      49.321  70.766  31.943  1.00 45.15           C  
ATOM     87  CD  ARG A 282      49.540  70.167  30.583  1.00 51.19           C  
ATOM     88  NE  ARG A 282      50.627  69.189  30.596  1.00 54.71           N  
ATOM     89  CZ  ARG A 282      51.137  68.630  29.508  1.00 59.66           C  
ATOM     90  NH1 ARG A 282      50.659  68.937  28.309  1.00 47.20           N1+
ATOM     91  NH2 ARG A 282      52.122  67.753  29.608  1.00 48.11           N  
ATOM     92  N   ILE A 283      45.638  73.277  33.377  1.00 44.71           N  
ATOM     93  CA  ILE A 283      44.519  74.218  33.303  1.00 44.97           C  
ATOM     94  C   ILE A 283      44.689  75.290  34.404  1.00 51.68           C  
ATOM     95  O   ILE A 283      44.593  76.481  34.118  1.00 52.56           O  
ATOM     96  CB  ILE A 283      43.161  73.464  33.398  1.00 47.24           C  
ATOM     97  CG1 ILE A 283      42.911  72.586  32.131  1.00 47.07           C  
ATOM     98  CG2 ILE A 283      42.003  74.441  33.640  1.00 47.59           C  
ATOM     99  CD1 ILE A 283      41.858  71.426  32.317  1.00 47.99           C  
ATOM    100  N   LYS A 284      44.943  74.842  35.647  1.00 49.14           N  
ATOM    101  CA  LYS A 284      45.175  75.650  36.837  1.00 50.74           C  
ATOM    102  C   LYS A 284      46.333  76.648  36.589  1.00 58.80           C  
ATOM    103  O   LYS A 284      46.215  77.818  36.973  1.00 59.63           O  
ATOM    104  CB  LYS A 284      45.517  74.711  38.005  1.00 53.03           C  
ATOM    105  CG  LYS A 284      45.367  75.295  39.397  1.00 67.92           C  
ATOM    106  CD  LYS A 284      45.608  74.208  40.456  1.00 75.65           C  
ATOM    107  CE  LYS A 284      45.270  74.630  41.872  1.00 83.24           C  
ATOM    108  NZ  LYS A 284      46.201  75.664  42.401  1.00 90.52           N1+
ATOM    109  N   GLU A 285      47.426  76.187  35.923  1.00 55.62           N  
ATOM    110  CA  GLU A 285      48.613  76.996  35.610  1.00 55.82           C  
ATOM    111  C   GLU A 285      48.362  78.034  34.518  1.00 61.45           C  
ATOM    112  O   GLU A 285      48.893  79.141  34.602  1.00 62.18           O  
ATOM    113  CB  GLU A 285      49.819  76.111  35.268  1.00 57.02           C  
ATOM    114  CG  GLU A 285      50.508  75.545  36.503  1.00 67.63           C  
ATOM    115  CD  GLU A 285      51.576  74.480  36.304  1.00 87.77           C  
ATOM    116  OE1 GLU A 285      52.012  73.900  37.327  1.00 71.38           O  
ATOM    117  OE2 GLU A 285      51.984  74.228  35.145  1.00 79.49           O1-
ATOM    118  N   GLU A 286      47.552  77.683  33.503  1.00 57.84           N  
ATOM    119  CA  GLU A 286      47.206  78.572  32.396  1.00 57.71           C  
ATOM    120  C   GLU A 286      46.230  79.680  32.861  1.00 62.19           C  
ATOM    121  O   GLU A 286      46.123  80.713  32.197  1.00 62.97           O  
ATOM    122  CB  GLU A 286      46.619  77.747  31.233  1.00 59.37           C  
ATOM    123  CG  GLU A 286      46.283  78.530  29.969  1.00 74.67           C  
ATOM    124  CD  GLU A 286      47.148  78.214  28.766  1.00109.03           C  
ATOM    125  OE1 GLU A 286      46.910  77.168  28.118  1.00114.33           O  
ATOM    126  OE2 GLU A 286      48.049  79.027  28.454  1.00102.49           O1-
ATOM    127  N   HIS A 287      45.535  79.477  33.995  1.00 57.41           N  
ATOM    128  CA  HIS A 287      44.565  80.446  34.515  1.00 56.62           C  
ATOM    129  C   HIS A 287      44.835  80.759  35.992  1.00 64.11           C  
ATOM    130  O   HIS A 287      43.888  80.927  36.761  1.00 63.99           O  
ATOM    131  CB  HIS A 287      43.122  79.921  34.304  1.00 56.35           C  
ATOM    132  CG  HIS A 287      42.809  79.514  32.896  1.00 58.93           C  
ATOM    133  CD2 HIS A 287      42.890  78.296  32.309  1.00 60.18           C  
ATOM    134  ND1 HIS A 287      42.373  80.434  31.956  1.00 60.35           N  
ATOM    135  CE1 HIS A 287      42.219  79.754  30.831  1.00 59.50           C  
ATOM    136  NE2 HIS A 287      42.514  78.464  30.994  1.00 59.89           N  
ATOM    137  N   ASN A 288      46.124  80.864  36.391  1.00 63.08           N  
ATOM    138  CA  ASN A 288      46.514  81.108  37.788  1.00 64.09           C  
ATOM    139  C   ASN A 288      46.057  82.479  38.328  1.00 68.35           C  
ATOM    140  O   ASN A 288      46.021  82.682  39.547  1.00 68.45           O  
ATOM    141  CB  ASN A 288      48.020  80.891  37.993  1.00 68.53           C  
ATOM    142  CG  ASN A 288      48.896  82.013  37.483  1.00101.53           C  
ATOM    143  ND2 ASN A 288      49.797  82.476  38.338  1.00 97.47           N  
ATOM    144  OD1 ASN A 288      48.784  82.466  36.333  1.00 93.82           O  
ATOM    145  N   SER A 289      45.681  83.388  37.419  1.00 64.02           N  
ATOM    146  CA  SER A 289      45.191  84.723  37.740  1.00 63.64           C  
ATOM    147  C   SER A 289      43.747  84.680  38.263  1.00 64.36           C  
ATOM    148  O   SER A 289      43.446  85.333  39.259  1.00 63.66           O  
ATOM    149  CB  SER A 289      45.299  85.623  36.509  1.00 69.31           C  
ATOM    150  OG  SER A 289      44.799  86.931  36.727  1.00 82.44           O  
ATOM    151  N   THR A 290      42.862  83.902  37.602  1.00 59.04           N  
ATOM    152  CA  THR A 290      41.436  83.825  37.954  1.00 57.15           C  
ATOM    153  C   THR A 290      40.997  82.476  38.554  1.00 57.67           C  
ATOM    154  O   THR A 290      39.827  82.344  38.924  1.00 56.76           O  
ATOM    155  CB  THR A 290      40.566  84.201  36.746  1.00 63.26           C  
ATOM    156  CG2 THR A 290      40.856  85.602  36.219  1.00 60.92           C  
ATOM    157  OG1 THR A 290      40.734  83.226  35.712  1.00 63.59           O  
ATOM    158  N   TRP A 291      41.917  81.493  38.668  1.00 51.90           N  
ATOM    159  CA  TRP A 291      41.618  80.170  39.241  1.00 50.99           C  
ATOM    160  C   TRP A 291      41.167  80.276  40.705  1.00 55.44           C  
ATOM    161  O   TRP A 291      41.845  80.898  41.526  1.00 55.59           O  
ATOM    162  CB  TRP A 291      42.810  79.195  39.100  1.00 48.85           C  
ATOM    163  CG  TRP A 291      42.515  77.802  39.583  1.00 49.28           C  
ATOM    164  CD1 TRP A 291      42.733  77.303  40.833  1.00 52.08           C  
ATOM    165  CD2 TRP A 291      41.915  76.741  38.825  1.00 48.55           C  
ATOM    166  CE2 TRP A 291      41.803  75.626  39.684  1.00 52.39           C  
ATOM    167  CE3 TRP A 291      41.471  76.622  37.495  1.00 49.38           C  
ATOM    168  NE1 TRP A 291      42.285  76.005  40.911  1.00 51.08           N  
ATOM    169  CZ2 TRP A 291      41.280  74.401  39.251  1.00 51.43           C  
ATOM    170  CZ3 TRP A 291      40.920  75.421  37.080  1.00 50.55           C  
ATOM    171  CH2 TRP A 291      40.825  74.328  37.953  1.00 51.11           C  
ATOM    172  N   HIS A 292      40.015  79.678  41.017  1.00 51.02           N  
ATOM    173  CA  HIS A 292      39.443  79.679  42.371  1.00 50.41           C  
ATOM    174  C   HIS A 292      38.564  78.452  42.597  1.00 57.15           C  
ATOM    175  O   HIS A 292      38.096  77.832  41.634  1.00 56.32           O  
ATOM    176  CB  HIS A 292      38.628  80.967  42.616  1.00 49.71           C  
ATOM    177  CG  HIS A 292      37.465  81.141  41.684  1.00 52.04           C  
ATOM    178  CD2 HIS A 292      36.139  81.006  41.920  1.00 52.95           C  
ATOM    179  ND1 HIS A 292      37.647  81.504  40.357  1.00 53.39           N  
ATOM    180  CE1 HIS A 292      36.434  81.572  39.832  1.00 52.49           C  
ATOM    181  NE2 HIS A 292      35.494  81.293  40.737  1.00 52.68           N  
ATOM    182  N   TYR A 293      38.332  78.118  43.872  1.00 56.19           N  
ATOM    183  CA  TYR A 293      37.457  77.023  44.249  1.00 57.05           C  
ATOM    184  C   TYR A 293      36.108  77.599  44.670  1.00 63.76           C  
ATOM    185  O   TYR A 293      35.912  77.923  45.845  1.00 64.43           O  
ATOM    186  CB  TYR A 293      38.073  76.137  45.347  1.00 58.36           C  
ATOM    187  CG  TYR A 293      37.326  74.831  45.505  1.00 60.91           C  
ATOM    188  CD1 TYR A 293      36.267  74.713  46.403  1.00 63.29           C  
ATOM    189  CD2 TYR A 293      37.633  73.729  44.712  1.00 61.71           C  
ATOM    190  CE1 TYR A 293      35.544  73.525  46.518  1.00 64.67           C  
ATOM    191  CE2 TYR A 293      36.934  72.529  44.835  1.00 62.73           C  
ATOM    192  CZ  TYR A 293      35.881  72.436  45.730  1.00 70.30           C  
ATOM    193  OH  TYR A 293      35.177  71.260  45.833  1.00 71.22           O  
ATOM    194  N   ASP A 294      35.187  77.741  43.699  1.00 61.11           N  
ATOM    195  CA  ASP A 294      33.838  78.265  43.915  1.00 61.58           C  
ATOM    196  C   ASP A 294      33.042  77.228  44.714  1.00 67.91           C  
ATOM    197  O   ASP A 294      32.677  76.185  44.169  1.00 68.20           O  
ATOM    198  CB  ASP A 294      33.166  78.572  42.554  1.00 63.16           C  
ATOM    199  CG  ASP A 294      31.872  79.369  42.597  1.00 71.81           C  
ATOM    200  OD1 ASP A 294      31.100  79.203  43.566  1.00 71.77           O  
ATOM    201  OD2 ASP A 294      31.614  80.133  41.638  1.00 77.25           O1-
ATOM    202  N   ASP A 295      32.804  77.501  46.016  1.00 65.35           N  
ATOM    203  CA  ASP A 295      32.072  76.590  46.908  1.00 65.17           C  
ATOM    204  C   ASP A 295      30.541  76.647  46.708  1.00 66.05           C  
ATOM    205  O   ASP A 295      29.807  75.882  47.347  1.00 65.36           O  
ATOM    206  CB  ASP A 295      32.470  76.783  48.387  1.00 68.05           C  
ATOM    207  CG  ASP A 295      32.595  78.225  48.857  1.00 86.78           C  
ATOM    208  OD1 ASP A 295      31.703  79.047  48.520  1.00 88.18           O  
ATOM    209  OD2 ASP A 295      33.572  78.529  49.581  1.00 95.55           O1-
ATOM    210  N   GLU A 296      30.070  77.516  45.786  1.00 60.87           N  
ATOM    211  CA  GLU A 296      28.656  77.632  45.407  1.00 60.23           C  
ATOM    212  C   GLU A 296      28.422  76.821  44.096  1.00 61.39           C  
ATOM    213  O   GLU A 296      27.399  77.009  43.426  1.00 60.61           O  
ATOM    214  CB  GLU A 296      28.249  79.111  45.208  1.00 61.99           C  
ATOM    215  CG  GLU A 296      28.702  80.072  46.299  1.00 75.48           C  
ATOM    216  CD  GLU A 296      27.870  80.067  47.565  1.00 90.74           C  
ATOM    217  OE1 GLU A 296      26.806  80.728  47.577  1.00 79.07           O  
ATOM    218  OE2 GLU A 296      28.299  79.428  48.554  1.00 79.89           O1-
ATOM    219  N   ASN A 297      29.396  75.938  43.728  1.00 55.21           N  
ATOM    220  CA  ASN A 297      29.331  75.077  42.536  1.00 53.18           C  
ATOM    221  C   ASN A 297      28.157  74.073  42.688  1.00 52.07           C  
ATOM    222  O   ASN A 297      27.906  73.596  43.804  1.00 50.33           O  
ATOM    223  CB  ASN A 297      30.676  74.368  42.278  1.00 50.26           C  
ATOM    224  CG  ASN A 297      30.978  73.262  43.247  1.00 55.18           C  
ATOM    225  ND2 ASN A 297      30.513  72.072  42.943  1.00 45.43           N  
ATOM    226  OD1 ASN A 297      31.608  73.463  44.283  1.00 51.57           O  
ATOM    227  N   PRO A 298      27.411  73.775  41.601  1.00 45.44           N  
ATOM    228  CA  PRO A 298      26.220  72.927  41.747  1.00 44.09           C  
ATOM    229  C   PRO A 298      26.413  71.422  41.534  1.00 46.75           C  
ATOM    230  O   PRO A 298      25.411  70.702  41.500  1.00 47.01           O  
ATOM    231  CB  PRO A 298      25.275  73.517  40.699  1.00 46.28           C  
ATOM    232  CG  PRO A 298      26.202  73.992  39.584  1.00 50.98           C  
ATOM    233  CD  PRO A 298      27.547  74.277  40.216  1.00 46.88           C  
ATOM    234  N   TYR A 299      27.672  70.941  41.384  1.00 40.95           N  
ATOM    235  CA  TYR A 299      27.972  69.532  41.090  1.00 39.19           C  
ATOM    236  C   TYR A 299      27.743  68.640  42.276  1.00 45.50           C  
ATOM    237  O   TYR A 299      28.239  68.928  43.368  1.00 45.50           O  
ATOM    238  CB  TYR A 299      29.391  69.357  40.486  1.00 38.32           C  
ATOM    239  CG  TYR A 299      29.546  70.272  39.301  1.00 37.66           C  
ATOM    240  CD1 TYR A 299      28.858  70.027  38.120  1.00 39.06           C  
ATOM    241  CD2 TYR A 299      30.221  71.489  39.419  1.00 37.95           C  
ATOM    242  CE1 TYR A 299      28.842  70.956  37.084  1.00 40.12           C  
ATOM    243  CE2 TYR A 299      30.238  72.412  38.377  1.00 37.69           C  
ATOM    244  CZ  TYR A 299      29.545  72.140  37.211  1.00 42.97           C  
ATOM    245  OH  TYR A 299      29.527  73.026  36.170  1.00 42.37           O  
ATOM    246  N   LYS A 300      26.968  67.556  42.063  1.00 42.45           N  
ATOM    247  CA  LYS A 300      26.627  66.609  43.133  1.00 42.12           C  
ATOM    248  C   LYS A 300      27.231  65.238  42.934  1.00 45.46           C  
ATOM    249  O   LYS A 300      27.672  64.653  43.917  1.00 46.04           O  
ATOM    250  CB  LYS A 300      25.095  66.514  43.355  1.00 43.08           C  
ATOM    251  CG  LYS A 300      24.346  67.862  43.394  1.00 48.12           C  
ATOM    252  CD  LYS A 300      24.790  68.783  44.546  1.00 58.02           C  
ATOM    253  CE  LYS A 300      24.136  70.147  44.476  1.00 65.91           C  
ATOM    254  NZ  LYS A 300      24.965  71.188  45.134  1.00 71.51           N1+
ATOM    255  N   THR A 301      27.232  64.712  41.680  1.00 41.00           N  
ATOM    256  CA  THR A 301      27.777  63.378  41.337  1.00 41.01           C  
ATOM    257  C   THR A 301      29.145  63.474  40.597  1.00 45.34           C  
ATOM    258  O   THR A 301      29.855  62.474  40.496  1.00 45.60           O  
ATOM    259  CB  THR A 301      26.733  62.507  40.573  1.00 45.02           C  
ATOM    260  CG2 THR A 301      25.400  62.370  41.331  1.00 40.19           C  
ATOM    261  OG1 THR A 301      26.499  63.055  39.274  1.00 43.28           O  
ATOM    262  N   TRP A 302      29.513  64.673  40.122  1.00 40.24           N  
ATOM    263  CA  TRP A 302      30.799  64.943  39.460  1.00 40.23           C  
ATOM    264  C   TRP A 302      31.736  65.551  40.495  1.00 45.32           C  
ATOM    265  O   TRP A 302      31.283  66.336  41.344  1.00 44.78           O  
ATOM    266  CB  TRP A 302      30.625  65.959  38.313  1.00 38.68           C  
ATOM    267  CG  TRP A 302      29.860  65.455  37.128  1.00 40.22           C  
ATOM    268  CD1 TRP A 302      28.522  65.217  37.057  1.00 43.14           C  
ATOM    269  CD2 TRP A 302      30.395  65.135  35.830  1.00 40.50           C  
ATOM    270  CE2 TRP A 302      29.319  64.688  35.034  1.00 44.79           C  
ATOM    271  CE3 TRP A 302      31.691  65.143  35.274  1.00 41.45           C  
ATOM    272  NE1 TRP A 302      28.190  64.740  35.810  1.00 43.30           N  
ATOM    273  CZ2 TRP A 302      29.492  64.286  33.697  1.00 43.81           C  
ATOM    274  CZ3 TRP A 302      31.856  64.762  33.952  1.00 42.55           C  
ATOM    275  CH2 TRP A 302      30.773  64.308  33.189  1.00 43.15           C  
ATOM    276  N   ALA A 303      33.035  65.209  40.424  1.00 41.65           N  
ATOM    277  CA  ALA A 303      34.052  65.797  41.310  1.00 41.28           C  
ATOM    278  C   ALA A 303      34.367  67.181  40.735  1.00 44.81           C  
ATOM    279  O   ALA A 303      34.609  67.302  39.535  1.00 45.47           O  
ATOM    280  CB  ALA A 303      35.300  64.930  41.342  1.00 41.27           C  
ATOM    281  N   TYR A 304      34.247  68.227  41.547  1.00 40.69           N  
ATOM    282  CA  TYR A 304      34.516  69.595  41.089  1.00 39.66           C  
ATOM    283  C   TYR A 304      35.921  70.018  41.537  1.00 44.35           C  
ATOM    284  O   TYR A 304      36.235  69.909  42.719  1.00 44.70           O  
ATOM    285  CB  TYR A 304      33.407  70.568  41.546  1.00 40.20           C  
ATOM    286  CG  TYR A 304      33.798  72.028  41.474  1.00 40.43           C  
ATOM    287  CD1 TYR A 304      33.667  72.747  40.293  1.00 41.38           C  
ATOM    288  CD2 TYR A 304      34.304  72.688  42.591  1.00 41.88           C  
ATOM    289  CE1 TYR A 304      34.029  74.094  40.222  1.00 42.69           C  
ATOM    290  CE2 TYR A 304      34.650  74.038  42.540  1.00 42.84           C  
ATOM    291  CZ  TYR A 304      34.506  74.738  41.355  1.00 49.63           C  
ATOM    292  OH  TYR A 304      34.892  76.053  41.310  1.00 48.03           O  
ATOM    293  N   HIS A 305      36.775  70.454  40.596  1.00 40.93           N  
ATOM    294  CA  HIS A 305      38.159  70.798  40.945  1.00 41.12           C  
ATOM    295  C   HIS A 305      38.419  72.307  41.070  1.00 48.09           C  
ATOM    296  O   HIS A 305      39.257  72.705  41.886  1.00 48.70           O  
ATOM    297  CB  HIS A 305      39.149  70.133  39.981  1.00 41.11           C  
ATOM    298  CG  HIS A 305      38.973  68.649  39.945  1.00 43.87           C  
ATOM    299  CD2 HIS A 305      38.178  67.896  39.151  1.00 45.48           C  
ATOM    300  ND1 HIS A 305      39.585  67.831  40.866  1.00 45.38           N  
ATOM    301  CE1 HIS A 305      39.180  66.604  40.587  1.00 44.81           C  
ATOM    302  NE2 HIS A 305      38.323  66.596  39.571  1.00 45.33           N  
ATOM    303  N   GLY A 306      37.700  73.115  40.292  1.00 43.64           N  
ATOM    304  CA  GLY A 306      37.851  74.563  40.334  1.00 43.91           C  
ATOM    305  C   GLY A 306      37.302  75.276  39.118  1.00 48.66           C  
ATOM    306  O   GLY A 306      36.819  74.634  38.179  1.00 49.08           O  
ATOM    307  N   SER A 307      37.363  76.615  39.139  1.00 44.76           N  
ATOM    308  CA  SER A 307      36.852  77.461  38.058  1.00 43.98           C  
ATOM    309  C   SER A 307      37.801  78.579  37.678  1.00 48.99           C  
ATOM    310  O   SER A 307      38.626  79.005  38.486  1.00 48.57           O  
ATOM    311  CB  SER A 307      35.517  78.096  38.454  1.00 46.49           C  
ATOM    312  OG  SER A 307      34.571  77.165  38.946  1.00 50.61           O  
ATOM    313  N   TYR A 308      37.616  79.106  36.465  1.00 45.74           N  
ATOM    314  CA  TYR A 308      38.329  80.264  35.953  1.00 45.87           C  
ATOM    315  C   TYR A 308      37.398  81.109  35.078  1.00 55.18           C  
ATOM    316  O   TYR A 308      36.398  80.592  34.572  1.00 55.20           O  
ATOM    317  CB  TYR A 308      39.620  79.867  35.225  1.00 45.13           C  
ATOM    318  CG  TYR A 308      39.432  78.985  34.009  1.00 42.36           C  
ATOM    319  CD1 TYR A 308      39.205  79.538  32.754  1.00 43.36           C  
ATOM    320  CD2 TYR A 308      39.566  77.603  34.099  1.00 41.76           C  
ATOM    321  CE1 TYR A 308      39.064  78.739  31.627  1.00 42.44           C  
ATOM    322  CE2 TYR A 308      39.409  76.790  32.976  1.00 41.91           C  
ATOM    323  CZ  TYR A 308      39.186  77.367  31.739  1.00 45.42           C  
ATOM    324  OH  TYR A 308      39.062  76.604  30.609  1.00 43.32           O  
ATOM    325  N   GLU A 309      37.712  82.402  34.908  1.00 54.23           N  
ATOM    326  CA  GLU A 309      36.890  83.303  34.102  1.00 55.06           C  
ATOM    327  C   GLU A 309      37.007  83.010  32.613  1.00 59.17           C  
ATOM    328  O   GLU A 309      38.108  82.781  32.107  1.00 59.10           O  
ATOM    329  CB  GLU A 309      37.243  84.772  34.389  1.00 56.95           C  
ATOM    330  CG  GLU A 309      36.750  85.271  35.739  1.00 71.16           C  
ATOM    331  CD  GLU A 309      37.306  86.614  36.175  1.00 94.08           C  
ATOM    332  OE1 GLU A 309      37.285  87.568  35.363  1.00 84.25           O  
ATOM    333  OE2 GLU A 309      37.744  86.716  37.344  1.00 89.25           O1-
ATOM    334  N   VAL A 310      35.862  83.025  31.917  1.00 55.51           N  
ATOM    335  CA  VAL A 310      35.765  82.803  30.470  1.00 55.54           C  
ATOM    336  C   VAL A 310      34.787  83.773  29.825  1.00 59.93           C  
ATOM    337  O   VAL A 310      33.926  84.344  30.502  1.00 59.38           O  
ATOM    338  CB  VAL A 310      35.359  81.351  30.078  1.00 59.24           C  
ATOM    339  CG1 VAL A 310      36.545  80.411  30.085  1.00 59.18           C  
ATOM    340  CG2 VAL A 310      34.204  80.828  30.923  1.00 58.66           C  
ATOM    341  N   LYS A 311      34.870  83.881  28.496  1.00 57.40           N  
ATOM    342  CA  LYS A 311      33.940  84.667  27.701  1.00 58.18           C  
ATOM    343  C   LYS A 311      32.774  83.707  27.382  1.00 62.49           C  
ATOM    344  O   LYS A 311      33.023  82.577  26.939  1.00 61.78           O  
ATOM    345  CB  LYS A 311      34.633  85.151  26.416  1.00 60.76           C  
ATOM    346  CG  LYS A 311      33.885  86.239  25.677  1.00 73.24           C  
ATOM    347  CD  LYS A 311      34.399  86.370  24.265  1.00 82.04           C  
ATOM    348  CE  LYS A 311      33.735  87.513  23.549  1.00 93.38           C  
ATOM    349  NZ  LYS A 311      33.968  87.443  22.086  1.00102.86           N1+
ATOM    350  N   ALA A 312      31.526  84.121  27.683  1.00 59.21           N  
ATOM    351  CA  ALA A 312      30.332  83.307  27.427  1.00 59.19           C  
ATOM    352  C   ALA A 312      30.159  83.037  25.937  1.00 64.06           C  
ATOM    353  O   ALA A 312      30.308  83.946  25.117  1.00 64.01           O  
ATOM    354  CB  ALA A 312      29.089  83.988  27.973  1.00 59.78           C  
ATOM    355  N   THR A 313      29.854  81.785  25.594  1.00 61.22           N  
ATOM    356  CA  THR A 313      29.638  81.362  24.213  1.00 61.87           C  
ATOM    357  C   THR A 313      28.203  80.801  24.045  1.00 66.29           C  
ATOM    358  O   THR A 313      27.540  80.504  25.042  1.00 65.33           O  
ATOM    359  CB  THR A 313      30.784  80.424  23.757  1.00 72.82           C  
ATOM    360  CG2 THR A 313      30.725  79.029  24.397  1.00 69.93           C  
ATOM    361  OG1 THR A 313      30.795  80.338  22.332  1.00 78.47           O  
ATOM    362  N   GLY A 314      27.746  80.691  22.797  1.00 63.73           N  
ATOM    363  CA  GLY A 314      26.421  80.173  22.462  1.00 63.62           C  
ATOM    364  C   GLY A 314      25.367  81.232  22.194  1.00 67.57           C  
ATOM    365  O   GLY A 314      25.684  82.422  22.074  1.00 66.81           O  
ATOM    366  N   SER A 315      24.103  80.792  22.062  1.00 64.11           N  
ATOM    367  CA  SER A 315      22.943  81.659  21.809  1.00 64.56           C  
ATOM    368  C   SER A 315      21.660  81.091  22.444  1.00 68.67           C  
ATOM    369  O   SER A 315      21.535  79.872  22.599  1.00 67.96           O  
ATOM    370  CB  SER A 315      22.741  81.871  20.310  1.00 67.97           C  
ATOM    371  OG  SER A 315      22.324  80.672  19.676  1.00 76.24           O  
ATOM    372  N   ALA A 316      20.714  81.974  22.818  1.00 65.63           N  
ATOM    373  CA  ALA A 316      19.439  81.552  23.408  1.00 65.64           C  
ATOM    374  C   ALA A 316      18.440  81.079  22.322  1.00 69.68           C  
ATOM    375  O   ALA A 316      17.545  80.275  22.618  1.00 69.23           O  
ATOM    376  CB  ALA A 316      18.841  82.679  24.236  1.00 66.22           C  
ATOM    377  N   SER A 317      18.615  81.577  21.072  1.00 65.67           N  
ATOM    378  CA  SER A 317      17.793  81.255  19.895  1.00 65.54           C  
ATOM    379  C   SER A 317      18.666  80.819  18.707  1.00 68.76           C  
ATOM    380  O   SER A 317      19.802  81.283  18.569  1.00 68.79           O  
ATOM    381  CB  SER A 317      16.980  82.478  19.465  1.00 68.85           C  
ATOM    382  OG  SER A 317      16.014  82.869  20.426  1.00 79.04           O  
ATOM    383  N   SER A 318      18.109  79.971  17.823  1.00 64.13           N  
ATOM    384  CA  SER A 318      18.771  79.529  16.594  1.00 63.73           C  
ATOM    385  C   SER A 318      18.447  80.529  15.458  1.00 66.03           C  
ATOM    386  O   SER A 318      17.341  81.090  15.435  1.00 65.38           O  
ATOM    387  CB  SER A 318      18.306  78.126  16.207  1.00 68.08           C  
ATOM    388  OG  SER A 318      18.685  77.135  17.150  1.00 77.03           O  
ATOM    389  N   MET A 319      19.409  80.765  14.534  1.00 61.13           N  
ATOM    390  CA  MET A 319      19.194  81.680  13.406  1.00 60.17           C  
ATOM    391  C   MET A 319      18.198  81.071  12.417  1.00 54.14           C  
ATOM    392  O   MET A 319      18.211  79.861  12.213  1.00 52.80           O  
ATOM    393  CB  MET A 319      20.513  82.044  12.706  1.00 64.35           C  
ATOM    394  CG  MET A 319      20.482  83.426  12.088  1.00 70.79           C  
ATOM    395  SD  MET A 319      21.257  83.533  10.453  1.00 77.95           S  
ATOM    396  CE  MET A 319      20.018  84.451   9.579  1.00 74.59           C  
ATOM    397  N   ILE A 320      17.314  81.901  11.847  1.00 44.66           N  
ATOM    398  CA  ILE A 320      16.268  81.476  10.917  1.00 41.60           C  
ATOM    399  C   ILE A 320      16.703  81.602   9.459  1.00 42.02           C  
ATOM    400  O   ILE A 320      17.197  82.650   9.047  1.00 40.65           O  
ATOM    401  CB  ILE A 320      14.911  82.210  11.185  1.00 43.68           C  
ATOM    402  CG1 ILE A 320      14.465  82.101  12.664  1.00 44.73           C  
ATOM    403  CG2 ILE A 320      13.783  81.763  10.219  1.00 42.05           C  
ATOM    404  CD1 ILE A 320      14.225  80.666  13.196  1.00 53.92           C  
ATOM    405  N   ASN A 321      16.450  80.550   8.671  1.00 37.65           N  
ATOM    406  CA  ASN A 321      16.721  80.550   7.237  1.00 37.10           C  
ATOM    407  C   ASN A 321      15.549  81.249   6.550  1.00 39.19           C  
ATOM    408  O   ASN A 321      14.461  80.684   6.448  1.00 38.61           O  
ATOM    409  CB  ASN A 321      16.946  79.113   6.717  1.00 36.67           C  
ATOM    410  CG  ASN A 321      17.394  79.021   5.268  1.00 46.08           C  
ATOM    411  ND2 ASN A 321      18.354  78.161   4.995  1.00 37.59           N  
ATOM    412  OD1 ASN A 321      16.841  79.661   4.368  1.00 39.85           O  
ATOM    413  N   GLY A 322      15.783  82.486   6.123  1.00 36.37           N  
ATOM    414  CA  GLY A 322      14.782  83.327   5.467  1.00 36.31           C  
ATOM    415  C   GLY A 322      14.225  82.795   4.159  1.00 39.36           C  
ATOM    416  O   GLY A 322      13.051  83.015   3.860  1.00 38.09           O  
ATOM    417  N   VAL A 323      15.061  82.105   3.358  1.00 37.21           N  
ATOM    418  CA  VAL A 323      14.642  81.507   2.079  1.00 36.57           C  
ATOM    419  C   VAL A 323      13.613  80.409   2.373  1.00 37.28           C  
ATOM    420  O   VAL A 323      12.547  80.410   1.767  1.00 36.37           O  
ATOM    421  CB  VAL A 323      15.837  81.000   1.204  1.00 40.64           C  
ATOM    422  CG1 VAL A 323      15.354  80.307  -0.070  1.00 40.49           C  
ATOM    423  CG2 VAL A 323      16.800  82.136   0.861  1.00 40.38           C  
ATOM    424  N   VAL A 324      13.915  79.504   3.327  1.00 32.63           N  
ATOM    425  CA  VAL A 324      12.972  78.438   3.704  1.00 31.12           C  
ATOM    426  C   VAL A 324      11.730  79.044   4.353  1.00 34.77           C  
ATOM    427  O   VAL A 324      10.622  78.679   3.973  1.00 33.49           O  
ATOM    428  CB  VAL A 324      13.625  77.297   4.555  1.00 34.08           C  
ATOM    429  CG1 VAL A 324      12.627  76.155   4.830  1.00 32.73           C  
ATOM    430  CG2 VAL A 324      14.860  76.740   3.854  1.00 33.22           C  
ATOM    431  N   LYS A 325      11.900  80.009   5.283  1.00 33.38           N  
ATOM    432  CA  LYS A 325      10.761  80.654   5.971  1.00 34.27           C  
ATOM    433  C   LYS A 325       9.770  81.337   4.987  1.00 39.99           C  
ATOM    434  O   LYS A 325       8.562  81.120   5.090  1.00 39.30           O  
ATOM    435  CB  LYS A 325      11.260  81.639   7.026  1.00 35.99           C  
ATOM    436  CG  LYS A 325      10.143  82.373   7.764  1.00 44.06           C  
ATOM    437  CD  LYS A 325      10.686  83.549   8.550  1.00 53.65           C  
ATOM    438  CE  LYS A 325       9.734  84.039   9.612  1.00 63.80           C  
ATOM    439  NZ  LYS A 325       8.503  84.649   9.043  1.00 75.63           N1+
ATOM    440  N   LEU A 326      10.290  82.101   4.002  1.00 38.67           N  
ATOM    441  CA  LEU A 326       9.446  82.778   3.008  1.00 38.96           C  
ATOM    442  C   LEU A 326       8.649  81.811   2.138  1.00 40.21           C  
ATOM    443  O   LEU A 326       7.558  82.157   1.667  1.00 39.13           O  
ATOM    444  CB  LEU A 326      10.285  83.692   2.104  1.00 40.60           C  
ATOM    445  CG  LEU A 326      10.004  85.203   2.164  1.00 48.03           C  
ATOM    446  CD1 LEU A 326      10.652  85.889   1.010  1.00 48.99           C  
ATOM    447  CD2 LEU A 326       8.500  85.517   2.075  1.00 53.34           C  
ATOM    448  N   LEU A 327       9.172  80.589   1.945  1.00 34.56           N  
ATOM    449  CA  LEU A 327       8.514  79.604   1.094  1.00 33.53           C  
ATOM    450  C   LEU A 327       7.693  78.553   1.875  1.00 36.33           C  
ATOM    451  O   LEU A 327       7.165  77.611   1.273  1.00 36.12           O  
ATOM    452  CB  LEU A 327       9.542  78.962   0.137  1.00 33.10           C  
ATOM    453  CG  LEU A 327      10.288  79.986  -0.769  1.00 37.55           C  
ATOM    454  CD1 LEU A 327      11.389  79.327  -1.545  1.00 36.90           C  
ATOM    455  CD2 LEU A 327       9.345  80.674  -1.743  1.00 38.42           C  
ATOM    456  N   THR A 328       7.527  78.749   3.189  1.00 33.87           N  
ATOM    457  CA  THR A 328       6.740  77.853   4.064  1.00 32.99           C  
ATOM    458  C   THR A 328       5.855  78.710   5.001  1.00 38.20           C  
ATOM    459  O   THR A 328       5.795  78.449   6.207  1.00 36.20           O  
ATOM    460  CB  THR A 328       7.678  76.856   4.839  1.00 34.39           C  
ATOM    461  CG2 THR A 328       8.377  75.843   3.927  1.00 29.44           C  
ATOM    462  OG1 THR A 328       8.666  77.584   5.564  1.00 32.07           O  
ATOM    463  N   LYS A 329       5.191  79.750   4.446  1.00 36.53           N  
ATOM    464  CA  LYS A 329       4.336  80.676   5.220  1.00 37.20           C  
ATOM    465  C   LYS A 329       3.308  79.965   6.152  1.00 38.87           C  
ATOM    466  O   LYS A 329       3.227  80.371   7.302  1.00 40.37           O  
ATOM    467  CB  LYS A 329       3.641  81.719   4.322  1.00 39.98           C  
ATOM    468  CG  LYS A 329       3.123  82.927   5.107  1.00 55.91           C  
ATOM    469  CD  LYS A 329       2.344  83.907   4.243  1.00 66.28           C  
ATOM    470  CE  LYS A 329       1.587  84.926   5.073  1.00 81.48           C  
ATOM    471  NZ  LYS A 329       2.492  85.886   5.771  1.00 90.95           N1+
ATOM    472  N   PRO A 330       2.561  78.911   5.751  1.00 34.00           N  
ATOM    473  CA  PRO A 330       1.623  78.272   6.703  1.00 33.24           C  
ATOM    474  C   PRO A 330       2.236  77.698   7.986  1.00 36.16           C  
ATOM    475  O   PRO A 330       1.515  77.467   8.959  1.00 35.44           O  
ATOM    476  CB  PRO A 330       1.006  77.141   5.879  1.00 35.31           C  
ATOM    477  CG  PRO A 330       1.137  77.586   4.482  1.00 39.49           C  
ATOM    478  CD  PRO A 330       2.462  78.274   4.422  1.00 35.08           C  
ATOM    479  N   TRP A 331       3.550  77.483   7.998  1.00 32.77           N  
ATOM    480  CA  TRP A 331       4.217  76.929   9.173  1.00 32.87           C  
ATOM    481  C   TRP A 331       4.751  77.998  10.097  1.00 38.15           C  
ATOM    482  O   TRP A 331       5.319  77.672  11.149  1.00 37.27           O  
ATOM    483  CB  TRP A 331       5.279  75.907   8.767  1.00 30.87           C  
ATOM    484  CG  TRP A 331       4.627  74.687   8.195  1.00 30.89           C  
ATOM    485  CD1 TRP A 331       4.196  73.592   8.886  1.00 33.64           C  
ATOM    486  CD2 TRP A 331       4.180  74.514   6.842  1.00 30.66           C  
ATOM    487  CE2 TRP A 331       3.540  73.256   6.770  1.00 34.59           C  
ATOM    488  CE3 TRP A 331       4.310  75.281   5.661  1.00 32.25           C  
ATOM    489  NE1 TRP A 331       3.585  72.704   8.032  1.00 33.30           N  
ATOM    490  CZ2 TRP A 331       3.035  72.739   5.567  1.00 33.73           C  
ATOM    491  CZ3 TRP A 331       3.803  74.771   4.467  1.00 33.28           C  
ATOM    492  CH2 TRP A 331       3.165  73.521   4.429  1.00 33.83           C  
ATOM    493  N   ASP A 332       4.516  79.282   9.742  1.00 35.85           N  
ATOM    494  CA  ASP A 332       4.854  80.405  10.624  1.00 36.89           C  
ATOM    495  C   ASP A 332       3.934  80.252  11.874  1.00 44.49           C  
ATOM    496  O   ASP A 332       4.359  80.556  12.977  1.00 44.61           O  
ATOM    497  CB  ASP A 332       4.582  81.765   9.930  1.00 37.70           C  
ATOM    498  CG  ASP A 332       5.555  82.199   8.822  1.00 43.72           C  
ATOM    499  OD1 ASP A 332       6.595  81.535   8.640  1.00 41.76           O  
ATOM    500  OD2 ASP A 332       5.317  83.254   8.207  1.00 48.52           O1-
ATOM    501  N   VAL A 333       2.701  79.705  11.695  1.00 45.33           N  
ATOM    502  CA  VAL A 333       1.766  79.500  12.808  1.00 47.11           C  
ATOM    503  C   VAL A 333       1.778  78.041  13.320  1.00 52.49           C  
ATOM    504  O   VAL A 333       0.701  77.482  13.540  1.00 54.00           O  
ATOM    505  CB  VAL A 333       0.323  80.001  12.492  1.00 51.23           C  
ATOM    506  CG1 VAL A 333       0.295  81.516  12.263  1.00 50.84           C  
ATOM    507  CG2 VAL A 333      -0.286  79.252  11.308  1.00 51.25           C  
ATOM    508  N   VAL A 334       2.968  77.402  13.468  1.00 45.25           N  
ATOM    509  CA  VAL A 334       2.995  76.006  13.930  1.00 42.33           C  
ATOM    510  C   VAL A 334       3.885  75.878  15.179  1.00 41.75           C  
ATOM    511  O   VAL A 334       5.066  76.194  15.117  1.00 42.11           O  
ATOM    512  CB  VAL A 334       3.318  74.985  12.813  1.00 44.99           C  
ATOM    513  CG1 VAL A 334       3.485  73.579  13.375  1.00 44.67           C  
ATOM    514  CG2 VAL A 334       2.228  74.989  11.748  1.00 44.28           C  
ATOM    515  N   PRO A 335       3.307  75.475  16.340  1.00 34.52           N  
ATOM    516  CA  PRO A 335       4.094  75.420  17.582  1.00 33.80           C  
ATOM    517  C   PRO A 335       5.404  74.646  17.527  1.00 35.99           C  
ATOM    518  O   PRO A 335       6.406  75.181  18.001  1.00 36.46           O  
ATOM    519  CB  PRO A 335       3.111  74.805  18.586  1.00 35.23           C  
ATOM    520  CG  PRO A 335       1.796  75.218  18.097  1.00 38.97           C  
ATOM    521  CD  PRO A 335       1.905  75.105  16.598  1.00 34.55           C  
ATOM    522  N   MET A 336       5.429  73.427  16.939  1.00 31.30           N  
ATOM    523  CA  MET A 336       6.682  72.653  16.875  1.00 31.30           C  
ATOM    524  C   MET A 336       7.737  73.375  16.037  1.00 37.61           C  
ATOM    525  O   MET A 336       8.920  73.348  16.388  1.00 36.62           O  
ATOM    526  CB  MET A 336       6.448  71.215  16.371  1.00 34.10           C  
ATOM    527  CG  MET A 336       7.745  70.370  16.263  1.00 39.12           C  
ATOM    528  SD  MET A 336       8.719  70.251  17.817  1.00 44.46           S  
ATOM    529  CE  MET A 336       7.689  69.126  18.721  1.00 41.61           C  
ATOM    530  N   VAL A 337       7.301  74.068  14.961  1.00 36.03           N  
ATOM    531  CA  VAL A 337       8.206  74.844  14.091  1.00 36.04           C  
ATOM    532  C   VAL A 337       8.866  76.001  14.878  1.00 42.19           C  
ATOM    533  O   VAL A 337      10.074  76.208  14.751  1.00 42.73           O  
ATOM    534  CB  VAL A 337       7.489  75.290  12.782  1.00 39.18           C  
ATOM    535  CG1 VAL A 337       8.384  76.164  11.914  1.00 39.06           C  
ATOM    536  CG2 VAL A 337       7.003  74.077  11.989  1.00 38.63           C  
ATOM    537  N   THR A 338       8.092  76.687  15.745  1.00 41.37           N  
ATOM    538  CA  THR A 338       8.556  77.775  16.626  1.00 42.15           C  
ATOM    539  C   THR A 338       9.540  77.257  17.686  1.00 48.91           C  
ATOM    540  O   THR A 338      10.605  77.848  17.858  1.00 50.54           O  
ATOM    541  CB  THR A 338       7.350  78.546  17.234  1.00 47.17           C  
ATOM    542  CG2 THR A 338       7.770  79.633  18.223  1.00 42.68           C  
ATOM    543  OG1 THR A 338       6.593  79.139  16.181  1.00 45.57           O  
ATOM    544  N   GLN A 339       9.187  76.162  18.386  1.00 45.59           N  
ATOM    545  CA  GLN A 339      10.018  75.539  19.421  1.00 45.22           C  
ATOM    546  C   GLN A 339      11.433  75.166  18.923  1.00 50.51           C  
ATOM    547  O   GLN A 339      12.417  75.435  19.620  1.00 50.78           O  
ATOM    548  CB  GLN A 339       9.310  74.295  19.986  1.00 46.08           C  
ATOM    549  CG  GLN A 339      10.093  73.542  21.078  1.00 45.94           C  
ATOM    550  CD  GLN A 339      10.222  74.330  22.360  1.00 59.02           C  
ATOM    551  NE2 GLN A 339       9.222  75.132  22.676  1.00 45.08           N  
ATOM    552  OE1 GLN A 339      11.238  74.266  23.053  1.00 55.40           O  
ATOM    553  N   MET A 340      11.527  74.535  17.734  1.00 45.01           N  
ATOM    554  CA  MET A 340      12.807  74.088  17.156  1.00 44.02           C  
ATOM    555  C   MET A 340      13.813  75.214  16.947  1.00 52.38           C  
ATOM    556  O   MET A 340      15.008  75.011  17.156  1.00 53.41           O  
ATOM    557  CB  MET A 340      12.576  73.301  15.870  1.00 44.46           C  
ATOM    558  CG  MET A 340      11.961  71.961  16.154  1.00 46.28           C  
ATOM    559  SD  MET A 340      11.722  70.926  14.711  1.00 47.80           S  
ATOM    560  CE  MET A 340      13.387  70.380  14.416  1.00 44.26           C  
ATOM    561  N   ALA A 341      13.311  76.407  16.625  1.00 51.75           N  
ATOM    562  CA  ALA A 341      14.082  77.626  16.402  1.00 53.86           C  
ATOM    563  C   ALA A 341      14.665  78.200  17.703  1.00 63.82           C  
ATOM    564  O   ALA A 341      15.413  79.181  17.658  1.00 63.90           O  
ATOM    565  CB  ALA A 341      13.192  78.661  15.735  1.00 54.57           C  
ATOM    566  N   MET A 342      14.320  77.601  18.861  1.00 63.98           N  
ATOM    567  CA  MET A 342      14.792  78.078  20.152  1.00 64.87           C  
ATOM    568  C   MET A 342      16.151  77.443  20.458  1.00 70.96           C  
ATOM    569  O   MET A 342      17.118  77.849  19.804  1.00 72.19           O  
ATOM    570  CB  MET A 342      13.713  77.925  21.240  1.00 67.33           C  
ATOM    571  CG  MET A 342      12.539  78.885  21.005  1.00 71.33           C  
ATOM    572  SD  MET A 342      11.060  78.627  22.012  1.00 76.17           S  
ATOM    573  CE  MET A 342      11.594  79.392  23.541  1.00 72.84           C  
ATOM    574  N   THR A 343      16.243  76.447  21.377  1.00 66.52           N  
ATOM    575  CA  THR A 343      17.488  75.747  21.756  1.00 65.67           C  
ATOM    576  C   THR A 343      18.537  76.723  22.350  1.00 67.97           C  
ATOM    577  O   THR A 343      19.157  77.517  21.631  1.00 67.25           O  
ATOM    578  CB  THR A 343      18.030  74.875  20.603  1.00 71.03           C  
ATOM    579  CG2 THR A 343      19.259  74.056  21.003  1.00 68.32           C  
ATOM    580  OG1 THR A 343      16.981  74.011  20.165  1.00 71.83           O  
ATOM    581  N   ASP A 344      18.724  76.635  23.674  1.00 62.83           N  
ATOM    582  CA  ASP A 344      19.641  77.479  24.425  1.00 61.81           C  
ATOM    583  C   ASP A 344      21.016  76.824  24.601  1.00 64.40           C  
ATOM    584  O   ASP A 344      21.134  75.779  25.251  1.00 64.13           O  
ATOM    585  CB  ASP A 344      19.022  77.861  25.784  1.00 63.27           C  
ATOM    586  CG  ASP A 344      19.668  79.048  26.470  1.00 71.45           C  
ATOM    587  OD1 ASP A 344      20.633  79.605  25.911  1.00 71.81           O  
ATOM    588  OD2 ASP A 344      19.183  79.442  27.548  1.00 78.78           O1-
ATOM    589  N   THR A 345      22.053  77.453  24.019  1.00 58.62           N  
ATOM    590  CA  THR A 345      23.433  76.967  24.095  1.00 57.35           C  
ATOM    591  C   THR A 345      24.330  77.878  24.948  1.00 58.65           C  
ATOM    592  O   THR A 345      25.530  77.624  25.060  1.00 57.81           O  
ATOM    593  CB  THR A 345      24.006  76.719  22.688  1.00 64.36           C  
ATOM    594  CG2 THR A 345      23.315  75.566  21.966  1.00 60.54           C  
ATOM    595  OG1 THR A 345      23.913  77.925  21.930  1.00 65.72           O  
ATOM    596  N   THR A 346      23.748  78.932  25.559  1.00 54.55           N  
ATOM    597  CA  THR A 346      24.462  79.874  26.441  1.00 53.23           C  
ATOM    598  C   THR A 346      24.897  79.143  27.746  1.00 55.26           C  
ATOM    599  O   THR A 346      24.390  78.038  27.997  1.00 53.06           O  
ATOM    600  CB  THR A 346      23.543  81.072  26.801  1.00 58.44           C  
ATOM    601  CG2 THR A 346      23.089  81.868  25.591  1.00 56.49           C  
ATOM    602  OG1 THR A 346      22.434  80.632  27.598  1.00 56.70           O  
ATOM    603  N   PRO A 347      25.770  79.739  28.618  1.00 51.57           N  
ATOM    604  CA  PRO A 347      26.111  79.066  29.893  1.00 50.98           C  
ATOM    605  C   PRO A 347      24.876  78.660  30.709  1.00 54.66           C  
ATOM    606  O   PRO A 347      24.908  77.640  31.388  1.00 52.13           O  
ATOM    607  CB  PRO A 347      26.938  80.117  30.636  1.00 52.58           C  
ATOM    608  CG  PRO A 347      27.532  80.939  29.564  1.00 57.16           C  
ATOM    609  CD  PRO A 347      26.483  81.028  28.498  1.00 52.64           C  
ATOM    610  N   PHE A 348      23.781  79.443  30.599  1.00 54.10           N  
ATOM    611  CA  PHE A 348      22.493  79.204  31.253  1.00 55.61           C  
ATOM    612  C   PHE A 348      21.847  77.900  30.739  1.00 58.38           C  
ATOM    613  O   PHE A 348      21.450  77.061  31.548  1.00 57.09           O  
ATOM    614  CB  PHE A 348      21.563  80.420  31.060  1.00 58.85           C  
ATOM    615  CG  PHE A 348      20.213  80.314  31.728  1.00 62.58           C  
ATOM    616  CD1 PHE A 348      20.099  80.341  33.116  1.00 66.46           C  
ATOM    617  CD2 PHE A 348      19.048  80.222  30.971  1.00 66.60           C  
ATOM    618  CE1 PHE A 348      18.847  80.234  33.735  1.00 67.75           C  
ATOM    619  CE2 PHE A 348      17.796  80.132  31.592  1.00 69.94           C  
ATOM    620  CZ  PHE A 348      17.705  80.143  32.970  1.00 67.76           C  
ATOM    621  N   GLY A 349      21.806  77.734  29.411  1.00 54.49           N  
ATOM    622  CA  GLY A 349      21.285  76.537  28.757  1.00 54.14           C  
ATOM    623  C   GLY A 349      22.141  75.320  29.061  1.00 58.55           C  
ATOM    624  O   GLY A 349      21.609  74.242  29.339  1.00 57.39           O  
ATOM    625  N   GLN A 350      23.488  75.502  29.047  1.00 55.66           N  
ATOM    626  CA  GLN A 350      24.480  74.471  29.381  1.00 55.44           C  
ATOM    627  C   GLN A 350      24.211  73.924  30.785  1.00 58.85           C  
ATOM    628  O   GLN A 350      24.053  72.713  30.958  1.00 58.74           O  
ATOM    629  CB  GLN A 350      25.905  75.050  29.337  1.00 56.84           C  
ATOM    630  CG  GLN A 350      26.647  74.813  28.030  1.00 71.36           C  
ATOM    631  CD  GLN A 350      27.970  75.542  28.029  1.00 87.30           C  
ATOM    632  NE2 GLN A 350      27.961  76.783  27.549  1.00 71.68           N  
ATOM    633  OE1 GLN A 350      29.002  75.013  28.469  1.00 83.92           O  
ATOM    634  N   GLN A 351      24.093  74.832  31.768  1.00 54.98           N  
ATOM    635  CA  GLN A 351      23.862  74.492  33.170  1.00 55.21           C  
ATOM    636  C   GLN A 351      22.560  73.712  33.452  1.00 61.66           C  
ATOM    637  O   GLN A 351      22.597  72.738  34.205  1.00 60.52           O  
ATOM    638  CB  GLN A 351      23.941  75.746  34.050  1.00 55.63           C  
ATOM    639  CG  GLN A 351      25.377  76.171  34.377  1.00 56.04           C  
ATOM    640  CD  GLN A 351      26.221  75.065  34.973  1.00 59.61           C  
ATOM    641  NE2 GLN A 351      25.793  74.521  36.102  1.00 45.42           N  
ATOM    642  OE1 GLN A 351      27.238  74.651  34.401  1.00 50.82           O  
ATOM    643  N   ARG A 352      21.427  74.130  32.863  1.00 60.96           N  
ATOM    644  CA  ARG A 352      20.147  73.474  33.139  1.00 62.22           C  
ATOM    645  C   ARG A 352      20.033  72.096  32.478  1.00 66.43           C  
ATOM    646  O   ARG A 352      19.464  71.192  33.093  1.00 65.63           O  
ATOM    647  CB  ARG A 352      18.951  74.387  32.832  1.00 65.39           C  
ATOM    648  CG  ARG A 352      18.792  75.458  33.923  1.00 82.91           C  
ATOM    649  CD  ARG A 352      17.371  75.946  34.126  1.00100.06           C  
ATOM    650  NE  ARG A 352      16.960  76.877  33.075  1.00115.71           N  
ATOM    651  CZ  ARG A 352      16.154  76.562  32.066  1.00133.61           C  
ATOM    652  NH1 ARG A 352      15.650  75.338  31.967  1.00120.97           N1+
ATOM    653  NH2 ARG A 352      15.840  77.470  31.153  1.00122.91           N  
ATOM    654  N   VAL A 353      20.648  71.907  31.288  1.00 63.62           N  
ATOM    655  CA  VAL A 353      20.699  70.601  30.605  1.00 63.44           C  
ATOM    656  C   VAL A 353      21.551  69.659  31.489  1.00 64.17           C  
ATOM    657  O   VAL A 353      21.179  68.502  31.712  1.00 63.79           O  
ATOM    658  CB  VAL A 353      21.235  70.710  29.142  1.00 68.07           C  
ATOM    659  CG1 VAL A 353      21.503  69.333  28.535  1.00 68.00           C  
ATOM    660  CG2 VAL A 353      20.266  71.490  28.257  1.00 68.14           C  
ATOM    661  N   PHE A 354      22.665  70.193  32.028  1.00 58.23           N  
ATOM    662  CA  PHE A 354      23.561  69.473  32.928  1.00 56.45           C  
ATOM    663  C   PHE A 354      22.810  68.974  34.175  1.00 61.84           C  
ATOM    664  O   PHE A 354      22.884  67.787  34.494  1.00 61.36           O  
ATOM    665  CB  PHE A 354      24.756  70.363  33.325  1.00 56.82           C  
ATOM    666  CG  PHE A 354      25.880  69.577  33.960  1.00 56.58           C  
ATOM    667  CD1 PHE A 354      25.816  69.196  35.296  1.00 57.57           C  
ATOM    668  CD2 PHE A 354      26.983  69.188  33.213  1.00 57.20           C  
ATOM    669  CE1 PHE A 354      26.816  68.418  35.863  1.00 57.83           C  
ATOM    670  CE2 PHE A 354      27.994  68.422  33.788  1.00 59.12           C  
ATOM    671  CZ  PHE A 354      27.904  68.046  35.110  1.00 56.96           C  
ATOM    672  N   LYS A 355      22.082  69.884  34.863  1.00 59.97           N  
ATOM    673  CA  LYS A 355      21.304  69.604  36.074  1.00 60.55           C  
ATOM    674  C   LYS A 355      20.205  68.560  35.827  1.00 65.51           C  
ATOM    675  O   LYS A 355      20.153  67.554  36.539  1.00 65.28           O  
ATOM    676  CB  LYS A 355      20.704  70.915  36.639  1.00 63.72           C  
ATOM    677  CG  LYS A 355      19.914  70.739  37.940  1.00 85.34           C  
ATOM    678  CD  LYS A 355      18.899  71.859  38.139  1.00 97.45           C  
ATOM    679  CE  LYS A 355      18.031  71.637  39.352  1.00108.63           C  
ATOM    680  NZ  LYS A 355      17.001  72.701  39.492  1.00117.66           N1+
ATOM    681  N   GLU A 356      19.349  68.804  34.815  1.00 62.74           N  
ATOM    682  CA  GLU A 356      18.219  67.960  34.416  1.00 62.74           C  
ATOM    683  C   GLU A 356      18.589  66.519  34.023  1.00 66.37           C  
ATOM    684  O   GLU A 356      17.776  65.617  34.239  1.00 67.00           O  
ATOM    685  CB  GLU A 356      17.454  68.616  33.249  1.00 64.27           C  
ATOM    686  CG  GLU A 356      16.494  69.727  33.652  1.00 77.88           C  
ATOM    687  CD  GLU A 356      16.176  70.758  32.579  1.00100.10           C  
ATOM    688  OE1 GLU A 356      16.077  71.958  32.926  1.00 88.54           O  
ATOM    689  OE2 GLU A 356      16.030  70.374  31.395  1.00 96.18           O1-
ATOM    690  N   LYS A 357      19.789  66.297  33.440  1.00 61.15           N  
ATOM    691  CA  LYS A 357      20.190  64.970  32.945  1.00 60.14           C  
ATOM    692  C   LYS A 357      21.472  64.327  33.552  1.00 59.21           C  
ATOM    693  O   LYS A 357      21.412  63.297  34.225  1.00 59.16           O  
ATOM    694  CB  LYS A 357      20.359  65.045  31.411  1.00 63.02           C  
ATOM    695  CG  LYS A 357      19.062  65.129  30.609  1.00 83.46           C  
ATOM    696  CD  LYS A 357      19.294  65.520  29.129  1.00 97.75           C  
ATOM    697  CE  LYS A 357      20.122  64.550  28.293  1.00109.59           C  
ATOM    698  NZ  LYS A 357      19.455  63.233  28.112  1.00117.47           N1+
ATOM    699  N   VAL A 358      22.618  64.939  33.244  1.00 50.95           N  
ATOM    700  CA  VAL A 358      24.011  64.545  33.445  1.00 48.53           C  
ATOM    701  C   VAL A 358      24.488  64.399  34.918  1.00 47.18           C  
ATOM    702  O   VAL A 358      25.415  63.619  35.164  1.00 45.34           O  
ATOM    703  CB  VAL A 358      24.871  65.571  32.656  1.00 52.30           C  
ATOM    704  CG1 VAL A 358      26.353  65.231  32.698  1.00 52.24           C  
ATOM    705  CG2 VAL A 358      24.403  65.651  31.206  1.00 52.22           C  
ATOM    706  N   ASP A 359      23.892  65.122  35.878  1.00 42.21           N  
ATOM    707  CA  ASP A 359      24.356  65.053  37.271  1.00 41.82           C  
ATOM    708  C   ASP A 359      23.585  64.007  38.089  1.00 46.56           C  
ATOM    709  O   ASP A 359      22.868  64.334  39.046  1.00 46.12           O  
ATOM    710  CB  ASP A 359      24.347  66.455  37.923  1.00 43.55           C  
ATOM    711  CG  ASP A 359      25.275  66.642  39.118  1.00 47.69           C  
ATOM    712  OD1 ASP A 359      26.138  65.759  39.352  1.00 46.81           O  
ATOM    713  OD2 ASP A 359      25.156  67.685  39.803  1.00 50.49           O1-
ATOM    714  N   THR A 360      23.757  62.728  37.697  1.00 42.15           N  
ATOM    715  CA  THR A 360      23.122  61.551  38.316  1.00 41.15           C  
ATOM    716  C   THR A 360      24.140  60.438  38.504  1.00 42.40           C  
ATOM    717  O   THR A 360      25.219  60.480  37.937  1.00 40.71           O  
ATOM    718  CB  THR A 360      21.940  61.035  37.455  1.00 48.38           C  
ATOM    719  CG2 THR A 360      20.703  61.928  37.543  1.00 48.32           C  
ATOM    720  OG1 THR A 360      22.364  60.928  36.093  1.00 49.01           O  
ATOM    721  N   ARG A 361      23.787  59.454  39.320  1.00 39.41           N  
ATOM    722  CA  ARG A 361      24.579  58.274  39.612  1.00 39.45           C  
ATOM    723  C   ARG A 361      23.666  57.049  39.311  1.00 41.13           C  
ATOM    724  O   ARG A 361      22.488  57.061  39.682  1.00 39.38           O  
ATOM    725  CB  ARG A 361      25.042  58.314  41.079  1.00 41.37           C  
ATOM    726  CG  ARG A 361      26.138  57.327  41.432  1.00 54.95           C  
ATOM    727  CD  ARG A 361      26.659  57.574  42.840  1.00 72.24           C  
ATOM    728  NE  ARG A 361      27.654  58.655  42.896  1.00 82.55           N  
ATOM    729  CZ  ARG A 361      27.487  59.814  43.529  1.00 93.92           C  
ATOM    730  NH1 ARG A 361      26.356  60.069  44.178  1.00 77.06           N1+
ATOM    731  NH2 ARG A 361      28.451  60.724  43.527  1.00 82.25           N  
ATOM    732  N   THR A 362      24.179  56.057  38.547  1.00 36.36           N  
ATOM    733  CA  THR A 362      23.418  54.851  38.188  1.00 35.88           C  
ATOM    734  C   THR A 362      23.763  53.783  39.224  1.00 38.12           C  
ATOM    735  O   THR A 362      24.945  53.537  39.409  1.00 35.68           O  
ATOM    736  CB  THR A 362      23.738  54.392  36.742  1.00 43.45           C  
ATOM    737  CG2 THR A 362      22.944  53.167  36.331  1.00 39.05           C  
ATOM    738  OG1 THR A 362      23.477  55.462  35.829  1.00 40.43           O  
ATOM    739  N   PRO A 363      22.777  53.158  39.928  1.00 35.44           N  
ATOM    740  CA  PRO A 363      23.131  52.114  40.913  1.00 35.57           C  
ATOM    741  C   PRO A 363      23.920  50.992  40.255  1.00 39.30           C  
ATOM    742  O   PRO A 363      23.695  50.681  39.079  1.00 38.18           O  
ATOM    743  CB  PRO A 363      21.771  51.603  41.424  1.00 36.94           C  
ATOM    744  CG  PRO A 363      20.784  52.645  41.032  1.00 40.90           C  
ATOM    745  CD  PRO A 363      21.311  53.310  39.800  1.00 36.34           C  
ATOM    746  N   ARG A 364      24.870  50.420  40.998  1.00 33.87           N  
ATOM    747  CA  ARG A 364      25.694  49.344  40.481  1.00 33.17           C  
ATOM    748  C   ARG A 364      24.848  48.092  40.198  1.00 34.22           C  
ATOM    749  O   ARG A 364      24.125  47.640  41.087  1.00 32.49           O  
ATOM    750  CB  ARG A 364      26.836  49.016  41.459  1.00 33.59           C  
ATOM    751  CG  ARG A 364      27.715  47.891  40.960  1.00 38.07           C  
ATOM    752  CD  ARG A 364      29.160  48.228  41.105  1.00 43.77           C  
ATOM    753  NE  ARG A 364      29.983  47.359  40.276  1.00 43.47           N  
ATOM    754  CZ  ARG A 364      30.880  46.512  40.754  1.00 49.41           C  
ATOM    755  NH1 ARG A 364      31.062  46.400  42.063  1.00 41.26           N1+
ATOM    756  NH2 ARG A 364      31.594  45.761  39.931  1.00 35.51           N  
ATOM    757  N   PRO A 365      24.936  47.516  38.972  1.00 28.89           N  
ATOM    758  CA  PRO A 365      24.205  46.269  38.697  1.00 27.85           C  
ATOM    759  C   PRO A 365      24.587  45.177  39.697  1.00 31.62           C  
ATOM    760  O   PRO A 365      25.690  45.172  40.238  1.00 32.32           O  
ATOM    761  CB  PRO A 365      24.655  45.901  37.276  1.00 28.97           C  
ATOM    762  CG  PRO A 365      25.056  47.209  36.663  1.00 33.79           C  
ATOM    763  CD  PRO A 365      25.730  47.938  37.796  1.00 30.33           C  
ATOM    764  N   LEU A 366      23.670  44.266  39.947  1.00 27.32           N  
ATOM    765  CA  LEU A 366      23.855  43.133  40.850  1.00 27.69           C  
ATOM    766  C   LEU A 366      24.981  42.195  40.356  1.00 32.02           C  
ATOM    767  O   LEU A 366      25.282  42.177  39.147  1.00 28.92           O  
ATOM    768  CB  LEU A 366      22.523  42.353  40.938  1.00 28.51           C  
ATOM    769  CG  LEU A 366      21.405  42.950  41.799  1.00 34.44           C  
ATOM    770  CD1 LEU A 366      20.078  42.266  41.520  1.00 34.06           C  
ATOM    771  CD2 LEU A 366      21.733  42.864  43.287  1.00 39.77           C  
ATOM    772  N   PRO A 367      25.560  41.350  41.252  1.00 30.72           N  
ATOM    773  CA  PRO A 367      26.658  40.460  40.814  1.00 30.25           C  
ATOM    774  C   PRO A 367      26.299  39.462  39.728  1.00 31.66           C  
ATOM    775  O   PRO A 367      27.149  39.179  38.906  1.00 30.79           O  
ATOM    776  CB  PRO A 367      27.098  39.741  42.097  1.00 32.40           C  
ATOM    777  CG  PRO A 367      26.512  40.518  43.220  1.00 36.95           C  
ATOM    778  CD  PRO A 367      25.329  41.259  42.716  1.00 32.93           C  
ATOM    779  N   GLY A 368      25.082  38.909  39.731  1.00 27.90           N  
ATOM    780  CA  GLY A 368      24.701  37.978  38.666  1.00 26.91           C  
ATOM    781  C   GLY A 368      24.528  38.734  37.352  1.00 30.00           C  
ATOM    782  O   GLY A 368      24.995  38.290  36.302  1.00 26.87           O  
ATOM    783  N   THR A 369      23.928  39.954  37.418  1.00 28.29           N  
ATOM    784  CA  THR A 369      23.785  40.805  36.234  1.00 27.11           C  
ATOM    785  C   THR A 369      25.174  41.117  35.641  1.00 29.56           C  
ATOM    786  O   THR A 369      25.356  41.013  34.429  1.00 28.72           O  
ATOM    787  CB  THR A 369      23.053  42.087  36.590  1.00 30.46           C  
ATOM    788  CG2 THR A 369      22.724  42.915  35.366  1.00 27.52           C  
ATOM    789  OG1 THR A 369      21.856  41.771  37.308  1.00 30.31           O  
ATOM    790  N   ARG A 370      26.164  41.471  36.495  1.00 27.49           N  
ATOM    791  CA  ARG A 370      27.524  41.777  36.006  1.00 26.97           C  
ATOM    792  C   ARG A 370      28.182  40.586  35.333  1.00 30.77           C  
ATOM    793  O   ARG A 370      28.861  40.758  34.327  1.00 29.26           O  
ATOM    794  CB  ARG A 370      28.415  42.340  37.117  1.00 24.84           C  
ATOM    795  CG  ARG A 370      27.855  43.660  37.662  1.00 27.24           C  
ATOM    796  CD  ARG A 370      28.723  44.343  38.699  1.00 35.38           C  
ATOM    797  NE  ARG A 370      29.464  43.418  39.560  1.00 48.32           N  
ATOM    798  CZ  ARG A 370      29.205  43.197  40.844  1.00 55.69           C  
ATOM    799  NH1 ARG A 370      28.189  43.805  41.437  1.00 38.70           N1+
ATOM    800  NH2 ARG A 370      29.960  42.366  41.543  1.00 50.71           N  
ATOM    801  N   LYS A 371      27.948  39.376  35.867  1.00 28.46           N  
ATOM    802  CA  LYS A 371      28.461  38.121  35.313  1.00 28.42           C  
ATOM    803  C   LYS A 371      27.896  37.840  33.921  1.00 31.02           C  
ATOM    804  O   LYS A 371      28.672  37.624  33.000  1.00 32.38           O  
ATOM    805  CB  LYS A 371      28.161  36.947  36.298  1.00 32.19           C  
ATOM    806  CG  LYS A 371      28.837  35.608  35.932  1.00 43.06           C  
ATOM    807  CD  LYS A 371      30.364  35.712  35.675  1.00 48.80           C  
ATOM    808  CE  LYS A 371      31.193  36.260  36.829  1.00 52.42           C  
ATOM    809  NZ  LYS A 371      32.580  36.608  36.399  1.00 46.27           N1+
ATOM    810  N   VAL A 372      26.556  37.911  33.734  1.00 26.56           N  
ATOM    811  CA  VAL A 372      25.938  37.686  32.409  1.00 25.41           C  
ATOM    812  C   VAL A 372      26.455  38.697  31.401  1.00 25.62           C  
ATOM    813  O   VAL A 372      26.706  38.345  30.242  1.00 25.71           O  
ATOM    814  CB  VAL A 372      24.379  37.737  32.440  1.00 30.82           C  
ATOM    815  CG1 VAL A 372      23.795  37.184  31.134  1.00 30.74           C  
ATOM    816  CG2 VAL A 372      23.820  36.978  33.626  1.00 31.73           C  
ATOM    817  N   MET A 373      26.558  39.979  31.827  1.00 21.61           N  
ATOM    818  CA  MET A 373      27.051  41.058  30.960  1.00 21.73           C  
ATOM    819  C   MET A 373      28.450  40.774  30.484  1.00 27.67           C  
ATOM    820  O   MET A 373      28.737  40.911  29.295  1.00 29.02           O  
ATOM    821  CB  MET A 373      26.996  42.416  31.705  1.00 22.50           C  
ATOM    822  CG  MET A 373      25.596  43.017  31.774  1.00 25.22           C  
ATOM    823  SD  MET A 373      25.698  44.768  32.205  1.00 30.37           S  
ATOM    824  CE  MET A 373      26.110  44.623  33.888  1.00 24.12           C  
ATOM    825  N   GLU A 374      29.319  40.336  31.403  1.00 26.89           N  
ATOM    826  CA  GLU A 374      30.710  39.978  31.096  1.00 26.10           C  
ATOM    827  C   GLU A 374      30.785  38.836  30.102  1.00 29.90           C  
ATOM    828  O   GLU A 374      31.532  38.932  29.132  1.00 28.51           O  
ATOM    829  CB  GLU A 374      31.449  39.617  32.401  1.00 27.67           C  
ATOM    830  CG  GLU A 374      32.955  39.636  32.264  1.00 43.12           C  
ATOM    831  CD  GLU A 374      33.681  39.628  33.594  1.00 72.00           C  
ATOM    832  OE1 GLU A 374      33.050  39.292  34.626  1.00 53.47           O  
ATOM    833  OE2 GLU A 374      34.880  39.992  33.602  1.00 76.23           O1-
ATOM    834  N   ILE A 375      30.032  37.741  30.341  1.00 29.16           N  
ATOM    835  CA  ILE A 375      30.012  36.591  29.407  1.00 29.24           C  
ATOM    836  C   ILE A 375      29.525  37.012  28.012  1.00 31.93           C  
ATOM    837  O   ILE A 375      30.147  36.647  27.003  1.00 31.92           O  
ATOM    838  CB  ILE A 375      29.159  35.422  29.973  1.00 32.61           C  
ATOM    839  CG1 ILE A 375      29.744  34.900  31.306  1.00 33.82           C  
ATOM    840  CG2 ILE A 375      28.977  34.266  28.930  1.00 32.03           C  
ATOM    841  CD1 ILE A 375      28.689  34.167  32.141  1.00 37.41           C  
ATOM    842  N   THR A 376      28.400  37.760  27.953  1.00 27.12           N  
ATOM    843  CA  THR A 376      27.820  38.224  26.691  1.00 25.89           C  
ATOM    844  C   THR A 376      28.799  39.158  25.982  1.00 28.55           C  
ATOM    845  O   THR A 376      28.956  39.041  24.773  1.00 27.58           O  
ATOM    846  CB  THR A 376      26.451  38.923  26.937  1.00 29.30           C  
ATOM    847  CG2 THR A 376      25.701  39.245  25.645  1.00 26.44           C  
ATOM    848  OG1 THR A 376      25.657  38.070  27.742  1.00 30.16           O  
ATOM    849  N   ALA A 377      29.437  40.096  26.724  1.00 27.42           N  
ATOM    850  CA  ALA A 377      30.408  41.028  26.117  1.00 28.59           C  
ATOM    851  C   ALA A 377      31.593  40.266  25.471  1.00 29.20           C  
ATOM    852  O   ALA A 377      31.977  40.584  24.343  1.00 25.42           O  
ATOM    853  CB  ALA A 377      30.932  42.013  27.157  1.00 29.50           C  
ATOM    854  N   GLU A 378      32.171  39.268  26.195  1.00 28.24           N  
ATOM    855  CA  GLU A 378      33.290  38.464  25.649  1.00 29.12           C  
ATOM    856  C   GLU A 378      32.869  37.775  24.355  1.00 32.23           C  
ATOM    857  O   GLU A 378      33.587  37.856  23.363  1.00 32.57           O  
ATOM    858  CB  GLU A 378      33.752  37.393  26.658  1.00 30.68           C  
ATOM    859  CG  GLU A 378      34.553  37.928  27.826  1.00 45.54           C  
ATOM    860  CD  GLU A 378      36.021  38.260  27.610  1.00 75.40           C  
ATOM    861  OE1 GLU A 378      36.527  38.128  26.468  1.00 69.04           O  
ATOM    862  OE2 GLU A 378      36.663  38.682  28.600  1.00 67.63           O1-
ATOM    863  N   TRP A 379      31.680  37.140  24.349  1.00 29.51           N  
ATOM    864  CA  TRP A 379      31.152  36.431  23.183  1.00 29.36           C  
ATOM    865  C   TRP A 379      30.892  37.368  22.004  1.00 32.63           C  
ATOM    866  O   TRP A 379      31.183  37.029  20.844  1.00 31.64           O  
ATOM    867  CB  TRP A 379      29.886  35.614  23.576  1.00 29.32           C  
ATOM    868  CG  TRP A 379      29.177  34.961  22.416  1.00 30.26           C  
ATOM    869  CD1 TRP A 379      29.379  33.699  21.934  1.00 32.69           C  
ATOM    870  CD2 TRP A 379      28.169  35.554  21.580  1.00 30.06           C  
ATOM    871  CE2 TRP A 379      27.804  34.587  20.613  1.00 33.94           C  
ATOM    872  CE3 TRP A 379      27.554  36.820  21.538  1.00 31.21           C  
ATOM    873  NE1 TRP A 379      28.541  33.458  20.868  1.00 32.24           N  
ATOM    874  CZ2 TRP A 379      26.871  34.855  19.600  1.00 32.99           C  
ATOM    875  CZ3 TRP A 379      26.637  37.087  20.534  1.00 31.93           C  
ATOM    876  CH2 TRP A 379      26.280  36.105  19.597  1.00 32.42           C  
ATOM    877  N   LEU A 380      30.317  38.547  22.297  1.00 28.88           N  
ATOM    878  CA  LEU A 380      29.956  39.516  21.269  1.00 27.94           C  
ATOM    879  C   LEU A 380      31.189  40.096  20.579  1.00 29.51           C  
ATOM    880  O   LEU A 380      31.215  40.176  19.358  1.00 29.76           O  
ATOM    881  CB  LEU A 380      29.056  40.615  21.869  1.00 28.52           C  
ATOM    882  CG  LEU A 380      28.328  41.532  20.870  1.00 33.91           C  
ATOM    883  CD1 LEU A 380      27.451  40.721  19.914  1.00 32.89           C  
ATOM    884  CD2 LEU A 380      27.528  42.589  21.602  1.00 35.45           C  
ATOM    885  N   TRP A 381      32.203  40.486  21.349  1.00 26.99           N  
ATOM    886  CA  TRP A 381      33.452  41.013  20.804  1.00 26.81           C  
ATOM    887  C   TRP A 381      34.111  39.944  19.908  1.00 29.90           C  
ATOM    888  O   TRP A 381      34.531  40.287  18.809  1.00 29.83           O  
ATOM    889  CB  TRP A 381      34.408  41.468  21.931  1.00 24.87           C  
ATOM    890  CG  TRP A 381      34.177  42.861  22.459  1.00 25.07           C  
ATOM    891  CD1 TRP A 381      34.096  43.234  23.766  1.00 27.43           C  
ATOM    892  CD2 TRP A 381      34.076  44.077  21.681  1.00 24.58           C  
ATOM    893  CE2 TRP A 381      33.910  45.141  22.594  1.00 28.52           C  
ATOM    894  CE3 TRP A 381      34.033  44.354  20.296  1.00 25.86           C  
ATOM    895  NE1 TRP A 381      33.963  44.602  23.860  1.00 27.81           N  
ATOM    896  CZ2 TRP A 381      33.755  46.480  22.177  1.00 27.71           C  
ATOM    897  CZ3 TRP A 381      33.917  45.680  19.880  1.00 27.43           C  
ATOM    898  CH2 TRP A 381      33.742  46.723  20.815  1.00 27.72           C  
ATOM    899  N   ARG A 382      34.131  38.649  20.347  1.00 27.69           N  
ATOM    900  CA  ARG A 382      34.674  37.528  19.534  1.00 28.66           C  
ATOM    901  C   ARG A 382      33.902  37.353  18.228  1.00 32.39           C  
ATOM    902  O   ARG A 382      34.510  37.178  17.183  1.00 32.68           O  
ATOM    903  CB  ARG A 382      34.694  36.203  20.320  1.00 30.42           C  
ATOM    904  CG  ARG A 382      35.806  36.128  21.369  1.00 44.72           C  
ATOM    905  CD  ARG A 382      36.007  34.708  21.900  1.00 56.88           C  
ATOM    906  NE  ARG A 382      34.775  34.138  22.455  1.00 72.86           N  
ATOM    907  CZ  ARG A 382      34.374  34.286  23.714  1.00 81.95           C  
ATOM    908  NH1 ARG A 382      35.116  34.969  24.580  1.00 68.77           N1+
ATOM    909  NH2 ARG A 382      33.228  33.754  24.119  1.00 58.71           N  
ATOM    910  N   THR A 383      32.560  37.442  18.275  1.00 29.14           N  
ATOM    911  CA  THR A 383      31.696  37.377  17.100  1.00 28.74           C  
ATOM    912  C   THR A 383      31.987  38.571  16.154  1.00 33.10           C  
ATOM    913  O   THR A 383      32.107  38.383  14.936  1.00 30.68           O  
ATOM    914  CB  THR A 383      30.219  37.393  17.544  1.00 32.00           C  
ATOM    915  CG2 THR A 383      29.246  37.310  16.367  1.00 30.41           C  
ATOM    916  OG1 THR A 383      29.988  36.328  18.470  1.00 32.46           O  
ATOM    917  N   LEU A 384      32.064  39.806  16.717  1.00 29.84           N  
ATOM    918  CA  LEU A 384      32.321  41.015  15.907  1.00 29.06           C  
ATOM    919  C   LEU A 384      33.683  41.020  15.215  1.00 31.16           C  
ATOM    920  O   LEU A 384      33.815  41.637  14.168  1.00 30.61           O  
ATOM    921  CB  LEU A 384      32.140  42.311  16.737  1.00 28.91           C  
ATOM    922  CG  LEU A 384      30.681  42.597  17.206  1.00 32.37           C  
ATOM    923  CD1 LEU A 384      30.639  43.662  18.267  1.00 30.37           C  
ATOM    924  CD2 LEU A 384      29.819  42.963  16.074  1.00 34.55           C  
ATOM    925  N   GLY A 385      34.680  40.401  15.838  1.00 29.43           N  
ATOM    926  CA  GLY A 385      36.035  40.327  15.287  1.00 30.43           C  
ATOM    927  C   GLY A 385      36.380  39.002  14.620  1.00 37.08           C  
ATOM    928  O   GLY A 385      37.567  38.696  14.448  1.00 38.27           O  
ATOM    929  N   ARG A 386      35.351  38.217  14.214  1.00 33.40           N  
ATOM    930  CA  ARG A 386      35.530  36.918  13.550  1.00 33.36           C  
ATOM    931  C   ARG A 386      36.210  37.042  12.162  1.00 40.96           C  
ATOM    932  O   ARG A 386      36.982  36.153  11.799  1.00 41.52           O  
ATOM    933  CB  ARG A 386      34.214  36.125  13.481  1.00 28.71           C  
ATOM    934  CG  ARG A 386      33.250  36.587  12.415  1.00 33.60           C  
ATOM    935  CD  ARG A 386      31.856  35.989  12.538  1.00 28.77           C  
ATOM    936  NE  ARG A 386      30.995  36.535  11.492  1.00 32.67           N  
ATOM    937  CZ  ARG A 386      30.417  37.733  11.548  1.00 45.79           C  
ATOM    938  NH1 ARG A 386      30.577  38.509  12.617  1.00 30.43           N1+
ATOM    939  NH2 ARG A 386      29.660  38.155  10.551  1.00 37.68           N  
ATOM    940  N   ASN A 387      35.946  38.150  11.409  1.00 37.93           N  
ATOM    941  CA  ASN A 387      36.502  38.418  10.076  1.00 37.73           C  
ATOM    942  C   ASN A 387      37.429  39.621  10.086  1.00 45.15           C  
ATOM    943  O   ASN A 387      38.436  39.627   9.388  1.00 47.69           O  
ATOM    944  CB  ASN A 387      35.385  38.669   9.051  1.00 36.99           C  
ATOM    945  CG  ASN A 387      34.393  37.540   8.866  1.00 50.39           C  
ATOM    946  ND2 ASN A 387      34.875  36.312   8.839  1.00 39.97           N  
ATOM    947  OD1 ASN A 387      33.183  37.757   8.731  1.00 43.47           O  
ATOM    948  N   LYS A 388      37.079  40.652  10.852  1.00 40.63           N  
ATOM    949  CA  LYS A 388      37.845  41.884  10.950  1.00 38.98           C  
ATOM    950  C   LYS A 388      38.849  41.819  12.091  1.00 41.40           C  
ATOM    951  O   LYS A 388      38.589  41.196  13.124  1.00 42.23           O  
ATOM    952  CB  LYS A 388      36.889  43.071  11.158  1.00 41.29           C  
ATOM    953  CG  LYS A 388      36.013  43.408   9.947  1.00 39.95           C  
ATOM    954  CD  LYS A 388      34.927  44.407  10.320  1.00 39.31           C  
ATOM    955  CE  LYS A 388      33.812  44.521   9.300  1.00 37.66           C  
ATOM    956  NZ  LYS A 388      34.282  45.049   7.984  1.00 39.51           N1+
ATOM    957  N   ARG A 389      40.009  42.459  11.897  1.00 36.08           N  
ATOM    958  CA  ARG A 389      41.038  42.595  12.921  1.00 34.36           C  
ATOM    959  C   ARG A 389      41.131  44.089  13.222  1.00 34.42           C  
ATOM    960  O   ARG A 389      41.136  44.880  12.276  1.00 31.90           O  
ATOM    961  CB  ARG A 389      42.404  42.094  12.422  1.00 36.20           C  
ATOM    962  CG  ARG A 389      42.465  40.580  12.174  1.00 57.89           C  
ATOM    963  CD  ARG A 389      43.327  39.840  13.185  1.00 76.32           C  
ATOM    964  NE  ARG A 389      44.752  40.153  13.039  1.00 88.98           N  
ATOM    965  CZ  ARG A 389      45.454  40.897  13.888  1.00101.08           C  
ATOM    966  NH1 ARG A 389      44.880  41.398  14.976  1.00 91.36           N1+
ATOM    967  NH2 ARG A 389      46.737  41.134  13.664  1.00 84.27           N  
ATOM    968  N   PRO A 390      41.199  44.522  14.503  1.00 29.77           N  
ATOM    969  CA  PRO A 390      41.374  45.959  14.767  1.00 29.71           C  
ATOM    970  C   PRO A 390      42.704  46.483  14.193  1.00 36.58           C  
ATOM    971  O   PRO A 390      43.662  45.711  14.027  1.00 36.86           O  
ATOM    972  CB  PRO A 390      41.411  46.036  16.297  1.00 30.68           C  
ATOM    973  CG  PRO A 390      40.775  44.766  16.772  1.00 34.84           C  
ATOM    974  CD  PRO A 390      41.227  43.753  15.759  1.00 29.79           C  
ATOM    975  N   ARG A 391      42.767  47.809  13.951  1.00 31.96           N  
ATOM    976  CA  ARG A 391      43.946  48.499  13.430  1.00 31.25           C  
ATOM    977  C   ARG A 391      43.933  49.956  13.896  1.00 35.53           C  
ATOM    978  O   ARG A 391      42.877  50.473  14.294  1.00 33.83           O  
ATOM    979  CB  ARG A 391      43.963  48.454  11.882  1.00 28.17           C  
ATOM    980  CG  ARG A 391      42.764  49.207  11.239  1.00 33.29           C  
ATOM    981  CD  ARG A 391      43.027  49.682   9.843  1.00 39.94           C  
ATOM    982  NE  ARG A 391      41.858  50.359   9.274  1.00 39.95           N  
ATOM    983  CZ  ARG A 391      41.776  51.668   9.071  1.00 42.63           C  
ATOM    984  NH1 ARG A 391      42.801  52.457   9.356  1.00 31.42           N1+
ATOM    985  NH2 ARG A 391      40.685  52.192   8.543  1.00 36.29           N  
ATOM    986  N   LEU A 392      45.095  50.626  13.795  1.00 31.43           N  
ATOM    987  CA  LEU A 392      45.225  52.035  14.110  1.00 30.62           C  
ATOM    988  C   LEU A 392      44.746  52.847  12.907  1.00 34.36           C  
ATOM    989  O   LEU A 392      44.931  52.427  11.760  1.00 34.06           O  
ATOM    990  CB  LEU A 392      46.704  52.385  14.386  1.00 30.61           C  
ATOM    991  CG  LEU A 392      47.282  51.952  15.744  1.00 33.81           C  
ATOM    992  CD1 LEU A 392      48.819  51.890  15.690  1.00 33.26           C  
ATOM    993  CD2 LEU A 392      46.864  52.903  16.855  1.00 32.89           C  
ATOM    994  N   CYS A 393      44.111  53.997  13.165  1.00 30.17           N  
ATOM    995  CA  CYS A 393      43.729  54.897  12.092  1.00 30.30           C  
ATOM    996  C   CYS A 393      44.820  55.945  11.978  1.00 32.88           C  
ATOM    997  O   CYS A 393      45.630  56.087  12.902  1.00 30.36           O  
ATOM    998  CB  CYS A 393      42.345  55.490  12.308  1.00 30.75           C  
ATOM    999  SG  CYS A 393      41.013  54.332  11.943  1.00 34.38           S  
ATOM   1000  N   THR A 394      44.934  56.589  10.815  1.00 31.63           N  
ATOM   1001  CA  THR A 394      46.105  57.425  10.566  1.00 32.19           C  
ATOM   1002  C   THR A 394      45.846  58.912  10.459  1.00 38.70           C  
ATOM   1003  O   THR A 394      44.703  59.368  10.366  1.00 37.36           O  
ATOM   1004  CB  THR A 394      46.833  56.917   9.305  1.00 34.18           C  
ATOM   1005  CG2 THR A 394      46.999  55.396   9.281  1.00 29.03           C  
ATOM   1006  OG1 THR A 394      46.114  57.342   8.144  1.00 35.31           O  
ATOM   1007  N   ARG A 395      46.956  59.672  10.453  1.00 36.59           N  
ATOM   1008  CA  ARG A 395      46.980  61.111  10.262  1.00 36.22           C  
ATOM   1009  C   ARG A 395      46.287  61.438   8.920  1.00 38.60           C  
ATOM   1010  O   ARG A 395      45.468  62.341   8.876  1.00 38.16           O  
ATOM   1011  CB  ARG A 395      48.453  61.578  10.248  1.00 38.07           C  
ATOM   1012  CG  ARG A 395      48.693  62.908   9.538  1.00 42.47           C  
ATOM   1013  CD  ARG A 395      50.087  63.453   9.753  1.00 42.93           C  
ATOM   1014  NE  ARG A 395      50.259  64.703   9.010  1.00 40.37           N  
ATOM   1015  CZ  ARG A 395      51.361  65.448   9.008  1.00 49.00           C  
ATOM   1016  NH1 ARG A 395      52.410  65.102   9.747  1.00 31.71           N1+
ATOM   1017  NH2 ARG A 395      51.418  66.554   8.278  1.00 41.37           N  
ATOM   1018  N   GLU A 396      46.603  60.677   7.850  1.00 35.11           N  
ATOM   1019  CA  GLU A 396      46.106  60.901   6.485  1.00 35.46           C  
ATOM   1020  C   GLU A 396      44.604  60.555   6.345  1.00 41.83           C  
ATOM   1021  O   GLU A 396      43.895  61.234   5.590  1.00 42.55           O  
ATOM   1022  CB  GLU A 396      46.987  60.199   5.436  1.00 36.26           C  
ATOM   1023  CG  GLU A 396      48.452  60.656   5.454  1.00 46.23           C  
ATOM   1024  CD  GLU A 396      49.334  60.250   6.638  1.00 69.77           C  
ATOM   1025  OE1 GLU A 396      48.946  59.331   7.403  1.00 46.30           O  
ATOM   1026  OE2 GLU A 396      50.457  60.802   6.753  1.00 61.33           O1-
ATOM   1027  N   GLU A 397      44.113  59.550   7.099  1.00 38.30           N  
ATOM   1028  CA  GLU A 397      42.681  59.206   7.138  1.00 38.38           C  
ATOM   1029  C   GLU A 397      41.901  60.360   7.799  1.00 41.18           C  
ATOM   1030  O   GLU A 397      40.840  60.777   7.302  1.00 41.42           O  
ATOM   1031  CB  GLU A 397      42.449  57.960   7.989  1.00 39.73           C  
ATOM   1032  CG  GLU A 397      42.575  56.668   7.232  1.00 43.31           C  
ATOM   1033  CD  GLU A 397      42.260  55.492   8.122  1.00 49.89           C  
ATOM   1034  OE1 GLU A 397      41.158  54.912   7.988  1.00 47.83           O  
ATOM   1035  OE2 GLU A 397      43.100  55.185   8.997  1.00 40.71           O1-
ATOM   1036  N   PHE A 398      42.422  60.845   8.944  1.00 36.75           N  
ATOM   1037  CA  PHE A 398      41.834  61.939   9.720  1.00 36.89           C  
ATOM   1038  C   PHE A 398      41.832  63.208   8.874  1.00 44.74           C  
ATOM   1039  O   PHE A 398      40.834  63.921   8.855  1.00 46.06           O  
ATOM   1040  CB  PHE A 398      42.624  62.167  11.013  1.00 38.16           C  
ATOM   1041  CG  PHE A 398      41.986  63.120  11.998  1.00 39.95           C  
ATOM   1042  CD1 PHE A 398      41.033  62.671  12.912  1.00 41.97           C  
ATOM   1043  CD2 PHE A 398      42.381  64.452  12.057  1.00 41.54           C  
ATOM   1044  CE1 PHE A 398      40.473  63.541  13.845  1.00 42.43           C  
ATOM   1045  CE2 PHE A 398      41.811  65.324  12.987  1.00 43.55           C  
ATOM   1046  CZ  PHE A 398      40.870  64.860  13.880  1.00 42.06           C  
ATOM   1047  N   THR A 399      42.954  63.473   8.173  1.00 41.73           N  
ATOM   1048  CA  THR A 399      43.134  64.629   7.292  1.00 41.44           C  
ATOM   1049  C   THR A 399      42.105  64.572   6.156  1.00 45.94           C  
ATOM   1050  O   THR A 399      41.396  65.554   5.953  1.00 44.22           O  
ATOM   1051  CB  THR A 399      44.616  64.720   6.867  1.00 46.86           C  
ATOM   1052  CG2 THR A 399      44.872  65.751   5.775  1.00 47.49           C  
ATOM   1053  OG1 THR A 399      45.399  65.017   8.039  1.00 43.29           O  
ATOM   1054  N   LYS A 400      41.967  63.404   5.477  1.00 45.07           N  
ATOM   1055  CA  LYS A 400      40.999  63.218   4.385  1.00 45.94           C  
ATOM   1056  C   LYS A 400      39.547  63.438   4.868  1.00 53.37           C  
ATOM   1057  O   LYS A 400      38.782  64.091   4.166  1.00 53.57           O  
ATOM   1058  CB  LYS A 400      41.181  61.852   3.712  1.00 49.03           C  
ATOM   1059  CG  LYS A 400      40.452  61.699   2.376  1.00 66.13           C  
ATOM   1060  CD  LYS A 400      39.732  60.353   2.252  1.00 76.39           C  
ATOM   1061  CE  LYS A 400      40.619  59.221   1.777  1.00 95.02           C  
ATOM   1062  NZ  LYS A 400      40.865  59.278   0.310  1.00107.62           N1+
ATOM   1063  N   LYS A 401      39.203  62.967   6.094  1.00 51.40           N  
ATOM   1064  CA  LYS A 401      37.884  63.134   6.719  1.00 51.40           C  
ATOM   1065  C   LYS A 401      37.596  64.609   7.028  1.00 57.55           C  
ATOM   1066  O   LYS A 401      36.493  65.081   6.749  1.00 56.61           O  
ATOM   1067  CB  LYS A 401      37.750  62.282   7.997  1.00 52.35           C  
ATOM   1068  CG  LYS A 401      37.377  60.833   7.721  1.00 53.44           C  
ATOM   1069  CD  LYS A 401      37.108  60.042   9.001  1.00 58.79           C  
ATOM   1070  CE  LYS A 401      35.638  59.965   9.374  1.00 65.55           C  
ATOM   1071  NZ  LYS A 401      34.858  59.127   8.423  1.00 75.10           N1+
ATOM   1072  N   VAL A 402      38.581  65.327   7.600  1.00 55.25           N  
ATOM   1073  CA  VAL A 402      38.463  66.752   7.933  1.00 55.64           C  
ATOM   1074  C   VAL A 402      38.263  67.595   6.641  1.00 61.87           C  
ATOM   1075  O   VAL A 402      37.379  68.452   6.601  1.00 60.88           O  
ATOM   1076  CB  VAL A 402      39.653  67.229   8.812  1.00 58.72           C  
ATOM   1077  CG1 VAL A 402      39.752  68.753   8.860  1.00 58.51           C  
ATOM   1078  CG2 VAL A 402      39.556  66.660  10.225  1.00 58.12           C  
ATOM   1079  N   ARG A 403      39.042  67.295   5.583  1.00 60.64           N  
ATOM   1080  CA  ARG A 403      38.974  67.977   4.287  1.00 61.57           C  
ATOM   1081  C   ARG A 403      37.625  67.763   3.588  1.00 69.15           C  
ATOM   1082  O   ARG A 403      37.048  68.730   3.088  1.00 68.75           O  
ATOM   1083  CB  ARG A 403      40.094  67.506   3.359  1.00 60.20           C  
ATOM   1084  CG  ARG A 403      41.469  68.068   3.642  1.00 65.76           C  
ATOM   1085  CD  ARG A 403      42.350  67.704   2.470  1.00 76.13           C  
ATOM   1086  NE  ARG A 403      43.711  67.348   2.864  1.00 87.61           N  
ATOM   1087  CZ  ARG A 403      44.755  68.163   2.765  1.00101.20           C  
ATOM   1088  NH1 ARG A 403      45.961  67.753   3.134  1.00 80.81           N1+
ATOM   1089  NH2 ARG A 403      44.602  69.397   2.299  1.00 94.64           N  
ATOM   1090  N   THR A 404      37.131  66.498   3.547  1.00 68.24           N  
ATOM   1091  CA  THR A 404      35.854  66.134   2.914  1.00 69.02           C  
ATOM   1092  C   THR A 404      34.658  66.699   3.688  1.00 74.57           C  
ATOM   1093  O   THR A 404      33.611  66.919   3.090  1.00 75.38           O  
ATOM   1094  CB  THR A 404      35.743  64.626   2.651  1.00 80.24           C  
ATOM   1095  CG2 THR A 404      36.670  64.153   1.532  1.00 79.40           C  
ATOM   1096  OG1 THR A 404      36.006  63.905   3.852  1.00 84.10           O  
ATOM   1097  N   ASN A 405      34.828  66.983   4.989  1.00 71.66           N  
ATOM   1098  CA  ASN A 405      33.787  67.581   5.819  1.00 72.22           C  
ATOM   1099  C   ASN A 405      33.729  69.097   5.610  1.00 77.83           C  
ATOM   1100  O   ASN A 405      32.632  69.654   5.519  1.00 78.29           O  
ATOM   1101  CB  ASN A 405      33.996  67.235   7.296  1.00 72.33           C  
ATOM   1102  CG  ASN A 405      33.291  65.978   7.755  1.00 93.49           C  
ATOM   1103  ND2 ASN A 405      33.410  64.883   7.008  1.00 79.18           N  
ATOM   1104  OD1 ASN A 405      32.636  65.970   8.799  1.00 95.76           O  
ATOM   1105  N   ALA A 406      34.912  69.753   5.509  1.00 74.12           N  
ATOM   1106  CA  ALA A 406      35.070  71.198   5.286  1.00 73.68           C  
ATOM   1107  C   ALA A 406      34.579  71.628   3.894  1.00 77.60           C  
ATOM   1108  O   ALA A 406      34.202  72.791   3.716  1.00 77.10           O  
ATOM   1109  CB  ALA A 406      36.527  71.597   5.473  1.00 74.43           C  
ATOM   1110  N   ALA A 407      34.578  70.691   2.917  1.00 74.05           N  
ATOM   1111  CA  ALA A 407      34.118  70.913   1.544  1.00104.00           C  
ATOM   1112  C   ALA A 407      32.659  70.480   1.369  1.00135.86           C  
ATOM   1113  O   ALA A 407      31.846  70.621   2.282  1.00 98.89           O  
ATOM   1114  CB  ALA A 407      35.008  70.158   0.568  1.00104.69           C  
ATOM   1115  N   ASP A 419      36.232  75.667   7.990  1.00 76.47           N  
ATOM   1116  CA  ASP A 419      36.619  75.411   9.376  1.00 75.90           C  
ATOM   1117  C   ASP A 419      38.138  75.521   9.591  1.00 78.36           C  
ATOM   1118  O   ASP A 419      38.927  75.272   8.670  1.00 78.03           O  
ATOM   1119  CB  ASP A 419      36.103  74.033   9.852  1.00 77.73           C  
ATOM   1120  CG  ASP A 419      35.938  73.924  11.362  1.00 87.26           C  
ATOM   1121  OD1 ASP A 419      34.782  73.952  11.837  1.00 88.81           O  
ATOM   1122  OD2 ASP A 419      36.964  73.819  12.067  1.00 90.07           O1-
ATOM   1123  N   SER A 420      38.538  75.881  10.830  1.00 72.74           N  
ATOM   1124  CA  SER A 420      39.936  75.997  11.247  1.00 71.20           C  
ATOM   1125  C   SER A 420      40.599  74.610  11.470  1.00 70.89           C  
ATOM   1126  O   SER A 420      41.822  74.536  11.630  1.00 70.68           O  
ATOM   1127  CB  SER A 420      40.057  76.884  12.484  1.00 74.97           C  
ATOM   1128  OG  SER A 420      39.170  76.478  13.512  1.00 85.31           O  
ATOM   1129  N   ALA A 421      39.791  73.519  11.453  1.00 63.21           N  
ATOM   1130  CA  ALA A 421      40.278  72.141  11.583  1.00 61.14           C  
ATOM   1131  C   ALA A 421      41.086  71.762  10.335  1.00 61.61           C  
ATOM   1132  O   ALA A 421      42.094  71.073  10.462  1.00 60.25           O  
ATOM   1133  CB  ALA A 421      39.119  71.179  11.782  1.00 61.61           C  
ATOM   1134  N   LYS A 422      40.670  72.257   9.140  1.00 57.02           N  
ATOM   1135  CA  LYS A 422      41.381  72.042   7.874  1.00 56.39           C  
ATOM   1136  C   LYS A 422      42.731  72.806   7.896  1.00 60.53           C  
ATOM   1137  O   LYS A 422      43.705  72.345   7.297  1.00 60.28           O  
ATOM   1138  CB  LYS A 422      40.511  72.451   6.677  1.00 58.57           C  
ATOM   1139  CG  LYS A 422      41.084  72.042   5.326  1.00 73.23           C  
ATOM   1140  CD  LYS A 422      40.362  72.717   4.161  1.00 82.40           C  
ATOM   1141  CE  LYS A 422      41.319  73.217   3.096  1.00 92.56           C  
ATOM   1142  NZ  LYS A 422      42.026  72.114   2.382  1.00 97.02           N1+
ATOM   1143  N   ALA A 423      42.788  73.945   8.624  1.00 56.61           N  
ATOM   1144  CA  ALA A 423      44.008  74.739   8.767  1.00 56.56           C  
ATOM   1145  C   ALA A 423      44.959  74.055   9.750  1.00 59.26           C  
ATOM   1146  O   ALA A 423      46.160  73.999   9.491  1.00 58.82           O  
ATOM   1147  CB  ALA A 423      43.673  76.148   9.243  1.00 57.36           C  
ATOM   1148  N   ALA A 424      44.417  73.524  10.867  1.00 55.02           N  
ATOM   1149  CA  ALA A 424      45.166  72.816  11.917  1.00 53.72           C  
ATOM   1150  C   ALA A 424      45.818  71.554  11.332  1.00 56.56           C  
ATOM   1151  O   ALA A 424      47.014  71.329  11.508  1.00 55.19           O  
ATOM   1152  CB  ALA A 424      44.230  72.456  13.062  1.00 54.07           C  
ATOM   1153  N   VAL A 425      45.041  70.794  10.556  1.00 54.38           N  
ATOM   1154  CA  VAL A 425      45.454  69.572   9.869  1.00 55.35           C  
ATOM   1155  C   VAL A 425      46.623  69.852   8.882  1.00 59.71           C  
ATOM   1156  O   VAL A 425      47.528  69.028   8.749  1.00 58.42           O  
ATOM   1157  CB  VAL A 425      44.190  68.926   9.236  1.00 59.98           C  
ATOM   1158  CG1 VAL A 425      44.364  68.555   7.770  1.00 59.87           C  
ATOM   1159  CG2 VAL A 425      43.687  67.751  10.074  1.00 59.93           C  
ATOM   1160  N   GLU A 426      46.618  71.052   8.264  1.00 57.51           N  
ATOM   1161  CA  GLU A 426      47.623  71.556   7.324  1.00 57.03           C  
ATOM   1162  C   GLU A 426      48.859  72.103   8.053  1.00 58.21           C  
ATOM   1163  O   GLU A 426      49.890  72.326   7.414  1.00 58.65           O  
ATOM   1164  CB  GLU A 426      46.998  72.654   6.447  1.00 58.74           C  
ATOM   1165  CG  GLU A 426      47.050  72.375   4.957  1.00 73.04           C  
ATOM   1166  CD  GLU A 426      46.029  71.367   4.471  1.00 98.73           C  
ATOM   1167  OE1 GLU A 426      44.943  71.790   4.011  1.00 94.04           O  
ATOM   1168  OE2 GLU A 426      46.314  70.149   4.550  1.00 92.29           O1-
ATOM   1169  N   ASP A 427      48.754  72.346   9.371  1.00 51.88           N  
ATOM   1170  CA  ASP A 427      49.867  72.846  10.183  1.00 50.46           C  
ATOM   1171  C   ASP A 427      50.663  71.670  10.749  1.00 53.50           C  
ATOM   1172  O   ASP A 427      50.093  70.797  11.408  1.00 52.70           O  
ATOM   1173  CB  ASP A 427      49.370  73.775  11.313  1.00 51.50           C  
ATOM   1174  CG  ASP A 427      50.455  74.432  12.166  1.00 57.00           C  
ATOM   1175  OD1 ASP A 427      51.654  74.246  11.863  1.00 57.17           O  
ATOM   1176  OD2 ASP A 427      50.106  75.148  13.119  1.00 60.38           O1-
ATOM   1177  N   GLU A 428      51.990  71.677  10.520  1.00 48.92           N  
ATOM   1178  CA  GLU A 428      52.889  70.627  10.989  1.00 48.26           C  
ATOM   1179  C   GLU A 428      53.035  70.607  12.509  1.00 50.34           C  
ATOM   1180  O   GLU A 428      53.234  69.538  13.087  1.00 50.10           O  
ATOM   1181  CB  GLU A 428      54.259  70.733  10.299  1.00 49.54           C  
ATOM   1182  CG  GLU A 428      55.039  69.428  10.262  1.00 55.35           C  
ATOM   1183  CD  GLU A 428      54.388  68.259   9.545  1.00 66.50           C  
ATOM   1184  OE1 GLU A 428      54.575  67.115  10.014  1.00 53.98           O  
ATOM   1185  OE2 GLU A 428      53.715  68.477   8.511  1.00 60.35           O1-
ATOM   1186  N   GLU A 429      52.901  71.780  13.144  1.00 44.54           N  
ATOM   1187  CA  GLU A 429      53.013  71.997  14.585  1.00 44.18           C  
ATOM   1188  C   GLU A 429      51.887  71.328  15.391  1.00 47.16           C  
ATOM   1189  O   GLU A 429      52.063  71.023  16.575  1.00 45.69           O  
ATOM   1190  CB  GLU A 429      53.087  73.508  14.876  1.00 45.90           C  
ATOM   1191  CG  GLU A 429      54.294  74.212  14.254  1.00 54.25           C  
ATOM   1192  CD  GLU A 429      55.658  73.614  14.559  1.00 72.23           C  
ATOM   1193  OE1 GLU A 429      56.016  73.501  15.754  1.00 54.54           O  
ATOM   1194  OE2 GLU A 429      56.362  73.241  13.593  1.00 74.61           O1-
ATOM   1195  N   PHE A 430      50.728  71.127  14.744  1.00 43.47           N  
ATOM   1196  CA  PHE A 430      49.575  70.441  15.311  1.00 42.42           C  
ATOM   1197  C   PHE A 430      49.937  68.957  15.501  1.00 45.40           C  
ATOM   1198  O   PHE A 430      49.660  68.382  16.556  1.00 45.71           O  
ATOM   1199  CB  PHE A 430      48.363  70.575  14.363  1.00 43.70           C  
ATOM   1200  CG  PHE A 430      47.218  69.640  14.675  1.00 44.17           C  
ATOM   1201  CD1 PHE A 430      46.486  69.776  15.850  1.00 45.67           C  
ATOM   1202  CD2 PHE A 430      46.905  68.589  13.820  1.00 45.22           C  
ATOM   1203  CE1 PHE A 430      45.463  68.878  16.163  1.00 45.84           C  
ATOM   1204  CE2 PHE A 430      45.879  67.692  14.137  1.00 47.31           C  
ATOM   1205  CZ  PHE A 430      45.158  67.852  15.299  1.00 44.46           C  
ATOM   1206  N   TRP A 431      50.568  68.361  14.477  1.00 40.87           N  
ATOM   1207  CA  TRP A 431      50.977  66.969  14.476  1.00 40.91           C  
ATOM   1208  C   TRP A 431      52.111  66.717  15.495  1.00 44.07           C  
ATOM   1209  O   TRP A 431      52.107  65.677  16.158  1.00 43.05           O  
ATOM   1210  CB  TRP A 431      51.279  66.493  13.046  1.00 40.14           C  
ATOM   1211  CG  TRP A 431      50.053  66.493  12.162  1.00 41.92           C  
ATOM   1212  CD1 TRP A 431      49.787  67.350  11.135  1.00 45.16           C  
ATOM   1213  CD2 TRP A 431      48.877  65.672  12.310  1.00 41.97           C  
ATOM   1214  CE2 TRP A 431      47.969  66.053  11.295  1.00 45.88           C  
ATOM   1215  CE3 TRP A 431      48.506  64.642  13.197  1.00 43.33           C  
ATOM   1216  NE1 TRP A 431      48.556  67.068  10.583  1.00 44.58           N  
ATOM   1217  CZ2 TRP A 431      46.716  65.438  11.135  1.00 45.10           C  
ATOM   1218  CZ3 TRP A 431      47.266  64.033  13.036  1.00 44.72           C  
ATOM   1219  CH2 TRP A 431      46.395  64.418  12.007  1.00 45.26           C  
ATOM   1220  N   LYS A 432      52.996  67.711  15.707  1.00 40.72           N  
ATOM   1221  CA  LYS A 432      54.061  67.664  16.715  1.00 40.95           C  
ATOM   1222  C   LYS A 432      53.448  67.670  18.135  1.00 45.60           C  
ATOM   1223  O   LYS A 432      53.915  66.935  19.003  1.00 44.95           O  
ATOM   1224  CB  LYS A 432      55.066  68.821  16.522  1.00 43.41           C  
ATOM   1225  CG  LYS A 432      55.711  68.821  15.139  1.00 46.44           C  
ATOM   1226  CD  LYS A 432      56.908  69.744  15.046  1.00 54.95           C  
ATOM   1227  CE  LYS A 432      57.523  69.722  13.665  1.00 58.38           C  
ATOM   1228  NZ  LYS A 432      58.062  68.380  13.305  1.00 64.11           N1+
ATOM   1229  N   LEU A 433      52.389  68.477  18.359  1.00 43.79           N  
ATOM   1230  CA  LEU A 433      51.645  68.484  19.625  1.00 44.39           C  
ATOM   1231  C   LEU A 433      50.994  67.097  19.827  1.00 43.66           C  
ATOM   1232  O   LEU A 433      51.093  66.531  20.914  1.00 42.54           O  
ATOM   1233  CB  LEU A 433      50.560  69.572  19.600  1.00 46.11           C  
ATOM   1234  CG  LEU A 433      50.986  70.969  20.034  1.00 53.85           C  
ATOM   1235  CD1 LEU A 433      50.016  72.014  19.506  1.00 55.22           C  
ATOM   1236  CD2 LEU A 433      51.082  71.079  21.556  1.00 58.70           C  
ATOM   1237  N   VAL A 434      50.372  66.538  18.759  1.00 40.07           N  
ATOM   1238  CA  VAL A 434      49.751  65.193  18.754  1.00 38.67           C  
ATOM   1239  C   VAL A 434      50.792  64.149  19.191  1.00 40.70           C  
ATOM   1240  O   VAL A 434      50.513  63.359  20.105  1.00 39.47           O  
ATOM   1241  CB  VAL A 434      49.111  64.855  17.373  1.00 40.84           C  
ATOM   1242  CG1 VAL A 434      48.991  63.351  17.143  1.00 39.60           C  
ATOM   1243  CG2 VAL A 434      47.754  65.544  17.210  1.00 40.89           C  
ATOM   1244  N   ASP A 435      52.014  64.189  18.565  1.00 36.18           N  
ATOM   1245  CA  ASP A 435      53.104  63.268  18.864  1.00 35.46           C  
ATOM   1246  C   ASP A 435      53.515  63.309  20.319  1.00 39.08           C  
ATOM   1247  O   ASP A 435      53.745  62.258  20.918  1.00 38.05           O  
ATOM   1248  CB  ASP A 435      54.315  63.521  17.944  1.00 37.59           C  
ATOM   1249  CG  ASP A 435      54.072  63.239  16.465  1.00 47.19           C  
ATOM   1250  OD1 ASP A 435      53.139  62.451  16.145  1.00 46.29           O  
ATOM   1251  OD2 ASP A 435      54.820  63.789  15.628  1.00 51.69           O1-
ATOM   1252  N   ARG A 436      53.598  64.527  20.893  1.00 36.61           N  
ATOM   1253  CA  ARG A 436      53.969  64.744  22.289  1.00 37.01           C  
ATOM   1254  C   ARG A 436      52.901  64.194  23.217  1.00 39.04           C  
ATOM   1255  O   ARG A 436      53.249  63.578  24.227  1.00 38.62           O  
ATOM   1256  CB  ARG A 436      54.205  66.242  22.579  1.00 40.66           C  
ATOM   1257  CG  ARG A 436      55.530  66.760  22.025  1.00 52.94           C  
ATOM   1258  CD  ARG A 436      55.963  68.087  22.652  1.00 59.27           C  
ATOM   1259  NE  ARG A 436      55.092  69.206  22.276  1.00 63.97           N  
ATOM   1260  CZ  ARG A 436      55.210  69.919  21.158  1.00 72.41           C  
ATOM   1261  NH1 ARG A 436      56.168  69.641  20.281  1.00 58.53           N1+
ATOM   1262  NH2 ARG A 436      54.367  70.908  20.905  1.00 55.89           N  
ATOM   1263  N   GLU A 437      51.594  64.395  22.871  1.00 35.13           N  
ATOM   1264  CA  GLU A 437      50.522  63.862  23.703  1.00 34.03           C  
ATOM   1265  C   GLU A 437      50.546  62.341  23.656  1.00 35.97           C  
ATOM   1266  O   GLU A 437      50.480  61.720  24.716  1.00 36.66           O  
ATOM   1267  CB  GLU A 437      49.131  64.447  23.343  1.00 35.51           C  
ATOM   1268  CG  GLU A 437      48.014  64.068  24.332  1.00 36.33           C  
ATOM   1269  CD  GLU A 437      48.196  64.440  25.795  1.00 49.34           C  
ATOM   1270  OE1 GLU A 437      47.680  63.698  26.658  1.00 47.92           O  
ATOM   1271  OE2 GLU A 437      48.854  65.465  26.086  1.00 48.36           O1-
ATOM   1272  N   ARG A 438      50.734  61.748  22.454  1.00 32.45           N  
ATOM   1273  CA  ARG A 438      50.839  60.286  22.274  1.00 32.81           C  
ATOM   1274  C   ARG A 438      51.970  59.679  23.119  1.00 36.82           C  
ATOM   1275  O   ARG A 438      51.781  58.600  23.676  1.00 35.69           O  
ATOM   1276  CB  ARG A 438      51.014  59.910  20.794  1.00 34.17           C  
ATOM   1277  CG  ARG A 438      50.809  58.418  20.530  1.00 33.96           C  
ATOM   1278  CD  ARG A 438      51.342  57.943  19.198  1.00 30.59           C  
ATOM   1279  NE  ARG A 438      50.550  58.439  18.074  1.00 30.54           N  
ATOM   1280  CZ  ARG A 438      50.940  59.414  17.262  1.00 42.57           C  
ATOM   1281  NH1 ARG A 438      52.124  59.998  17.428  1.00 32.51           N1+
ATOM   1282  NH2 ARG A 438      50.173  59.788  16.256  1.00 31.31           N  
ATOM   1283  N   GLU A 439      53.135  60.371  23.226  1.00 34.19           N  
ATOM   1284  CA  GLU A 439      54.251  59.886  24.054  1.00 33.39           C  
ATOM   1285  C   GLU A 439      53.854  59.803  25.528  1.00 35.36           C  
ATOM   1286  O   GLU A 439      54.186  58.817  26.188  1.00 34.95           O  
ATOM   1287  CB  GLU A 439      55.566  60.675  23.825  1.00 34.63           C  
ATOM   1288  CG  GLU A 439      56.184  60.416  22.451  1.00 39.73           C  
ATOM   1289  CD  GLU A 439      56.407  58.953  22.107  1.00 47.76           C  
ATOM   1290  OE1 GLU A 439      55.898  58.491  21.061  1.00 43.33           O  
ATOM   1291  OE2 GLU A 439      57.046  58.251  22.918  1.00 53.97           O1-
ATOM   1292  N   LEU A 440      53.060  60.772  26.014  1.00 33.35           N  
ATOM   1293  CA  LEU A 440      52.485  60.727  27.368  1.00 33.30           C  
ATOM   1294  C   LEU A 440      51.558  59.528  27.469  1.00 37.30           C  
ATOM   1295  O   LEU A 440      51.690  58.751  28.407  1.00 38.39           O  
ATOM   1296  CB  LEU A 440      51.704  62.010  27.715  1.00 33.31           C  
ATOM   1297  CG  LEU A 440      52.511  63.301  27.923  1.00 38.66           C  
ATOM   1298  CD1 LEU A 440      51.572  64.480  28.202  1.00 38.82           C  
ATOM   1299  CD2 LEU A 440      53.516  63.158  29.058  1.00 41.29           C  
ATOM   1300  N   HIS A 441      50.641  59.342  26.478  1.00 34.76           N  
ATOM   1301  CA  HIS A 441      49.708  58.201  26.473  1.00 33.87           C  
ATOM   1302  C   HIS A 441      50.444  56.861  26.566  1.00 38.70           C  
ATOM   1303  O   HIS A 441      50.008  55.991  27.317  1.00 38.75           O  
ATOM   1304  CB  HIS A 441      48.792  58.228  25.252  1.00 34.07           C  
ATOM   1305  CG  HIS A 441      47.672  59.224  25.354  1.00 36.96           C  
ATOM   1306  CD2 HIS A 441      47.513  60.271  26.201  1.00 37.95           C  
ATOM   1307  ND1 HIS A 441      46.599  59.186  24.483  1.00 38.46           N  
ATOM   1308  CE1 HIS A 441      45.832  60.213  24.817  1.00 37.89           C  
ATOM   1309  NE2 HIS A 441      46.334  60.875  25.865  1.00 38.15           N  
ATOM   1310  N   LYS A 442      51.576  56.724  25.839  1.00 35.90           N  
ATOM   1311  CA  LYS A 442      52.430  55.531  25.836  1.00 36.33           C  
ATOM   1312  C   LYS A 442      53.032  55.261  27.224  1.00 42.01           C  
ATOM   1313  O   LYS A 442      53.218  54.104  27.584  1.00 42.20           O  
ATOM   1314  CB  LYS A 442      53.514  55.623  24.747  1.00 38.38           C  
ATOM   1315  CG  LYS A 442      52.919  55.428  23.351  1.00 42.74           C  
ATOM   1316  CD  LYS A 442      53.811  55.931  22.237  1.00 50.06           C  
ATOM   1317  CE  LYS A 442      54.815  54.906  21.774  1.00 51.16           C  
ATOM   1318  NZ  LYS A 442      55.505  55.348  20.535  1.00 59.78           N1+
ATOM   1319  N   LEU A 443      53.224  56.317  28.025  1.00 39.91           N  
ATOM   1320  CA  LEU A 443      53.718  56.248  29.405  1.00 40.44           C  
ATOM   1321  C   LEU A 443      52.557  56.044  30.400  1.00 44.89           C  
ATOM   1322  O   LEU A 443      52.791  55.917  31.601  1.00 44.17           O  
ATOM   1323  CB  LEU A 443      54.467  57.545  29.750  1.00 40.85           C  
ATOM   1324  CG  LEU A 443      56.010  57.630  29.589  1.00 47.03           C  
ATOM   1325  CD1 LEU A 443      56.669  56.317  29.156  1.00 47.16           C  
ATOM   1326  CD2 LEU A 443      56.411  58.808  28.727  1.00 50.33           C  
ATOM   1327  N   GLY A 444      51.327  56.017  29.893  1.00 41.71           N  
ATOM   1328  CA  GLY A 444      50.132  55.865  30.715  1.00 40.84           C  
ATOM   1329  C   GLY A 444      49.735  57.174  31.363  1.00 43.43           C  
ATOM   1330  O   GLY A 444      49.150  57.176  32.444  1.00 43.68           O  
ATOM   1331  N   LYS A 445      50.033  58.296  30.692  1.00 39.12           N  
ATOM   1332  CA  LYS A 445      49.775  59.646  31.212  1.00 38.36           C  
ATOM   1333  C   LYS A 445      48.982  60.473  30.219  1.00 40.09           C  
ATOM   1334  O   LYS A 445      49.086  60.251  29.016  1.00 39.88           O  
ATOM   1335  CB  LYS A 445      51.109  60.373  31.482  1.00 40.63           C  
ATOM   1336  CG  LYS A 445      51.915  59.839  32.669  1.00 49.98           C  
ATOM   1337  CD  LYS A 445      53.271  60.542  32.737  1.00 59.27           C  
ATOM   1338  CE  LYS A 445      54.173  60.037  33.837  1.00 74.28           C  
ATOM   1339  NZ  LYS A 445      55.169  59.054  33.335  1.00 87.30           N1+
ATOM   1340  N   CYS A 446      48.233  61.460  30.716  1.00 35.41           N  
ATOM   1341  CA  CYS A 446      47.465  62.370  29.871  1.00 35.76           C  
ATOM   1342  C   CYS A 446      47.741  63.814  30.317  1.00 42.86           C  
ATOM   1343  O   CYS A 446      47.705  64.127  31.512  1.00 43.53           O  
ATOM   1344  CB  CYS A 446      45.970  62.045  29.909  1.00 34.41           C  
ATOM   1345  SG  CYS A 446      44.988  62.921  28.658  1.00 37.59           S  
ATOM   1346  N   GLY A 447      47.995  64.674  29.351  1.00 39.46           N  
ATOM   1347  CA  GLY A 447      48.296  66.063  29.649  1.00 39.97           C  
ATOM   1348  C   GLY A 447      47.289  67.055  29.127  1.00 43.87           C  
ATOM   1349  O   GLY A 447      47.141  68.132  29.706  1.00 44.02           O  
ATOM   1350  N   SER A 448      46.589  66.713  28.038  1.00 40.09           N  
ATOM   1351  CA  SER A 448      45.685  67.662  27.412  1.00 40.34           C  
ATOM   1352  C   SER A 448      44.374  67.104  26.818  1.00 43.50           C  
ATOM   1353  O   SER A 448      43.728  67.830  26.056  1.00 44.53           O  
ATOM   1354  CB  SER A 448      46.451  68.419  26.330  1.00 44.71           C  
ATOM   1355  OG  SER A 448      46.863  67.567  25.278  1.00 54.45           O  
ATOM   1356  N   CYS A 449      43.951  65.864  27.151  1.00 38.70           N  
ATOM   1357  CA  CYS A 449      42.690  65.348  26.571  1.00 36.91           C  
ATOM   1358  C   CYS A 449      41.520  65.623  27.517  1.00 42.06           C  
ATOM   1359  O   CYS A 449      41.262  64.868  28.460  1.00 42.47           O  
ATOM   1360  CB  CYS A 449      42.799  63.876  26.185  1.00 35.88           C  
ATOM   1361  SG  CYS A 449      44.187  63.502  25.065  1.00 38.44           S  
ATOM   1362  N   VAL A 450      40.876  66.768  27.290  1.00 38.80           N  
ATOM   1363  CA  VAL A 450      39.768  67.326  28.076  1.00 39.37           C  
ATOM   1364  C   VAL A 450      38.527  67.419  27.179  1.00 43.83           C  
ATOM   1365  O   VAL A 450      38.612  67.901  26.042  1.00 44.01           O  
ATOM   1366  CB  VAL A 450      40.181  68.719  28.673  1.00 43.07           C  
ATOM   1367  CG1 VAL A 450      39.061  69.349  29.494  1.00 43.20           C  
ATOM   1368  CG2 VAL A 450      41.446  68.605  29.516  1.00 42.73           C  
ATOM   1369  N   TYR A 451      37.389  66.922  27.684  1.00 41.95           N  
ATOM   1370  CA  TYR A 451      36.095  66.945  26.999  1.00 42.90           C  
ATOM   1371  C   TYR A 451      35.430  68.318  27.236  1.00 48.20           C  
ATOM   1372  O   TYR A 451      35.401  68.814  28.368  1.00 45.69           O  
ATOM   1373  CB  TYR A 451      35.198  65.781  27.512  1.00 44.87           C  
ATOM   1374  CG  TYR A 451      33.873  65.646  26.793  1.00 47.03           C  
ATOM   1375  CD1 TYR A 451      33.801  65.090  25.515  1.00 49.81           C  
ATOM   1376  CD2 TYR A 451      32.692  66.090  27.377  1.00 47.48           C  
ATOM   1377  CE1 TYR A 451      32.586  65.011  24.827  1.00 50.72           C  
ATOM   1378  CE2 TYR A 451      31.474  66.014  26.699  1.00 48.07           C  
ATOM   1379  CZ  TYR A 451      31.426  65.479  25.424  1.00 54.59           C  
ATOM   1380  OH  TYR A 451      30.226  65.407  24.764  1.00 55.17           O  
ATOM   1381  N   ASN A 452      34.940  68.953  26.161  1.00 47.81           N  
ATOM   1382  CA  ASN A 452      34.270  70.246  26.283  1.00 48.89           C  
ATOM   1383  C   ASN A 452      32.752  70.111  26.134  1.00 53.66           C  
ATOM   1384  O   ASN A 452      32.271  69.629  25.102  1.00 52.78           O  
ATOM   1385  CB  ASN A 452      34.878  71.288  25.335  1.00 53.19           C  
ATOM   1386  CG  ASN A 452      36.187  71.852  25.852  1.00 85.18           C  
ATOM   1387  ND2 ASN A 452      36.161  73.096  26.308  1.00 75.79           N  
ATOM   1388  OD1 ASN A 452      37.227  71.177  25.872  1.00 84.04           O  
ATOM   1389  N   MET A 453      32.007  70.482  27.204  1.00 50.04           N  
ATOM   1390  CA  MET A 453      30.539  70.422  27.231  1.00 71.26           C  
ATOM   1391  C   MET A 453      29.944  71.615  26.518  1.00 97.53           C  
ATOM   1392  O   MET A 453      29.390  71.454  25.439  1.00 72.04           O  
ATOM   1393  CB  MET A 453      30.009  70.353  28.666  1.00 73.51           C  
ATOM   1394  CG  MET A 453      30.239  69.024  29.311  1.00 77.33           C  
ATOM   1395  SD  MET A 453      28.760  68.145  29.844  1.00 81.86           S  
ATOM   1396  CE  MET A 453      28.204  67.486  28.278  1.00 78.81           C  
ATOM   1397  N   SER A 470      42.509  81.076  21.721  1.00 70.83           N  
ATOM   1398  CA  SER A 470      43.859  80.630  21.371  1.00 70.76           C  
ATOM   1399  C   SER A 470      43.829  79.355  20.530  1.00 73.37           C  
ATOM   1400  O   SER A 470      42.938  78.516  20.706  1.00 73.09           O  
ATOM   1401  CB  SER A 470      44.702  80.407  22.624  1.00 74.82           C  
ATOM   1402  OG  SER A 470      46.091  80.446  22.328  1.00 85.36           O  
ATOM   1403  N   ARG A 471      44.813  79.212  19.617  1.00 67.72           N  
ATOM   1404  CA  ARG A 471      44.923  78.037  18.759  1.00 66.26           C  
ATOM   1405  C   ARG A 471      45.477  76.824  19.515  1.00 67.37           C  
ATOM   1406  O   ARG A 471      45.221  75.696  19.101  1.00 66.83           O  
ATOM   1407  CB  ARG A 471      45.709  78.332  17.463  1.00 66.70           C  
ATOM   1408  CG  ARG A 471      47.208  78.554  17.639  1.00 79.01           C  
ATOM   1409  CD  ARG A 471      47.984  78.141  16.402  1.00 89.43           C  
ATOM   1410  NE  ARG A 471      48.114  79.234  15.437  1.00 99.09           N  
ATOM   1411  CZ  ARG A 471      47.340  79.393  14.367  1.00114.53           C  
ATOM   1412  NH1 ARG A 471      46.366  78.528  14.107  1.00104.28           N1+
ATOM   1413  NH2 ARG A 471      47.536  80.416  13.546  1.00 99.85           N  
ATOM   1414  N   ALA A 472      46.217  77.050  20.620  1.00 61.85           N  
ATOM   1415  CA  ALA A 472      46.802  75.989  21.444  1.00 60.53           C  
ATOM   1416  C   ALA A 472      45.731  75.069  22.051  1.00 63.42           C  
ATOM   1417  O   ALA A 472      45.841  73.848  21.915  1.00 62.50           O  
ATOM   1418  CB  ALA A 472      47.672  76.587  22.540  1.00 61.01           C  
ATOM   1419  N   ILE A 473      44.686  75.654  22.688  1.00 59.01           N  
ATOM   1420  CA  ILE A 473      43.601  74.890  23.313  1.00 58.15           C  
ATOM   1421  C   ILE A 473      42.729  74.191  22.245  1.00 57.65           C  
ATOM   1422  O   ILE A 473      42.225  73.097  22.505  1.00 56.57           O  
ATOM   1423  CB  ILE A 473      42.771  75.691  24.360  1.00 62.29           C  
ATOM   1424  CG1 ILE A 473      41.908  76.780  23.725  1.00 63.58           C  
ATOM   1425  CG2 ILE A 473      43.631  76.258  25.495  1.00 63.16           C  
ATOM   1426  CD1 ILE A 473      40.410  76.471  23.890  1.00 75.41           C  
ATOM   1427  N   TRP A 474      42.603  74.796  21.046  1.00 51.69           N  
ATOM   1428  CA  TRP A 474      41.877  74.236  19.902  1.00 50.82           C  
ATOM   1429  C   TRP A 474      42.662  73.051  19.309  1.00 53.24           C  
ATOM   1430  O   TRP A 474      42.054  72.056  18.909  1.00 53.57           O  
ATOM   1431  CB  TRP A 474      41.615  75.318  18.833  1.00 49.51           C  
ATOM   1432  CG  TRP A 474      41.295  74.789  17.465  1.00 50.36           C  
ATOM   1433  CD1 TRP A 474      42.087  74.862  16.358  1.00 53.22           C  
ATOM   1434  CD2 TRP A 474      40.147  74.015  17.088  1.00 50.21           C  
ATOM   1435  CE2 TRP A 474      40.286  73.701  15.717  1.00 53.98           C  
ATOM   1436  CE3 TRP A 474      38.992  73.586  17.765  1.00 51.41           C  
ATOM   1437  NE1 TRP A 474      41.473  74.240  15.294  1.00 52.62           N  
ATOM   1438  CZ2 TRP A 474      39.318  72.978  15.012  1.00 53.53           C  
ATOM   1439  CZ3 TRP A 474      38.038  72.866  17.066  1.00 53.07           C  
ATOM   1440  CH2 TRP A 474      38.207  72.560  15.710  1.00 53.84           C  
ATOM   1441  N   TYR A 475      44.003  73.179  19.233  1.00 48.05           N  
ATOM   1442  CA  TYR A 475      44.934  72.149  18.759  1.00 47.09           C  
ATOM   1443  C   TYR A 475      44.914  70.971  19.734  1.00 50.10           C  
ATOM   1444  O   TYR A 475      44.943  69.822  19.300  1.00 49.17           O  
ATOM   1445  CB  TYR A 475      46.364  72.725  18.634  1.00 47.68           C  
ATOM   1446  CG  TYR A 475      46.678  73.382  17.301  1.00 47.14           C  
ATOM   1447  CD1 TYR A 475      45.671  73.939  16.519  1.00 48.77           C  
ATOM   1448  CD2 TYR A 475      47.989  73.476  16.840  1.00 47.11           C  
ATOM   1449  CE1 TYR A 475      45.956  74.564  15.311  1.00 49.91           C  
ATOM   1450  CE2 TYR A 475      48.284  74.086  15.623  1.00 47.74           C  
ATOM   1451  CZ  TYR A 475      47.263  74.623  14.858  1.00 55.56           C  
ATOM   1452  OH  TYR A 475      47.526  75.226  13.654  1.00 57.78           O  
ATOM   1453  N   MET A 476      44.836  71.265  21.042  1.00 46.88           N  
ATOM   1454  CA  MET A 476      44.741  70.280  22.119  1.00 47.61           C  
ATOM   1455  C   MET A 476      43.393  69.532  22.069  1.00 49.34           C  
ATOM   1456  O   MET A 476      43.370  68.326  22.302  1.00 48.70           O  
ATOM   1457  CB  MET A 476      44.944  70.952  23.476  1.00 50.87           C  
ATOM   1458  CG  MET A 476      46.415  71.103  23.849  1.00 55.56           C  
ATOM   1459  SD  MET A 476      46.809  72.251  25.198  1.00 61.07           S  
ATOM   1460  CE  MET A 476      45.581  71.850  26.398  1.00 58.04           C  
ATOM   1461  N   TRP A 477      42.289  70.224  21.691  1.00 44.24           N  
ATOM   1462  CA  TRP A 477      40.980  69.581  21.549  1.00 42.87           C  
ATOM   1463  C   TRP A 477      40.975  68.680  20.306  1.00 43.38           C  
ATOM   1464  O   TRP A 477      40.625  67.501  20.401  1.00 41.94           O  
ATOM   1465  CB  TRP A 477      39.827  70.609  21.491  1.00 41.32           C  
ATOM   1466  CG  TRP A 477      38.484  69.955  21.362  1.00 41.67           C  
ATOM   1467  CD1 TRP A 477      37.713  69.463  22.373  1.00 44.39           C  
ATOM   1468  CD2 TRP A 477      37.801  69.627  20.137  1.00 41.43           C  
ATOM   1469  CE2 TRP A 477      36.620  68.932  20.489  1.00 44.98           C  
ATOM   1470  CE3 TRP A 477      38.088  69.826  18.774  1.00 42.75           C  
ATOM   1471  NE1 TRP A 477      36.574  68.874  21.860  1.00 43.82           N  
ATOM   1472  CZ2 TRP A 477      35.718  68.458  19.530  1.00 44.24           C  
ATOM   1473  CZ3 TRP A 477      37.198  69.347  17.823  1.00 44.29           C  
ATOM   1474  CH2 TRP A 477      36.028  68.672  18.202  1.00 44.93           C  
ATOM   1475  N   LEU A 478      41.369  69.230  19.151  1.00 38.63           N  
ATOM   1476  CA  LEU A 478      41.420  68.471  17.911  1.00 38.25           C  
ATOM   1477  C   LEU A 478      42.420  67.293  17.995  1.00 39.10           C  
ATOM   1478  O   LEU A 478      42.154  66.240  17.404  1.00 36.82           O  
ATOM   1479  CB  LEU A 478      41.683  69.387  16.694  1.00 38.49           C  
ATOM   1480  CG  LEU A 478      41.435  68.781  15.295  1.00 43.47           C  
ATOM   1481  CD1 LEU A 478      39.939  68.473  15.050  1.00 43.12           C  
ATOM   1482  CD2 LEU A 478      41.984  69.688  14.189  1.00 44.89           C  
ATOM   1483  N   GLY A 479      43.502  67.480  18.767  1.00 35.06           N  
ATOM   1484  CA  GLY A 479      44.568  66.494  18.995  1.00 34.77           C  
ATOM   1485  C   GLY A 479      44.090  65.315  19.823  1.00 40.11           C  
ATOM   1486  O   GLY A 479      44.407  64.156  19.523  1.00 39.41           O  
ATOM   1487  N   VAL A 480      43.272  65.612  20.849  1.00 37.07           N  
ATOM   1488  CA  VAL A 480      42.613  64.635  21.719  1.00 36.34           C  
ATOM   1489  C   VAL A 480      41.698  63.791  20.851  1.00 38.55           C  
ATOM   1490  O   VAL A 480      41.721  62.557  20.934  1.00 37.63           O  
ATOM   1491  CB  VAL A 480      41.807  65.347  22.835  1.00 39.41           C  
ATOM   1492  N   ARG A 481      40.911  64.461  19.981  1.00 36.27           N  
ATOM   1493  CA  ARG A 481      40.010  63.791  19.047  1.00 35.55           C  
ATOM   1494  C   ARG A 481      40.785  62.943  18.048  1.00 36.02           C  
ATOM   1495  O   ARG A 481      40.409  61.781  17.834  1.00 35.12           O  
ATOM   1496  CB  ARG A 481      39.045  64.773  18.355  1.00 38.71           C  
ATOM   1497  CG  ARG A 481      37.578  64.407  18.578  1.00 58.20           C  
ATOM   1498  CD  ARG A 481      36.958  65.033  19.841  1.00 74.03           C  
ATOM   1499  NE  ARG A 481      37.242  64.296  21.081  1.00 84.60           N  
ATOM   1500  CZ  ARG A 481      37.774  64.834  22.179  1.00 98.99           C  
ATOM   1501  NH1 ARG A 481      38.105  66.120  22.206  1.00 83.79           N1+
ATOM   1502  NH2 ARG A 481      37.986  64.087  23.257  1.00 83.95           N  
ATOM   1503  N   TYR A 482      41.905  63.468  17.496  1.00 32.10           N  
ATOM   1504  CA  TYR A 482      42.728  62.636  16.611  1.00 31.36           C  
ATOM   1505  C   TYR A 482      43.229  61.351  17.317  1.00 33.03           C  
ATOM   1506  O   TYR A 482      43.165  60.274  16.738  1.00 34.42           O  
ATOM   1507  CB  TYR A 482      43.909  63.391  15.943  1.00 32.55           C  
ATOM   1508  CG  TYR A 482      44.845  62.405  15.289  1.00 33.38           C  
ATOM   1509  CD1 TYR A 482      44.527  61.830  14.062  1.00 34.90           C  
ATOM   1510  CD2 TYR A 482      45.934  61.881  15.987  1.00 33.82           C  
ATOM   1511  CE1 TYR A 482      45.299  60.806  13.519  1.00 33.29           C  
ATOM   1512  CE2 TYR A 482      46.699  60.845  15.463  1.00 34.14           C  
ATOM   1513  CZ  TYR A 482      46.389  60.325  14.218  1.00 37.17           C  
ATOM   1514  OH  TYR A 482      47.151  59.316  13.687  1.00 36.49           O  
ATOM   1515  N   LEU A 483      43.738  61.463  18.528  1.00 30.42           N  
ATOM   1516  CA  LEU A 483      44.274  60.302  19.266  1.00 29.61           C  
ATOM   1517  C   LEU A 483      43.211  59.240  19.572  1.00 34.72           C  
ATOM   1518  O   LEU A 483      43.510  58.029  19.598  1.00 33.04           O  
ATOM   1519  CB  LEU A 483      45.017  60.742  20.539  1.00 28.82           C  
ATOM   1520  CG  LEU A 483      46.355  61.515  20.290  1.00 32.76           C  
ATOM   1521  CD1 LEU A 483      46.928  62.019  21.573  1.00 32.28           C  
ATOM   1522  CD2 LEU A 483      47.404  60.652  19.552  1.00 34.36           C  
ATOM   1523  N   GLU A 484      41.965  59.698  19.798  1.00 30.47           N  
ATOM   1524  CA  GLU A 484      40.856  58.784  20.043  1.00 30.17           C  
ATOM   1525  C   GLU A 484      40.524  58.104  18.719  1.00 31.33           C  
ATOM   1526  O   GLU A 484      40.368  56.883  18.679  1.00 31.01           O  
ATOM   1527  CB  GLU A 484      39.656  59.552  20.619  1.00 31.73           C  
ATOM   1528  CG  GLU A 484      38.561  58.646  21.127  1.00 40.26           C  
ATOM   1529  CD  GLU A 484      37.197  59.299  21.180  1.00 53.44           C  
ATOM   1530  OE1 GLU A 484      36.224  58.560  21.438  1.00 42.72           O  
ATOM   1531  OE2 GLU A 484      37.088  60.527  20.943  1.00 45.25           O1-
ATOM   1532  N   PHE A 485      40.521  58.880  17.621  1.00 27.78           N  
ATOM   1533  CA  PHE A 485      40.298  58.375  16.269  1.00 28.20           C  
ATOM   1534  C   PHE A 485      41.382  57.359  15.908  1.00 31.17           C  
ATOM   1535  O   PHE A 485      41.080  56.316  15.341  1.00 28.89           O  
ATOM   1536  CB  PHE A 485      40.265  59.535  15.246  1.00 30.12           C  
ATOM   1537  CG  PHE A 485      40.226  59.106  13.802  1.00 32.75           C  
ATOM   1538  CD1 PHE A 485      39.034  58.688  13.211  1.00 34.41           C  
ATOM   1539  CD2 PHE A 485      41.379  59.145  13.014  1.00 35.17           C  
ATOM   1540  CE1 PHE A 485      38.998  58.305  11.869  1.00 35.81           C  
ATOM   1541  CE2 PHE A 485      41.335  58.772  11.668  1.00 37.62           C  
ATOM   1542  CZ  PHE A 485      40.145  58.358  11.102  1.00 35.33           C  
ATOM   1543  N   GLU A 486      42.645  57.663  16.252  1.00 28.58           N  
ATOM   1544  CA  GLU A 486      43.788  56.784  16.008  1.00 27.87           C  
ATOM   1545  C   GLU A 486      43.586  55.410  16.668  1.00 29.55           C  
ATOM   1546  O   GLU A 486      43.751  54.391  16.010  1.00 29.53           O  
ATOM   1547  CB  GLU A 486      45.081  57.455  16.530  1.00 29.25           C  
ATOM   1548  CG  GLU A 486      46.323  56.610  16.385  1.00 29.70           C  
ATOM   1549  CD  GLU A 486      47.571  57.396  16.712  1.00 28.13           C  
ATOM   1550  OE1 GLU A 486      48.157  57.981  15.778  1.00 29.00           O  
ATOM   1551  OE2 GLU A 486      47.931  57.472  17.905  1.00 31.39           O1-
ATOM   1552  N   ALA A 487      43.180  55.394  17.928  1.00 26.82           N  
ATOM   1553  CA  ALA A 487      43.008  54.154  18.693  1.00 27.69           C  
ATOM   1554  C   ALA A 487      41.656  53.426  18.532  1.00 32.16           C  
ATOM   1555  O   ALA A 487      41.617  52.195  18.595  1.00 30.07           O  
ATOM   1556  CB  ALA A 487      43.267  54.423  20.155  1.00 27.79           C  
ATOM   1557  N   LEU A 488      40.550  54.160  18.373  1.00 31.44           N  
ATOM   1558  CA  LEU A 488      39.230  53.527  18.285  1.00 31.56           C  
ATOM   1559  C   LEU A 488      38.454  53.761  17.003  1.00 33.81           C  
ATOM   1560  O   LEU A 488      37.381  53.167  16.828  1.00 33.20           O  
ATOM   1561  CB  LEU A 488      38.378  53.953  19.481  1.00 32.70           C  
ATOM   1562  CG  LEU A 488      38.928  53.658  20.884  1.00 38.65           C  
ATOM   1563  CD1 LEU A 488      37.904  53.914  21.849  1.00 39.32           C  
ATOM   1564  CD2 LEU A 488      39.314  52.197  21.069  1.00 42.43           C  
ATOM   1565  N   GLY A 489      39.007  54.562  16.099  1.00 28.92           N  
ATOM   1566  CA  GLY A 489      38.377  54.905  14.826  1.00 28.15           C  
ATOM   1567  C   GLY A 489      38.043  53.727  13.950  1.00 32.44           C  
ATOM   1568  O   GLY A 489      37.081  53.795  13.186  1.00 32.95           O  
ATOM   1569  N   PHE A 490      38.801  52.625  14.078  1.00 29.46           N  
ATOM   1570  CA  PHE A 490      38.608  51.394  13.281  1.00 28.47           C  
ATOM   1571  C   PHE A 490      37.174  50.862  13.366  1.00 29.93           C  
ATOM   1572  O   PHE A 490      36.693  50.293  12.400  1.00 29.48           O  
ATOM   1573  CB  PHE A 490      39.624  50.296  13.680  1.00 29.07           C  
ATOM   1574  CG  PHE A 490      39.346  49.657  15.023  1.00 29.35           C  
ATOM   1575  CD1 PHE A 490      39.821  50.232  16.197  1.00 29.52           C  
ATOM   1576  CD2 PHE A 490      38.578  48.493  15.114  1.00 30.76           C  
ATOM   1577  CE1 PHE A 490      39.565  49.641  17.436  1.00 30.11           C  
ATOM   1578  CE2 PHE A 490      38.287  47.924  16.362  1.00 32.77           C  
ATOM   1579  CZ  PHE A 490      38.788  48.496  17.515  1.00 29.74           C  
ATOM   1580  N   LEU A 491      36.501  51.040  14.518  1.00 25.24           N  
ATOM   1581  CA  LEU A 491      35.111  50.608  14.711  1.00 25.12           C  
ATOM   1582  C   LEU A 491      34.197  51.224  13.655  1.00 29.18           C  
ATOM   1583  O   LEU A 491      33.321  50.548  13.107  1.00 29.45           O  
ATOM   1584  CB  LEU A 491      34.631  51.002  16.118  1.00 24.46           C  
ATOM   1585  CG  LEU A 491      35.255  50.251  17.295  1.00 26.97           C  
ATOM   1586  CD1 LEU A 491      34.752  50.812  18.581  1.00 25.77           C  
ATOM   1587  CD2 LEU A 491      34.865  48.766  17.279  1.00 31.58           C  
ATOM   1588  N   ASN A 492      34.418  52.515  13.353  1.00 26.46           N  
ATOM   1589  CA  ASN A 492      33.642  53.211  12.327  1.00 27.54           C  
ATOM   1590  C   ASN A 492      34.257  52.978  10.955  1.00 32.43           C  
ATOM   1591  O   ASN A 492      33.550  52.561  10.051  1.00 32.26           O  
ATOM   1592  CB  ASN A 492      33.616  54.728  12.599  1.00 30.13           C  
ATOM   1593  CG  ASN A 492      33.295  55.068  14.019  1.00 48.57           C  
ATOM   1594  ND2 ASN A 492      34.106  55.920  14.629  1.00 40.21           N  
ATOM   1595  OD1 ASN A 492      32.326  54.554  14.585  1.00 36.35           O  
ATOM   1596  N   GLU A 493      35.585  53.254  10.796  1.00 30.62           N  
ATOM   1597  CA  GLU A 493      36.275  53.202   9.485  1.00 29.30           C  
ATOM   1598  C   GLU A 493      36.252  51.828   8.809  1.00 32.66           C  
ATOM   1599  O   GLU A 493      36.198  51.762   7.576  1.00 33.12           O  
ATOM   1600  CB  GLU A 493      37.719  53.742   9.585  1.00 31.00           C  
ATOM   1601  CG  GLU A 493      37.824  55.156  10.142  1.00 37.49           C  
ATOM   1602  CD  GLU A 493      36.834  56.141   9.545  1.00 49.34           C  
ATOM   1603  OE1 GLU A 493      36.785  56.256   8.301  1.00 46.02           O  
ATOM   1604  OE2 GLU A 493      36.078  56.768  10.321  1.00 44.71           O1-
ATOM   1605  N   ASP A 494      36.252  50.747   9.598  1.00 28.90           N  
ATOM   1606  CA  ASP A 494      36.184  49.381   9.061  1.00 28.59           C  
ATOM   1607  C   ASP A 494      34.801  48.753   9.268  1.00 33.87           C  
ATOM   1608  O   ASP A 494      34.649  47.535   9.189  1.00 33.03           O  
ATOM   1609  CB  ASP A 494      37.316  48.521   9.638  1.00 28.77           C  
ATOM   1610  CG  ASP A 494      38.700  48.981   9.195  1.00 34.02           C  
ATOM   1611  OD1 ASP A 494      38.778  49.880   8.314  1.00 32.04           O  
ATOM   1612  OD2 ASP A 494      39.702  48.513   9.796  1.00 38.56           O1-
ATOM   1613  N   HIS A 495      33.791  49.608   9.537  1.00 31.17           N  
ATOM   1614  CA  HIS A 495      32.385  49.233   9.644  1.00 30.90           C  
ATOM   1615  C   HIS A 495      32.137  47.990  10.491  1.00 32.24           C  
ATOM   1616  O   HIS A 495      31.506  47.040  10.036  1.00 30.42           O  
ATOM   1617  CB  HIS A 495      31.801  49.088   8.214  1.00 32.95           C  
ATOM   1618  CG  HIS A 495      32.186  50.228   7.326  1.00 37.91           C  
ATOM   1619  CD2 HIS A 495      33.126  50.286   6.356  1.00 40.95           C  
ATOM   1620  ND1 HIS A 495      31.640  51.490   7.496  1.00 41.00           N  
ATOM   1621  CE1 HIS A 495      32.227  52.261   6.593  1.00 40.74           C  
ATOM   1622  NE2 HIS A 495      33.124  51.582   5.882  1.00 41.06           N  
ATOM   1623  N   TRP A 496      32.609  48.005  11.753  1.00 28.33           N  
ATOM   1624  CA  TRP A 496      32.378  46.871  12.649  1.00 27.35           C  
ATOM   1625  C   TRP A 496      30.907  46.663  12.968  1.00 28.41           C  
ATOM   1626  O   TRP A 496      30.502  45.535  13.263  1.00 26.41           O  
ATOM   1627  CB  TRP A 496      33.184  47.038  13.932  1.00 26.46           C  
ATOM   1628  CG  TRP A 496      34.613  46.599  13.781  1.00 27.83           C  
ATOM   1629  CD1 TRP A 496      35.527  47.033  12.854  1.00 30.54           C  
ATOM   1630  CD2 TRP A 496      35.282  45.621  14.580  1.00 27.77           C  
ATOM   1631  CE2 TRP A 496      36.601  45.500  14.079  1.00 31.30           C  
ATOM   1632  CE3 TRP A 496      34.884  44.798  15.650  1.00 29.04           C  
ATOM   1633  NE1 TRP A 496      36.729  46.387  13.041  1.00 29.97           N  
ATOM   1634  CZ2 TRP A 496      37.521  44.596  14.614  1.00 30.64           C  
ATOM   1635  CZ3 TRP A 496      35.809  43.916  16.188  1.00 29.84           C  
ATOM   1636  CH2 TRP A 496      37.109  43.824  15.672  1.00 30.18           C  
ATOM   1637  N   PHE A 497      30.093  47.728  12.844  1.00 24.26           N  
ATOM   1638  CA  PHE A 497      28.654  47.664  13.173  1.00 23.48           C  
ATOM   1639  C   PHE A 497      27.769  47.687  11.928  1.00 27.83           C  
ATOM   1640  O   PHE A 497      26.568  47.962  12.004  1.00 27.19           O  
ATOM   1641  CB  PHE A 497      28.259  48.736  14.229  1.00 23.40           C  
ATOM   1642  CG  PHE A 497      28.952  48.434  15.526  1.00 23.18           C  
ATOM   1643  CD1 PHE A 497      28.502  47.396  16.353  1.00 25.16           C  
ATOM   1644  CD2 PHE A 497      30.126  49.085  15.868  1.00 23.67           C  
ATOM   1645  CE1 PHE A 497      29.198  47.050  17.515  1.00 25.81           C  
ATOM   1646  CE2 PHE A 497      30.830  48.732  17.038  1.00 26.70           C  
ATOM   1647  CZ  PHE A 497      30.374  47.699  17.831  1.00 24.53           C  
ATOM   1648  N   SER A 498      28.339  47.275  10.797  1.00 25.38           N  
ATOM   1649  CA  SER A 498      27.580  47.069   9.563  1.00 24.70           C  
ATOM   1650  C   SER A 498      26.670  45.857   9.882  1.00 27.49           C  
ATOM   1651  O   SER A 498      27.020  45.063  10.752  1.00 24.19           O  
ATOM   1652  CB  SER A 498      28.524  46.680   8.420  1.00 28.43           C  
ATOM   1653  OG  SER A 498      28.954  45.333   8.564  1.00 30.70           O  
ATOM   1654  N   ARG A 499      25.542  45.706   9.175  1.00 26.30           N  
ATOM   1655  CA  ARG A 499      24.612  44.584   9.410  1.00 26.97           C  
ATOM   1656  C   ARG A 499      25.269  43.231   9.060  1.00 30.53           C  
ATOM   1657  O   ARG A 499      25.046  42.251   9.758  1.00 28.70           O  
ATOM   1658  CB  ARG A 499      23.315  44.799   8.615  1.00 25.37           C  
ATOM   1659  CG  ARG A 499      22.173  43.862   9.003  1.00 27.33           C  
ATOM   1660  CD  ARG A 499      20.821  44.511   8.879  1.00 24.06           C  
ATOM   1661  NE  ARG A 499      19.812  43.689   9.564  1.00 26.08           N  
ATOM   1662  CZ  ARG A 499      19.485  43.831  10.843  1.00 38.88           C  
ATOM   1663  NH1 ARG A 499      20.052  44.782  11.578  1.00 29.04           N1+
ATOM   1664  NH2 ARG A 499      18.604  43.015  11.402  1.00 27.72           N  
ATOM   1665  N   GLU A 500      26.092  43.192   7.998  1.00 28.49           N  
ATOM   1666  CA  GLU A 500      26.789  41.964   7.607  1.00 29.55           C  
ATOM   1667  C   GLU A 500      27.736  41.528   8.718  1.00 32.10           C  
ATOM   1668  O   GLU A 500      27.800  40.344   9.046  1.00 33.01           O  
ATOM   1669  CB  GLU A 500      27.536  42.171   6.257  1.00 31.71           C  
ATOM   1670  CG  GLU A 500      28.327  40.962   5.779  1.00 47.29           C  
ATOM   1671  CD  GLU A 500      29.691  40.731   6.403  1.00 66.88           C  
ATOM   1672  OE1 GLU A 500      30.388  41.725   6.721  1.00 63.17           O  
ATOM   1673  OE2 GLU A 500      30.054  39.547   6.590  1.00 64.07           O1-
ATOM   1674  N   ASN A 501      28.460  42.475   9.316  1.00 28.21           N  
ATOM   1675  CA  ASN A 501      29.396  42.122  10.379  1.00 27.69           C  
ATOM   1676  C   ASN A 501      28.784  41.912  11.741  1.00 33.37           C  
ATOM   1677  O   ASN A 501      29.253  41.031  12.465  1.00 34.51           O  
ATOM   1678  CB  ASN A 501      30.515  43.166  10.512  1.00 29.56           C  
ATOM   1679  CG  ASN A 501      31.687  42.633  11.302  1.00 42.05           C  
ATOM   1680  ND2 ASN A 501      31.967  43.225  12.457  1.00 30.58           N  
ATOM   1681  OD1 ASN A 501      32.331  41.654  10.903  1.00 35.47           O  
ATOM   1682  N   SER A 502      27.815  42.777  12.154  1.00 27.79           N  
ATOM   1683  CA  SER A 502      27.274  42.685  13.522  1.00 27.03           C  
ATOM   1684  C   SER A 502      25.932  41.998  13.675  1.00 29.82           C  
ATOM   1685  O   SER A 502      25.529  41.766  14.816  1.00 28.15           O  
ATOM   1686  CB  SER A 502      27.188  44.074  14.140  1.00 28.42           C  
ATOM   1687  OG  SER A 502      26.301  44.859  13.370  1.00 30.56           O  
ATOM   1688  N   TYR A 503      25.204  41.720  12.546  1.00 28.97           N  
ATOM   1689  CA  TYR A 503      23.860  41.106  12.508  1.00 29.40           C  
ATOM   1690  C   TYR A 503      22.747  42.060  12.953  1.00 30.70           C  
ATOM   1691  O   TYR A 503      21.748  42.179  12.236  1.00 30.69           O  
ATOM   1692  CB  TYR A 503      23.763  39.768  13.267  1.00 30.88           C  
ATOM   1693  CG  TYR A 503      24.773  38.743  12.812  1.00 34.79           C  
ATOM   1694  CD1 TYR A 503      24.601  38.047  11.613  1.00 37.67           C  
ATOM   1695  CD2 TYR A 503      25.879  38.428  13.600  1.00 35.79           C  
ATOM   1696  CE1 TYR A 503      25.510  37.068  11.209  1.00 36.56           C  
ATOM   1697  CE2 TYR A 503      26.800  37.464  13.199  1.00 36.98           C  
ATOM   1698  CZ  TYR A 503      26.609  36.787  12.005  1.00 41.25           C  
ATOM   1699  OH  TYR A 503      27.514  35.841  11.629  1.00 36.87           O  
ATOM   1700  N   SER A 504      22.907  42.703  14.131  1.00 24.02           N  
ATOM   1701  CA  SER A 504      21.955  43.684  14.664  1.00 24.03           C  
ATOM   1702  C   SER A 504      22.213  45.088  14.126  1.00 27.29           C  
ATOM   1703  O   SER A 504      21.293  45.901  14.084  1.00 25.52           O  
ATOM   1704  CB  SER A 504      22.028  43.744  16.192  1.00 21.74           C  
ATOM   1705  OG  SER A 504      21.727  42.486  16.767  1.00 31.18           O  
ATOM   1706  N   GLY A 505      23.479  45.392  13.833  1.00 26.42           N  
ATOM   1707  CA  GLY A 505      23.895  46.725  13.408  1.00 25.67           C  
ATOM   1708  C   GLY A 505      23.299  47.210  12.111  1.00 30.99           C  
ATOM   1709  O   GLY A 505      22.782  46.417  11.336  1.00 29.63           O  
ATOM   1710  N   VAL A 506      23.376  48.537  11.868  1.00 26.76           N  
ATOM   1711  CA  VAL A 506      22.868  49.177  10.664  1.00 26.07           C  
ATOM   1712  C   VAL A 506      23.843  50.282  10.219  1.00 28.89           C  
ATOM   1713  O   VAL A 506      23.474  51.145   9.428  1.00 27.74           O  
ATOM   1714  CB  VAL A 506      21.408  49.738  10.833  1.00 29.07           C  
ATOM   1715  CG1 VAL A 506      20.361  48.620  10.941  1.00 28.53           C  
ATOM   1716  CG2 VAL A 506      21.309  50.717  12.009  1.00 28.06           C  
ATOM   1717  N   GLU A 507      25.082  50.256  10.709  1.00 28.48           N  
ATOM   1718  CA  GLU A 507      26.057  51.287  10.346  1.00 29.28           C  
ATOM   1719  C   GLU A 507      26.410  51.153   8.853  1.00 32.89           C  
ATOM   1720  O   GLU A 507      26.565  50.046   8.348  1.00 31.10           O  
ATOM   1721  CB  GLU A 507      27.284  51.220  11.289  1.00 30.73           C  
ATOM   1722  CG  GLU A 507      28.208  52.424  11.212  1.00 40.55           C  
ATOM   1723  CD  GLU A 507      29.131  52.494  10.004  1.00 60.31           C  
ATOM   1724  OE1 GLU A 507      29.567  51.429   9.513  1.00 52.35           O  
ATOM   1725  OE2 GLU A 507      29.385  53.621   9.524  1.00 61.10           O1-
ATOM   1726  N   GLY A 508      26.407  52.279   8.150  1.00 31.85           N  
ATOM   1727  CA  GLY A 508      26.665  52.320   6.711  1.00 32.43           C  
ATOM   1728  C   GLY A 508      25.436  52.044   5.867  1.00 37.08           C  
ATOM   1729  O   GLY A 508      25.486  52.220   4.651  1.00 36.84           O  
ATOM   1730  N   GLU A 509      24.301  51.632   6.501  1.00 33.76           N  
ATOM   1731  CA  GLU A 509      23.094  51.286   5.752  1.00 32.72           C  
ATOM   1732  C   GLU A 509      22.400  52.505   5.112  1.00 38.52           C  
ATOM   1733  O   GLU A 509      22.132  52.471   3.916  1.00 40.92           O  
ATOM   1734  CB  GLU A 509      22.100  50.418   6.567  1.00 33.28           C  
ATOM   1735  CG  GLU A 509      22.673  49.140   7.197  1.00 38.96           C  
ATOM   1736  CD  GLU A 509      23.515  48.142   6.411  1.00 62.79           C  
ATOM   1737  OE1 GLU A 509      22.984  47.652   5.388  1.00 43.97           O  
ATOM   1738  OE2 GLU A 509      24.624  47.752   6.880  1.00 40.79           O1-
ATOM   1739  N   GLY A 510      22.160  53.572   5.855  1.00 33.29           N  
ATOM   1740  CA  GLY A 510      21.473  54.715   5.260  1.00 32.45           C  
ATOM   1741  C   GLY A 510      19.989  54.686   5.589  1.00 32.30           C  
ATOM   1742  O   GLY A 510      19.379  53.602   5.611  1.00 29.47           O  
ATOM   1743  N   LEU A 511      19.398  55.881   5.849  1.00 26.62           N  
ATOM   1744  CA  LEU A 511      17.990  56.024   6.228  1.00 26.63           C  
ATOM   1745  C   LEU A 511      17.064  55.274   5.271  1.00 35.81           C  
ATOM   1746  O   LEU A 511      16.130  54.599   5.722  1.00 34.79           O  
ATOM   1747  CB  LEU A 511      17.582  57.513   6.255  1.00 26.50           C  
ATOM   1748  CG  LEU A 511      16.129  57.810   6.628  1.00 29.99           C  
ATOM   1749  CD1 LEU A 511      15.791  57.244   8.019  1.00 28.72           C  
ATOM   1750  CD2 LEU A 511      15.813  59.314   6.493  1.00 29.69           C  
ATOM   1751  N   HIS A 512      17.365  55.363   3.953  1.00 34.88           N  
ATOM   1752  CA  HIS A 512      16.602  54.724   2.868  1.00 35.81           C  
ATOM   1753  C   HIS A 512      16.595  53.196   2.950  1.00 38.64           C  
ATOM   1754  O   HIS A 512      15.767  52.566   2.306  1.00 41.21           O  
ATOM   1755  CB  HIS A 512      17.107  55.215   1.491  1.00 36.92           C  
ATOM   1756  CG  HIS A 512      18.566  54.993   1.235  1.00 40.68           C  
ATOM   1757  CD2 HIS A 512      19.172  54.204   0.315  1.00 42.96           C  
ATOM   1758  ND1 HIS A 512      19.541  55.670   1.959  1.00 43.04           N  
ATOM   1759  CE1 HIS A 512      20.707  55.262   1.476  1.00 43.09           C  
ATOM   1760  NE2 HIS A 512      20.543  54.374   0.489  1.00 43.27           N  
ATOM   1761  N   LYS A 513      17.482  52.600   3.759  1.00 29.97           N  
ATOM   1762  CA  LYS A 513      17.530  51.147   3.936  1.00 27.04           C  
ATOM   1763  C   LYS A 513      16.926  50.673   5.266  1.00 28.72           C  
ATOM   1764  O   LYS A 513      16.620  49.488   5.413  1.00 26.69           O  
ATOM   1765  CB  LYS A 513      18.964  50.640   3.802  1.00 27.14           C  
ATOM   1766  CG  LYS A 513      19.574  50.941   2.414  1.00 27.99           C  
ATOM   1767  CD  LYS A 513      20.704  49.991   2.086  1.00 35.12           C  
ATOM   1768  CE  LYS A 513      21.414  50.337   0.794  1.00 37.89           C  
ATOM   1769  NZ  LYS A 513      22.488  49.348   0.543  1.00 42.22           N1+
ATOM   1770  N   LEU A 514      16.814  51.567   6.262  1.00 25.54           N  
ATOM   1771  CA  LEU A 514      16.329  51.162   7.604  1.00 24.70           C  
ATOM   1772  C   LEU A 514      14.916  50.567   7.618  1.00 25.77           C  
ATOM   1773  O   LEU A 514      14.671  49.594   8.336  1.00 28.49           O  
ATOM   1774  CB  LEU A 514      16.442  52.326   8.620  1.00 25.17           C  
ATOM   1775  CG  LEU A 514      17.858  52.924   8.869  1.00 29.41           C  
ATOM   1776  CD1 LEU A 514      17.820  53.981   9.969  1.00 29.47           C  
ATOM   1777  CD2 LEU A 514      18.865  51.823   9.308  1.00 28.48           C  
ATOM   1778  N   GLY A 515      14.026  51.073   6.783  1.00 21.50           N  
ATOM   1779  CA  GLY A 515      12.649  50.575   6.732  1.00 20.49           C  
ATOM   1780  C   GLY A 515      12.600  49.183   6.158  1.00 26.26           C  
ATOM   1781  O   GLY A 515      11.959  48.297   6.718  1.00 26.24           O  
ATOM   1782  N   TYR A 516      13.370  48.966   5.073  1.00 24.25           N  
ATOM   1783  CA  TYR A 516      13.490  47.640   4.468  1.00 23.80           C  
ATOM   1784  C   TYR A 516      14.025  46.618   5.465  1.00 24.96           C  
ATOM   1785  O   TYR A 516      13.631  45.457   5.409  1.00 26.61           O  
ATOM   1786  CB  TYR A 516      14.429  47.692   3.250  1.00 23.81           C  
ATOM   1787  CG  TYR A 516      13.792  48.305   2.022  1.00 25.94           C  
ATOM   1788  CD1 TYR A 516      12.781  47.642   1.332  1.00 26.00           C  
ATOM   1789  CD2 TYR A 516      14.193  49.552   1.555  1.00 27.17           C  
ATOM   1790  CE1 TYR A 516      12.189  48.204   0.205  1.00 28.36           C  
ATOM   1791  CE2 TYR A 516      13.624  50.113   0.414  1.00 28.95           C  
ATOM   1792  CZ  TYR A 516      12.636  49.421  -0.270  1.00 32.69           C  
ATOM   1793  OH  TYR A 516      12.098  49.943  -1.416  1.00 34.05           O  
ATOM   1794  N   ILE A 517      15.013  47.009   6.287  1.00 22.03           N  
ATOM   1795  CA  ILE A 517      15.590  46.117   7.315  1.00 20.26           C  
ATOM   1796  C   ILE A 517      14.497  45.834   8.367  1.00 24.25           C  
ATOM   1797  O   ILE A 517      14.318  44.677   8.762  1.00 24.06           O  
ATOM   1798  CB  ILE A 517      16.861  46.774   7.908  1.00 23.06           C  
ATOM   1799  CG1 ILE A 517      18.030  46.738   6.885  1.00 23.07           C  
ATOM   1800  CG2 ILE A 517      17.249  46.174   9.287  1.00 22.19           C  
ATOM   1801  CD1 ILE A 517      19.177  47.794   7.164  1.00 27.37           C  
ATOM   1802  N   LEU A 518      13.723  46.869   8.783  1.00 22.20           N  
ATOM   1803  CA  LEU A 518      12.603  46.615   9.743  1.00 23.34           C  
ATOM   1804  C   LEU A 518      11.574  45.638   9.118  1.00 27.60           C  
ATOM   1805  O   LEU A 518      11.148  44.664   9.764  1.00 27.05           O  
ATOM   1806  CB  LEU A 518      11.927  47.932  10.196  1.00 23.19           C  
ATOM   1807  CG  LEU A 518      12.776  48.922  11.060  1.00 27.17           C  
ATOM   1808  CD1 LEU A 518      11.897  49.878  11.802  1.00 27.12           C  
ATOM   1809  CD2 LEU A 518      13.658  48.202  12.101  1.00 25.22           C  
ATOM   1810  N   ARG A 519      11.262  45.818   7.805  1.00 24.77           N  
ATOM   1811  CA  ARG A 519      10.330  44.884   7.147  1.00 23.15           C  
ATOM   1812  C   ARG A 519      10.884  43.465   7.103  1.00 27.22           C  
ATOM   1813  O   ARG A 519      10.110  42.519   7.265  1.00 27.83           O  
ATOM   1814  CB  ARG A 519       9.910  45.384   5.744  1.00 23.48           C  
ATOM   1815  CG  ARG A 519       8.921  44.467   4.997  1.00 27.23           C  
ATOM   1816  CD  ARG A 519       8.568  45.084   3.662  1.00 31.05           C  
ATOM   1817  NE  ARG A 519       9.659  44.914   2.695  1.00 29.06           N  
ATOM   1818  CZ  ARG A 519       9.553  45.194   1.402  1.00 42.38           C  
ATOM   1819  NH1 ARG A 519       8.433  45.720   0.918  1.00 24.42           N1+
ATOM   1820  NH2 ARG A 519      10.580  44.989   0.586  1.00 26.43           N  
ATOM   1821  N   ASP A 520      12.200  43.296   6.879  1.00 26.25           N  
ATOM   1822  CA  ASP A 520      12.817  41.962   6.886  1.00 25.50           C  
ATOM   1823  C   ASP A 520      12.773  41.336   8.270  1.00 29.60           C  
ATOM   1824  O   ASP A 520      12.558  40.131   8.378  1.00 29.90           O  
ATOM   1825  CB  ASP A 520      14.255  41.990   6.340  1.00 27.52           C  
ATOM   1826  CG  ASP A 520      14.340  42.111   4.810  1.00 36.03           C  
ATOM   1827  OD1 ASP A 520      13.308  41.899   4.131  1.00 35.41           O  
ATOM   1828  OD2 ASP A 520      15.415  42.472   4.305  1.00 40.82           O1-
ATOM   1829  N   ILE A 521      12.982  42.135   9.342  1.00 26.42           N  
ATOM   1830  CA  ILE A 521      12.882  41.613  10.719  1.00 25.99           C  
ATOM   1831  C   ILE A 521      11.444  41.098  10.981  1.00 27.46           C  
ATOM   1832  O   ILE A 521      11.276  40.053  11.610  1.00 25.75           O  
ATOM   1833  CB  ILE A 521      13.325  42.650  11.781  1.00 27.58           C  
ATOM   1834  CG1 ILE A 521      14.853  42.940  11.674  1.00 26.85           C  
ATOM   1835  CG2 ILE A 521      12.935  42.204  13.234  1.00 25.41           C  
ATOM   1836  CD1 ILE A 521      15.289  44.160  12.483  1.00 25.38           C  
ATOM   1837  N   SER A 522      10.430  41.797  10.436  1.00 26.07           N  
ATOM   1838  CA  SER A 522       9.023  41.428  10.641  1.00 26.79           C  
ATOM   1839  C   SER A 522       8.654  40.047  10.079  1.00 32.19           C  
ATOM   1840  O   SER A 522       7.694  39.448  10.550  1.00 30.80           O  
ATOM   1841  CB  SER A 522       8.081  42.507  10.115  1.00 29.03           C  
ATOM   1842  OG  SER A 522       7.941  42.439   8.701  1.00 35.78           O  
ATOM   1843  N   LYS A 523       9.446  39.522   9.128  1.00 32.03           N  
ATOM   1844  CA  LYS A 523       9.233  38.192   8.527  1.00 31.68           C  
ATOM   1845  C   LYS A 523       9.717  37.099   9.448  1.00 36.40           C  
ATOM   1846  O   LYS A 523       9.359  35.939   9.236  1.00 36.92           O  
ATOM   1847  CB  LYS A 523       9.960  38.071   7.170  1.00 33.49           C  
ATOM   1848  CG  LYS A 523       9.430  38.993   6.084  1.00 35.69           C  
ATOM   1849  CD  LYS A 523      10.332  38.906   4.847  1.00 43.00           C  
ATOM   1850  CE  LYS A 523      10.441  40.173   4.023  1.00 44.62           C  
ATOM   1851  NZ  LYS A 523       9.124  40.636   3.515  1.00 61.04           N1+
ATOM   1852  N   ILE A 524      10.557  37.438  10.466  1.00 32.44           N  
ATOM   1853  CA  ILE A 524      11.092  36.427  11.375  1.00 31.53           C  
ATOM   1854  C   ILE A 524       9.990  35.979  12.328  1.00 36.46           C  
ATOM   1855  O   ILE A 524       9.357  36.844  12.924  1.00 36.92           O  
ATOM   1856  CB  ILE A 524      12.362  36.925  12.144  1.00 33.82           C  
ATOM   1857  CG1 ILE A 524      13.456  37.456  11.189  1.00 33.69           C  
ATOM   1858  CG2 ILE A 524      12.911  35.819  13.093  1.00 33.25           C  
ATOM   1859  CD1 ILE A 524      14.633  38.165  11.906  1.00 35.65           C  
ATOM   1860  N   PRO A 525       9.738  34.658  12.513  1.00 34.34           N  
ATOM   1861  CA  PRO A 525       8.681  34.246  13.461  1.00 34.09           C  
ATOM   1862  C   PRO A 525       9.038  34.647  14.892  1.00 36.31           C  
ATOM   1863  O   PRO A 525      10.212  34.606  15.263  1.00 35.23           O  
ATOM   1864  CB  PRO A 525       8.642  32.710  13.323  1.00 36.12           C  
ATOM   1865  CG  PRO A 525       9.351  32.407  12.019  1.00 40.30           C  
ATOM   1866  CD  PRO A 525      10.382  33.482  11.874  1.00 35.84           C  
ATOM   1867  N   GLY A 526       8.025  35.032  15.664  1.00 33.18           N  
ATOM   1868  CA  GLY A 526       8.171  35.451  17.053  1.00 33.52           C  
ATOM   1869  C   GLY A 526       7.057  36.356  17.548  1.00 36.38           C  
ATOM   1870  O   GLY A 526       5.951  36.367  16.992  1.00 34.97           O  
ATOM   1871  N   GLY A 527       7.361  37.141  18.586  1.00 31.25           N  
ATOM   1872  CA  GLY A 527       6.390  38.036  19.195  1.00 29.72           C  
ATOM   1873  C   GLY A 527       6.323  39.361  18.483  1.00 32.52           C  
ATOM   1874  O   GLY A 527       6.759  39.478  17.338  1.00 33.41           O  
ATOM   1875  N   ALA A 528       5.812  40.373  19.172  1.00 26.96           N  
ATOM   1876  CA  ALA A 528       5.726  41.742  18.674  1.00 27.95           C  
ATOM   1877  C   ALA A 528       7.133  42.369  18.464  1.00 31.22           C  
ATOM   1878  O   ALA A 528       8.147  41.763  18.821  1.00 29.61           O  
ATOM   1879  CB  ALA A 528       4.917  42.580  19.655  1.00 28.71           C  
ATOM   1880  N   MET A 529       7.187  43.573  17.872  1.00 27.11           N  
ATOM   1881  CA  MET A 529       8.442  44.292  17.684  1.00 25.77           C  
ATOM   1882  C   MET A 529       8.481  45.368  18.753  1.00 28.66           C  
ATOM   1883  O   MET A 529       7.553  46.169  18.847  1.00 28.65           O  
ATOM   1884  CB  MET A 529       8.543  44.869  16.249  1.00 27.33           C  
ATOM   1885  CG  MET A 529       8.759  43.770  15.191  1.00 30.28           C  
ATOM   1886  SD  MET A 529       8.706  44.328  13.479  1.00 32.85           S  
ATOM   1887  CE  MET A 529      10.228  45.045  13.312  1.00 29.85           C  
ATOM   1888  N   TYR A 530       9.512  45.341  19.598  1.00 25.38           N  
ATOM   1889  CA  TYR A 530       9.679  46.262  20.710  1.00 23.95           C  
ATOM   1890  C   TYR A 530      10.730  47.283  20.385  1.00 28.11           C  
ATOM   1891  O   TYR A 530      11.760  46.950  19.801  1.00 28.88           O  
ATOM   1892  CB  TYR A 530      10.064  45.485  21.996  1.00 23.93           C  
ATOM   1893  CG  TYR A 530       8.980  44.536  22.434  1.00 24.02           C  
ATOM   1894  CD1 TYR A 530       8.906  43.242  21.919  1.00 25.65           C  
ATOM   1895  CD2 TYR A 530       8.004  44.935  23.340  1.00 24.18           C  
ATOM   1896  CE1 TYR A 530       7.884  42.369  22.295  1.00 25.73           C  
ATOM   1897  CE2 TYR A 530       6.982  44.070  23.729  1.00 25.14           C  
ATOM   1898  CZ  TYR A 530       6.933  42.785  23.208  1.00 28.02           C  
ATOM   1899  OH  TYR A 530       5.908  41.957  23.550  1.00 26.75           O  
ATOM   1900  N   ALA A 531      10.484  48.522  20.753  1.00 25.79           N  
ATOM   1901  CA  ALA A 531      11.423  49.606  20.485  1.00 25.64           C  
ATOM   1902  C   ALA A 531      11.402  50.547  21.676  1.00 26.90           C  
ATOM   1903  O   ALA A 531      10.877  51.640  21.579  1.00 24.59           O  
ATOM   1904  CB  ALA A 531      11.034  50.331  19.190  1.00 26.74           C  
ATOM   1905  N   ASP A 532      11.947  50.110  22.827  1.00 25.51           N  
ATOM   1906  CA  ASP A 532      11.943  50.975  24.022  1.00 25.51           C  
ATOM   1907  C   ASP A 532      13.047  51.982  24.034  1.00 31.04           C  
ATOM   1908  O   ASP A 532      14.173  51.659  23.694  1.00 31.08           O  
ATOM   1909  CB  ASP A 532      11.943  50.173  25.332  1.00 26.48           C  
ATOM   1910  CG  ASP A 532      10.765  49.249  25.488  1.00 26.64           C  
ATOM   1911  OD1 ASP A 532       9.681  49.573  24.960  1.00 28.03           O  
ATOM   1912  OD2 ASP A 532      10.927  48.210  26.115  1.00 30.40           O1-
ATOM   1913  N   ASP A 533      12.717  53.224  24.424  1.00 30.12           N  
ATOM   1914  CA  ASP A 533      13.694  54.297  24.538  1.00 30.71           C  
ATOM   1915  C   ASP A 533      14.269  54.247  25.962  1.00 29.42           C  
ATOM   1916  O   ASP A 533      13.516  54.083  26.914  1.00 30.34           O  
ATOM   1917  CB  ASP A 533      12.998  55.672  24.298  1.00 33.71           C  
ATOM   1918  CG  ASP A 533      13.062  56.264  22.893  1.00 55.24           C  
ATOM   1919  OD1 ASP A 533      13.114  55.480  21.906  1.00 57.07           O  
ATOM   1920  OD2 ASP A 533      13.007  57.508  22.773  1.00 67.02           O1-
ATOM   1921  N   THR A 534      15.579  54.424  26.107  1.00 25.76           N  
ATOM   1922  CA  THR A 534      16.277  54.505  27.407  1.00 25.56           C  
ATOM   1923  C   THR A 534      16.291  55.985  27.778  1.00 30.81           C  
ATOM   1924  O   THR A 534      16.542  56.835  26.905  1.00 29.95           O  
ATOM   1925  CB  THR A 534      17.741  53.948  27.287  1.00 27.06           C  
ATOM   1926  CG2 THR A 534      18.541  53.969  28.653  1.00 21.43           C  
ATOM   1927  OG1 THR A 534      17.637  52.590  26.862  1.00 26.10           O  
ATOM   1928  N   ALA A 535      16.059  56.307  29.071  1.00 28.94           N  
ATOM   1929  CA  ALA A 535      16.112  57.712  29.504  1.00 28.71           C  
ATOM   1930  C   ALA A 535      17.598  58.085  29.651  1.00 33.74           C  
ATOM   1931  O   ALA A 535      18.295  57.497  30.482  1.00 35.52           O  
ATOM   1932  CB  ALA A 535      15.374  57.874  30.838  1.00 29.73           C  
ATOM   1933  N   GLY A 536      18.083  58.970  28.776  1.00 29.79           N  
ATOM   1934  CA  GLY A 536      19.468  59.432  28.746  1.00 29.72           C  
ATOM   1935  C   GLY A 536      20.521  58.327  28.794  1.00 30.69           C  
ATOM   1936  O   GLY A 536      21.269  58.221  29.761  1.00 28.73           O  
ATOM   1937  N   TRP A 537      20.538  57.464  27.760  1.00 27.77           N  
ATOM   1938  CA  TRP A 537      21.472  56.345  27.593  1.00 26.93           C  
ATOM   1939  C   TRP A 537      22.927  56.643  28.002  1.00 29.35           C  
ATOM   1940  O   TRP A 537      23.531  55.866  28.742  1.00 28.63           O  
ATOM   1941  CB  TRP A 537      21.444  55.878  26.120  1.00 25.05           C  
ATOM   1942  CG  TRP A 537      22.439  54.782  25.850  1.00 25.46           C  
ATOM   1943  CD1 TRP A 537      23.777  54.921  25.602  1.00 28.11           C  
ATOM   1944  CD2 TRP A 537      22.187  53.379  25.931  1.00 24.31           C  
ATOM   1945  CE2 TRP A 537      23.410  52.719  25.695  1.00 27.92           C  
ATOM   1946  CE3 TRP A 537      21.024  52.606  26.116  1.00 24.82           C  
ATOM   1947  NE1 TRP A 537      24.363  53.686  25.484  1.00 26.98           N  
ATOM   1948  CZ2 TRP A 537      23.513  51.323  25.679  1.00 26.88           C  
ATOM   1949  CZ3 TRP A 537      21.133  51.217  26.110  1.00 25.39           C  
ATOM   1950  CH2 TRP A 537      22.368  50.595  25.930  1.00 25.70           C  
ATOM   1951  N   ASP A 538      23.513  57.727  27.470  1.00 28.00           N  
ATOM   1952  CA  ASP A 538      24.922  58.080  27.749  1.00 28.16           C  
ATOM   1953  C   ASP A 538      25.208  58.264  29.223  1.00 31.91           C  
ATOM   1954  O   ASP A 538      26.300  57.937  29.655  1.00 31.10           O  
ATOM   1955  CB  ASP A 538      25.350  59.332  26.964  1.00 28.69           C  
ATOM   1956  CG  ASP A 538      25.500  59.157  25.468  1.00 35.69           C  
ATOM   1957  OD1 ASP A 538      25.387  58.012  24.984  1.00 36.54           O  
ATOM   1958  OD2 ASP A 538      25.727  60.168  24.780  1.00 40.32           O1-
ATOM   1959  N   THR A 539      24.227  58.741  30.014  1.00 30.44           N  
ATOM   1960  CA  THR A 539      24.407  58.922  31.475  1.00 29.06           C  
ATOM   1961  C   THR A 539      24.232  57.578  32.205  1.00 32.45           C  
ATOM   1962  O   THR A 539      24.542  57.474  33.394  1.00 32.10           O  
ATOM   1963  CB  THR A 539      23.426  59.990  32.028  1.00 36.47           C  
ATOM   1964  CG2 THR A 539      23.483  61.291  31.253  1.00 32.61           C  
ATOM   1965  OG1 THR A 539      22.078  59.487  32.032  1.00 34.75           O  
ATOM   1966  N   ARG A 540      23.730  56.552  31.494  1.00 27.30           N  
ATOM   1967  CA  ARG A 540      23.497  55.228  32.066  1.00 26.45           C  
ATOM   1968  C   ARG A 540      24.608  54.238  31.757  1.00 28.52           C  
ATOM   1969  O   ARG A 540      24.484  53.063  32.103  1.00 27.13           O  
ATOM   1970  CB  ARG A 540      22.116  54.668  31.645  1.00 25.54           C  
ATOM   1971  CG  ARG A 540      20.960  55.628  31.888  1.00 35.52           C  
ATOM   1972  CD  ARG A 540      20.831  56.076  33.337  1.00 42.58           C  
ATOM   1973  NE  ARG A 540      20.184  55.072  34.188  1.00 55.33           N  
ATOM   1974  CZ  ARG A 540      19.925  55.241  35.482  1.00 67.75           C  
ATOM   1975  NH1 ARG A 540      20.261  56.373  36.093  1.00 55.10           N1+
ATOM   1976  NH2 ARG A 540      19.326  54.280  36.177  1.00 47.16           N  
ATOM   1977  N   ILE A 541      25.655  54.688  31.069  1.00 25.16           N  
ATOM   1978  CA  ILE A 541      26.808  53.838  30.776  1.00 25.49           C  
ATOM   1979  C   ILE A 541      27.620  53.751  32.091  1.00 30.37           C  
ATOM   1980  O   ILE A 541      28.095  54.763  32.602  1.00 30.24           O  
ATOM   1981  CB  ILE A 541      27.610  54.345  29.551  1.00 28.30           C  
ATOM   1982  CG1 ILE A 541      26.823  54.097  28.232  1.00 29.26           C  
ATOM   1983  CG2 ILE A 541      29.031  53.735  29.493  1.00 26.77           C  
ATOM   1984  CD1 ILE A 541      26.636  52.536  27.813  1.00 29.46           C  
ATOM   1985  N   THR A 542      27.661  52.560  32.680  1.00 24.62           N  
ATOM   1986  CA  THR A 542      28.278  52.338  33.979  1.00 23.58           C  
ATOM   1987  C   THR A 542      29.769  51.977  33.869  1.00 28.45           C  
ATOM   1988  O   THR A 542      30.273  51.689  32.769  1.00 25.98           O  
ATOM   1989  CB  THR A 542      27.538  51.194  34.722  1.00 29.97           C  
ATOM   1990  CG2 THR A 542      26.066  51.475  34.957  1.00 27.19           C  
ATOM   1991  OG1 THR A 542      27.729  49.962  34.013  1.00 29.33           O  
ATOM   1992  N   GLU A 543      30.453  51.893  35.035  1.00 26.53           N  
ATOM   1993  CA  GLU A 543      31.863  51.464  35.116  1.00 25.84           C  
ATOM   1994  C   GLU A 543      31.986  50.045  34.622  1.00 28.55           C  
ATOM   1995  O   GLU A 543      32.922  49.717  33.882  1.00 27.66           O  
ATOM   1996  CB  GLU A 543      32.400  51.581  36.557  1.00 26.46           C  
ATOM   1997  CG  GLU A 543      32.493  53.042  36.990  1.00 30.81           C  
ATOM   1998  CD  GLU A 543      33.152  53.308  38.334  1.00 51.77           C  
ATOM   1999  OE1 GLU A 543      32.828  54.342  38.960  1.00 55.17           O  
ATOM   2000  OE2 GLU A 543      34.041  52.522  38.728  1.00 48.70           O1-
ATOM   2001  N   ASP A 544      30.969  49.232  34.919  1.00 25.47           N  
ATOM   2002  CA  ASP A 544      30.912  47.848  34.446  1.00 25.51           C  
ATOM   2003  C   ASP A 544      30.750  47.819  32.911  1.00 29.62           C  
ATOM   2004  O   ASP A 544      31.490  47.079  32.260  1.00 31.28           O  
ATOM   2005  CB  ASP A 544      29.842  47.056  35.200  1.00 26.75           C  
ATOM   2006  CG  ASP A 544      30.186  46.893  36.682  1.00 34.52           C  
ATOM   2007  OD1 ASP A 544      31.254  46.325  36.983  1.00 34.84           O  
ATOM   2008  OD2 ASP A 544      29.406  47.373  37.532  1.00 32.62           O1-
ATOM   2009  N   ASP A 545      29.898  48.704  32.314  1.00 24.59           N  
ATOM   2010  CA  ASP A 545      29.797  48.758  30.845  1.00 23.47           C  
ATOM   2011  C   ASP A 545      31.159  49.099  30.205  1.00 27.61           C  
ATOM   2012  O   ASP A 545      31.584  48.428  29.273  1.00 27.36           O  
ATOM   2013  CB  ASP A 545      28.754  49.767  30.351  1.00 23.91           C  
ATOM   2014  CG  ASP A 545      27.324  49.503  30.775  1.00 27.42           C  
ATOM   2015  OD1 ASP A 545      26.943  48.319  30.904  1.00 26.37           O  
ATOM   2016  OD2 ASP A 545      26.593  50.464  30.956  1.00 26.57           O1-
ATOM   2017  N   LEU A 546      31.842  50.115  30.729  1.00 26.01           N  
ATOM   2018  CA  LEU A 546      33.175  50.543  30.256  1.00 25.93           C  
ATOM   2019  C   LEU A 546      34.223  49.427  30.292  1.00 30.01           C  
ATOM   2020  O   LEU A 546      34.983  49.291  29.337  1.00 28.26           O  
ATOM   2021  CB  LEU A 546      33.639  51.786  31.028  1.00 26.15           C  
ATOM   2022  CG  LEU A 546      32.769  53.043  30.770  1.00 31.16           C  
ATOM   2023  CD1 LEU A 546      33.138  54.165  31.739  1.00 32.18           C  
ATOM   2024  CD2 LEU A 546      32.938  53.543  29.337  1.00 30.64           C  
ATOM   2025  N   HIS A 547      34.238  48.613  31.365  1.00 29.07           N  
ATOM   2026  CA AHIS A 547      35.185  47.500  31.469  0.50 29.89           C  
ATOM   2027  CA BHIS A 547      35.147  47.464  31.541  0.50 28.58           C  
ATOM   2028  C   HIS A 547      34.875  46.409  30.453  1.00 30.82           C  
ATOM   2029  O   HIS A 547      35.797  45.835  29.885  1.00 29.08           O  
ATOM   2030  CB AHIS A 547      35.269  46.968  32.904  0.50 32.04           C  
ATOM   2031  CB BHIS A 547      34.955  46.847  32.950  0.50 29.42           C  
ATOM   2032  CG AHIS A 547      36.108  47.841  33.787  0.50 36.64           C  
ATOM   2033  CG BHIS A 547      35.963  45.788  33.280  0.50 32.94           C  
ATOM   2034  CD2AHIS A 547      35.732  48.731  34.734  0.50 39.21           C  
ATOM   2035  CD2BHIS A 547      35.882  44.444  33.138  0.50 34.53           C  
ATOM   2036  ND1AHIS A 547      37.489  47.844  33.694  0.50 38.72           N  
ATOM   2037  ND1BHIS A 547      37.216  46.111  33.789  0.50 34.87           N  
ATOM   2038  CE1AHIS A 547      37.904  48.722  34.590  0.50 38.43           C  
ATOM   2039  CE1BHIS A 547      37.856  44.960  33.923  0.50 34.03           C  
ATOM   2040  NE2AHIS A 547      36.883  49.285  35.235  0.50 38.84           N  
ATOM   2041  NE2BHIS A 547      37.096  43.928  33.548  0.50 34.26           N  
ATOM   2042  N   ASN A 548      33.579  46.191  30.139  1.00 26.57           N  
ATOM   2043  CA  ASN A 548      33.135  45.240  29.126  1.00 25.49           C  
ATOM   2044  C   ASN A 548      33.485  45.707  27.717  1.00 27.26           C  
ATOM   2045  O   ASN A 548      33.895  44.900  26.884  1.00 25.51           O  
ATOM   2046  CB  ASN A 548      31.609  44.973  29.275  1.00 25.05           C  
ATOM   2047  CG  ASN A 548      31.266  44.077  30.472  1.00 36.44           C  
ATOM   2048  ND2 ASN A 548      32.222  43.278  30.934  1.00 24.20           N  
ATOM   2049  OD1 ASN A 548      30.171  44.152  31.057  1.00 32.89           O  
ATOM   2050  N   GLU A 549      33.374  47.027  27.458  1.00 23.52           N  
ATOM   2051  CA  GLU A 549      33.686  47.607  26.146  1.00 22.72           C  
ATOM   2052  C   GLU A 549      35.181  47.498  25.862  1.00 27.23           C  
ATOM   2053  O   GLU A 549      35.571  47.259  24.726  1.00 27.84           O  
ATOM   2054  CB  GLU A 549      33.251  49.080  26.089  1.00 23.22           C  
ATOM   2055  CG  GLU A 549      31.732  49.242  26.015  1.00 25.78           C  
ATOM   2056  CD  GLU A 549      31.168  50.602  26.379  1.00 28.65           C  
ATOM   2057  OE1 GLU A 549      31.971  51.523  26.659  1.00 26.19           O  
ATOM   2058  OE2 GLU A 549      29.925  50.721  26.491  1.00 25.64           O1-
ATOM   2059  N   GLU A 550      35.992  47.650  26.902  1.00 24.83           N  
ATOM   2060  CA  GLU A 550      37.465  47.604  26.879  1.00 25.47           C  
ATOM   2061  C   GLU A 550      38.036  46.262  26.389  1.00 29.68           C  
ATOM   2062  O   GLU A 550      39.160  46.234  25.909  1.00 30.55           O  
ATOM   2063  CB  GLU A 550      37.974  47.911  28.289  1.00 26.78           C  
ATOM   2064  CG  GLU A 550      39.440  48.295  28.356  1.00 44.78           C  
ATOM   2065  CD  GLU A 550      39.920  48.593  29.758  1.00 54.98           C  
ATOM   2066  OE1 GLU A 550      40.552  49.655  29.960  1.00 71.14           O  
ATOM   2067  OE2 GLU A 550      39.666  47.763  30.655  1.00 42.77           O1-
ATOM   2068  N   LYS A 551      37.253  45.168  26.472  1.00 27.94           N  
ATOM   2069  CA  LYS A 551      37.649  43.806  26.066  1.00 27.65           C  
ATOM   2070  C   LYS A 551      38.109  43.701  24.615  1.00 31.85           C  
ATOM   2071  O   LYS A 551      38.899  42.813  24.300  1.00 32.26           O  
ATOM   2072  CB  LYS A 551      36.542  42.791  26.363  1.00 27.71           C  
ATOM   2073  CG  LYS A 551      36.248  42.658  27.848  1.00 32.39           C  
ATOM   2074  CD  LYS A 551      35.085  41.692  28.085  1.00 42.65           C  
ATOM   2075  CE  LYS A 551      34.841  41.430  29.553  1.00 51.78           C  
ATOM   2076  NZ  LYS A 551      36.026  40.861  30.257  1.00 49.60           N1+
ATOM   2077  N   ILE A 552      37.675  44.627  23.744  1.00 26.70           N  
ATOM   2078  CA  ILE A 552      38.134  44.664  22.346  1.00 25.81           C  
ATOM   2079  C   ILE A 552      39.676  44.821  22.256  1.00 32.61           C  
ATOM   2080  O   ILE A 552      40.266  44.388  21.261  1.00 31.33           O  
ATOM   2081  CB  ILE A 552      37.381  45.740  21.504  1.00 27.50           C  
ATOM   2082  CG1 ILE A 552      37.734  45.655  19.978  1.00 27.37           C  
ATOM   2083  CG2 ILE A 552      37.582  47.164  22.062  1.00 26.64           C  
ATOM   2084  CD1 ILE A 552      37.566  44.231  19.307  1.00 34.01           C  
ATOM   2085  N   ILE A 553      40.322  45.424  23.294  1.00 32.22           N  
ATOM   2086  CA  ILE A 553      41.787  45.618  23.300  1.00 32.80           C  
ATOM   2087  C   ILE A 553      42.540  44.254  23.222  1.00 38.11           C  
ATOM   2088  O   ILE A 553      43.661  44.222  22.733  1.00 37.73           O  
ATOM   2089  CB  ILE A 553      42.332  46.535  24.443  1.00 35.37           C  
ATOM   2090  CG1 ILE A 553      42.285  45.835  25.819  1.00 35.43           C  
ATOM   2091  CG2 ILE A 553      41.647  47.933  24.469  1.00 34.90           C  
ATOM   2092  CD1 ILE A 553      43.234  46.438  26.923  1.00 41.35           C  
ATOM   2093  N   GLN A 554      41.902  43.141  23.666  1.00 34.55           N  
ATOM   2094  CA  GLN A 554      42.472  41.786  23.615  1.00 33.15           C  
ATOM   2095  C   GLN A 554      42.740  41.338  22.180  1.00 36.36           C  
ATOM   2096  O   GLN A 554      43.632  40.528  21.964  1.00 36.54           O  
ATOM   2097  CB  GLN A 554      41.569  40.782  24.340  1.00 34.20           C  
ATOM   2098  CG  GLN A 554      41.569  41.000  25.853  1.00 41.43           C  
ATOM   2099  CD  GLN A 554      40.374  40.427  26.572  1.00 66.74           C  
ATOM   2100  NE2 GLN A 554      39.958  41.099  27.634  1.00 61.71           N  
ATOM   2101  OE1 GLN A 554      39.833  39.374  26.218  1.00 62.90           O  
ATOM   2102  N   GLN A 555      41.990  41.868  21.199  1.00 31.06           N  
ATOM   2103  CA  GLN A 555      42.153  41.505  19.786  1.00 30.83           C  
ATOM   2104  C   GLN A 555      43.156  42.397  19.025  1.00 33.63           C  
ATOM   2105  O   GLN A 555      43.381  42.207  17.822  1.00 34.24           O  
ATOM   2106  CB  GLN A 555      40.787  41.506  19.086  1.00 31.97           C  
ATOM   2107  CG  GLN A 555      39.767  40.584  19.757  1.00 28.03           C  
ATOM   2108  CD  GLN A 555      38.399  40.647  19.126  1.00 42.34           C  
ATOM   2109  NE2 GLN A 555      38.348  40.725  17.817  1.00 33.69           N  
ATOM   2110  OE1 GLN A 555      37.369  40.600  19.802  1.00 39.79           O  
ATOM   2111  N   MET A 556      43.752  43.365  19.723  1.00 28.54           N  
ATOM   2112  CA  MET A 556      44.652  44.333  19.104  1.00 28.36           C  
ATOM   2113  C   MET A 556      46.119  43.951  19.124  1.00 35.81           C  
ATOM   2114  O   MET A 556      46.591  43.378  20.091  1.00 34.09           O  
ATOM   2115  CB  MET A 556      44.521  45.715  19.768  1.00 28.86           C  
ATOM   2116  CG  MET A 556      43.133  46.288  19.698  1.00 30.26           C  
ATOM   2117  SD  MET A 556      43.072  47.869  20.553  1.00 30.95           S  
ATOM   2118  CE  MET A 556      41.325  48.292  20.265  1.00 28.04           C  
ATOM   2119  N   ASP A 557      46.857  44.423  18.102  1.00 36.62           N  
ATOM   2120  CA  ASP A 557      48.321  44.320  18.022  1.00 36.54           C  
ATOM   2121  C   ASP A 557      48.925  45.086  19.227  1.00 40.71           C  
ATOM   2122  O   ASP A 557      48.252  45.975  19.771  1.00 39.60           O  
ATOM   2123  CB  ASP A 557      48.799  44.894  16.670  1.00 37.60           C  
ATOM   2124  CG  ASP A 557      48.280  44.085  15.485  1.00 46.26           C  
ATOM   2125  OD1 ASP A 557      48.272  42.831  15.578  1.00 45.83           O  
ATOM   2126  OD2 ASP A 557      47.902  44.709  14.450  1.00 50.48           O1-
ATOM   2127  N   PRO A 558      50.138  44.733  19.718  1.00 39.53           N  
ATOM   2128  CA  PRO A 558      50.667  45.403  20.926  1.00 38.85           C  
ATOM   2129  C   PRO A 558      50.744  46.936  20.873  1.00 40.67           C  
ATOM   2130  O   PRO A 558      50.430  47.590  21.871  1.00 39.25           O  
ATOM   2131  CB  PRO A 558      52.056  44.770  21.114  1.00 41.08           C  
ATOM   2132  CG  PRO A 558      51.984  43.467  20.421  1.00 45.50           C  
ATOM   2133  CD  PRO A 558      51.062  43.676  19.244  1.00 41.62           C  
ATOM   2134  N   GLU A 559      51.203  47.510  19.742  1.00 35.76           N  
ATOM   2135  CA  GLU A 559      51.305  48.983  19.604  1.00 34.88           C  
ATOM   2136  C   GLU A 559      49.892  49.658  19.625  1.00 36.49           C  
ATOM   2137  O   GLU A 559      49.727  50.736  20.203  1.00 36.04           O  
ATOM   2138  CB  GLU A 559      52.166  49.393  18.373  1.00 35.36           C  
ATOM   2139  CG  GLU A 559      51.585  49.023  17.005  1.00 42.56           C  
ATOM   2140  CD  GLU A 559      51.572  47.570  16.550  1.00 54.14           C  
ATOM   2141  OE1 GLU A 559      52.118  46.693  17.258  1.00 43.02           O  
ATOM   2142  OE2 GLU A 559      51.035  47.317  15.449  1.00 40.66           O1-
ATOM   2143  N   HIS A 560      48.887  48.982  19.036  1.00 31.03           N  
ATOM   2144  CA  HIS A 560      47.501  49.439  19.014  1.00 30.38           C  
ATOM   2145  C   HIS A 560      46.878  49.330  20.415  1.00 35.22           C  
ATOM   2146  O   HIS A 560      46.333  50.321  20.921  1.00 34.14           O  
ATOM   2147  CB  HIS A 560      46.677  48.663  17.954  1.00 29.82           C  
ATOM   2148  CG  HIS A 560      45.276  49.177  17.756  1.00 31.95           C  
ATOM   2149  CD2 HIS A 560      44.689  50.321  18.204  1.00 32.27           C  
ATOM   2150  ND1 HIS A 560      44.345  48.450  17.044  1.00 32.70           N  
ATOM   2151  CE1 HIS A 560      43.226  49.157  17.090  1.00 31.48           C  
ATOM   2152  NE2 HIS A 560      43.397  50.304  17.761  1.00 31.49           N  
ATOM   2153  N   ARG A 561      47.013  48.151  21.063  1.00 31.21           N  
ATOM   2154  CA  ARG A 561      46.500  47.894  22.414  1.00 31.09           C  
ATOM   2155  C   ARG A 561      46.951  48.971  23.411  1.00 35.27           C  
ATOM   2156  O   ARG A 561      46.147  49.441  24.218  1.00 34.40           O  
ATOM   2157  CB  ARG A 561      46.943  46.499  22.882  1.00 32.42           C  
ATOM   2158  CG  ARG A 561      46.491  46.138  24.308  1.00 41.35           C  
ATOM   2159  CD  ARG A 561      47.194  44.897  24.782  1.00 51.12           C  
ATOM   2160  NE  ARG A 561      46.299  43.751  24.927  1.00 61.76           N  
ATOM   2161  CZ  ARG A 561      45.741  43.373  26.075  1.00 74.05           C  
ATOM   2162  NH1 ARG A 561      45.939  44.080  27.182  1.00 65.11           N1+
ATOM   2163  NH2 ARG A 561      44.977  42.290  26.122  1.00 52.54           N  
ATOM   2164  N   GLN A 562      48.237  49.371  23.348  1.00 31.15           N  
ATOM   2165  CA  GLN A 562      48.816  50.366  24.253  1.00 30.03           C  
ATOM   2166  C   GLN A 562      48.091  51.734  24.150  1.00 33.16           C  
ATOM   2167  O   GLN A 562      47.786  52.363  25.174  1.00 32.93           O  
ATOM   2168  CB  GLN A 562      50.310  50.539  23.908  1.00 32.33           C  
ATOM   2169  CG  GLN A 562      51.042  51.559  24.780  1.00 42.97           C  
ATOM   2170  CD  GLN A 562      52.528  51.634  24.461  1.00 60.97           C  
ATOM   2171  NE2 GLN A 562      52.883  51.722  23.182  1.00 45.63           N  
ATOM   2172  OE1 GLN A 562      53.375  51.642  25.360  1.00 54.86           O  
ATOM   2173  N   LEU A 563      47.831  52.178  22.914  1.00 29.34           N  
ATOM   2174  CA  LEU A 563      47.174  53.463  22.651  1.00 28.56           C  
ATOM   2175  C   LEU A 563      45.691  53.420  22.972  1.00 32.48           C  
ATOM   2176  O   LEU A 563      45.173  54.409  23.484  1.00 30.26           O  
ATOM   2177  CB  LEU A 563      47.426  53.890  21.201  1.00 28.00           C  
ATOM   2178  CG  LEU A 563      48.924  54.169  20.887  1.00 30.92           C  
ATOM   2179  CD1 LEU A 563      49.139  54.467  19.398  1.00 30.94           C  
ATOM   2180  CD2 LEU A 563      49.475  55.297  21.739  1.00 31.65           C  
ATOM   2181  N   ALA A 564      45.014  52.274  22.681  1.00 30.02           N  
ATOM   2182  CA  ALA A 564      43.584  52.077  22.970  1.00 30.69           C  
ATOM   2183  C   ALA A 564      43.365  51.943  24.468  1.00 35.19           C  
ATOM   2184  O   ALA A 564      42.397  52.483  24.990  1.00 35.00           O  
ATOM   2185  CB  ALA A 564      43.051  50.866  22.238  1.00 31.18           C  
ATOM   2186  N   ASN A 565      44.290  51.276  25.171  1.00 33.90           N  
ATOM   2187  CA  ASN A 565      44.245  51.186  26.633  1.00 33.86           C  
ATOM   2188  C   ASN A 565      44.373  52.595  27.249  1.00 37.07           C  
ATOM   2189  O   ASN A 565      43.705  52.897  28.234  1.00 36.13           O  
ATOM   2190  CB  ASN A 565      45.366  50.298  27.148  1.00 35.85           C  
ATOM   2191  CG  ASN A 565      45.152  49.905  28.565  1.00 57.62           C  
ATOM   2192  ND2 ASN A 565      45.979  50.429  29.447  1.00 50.24           N  
ATOM   2193  OD1 ASN A 565      44.218  49.176  28.882  1.00 54.20           O  
ATOM   2194  N   ALA A 566      45.215  53.460  26.642  1.00 33.91           N  
ATOM   2195  CA  ALA A 566      45.394  54.836  27.095  1.00 33.16           C  
ATOM   2196  C   ALA A 566      44.084  55.606  26.935  1.00 35.03           C  
ATOM   2197  O   ALA A 566      43.679  56.281  27.872  1.00 33.87           O  
ATOM   2198  CB  ALA A 566      46.510  55.514  26.313  1.00 33.86           C  
ATOM   2199  N   ILE A 567      43.392  55.467  25.787  1.00 31.61           N  
ATOM   2200  CA  ILE A 567      42.100  56.135  25.587  1.00 31.84           C  
ATOM   2201  C   ILE A 567      41.077  55.674  26.639  1.00 35.27           C  
ATOM   2202  O   ILE A 567      40.447  56.515  27.293  1.00 32.13           O  
ATOM   2203  CB  ILE A 567      41.592  55.972  24.127  1.00 35.24           C  
ATOM   2204  CG1 ILE A 567      42.565  56.626  23.087  1.00 34.71           C  
ATOM   2205  CG2 ILE A 567      40.136  56.456  23.947  1.00 36.23           C  
ATOM   2206  CD1 ILE A 567      42.925  58.233  23.305  1.00 29.09           C  
ATOM   2207  N   PHE A 568      40.937  54.343  26.816  1.00 33.74           N  
ATOM   2208  CA  PHE A 568      39.981  53.778  27.771  1.00 34.51           C  
ATOM   2209  C   PHE A 568      40.209  54.249  29.189  1.00 38.69           C  
ATOM   2210  O   PHE A 568      39.321  54.866  29.768  1.00 40.17           O  
ATOM   2211  CB  PHE A 568      39.920  52.238  27.700  1.00 36.46           C  
ATOM   2212  CG  PHE A 568      38.984  51.735  26.625  1.00 39.12           C  
ATOM   2213  CD1 PHE A 568      37.627  51.599  26.872  1.00 43.83           C  
ATOM   2214  CD2 PHE A 568      39.467  51.355  25.383  1.00 40.14           C  
ATOM   2215  CE1 PHE A 568      36.767  51.142  25.870  1.00 44.49           C  
ATOM   2216  CE2 PHE A 568      38.606  50.881  24.392  1.00 43.04           C  
ATOM   2217  CZ  PHE A 568      37.266  50.801  24.631  1.00 41.33           C  
ATOM   2218  N   LYS A 569      41.405  54.030  29.720  1.00 34.61           N  
ATOM   2219  CA  LYS A 569      41.743  54.379  31.096  1.00 35.79           C  
ATOM   2220  C   LYS A 569      41.804  55.885  31.382  1.00 40.75           C  
ATOM   2221  O   LYS A 569      41.343  56.304  32.446  1.00 39.84           O  
ATOM   2222  CB  LYS A 569      43.045  53.689  31.538  1.00 39.78           C  
ATOM   2223  CG  LYS A 569      42.969  52.162  31.406  1.00 67.27           C  
ATOM   2224  CD  LYS A 569      43.724  51.419  32.505  1.00 81.71           C  
ATOM   2225  CE  LYS A 569      43.901  49.946  32.202  1.00 90.45           C  
ATOM   2226  NZ  LYS A 569      42.603  49.230  32.081  1.00 99.34           N1+
ATOM   2227  N   LEU A 570      42.305  56.695  30.440  1.00 38.36           N  
ATOM   2228  CA  LEU A 570      42.488  58.130  30.700  1.00 39.00           C  
ATOM   2229  C   LEU A 570      41.373  59.051  30.250  1.00 41.70           C  
ATOM   2230  O   LEU A 570      41.277  60.162  30.779  1.00 42.06           O  
ATOM   2231  CB  LEU A 570      43.828  58.645  30.084  1.00 39.72           C  
ATOM   2232  CG  LEU A 570      45.116  57.818  30.284  1.00 44.24           C  
ATOM   2233  CD1 LEU A 570      46.211  58.270  29.313  1.00 44.47           C  
ATOM   2234  CD2 LEU A 570      45.595  57.827  31.718  1.00 44.62           C  
ATOM   2235  N   THR A 571      40.610  58.675  29.211  1.00 37.36           N  
ATOM   2236  CA  THR A 571      39.602  59.591  28.668  1.00 36.77           C  
ATOM   2237  C   THR A 571      38.159  59.045  28.731  1.00 38.65           C  
ATOM   2238  O   THR A 571      37.234  59.832  28.557  1.00 38.60           O  
ATOM   2239  CB  THR A 571      39.975  60.061  27.249  1.00 41.19           C  
ATOM   2240  CG2 THR A 571      41.452  60.503  27.128  1.00 42.35           C  
ATOM   2241  OG1 THR A 571      39.672  59.030  26.309  1.00 42.25           O  
ATOM   2242  N   TYR A 572      37.963  57.734  28.982  1.00 33.97           N  
ATOM   2243  CA  TYR A 572      36.620  57.122  29.102  1.00 34.06           C  
ATOM   2244  C   TYR A 572      36.296  56.743  30.546  1.00 37.72           C  
ATOM   2245  O   TYR A 572      35.213  57.049  31.048  1.00 38.21           O  
ATOM   2246  CB  TYR A 572      36.519  55.832  28.261  1.00 34.94           C  
ATOM   2247  CG  TYR A 572      36.546  55.983  26.756  1.00 35.81           C  
ATOM   2248  CD1 TYR A 572      36.545  57.240  26.160  1.00 37.39           C  
ATOM   2249  CD2 TYR A 572      36.606  54.873  25.931  1.00 36.87           C  
ATOM   2250  CE1 TYR A 572      36.542  57.380  24.777  1.00 37.67           C  
ATOM   2251  CE2 TYR A 572      36.579  54.999  24.554  1.00 38.35           C  
ATOM   2252  CZ  TYR A 572      36.540  56.258  23.980  1.00 44.83           C  
ATOM   2253  OH  TYR A 572      36.547  56.372  22.622  1.00 49.05           O  
ATOM   2254  N   GLN A 573      37.200  55.988  31.181  1.00 34.28           N  
ATOM   2255  CA  GLN A 573      37.043  55.507  32.560  1.00 34.36           C  
ATOM   2256  C   GLN A 573      37.414  56.559  33.597  1.00 38.49           C  
ATOM   2257  O   GLN A 573      37.179  56.386  34.794  1.00 37.66           O  
ATOM   2258  CB  GLN A 573      37.802  54.196  32.771  1.00 34.43           C  
ATOM   2259  CG  GLN A 573      37.131  53.028  32.042  1.00 37.98           C  
ATOM   2260  CD  GLN A 573      38.052  51.847  31.907  1.00 45.41           C  
ATOM   2261  NE2 GLN A 573      37.803  51.014  30.928  1.00 37.78           N  
ATOM   2262  OE1 GLN A 573      39.007  51.681  32.656  1.00 44.37           O  
ATOM   2263  N   ASN A 574      38.004  57.646  33.123  1.00 35.22           N  
ATOM   2264  CA  ASN A 574      38.382  58.826  33.886  1.00 35.74           C  
ATOM   2265  C   ASN A 574      38.263  59.905  32.852  1.00 42.83           C  
ATOM   2266  O   ASN A 574      38.500  59.633  31.675  1.00 44.59           O  
ATOM   2267  CB  ASN A 574      39.830  58.746  34.384  1.00 36.30           C  
ATOM   2268  CG  ASN A 574      40.071  57.742  35.477  1.00 51.86           C  
ATOM   2269  ND2 ASN A 574      40.718  56.641  35.114  1.00 39.25           N  
ATOM   2270  OD1 ASN A 574      39.712  57.943  36.656  1.00 42.94           O  
ATOM   2271  N   LYS A 575      37.782  61.072  33.227  1.00 38.90           N  
ATOM   2272  CA  LYS A 575      37.648  62.156  32.259  1.00 38.77           C  
ATOM   2273  C   LYS A 575      37.724  63.494  32.944  1.00 41.94           C  
ATOM   2274  O   LYS A 575      37.323  63.593  34.101  1.00 40.20           O  
ATOM   2275  CB  LYS A 575      36.367  62.031  31.411  1.00 40.64           C  
ATOM   2276  CG  LYS A 575      35.084  61.760  32.183  1.00 45.61           C  
ATOM   2277  CD  LYS A 575      33.929  61.627  31.207  1.00 47.57           C  
ATOM   2278  CE  LYS A 575      32.958  60.552  31.582  1.00 54.67           C  
ATOM   2279  NZ  LYS A 575      33.421  59.188  31.214  1.00 53.16           N1+
ATOM   2280  N   VAL A 576      38.248  64.509  32.233  1.00 39.10           N  
ATOM   2281  CA  VAL A 576      38.331  65.895  32.706  1.00 38.32           C  
ATOM   2282  C   VAL A 576      37.418  66.664  31.783  1.00 40.98           C  
ATOM   2283  O   VAL A 576      37.533  66.574  30.549  1.00 40.71           O  
ATOM   2284  CB  VAL A 576      39.771  66.479  32.780  1.00 41.39           C  
ATOM   2285  CG1 VAL A 576      39.746  67.980  33.104  1.00 40.60           C  
ATOM   2286  CG2 VAL A 576      40.606  65.729  33.820  1.00 40.65           C  
ATOM   2287  N   VAL A 577      36.446  67.345  32.379  1.00 36.80           N  
ATOM   2288  CA  VAL A 577      35.412  68.037  31.623  1.00 36.28           C  
ATOM   2289  C   VAL A 577      35.357  69.531  31.948  1.00 39.53           C  
ATOM   2290  O   VAL A 577      35.537  69.938  33.088  1.00 38.34           O  
ATOM   2291  CB  VAL A 577      34.038  67.322  31.804  1.00 39.42           C  
ATOM   2292  CG1 VAL A 577      32.904  68.102  31.149  1.00 39.43           C  
ATOM   2293  CG2 VAL A 577      34.084  65.899  31.240  1.00 39.03           C  
ATOM   2294  N   LYS A 578      35.105  70.318  30.912  1.00 37.07           N  
ATOM   2295  CA  LYS A 578      34.974  71.757  30.934  1.00 38.05           C  
ATOM   2296  C   LYS A 578      33.511  72.110  30.623  1.00 43.73           C  
ATOM   2297  O   LYS A 578      32.995  71.755  29.559  1.00 43.53           O  
ATOM   2298  CB  LYS A 578      35.871  72.376  29.836  1.00 39.61           C  
ATOM   2299  CG  LYS A 578      37.323  72.614  30.209  1.00 48.07           C  
ATOM   2300  CD  LYS A 578      37.906  73.691  29.295  1.00 55.50           C  
ATOM   2301  CE  LYS A 578      39.395  73.585  29.065  1.00 62.42           C  
ATOM   2302  NZ  LYS A 578      40.175  74.054  30.233  1.00 70.68           N1+
ATOM   2303  N   VAL A 579      32.875  72.874  31.514  1.00 42.37           N  
ATOM   2304  CA  VAL A 579      31.498  73.365  31.318  1.00 42.61           C  
ATOM   2305  C   VAL A 579      31.390  74.828  31.813  1.00 44.47           C  
ATOM   2306  O   VAL A 579      31.970  75.173  32.850  1.00 43.30           O  
ATOM   2307  CB  VAL A 579      30.433  72.402  31.924  1.00 47.24           C  
ATOM   2308  CG1 VAL A 579      30.653  72.174  33.413  1.00 46.99           C  
ATOM   2309  CG2 VAL A 579      28.999  72.865  31.636  1.00 47.26           C  
ATOM   2310  N   GLN A 580      30.682  75.675  31.049  1.00 40.50           N  
ATOM   2311  CA  GLN A 580      30.457  77.078  31.389  1.00 41.08           C  
ATOM   2312  C   GLN A 580      29.317  77.219  32.373  1.00 46.88           C  
ATOM   2313  O   GLN A 580      28.371  76.425  32.370  1.00 46.52           O  
ATOM   2314  CB  GLN A 580      30.166  77.928  30.148  1.00 42.78           C  
ATOM   2315  CG  GLN A 580      31.380  78.151  29.250  1.00 55.05           C  
ATOM   2316  CD  GLN A 580      31.134  79.186  28.176  1.00 71.23           C  
ATOM   2317  NE2 GLN A 580      32.201  79.826  27.727  1.00 69.83           N  
ATOM   2318  OE1 GLN A 580      30.004  79.428  27.739  1.00 63.45           O  
ATOM   2319  N   ARG A 581      29.408  78.236  33.231  1.00 44.70           N  
ATOM   2320  CA  ARG A 581      28.390  78.491  34.235  1.00 44.89           C  
ATOM   2321  C   ARG A 581      28.256  79.993  34.485  1.00 49.46           C  
ATOM   2322  O   ARG A 581      29.269  80.653  34.733  1.00 47.43           O  
ATOM   2323  CB  ARG A 581      28.719  77.724  35.530  1.00 43.55           C  
ATOM   2324  CG  ARG A 581      27.782  78.004  36.706  1.00 47.26           C  
ATOM   2325  CD  ARG A 581      28.036  77.051  37.855  1.00 46.97           C  
ATOM   2326  NE  ARG A 581      29.436  77.089  38.279  1.00 47.54           N  
ATOM   2327  CZ  ARG A 581      29.889  77.749  39.337  1.00 56.89           C  
ATOM   2328  NH1 ARG A 581      31.181  77.724  39.635  1.00 43.90           N1+
ATOM   2329  NH2 ARG A 581      29.051  78.420  40.121  1.00 46.28           N  
ATOM   2330  N   PRO A 582      27.026  80.556  34.428  1.00 48.72           N  
ATOM   2331  CA  PRO A 582      26.876  81.982  34.744  1.00 49.11           C  
ATOM   2332  C   PRO A 582      26.900  82.193  36.264  1.00 54.54           C  
ATOM   2333  O   PRO A 582      26.442  81.342  37.030  1.00 53.66           O  
ATOM   2334  CB  PRO A 582      25.528  82.357  34.113  1.00 50.78           C  
ATOM   2335  CG  PRO A 582      24.855  81.055  33.724  1.00 54.95           C  
ATOM   2336  CD  PRO A 582      25.710  79.918  34.189  1.00 50.55           C  
ATOM   2337  N   THR A 583      27.512  83.291  36.694  1.00 52.89           N  
ATOM   2338  CA  THR A 583      27.639  83.699  38.094  1.00 54.15           C  
ATOM   2339  C   THR A 583      27.182  85.165  38.191  1.00 61.21           C  
ATOM   2340  O   THR A 583      27.151  85.837  37.153  1.00 60.53           O  
ATOM   2341  CB  THR A 583      29.106  83.549  38.592  1.00 63.09           C  
ATOM   2342  CG2 THR A 583      29.599  82.110  38.586  1.00 62.92           C  
ATOM   2343  OG1 THR A 583      29.983  84.401  37.848  1.00 63.16           O  
ATOM   2344  N   PRO A 584      26.858  85.715  39.389  1.00 60.98           N  
ATOM   2345  CA  PRO A 584      26.501  87.147  39.453  1.00 61.83           C  
ATOM   2346  C   PRO A 584      27.637  88.046  38.929  1.00 68.09           C  
ATOM   2347  O   PRO A 584      27.363  89.064  38.286  1.00 68.40           O  
ATOM   2348  CB  PRO A 584      26.235  87.384  40.945  1.00 63.27           C  
ATOM   2349  CG  PRO A 584      25.978  86.032  41.518  1.00 67.44           C  
ATOM   2350  CD  PRO A 584      26.852  85.106  40.736  1.00 62.80           C  
ATOM   2351  N   THR A 585      28.908  87.616  39.135  1.00 65.15           N  
ATOM   2352  CA  THR A 585      30.126  88.316  38.714  1.00 65.12           C  
ATOM   2353  C   THR A 585      30.466  88.191  37.209  1.00 69.65           C  
ATOM   2354  O   THR A 585      31.258  89.000  36.720  1.00 69.92           O  
ATOM   2355  CB  THR A 585      31.311  87.864  39.579  1.00 73.39           C  
ATOM   2356  N   GLY A 586      29.893  87.198  36.509  1.00 64.93           N  
ATOM   2357  CA  GLY A 586      30.135  86.952  35.083  1.00 63.52           C  
ATOM   2358  C   GLY A 586      30.048  85.487  34.685  1.00 64.77           C  
ATOM   2359  O   GLY A 586      29.240  84.754  35.248  1.00 65.58           O  
ATOM   2360  N   THR A 587      30.848  85.043  33.695  1.00 57.81           N  
ATOM   2361  CA  THR A 587      30.857  83.638  33.246  1.00 55.79           C  
ATOM   2362  C   THR A 587      32.157  82.946  33.643  1.00 56.21           C  
ATOM   2363  O   THR A 587      33.243  83.501  33.453  1.00 55.06           O  
ATOM   2364  CB  THR A 587      30.552  83.503  31.736  1.00 62.13           C  
ATOM   2365  CG2 THR A 587      30.577  82.056  31.254  1.00 59.76           C  
ATOM   2366  OG1 THR A 587      29.263  84.047  31.466  1.00 62.38           O  
ATOM   2367  N   VAL A 588      32.030  81.739  34.211  1.00 50.46           N  
ATOM   2368  CA  VAL A 588      33.160  80.912  34.626  1.00 49.00           C  
ATOM   2369  C   VAL A 588      33.117  79.533  33.958  1.00 51.05           C  
ATOM   2370  O   VAL A 588      32.041  79.057  33.575  1.00 50.67           O  
ATOM   2371  CB  VAL A 588      33.334  80.792  36.169  1.00 52.44           C  
ATOM   2372  CG1 VAL A 588      33.525  82.156  36.825  1.00 51.92           C  
ATOM   2373  CG2 VAL A 588      32.192  80.004  36.822  1.00 52.17           C  
ATOM   2374  N   MET A 589      34.297  78.917  33.795  1.00 44.82           N  
ATOM   2375  CA  MET A 589      34.449  77.565  33.287  1.00 43.12           C  
ATOM   2376  C   MET A 589      34.740  76.719  34.496  1.00 45.85           C  
ATOM   2377  O   MET A 589      35.642  77.049  35.264  1.00 44.78           O  
ATOM   2378  CB  MET A 589      35.625  77.442  32.306  1.00 45.47           C  
ATOM   2379  CG  MET A 589      35.562  76.175  31.466  1.00 49.24           C  
ATOM   2380  SD  MET A 589      34.526  76.546  30.061  1.00 54.05           S  
ATOM   2381  CE  MET A 589      34.232  75.105  29.467  1.00 51.95           C  
ATOM   2382  N   ASP A 590      33.973  75.639  34.681  1.00 41.94           N  
ATOM   2383  CA  ASP A 590      34.192  74.694  35.770  1.00 41.16           C  
ATOM   2384  C   ASP A 590      34.977  73.507  35.241  1.00 41.75           C  
ATOM   2385  O   ASP A 590      34.804  73.100  34.090  1.00 40.65           O  
ATOM   2386  CB  ASP A 590      32.860  74.227  36.381  1.00 42.99           C  
ATOM   2387  CG  ASP A 590      31.968  75.348  36.886  1.00 50.34           C  
ATOM   2388  OD1 ASP A 590      32.497  76.309  37.483  1.00 51.08           O  
ATOM   2389  OD2 ASP A 590      30.750  75.251  36.712  1.00 48.12           O1-
ATOM   2390  N   ILE A 591      35.843  72.964  36.082  1.00 38.25           N  
ATOM   2391  CA  ILE A 591      36.663  71.803  35.762  1.00 37.43           C  
ATOM   2392  C   ILE A 591      36.142  70.671  36.624  1.00 41.06           C  
ATOM   2393  O   ILE A 591      36.192  70.753  37.850  1.00 39.94           O  
ATOM   2394  CB  ILE A 591      38.188  72.088  35.923  1.00 39.82           C  
ATOM   2395  CG1 ILE A 591      38.641  73.275  35.041  1.00 39.11           C  
ATOM   2396  CG2 ILE A 591      39.055  70.833  35.689  1.00 39.91           C  
ATOM   2397  CD1 ILE A 591      38.456  73.127  33.525  1.00 40.85           C  
ATOM   2398  N   ILE A 592      35.536  69.663  35.973  1.00 36.68           N  
ATOM   2399  CA  ILE A 592      34.926  68.530  36.672  1.00 35.48           C  
ATOM   2400  C   ILE A 592      35.451  67.190  36.182  1.00 39.07           C  
ATOM   2401  O   ILE A 592      36.033  67.106  35.093  1.00 39.00           O  
ATOM   2402  CB  ILE A 592      33.364  68.602  36.624  1.00 38.16           C  
ATOM   2403  CG1 ILE A 592      32.831  68.643  35.153  1.00 37.61           C  
ATOM   2404  CG2 ILE A 592      32.846  69.779  37.488  1.00 39.30           C  
ATOM   2405  CD1 ILE A 592      31.348  68.679  34.986  1.00 40.26           C  
ATOM   2406  N   SER A 593      35.200  66.137  36.967  1.00 34.62           N  
ATOM   2407  CA  SER A 593      35.621  64.786  36.620  1.00 33.36           C  
ATOM   2408  C   SER A 593      34.685  63.679  37.142  1.00 36.18           C  
ATOM   2409  O   SER A 593      33.987  63.864  38.144  1.00 34.06           O  
ATOM   2410  CB  SER A 593      37.047  64.541  37.098  1.00 35.33           C  
ATOM   2411  OG  SER A 593      37.098  64.344  38.497  1.00 45.30           O  
ATOM   2412  N   ARG A 594      34.680  62.528  36.450  1.00 33.46           N  
ATOM   2413  CA  ARG A 594      33.956  61.322  36.878  1.00 33.72           C  
ATOM   2414  C   ARG A 594      34.541  60.058  36.243  1.00 39.48           C  
ATOM   2415  O   ARG A 594      35.437  60.144  35.393  1.00 40.42           O  
ATOM   2416  CB  ARG A 594      32.431  61.431  36.721  1.00 31.78           C  
ATOM   2417  CG  ARG A 594      31.883  61.363  35.332  1.00 35.33           C  
ATOM   2418  CD  ARG A 594      30.377  61.513  35.418  1.00 43.93           C  
ATOM   2419  NE  ARG A 594      29.695  60.435  36.134  1.00 44.44           N  
ATOM   2420  CZ  ARG A 594      28.609  60.598  36.887  1.00 54.40           C  
ATOM   2421  NH1 ARG A 594      28.105  61.808  37.087  1.00 42.61           N1+
ATOM   2422  NH2 ARG A 594      28.017  59.548  37.444  1.00 39.17           N  
ATOM   2423  N   LYS A 595      34.080  58.891  36.705  1.00 36.33           N  
ATOM   2424  CA  LYS A 595      34.597  57.602  36.272  1.00 36.15           C  
ATOM   2425  C   LYS A 595      33.680  56.812  35.341  1.00 41.77           C  
ATOM   2426  O   LYS A 595      34.092  55.754  34.859  1.00 43.25           O  
ATOM   2427  CB  LYS A 595      34.971  56.754  37.485  1.00 37.96           C  
ATOM   2428  CG  LYS A 595      36.265  57.175  38.175  1.00 50.03           C  
ATOM   2429  CD  LYS A 595      36.657  56.124  39.211  1.00 58.25           C  
ATOM   2430  CE  LYS A 595      38.062  56.297  39.718  1.00 82.39           C  
ATOM   2431  NZ  LYS A 595      38.132  57.328  40.789  1.00100.22           N1+
ATOM   2432  N   ASP A 596      32.441  57.279  35.124  1.00 36.05           N  
ATOM   2433  CA  ASP A 596      31.483  56.594  34.253  1.00 33.65           C  
ATOM   2434  C   ASP A 596      30.762  57.566  33.341  1.00 34.83           C  
ATOM   2435  O   ASP A 596      31.175  58.722  33.229  1.00 33.66           O  
ATOM   2436  CB  ASP A 596      30.517  55.702  35.057  1.00 34.57           C  
ATOM   2437  CG  ASP A 596      29.616  56.415  36.049  1.00 41.36           C  
ATOM   2438  OD1 ASP A 596      29.550  57.660  36.010  1.00 39.65           O  
ATOM   2439  OD2 ASP A 596      28.941  55.726  36.826  1.00 48.49           O1-
ATOM   2440  N   GLN A 597      29.677  57.109  32.702  1.00 30.08           N  
ATOM   2441  CA  GLN A 597      28.914  57.835  31.690  1.00 29.83           C  
ATOM   2442  C   GLN A 597      29.732  57.896  30.399  1.00 35.47           C  
ATOM   2443  O   GLN A 597      30.947  57.660  30.401  1.00 34.41           O  
ATOM   2444  CB  GLN A 597      28.470  59.256  32.110  1.00 30.24           C  
ATOM   2445  CG  GLN A 597      27.726  59.369  33.443  1.00 29.39           C  
ATOM   2446  CD  GLN A 597      27.116  60.756  33.575  1.00 47.58           C  
ATOM   2447  NE2 GLN A 597      26.231  60.924  34.537  1.00 43.67           N  
ATOM   2448  OE1 GLN A 597      27.393  61.677  32.792  1.00 40.94           O  
ATOM   2449  N   ARG A 598      29.052  58.192  29.297  1.00 32.87           N  
ATOM   2450  CA  ARG A 598      29.655  58.295  27.985  1.00 34.07           C  
ATOM   2451  C   ARG A 598      29.767  59.759  27.631  1.00 40.69           C  
ATOM   2452  O   ARG A 598      28.808  60.514  27.831  1.00 38.64           O  
ATOM   2453  CB  ARG A 598      28.742  57.585  26.951  1.00 33.13           C  
ATOM   2454  CG  ARG A 598      29.255  57.622  25.509  1.00 38.47           C  
ATOM   2455  CD  ARG A 598      30.213  56.494  25.195  1.00 32.91           C  
ATOM   2456  NE  ARG A 598      29.462  55.246  25.084  1.00 34.26           N  
ATOM   2457  CZ  ARG A 598      29.850  54.085  25.585  1.00 31.16           C  
ATOM   2458  NH1 ARG A 598      31.038  53.968  26.165  1.00 23.95           N1+
ATOM   2459  NH2 ARG A 598      29.095  53.013  25.436  1.00 27.11           N  
ATOM   2460  N   GLY A 599      30.916  60.143  27.079  1.00 40.88           N  
ATOM   2461  CA  GLY A 599      31.122  61.480  26.544  1.00 41.37           C  
ATOM   2462  C   GLY A 599      30.490  61.483  25.166  1.00 48.43           C  
ATOM   2463  O   GLY A 599      31.017  60.854  24.245  1.00 49.97           O  
ATOM   2464  N   SER A 600      29.318  62.111  25.038  1.00 45.35           N  
ATOM   2465  CA  SER A 600      28.489  62.189  23.828  1.00 45.95           C  
ATOM   2466  C   SER A 600      29.206  62.625  22.528  1.00 52.58           C  
ATOM   2467  O   SER A 600      28.898  62.101  21.451  1.00 53.63           O  
ATOM   2468  CB  SER A 600      27.288  63.094  24.079  1.00 49.16           C  
ATOM   2469  OG  SER A 600      26.622  62.696  25.269  1.00 58.88           O  
ATOM   2470  N   GLY A 601      30.122  63.577  22.622  1.00 49.12           N  
ATOM   2471  CA  GLY A 601      30.815  64.057  21.432  1.00 50.77           C  
ATOM   2472  C   GLY A 601      32.182  63.430  21.247  1.00 55.52           C  
ATOM   2473  O   GLY A 601      33.198  64.134  21.327  1.00 58.32           O  
ATOM   2474  N   GLN A 602      32.216  62.100  21.032  1.00 46.84           N  
ATOM   2475  CA  GLN A 602      33.460  61.332  20.900  1.00 44.10           C  
ATOM   2476  C   GLN A 602      33.381  60.316  19.777  1.00 42.06           C  
ATOM   2477  O   GLN A 602      32.299  59.802  19.467  1.00 38.82           O  
ATOM   2478  CB  GLN A 602      33.804  60.630  22.219  1.00 44.99           C  
ATOM   2479  CG  GLN A 602      34.454  61.537  23.262  1.00 54.69           C  
ATOM   2480  CD  GLN A 602      34.691  60.839  24.580  1.00 65.98           C  
ATOM   2481  NE2 GLN A 602      35.713  61.254  25.292  1.00 64.44           N  
ATOM   2482  OE1 GLN A 602      33.949  59.952  24.998  1.00 61.15           O  
ATOM   2483  N   VAL A 603      34.546  60.008  19.190  1.00 35.52           N  
ATOM   2484  CA  VAL A 603      34.702  59.073  18.077  1.00 35.42           C  
ATOM   2485  C   VAL A 603      34.106  57.673  18.387  1.00 34.95           C  
ATOM   2486  O   VAL A 603      33.424  57.095  17.533  1.00 35.40           O  
ATOM   2487  CB  VAL A 603      36.201  59.008  17.618  1.00 39.87           C  
ATOM   2488  CG1 VAL A 603      36.408  58.001  16.491  1.00 39.75           C  
ATOM   2489  CG2 VAL A 603      36.718  60.389  17.205  1.00 39.83           C  
ATOM   2490  N   GLY A 604      34.376  57.156  19.575  1.00 29.90           N  
ATOM   2491  CA  GLY A 604      33.955  55.803  19.948  1.00 30.58           C  
ATOM   2492  C   GLY A 604      32.532  55.625  20.439  1.00 34.11           C  
ATOM   2493  O   GLY A 604      32.074  54.491  20.599  1.00 34.69           O  
ATOM   2494  N   THR A 605      31.821  56.727  20.658  1.00 29.49           N  
ATOM   2495  CA  THR A 605      30.482  56.764  21.272  1.00 29.09           C  
ATOM   2496  C   THR A 605      29.443  55.928  20.539  1.00 31.03           C  
ATOM   2497  O   THR A 605      28.813  55.090  21.184  1.00 30.08           O  
ATOM   2498  CB  THR A 605      30.047  58.222  21.462  1.00 39.12           C  
ATOM   2499  CG2 THR A 605      28.538  58.388  21.832  1.00 35.67           C  
ATOM   2500  OG1 THR A 605      30.861  58.731  22.511  1.00 41.93           O  
ATOM   2501  N   TYR A 606      29.265  56.140  19.221  1.00 27.39           N  
ATOM   2502  CA  TYR A 606      28.252  55.438  18.444  1.00 26.68           C  
ATOM   2503  C   TYR A 606      28.476  53.921  18.508  1.00 30.53           C  
ATOM   2504  O   TYR A 606      27.528  53.181  18.809  1.00 28.82           O  
ATOM   2505  CB  TYR A 606      28.208  55.938  16.973  1.00 27.83           C  
ATOM   2506  CG  TYR A 606      27.231  55.146  16.126  1.00 30.71           C  
ATOM   2507  CD1 TYR A 606      25.867  55.440  16.142  1.00 32.68           C  
ATOM   2508  CD2 TYR A 606      27.646  54.019  15.417  1.00 31.09           C  
ATOM   2509  CE1 TYR A 606      24.945  54.644  15.458  1.00 33.37           C  
ATOM   2510  CE2 TYR A 606      26.725  53.192  14.760  1.00 32.16           C  
ATOM   2511  CZ  TYR A 606      25.385  53.541  14.740  1.00 37.10           C  
ATOM   2512  OH  TYR A 606      24.485  52.774  14.039  1.00 33.69           O  
ATOM   2513  N   GLY A 607      29.703  53.494  18.160  1.00 26.64           N  
ATOM   2514  CA  GLY A 607      30.107  52.090  18.137  1.00 26.68           C  
ATOM   2515  C   GLY A 607      29.992  51.409  19.482  1.00 27.91           C  
ATOM   2516  O   GLY A 607      29.428  50.323  19.569  1.00 27.83           O  
ATOM   2517  N   LEU A 608      30.526  52.035  20.551  1.00 24.20           N  
ATOM   2518  CA  LEU A 608      30.455  51.457  21.889  1.00 23.41           C  
ATOM   2519  C   LEU A 608      29.025  51.450  22.459  1.00 26.60           C  
ATOM   2520  O   LEU A 608      28.673  50.516  23.155  1.00 25.38           O  
ATOM   2521  CB  LEU A 608      31.451  52.089  22.856  1.00 23.03           C  
ATOM   2522  CG  LEU A 608      32.942  51.954  22.403  1.00 27.87           C  
ATOM   2523  CD1 LEU A 608      33.826  52.834  23.223  1.00 27.31           C  
ATOM   2524  CD2 LEU A 608      33.415  50.464  22.372  1.00 27.03           C  
ATOM   2525  N   ASN A 609      28.195  52.448  22.116  1.00 23.78           N  
ATOM   2526  CA  ASN A 609      26.790  52.457  22.544  1.00 23.56           C  
ATOM   2527  C   ASN A 609      26.093  51.330  21.792  1.00 24.84           C  
ATOM   2528  O   ASN A 609      25.283  50.628  22.382  1.00 22.12           O  
ATOM   2529  CB  ASN A 609      26.119  53.793  22.211  1.00 23.89           C  
ATOM   2530  CG  ASN A 609      26.363  54.900  23.196  1.00 28.79           C  
ATOM   2531  ND2 ASN A 609      25.920  56.107  22.863  1.00 24.72           N  
ATOM   2532  OD1 ASN A 609      26.902  54.691  24.277  1.00 23.42           O  
ATOM   2533  N   THR A 610      26.425  51.138  20.491  1.00 24.07           N  
ATOM   2534  CA  THR A 610      25.784  50.063  19.684  1.00 23.74           C  
ATOM   2535  C   THR A 610      26.145  48.707  20.306  1.00 25.34           C  
ATOM   2536  O   THR A 610      25.255  47.875  20.522  1.00 24.24           O  
ATOM   2537  CB  THR A 610      26.172  50.137  18.185  1.00 22.58           C  
ATOM   2538  CG2 THR A 610      25.398  49.123  17.342  1.00 18.08           C  
ATOM   2539  OG1 THR A 610      25.881  51.460  17.660  1.00 25.18           O  
ATOM   2540  N   PHE A 611      27.442  48.525  20.637  1.00 20.56           N  
ATOM   2541  CA  PHE A 611      27.958  47.302  21.287  1.00 20.59           C  
ATOM   2542  C   PHE A 611      27.193  47.018  22.577  1.00 23.92           C  
ATOM   2543  O   PHE A 611      26.626  45.947  22.726  1.00 24.52           O  
ATOM   2544  CB  PHE A 611      29.493  47.394  21.575  1.00 21.72           C  
ATOM   2545  CG  PHE A 611      30.016  46.164  22.295  1.00 22.95           C  
ATOM   2546  CD1 PHE A 611      30.400  45.028  21.580  1.00 24.43           C  
ATOM   2547  CD2 PHE A 611      30.071  46.119  23.689  1.00 23.64           C  
ATOM   2548  CE1 PHE A 611      30.809  43.868  22.245  1.00 22.96           C  
ATOM   2549  CE2 PHE A 611      30.496  44.966  24.355  1.00 25.41           C  
ATOM   2550  CZ  PHE A 611      30.833  43.837  23.629  1.00 23.51           C  
ATOM   2551  N   THR A 612      27.193  47.968  23.523  1.00 21.63           N  
ATOM   2552  CA  THR A 612      26.540  47.774  24.830  1.00 20.84           C  
ATOM   2553  C   THR A 612      25.020  47.594  24.698  1.00 22.81           C  
ATOM   2554  O   THR A 612      24.436  46.795  25.435  1.00 23.19           O  
ATOM   2555  CB  THR A 612      26.983  48.873  25.786  1.00 23.43           C  
ATOM   2556  CG2 THR A 612      26.338  48.763  27.188  1.00 20.93           C  
ATOM   2557  OG1 THR A 612      28.381  48.683  25.918  1.00 25.04           O  
ATOM   2558  N   ASN A 613      24.388  48.269  23.743  1.00 21.35           N  
ATOM   2559  CA  ASN A 613      22.943  48.083  23.529  1.00 20.80           C  
ATOM   2560  C   ASN A 613      22.670  46.651  22.973  1.00 25.09           C  
ATOM   2561  O   ASN A 613      21.754  45.991  23.430  1.00 24.65           O  
ATOM   2562  CB  ASN A 613      22.377  49.174  22.588  1.00 21.56           C  
ATOM   2563  CG  ASN A 613      20.881  49.365  22.728  1.00 31.76           C  
ATOM   2564  ND2 ASN A 613      20.316  50.199  21.881  1.00 28.52           N  
ATOM   2565  OD1 ASN A 613      20.240  48.842  23.639  1.00 30.78           O  
ATOM   2566  N   MET A 614      23.502  46.151  22.031  1.00 23.15           N  
ATOM   2567  CA  MET A 614      23.382  44.774  21.516  1.00 22.54           C  
ATOM   2568  C   MET A 614      23.500  43.780  22.655  1.00 25.31           C  
ATOM   2569  O   MET A 614      22.693  42.879  22.768  1.00 24.08           O  
ATOM   2570  CB  MET A 614      24.489  44.494  20.471  1.00 24.51           C  
ATOM   2571  CG  MET A 614      24.222  45.141  19.125  1.00 26.68           C  
ATOM   2572  SD  MET A 614      25.587  44.906  17.949  1.00 30.37           S  
ATOM   2573  CE  MET A 614      25.540  43.099  17.808  1.00 26.23           C  
ATOM   2574  N   GLU A 615      24.502  43.971  23.539  1.00 23.35           N  
ATOM   2575  CA  GLU A 615      24.692  43.119  24.692  1.00 21.63           C  
ATOM   2576  C   GLU A 615      23.459  43.169  25.604  1.00 23.80           C  
ATOM   2577  O   GLU A 615      22.977  42.116  25.997  1.00 23.82           O  
ATOM   2578  CB  GLU A 615      25.951  43.564  25.455  1.00 23.28           C  
ATOM   2579  CG  GLU A 615      26.141  42.869  26.795  1.00 27.20           C  
ATOM   2580  CD  GLU A 615      27.102  43.651  27.656  1.00 37.83           C  
ATOM   2581  OE1 GLU A 615      28.221  43.931  27.175  1.00 30.62           O  
ATOM   2582  OE2 GLU A 615      26.669  44.139  28.724  1.00 30.05           O1-
ATOM   2583  N   ALA A 616      22.993  44.382  25.980  1.00 20.04           N  
ATOM   2584  CA  ALA A 616      21.864  44.579  26.894  1.00 22.13           C  
ATOM   2585  C   ALA A 616      20.578  43.918  26.336  1.00 26.95           C  
ATOM   2586  O   ALA A 616      19.849  43.304  27.097  1.00 26.47           O  
ATOM   2587  CB  ALA A 616      21.623  46.069  27.153  1.00 22.66           C  
ATOM   2588  N   GLN A 617      20.343  44.012  25.010  1.00 24.57           N  
ATOM   2589  CA  GLN A 617      19.160  43.426  24.363  1.00 24.08           C  
ATOM   2590  C   GLN A 617      19.238  41.902  24.312  1.00 28.00           C  
ATOM   2591  O   GLN A 617      18.217  41.234  24.442  1.00 27.66           O  
ATOM   2592  CB  GLN A 617      18.889  44.058  22.969  1.00 24.08           C  
ATOM   2593  CG  GLN A 617      18.617  45.582  22.993  1.00 21.74           C  
ATOM   2594  CD  GLN A 617      17.607  46.036  24.055  1.00 27.86           C  
ATOM   2595  NE2 GLN A 617      17.810  47.236  24.610  1.00 23.27           N  
ATOM   2596  OE1 GLN A 617      16.626  45.350  24.358  1.00 23.86           O  
ATOM   2597  N   LEU A 618      20.435  41.345  24.159  1.00 24.42           N  
ATOM   2598  CA  LEU A 618      20.592  39.879  24.198  1.00 24.99           C  
ATOM   2599  C   LEU A 618      20.298  39.353  25.601  1.00 28.75           C  
ATOM   2600  O   LEU A 618      19.736  38.263  25.744  1.00 29.35           O  
ATOM   2601  CB  LEU A 618      22.034  39.472  23.860  1.00 25.21           C  
ATOM   2602  CG  LEU A 618      22.433  39.380  22.397  1.00 29.93           C  
ATOM   2603  CD1 LEU A 618      23.885  38.924  22.283  1.00 29.09           C  
ATOM   2604  CD2 LEU A 618      21.524  38.449  21.620  1.00 31.72           C  
ATOM   2605  N   VAL A 619      20.741  40.095  26.634  1.00 25.62           N  
ATOM   2606  CA  VAL A 619      20.523  39.758  28.049  1.00 25.63           C  
ATOM   2607  C   VAL A 619      19.001  39.800  28.319  1.00 29.58           C  
ATOM   2608  O   VAL A 619      18.463  38.888  28.961  1.00 28.98           O  
ATOM   2609  CB  VAL A 619      21.326  40.671  29.019  1.00 28.03           C  
ATOM   2610  CG1 VAL A 619      20.823  40.521  30.458  1.00 27.22           C  
ATOM   2611  CG2 VAL A 619      22.843  40.365  28.947  1.00 27.86           C  
ATOM   2612  N   ARG A 620      18.316  40.853  27.813  1.00 25.70           N  
ATOM   2613  CA  ARG A 620      16.858  40.961  27.988  1.00 25.09           C  
ATOM   2614  C   ARG A 620      16.156  39.789  27.273  1.00 27.29           C  
ATOM   2615  O   ARG A 620      15.185  39.285  27.812  1.00 26.42           O  
ATOM   2616  CB  ARG A 620      16.313  42.326  27.512  1.00 23.53           C  
ATOM   2617  CG  ARG A 620      14.810  42.430  27.702  1.00 23.50           C  
ATOM   2618  CD  ARG A 620      14.275  43.816  27.556  1.00 19.95           C  
ATOM   2619  NE  ARG A 620      12.825  43.781  27.786  1.00 21.87           N  
ATOM   2620  CZ  ARG A 620      12.008  44.790  27.530  1.00 27.62           C  
ATOM   2621  NH1 ARG A 620      12.479  45.917  27.011  1.00 20.75           N1+
ATOM   2622  NH2 ARG A 620      10.710  44.684  27.789  1.00 24.77           N  
ATOM   2623  N   GLN A 621      16.627  39.384  26.058  1.00 24.63           N  
ATOM   2624  CA  GLN A 621      16.057  38.241  25.319  1.00 24.88           C  
ATOM   2625  C   GLN A 621      16.204  36.937  26.127  1.00 31.19           C  
ATOM   2626  O   GLN A 621      15.267  36.134  26.170  1.00 29.97           O  
ATOM   2627  CB  GLN A 621      16.683  38.103  23.908  1.00 25.59           C  
ATOM   2628  CG  GLN A 621      16.037  39.071  22.899  1.00 25.90           C  
ATOM   2629  CD  GLN A 621      16.406  38.735  21.479  1.00 34.96           C  
ATOM   2630  NE2 GLN A 621      15.757  37.737  20.957  1.00 23.58           N  
ATOM   2631  OE1 GLN A 621      17.198  39.419  20.810  1.00 30.85           O  
ATOM   2632  N   MET A 622      17.372  36.742  26.777  1.00 28.85           N  
ATOM   2633  CA  MET A 622      17.657  35.579  27.662  1.00 28.16           C  
ATOM   2634  C   MET A 622      16.667  35.542  28.830  1.00 31.50           C  
ATOM   2635  O   MET A 622      16.193  34.467  29.174  1.00 33.39           O  
ATOM   2636  CB  MET A 622      19.068  35.667  28.269  1.00 29.98           C  
ATOM   2637  CG  MET A 622      20.158  35.270  27.360  1.00 34.51           C  
ATOM   2638  SD  MET A 622      21.726  35.373  28.279  1.00 40.18           S  
ATOM   2639  CE  MET A 622      22.754  36.242  27.086  1.00 36.49           C  
ATOM   2640  N   GLU A 623      16.437  36.693  29.511  1.00 25.48           N  
ATOM   2641  CA  GLU A 623      15.460  36.776  30.606  1.00 24.83           C  
ATOM   2642  C   GLU A 623      14.029  36.422  30.090  1.00 30.53           C  
ATOM   2643  O   GLU A 623      13.302  35.677  30.756  1.00 30.65           O  
ATOM   2644  CB  GLU A 623      15.461  38.175  31.252  1.00 24.77           C  
ATOM   2645  CG  GLU A 623      14.559  38.284  32.478  1.00 29.26           C  
ATOM   2646  CD  GLU A 623      14.491  39.680  33.069  1.00 31.14           C  
ATOM   2647  OE1 GLU A 623      13.462  40.033  33.683  1.00 29.45           O  
ATOM   2648  OE2 GLU A 623      15.479  40.428  32.921  1.00 27.52           O1-
ATOM   2649  N   GLY A 624      13.659  36.940  28.913  1.00 25.94           N  
ATOM   2650  CA  GLY A 624      12.358  36.623  28.317  1.00 26.85           C  
ATOM   2651  C   GLY A 624      12.164  35.134  28.086  1.00 31.80           C  
ATOM   2652  O   GLY A 624      11.090  34.590  28.358  1.00 31.14           O  
ATOM   2653  N   GLU A 625      13.233  34.441  27.666  1.00 29.17           N  
ATOM   2654  CA  GLU A 625      13.187  32.998  27.406  1.00 28.90           C  
ATOM   2655  C   GLU A 625      13.316  32.122  28.647  1.00 35.24           C  
ATOM   2656  O   GLU A 625      13.293  30.895  28.531  1.00 37.33           O  
ATOM   2657  CB  GLU A 625      14.231  32.610  26.361  1.00 29.85           C  
ATOM   2658  CG  GLU A 625      13.949  33.277  25.028  1.00 32.79           C  
ATOM   2659  CD  GLU A 625      14.996  33.086  23.957  1.00 40.10           C  
ATOM   2660  OE1 GLU A 625      15.576  31.982  23.861  1.00 36.56           O  
ATOM   2661  OE2 GLU A 625      15.194  34.034  23.166  1.00 33.55           O1-
ATOM   2662  N   GLY A 626      13.445  32.734  29.818  1.00 31.71           N  
ATOM   2663  CA  GLY A 626      13.579  31.986  31.062  1.00 31.35           C  
ATOM   2664  C   GLY A 626      14.998  31.537  31.357  1.00 35.09           C  
ATOM   2665  O   GLY A 626      15.222  30.867  32.366  1.00 35.68           O  
ATOM   2666  N   VAL A 627      15.967  31.889  30.486  1.00 31.35           N  
ATOM   2667  CA  VAL A 627      17.390  31.520  30.668  1.00 32.16           C  
ATOM   2668  C   VAL A 627      17.977  32.210  31.926  1.00 36.87           C  
ATOM   2669  O   VAL A 627      18.730  31.598  32.673  1.00 36.16           O  
ATOM   2670  CB  VAL A 627      18.230  31.793  29.386  1.00 35.69           C  
ATOM   2671  CG1 VAL A 627      19.684  31.349  29.556  1.00 34.74           C  
ATOM   2672  CG2 VAL A 627      17.598  31.103  28.181  1.00 35.82           C  
ATOM   2673  N   LEU A 628      17.600  33.464  32.156  1.00 35.04           N  
ATOM   2674  CA  LEU A 628      18.009  34.242  33.305  1.00 35.61           C  
ATOM   2675  C   LEU A 628      16.819  34.504  34.160  1.00 38.02           C  
ATOM   2676  O   LEU A 628      15.856  35.088  33.684  1.00 38.54           O  
ATOM   2677  CB  LEU A 628      18.597  35.600  32.882  1.00 36.24           C  
ATOM   2678  CG  LEU A 628      19.918  35.584  32.211  1.00 42.27           C  
ATOM   2679  CD1 LEU A 628      20.229  36.979  31.686  1.00 43.34           C  
ATOM   2680  CD2 LEU A 628      21.010  35.092  33.187  1.00 43.83           C  
ATOM   2681  N   THR A 629      16.912  34.154  35.441  1.00 33.11           N  
ATOM   2682  CA  THR A 629      15.864  34.350  36.447  1.00 32.17           C  
ATOM   2683  C   THR A 629      16.280  35.463  37.409  1.00 33.75           C  
ATOM   2684  O   THR A 629      17.440  35.897  37.402  1.00 29.95           O  
ATOM   2685  CB  THR A 629      15.705  33.062  37.269  1.00 38.17           C  
ATOM   2686  CG2 THR A 629      15.268  31.883  36.432  1.00 33.38           C  
ATOM   2687  OG1 THR A 629      16.954  32.779  37.902  1.00 36.10           O  
ATOM   2688  N   LYS A 630      15.345  35.885  38.276  1.00 30.67           N  
ATOM   2689  CA  LYS A 630      15.607  36.875  39.314  1.00 30.88           C  
ATOM   2690  C   LYS A 630      16.726  36.352  40.268  1.00 35.46           C  
ATOM   2691  O   LYS A 630      17.630  37.110  40.621  1.00 33.67           O  
ATOM   2692  CB  LYS A 630      14.311  37.154  40.082  1.00 33.10           C  
ATOM   2693  CG  LYS A 630      14.451  38.164  41.205  1.00 38.01           C  
ATOM   2694  CD  LYS A 630      13.113  38.345  41.867  1.00 46.55           C  
ATOM   2695  CE  LYS A 630      13.044  39.640  42.621  1.00 58.58           C  
ATOM   2696  NZ  LYS A 630      11.636  39.996  42.914  1.00 77.60           N1+
ATOM   2697  N   ALA A 631      16.685  35.041  40.627  1.00 33.91           N  
ATOM   2698  CA  ALA A 631      17.690  34.436  41.515  1.00 33.98           C  
ATOM   2699  C   ALA A 631      19.085  34.481  40.867  1.00 36.14           C  
ATOM   2700  O   ALA A 631      20.052  34.802  41.562  1.00 37.86           O  
ATOM   2701  CB  ALA A 631      17.300  33.002  41.871  1.00 34.86           C  
ATOM   2702  N   ASP A 632      19.177  34.249  39.536  1.00 30.35           N  
ATOM   2703  CA  ASP A 632      20.428  34.335  38.781  1.00 29.44           C  
ATOM   2704  C   ASP A 632      21.087  35.696  38.864  1.00 35.09           C  
ATOM   2705  O   ASP A 632      22.316  35.767  38.989  1.00 34.64           O  
ATOM   2706  CB  ASP A 632      20.218  34.040  37.292  1.00 31.20           C  
ATOM   2707  CG  ASP A 632      19.911  32.612  36.962  1.00 40.56           C  
ATOM   2708  OD1 ASP A 632      20.192  31.732  37.813  1.00 42.80           O  
ATOM   2709  OD2 ASP A 632      19.296  32.380  35.914  1.00 38.43           O1-
ATOM   2710  N   LEU A 633      20.287  36.777  38.731  1.00 30.31           N  
ATOM   2711  CA  LEU A 633      20.805  38.156  38.730  1.00 29.43           C  
ATOM   2712  C   LEU A 633      21.418  38.556  40.037  1.00 32.64           C  
ATOM   2713  O   LEU A 633      22.321  39.398  40.065  1.00 30.59           O  
ATOM   2714  CB  LEU A 633      19.732  39.172  38.296  1.00 29.29           C  
ATOM   2715  CG  LEU A 633      19.161  38.998  36.866  1.00 34.12           C  
ATOM   2716  CD1 LEU A 633      18.032  39.959  36.640  1.00 35.24           C  
ATOM   2717  CD2 LEU A 633      20.252  39.157  35.772  1.00 32.23           C  
ATOM   2718  N   GLU A 634      20.914  37.980  41.132  1.00 30.25           N  
ATOM   2719  CA  GLU A 634      21.421  38.270  42.477  1.00 31.16           C  
ATOM   2720  C   GLU A 634      22.616  37.398  42.810  1.00 35.93           C  
ATOM   2721  O   GLU A 634      23.327  37.686  43.770  1.00 36.60           O  
ATOM   2722  CB  GLU A 634      20.305  38.018  43.518  1.00 33.10           C  
ATOM   2723  CG  GLU A 634      19.230  39.090  43.484  1.00 46.92           C  
ATOM   2724  CD  GLU A 634      17.845  38.750  44.005  1.00 69.39           C  
ATOM   2725  OE1 GLU A 634      17.547  37.556  44.245  1.00 57.61           O  
ATOM   2726  OE2 GLU A 634      17.032  39.696  44.119  1.00 63.46           O1-
ATOM   2727  N   ASN A 635      22.809  36.311  42.043  1.00 32.39           N  
ATOM   2728  CA  ASN A 635      23.813  35.301  42.311  1.00 32.29           C  
ATOM   2729  C   ASN A 635      25.190  35.570  41.683  1.00 34.73           C  
ATOM   2730  O   ASN A 635      25.338  35.410  40.477  1.00 32.03           O  
ATOM   2731  CB  ASN A 635      23.278  33.927  41.895  1.00 34.29           C  
ATOM   2732  CG  ASN A 635      24.107  32.739  42.334  1.00 44.32           C  
ATOM   2733  ND2 ASN A 635      23.720  31.569  41.895  1.00 36.98           N  
ATOM   2734  OD1 ASN A 635      25.091  32.853  43.064  1.00 37.67           O  
ATOM   2735  N   PRO A 636      26.230  35.866  42.501  1.00 34.33           N  
ATOM   2736  CA  PRO A 636      27.590  36.012  41.943  1.00 35.43           C  
ATOM   2737  C   PRO A 636      28.106  34.700  41.331  1.00 40.50           C  
ATOM   2738  O   PRO A 636      28.777  34.704  40.292  1.00 43.44           O  
ATOM   2739  CB  PRO A 636      28.444  36.400  43.164  1.00 36.73           C  
ATOM   2740  CG  PRO A 636      27.540  36.666  44.248  1.00 40.22           C  
ATOM   2741  CD  PRO A 636      26.239  36.006  43.973  1.00 36.48           C  
ATOM   2742  N   HIS A 637      27.687  33.581  41.927  1.00 33.15           N  
ATOM   2743  CA  HIS A 637      28.049  32.202  41.573  1.00 32.26           C  
ATOM   2744  C   HIS A 637      27.095  31.569  40.564  1.00 38.28           C  
ATOM   2745  O   HIS A 637      27.030  30.349  40.479  1.00 36.00           O  
ATOM   2746  CB  HIS A 637      28.147  31.366  42.868  1.00 31.02           C  
ATOM   2747  CG  HIS A 637      28.726  32.166  43.995  1.00 33.25           C  
ATOM   2748  CD2 HIS A 637      28.125  32.672  45.094  1.00 34.27           C  
ATOM   2749  ND1 HIS A 637      30.041  32.610  43.960  1.00 34.06           N  
ATOM   2750  CE1 HIS A 637      30.215  33.313  45.065  1.00 33.14           C  
ATOM   2751  NE2 HIS A 637      29.094  33.379  45.781  1.00 33.88           N  
ATOM   2752  N   LEU A 638      26.383  32.391  39.766  1.00 38.47           N  
ATOM   2753  CA  LEU A 638      25.464  31.865  38.762  1.00 40.18           C  
ATOM   2754  C   LEU A 638      26.211  31.008  37.726  1.00 42.41           C  
ATOM   2755  O   LEU A 638      27.370  31.280  37.415  1.00 38.43           O  
ATOM   2756  CB  LEU A 638      24.608  32.997  38.141  1.00 41.72           C  
ATOM   2757  CG  LEU A 638      24.777  33.344  36.674  1.00 48.29           C  
ATOM   2758  CD1 LEU A 638      23.569  32.848  35.884  1.00 50.50           C  
ATOM   2759  CD2 LEU A 638      24.887  34.825  36.496  1.00 49.86           C  
ATOM   2760  N   LEU A 639      25.545  29.958  37.240  1.00 42.67           N  
ATOM   2761  CA  LEU A 639      26.085  29.011  36.263  1.00 44.19           C  
ATOM   2762  C   LEU A 639      26.376  29.668  34.930  1.00 43.90           C  
ATOM   2763  O   LEU A 639      25.456  30.061  34.217  1.00 42.67           O  
ATOM   2764  CB  LEU A 639      25.111  27.820  36.066  1.00 45.42           C  
ATOM   2765  CG  LEU A 639      24.868  26.911  37.271  1.00 51.03           C  
ATOM   2766  CD1 LEU A 639      23.752  25.882  36.965  1.00 51.33           C  
ATOM   2767  CD2 LEU A 639      26.147  26.218  37.689  1.00 52.85           C  
ATOM   2768  N   GLU A 640      27.657  29.765  34.586  1.00 39.83           N  
ATOM   2769  CA  GLU A 640      28.096  30.364  33.328  1.00 40.31           C  
ATOM   2770  C   GLU A 640      27.715  29.532  32.124  1.00 44.93           C  
ATOM   2771  O   GLU A 640      27.432  30.103  31.074  1.00 44.67           O  
ATOM   2772  CB  GLU A 640      29.612  30.602  33.326  1.00 41.84           C  
ATOM   2773  CG  GLU A 640      30.077  31.650  34.319  1.00 53.29           C  
ATOM   2774  CD  GLU A 640      31.573  31.917  34.312  1.00 77.50           C  
ATOM   2775  OE1 GLU A 640      32.156  31.954  35.417  1.00 51.12           O  
ATOM   2776  OE2 GLU A 640      32.160  32.102  33.219  1.00 73.23           O1-
ATOM   2777  N   LYS A 641      27.678  28.189  32.281  1.00 42.35           N  
ATOM   2778  CA  LYS A 641      27.395  27.211  31.214  1.00 42.31           C  
ATOM   2779  C   LYS A 641      26.082  27.443  30.450  1.00 41.31           C  
ATOM   2780  O   LYS A 641      26.094  27.373  29.216  1.00 39.90           O  
ATOM   2781  CB  LYS A 641      27.462  25.762  31.751  1.00 47.55           C  
ATOM   2782  CG  LYS A 641      27.392  24.663  30.673  1.00 76.76           C  
ATOM   2783  CD  LYS A 641      28.659  24.563  29.802  1.00 92.33           C  
ATOM   2784  CE  LYS A 641      28.344  24.424  28.327  1.00104.24           C  
ATOM   2785  NZ  LYS A 641      28.013  25.731  27.691  1.00109.63           N1+
ATOM   2786  N   LYS A 642      24.961  27.707  31.146  1.00 37.36           N  
ATOM   2787  CA  LYS A 642      23.693  27.934  30.445  1.00 35.77           C  
ATOM   2788  C   LYS A 642      23.704  29.211  29.600  1.00 36.59           C  
ATOM   2789  O   LYS A 642      23.023  29.254  28.579  1.00 35.99           O  
ATOM   2790  CB  LYS A 642      22.466  27.879  31.376  1.00 38.57           C  
ATOM   2791  CG  LYS A 642      22.386  28.964  32.426  1.00 44.25           C  
ATOM   2792  CD  LYS A 642      21.017  28.942  33.098  1.00 39.97           C  
ATOM   2793  CE  LYS A 642      20.980  29.958  34.210  1.00 31.85           C  
ATOM   2794  NZ  LYS A 642      19.688  29.920  34.939  1.00 30.34           N1+
ATOM   2795  N   ILE A 643      24.479  30.239  30.025  1.00 32.69           N  
ATOM   2796  CA  ILE A 643      24.614  31.496  29.269  1.00 31.74           C  
ATOM   2797  C   ILE A 643      25.439  31.214  28.024  1.00 34.99           C  
ATOM   2798  O   ILE A 643      25.012  31.554  26.921  1.00 34.32           O  
ATOM   2799  CB  ILE A 643      25.187  32.661  30.114  1.00 33.82           C  
ATOM   2800  CG1 ILE A 643      24.325  32.908  31.364  1.00 34.62           C  
ATOM   2801  CG2 ILE A 643      25.262  33.932  29.287  1.00 32.81           C  
ATOM   2802  CD1 ILE A 643      25.136  33.093  32.554  1.00 43.65           C  
ATOM   2803  N   THR A 644      26.597  30.549  28.202  1.00 31.70           N  
ATOM   2804  CA  THR A 644      27.483  30.163  27.102  1.00 31.44           C  
ATOM   2805  C   THR A 644      26.724  29.320  26.077  1.00 34.94           C  
ATOM   2806  O   THR A 644      26.766  29.627  24.882  1.00 33.90           O  
ATOM   2807  CB  THR A 644      28.734  29.478  27.664  1.00 37.81           C  
ATOM   2808  CG2 THR A 644      29.641  28.878  26.550  1.00 36.37           C  
ATOM   2809  OG1 THR A 644      29.456  30.470  28.383  1.00 36.70           O  
ATOM   2810  N   GLN A 645      26.002  28.294  26.546  1.00 33.39           N  
ATOM   2811  CA  GLN A 645      25.198  27.401  25.690  1.00 33.98           C  
ATOM   2812  C   GLN A 645      24.150  28.188  24.877  1.00 39.20           C  
ATOM   2813  O   GLN A 645      24.038  27.972  23.675  1.00 40.45           O  
ATOM   2814  CB  GLN A 645      24.563  26.275  26.538  1.00 35.72           C  
ATOM   2815  CG  GLN A 645      23.365  25.559  25.887  1.00 60.17           C  
ATOM   2816  CD  GLN A 645      23.664  24.163  25.398  1.00 89.23           C  
ATOM   2817  NE2 GLN A 645      22.856  23.207  25.840  1.00 84.08           N  
ATOM   2818  OE1 GLN A 645      24.569  23.930  24.582  1.00 85.10           O  
ATOM   2819  N   TRP A 646      23.437  29.138  25.508  1.00 35.25           N  
ATOM   2820  CA  TRP A 646      22.455  29.976  24.799  1.00 33.51           C  
ATOM   2821  C   TRP A 646      23.163  30.857  23.767  1.00 33.94           C  
ATOM   2822  O   TRP A 646      22.702  30.931  22.640  1.00 33.59           O  
ATOM   2823  CB  TRP A 646      21.653  30.811  25.808  1.00 31.83           C  
ATOM   2824  CG  TRP A 646      20.483  31.556  25.230  1.00 32.26           C  
ATOM   2825  CD1 TRP A 646      19.183  31.139  25.184  1.00 34.93           C  
ATOM   2826  CD2 TRP A 646      20.507  32.865  24.651  1.00 31.83           C  
ATOM   2827  CE2 TRP A 646      19.178  33.189  24.299  1.00 35.51           C  
ATOM   2828  CE3 TRP A 646      21.519  33.829  24.448  1.00 32.55           C  
ATOM   2829  NE1 TRP A 646      18.400  32.098  24.598  1.00 33.63           N  
ATOM   2830  CZ2 TRP A 646      18.829  34.443  23.771  1.00 34.46           C  
ATOM   2831  CZ3 TRP A 646      21.178  35.047  23.878  1.00 33.02           C  
ATOM   2832  CH2 TRP A 646      19.846  35.356  23.575  1.00 33.44           C  
ATOM   2833  N   LEU A 647      24.312  31.474  24.116  1.00 29.81           N  
ATOM   2834  CA  LEU A 647      25.034  32.300  23.149  1.00 29.19           C  
ATOM   2835  C   LEU A 647      25.552  31.505  21.965  1.00 35.26           C  
ATOM   2836  O   LEU A 647      25.311  31.881  20.816  1.00 32.19           O  
ATOM   2837  CB  LEU A 647      26.160  33.131  23.804  1.00 28.24           C  
ATOM   2838  CG  LEU A 647      25.677  34.187  24.815  1.00 30.09           C  
ATOM   2839  CD1 LEU A 647      26.813  34.602  25.761  1.00 28.56           C  
ATOM   2840  CD2 LEU A 647      24.983  35.385  24.102  1.00 28.98           C  
ATOM   2841  N   GLU A 648      26.195  30.368  22.249  1.00 35.60           N  
ATOM   2842  CA  GLU A 648      26.762  29.494  21.221  1.00 37.28           C  
ATOM   2843  C   GLU A 648      25.729  28.838  20.315  1.00 39.72           C  
ATOM   2844  O   GLU A 648      26.029  28.593  19.154  1.00 40.12           O  
ATOM   2845  CB  GLU A 648      27.678  28.441  21.854  1.00 38.80           C  
ATOM   2846  CG  GLU A 648      29.006  29.022  22.314  1.00 50.26           C  
ATOM   2847  CD  GLU A 648      29.895  28.063  23.086  1.00 73.39           C  
ATOM   2848  OE1 GLU A 648      29.463  26.917  23.353  1.00 70.10           O  
ATOM   2849  OE2 GLU A 648      31.027  28.465  23.435  1.00 76.10           O1-
ATOM   2850  N   THR A 649      24.516  28.594  20.807  1.00 35.64           N  
ATOM   2851  CA  THR A 649      23.512  27.947  19.945  1.00 35.98           C  
ATOM   2852  C   THR A 649      22.473  28.898  19.355  1.00 40.17           C  
ATOM   2853  O   THR A 649      21.971  28.642  18.260  1.00 39.83           O  
ATOM   2854  CB  THR A 649      22.814  26.792  20.684  1.00 43.36           C  
ATOM   2855  CG2 THR A 649      23.767  25.631  21.008  1.00 39.95           C  
ATOM   2856  OG1 THR A 649      22.253  27.306  21.892  1.00 44.36           O  
ATOM   2857  N   LYS A 650      22.145  29.982  20.073  1.00 35.21           N  
ATOM   2858  CA  LYS A 650      21.081  30.908  19.675  1.00 34.57           C  
ATOM   2859  C   LYS A 650      21.503  32.353  19.413  1.00 35.71           C  
ATOM   2860  O   LYS A 650      20.756  33.059  18.750  1.00 32.76           O  
ATOM   2861  CB  LYS A 650      19.978  30.885  20.750  1.00 37.24           C  
ATOM   2862  CG  LYS A 650      19.212  29.564  20.771  1.00 47.72           C  
ATOM   2863  CD  LYS A 650      18.835  29.144  22.178  1.00 53.46           C  
ATOM   2864  CE  LYS A 650      18.216  27.763  22.210  1.00 65.65           C  
ATOM   2865  NZ  LYS A 650      16.990  27.669  21.372  1.00 78.99           N1+
ATOM   2866  N   GLY A 651      22.653  32.771  19.971  1.00 32.81           N  
ATOM   2867  CA  GLY A 651      23.210  34.126  19.913  1.00 31.95           C  
ATOM   2868  C   GLY A 651      23.060  34.879  18.616  1.00 35.03           C  
ATOM   2869  O   GLY A 651      22.404  35.923  18.582  1.00 34.47           O  
ATOM   2870  N   VAL A 652      23.615  34.320  17.521  1.00 30.36           N  
ATOM   2871  CA  VAL A 652      23.551  34.898  16.184  1.00 28.27           C  
ATOM   2872  C   VAL A 652      22.117  34.997  15.702  1.00 31.34           C  
ATOM   2873  O   VAL A 652      21.746  36.017  15.151  1.00 28.87           O  
ATOM   2874  CB  VAL A 652      24.491  34.163  15.178  1.00 31.53           C  
ATOM   2875  CG1 VAL A 652      24.256  34.614  13.734  1.00 31.52           C  
ATOM   2876  CG2 VAL A 652      25.959  34.339  15.578  1.00 30.24           C  
ATOM   2877  N   GLU A 653      21.303  33.967  15.920  1.00 30.55           N  
ATOM   2878  CA  GLU A 653      19.913  34.037  15.461  1.00 30.61           C  
ATOM   2879  C   GLU A 653      19.185  35.172  16.206  1.00 31.54           C  
ATOM   2880  O   GLU A 653      18.432  35.900  15.588  1.00 31.48           O  
ATOM   2881  CB  GLU A 653      19.190  32.678  15.636  1.00 31.40           C  
ATOM   2882  CG  GLU A 653      17.878  32.590  14.858  1.00 35.82           C  
ATOM   2883  CD  GLU A 653      16.614  33.105  15.524  1.00 41.40           C  
ATOM   2884  OE1 GLU A 653      15.586  33.230  14.819  1.00 40.96           O  
ATOM   2885  OE2 GLU A 653      16.649  33.409  16.737  1.00 38.94           O1-
ATOM   2886  N   ARG A 654      19.431  35.321  17.517  1.00 29.33           N  
ATOM   2887  CA  ARG A 654      18.824  36.392  18.334  1.00 27.88           C  
ATOM   2888  C   ARG A 654      19.329  37.796  17.953  1.00 29.27           C  
ATOM   2889  O   ARG A 654      18.564  38.757  18.056  1.00 30.00           O  
ATOM   2890  CB  ARG A 654      19.005  36.112  19.821  1.00 25.35           C  
ATOM   2891  CG  ARG A 654      18.421  34.764  20.249  1.00 31.81           C  
ATOM   2892  CD  ARG A 654      16.919  34.576  19.981  1.00 31.24           C  
ATOM   2893  NE  ARG A 654      16.417  33.438  20.757  1.00 29.04           N  
ATOM   2894  CZ  ARG A 654      16.336  32.196  20.299  1.00 36.44           C  
ATOM   2895  NH1 ARG A 654      16.674  31.920  19.047  1.00 31.54           N1+
ATOM   2896  NH2 ARG A 654      15.891  31.226  21.079  1.00 25.68           N  
ATOM   2897  N   LEU A 655      20.565  37.905  17.444  1.00 24.98           N  
ATOM   2898  CA  LEU A 655      21.097  39.192  16.960  1.00 24.77           C  
ATOM   2899  C   LEU A 655      20.375  39.607  15.676  1.00 29.35           C  
ATOM   2900  O   LEU A 655      20.147  40.797  15.449  1.00 27.71           O  
ATOM   2901  CB  LEU A 655      22.603  39.100  16.687  1.00 25.26           C  
ATOM   2902  CG  LEU A 655      23.552  39.033  17.897  1.00 27.42           C  
ATOM   2903  CD1 LEU A 655      24.966  38.967  17.421  1.00 25.84           C  
ATOM   2904  CD2 LEU A 655      23.369  40.249  18.840  1.00 27.06           C  
ATOM   2905  N   LYS A 656      20.033  38.612  14.819  1.00 27.70           N  
ATOM   2906  CA  LYS A 656      19.315  38.825  13.562  1.00 28.64           C  
ATOM   2907  C   LYS A 656      17.878  39.349  13.773  1.00 30.82           C  
ATOM   2908  O   LYS A 656      17.308  39.925  12.861  1.00 30.65           O  
ATOM   2909  CB  LYS A 656      19.334  37.532  12.703  1.00 30.56           C  
ATOM   2910  CG  LYS A 656      20.736  37.174  12.194  1.00 35.42           C  
ATOM   2911  CD  LYS A 656      20.744  35.851  11.457  1.00 38.46           C  
ATOM   2912  CE  LYS A 656      21.975  35.670  10.600  1.00 45.91           C  
ATOM   2913  NZ  LYS A 656      22.041  34.295  10.004  1.00 57.35           N1+
ATOM   2914  N   ARG A 657      17.324  39.189  14.990  1.00 27.91           N  
ATOM   2915  CA  ARG A 657      15.979  39.650  15.398  1.00 26.99           C  
ATOM   2916  C   ARG A 657      16.000  41.143  15.801  1.00 27.37           C  
ATOM   2917  O   ARG A 657      14.981  41.686  16.228  1.00 25.66           O  
ATOM   2918  CB  ARG A 657      15.497  38.818  16.618  1.00 26.17           C  
ATOM   2919  CG  ARG A 657      15.203  37.382  16.278  1.00 28.36           C  
ATOM   2920  CD  ARG A 657      14.877  36.542  17.485  1.00 27.04           C  
ATOM   2921  NE  ARG A 657      14.392  35.239  17.035  1.00 35.28           N  
ATOM   2922  CZ  ARG A 657      13.147  34.999  16.647  1.00 39.47           C  
ATOM   2923  NH1 ARG A 657      12.219  35.952  16.734  1.00 28.79           N1+
ATOM   2924  NH2 ARG A 657      12.803  33.796  16.226  1.00 33.29           N  
ATOM   2925  N   MET A 658      17.146  41.795  15.647  1.00 23.22           N  
ATOM   2926  CA  MET A 658      17.301  43.199  16.080  1.00 22.62           C  
ATOM   2927  C   MET A 658      17.867  44.134  15.068  1.00 25.73           C  
ATOM   2928  O   MET A 658      18.655  43.734  14.226  1.00 27.93           O  
ATOM   2929  CB  MET A 658      18.208  43.274  17.362  1.00 23.41           C  
ATOM   2930  CG  MET A 658      17.894  42.197  18.366  1.00 25.91           C  
ATOM   2931  SD  MET A 658      18.492  42.417  20.043  1.00 27.97           S  
ATOM   2932  CE  MET A 658      20.203  41.948  19.867  1.00 24.99           C  
ATOM   2933  N   ALA A 659      17.550  45.413  15.235  1.00 23.83           N  
ATOM   2934  CA  ALA A 659      18.107  46.535  14.493  1.00 24.91           C  
ATOM   2935  C   ALA A 659      18.548  47.480  15.600  1.00 28.59           C  
ATOM   2936  O   ALA A 659      17.734  47.882  16.437  1.00 27.56           O  
ATOM   2937  CB  ALA A 659      17.070  47.194  13.584  1.00 26.17           C  
ATOM   2938  N   ILE A 660      19.871  47.668  15.722  1.00 25.51           N  
ATOM   2939  CA  ILE A 660      20.449  48.478  16.795  1.00 24.78           C  
ATOM   2940  C   ILE A 660      21.382  49.552  16.243  1.00 29.83           C  
ATOM   2941  O   ILE A 660      22.321  49.252  15.491  1.00 29.51           O  
ATOM   2942  CB  ILE A 660      21.105  47.586  17.898  1.00 26.84           C  
ATOM   2943  CG1 ILE A 660      20.019  46.649  18.530  1.00 26.75           C  
ATOM   2944  CG2 ILE A 660      21.790  48.476  18.980  1.00 25.57           C  
ATOM   2945  CD1 ILE A 660      20.407  45.695  19.588  1.00 29.80           C  
ATOM   2946  N   SER A 661      21.095  50.805  16.604  1.00 27.26           N  
ATOM   2947  CA  SER A 661      21.868  51.971  16.194  1.00 27.72           C  
ATOM   2948  C   SER A 661      22.113  52.846  17.434  1.00 30.95           C  
ATOM   2949  O   SER A 661      21.230  53.596  17.861  1.00 32.11           O  
ATOM   2950  CB  SER A 661      21.099  52.744  15.116  1.00 30.80           C  
ATOM   2951  OG  SER A 661      21.914  53.768  14.572  1.00 32.88           O  
ATOM   2952  N   GLY A 662      23.279  52.706  18.048  1.00 26.02           N  
ATOM   2953  CA  GLY A 662      23.551  53.410  19.299  1.00 24.51           C  
ATOM   2954  C   GLY A 662      22.548  53.007  20.373  1.00 26.75           C  
ATOM   2955  O   GLY A 662      22.300  51.809  20.580  1.00 25.16           O  
ATOM   2956  N   ASP A 663      21.900  53.990  21.010  1.00 23.81           N  
ATOM   2957  CA  ASP A 663      20.861  53.737  22.017  1.00 25.69           C  
ATOM   2958  C   ASP A 663      19.503  53.308  21.431  1.00 30.45           C  
ATOM   2959  O   ASP A 663      18.616  52.872  22.178  1.00 30.06           O  
ATOM   2960  CB  ASP A 663      20.678  54.956  22.935  1.00 29.31           C  
ATOM   2961  CG  ASP A 663      20.147  56.222  22.271  1.00 41.27           C  
ATOM   2962  OD1 ASP A 663      20.647  56.579  21.195  1.00 42.59           O  
ATOM   2963  OD2 ASP A 663      19.295  56.891  22.876  1.00 49.31           O1-
ATOM   2964  N   ASP A 664      19.352  53.399  20.107  1.00 27.49           N  
ATOM   2965  CA  ASP A 664      18.123  53.028  19.428  1.00 27.01           C  
ATOM   2966  C   ASP A 664      18.090  51.536  19.161  1.00 29.34           C  
ATOM   2967  O   ASP A 664      19.022  51.000  18.566  1.00 27.71           O  
ATOM   2968  CB  ASP A 664      17.996  53.790  18.100  1.00 29.18           C  
ATOM   2969  CG  ASP A 664      17.188  55.070  18.176  1.00 47.94           C  
ATOM   2970  OD1 ASP A 664      17.791  56.145  18.120  1.00 51.46           O  
ATOM   2971  OD2 ASP A 664      15.940  54.986  18.158  1.00 58.21           O1-
ATOM   2972  N   CYS A 665      16.995  50.878  19.535  1.00 26.63           N  
ATOM   2973  CA  CYS A 665      16.820  49.448  19.298  1.00 27.19           C  
ATOM   2974  C   CYS A 665      15.413  49.071  18.871  1.00 30.52           C  
ATOM   2975  O   CYS A 665      14.419  49.695  19.272  1.00 30.69           O  
ATOM   2976  CB  CYS A 665      17.275  48.615  20.494  1.00 28.88           C  
ATOM   2977  SG  CYS A 665      16.294  48.868  21.999  1.00 34.60           S  
ATOM   2978  N   VAL A 666      15.348  48.020  18.053  1.00 25.01           N  
ATOM   2979  CA  VAL A 666      14.133  47.349  17.630  1.00 23.10           C  
ATOM   2980  C   VAL A 666      14.453  45.890  17.850  1.00 25.26           C  
ATOM   2981  O   VAL A 666      15.507  45.458  17.425  1.00 24.30           O  
ATOM   2982  CB  VAL A 666      13.747  47.643  16.157  1.00 24.81           C  
ATOM   2983  CG1 VAL A 666      12.525  46.810  15.756  1.00 23.26           C  
ATOM   2984  CG2 VAL A 666      13.484  49.130  15.962  1.00 23.67           C  
ATOM   2985  N   VAL A 667      13.616  45.170  18.583  1.00 22.35           N  
ATOM   2986  CA  VAL A 667      13.859  43.756  18.910  1.00 22.68           C  
ATOM   2987  C   VAL A 667      12.583  42.985  18.617  1.00 26.88           C  
ATOM   2988  O   VAL A 667      11.524  43.382  19.082  1.00 26.17           O  
ATOM   2989  CB  VAL A 667      14.262  43.581  20.432  1.00 24.39           C  
ATOM   2990  CG1 VAL A 667      14.626  42.131  20.780  1.00 22.78           C  
ATOM   2991  CG2 VAL A 667      15.407  44.512  20.839  1.00 23.31           C  
ATOM   2992  N   LYS A 668      12.696  41.842  17.912  1.00 25.99           N  
ATOM   2993  CA  LYS A 668      11.564  40.937  17.677  1.00 24.47           C  
ATOM   2994  C   LYS A 668      11.894  39.643  18.408  1.00 27.91           C  
ATOM   2995  O   LYS A 668      12.480  38.742  17.830  1.00 26.83           O  
ATOM   2996  CB  LYS A 668      11.286  40.720  16.183  1.00 25.03           C  
ATOM   2997  CG  LYS A 668       9.949  40.016  15.925  1.00 24.14           C  
ATOM   2998  CD  LYS A 668       9.597  40.016  14.437  1.00 26.73           C  
ATOM   2999  CE  LYS A 668       8.162  39.677  14.102  1.00 34.97           C  
ATOM   3000  NZ  LYS A 668       7.698  38.436  14.749  1.00 31.74           N1+
ATOM   3001  N   PRO A 669      11.534  39.530  19.698  1.00 26.20           N  
ATOM   3002  CA  PRO A 669      11.872  38.311  20.459  1.00 25.29           C  
ATOM   3003  C   PRO A 669      11.098  37.090  19.978  1.00 27.81           C  
ATOM   3004  O   PRO A 669      10.188  37.242  19.169  1.00 27.84           O  
ATOM   3005  CB  PRO A 669      11.513  38.712  21.891  1.00 26.18           C  
ATOM   3006  CG  PRO A 669      10.398  39.694  21.718  1.00 29.78           C  
ATOM   3007  CD  PRO A 669      10.811  40.506  20.549  1.00 26.79           C  
ATOM   3008  N   ILE A 670      11.430  35.892  20.484  1.00 27.41           N  
ATOM   3009  CA  ILE A 670      10.794  34.639  20.028  1.00 28.11           C  
ATOM   3010  C   ILE A 670       9.304  34.541  20.440  1.00 34.17           C  
ATOM   3011  O   ILE A 670       8.575  33.740  19.867  1.00 33.87           O  
ATOM   3012  CB  ILE A 670      11.606  33.358  20.427  1.00 31.24           C  
ATOM   3013  CG1 ILE A 670      11.641  33.118  21.985  1.00 30.69           C  
ATOM   3014  CG2 ILE A 670      13.018  33.388  19.809  1.00 31.77           C  
ATOM   3015  CD1 ILE A 670      12.050  31.554  22.468  1.00 27.69           C  
ATOM   3016  N   ASP A 671       8.874  35.346  21.435  1.00 30.58           N  
ATOM   3017  CA  ASP A 671       7.500  35.439  21.956  1.00 29.74           C  
ATOM   3018  C   ASP A 671       7.373  36.733  22.806  1.00 33.03           C  
ATOM   3019  O   ASP A 671       8.347  37.479  22.918  1.00 32.64           O  
ATOM   3020  CB  ASP A 671       7.086  34.160  22.737  1.00 31.00           C  
ATOM   3021  CG  ASP A 671       8.019  33.788  23.865  1.00 38.03           C  
ATOM   3022  OD1 ASP A 671       8.145  34.585  24.816  1.00 35.80           O  
ATOM   3023  OD2 ASP A 671       8.582  32.670  23.824  1.00 41.66           O1-
ATOM   3024  N   ASP A 672       6.211  36.987  23.415  1.00 27.67           N  
ATOM   3025  CA  ASP A 672       6.001  38.236  24.134  1.00 27.44           C  
ATOM   3026  C   ASP A 672       6.373  38.212  25.622  1.00 31.25           C  
ATOM   3027  O   ASP A 672       6.133  39.215  26.307  1.00 27.72           O  
ATOM   3028  CB  ASP A 672       4.573  38.743  23.922  1.00 28.58           C  
ATOM   3029  CG  ASP A 672       4.395  39.059  22.453  1.00 37.28           C  
ATOM   3030  OD1 ASP A 672       5.171  39.908  21.927  1.00 34.64           O  
ATOM   3031  OD2 ASP A 672       3.644  38.326  21.784  1.00 37.86           O1-
ATOM   3032  N   ARG A 673       7.037  37.133  26.098  1.00 29.67           N  
ATOM   3033  CA  ARG A 673       7.519  37.097  27.488  1.00 30.15           C  
ATOM   3034  C   ARG A 673       8.499  38.250  27.712  1.00 31.19           C  
ATOM   3035  O   ARG A 673       8.566  38.763  28.815  1.00 30.05           O  
ATOM   3036  CB  ARG A 673       8.180  35.757  27.832  1.00 32.29           C  
ATOM   3037  CG  ARG A 673       7.177  34.633  28.127  1.00 34.53           C  
ATOM   3038  CD  ARG A 673       7.898  33.318  28.327  1.00 30.06           C  
ATOM   3039  NE  ARG A 673       8.632  32.928  27.126  1.00 29.59           N  
ATOM   3040  CZ  ARG A 673       9.493  31.917  27.054  1.00 40.89           C  
ATOM   3041  NH1 ARG A 673       9.787  31.204  28.134  1.00 35.67           N1+
ATOM   3042  NH2 ARG A 673      10.103  31.640  25.914  1.00 32.94           N  
ATOM   3043  N   PHE A 674       9.206  38.691  26.637  1.00 27.19           N  
ATOM   3044  CA  PHE A 674      10.135  39.833  26.582  1.00 25.26           C  
ATOM   3045  C   PHE A 674       9.493  41.110  27.131  1.00 28.23           C  
ATOM   3046  O   PHE A 674      10.176  41.891  27.811  1.00 26.61           O  
ATOM   3047  CB  PHE A 674      10.542  40.074  25.122  1.00 25.53           C  
ATOM   3048  CG  PHE A 674      11.546  41.177  24.840  1.00 24.61           C  
ATOM   3049  CD1 PHE A 674      11.122  42.479  24.592  1.00 23.84           C  
ATOM   3050  CD2 PHE A 674      12.906  40.893  24.728  1.00 24.20           C  
ATOM   3051  CE1 PHE A 674      12.037  43.479  24.282  1.00 23.36           C  
ATOM   3052  CE2 PHE A 674      13.821  41.893  24.403  1.00 26.17           C  
ATOM   3053  CZ  PHE A 674      13.378  43.176  24.154  1.00 23.27           C  
ATOM   3054  N   ALA A 675       8.203  41.370  26.782  1.00 25.65           N  
ATOM   3055  CA  ALA A 675       7.481  42.570  27.239  1.00 24.59           C  
ATOM   3056  C   ALA A 675       7.607  42.775  28.755  1.00 27.68           C  
ATOM   3057  O   ALA A 675       7.740  43.911  29.220  1.00 26.42           O  
ATOM   3058  CB  ALA A 675       6.007  42.468  26.875  1.00 25.91           C  
ATOM   3059  N   ASN A 676       7.597  41.666  29.514  1.00 25.90           N  
ATOM   3060  CA  ASN A 676       7.690  41.689  30.970  1.00 27.87           C  
ATOM   3061  C   ASN A 676       9.058  41.334  31.538  1.00 31.46           C  
ATOM   3062  O   ASN A 676       9.161  41.196  32.755  1.00 31.75           O  
ATOM   3063  CB  ASN A 676       6.691  40.736  31.557  1.00 29.52           C  
ATOM   3064  CG  ASN A 676       5.540  41.456  32.132  1.00 65.66           C  
ATOM   3065  ND2 ASN A 676       4.443  41.388  31.391  1.00 57.79           N  
ATOM   3066  OD1 ASN A 676       5.649  42.128  33.187  1.00 59.25           O  
ATOM   3067  N   ALA A 677      10.051  41.096  30.692  1.00 26.44           N  
ATOM   3068  CA  ALA A 677      11.408  40.734  31.118  1.00 27.82           C  
ATOM   3069  C   ALA A 677      12.153  42.054  31.346  1.00 29.80           C  
ATOM   3070  O   ALA A 677      12.743  42.614  30.429  1.00 29.12           O  
ATOM   3071  CB  ALA A 677      12.089  39.917  30.035  1.00 29.30           C  
ATOM   3072  N   LEU A 678      12.050  42.580  32.564  1.00 24.97           N  
ATOM   3073  CA  LEU A 678      12.553  43.918  32.903  1.00 23.61           C  
ATOM   3074  C   LEU A 678      13.581  43.935  34.021  1.00 26.07           C  
ATOM   3075  O   LEU A 678      14.136  44.989  34.330  1.00 23.40           O  
ATOM   3076  CB  LEU A 678      11.337  44.777  33.307  1.00 23.17           C  
ATOM   3077  CG  LEU A 678      10.255  44.981  32.240  1.00 27.69           C  
ATOM   3078  CD1 LEU A 678       8.975  45.560  32.847  1.00 27.82           C  
ATOM   3079  CD2 LEU A 678      10.782  45.796  31.058  1.00 29.04           C  
ATOM   3080  N   LEU A 679      13.797  42.783  34.666  1.00 25.87           N  
ATOM   3081  CA  LEU A 679      14.722  42.704  35.800  1.00 26.75           C  
ATOM   3082  C   LEU A 679      16.137  43.103  35.409  1.00 29.15           C  
ATOM   3083  O   LEU A 679      16.673  44.057  35.993  1.00 28.09           O  
ATOM   3084  CB  LEU A 679      14.706  41.313  36.446  1.00 27.73           C  
ATOM   3085  CG  LEU A 679      13.364  40.756  36.945  1.00 32.62           C  
ATOM   3086  CD1 LEU A 679      13.490  39.284  37.219  1.00 34.29           C  
ATOM   3087  CD2 LEU A 679      12.871  41.469  38.174  1.00 33.56           C  
ATOM   3088  N   ALA A 680      16.717  42.429  34.381  1.00 25.53           N  
ATOM   3089  CA  ALA A 680      18.084  42.706  33.911  1.00 23.24           C  
ATOM   3090  C   ALA A 680      18.199  44.089  33.280  1.00 26.14           C  
ATOM   3091  O   ALA A 680      19.132  44.805  33.592  1.00 27.09           O  
ATOM   3092  CB  ALA A 680      18.534  41.641  32.935  1.00 23.87           C  
ATOM   3093  N   LEU A 681      17.240  44.487  32.430  1.00 22.72           N  
ATOM   3094  CA  LEU A 681      17.280  45.804  31.758  1.00 21.19           C  
ATOM   3095  C   LEU A 681      17.368  46.946  32.785  1.00 23.36           C  
ATOM   3096  O   LEU A 681      18.246  47.802  32.677  1.00 24.32           O  
ATOM   3097  CB  LEU A 681      16.046  45.983  30.844  1.00 20.91           C  
ATOM   3098  CG  LEU A 681      16.044  47.281  30.004  1.00 23.95           C  
ATOM   3099  CD1 LEU A 681      17.048  47.203  28.827  1.00 24.93           C  
ATOM   3100  CD2 LEU A 681      14.642  47.576  29.513  1.00 23.59           C  
ATOM   3101  N   ASN A 682      16.494  46.917  33.809  1.00 21.08           N  
ATOM   3102  CA  ASN A 682      16.509  47.934  34.861  1.00 22.61           C  
ATOM   3103  C   ASN A 682      17.789  47.839  35.674  1.00 26.38           C  
ATOM   3104  O   ASN A 682      18.406  48.868  35.961  1.00 25.36           O  
ATOM   3105  CB  ASN A 682      15.293  47.796  35.814  1.00 23.22           C  
ATOM   3106  CG  ASN A 682      14.007  48.253  35.194  1.00 33.77           C  
ATOM   3107  ND2 ASN A 682      14.077  49.336  34.480  1.00 20.72           N  
ATOM   3108  OD1 ASN A 682      12.935  47.657  35.380  1.00 30.32           O  
ATOM   3109  N   ASP A 683      18.206  46.603  35.987  1.00 23.03           N  
ATOM   3110  CA  ASP A 683      19.395  46.383  36.819  1.00 22.71           C  
ATOM   3111  C   ASP A 683      20.742  46.776  36.113  1.00 28.31           C  
ATOM   3112  O   ASP A 683      21.647  47.283  36.783  1.00 27.49           O  
ATOM   3113  CB  ASP A 683      19.425  44.952  37.394  1.00 23.25           C  
ATOM   3114  CG  ASP A 683      20.459  44.845  38.500  1.00 31.31           C  
ATOM   3115  OD1 ASP A 683      20.314  45.553  39.513  1.00 29.86           O  
ATOM   3116  OD2 ASP A 683      21.465  44.158  38.296  1.00 28.55           O1-
ATOM   3117  N   MET A 684      20.822  46.669  34.770  1.00 23.85           N  
ATOM   3118  CA  MET A 684      21.990  47.071  34.005  1.00 21.63           C  
ATOM   3119  C   MET A 684      22.063  48.613  33.947  1.00 26.19           C  
ATOM   3120  O   MET A 684      23.063  49.161  33.481  1.00 24.50           O  
ATOM   3121  CB  MET A 684      21.944  46.487  32.569  1.00 23.22           C  
ATOM   3122  CG  MET A 684      22.198  44.984  32.516  1.00 24.82           C  
ATOM   3123  SD  MET A 684      22.247  44.381  30.822  1.00 27.40           S  
ATOM   3124  CE  MET A 684      20.469  44.402  30.370  1.00 24.02           C  
ATOM   3125  N   GLY A 685      20.990  49.262  34.397  1.00 24.30           N  
ATOM   3126  CA  GLY A 685      20.853  50.716  34.448  1.00 24.73           C  
ATOM   3127  C   GLY A 685      20.166  51.297  33.237  1.00 29.07           C  
ATOM   3128  O   GLY A 685      20.034  52.517  33.137  1.00 28.48           O  
ATOM   3129  N   LYS A 686      19.672  50.435  32.321  1.00 24.88           N  
ATOM   3130  CA  LYS A 686      19.051  50.921  31.077  1.00 24.64           C  
ATOM   3131  C   LYS A 686      17.520  51.098  31.251  1.00 28.81           C  
ATOM   3132  O   LYS A 686      16.690  50.548  30.506  1.00 26.35           O  
ATOM   3133  CB  LYS A 686      19.466  50.051  29.869  1.00 25.43           C  
ATOM   3134  CG  LYS A 686      21.008  49.832  29.773  1.00 23.63           C  
ATOM   3135  CD  LYS A 686      21.845  51.170  29.655  1.00 23.36           C  
ATOM   3136  CE  LYS A 686      23.355  50.952  29.648  1.00 27.92           C  
ATOM   3137  NZ  LYS A 686      23.843  50.577  31.017  1.00 29.71           N1+
ATOM   3138  N   VAL A 687      17.175  51.949  32.230  1.00 25.74           N  
ATOM   3139  CA  VAL A 687      15.794  52.255  32.603  1.00 25.37           C  
ATOM   3140  C   VAL A 687      15.075  52.940  31.434  1.00 25.62           C  
ATOM   3141  O   VAL A 687      15.581  53.901  30.870  1.00 24.70           O  
ATOM   3142  CB  VAL A 687      15.737  53.060  33.942  1.00 29.77           C  
ATOM   3143  CG1 VAL A 687      14.301  53.453  34.315  1.00 29.21           C  
ATOM   3144  CG2 VAL A 687      16.378  52.254  35.083  1.00 29.70           C  
ATOM   3145  N   ARG A 688      13.916  52.421  31.067  1.00 23.63           N  
ATOM   3146  CA  ARG A 688      13.126  52.965  29.956  1.00 23.25           C  
ATOM   3147  C   ARG A 688      12.551  54.360  30.280  1.00 30.32           C  
ATOM   3148  O   ARG A 688      12.109  54.623  31.402  1.00 29.24           O  
ATOM   3149  CB  ARG A 688      12.011  51.989  29.549  1.00 21.13           C  
ATOM   3150  CG  ARG A 688      12.540  50.591  29.192  1.00 22.83           C  
ATOM   3151  CD  ARG A 688      11.439  49.558  29.263  1.00 19.71           C  
ATOM   3152  NE  ARG A 688      10.876  49.499  30.611  1.00 22.49           N  
ATOM   3153  CZ  ARG A 688       9.632  49.137  30.909  1.00 30.97           C  
ATOM   3154  NH1 ARG A 688       8.817  48.682  29.960  1.00 25.12           N1+
ATOM   3155  NH2 ARG A 688       9.208  49.176  32.163  1.00 23.95           N  
ATOM   3156  N   LYS A 689      12.544  55.231  29.275  1.00 29.55           N  
ATOM   3157  CA  LYS A 689      12.064  56.604  29.385  1.00 30.99           C  
ATOM   3158  C   LYS A 689      10.519  56.679  29.540  1.00 37.41           C  
ATOM   3159  O   LYS A 689       9.801  55.956  28.852  1.00 35.93           O  
ATOM   3160  CB  LYS A 689      12.510  57.376  28.135  1.00 32.58           C  
ATOM   3161  CG  LYS A 689      12.264  58.871  28.171  1.00 44.25           C  
ATOM   3162  CD  LYS A 689      12.762  59.515  26.876  1.00 52.02           C  
ATOM   3163  CE  LYS A 689      12.667  61.020  26.934  1.00 63.57           C  
ATOM   3164  NZ  LYS A 689      13.395  61.672  25.808  1.00 67.91           N1+
ATOM   3165  N   ASP A 690      10.037  57.535  30.479  1.00 38.30           N  
ATOM   3166  CA  ASP A 690       8.622  57.882  30.738  1.00 39.11           C  
ATOM   3167  C   ASP A 690       7.641  56.713  30.806  1.00 43.83           C  
ATOM   3168  O   ASP A 690       6.654  56.673  30.055  1.00 46.55           O  
ATOM   3169  CB  ASP A 690       8.131  58.891  29.672  1.00 41.28           C  
ATOM   3170  CG  ASP A 690       8.951  60.155  29.539  1.00 48.98           C  
ATOM   3171  OD1 ASP A 690       9.368  60.705  30.581  1.00 51.70           O  
ATOM   3172  OD2 ASP A 690       9.134  60.620  28.402  1.00 55.64           O1-
ATOM   3173  N   ILE A 691       7.899  55.775  31.706  1.00 37.59           N  
ATOM   3174  CA  ILE A 691       7.064  54.586  31.944  1.00 35.68           C  
ATOM   3175  C   ILE A 691       7.472  54.060  33.321  1.00 38.33           C  
ATOM   3176  O   ILE A 691       8.670  54.076  33.606  1.00 37.83           O  
ATOM   3177  CB  ILE A 691       7.212  53.523  30.792  1.00 37.93           C  
ATOM   3178  CG1 ILE A 691       6.234  52.339  30.952  1.00 37.76           C  
ATOM   3179  CG2 ILE A 691       8.660  53.030  30.597  1.00 37.78           C  
ATOM   3180  CD1 ILE A 691       6.048  51.432  29.677  1.00 43.88           C  
ATOM   3181  N   PRO A 692       6.539  53.626  34.216  1.00 34.15           N  
ATOM   3182  CA  PRO A 692       6.974  53.078  35.510  1.00 33.05           C  
ATOM   3183  C   PRO A 692       7.905  51.894  35.276  1.00 33.53           C  
ATOM   3184  O   PRO A 692       7.821  51.213  34.247  1.00 33.21           O  
ATOM   3185  CB  PRO A 692       5.655  52.686  36.184  1.00 34.51           C  
ATOM   3186  CG  PRO A 692       4.632  53.562  35.542  1.00 38.61           C  
ATOM   3187  CD  PRO A 692       5.067  53.568  34.106  1.00 35.09           C  
ATOM   3188  N   GLN A 693       8.837  51.691  36.190  1.00 27.05           N  
ATOM   3189  CA  GLN A 693       9.882  50.698  36.054  1.00 27.24           C  
ATOM   3190  C   GLN A 693       9.410  49.310  35.722  1.00 29.99           C  
ATOM   3191  O   GLN A 693      10.052  48.632  34.905  1.00 28.57           O  
ATOM   3192  CB  GLN A 693      10.750  50.661  37.324  1.00 29.79           C  
ATOM   3193  CG  GLN A 693      12.193  50.580  37.005  1.00 38.97           C  
ATOM   3194  CD  GLN A 693      13.075  50.770  38.187  1.00 45.28           C  
ATOM   3195  NE2 GLN A 693      13.457  49.667  38.798  1.00 30.18           N  
ATOM   3196  OE1 GLN A 693      13.560  51.870  38.444  1.00 50.16           O  
ATOM   3197  N   TRP A 694       8.313  48.865  36.349  1.00 27.50           N  
ATOM   3198  CA  TRP A 694       7.852  47.486  36.191  1.00 28.36           C  
ATOM   3199  C   TRP A 694       6.639  47.358  35.300  1.00 29.10           C  
ATOM   3200  O   TRP A 694       6.114  46.271  35.170  1.00 27.60           O  
ATOM   3201  CB  TRP A 694       7.636  46.819  37.558  1.00 29.13           C  
ATOM   3202  CG  TRP A 694       8.887  46.886  38.382  1.00 30.90           C  
ATOM   3203  CD1 TRP A 694       9.124  47.719  39.431  1.00 34.07           C  
ATOM   3204  CD2 TRP A 694      10.146  46.252  38.078  1.00 30.61           C  
ATOM   3205  CE2 TRP A 694      11.065  46.658  39.071  1.00 34.57           C  
ATOM   3206  CE3 TRP A 694      10.565  45.323  37.105  1.00 31.00           C  
ATOM   3207  NE1 TRP A 694      10.427  47.587  39.852  1.00 33.67           N  
ATOM   3208  CZ2 TRP A 694      12.403  46.243  39.065  1.00 33.19           C  
ATOM   3209  CZ3 TRP A 694      11.878  44.883  37.126  1.00 32.47           C  
ATOM   3210  CH2 TRP A 694      12.781  45.334  38.105  1.00 32.80           C  
ATOM   3211  N   GLN A 695       6.253  48.427  34.608  1.00 25.78           N  
ATOM   3212  CA  GLN A 695       5.132  48.310  33.660  1.00 25.77           C  
ATOM   3213  C   GLN A 695       5.608  47.587  32.381  1.00 28.99           C  
ATOM   3214  O   GLN A 695       6.636  47.975  31.822  1.00 27.70           O  
ATOM   3215  CB  GLN A 695       4.584  49.683  33.321  1.00 27.43           C  
ATOM   3216  CG  GLN A 695       3.293  49.600  32.515  1.00 41.77           C  
ATOM   3217  CD  GLN A 695       2.723  50.970  32.341  1.00 51.15           C  
ATOM   3218  NE2 GLN A 695       2.615  51.412  31.106  1.00 44.28           N  
ATOM   3219  OE1 GLN A 695       2.416  51.654  33.313  1.00 42.24           O  
ATOM   3220  N   PRO A 696       4.900  46.526  31.902  1.00 29.29           N  
ATOM   3221  CA  PRO A 696       5.368  45.825  30.692  1.00 29.29           C  
ATOM   3222  C   PRO A 696       5.515  46.757  29.505  1.00 30.96           C  
ATOM   3223  O   PRO A 696       4.794  47.752  29.405  1.00 29.53           O  
ATOM   3224  CB  PRO A 696       4.279  44.785  30.441  1.00 31.52           C  
ATOM   3225  CG  PRO A 696       3.671  44.560  31.800  1.00 36.34           C  
ATOM   3226  CD  PRO A 696       3.672  45.900  32.437  1.00 31.13           C  
ATOM   3227  N   SER A 697       6.501  46.471  28.646  1.00 25.93           N  
ATOM   3228  CA  SER A 697       6.722  47.235  27.434  1.00 25.08           C  
ATOM   3229  C   SER A 697       5.564  46.973  26.475  1.00 29.00           C  
ATOM   3230  O   SER A 697       4.981  45.881  26.455  1.00 28.26           O  
ATOM   3231  CB  SER A 697       8.013  46.793  26.740  1.00 26.48           C  
ATOM   3232  OG  SER A 697       9.157  46.997  27.549  1.00 27.29           O  
ATOM   3233  N   LYS A 698       5.244  47.968  25.685  1.00 26.23           N  
ATOM   3234  CA  LYS A 698       4.207  47.809  24.658  1.00 28.21           C  
ATOM   3235  C   LYS A 698       4.987  47.660  23.335  1.00 32.17           C  
ATOM   3236  O   LYS A 698       5.757  48.544  22.984  1.00 34.70           O  
ATOM   3237  CB  LYS A 698       3.293  49.073  24.631  1.00 31.39           C  
ATOM   3238  CG  LYS A 698       2.056  48.988  23.706  1.00 54.72           C  
ATOM   3239  CD  LYS A 698       2.232  49.751  22.369  1.00 60.95           C  
ATOM   3240  CE  LYS A 698       0.958  49.831  21.539  1.00 57.13           C  
ATOM   3241  NZ  LYS A 698       0.555  48.499  21.000  1.00 53.06           N1+
ATOM   3242  N   GLY A 699       4.772  46.563  22.631  1.00 28.66           N  
ATOM   3243  CA  GLY A 699       5.338  46.331  21.310  1.00 29.01           C  
ATOM   3244  C   GLY A 699       4.307  46.467  20.201  1.00 30.79           C  
ATOM   3245  O   GLY A 699       3.105  46.534  20.471  1.00 28.02           O  
ATOM   3246  N   TRP A 700       4.770  46.465  18.937  1.00 30.19           N  
ATOM   3247  CA  TRP A 700       3.926  46.577  17.740  1.00 29.67           C  
ATOM   3248  C   TRP A 700       3.888  45.310  16.930  1.00 29.84           C  
ATOM   3249  O   TRP A 700       4.933  44.686  16.711  1.00 26.96           O  
ATOM   3250  CB  TRP A 700       4.434  47.696  16.837  1.00 30.00           C  
ATOM   3251  CG  TRP A 700       4.252  49.058  17.440  1.00 30.81           C  
ATOM   3252  CD1 TRP A 700       3.133  49.841  17.398  1.00 33.32           C  
ATOM   3253  CD2 TRP A 700       5.165  49.707  18.318  1.00 30.44           C  
ATOM   3254  CE2 TRP A 700       4.570  50.927  18.714  1.00 34.50           C  
ATOM   3255  CE3 TRP A 700       6.425  49.369  18.822  1.00 31.73           C  
ATOM   3256  NE1 TRP A 700       3.330  50.986  18.130  1.00 32.78           N  
ATOM   3257  CZ2 TRP A 700       5.204  51.817  19.572  1.00 34.04           C  
ATOM   3258  CZ3 TRP A 700       7.065  50.267  19.646  1.00 33.86           C  
ATOM   3259  CH2 TRP A 700       6.446  51.461  20.037  1.00 34.94           C  
ATOM   3260  N   HIS A 701       2.709  45.001  16.352  1.00 26.22           N  
ATOM   3261  CA  HIS A 701       2.558  43.846  15.492  1.00 27.69           C  
ATOM   3262  C   HIS A 701       2.598  44.264  14.015  1.00 32.31           C  
ATOM   3263  O   HIS A 701       2.319  43.449  13.145  1.00 33.07           O  
ATOM   3264  CB  HIS A 701       1.314  43.041  15.831  1.00 30.85           C  
ATOM   3265  CG  HIS A 701       1.357  42.408  17.193  1.00 35.77           C  
ATOM   3266  CD2 HIS A 701       1.872  41.213  17.577  1.00 38.63           C  
ATOM   3267  ND1 HIS A 701       0.862  43.061  18.300  1.00 37.67           N  
ATOM   3268  CE1 HIS A 701       1.011  42.225  19.310  1.00 38.38           C  
ATOM   3269  NE2 HIS A 701       1.634  41.103  18.930  1.00 38.98           N  
ATOM   3270  N   ASP A 702       2.943  45.535  13.753  1.00 27.85           N  
ATOM   3271  CA AASP A 702       3.116  46.072  12.397  0.50 27.50           C  
ATOM   3272  CA BASP A 702       3.117  46.075  12.401  0.50 27.33           C  
ATOM   3273  C   ASP A 702       4.428  46.841  12.398  1.00 29.16           C  
ATOM   3274  O   ASP A 702       4.554  47.837  13.116  1.00 30.00           O  
ATOM   3275  CB AASP A 702       1.931  46.988  12.001  0.50 29.31           C  
ATOM   3276  CB BASP A 702       1.950  47.003  12.006  0.50 28.91           C  
ATOM   3277  CG AASP A 702       2.006  47.684  10.645  0.50 35.68           C  
ATOM   3278  CG BASP A 702       0.629  46.300  11.776  0.50 33.01           C  
ATOM   3279  OD1AASP A 702       2.971  47.416   9.879  0.50 35.67           O  
ATOM   3280  OD1BASP A 702       0.574  45.416  10.893  0.50 35.19           O  
ATOM   3281  OD2AASP A 702       1.096  48.494  10.342  0.50 42.47           O1-
ATOM   3282  OD2BASP A 702      -0.368  46.708  12.392  0.50 29.47           O1-
ATOM   3283  N   TRP A 703       5.403  46.389  11.600  1.00 26.19           N  
ATOM   3284  CA  TRP A 703       6.727  47.024  11.480  1.00 25.84           C  
ATOM   3285  C   TRP A 703       6.618  48.510  11.057  1.00 27.01           C  
ATOM   3286  O   TRP A 703       7.496  49.308  11.382  1.00 26.69           O  
ATOM   3287  CB  TRP A 703       7.625  46.226  10.503  1.00 25.14           C  
ATOM   3288  CG  TRP A 703       7.097  46.223   9.093  1.00 25.88           C  
ATOM   3289  CD1 TRP A 703       6.267  45.298   8.535  1.00 28.99           C  
ATOM   3290  CD2 TRP A 703       7.376  47.189   8.061  1.00 25.22           C  
ATOM   3291  CE2 TRP A 703       6.665  46.784   6.908  1.00 29.22           C  
ATOM   3292  CE3 TRP A 703       8.146  48.367   8.002  1.00 25.93           C  
ATOM   3293  NE1 TRP A 703       5.973  45.645   7.237  1.00 28.25           N  
ATOM   3294  CZ2 TRP A 703       6.703  47.508   5.705  1.00 27.46           C  
ATOM   3295  CZ3 TRP A 703       8.205  49.072   6.803  1.00 27.35           C  
ATOM   3296  CH2 TRP A 703       7.489  48.641   5.670  1.00 27.53           C  
ATOM   3297  N   GLN A 704       5.516  48.888  10.364  1.00 22.89           N  
ATOM   3298  CA  GLN A 704       5.276  50.280   9.940  1.00 23.65           C  
ATOM   3299  C   GLN A 704       4.942  51.240  11.086  1.00 27.88           C  
ATOM   3300  O   GLN A 704       4.964  52.462  10.899  1.00 26.97           O  
ATOM   3301  CB  GLN A 704       4.189  50.356   8.846  1.00 25.54           C  
ATOM   3302  CG  GLN A 704       4.641  49.678   7.580  1.00 26.95           C  
ATOM   3303  CD  GLN A 704       3.529  49.388   6.633  1.00 48.94           C  
ATOM   3304  NE2 GLN A 704       3.176  50.389   5.820  1.00 34.18           N  
ATOM   3305  OE1 GLN A 704       3.035  48.252   6.566  1.00 47.08           O  
ATOM   3306  N   GLN A 705       4.588  50.691  12.254  1.00 25.52           N  
ATOM   3307  CA  GLN A 705       4.263  51.509  13.420  1.00 26.67           C  
ATOM   3308  C   GLN A 705       5.484  51.664  14.311  1.00 29.40           C  
ATOM   3309  O   GLN A 705       5.440  52.425  15.269  1.00 30.55           O  
ATOM   3310  CB  GLN A 705       3.120  50.862  14.244  1.00 27.59           C  
ATOM   3311  CG  GLN A 705       1.780  50.684  13.522  1.00 38.76           C  
ATOM   3312  CD  GLN A 705       1.311  51.924  12.837  1.00 53.09           C  
ATOM   3313  NE2 GLN A 705       1.291  53.043  13.558  1.00 51.13           N  
ATOM   3314  OE1 GLN A 705       1.024  51.905  11.643  1.00 49.14           O  
ATOM   3315  N   VAL A 706       6.537  50.900  14.043  1.00 24.72           N  
ATOM   3316  CA  VAL A 706       7.737  50.875  14.893  1.00 24.64           C  
ATOM   3317  C   VAL A 706       8.580  52.147  14.788  1.00 28.67           C  
ATOM   3318  O   VAL A 706       9.066  52.450  13.690  1.00 28.53           O  
ATOM   3319  CB  VAL A 706       8.594  49.603  14.639  1.00 27.91           C  
ATOM   3320  CG1 VAL A 706       9.897  49.632  15.434  1.00 27.97           C  
ATOM   3321  CG2 VAL A 706       7.811  48.342  14.960  1.00 26.74           C  
ATOM   3322  N   PRO A 707       8.858  52.843  15.929  1.00 25.75           N  
ATOM   3323  CA  PRO A 707       9.768  53.993  15.867  1.00 25.18           C  
ATOM   3324  C   PRO A 707      11.235  53.533  15.909  1.00 28.80           C  
ATOM   3325  O   PRO A 707      11.603  52.629  16.662  1.00 29.23           O  
ATOM   3326  CB  PRO A 707       9.390  54.813  17.112  1.00 26.36           C  
ATOM   3327  CG  PRO A 707       8.933  53.803  18.107  1.00 30.19           C  
ATOM   3328  CD  PRO A 707       8.369  52.616  17.313  1.00 25.53           C  
ATOM   3329  N   PHE A 708      12.075  54.143  15.090  1.00 25.28           N  
ATOM   3330  CA  PHE A 708      13.499  53.819  15.042  1.00 24.50           C  
ATOM   3331  C   PHE A 708      14.220  54.990  14.467  1.00 29.65           C  
ATOM   3332  O   PHE A 708      13.886  55.409  13.349  1.00 30.56           O  
ATOM   3333  CB  PHE A 708      13.741  52.558  14.153  1.00 25.37           C  
ATOM   3334  CG  PHE A 708      15.157  52.005  14.150  1.00 25.48           C  
ATOM   3335  CD1 PHE A 708      15.812  51.704  15.350  1.00 24.83           C  
ATOM   3336  CD2 PHE A 708      15.820  51.746  12.949  1.00 26.75           C  
ATOM   3337  CE1 PHE A 708      17.091  51.167  15.352  1.00 24.87           C  
ATOM   3338  CE2 PHE A 708      17.102  51.199  12.946  1.00 28.16           C  
ATOM   3339  CZ  PHE A 708      17.741  50.929  14.148  1.00 26.77           C  
ATOM   3340  N   CYS A 709      15.225  55.531  15.201  1.00 26.15           N  
ATOM   3341  CA  CYS A 709      16.085  56.622  14.736  1.00 25.44           C  
ATOM   3342  C   CYS A 709      15.288  57.891  14.359  1.00 29.63           C  
ATOM   3343  O   CYS A 709      15.550  58.542  13.324  1.00 28.48           O  
ATOM   3344  CB  CYS A 709      16.966  56.136  13.583  1.00 26.55           C  
ATOM   3345  SG  CYS A 709      18.089  54.775  14.029  1.00 30.55           S  
ATOM   3346  N   SER A 710      14.285  58.211  15.195  1.00 25.33           N  
ATOM   3347  CA  SER A 710      13.392  59.381  15.053  1.00 26.23           C  
ATOM   3348  C   SER A 710      12.467  59.303  13.851  1.00 29.02           C  
ATOM   3349  O   SER A 710      11.827  60.302  13.519  1.00 29.78           O  
ATOM   3350  CB  SER A 710      14.180  60.692  15.009  1.00 28.70           C  
ATOM   3351  OG  SER A 710      15.037  60.779  16.131  1.00 35.39           O  
ATOM   3352  N   HIS A 711      12.344  58.118  13.253  1.00 22.90           N  
ATOM   3353  CA  HIS A 711      11.487  57.895  12.100  1.00 23.57           C  
ATOM   3354  C   HIS A 711      10.604  56.687  12.290  1.00 27.55           C  
ATOM   3355  O   HIS A 711      10.793  55.893  13.210  1.00 25.83           O  
ATOM   3356  CB  HIS A 711      12.365  57.615  10.866  1.00 24.59           C  
ATOM   3357  CG  HIS A 711      13.049  58.831  10.335  1.00 27.58           C  
ATOM   3358  CD2 HIS A 711      12.793  59.533   9.210  1.00 27.72           C  
ATOM   3359  ND1 HIS A 711      14.161  59.381  10.973  1.00 28.80           N  
ATOM   3360  CE1 HIS A 711      14.527  60.406  10.225  1.00 27.26           C  
ATOM   3361  NE2 HIS A 711      13.722  60.543   9.164  1.00 27.69           N  
ATOM   3362  N   HIS A 712       9.674  56.514  11.358  1.00 23.54           N  
ATOM   3363  CA  HIS A 712       8.850  55.312  11.225  1.00 23.27           C  
ATOM   3364  C   HIS A 712       8.872  55.111   9.688  1.00 29.46           C  
ATOM   3365  O   HIS A 712       9.394  55.967   8.964  1.00 27.74           O  
ATOM   3366  CB  HIS A 712       7.429  55.484  11.780  1.00 23.23           C  
ATOM   3367  CG  HIS A 712       6.724  56.643  11.188  1.00 26.94           C  
ATOM   3368  CD2 HIS A 712       5.952  56.709  10.079  1.00 27.67           C  
ATOM   3369  ND1 HIS A 712       6.874  57.912  11.704  1.00 28.87           N  
ATOM   3370  CE1 HIS A 712       6.182  58.707  10.902  1.00 26.69           C  
ATOM   3371  NE2 HIS A 712       5.603  58.026   9.925  1.00 26.97           N  
ATOM   3372  N   PHE A 713       8.380  53.985   9.198  1.00 27.70           N  
ATOM   3373  CA  PHE A 713       8.522  53.699   7.770  1.00 26.67           C  
ATOM   3374  C   PHE A 713       7.234  53.218   7.144  1.00 29.28           C  
ATOM   3375  O   PHE A 713       6.512  52.446   7.768  1.00 29.71           O  
ATOM   3376  CB  PHE A 713       9.670  52.682   7.578  1.00 27.61           C  
ATOM   3377  CG  PHE A 713      10.966  53.180   8.170  1.00 28.06           C  
ATOM   3378  CD1 PHE A 713      11.263  52.975   9.518  1.00 29.41           C  
ATOM   3379  CD2 PHE A 713      11.885  53.869   7.389  1.00 29.18           C  
ATOM   3380  CE1 PHE A 713      12.424  53.499  10.078  1.00 28.77           C  
ATOM   3381  CE2 PHE A 713      13.068  54.352   7.943  1.00 30.92           C  
ATOM   3382  CZ  PHE A 713      13.324  54.166   9.281  1.00 28.96           C  
ATOM   3383  N   HIS A 714       6.945  53.679   5.916  1.00 24.41           N  
ATOM   3384  CA  HIS A 714       5.709  53.330   5.209  1.00 25.31           C  
ATOM   3385  C   HIS A 714       6.025  52.496   3.978  1.00 33.59           C  
ATOM   3386  O   HIS A 714       6.998  52.773   3.274  1.00 34.22           O  
ATOM   3387  CB  HIS A 714       4.992  54.600   4.692  1.00 25.26           C  
ATOM   3388  CG  HIS A 714       4.547  55.552   5.755  1.00 28.49           C  
ATOM   3389  CD2 HIS A 714       5.218  56.564   6.341  1.00 29.77           C  
ATOM   3390  ND1 HIS A 714       3.253  55.531   6.243  1.00 30.54           N  
ATOM   3391  CE1 HIS A 714       3.177  56.533   7.103  1.00 30.22           C  
ATOM   3392  NE2 HIS A 714       4.346  57.158   7.228  1.00 30.30           N  
ATOM   3393  N   GLU A 715       5.152  51.548   3.668  1.00 29.95           N  
ATOM   3394  CA  GLU A 715       5.282  50.786   2.449  1.00 30.38           C  
ATOM   3395  C   GLU A 715       4.293  51.391   1.447  1.00 35.93           C  
ATOM   3396  O   GLU A 715       3.095  51.434   1.714  1.00 34.53           O  
ATOM   3397  CB  GLU A 715       5.011  49.309   2.683  1.00 31.36           C  
ATOM   3398  CG  GLU A 715       5.248  48.488   1.433  1.00 36.65           C  
ATOM   3399  CD  GLU A 715       4.986  47.023   1.671  1.00 41.29           C  
ATOM   3400  OE1 GLU A 715       5.915  46.319   2.113  1.00 39.77           O  
ATOM   3401  OE2 GLU A 715       3.816  46.612   1.545  1.00 43.07           O1-
ATOM   3402  N   LEU A 716       4.813  51.902   0.326  1.00 34.11           N  
ATOM   3403  CA  LEU A 716       4.036  52.534  -0.742  1.00 34.84           C  
ATOM   3404  C   LEU A 716       3.961  51.643  -1.967  1.00 38.27           C  
ATOM   3405  O   LEU A 716       4.904  50.909  -2.256  1.00 37.07           O  
ATOM   3406  CB  LEU A 716       4.667  53.877  -1.168  1.00 34.81           C  
ATOM   3407  CG  LEU A 716       4.735  54.969  -0.121  1.00 40.56           C  
ATOM   3408  CD1 LEU A 716       5.292  56.243  -0.716  1.00 39.96           C  
ATOM   3409  CD2 LEU A 716       3.370  55.210   0.504  1.00 43.40           C  
ATOM   3410  N   ILE A 717       2.857  51.745  -2.707  1.00 35.71           N  
ATOM   3411  CA  ILE A 717       2.691  51.029  -3.981  1.00 35.84           C  
ATOM   3412  C   ILE A 717       2.796  52.075  -5.072  1.00 37.05           C  
ATOM   3413  O   ILE A 717       2.077  53.066  -5.044  1.00 37.05           O  
ATOM   3414  CB  ILE A 717       1.401  50.167  -4.035  1.00 39.48           C  
ATOM   3415  CG1 ILE A 717       1.457  49.092  -2.916  1.00 40.13           C  
ATOM   3416  CG2 ILE A 717       1.236  49.511  -5.435  1.00 39.74           C  
ATOM   3417  CD1 ILE A 717       0.197  48.364  -2.605  1.00 51.97           C  
ATOM   3418  N   MET A 718       3.758  51.920  -5.973  1.00 33.42           N  
ATOM   3419  CA  MET A 718       3.936  52.863  -7.079  1.00 34.13           C  
ATOM   3420  C   MET A 718       2.848  52.642  -8.147  1.00 37.52           C  
ATOM   3421  O   MET A 718       2.342  51.535  -8.271  1.00 33.86           O  
ATOM   3422  CB  MET A 718       5.325  52.665  -7.716  1.00 36.58           C  
ATOM   3423  CG  MET A 718       6.466  53.273  -6.901  1.00 40.47           C  
ATOM   3424  SD  MET A 718       8.110  52.764  -7.477  1.00 45.32           S  
ATOM   3425  CE  MET A 718       8.063  53.291  -9.149  1.00 42.06           C  
ATOM   3426  N   LYS A 719       2.525  53.676  -8.940  1.00 39.41           N  
ATOM   3427  CA  LYS A 719       1.551  53.562 -10.056  1.00 40.40           C  
ATOM   3428  C   LYS A 719       1.835  52.327 -10.960  1.00 45.52           C  
ATOM   3429  O   LYS A 719       0.893  51.743 -11.493  1.00 46.52           O  
ATOM   3430  CB  LYS A 719       1.557  54.840 -10.909  1.00 43.03           C  
ATOM   3431  CG  LYS A 719       0.840  56.020 -10.265  1.00 51.59           C  
ATOM   3432  CD  LYS A 719       0.975  57.260 -11.126  1.00 65.02           C  
ATOM   3433  CE  LYS A 719       0.276  58.445 -10.514  1.00 82.62           C  
ATOM   3434  NZ  LYS A 719       0.440  59.663 -11.345  1.00 94.73           N1+
ATOM   3435  N   ASP A 720       3.124  51.900 -11.090  1.00 39.66           N  
ATOM   3436  CA  ASP A 720       3.495  50.751 -11.916  1.00 38.75           C  
ATOM   3437  C   ASP A 720       3.446  49.399 -11.161  1.00 41.88           C  
ATOM   3438  O   ASP A 720       3.909  48.389 -11.693  1.00 42.13           O  
ATOM   3439  CB  ASP A 720       4.869  50.973 -12.606  1.00 40.23           C  
ATOM   3440  CG  ASP A 720       6.062  51.075 -11.661  1.00 45.83           C  
ATOM   3441  OD1 ASP A 720       6.028  50.438 -10.587  1.00 45.14           O  
ATOM   3442  OD2 ASP A 720       7.028  51.793 -12.000  1.00 48.56           O1-
ATOM   3443  N   GLY A 721       2.915  49.397  -9.933  1.00 36.70           N  
ATOM   3444  CA  GLY A 721       2.783  48.195  -9.110  1.00 35.06           C  
ATOM   3445  C   GLY A 721       3.958  47.868  -8.210  1.00 36.84           C  
ATOM   3446  O   GLY A 721       3.849  46.987  -7.359  1.00 35.63           O  
ATOM   3447  N   ARG A 722       5.106  48.553  -8.383  1.00 33.33           N  
ATOM   3448  CA  ARG A 722       6.265  48.239  -7.532  1.00 32.83           C  
ATOM   3449  C   ARG A 722       6.117  48.799  -6.120  1.00 36.29           C  
ATOM   3450  O   ARG A 722       5.528  49.846  -5.923  1.00 35.61           O  
ATOM   3451  CB  ARG A 722       7.584  48.681  -8.184  1.00 31.18           C  
ATOM   3452  CG  ARG A 722       7.882  47.900  -9.481  1.00 33.80           C  
ATOM   3453  CD  ARG A 722       9.144  48.366 -10.161  1.00 28.26           C  
ATOM   3454  NE  ARG A 722       9.034  49.732 -10.668  1.00 28.19           N  
ATOM   3455  CZ  ARG A 722      10.043  50.418 -11.180  1.00 34.81           C  
ATOM   3456  NH1 ARG A 722      11.253  49.879 -11.244  1.00 31.78           N1+
ATOM   3457  NH2 ARG A 722       9.861  51.660 -11.608  1.00 36.21           N  
ATOM   3458  N   LYS A 723       6.634  48.093  -5.147  1.00 35.78           N  
ATOM   3459  CA  LYS A 723       6.574  48.549  -3.759  1.00 35.45           C  
ATOM   3460  C   LYS A 723       7.832  49.293  -3.396  1.00 38.17           C  
ATOM   3461  O   LYS A 723       8.914  48.938  -3.869  1.00 37.88           O  
ATOM   3462  CB  LYS A 723       6.368  47.369  -2.805  1.00 37.11           C  
ATOM   3463  CG  LYS A 723       4.935  46.892  -2.758  1.00 44.43           C  
ATOM   3464  CD  LYS A 723       4.810  45.676  -1.862  1.00 52.63           C  
ATOM   3465  CE  LYS A 723       3.377  45.253  -1.686  1.00 64.27           C  
ATOM   3466  NZ  LYS A 723       3.255  44.216  -0.626  1.00 77.74           N1+
ATOM   3467  N   LEU A 724       7.692  50.338  -2.567  1.00 31.40           N  
ATOM   3468  CA  LEU A 724       8.806  51.101  -2.021  1.00 30.62           C  
ATOM   3469  C   LEU A 724       8.573  51.132  -0.500  1.00 34.23           C  
ATOM   3470  O   LEU A 724       7.421  51.151  -0.062  1.00 32.48           O  
ATOM   3471  CB  LEU A 724       8.775  52.571  -2.494  1.00 31.29           C  
ATOM   3472  CG  LEU A 724       9.328  52.965  -3.852  1.00 37.76           C  
ATOM   3473  CD1 LEU A 724       9.058  54.434  -4.093  1.00 38.97           C  
ATOM   3474  CD2 LEU A 724      10.840  52.707  -3.942  1.00 35.94           C  
ATOM   3475  N   VAL A 725       9.650  51.192   0.275  1.00 29.74           N  
ATOM   3476  CA  VAL A 725       9.604  51.373   1.734  1.00 28.41           C  
ATOM   3477  C   VAL A 725      10.281  52.696   1.977  1.00 31.13           C  
ATOM   3478  O   VAL A 725      11.440  52.878   1.626  1.00 33.08           O  
ATOM   3479  CB  VAL A 725      10.177  50.214   2.566  1.00 30.92           C  
ATOM   3480  CG1 VAL A 725      10.123  50.559   4.056  1.00 29.72           C  
ATOM   3481  CG2 VAL A 725       9.384  48.934   2.293  1.00 30.68           C  
ATOM   3482  N   VAL A 726       9.524  53.658   2.483  1.00 27.77           N  
ATOM   3483  CA  VAL A 726      10.005  55.028   2.628  1.00 26.94           C  
ATOM   3484  C   VAL A 726      10.140  55.506   4.098  1.00 29.74           C  
ATOM   3485  O   VAL A 726       9.313  55.149   4.949  1.00 26.52           O  
ATOM   3486  CB  VAL A 726       9.131  55.993   1.797  1.00 31.10           C  
ATOM   3487  CG1 VAL A 726       9.207  55.661   0.298  1.00 30.05           C  
ATOM   3488  CG2 VAL A 726       7.680  55.998   2.284  1.00 31.38           C  
ATOM   3489  N   PRO A 727      11.116  56.397   4.368  1.00 25.85           N  
ATOM   3490  CA  PRO A 727      11.247  56.935   5.737  1.00 24.93           C  
ATOM   3491  C   PRO A 727      10.317  58.118   5.976  1.00 29.12           C  
ATOM   3492  O   PRO A 727      10.110  58.924   5.065  1.00 26.80           O  
ATOM   3493  CB  PRO A 727      12.698  57.384   5.790  1.00 26.72           C  
ATOM   3494  CG  PRO A 727      13.014  57.823   4.362  1.00 30.68           C  
ATOM   3495  CD  PRO A 727      12.203  56.892   3.478  1.00 27.49           C  
ATOM   3496  N   CYS A 728       9.856  58.306   7.233  1.00 25.16           N  
ATOM   3497  CA  CYS A 728       8.918  59.385   7.536  1.00 25.39           C  
ATOM   3498  C   CYS A 728       9.036  59.816   9.000  1.00 29.63           C  
ATOM   3499  O   CYS A 728       9.465  59.028   9.830  1.00 27.99           O  
ATOM   3500  CB  CYS A 728       7.489  58.929   7.203  1.00 25.37           C  
ATOM   3501  SG  CYS A 728       6.224  60.234   7.286  1.00 29.20           S  
ATOM   3502  N   ARG A 729       8.676  61.071   9.301  1.00 27.32           N  
ATOM   3503  CA  ARG A 729       8.634  61.597  10.679  1.00 27.46           C  
ATOM   3504  C   ARG A 729       7.606  62.741  10.726  1.00 31.16           C  
ATOM   3505  O   ARG A 729       7.199  63.201   9.644  1.00 29.24           O  
ATOM   3506  CB  ARG A 729      10.033  62.029  11.194  1.00 26.13           C  
ATOM   3507  CG  ARG A 729      10.675  63.203  10.449  1.00 25.06           C  
ATOM   3508  CD  ARG A 729      12.142  63.371  10.814  1.00 28.28           C  
ATOM   3509  NE  ARG A 729      12.314  63.802  12.211  1.00 30.04           N  
ATOM   3510  CZ  ARG A 729      13.485  64.055  12.791  1.00 39.06           C  
ATOM   3511  NH1 ARG A 729      14.618  63.939  12.100  1.00 27.26           N1+
ATOM   3512  NH2 ARG A 729      13.534  64.437  14.058  1.00 29.32           N  
ATOM   3513  N   PRO A 730       7.130  63.194  11.925  1.00 28.58           N  
ATOM   3514  CA  PRO A 730       6.175  64.325  11.957  1.00 28.00           C  
ATOM   3515  C   PRO A 730       6.703  65.441  11.095  1.00 31.22           C  
ATOM   3516  O   PRO A 730       7.878  65.777  11.195  1.00 31.62           O  
ATOM   3517  CB  PRO A 730       6.140  64.705  13.453  1.00 29.85           C  
ATOM   3518  CG  PRO A 730       6.364  63.388  14.139  1.00 33.42           C  
ATOM   3519  CD  PRO A 730       7.477  62.769  13.304  1.00 29.09           C  
ATOM   3520  N   GLN A 731       5.864  65.954  10.181  1.00 28.10           N  
ATOM   3521  CA  GLN A 731       6.270  66.956   9.182  1.00 26.97           C  
ATOM   3522  C   GLN A 731       6.763  68.236   9.767  1.00 29.46           C  
ATOM   3523  O   GLN A 731       7.632  68.858   9.178  1.00 28.68           O  
ATOM   3524  CB  GLN A 731       5.142  67.229   8.164  1.00 27.52           C  
ATOM   3525  CG  GLN A 731       5.705  67.861   6.905  1.00 32.15           C  
ATOM   3526  CD  GLN A 731       4.617  68.120   5.935  1.00 35.52           C  
ATOM   3527  NE2 GLN A 731       3.812  69.144   6.208  1.00 23.11           N  
ATOM   3528  OE1 GLN A 731       4.496  67.408   4.946  1.00 30.83           O  
ATOM   3529  N   ASP A 732       6.196  68.659  10.907  1.00 26.91           N  
ATOM   3530  CA  ASP A 732       6.612  69.874  11.624  1.00 25.23           C  
ATOM   3531  C   ASP A 732       8.077  69.823  11.980  1.00 28.60           C  
ATOM   3532  O   ASP A 732       8.738  70.870  12.024  1.00 28.01           O  
ATOM   3533  CB  ASP A 732       5.806  70.001  12.930  1.00 27.25           C  
ATOM   3534  CG  ASP A 732       4.324  70.291  12.735  1.00 38.94           C  
ATOM   3535  OD1 ASP A 732       3.933  70.690  11.603  1.00 37.23           O  
ATOM   3536  OD2 ASP A 732       3.565  70.190  13.731  1.00 42.81           O1-
ATOM   3537  N   GLU A 733       8.593  68.604  12.275  1.00 26.03           N  
ATOM   3538  CA  GLU A 733      10.010  68.420  12.628  1.00 25.60           C  
ATOM   3539  C   GLU A 733      10.881  68.652  11.398  1.00 30.49           C  
ATOM   3540  O   GLU A 733      11.955  69.247  11.510  1.00 31.45           O  
ATOM   3541  CB  GLU A 733      10.262  67.011  13.174  1.00 26.37           C  
ATOM   3542  CG  GLU A 733       9.698  66.822  14.566  1.00 32.08           C  
ATOM   3543  CD  GLU A 733       9.659  65.388  15.053  1.00 40.84           C  
ATOM   3544  OE1 GLU A 733      10.423  64.555  14.528  1.00 28.39           O  
ATOM   3545  OE2 GLU A 733       8.861  65.097  15.968  1.00 35.29           O1-
ATOM   3546  N   LEU A 734      10.413  68.186  10.225  1.00 26.56           N  
ATOM   3547  CA  LEU A 734      11.152  68.361   8.959  1.00 25.55           C  
ATOM   3548  C   LEU A 734      11.193  69.814   8.554  1.00 29.06           C  
ATOM   3549  O   LEU A 734      12.277  70.327   8.303  1.00 29.58           O  
ATOM   3550  CB  LEU A 734      10.562  67.476   7.857  1.00 25.28           C  
ATOM   3551  CG  LEU A 734      10.813  65.987   8.084  1.00 29.40           C  
ATOM   3552  CD1 LEU A 734       9.823  65.129   7.306  1.00 30.42           C  
ATOM   3553  CD2 LEU A 734      12.254  65.615   7.800  1.00 29.00           C  
ATOM   3554  N   ILE A 735      10.036  70.509   8.608  1.00 27.53           N  
ATOM   3555  CA  ILE A 735       9.934  71.937   8.265  1.00 27.78           C  
ATOM   3556  C   ILE A 735      10.698  72.807   9.288  1.00 32.60           C  
ATOM   3557  O   ILE A 735      11.474  73.672   8.881  1.00 32.99           O  
ATOM   3558  CB  ILE A 735       8.454  72.375   8.038  1.00 30.66           C  
ATOM   3559  CG1 ILE A 735       7.918  71.727   6.748  1.00 31.94           C  
ATOM   3560  CG2 ILE A 735       8.300  73.920   7.964  1.00 30.64           C  
ATOM   3561  CD1 ILE A 735       6.434  71.624   6.638  1.00 35.06           C  
ATOM   3562  N   GLY A 736      10.480  72.559  10.582  1.00 29.61           N  
ATOM   3563  CA  GLY A 736      11.146  73.282  11.666  1.00 29.20           C  
ATOM   3564  C   GLY A 736      12.660  73.230  11.589  1.00 32.59           C  
ATOM   3565  O   GLY A 736      13.329  74.236  11.843  1.00 31.88           O  
ATOM   3566  N   ARG A 737      13.220  72.050  11.246  1.00 28.06           N  
ATOM   3567  CA  ARG A 737      14.660  71.882  11.088  1.00 27.46           C  
ATOM   3568  C   ARG A 737      15.192  72.665   9.866  1.00 31.94           C  
ATOM   3569  O   ARG A 737      16.211  73.355   9.981  1.00 30.78           O  
ATOM   3570  CB  ARG A 737      15.035  70.389  10.989  1.00 28.54           C  
ATOM   3571  CG  ARG A 737      16.549  70.103  10.819  1.00 30.59           C  
ATOM   3572  CD  ARG A 737      17.441  70.589  11.965  1.00 30.30           C  
ATOM   3573  NE  ARG A 737      17.028  70.007  13.248  1.00 37.20           N  
ATOM   3574  CZ  ARG A 737      17.327  70.526  14.435  1.00 57.13           C  
ATOM   3575  NH1 ARG A 737      18.016  71.655  14.520  1.00 51.53           N1+
ATOM   3576  NH2 ARG A 737      16.921  69.929  15.547  1.00 44.15           N  
ATOM   3577  N   ALA A 738      14.488  72.578   8.710  1.00 29.35           N  
ATOM   3578  CA  ALA A 738      14.890  73.264   7.466  1.00 28.53           C  
ATOM   3579  C   ALA A 738      14.884  74.783   7.613  1.00 34.22           C  
ATOM   3580  O   ALA A 738      15.657  75.468   6.949  1.00 33.02           O  
ATOM   3581  CB  ALA A 738      13.985  72.858   6.323  1.00 28.54           C  
ATOM   3582  N   ARG A 739      14.066  75.295   8.529  1.00 31.86           N  
ATOM   3583  CA  ARG A 739      13.955  76.731   8.805  1.00 32.20           C  
ATOM   3584  C   ARG A 739      15.066  77.258   9.722  1.00 36.99           C  
ATOM   3585  O   ARG A 739      15.168  78.470   9.911  1.00 36.99           O  
ATOM   3586  CB  ARG A 739      12.555  77.072   9.341  1.00 31.33           C  
ATOM   3587  CG  ARG A 739      11.504  76.973   8.242  1.00 31.37           C  
ATOM   3588  CD  ARG A 739      10.059  77.062   8.727  1.00 33.26           C  
ATOM   3589  NE  ARG A 739       9.787  78.267   9.510  1.00 40.31           N  
ATOM   3590  CZ  ARG A 739       8.833  79.146   9.230  1.00 50.08           C  
ATOM   3591  NH1 ARG A 739       8.041  78.966   8.180  1.00 33.16           N1+
ATOM   3592  NH2 ARG A 739       8.650  80.202  10.006  1.00 44.14           N  
ATOM   3593  N   ILE A 740      15.928  76.371  10.233  1.00 35.52           N  
ATOM   3594  CA  ILE A 740      17.054  76.757  11.089  1.00 37.21           C  
ATOM   3595  C   ILE A 740      18.342  76.885  10.248  1.00 41.98           C  
ATOM   3596  O   ILE A 740      18.767  75.918   9.606  1.00 40.63           O  
ATOM   3597  CB  ILE A 740      17.250  75.766  12.277  1.00 41.24           C  
ATOM   3598  CG1 ILE A 740      16.016  75.731  13.200  1.00 41.65           C  
ATOM   3599  CG2 ILE A 740      18.553  76.081  13.077  1.00 42.82           C  
ATOM   3600  CD1 ILE A 740      15.916  74.482  14.014  1.00 42.86           C  
ATOM   3601  N   SER A 741      18.965  78.066  10.287  1.00 41.40           N  
ATOM   3602  CA  SER A 741      20.228  78.328   9.612  1.00 44.63           C  
ATOM   3603  C   SER A 741      21.382  77.956  10.570  1.00 55.07           C  
ATOM   3604  O   SER A 741      21.218  77.977  11.791  1.00 54.28           O  
ATOM   3605  CB  SER A 741      20.315  79.779   9.157  1.00 48.98           C  
ATOM   3606  OG  SER A 741      21.434  79.931   8.300  1.00 64.56           O  
ATOM   3607  N   GLN A 742      22.524  77.574  10.017  1.00 58.20           N  
ATOM   3608  CA  GLN A 742      23.640  77.092  10.825  1.00 60.99           C  
ATOM   3609  C   GLN A 742      24.739  78.142  11.037  1.00 71.27           C  
ATOM   3610  O   GLN A 742      25.805  78.084  10.416  1.00 71.57           O  
ATOM   3611  CB  GLN A 742      24.180  75.781  10.233  1.00 62.38           C  
ATOM   3612  CG  GLN A 742      23.205  74.618  10.418  1.00 75.50           C  
ATOM   3613  CD  GLN A 742      23.339  73.558   9.362  1.00 93.51           C  
ATOM   3614  NE2 GLN A 742      22.214  73.126   8.827  1.00 86.33           N  
ATOM   3615  OE1 GLN A 742      24.433  73.080   9.051  1.00 89.52           O  
ATOM   3616  N   GLY A 743      24.451  79.086  11.933  1.00 71.93           N  
ATOM   3617  CA  GLY A 743      25.361  80.165  12.300  1.00 73.36           C  
ATOM   3618  C   GLY A 743      24.941  81.555  11.856  1.00 79.91           C  
ATOM   3619  O   GLY A 743      24.006  81.716  11.063  1.00 79.42           O  
ATOM   3620  N   ALA A 744      25.658  82.571  12.369  1.00 77.88           N  
ATOM   3621  CA  ALA A 744      25.428  83.986  12.071  1.00 77.68           C  
ATOM   3622  C   ALA A 744      26.483  84.526  11.093  1.00 80.21           C  
ATOM   3623  O   ALA A 744      27.542  83.913  10.910  1.00 79.38           O  
ATOM   3624  CB  ALA A 744      25.428  84.796  13.362  1.00 78.52           C  
ATOM   3625  N   GLY A 745      26.167  85.654  10.462  1.00 76.15           N  
ATOM   3626  CA  GLY A 745      27.042  86.296   9.487  1.00 75.89           C  
ATOM   3627  C   GLY A 745      27.025  85.606   8.138  1.00 78.84           C  
ATOM   3628  O   GLY A 745      27.957  85.758   7.343  1.00 78.83           O  
ATOM   3629  N   TRP A 746      25.945  84.854   7.877  1.00 73.71           N  
ATOM   3630  CA  TRP A 746      25.734  84.110   6.647  1.00 72.42           C  
ATOM   3631  C   TRP A 746      25.011  84.954   5.620  1.00 70.70           C  
ATOM   3632  O   TRP A 746      23.936  85.494   5.900  1.00 69.87           O  
ATOM   3633  CB  TRP A 746      24.948  82.822   6.938  1.00 71.77           C  
ATOM   3634  CG  TRP A 746      25.798  81.611   7.199  1.00 73.12           C  
ATOM   3635  CD1 TRP A 746      27.051  81.581   7.738  1.00 76.04           C  
ATOM   3636  CD2 TRP A 746      25.419  80.248   6.985  1.00 73.11           C  
ATOM   3637  CE2 TRP A 746      26.505  79.441   7.389  1.00 77.12           C  
ATOM   3638  CE3 TRP A 746      24.262  79.623   6.480  1.00 74.30           C  
ATOM   3639  NE1 TRP A 746      27.493  80.282   7.831  1.00 75.57           N  
ATOM   3640  CZ2 TRP A 746      26.473  78.044   7.296  1.00 76.43           C  
ATOM   3641  CZ3 TRP A 746      24.234  78.243   6.390  1.00 75.48           C  
ATOM   3642  CH2 TRP A 746      25.324  77.467   6.805  1.00 76.05           C  
ATOM   3643  N   SER A 747      25.597  85.044   4.420  1.00 63.46           N  
ATOM   3644  CA  SER A 747      25.047  85.779   3.284  1.00 61.17           C  
ATOM   3645  C   SER A 747      23.782  85.092   2.748  1.00 61.06           C  
ATOM   3646  O   SER A 747      23.511  83.940   3.102  1.00 61.19           O  
ATOM   3647  CB  SER A 747      26.091  85.885   2.176  1.00 63.09           C  
ATOM   3648  OG  SER A 747      26.464  84.611   1.680  1.00 68.82           O  
ATOM   3649  N   LEU A 748      23.031  85.785   1.875  1.00 53.86           N  
ATOM   3650  CA  LEU A 748      21.828  85.248   1.251  1.00 51.80           C  
ATOM   3651  C   LEU A 748      22.172  84.025   0.404  1.00 52.55           C  
ATOM   3652  O   LEU A 748      21.409  83.062   0.409  1.00 51.22           O  
ATOM   3653  CB  LEU A 748      21.096  86.320   0.423  1.00 51.39           C  
ATOM   3654  CG  LEU A 748      19.763  85.918  -0.218  1.00 55.30           C  
ATOM   3655  CD1 LEU A 748      18.749  85.460   0.820  1.00 54.92           C  
ATOM   3656  CD2 LEU A 748      19.199  87.045  -1.043  1.00 58.01           C  
ATOM   3657  N   ARG A 749      23.347  84.043  -0.259  1.00 48.06           N  
ATOM   3658  CA  ARG A 749      23.836  82.939  -1.085  1.00 47.08           C  
ATOM   3659  C   ARG A 749      24.046  81.658  -0.275  1.00 48.98           C  
ATOM   3660  O   ARG A 749      23.613  80.597  -0.720  1.00 47.48           O  
ATOM   3661  CB  ARG A 749      25.100  83.339  -1.878  1.00 46.81           C  
ATOM   3662  CG  ARG A 749      25.989  82.168  -2.308  1.00 51.51           C  
ATOM   3663  CD  ARG A 749      26.568  82.334  -3.696  1.00 56.98           C  
ATOM   3664  NE  ARG A 749      26.821  81.029  -4.312  1.00 60.72           N  
ATOM   3665  CZ  ARG A 749      27.207  80.855  -5.571  1.00 73.31           C  
ATOM   3666  NH1 ARG A 749      27.401  81.901  -6.366  1.00 61.28           N1+
ATOM   3667  NH2 ARG A 749      27.411  79.631  -6.045  1.00 59.59           N  
ATOM   3668  N   GLU A 750      24.685  81.756   0.907  1.00 45.37           N  
ATOM   3669  CA  GLU A 750      24.943  80.600   1.777  1.00 45.23           C  
ATOM   3670  C   GLU A 750      23.643  80.054   2.384  1.00 47.54           C  
ATOM   3671  O   GLU A 750      23.480  78.838   2.501  1.00 46.54           O  
ATOM   3672  CB  GLU A 750      25.940  80.962   2.891  1.00 47.10           C  
ATOM   3673  CG  GLU A 750      27.318  81.369   2.393  1.00 60.18           C  
ATOM   3674  CD  GLU A 750      28.141  82.169   3.387  1.00 85.50           C  
ATOM   3675  OE1 GLU A 750      27.679  83.253   3.815  1.00 77.18           O  
ATOM   3676  OE2 GLU A 750      29.265  81.726   3.712  1.00 83.11           O1-
ATOM   3677  N   THR A 751      22.718  80.965   2.742  1.00 44.19           N  
ATOM   3678  CA  THR A 751      21.400  80.688   3.324  1.00 43.51           C  
ATOM   3679  C   THR A 751      20.515  79.969   2.305  1.00 47.10           C  
ATOM   3680  O   THR A 751      19.857  78.980   2.654  1.00 45.81           O  
ATOM   3681  CB  THR A 751      20.786  82.006   3.817  1.00 49.86           C  
ATOM   3682  CG2 THR A 751      19.372  81.842   4.357  1.00 46.72           C  
ATOM   3683  OG1 THR A 751      21.634  82.545   4.834  1.00 52.29           O  
ATOM   3684  N   ALA A 752      20.513  80.474   1.042  1.00 42.06           N  
ATOM   3685  CA  ALA A 752      19.752  79.911  -0.071  1.00 40.73           C  
ATOM   3686  C   ALA A 752      20.262  78.524  -0.434  1.00 42.57           C  
ATOM   3687  O   ALA A 752      19.462  77.650  -0.739  1.00 41.72           O  
ATOM   3688  CB  ALA A 752      19.831  80.829  -1.281  1.00 41.36           C  
ATOM   3689  N   CYS A 753      21.591  78.324  -0.381  1.00 40.31           N  
ATOM   3690  CA  CYS A 753      22.245  77.059  -0.712  1.00 39.70           C  
ATOM   3691  C   CYS A 753      21.972  75.983   0.332  1.00 39.76           C  
ATOM   3692  O   CYS A 753      21.924  74.807  -0.022  1.00 39.62           O  
ATOM   3693  CB  CYS A 753      23.740  77.252  -0.948  1.00 40.76           C  
ATOM   3694  SG  CYS A 753      24.147  78.122  -2.486  1.00 44.85           S  
ATOM   3695  N   LEU A 754      21.806  76.367   1.608  1.00 34.57           N  
ATOM   3696  CA  LEU A 754      21.470  75.414   2.664  1.00 34.15           C  
ATOM   3697  C   LEU A 754      19.996  75.048   2.509  1.00 35.51           C  
ATOM   3698  O   LEU A 754      19.626  73.898   2.702  1.00 37.37           O  
ATOM   3699  CB  LEU A 754      21.795  75.951   4.071  1.00 34.57           C  
ATOM   3700  CG  LEU A 754      21.309  75.112   5.278  1.00 39.35           C  
ATOM   3701  CD1 LEU A 754      21.885  73.681   5.257  1.00 39.54           C  
ATOM   3702  CD2 LEU A 754      21.676  75.772   6.579  1.00 40.72           C  
ATOM   3703  N   GLY A 755      19.192  76.019   2.113  1.00 31.24           N  
ATOM   3704  CA  GLY A 755      17.776  75.851   1.810  1.00 30.90           C  
ATOM   3705  C   GLY A 755      17.581  74.839   0.703  1.00 36.62           C  
ATOM   3706  O   GLY A 755      16.737  73.946   0.818  1.00 37.21           O  
ATOM   3707  N   LYS A 756      18.407  74.952  -0.369  1.00 32.70           N  
ATOM   3708  CA  LYS A 756      18.406  74.027  -1.511  1.00 30.66           C  
ATOM   3709  C   LYS A 756      18.797  72.615  -1.024  1.00 32.91           C  
ATOM   3710  O   LYS A 756      18.231  71.643  -1.505  1.00 32.63           O  
ATOM   3711  CB  LYS A 756      19.411  74.521  -2.573  1.00 32.62           C  
ATOM   3712  CG  LYS A 756      19.383  73.740  -3.882  1.00 35.59           C  
ATOM   3713  CD  LYS A 756      20.389  74.302  -4.895  1.00 37.31           C  
ATOM   3714  CE  LYS A 756      20.287  73.563  -6.203  1.00 40.02           C  
ATOM   3715  NZ  LYS A 756      20.837  74.356  -7.330  1.00 38.24           N1+
ATOM   3716  N   ALA A 757      19.783  72.507  -0.101  1.00 29.51           N  
ATOM   3717  CA  ALA A 757      20.206  71.214   0.479  1.00 29.17           C  
ATOM   3718  C   ALA A 757      19.027  70.537   1.180  1.00 29.75           C  
ATOM   3719  O   ALA A 757      18.753  69.370   0.908  1.00 27.67           O  
ATOM   3720  CB  ALA A 757      21.360  71.416   1.445  1.00 30.63           C  
ATOM   3721  N   TYR A 758      18.267  71.292   2.001  1.00 27.54           N  
ATOM   3722  CA  TYR A 758      17.063  70.792   2.664  1.00 27.02           C  
ATOM   3723  C   TYR A 758      16.000  70.386   1.659  1.00 32.60           C  
ATOM   3724  O   TYR A 758      15.450  69.291   1.767  1.00 32.36           O  
ATOM   3725  CB  TYR A 758      16.508  71.807   3.689  1.00 27.85           C  
ATOM   3726  CG  TYR A 758      17.173  71.676   5.041  1.00 28.62           C  
ATOM   3727  CD1 TYR A 758      16.925  70.576   5.855  1.00 29.88           C  
ATOM   3728  CD2 TYR A 758      18.087  72.626   5.486  1.00 29.34           C  
ATOM   3729  CE1 TYR A 758      17.548  70.438   7.094  1.00 30.90           C  
ATOM   3730  CE2 TYR A 758      18.702  72.509   6.732  1.00 29.75           C  
ATOM   3731  CZ  TYR A 758      18.440  71.404   7.526  1.00 34.46           C  
ATOM   3732  OH  TYR A 758      19.123  71.212   8.703  1.00 30.73           O  
ATOM   3733  N   ALA A 759      15.778  71.223   0.630  1.00 30.37           N  
ATOM   3734  CA  ALA A 759      14.816  70.928  -0.445  1.00 29.82           C  
ATOM   3735  C   ALA A 759      15.167  69.645  -1.166  1.00 31.46           C  
ATOM   3736  O   ALA A 759      14.284  68.833  -1.405  1.00 29.12           O  
ATOM   3737  CB  ALA A 759      14.775  72.078  -1.446  1.00 30.49           C  
ATOM   3738  N   GLN A 760      16.457  69.449  -1.507  1.00 29.79           N  
ATOM   3739  CA  GLN A 760      16.905  68.260  -2.241  1.00 29.57           C  
ATOM   3740  C   GLN A 760      16.874  67.014  -1.370  1.00 30.39           C  
ATOM   3741  O   GLN A 760      16.531  65.951  -1.872  1.00 28.53           O  
ATOM   3742  CB  GLN A 760      18.268  68.490  -2.928  1.00 31.28           C  
ATOM   3743  CG  GLN A 760      18.136  69.588  -4.006  1.00 34.41           C  
ATOM   3744  CD  GLN A 760      19.275  69.745  -4.972  1.00 40.53           C  
ATOM   3745  NE2 GLN A 760      18.978  70.408  -6.050  1.00 28.42           N  
ATOM   3746  OE1 GLN A 760      20.409  69.296  -4.775  1.00 34.80           O  
ATOM   3747  N   MET A 761      17.179  67.139  -0.061  1.00 27.18           N  
ATOM   3748  CA  MET A 761      17.038  66.005   0.874  1.00 25.83           C  
ATOM   3749  C   MET A 761      15.561  65.551   0.905  1.00 27.78           C  
ATOM   3750  O   MET A 761      15.285  64.349   0.915  1.00 26.39           O  
ATOM   3751  CB  MET A 761      17.497  66.410   2.282  1.00 27.04           C  
ATOM   3752  CG  MET A 761      17.369  65.267   3.298  1.00 29.57           C  
ATOM   3753  SD  MET A 761      17.905  65.737   4.963  1.00 30.80           S  
ATOM   3754  CE  MET A 761      16.487  66.721   5.487  1.00 28.19           C  
ATOM   3755  N   TRP A 762      14.623  66.510   0.927  1.00 27.64           N  
ATOM   3756  CA  TRP A 762      13.179  66.202   0.891  1.00 27.91           C  
ATOM   3757  C   TRP A 762      12.804  65.509  -0.407  1.00 30.35           C  
ATOM   3758  O   TRP A 762      12.036  64.563  -0.367  1.00 29.51           O  
ATOM   3759  CB  TRP A 762      12.338  67.474   1.039  1.00 27.21           C  
ATOM   3760  CG  TRP A 762      12.382  68.130   2.389  1.00 28.18           C  
ATOM   3761  CD1 TRP A 762      12.917  67.628   3.544  1.00 31.17           C  
ATOM   3762  CD2 TRP A 762      11.903  69.443   2.704  1.00 28.01           C  
ATOM   3763  CE2 TRP A 762      12.147  69.662   4.082  1.00 31.88           C  
ATOM   3764  CE3 TRP A 762      11.252  70.446   1.959  1.00 28.42           C  
ATOM   3765  NE1 TRP A 762      12.789  68.549   4.566  1.00 31.20           N  
ATOM   3766  CZ2 TRP A 762      11.809  70.858   4.717  1.00 30.79           C  
ATOM   3767  CZ3 TRP A 762      10.905  71.624   2.591  1.00 29.72           C  
ATOM   3768  CH2 TRP A 762      11.175  71.822   3.957  1.00 30.70           C  
ATOM   3769  N   SER A 763      13.364  65.951  -1.572  1.00 27.51           N  
ATOM   3770  CA ASER A 763      13.066  65.331  -2.867  0.50 26.45           C  
ATOM   3771  CA BSER A 763      13.032  65.316  -2.850  0.50 26.24           C  
ATOM   3772  C   SER A 763      13.537  63.895  -2.883  1.00 29.26           C  
ATOM   3773  O   SER A 763      12.934  63.065  -3.551  1.00 28.24           O  
ATOM   3774  CB ASER A 763      13.753  66.094  -3.996  0.50 29.32           C  
ATOM   3775  CB BSER A 763      13.590  66.111  -4.030  0.50 28.58           C  
ATOM   3776  OG ASER A 763      13.396  67.465  -3.987  0.50 30.86           O  
ATOM   3777  OG BSER A 763      15.005  66.049  -4.107  0.50 27.51           O  
ATOM   3778  N   LEU A 764      14.632  63.606  -2.140  1.00 26.86           N  
ATOM   3779  CA ALEU A 764      15.198  62.259  -2.120  0.50 26.12           C  
ATOM   3780  CA BLEU A 764      15.217  62.266  -2.105  0.50 26.45           C  
ATOM   3781  C   LEU A 764      14.627  61.343  -1.039  1.00 30.01           C  
ATOM   3782  O   LEU A 764      14.396  60.169  -1.314  1.00 30.19           O  
ATOM   3783  CB ALEU A 764      16.731  62.306  -2.046  0.50 25.73           C  
ATOM   3784  CB BLEU A 764      16.746  62.339  -1.970  0.50 26.34           C  
ATOM   3785  CG ALEU A 764      17.458  62.964  -3.242  0.50 29.27           C  
ATOM   3786  CG BLEU A 764      17.511  61.021  -2.176  0.50 30.62           C  
ATOM   3787  CD1ALEU A 764      18.942  62.896  -3.058  0.50 28.60           C  
ATOM   3788  CD1BLEU A 764      17.306  60.450  -3.566  0.50 29.78           C  
ATOM   3789  CD2ALEU A 764      17.052  62.336  -4.597  0.50 29.71           C  
ATOM   3790  CD2BLEU A 764      18.965  61.190  -1.876  0.50 33.84           C  
ATOM   3791  N   MET A 765      14.412  61.841   0.181  1.00 27.48           N  
ATOM   3792  CA  MET A 765      13.906  60.972   1.262  1.00 25.92           C  
ATOM   3793  C   MET A 765      12.453  61.160   1.628  1.00 27.76           C  
ATOM   3794  O   MET A 765      11.835  60.215   2.119  1.00 26.70           O  
ATOM   3795  CB  MET A 765      14.777  61.120   2.529  1.00 28.33           C  
ATOM   3796  CG  MET A 765      16.272  60.789   2.306  1.00 32.92           C  
ATOM   3797  SD  MET A 765      16.534  59.005   2.167  1.00 37.56           S  
ATOM   3798  CE  MET A 765      17.182  58.940   0.628  1.00 35.18           C  
ATOM   3799  N   TYR A 766      11.930  62.377   1.475  1.00 23.38           N  
ATOM   3800  CA  TYR A 766      10.579  62.724   1.921  1.00 23.19           C  
ATOM   3801  C   TYR A 766       9.660  63.243   0.799  1.00 28.01           C  
ATOM   3802  O   TYR A 766       8.724  64.009   1.052  1.00 27.09           O  
ATOM   3803  CB  TYR A 766      10.682  63.741   3.073  1.00 23.53           C  
ATOM   3804  CG  TYR A 766      11.656  63.337   4.173  1.00 25.19           C  
ATOM   3805  CD1 TYR A 766      11.309  62.371   5.122  1.00 25.81           C  
ATOM   3806  CD2 TYR A 766      12.915  63.925   4.269  1.00 25.65           C  
ATOM   3807  CE1 TYR A 766      12.212  61.975   6.116  1.00 23.93           C  
ATOM   3808  CE2 TYR A 766      13.801  63.581   5.291  1.00 26.12           C  
ATOM   3809  CZ  TYR A 766      13.450  62.596   6.201  1.00 30.23           C  
ATOM   3810  OH  TYR A 766      14.344  62.258   7.180  1.00 26.92           O  
ATOM   3811  N   PHE A 767       9.912  62.787  -0.437  1.00 25.55           N  
ATOM   3812  CA  PHE A 767       9.156  63.128  -1.657  1.00 24.42           C  
ATOM   3813  C   PHE A 767       7.695  62.721  -1.542  1.00 27.13           C  
ATOM   3814  O   PHE A 767       6.868  63.226  -2.281  1.00 26.70           O  
ATOM   3815  CB  PHE A 767       9.765  62.362  -2.876  1.00 25.40           C  
ATOM   3816  CG  PHE A 767       9.948  60.875  -2.619  1.00 24.91           C  
ATOM   3817  CD1 PHE A 767       8.910  59.980  -2.841  1.00 26.90           C  
ATOM   3818  CD2 PHE A 767      11.132  60.389  -2.075  1.00 26.30           C  
ATOM   3819  CE1 PHE A 767       9.063  58.620  -2.547  1.00 27.32           C  
ATOM   3820  CE2 PHE A 767      11.300  59.022  -1.816  1.00 27.42           C  
ATOM   3821  CZ  PHE A 767      10.273  58.151  -2.051  1.00 25.37           C  
ATOM   3822  N   HIS A 768       7.397  61.743  -0.665  1.00 24.94           N  
ATOM   3823  CA  HIS A 768       6.088  61.134  -0.455  1.00 24.55           C  
ATOM   3824  C   HIS A 768       5.165  62.000   0.396  1.00 30.58           C  
ATOM   3825  O   HIS A 768       3.997  61.657   0.571  1.00 31.35           O  
ATOM   3826  CB  HIS A 768       6.254  59.698   0.119  1.00 24.41           C  
ATOM   3827  CG  HIS A 768       7.096  59.672   1.370  1.00 26.35           C  
ATOM   3828  CD2 HIS A 768       6.744  59.908   2.650  1.00 26.80           C  
ATOM   3829  ND1 HIS A 768       8.460  59.468   1.315  1.00 28.58           N  
ATOM   3830  CE1 HIS A 768       8.895  59.558   2.566  1.00 26.48           C  
ATOM   3831  NE2 HIS A 768       7.899  59.831   3.403  1.00 27.38           N  
ATOM   3832  N   ARG A 769       5.680  63.138   0.895  1.00 27.67           N  
ATOM   3833  CA  ARG A 769       4.939  64.119   1.685  1.00 27.06           C  
ATOM   3834  C   ARG A 769       4.580  65.250   0.730  1.00 31.05           C  
ATOM   3835  O   ARG A 769       5.491  65.899   0.205  1.00 29.97           O  
ATOM   3836  CB  ARG A 769       5.804  64.662   2.845  1.00 25.09           C  
ATOM   3837  CG  ARG A 769       6.481  63.603   3.737  1.00 28.79           C  
ATOM   3838  CD  ARG A 769       5.538  62.548   4.305  1.00 25.24           C  
ATOM   3839  NE  ARG A 769       4.379  63.168   4.929  1.00 26.42           N  
ATOM   3840  CZ  ARG A 769       4.314  63.548   6.189  1.00 33.51           C  
ATOM   3841  NH1 ARG A 769       3.240  64.181   6.638  1.00 28.45           N1+
ATOM   3842  NH2 ARG A 769       5.319  63.291   7.021  1.00 29.56           N  
ATOM   3843  N   ARG A 770       3.262  65.432   0.452  1.00 27.85           N  
ATOM   3844  CA  ARG A 770       2.735  66.419  -0.511  1.00 28.29           C  
ATOM   3845  C   ARG A 770       3.303  67.834  -0.295  1.00 30.62           C  
ATOM   3846  O   ARG A 770       3.829  68.420  -1.231  1.00 28.29           O  
ATOM   3847  CB  ARG A 770       1.198  66.434  -0.494  1.00 25.87           C  
ATOM   3848  CG  ARG A 770       0.563  65.244  -1.202  1.00 29.33           C  
ATOM   3849  CD  ARG A 770      -0.919  65.062  -0.858  1.00 27.62           C  
ATOM   3850  NE  ARG A 770      -1.440  63.839  -1.484  1.00 28.21           N  
ATOM   3851  CZ  ARG A 770      -1.212  62.609  -1.029  1.00 45.16           C  
ATOM   3852  NH1 ARG A 770      -0.510  62.422   0.094  1.00 24.00           N1+
ATOM   3853  NH2 ARG A 770      -1.657  61.554  -1.702  1.00 29.82           N  
ATOM   3854  N   ASP A 771       3.252  68.348   0.966  1.00 27.09           N  
ATOM   3855  CA  ASP A 771       3.764  69.682   1.312  1.00 24.56           C  
ATOM   3856  C   ASP A 771       5.253  69.802   1.091  1.00 29.91           C  
ATOM   3857  O   ASP A 771       5.707  70.881   0.692  1.00 29.98           O  
ATOM   3858  CB  ASP A 771       3.475  70.024   2.778  1.00 25.33           C  
ATOM   3859  CG  ASP A 771       2.011  70.039   3.153  1.00 30.49           C  
ATOM   3860  OD1 ASP A 771       1.168  70.077   2.238  1.00 29.02           O  
ATOM   3861  OD2 ASP A 771       1.710  70.004   4.376  1.00 27.96           O1-
ATOM   3862  N   LEU A 772       6.024  68.720   1.362  1.00 25.32           N  
ATOM   3863  CA  LEU A 772       7.473  68.798   1.192  1.00 26.26           C  
ATOM   3864  C   LEU A 772       7.874  68.738  -0.278  1.00 30.16           C  
ATOM   3865  O   LEU A 772       8.845  69.383  -0.641  1.00 30.01           O  
ATOM   3866  CB  LEU A 772       8.246  67.766   2.034  1.00 25.46           C  
ATOM   3867  CG  LEU A 772       7.943  67.771   3.554  1.00 28.17           C  
ATOM   3868  CD1 LEU A 772       8.894  66.860   4.269  1.00 26.67           C  
ATOM   3869  CD2 LEU A 772       8.049  69.183   4.146  1.00 28.65           C  
ATOM   3870  N   ARG A 773       7.151  67.974  -1.116  1.00 27.45           N  
ATOM   3871  CA  ARG A 773       7.467  67.985  -2.553  1.00 28.11           C  
ATOM   3872  C   ARG A 773       7.190  69.382  -3.125  1.00 32.25           C  
ATOM   3873  O   ARG A 773       8.021  69.919  -3.850  1.00 32.23           O  
ATOM   3874  CB  ARG A 773       6.704  66.925  -3.349  1.00 29.61           C  
ATOM   3875  CG  ARG A 773       7.473  66.649  -4.665  1.00 33.70           C  
ATOM   3876  CD  ARG A 773       6.854  65.629  -5.587  1.00 33.31           C  
ATOM   3877  NE  ARG A 773       6.655  64.334  -4.935  1.00 30.50           N  
ATOM   3878  CZ  ARG A 773       6.285  63.235  -5.577  1.00 42.02           C  
ATOM   3879  NH1 ARG A 773       6.078  63.262  -6.889  1.00 31.43           N1+
ATOM   3880  NH2 ARG A 773       6.074  62.111  -4.909  1.00 25.39           N  
ATOM   3881  N   LEU A 774       6.043  69.963  -2.781  1.00 30.67           N  
ATOM   3882  CA  LEU A 774       5.667  71.305  -3.217  1.00 32.67           C  
ATOM   3883  C   LEU A 774       6.691  72.340  -2.704  1.00 37.20           C  
ATOM   3884  O   LEU A 774       7.227  73.086  -3.530  1.00 38.15           O  
ATOM   3885  CB  LEU A 774       4.251  71.641  -2.727  1.00 33.23           C  
ATOM   3886  CG  LEU A 774       3.482  72.765  -3.417  1.00 38.48           C  
ATOM   3887  CD1 LEU A 774       2.024  72.709  -3.001  1.00 39.84           C  
ATOM   3888  CD2 LEU A 774       4.002  74.146  -3.015  1.00 40.57           C  
ATOM   3889  N   ALA A 775       6.988  72.385  -1.363  1.00 30.77           N  
ATOM   3890  CA  ALA A 775       7.990  73.325  -0.822  1.00 28.64           C  
ATOM   3891  C   ALA A 775       9.380  73.089  -1.451  1.00 32.27           C  
ATOM   3892  O   ALA A 775      10.098  74.049  -1.708  1.00 30.44           O  
ATOM   3893  CB  ALA A 775       8.086  73.206   0.697  1.00 28.92           C  
ATOM   3894  N   SER A 776       9.761  71.809  -1.698  1.00 28.24           N  
ATOM   3895  CA  SER A 776      11.059  71.502  -2.306  1.00 27.91           C  
ATOM   3896  C   SER A 776      11.149  72.090  -3.741  1.00 34.64           C  
ATOM   3897  O   SER A 776      12.174  72.656  -4.100  1.00 34.47           O  
ATOM   3898  CB  SER A 776      11.300  69.999  -2.341  1.00 28.55           C  
ATOM   3899  OG  SER A 776      12.433  69.752  -3.156  1.00 32.56           O  
ATOM   3900  N   ASN A 777      10.070  71.944  -4.538  1.00 32.70           N  
ATOM   3901  CA  ASN A 777       9.964  72.478  -5.896  1.00 32.63           C  
ATOM   3902  C   ASN A 777      10.063  74.002  -5.841  1.00 37.72           C  
ATOM   3903  O   ASN A 777      10.819  74.594  -6.615  1.00 38.00           O  
ATOM   3904  CB  ASN A 777       8.642  72.036  -6.536  1.00 32.39           C  
ATOM   3905  CG  ASN A 777       8.689  70.621  -7.050  1.00 46.42           C  
ATOM   3906  ND2 ASN A 777       7.554  69.948  -7.084  1.00 42.01           N  
ATOM   3907  OD1 ASN A 777       9.740  70.106  -7.405  1.00 43.53           O  
ATOM   3908  N   ALA A 778       9.383  74.616  -4.862  1.00 32.46           N  
ATOM   3909  CA  ALA A 778       9.400  76.055  -4.639  1.00 31.87           C  
ATOM   3910  C   ALA A 778      10.810  76.566  -4.337  1.00 34.44           C  
ATOM   3911  O   ALA A 778      11.255  77.498  -4.999  1.00 32.99           O  
ATOM   3912  CB  ALA A 778       8.425  76.434  -3.531  1.00 32.26           C  
ATOM   3913  N   ILE A 779      11.522  75.942  -3.374  1.00 33.23           N  
ATOM   3914  CA  ILE A 779      12.898  76.313  -2.981  1.00 33.04           C  
ATOM   3915  C   ILE A 779      13.843  76.187  -4.176  1.00 35.69           C  
ATOM   3916  O   ILE A 779      14.587  77.113  -4.449  1.00 33.61           O  
ATOM   3917  CB  ILE A 779      13.413  75.527  -1.722  1.00 35.44           C  
ATOM   3918  CG1 ILE A 779      12.602  75.886  -0.468  1.00 36.70           C  
ATOM   3919  CG2 ILE A 779      14.910  75.774  -1.471  1.00 34.41           C  
ATOM   3920  CD1 ILE A 779      12.618  74.789   0.670  1.00 41.16           C  
ATOM   3921  N   CYS A 780      13.775  75.068  -4.905  1.00 34.81           N  
ATOM   3922  CA  CYS A 780      14.644  74.836  -6.072  1.00 35.71           C  
ATOM   3923  C   CYS A 780      14.331  75.758  -7.253  1.00 39.91           C  
ATOM   3924  O   CYS A 780      15.207  75.996  -8.069  1.00 40.42           O  
ATOM   3925  CB  CYS A 780      14.646  73.367  -6.478  1.00 35.71           C  
ATOM   3926  SG  CYS A 780      15.297  72.274  -5.193  1.00 40.19           S  
ATOM   3927  N   SER A 781      13.115  76.298  -7.314  1.00 36.65           N  
ATOM   3928  CA  SER A 781      12.726  77.275  -8.324  1.00 36.34           C  
ATOM   3929  C   SER A 781      13.230  78.677  -7.917  1.00 38.84           C  
ATOM   3930  O   SER A 781      13.476  79.516  -8.780  1.00 39.12           O  
ATOM   3931  CB  SER A 781      11.210  77.316  -8.473  1.00 39.20           C  
ATOM   3932  OG  SER A 781      10.702  76.131  -9.058  1.00 44.52           O  
ATOM   3933  N   ALA A 782      13.359  78.931  -6.604  1.00 33.60           N  
ATOM   3934  CA  ALA A 782      13.790  80.222  -6.049  1.00 32.42           C  
ATOM   3935  C   ALA A 782      15.306  80.408  -5.962  1.00 35.19           C  
ATOM   3936  O   ALA A 782      15.781  81.539  -5.858  1.00 34.41           O  
ATOM   3937  CB  ALA A 782      13.171  80.415  -4.674  1.00 33.12           C  
ATOM   3938  N   VAL A 783      16.057  79.307  -5.935  1.00 31.73           N  
ATOM   3939  CA  VAL A 783      17.510  79.318  -5.783  1.00 32.04           C  
ATOM   3940  C   VAL A 783      18.147  79.082  -7.179  1.00 38.36           C  
ATOM   3941  O   VAL A 783      17.678  78.192  -7.904  1.00 38.10           O  
ATOM   3942  CB  VAL A 783      17.949  78.265  -4.718  1.00 35.85           C  
ATOM   3943  CG1 VAL A 783      19.467  78.125  -4.635  1.00 35.56           C  
ATOM   3944  CG2 VAL A 783      17.370  78.608  -3.339  1.00 35.48           C  
ATOM   3945  N   PRO A 784      19.162  79.890  -7.600  1.00 36.54           N  
ATOM   3946  CA  PRO A 784      19.781  79.671  -8.932  1.00 36.98           C  
ATOM   3947  C   PRO A 784      20.181  78.209  -9.163  1.00 42.31           C  
ATOM   3948  O   PRO A 784      20.723  77.572  -8.257  1.00 42.16           O  
ATOM   3949  CB  PRO A 784      20.982  80.621  -8.912  1.00 38.26           C  
ATOM   3950  CG  PRO A 784      20.568  81.704  -8.016  1.00 41.75           C  
ATOM   3951  CD  PRO A 784      19.805  81.024  -6.907  1.00 37.32           C  
ATOM   3952  N   VAL A 785      19.803  77.647 -10.325  1.00 41.83           N  
ATOM   3953  CA  VAL A 785      20.043  76.233 -10.698  1.00 42.60           C  
ATOM   3954  C   VAL A 785      21.483  75.785 -10.537  1.00 44.22           C  
ATOM   3955  O   VAL A 785      21.716  74.631 -10.163  1.00 42.05           O  
ATOM   3956  CB  VAL A 785      19.545  75.836 -12.114  1.00 48.74           C  
ATOM   3957  CG1 VAL A 785      18.827  74.501 -12.083  1.00 48.63           C  
ATOM   3958  CG2 VAL A 785      18.669  76.906 -12.747  1.00 49.65           C  
ATOM   3959  N   HIS A 786      22.454  76.672 -10.845  1.00 41.28           N  
ATOM   3960  CA  HIS A 786      23.870  76.303 -10.794  1.00 41.98           C  
ATOM   3961  C   HIS A 786      24.523  76.477  -9.422  1.00 45.80           C  
ATOM   3962  O   HIS A 786      25.645  76.000  -9.248  1.00 45.21           O  
ATOM   3963  CB  HIS A 786      24.681  76.997 -11.911  1.00 43.14           C  
ATOM   3964  CG  HIS A 786      24.146  76.647 -13.260  1.00 46.67           C  
ATOM   3965  CD2 HIS A 786      23.909  75.426 -13.801  1.00 48.46           C  
ATOM   3966  ND1 HIS A 786      23.630  77.619 -14.109  1.00 48.85           N  
ATOM   3967  CE1 HIS A 786      23.149  76.960 -15.156  1.00 48.12           C  
ATOM   3968  NE2 HIS A 786      23.296  75.640 -15.018  1.00 48.33           N  
ATOM   3969  N   TRP A 787      23.806  77.028  -8.420  1.00 42.61           N  
ATOM   3970  CA  TRP A 787      24.363  77.154  -7.067  1.00 42.83           C  
ATOM   3971  C   TRP A 787      24.355  75.786  -6.366  1.00 45.78           C  
ATOM   3972  O   TRP A 787      23.333  75.111  -6.327  1.00 45.73           O  
ATOM   3973  CB  TRP A 787      23.591  78.197  -6.239  1.00 42.49           C  
ATOM   3974  CG  TRP A 787      23.842  79.635  -6.616  1.00 44.12           C  
ATOM   3975  CD1 TRP A 787      24.526  80.109  -7.706  1.00 47.32           C  
ATOM   3976  CD2 TRP A 787      23.386  80.787  -5.898  1.00 43.89           C  
ATOM   3977  CE2 TRP A 787      23.859  81.929  -6.587  1.00 47.94           C  
ATOM   3978  CE3 TRP A 787      22.616  80.968  -4.732  1.00 44.83           C  
ATOM   3979  NE1 TRP A 787      24.533  81.488  -7.698  1.00 46.67           N  
ATOM   3980  CZ2 TRP A 787      23.570  83.230  -6.160  1.00 47.20           C  
ATOM   3981  CZ3 TRP A 787      22.344  82.257  -4.308  1.00 46.09           C  
ATOM   3982  CH2 TRP A 787      22.832  83.369  -5.006  1.00 46.67           C  
ATOM   3983  N   VAL A 788      25.509  75.378  -5.857  1.00 42.15           N  
ATOM   3984  CA  VAL A 788      25.751  74.096  -5.202  1.00 41.97           C  
ATOM   3985  C   VAL A 788      25.220  74.135  -3.763  1.00 45.05           C  
ATOM   3986  O   VAL A 788      25.602  75.041  -3.017  1.00 43.67           O  
ATOM   3987  CB  VAL A 788      27.279  73.735  -5.218  1.00 45.55           C  
ATOM   3988  CG1 VAL A 788      27.537  72.339  -4.649  1.00 45.16           C  
ATOM   3989  CG2 VAL A 788      27.864  73.840  -6.623  1.00 45.20           C  
ATOM   3990  N   PRO A 789      24.402  73.135  -3.325  1.00 41.74           N  
ATOM   3991  CA  PRO A 789      23.985  73.102  -1.907  1.00 42.09           C  
ATOM   3992  C   PRO A 789      25.209  73.095  -0.971  1.00 47.32           C  
ATOM   3993  O   PRO A 789      26.216  72.442  -1.279  1.00 47.04           O  
ATOM   3994  CB  PRO A 789      23.200  71.785  -1.796  1.00 43.05           C  
ATOM   3995  CG  PRO A 789      22.818  71.440  -3.155  1.00 46.38           C  
ATOM   3996  CD  PRO A 789      23.887  71.960  -4.054  1.00 42.20           C  
ATOM   3997  N   THR A 790      25.154  73.884   0.119  1.00 45.11           N  
ATOM   3998  CA  THR A 790      26.251  73.981   1.087  1.00 45.01           C  
ATOM   3999  C   THR A 790      25.795  73.627   2.484  1.00 46.90           C  
ATOM   4000  O   THR A 790      24.592  73.504   2.740  1.00 46.22           O  
ATOM   4001  CB  THR A 790      26.993  75.338   1.035  1.00 59.40           C  
ATOM   4002  CG2 THR A 790      27.784  75.528  -0.252  1.00 62.56           C  
ATOM   4003  OG1 THR A 790      26.071  76.407   1.227  1.00 61.95           O  
ATOM   4004  N   SER A 791      26.783  73.451   3.386  1.00 42.15           N  
ATOM   4005  CA  SER A 791      26.644  73.060   4.780  1.00 41.54           C  
ATOM   4006  C   SER A 791      26.040  71.647   4.817  1.00 44.77           C  
ATOM   4007  O   SER A 791      26.196  70.902   3.857  1.00 46.35           O  
ATOM   4008  CB  SER A 791      25.823  74.089   5.556  1.00 44.51           C  
ATOM   4009  OG  SER A 791      25.951  73.898   6.953  1.00 56.57           O  
ATOM   4010  N   ARG A 792      25.398  71.261   5.899  1.00 39.08           N  
ATOM   4011  CA  ARG A 792      24.797  69.948   5.967  1.00 39.18           C  
ATOM   4012  C   ARG A 792      23.441  70.041   6.584  1.00 40.45           C  
ATOM   4013  O   ARG A 792      23.205  70.906   7.421  1.00 41.08           O  
ATOM   4014  CB  ARG A 792      25.711  68.898   6.639  1.00 41.05           C  
ATOM   4015  CG  ARG A 792      26.329  69.297   7.963  1.00 56.32           C  
ATOM   4016  CD  ARG A 792      27.651  68.576   8.134  1.00 75.37           C  
ATOM   4017  NE  ARG A 792      27.484  67.157   8.461  1.00 85.63           N  
ATOM   4018  CZ  ARG A 792      28.472  66.268   8.458  1.00 98.09           C  
ATOM   4019  NH1 ARG A 792      29.707  66.638   8.139  1.00 82.99           N1+
ATOM   4020  NH2 ARG A 792      28.234  65.002   8.775  1.00 85.06           N  
ATOM   4021  N   THR A 793      22.539  69.182   6.146  1.00 34.59           N  
ATOM   4022  CA  THR A 793      21.165  69.180   6.635  1.00 32.93           C  
ATOM   4023  C   THR A 793      21.040  68.463   7.978  1.00 37.92           C  
ATOM   4024  O   THR A 793      20.094  68.716   8.732  1.00 38.83           O  
ATOM   4025  CB  THR A 793      20.254  68.569   5.584  1.00 32.93           C  
ATOM   4026  CG2 THR A 793      20.256  69.351   4.294  1.00 31.03           C  
ATOM   4027  OG1 THR A 793      20.653  67.216   5.334  1.00 34.41           O  
ATOM   4028  N   THR A 794      21.987  67.556   8.253  1.00 33.62           N  
ATOM   4029  CA  THR A 794      22.038  66.690   9.425  1.00 34.26           C  
ATOM   4030  C   THR A 794      23.452  66.159   9.643  1.00 39.46           C  
ATOM   4031  O   THR A 794      24.230  66.103   8.698  1.00 35.82           O  
ATOM   4032  CB  THR A 794      21.046  65.509   9.254  1.00 37.00           C  
ATOM   4033  CG2 THR A 794      21.244  64.748   7.958  1.00 33.40           C  
ATOM   4034  OG1 THR A 794      21.189  64.609  10.343  1.00 37.87           O  
ATOM   4035  N   TRP A 795      23.747  65.717  10.876  1.00 40.99           N  
ATOM   4036  CA  TRP A 795      25.013  65.091  11.260  1.00 44.45           C  
ATOM   4037  C   TRP A 795      24.794  63.594  11.510  1.00 42.34           C  
ATOM   4038  O   TRP A 795      25.709  62.893  11.957  1.00 40.70           O  
ATOM   4039  CB  TRP A 795      25.597  65.777  12.506  1.00 47.65           C  
ATOM   4040  CG  TRP A 795      26.166  67.134  12.215  1.00 52.34           C  
ATOM   4041  CD1 TRP A 795      25.470  68.298  12.062  1.00 56.02           C  
ATOM   4042  CD2 TRP A 795      27.542  67.450  11.949  1.00 53.89           C  
ATOM   4043  CE2 TRP A 795      27.610  68.836  11.680  1.00 58.82           C  
ATOM   4044  CE3 TRP A 795      28.733  66.698  11.936  1.00 56.36           C  
ATOM   4045  NE1 TRP A 795      26.333  69.330  11.760  1.00 56.81           N  
ATOM   4046  CZ2 TRP A 795      28.822  69.489  11.405  1.00 59.07           C  
ATOM   4047  CZ3 TRP A 795      29.933  67.346  11.655  1.00 58.60           C  
ATOM   4048  CH2 TRP A 795      29.970  68.724  11.397  1.00 59.38           C  
ATOM   4049  N   SER A 796      23.576  63.100  11.212  1.00 35.26           N  
ATOM   4050  CA  SER A 796      23.208  61.695  11.391  1.00 33.48           C  
ATOM   4051  C   SER A 796      24.150  60.787  10.622  1.00 37.34           C  
ATOM   4052  O   SER A 796      24.488  61.079   9.474  1.00 36.46           O  
ATOM   4053  CB  SER A 796      21.780  61.444  10.916  1.00 31.70           C  
ATOM   4054  OG  SER A 796      21.430  60.089  11.145  1.00 31.17           O  
ATOM   4055  N   ILE A 797      24.512  59.654  11.232  1.00 34.96           N  
ATOM   4056  CA  ILE A 797      25.397  58.657  10.628  1.00 35.31           C  
ATOM   4057  C   ILE A 797      24.670  57.935   9.509  1.00 37.46           C  
ATOM   4058  O   ILE A 797      25.317  57.363   8.642  1.00 36.83           O  
ATOM   4059  CB  ILE A 797      26.034  57.673  11.663  1.00 39.87           C  
ATOM   4060  CG1 ILE A 797      25.061  56.536  12.111  1.00 39.77           C  
ATOM   4061  CG2 ILE A 797      26.652  58.411  12.875  1.00 44.08           C  
ATOM   4062  CD1 ILE A 797      24.019  56.882  13.053  1.00 57.19           C  
ATOM   4063  N   HIS A 798      23.316  57.978   9.531  1.00 32.05           N  
ATOM   4064  CA  HIS A 798      22.441  57.361   8.528  1.00 30.79           C  
ATOM   4065  C   HIS A 798      22.261  58.207   7.253  1.00 32.67           C  
ATOM   4066  O   HIS A 798      21.638  57.743   6.289  1.00 33.31           O  
ATOM   4067  CB  HIS A 798      21.078  57.039   9.155  1.00 31.29           C  
ATOM   4068  CG  HIS A 798      21.189  56.209  10.393  1.00 35.25           C  
ATOM   4069  CD2 HIS A 798      20.994  56.553  11.686  1.00 36.82           C  
ATOM   4070  ND1 HIS A 798      21.501  54.868  10.332  1.00 36.97           N  
ATOM   4071  CE1 HIS A 798      21.508  54.439  11.584  1.00 35.98           C  
ATOM   4072  NE2 HIS A 798      21.219  55.421  12.433  1.00 36.69           N  
ATOM   4073  N   ALA A 799      22.790  59.425   7.255  1.00 27.32           N  
ATOM   4074  CA  ALA A 799      22.736  60.349   6.122  1.00 27.94           C  
ATOM   4075  C   ALA A 799      23.954  60.154   5.213  1.00 32.48           C  
ATOM   4076  O   ALA A 799      25.090  60.144   5.693  1.00 30.89           O  
ATOM   4077  CB  ALA A 799      22.675  61.788   6.611  1.00 28.74           C  
ATOM   4078  N   HIS A 800      23.710  59.961   3.907  1.00 29.07           N  
ATOM   4079  CA  HIS A 800      24.786  59.785   2.930  1.00 28.44           C  
ATOM   4080  C   HIS A 800      24.895  61.012   2.009  1.00 33.49           C  
ATOM   4081  O   HIS A 800      25.743  61.048   1.114  1.00 34.30           O  
ATOM   4082  CB  HIS A 800      24.653  58.451   2.179  1.00 29.17           C  
ATOM   4083  CG  HIS A 800      24.751  57.245   3.070  1.00 32.42           C  
ATOM   4084  CD2 HIS A 800      25.099  57.148   4.379  1.00 34.44           C  
ATOM   4085  ND1 HIS A 800      24.498  55.972   2.589  1.00 34.39           N  
ATOM   4086  CE1 HIS A 800      24.648  55.156   3.624  1.00 33.73           C  
ATOM   4087  NE2 HIS A 800      24.986  55.818   4.726  1.00 33.89           N  
ATOM   4088  N   HIS A 801      24.027  62.026   2.246  1.00 29.07           N  
ATOM   4089  CA  HIS A 801      24.048  63.334   1.592  1.00 28.45           C  
ATOM   4090  C   HIS A 801      24.066  63.290   0.050  1.00 33.20           C  
ATOM   4091  O   HIS A 801      24.765  64.087  -0.580  1.00 33.12           O  
ATOM   4092  CB  HIS A 801      25.244  64.146   2.134  1.00 29.30           C  
ATOM   4093  CG  HIS A 801      25.307  64.181   3.627  1.00 32.59           C  
ATOM   4094  CD2 HIS A 801      25.969  63.368   4.484  1.00 33.23           C  
ATOM   4095  ND1 HIS A 801      24.593  65.114   4.353  1.00 34.82           N  
ATOM   4096  CE1 HIS A 801      24.850  64.846   5.626  1.00 33.55           C  
ATOM   4097  NE2 HIS A 801      25.675  63.803   5.748  1.00 33.15           N  
ATOM   4098  N   GLN A 802      23.245  62.413  -0.558  1.00 29.93           N  
ATOM   4099  CA  GLN A 802      23.166  62.312  -2.030  1.00 29.51           C  
ATOM   4100  C   GLN A 802      22.516  63.562  -2.636  1.00 34.06           C  
ATOM   4101  O   GLN A 802      22.582  63.774  -3.848  1.00 33.28           O  
ATOM   4102  CB  GLN A 802      22.425  61.033  -2.464  1.00 30.32           C  
ATOM   4103  CG  GLN A 802      23.061  59.732  -1.958  1.00 28.51           C  
ATOM   4104  CD  GLN A 802      22.336  59.145  -0.768  1.00 44.69           C  
ATOM   4105  NE2 GLN A 802      21.867  59.983   0.136  1.00 23.25           N  
ATOM   4106  OE1 GLN A 802      22.188  57.924  -0.642  1.00 44.32           O  
ATOM   4107  N   TRP A 803      21.879  64.391  -1.783  1.00 30.52           N  
ATOM   4108  CA  TRP A 803      21.223  65.643  -2.173  1.00 30.26           C  
ATOM   4109  C   TRP A 803      22.210  66.802  -2.313  1.00 34.34           C  
ATOM   4110  O   TRP A 803      21.824  67.909  -2.702  1.00 33.66           O  
ATOM   4111  CB  TRP A 803      20.165  65.999  -1.125  1.00 28.65           C  
ATOM   4112  CG  TRP A 803      20.663  65.961   0.291  1.00 28.63           C  
ATOM   4113  CD1 TRP A 803      21.187  66.995   1.012  1.00 31.43           C  
ATOM   4114  CD2 TRP A 803      20.559  64.851   1.192  1.00 27.66           C  
ATOM   4115  CE2 TRP A 803      21.078  65.270   2.436  1.00 30.84           C  
ATOM   4116  CE3 TRP A 803      20.055  63.541   1.068  1.00 28.35           C  
ATOM   4117  NE1 TRP A 803      21.457  66.584   2.300  1.00 30.32           N  
ATOM   4118  CZ2 TRP A 803      21.138  64.418   3.542  1.00 28.90           C  
ATOM   4119  CZ3 TRP A 803      20.151  62.688   2.154  1.00 29.41           C  
ATOM   4120  CH2 TRP A 803      20.706  63.127   3.371  1.00 29.55           C  
ATOM   4121  N   MET A 804      23.471  66.572  -1.925  1.00 33.62           N  
ATOM   4122  CA  MET A 804      24.522  67.584  -1.973  1.00 33.70           C  
ATOM   4123  C   MET A 804      25.144  67.550  -3.372  1.00 40.20           C  
ATOM   4124  O   MET A 804      26.281  67.124  -3.546  1.00 40.46           O  
ATOM   4125  CB  MET A 804      25.551  67.348  -0.854  1.00 35.33           C  
ATOM   4126  CG  MET A 804      24.930  67.389   0.565  1.00 38.16           C  
ATOM   4127  SD  MET A 804      24.158  68.970   1.005  1.00 41.71           S  
ATOM   4128  CE  MET A 804      25.614  70.023   1.016  1.00 39.44           C  
ATOM   4129  N   THR A 805      24.364  67.965  -4.371  1.00 37.58           N  
ATOM   4130  CA  THR A 805      24.763  67.949  -5.784  1.00 37.34           C  
ATOM   4131  C   THR A 805      23.912  68.938  -6.601  1.00 39.99           C  
ATOM   4132  O   THR A 805      22.907  69.445  -6.099  1.00 37.95           O  
ATOM   4133  CB  THR A 805      24.615  66.503  -6.317  1.00 47.22           C  
ATOM   4134  CG2 THR A 805      23.170  66.034  -6.386  1.00 45.97           C  
ATOM   4135  OG1 THR A 805      25.194  66.397  -7.602  1.00 45.81           O  
ATOM   4136  N   THR A 806      24.306  69.199  -7.860  1.00 36.23           N  
ATOM   4137  CA  THR A 806      23.514  70.025  -8.783  1.00 36.60           C  
ATOM   4138  C   THR A 806      22.987  69.109  -9.875  1.00 41.07           C  
ATOM   4139  O   THR A 806      22.340  69.550 -10.822  1.00 41.62           O  
ATOM   4140  CB  THR A 806      24.239  71.275  -9.279  1.00 44.43           C  
ATOM   4141  CG2 THR A 806      24.345  72.340  -8.212  1.00 43.83           C  
ATOM   4142  OG1 THR A 806      25.525  70.903  -9.748  1.00 41.61           O  
ATOM   4143  N   GLU A 807      23.231  67.801  -9.705  1.00 36.84           N  
ATOM   4144  CA  GLU A 807      22.700  66.792 -10.591  1.00 37.27           C  
ATOM   4145  C   GLU A 807      21.166  66.832 -10.461  1.00 43.94           C  
ATOM   4146  O   GLU A 807      20.632  67.281  -9.428  1.00 44.67           O  
ATOM   4147  CB  GLU A 807      23.274  65.430 -10.185  1.00 38.73           C  
ATOM   4148  CG  GLU A 807      22.765  64.236 -10.969  1.00 47.36           C  
ATOM   4149  CD  GLU A 807      23.634  62.995 -10.920  1.00 64.94           C  
ATOM   4150  OE1 GLU A 807      24.250  62.723  -9.864  1.00 53.24           O  
ATOM   4151  OE2 GLU A 807      23.679  62.278 -11.946  1.00 60.66           O1-
ATOM   4152  N   ASP A 808      20.467  66.425 -11.529  1.00 39.13           N  
ATOM   4153  CA  ASP A 808      19.016  66.363 -11.587  1.00 38.85           C  
ATOM   4154  C   ASP A 808      18.522  65.444 -10.434  1.00 39.45           C  
ATOM   4155  O   ASP A 808      19.016  64.316 -10.284  1.00 36.19           O  
ATOM   4156  CB  ASP A 808      18.606  65.832 -12.971  1.00 41.62           C  
ATOM   4157  CG  ASP A 808      17.178  65.373 -13.075  1.00 58.21           C  
ATOM   4158  OD1 ASP A 808      16.281  66.239 -13.117  1.00 61.19           O  
ATOM   4159  OD2 ASP A 808      16.957  64.148 -13.121  1.00 65.13           O1-
ATOM   4160  N   MET A 809      17.574  65.943  -9.613  1.00 36.65           N  
ATOM   4161  CA  MET A 809      17.087  65.169  -8.465  1.00 35.83           C  
ATOM   4162  C   MET A 809      16.336  63.917  -8.871  1.00 36.71           C  
ATOM   4163  O   MET A 809      16.470  62.914  -8.189  1.00 35.45           O  
ATOM   4164  CB  MET A 809      16.296  66.026  -7.468  1.00 38.29           C  
ATOM   4165  CG  MET A 809      17.200  66.823  -6.523  1.00 41.55           C  
ATOM   4166  SD  MET A 809      18.492  65.845  -5.701  1.00 46.56           S  
ATOM   4167  CE  MET A 809      19.806  66.453  -6.403  1.00 43.37           C  
ATOM   4168  N   LEU A 810      15.665  63.911 -10.032  1.00 33.21           N  
ATOM   4169  CA  LEU A 810      15.001  62.687 -10.489  1.00 32.05           C  
ATOM   4170  C   LEU A 810      16.020  61.580 -10.839  1.00 34.61           C  
ATOM   4171  O   LEU A 810      15.761  60.410 -10.559  1.00 34.27           O  
ATOM   4172  CB  LEU A 810      13.989  62.965 -11.624  1.00 31.62           C  
ATOM   4173  CG  LEU A 810      13.130  61.777 -12.109  1.00 36.12           C  
ATOM   4174  CD1 LEU A 810      12.266  61.145 -10.964  1.00 34.31           C  
ATOM   4175  CD2 LEU A 810      12.296  62.169 -13.332  1.00 37.59           C  
ATOM   4176  N   THR A 811      17.187  61.953 -11.399  1.00 32.40           N  
ATOM   4177  CA  THR A 811      18.288  61.030 -11.705  1.00 32.81           C  
ATOM   4178  C   THR A 811      18.867  60.473 -10.382  1.00 33.98           C  
ATOM   4179  O   THR A 811      19.053  59.267 -10.264  1.00 32.34           O  
ATOM   4180  CB  THR A 811      19.350  61.734 -12.591  1.00 42.45           C  
ATOM   4181  CG2 THR A 811      20.515  60.819 -12.952  1.00 38.68           C  
ATOM   4182  OG1 THR A 811      18.716  62.204 -13.792  1.00 42.66           O  
ATOM   4183  N   VAL A 812      19.117  61.343  -9.384  1.00 31.38           N  
ATOM   4184  CA  VAL A 812      19.583  60.868  -8.059  1.00 31.13           C  
ATOM   4185  C   VAL A 812      18.497  59.914  -7.439  1.00 33.22           C  
ATOM   4186  O   VAL A 812      18.838  58.824  -6.950  1.00 31.21           O  
ATOM   4187  CB  VAL A 812      19.982  62.008  -7.079  1.00 34.68           C  
ATOM   4188  CG1 VAL A 812      20.633  61.431  -5.828  1.00 34.07           C  
ATOM   4189  CG2 VAL A 812      20.930  63.012  -7.739  1.00 35.00           C  
ATOM   4190  N   TRP A 813      17.204  60.307  -7.521  1.00 28.56           N  
ATOM   4191  CA  TRP A 813      16.080  59.505  -6.996  1.00 28.74           C  
ATOM   4192  C   TRP A 813      16.143  58.097  -7.583  1.00 32.13           C  
ATOM   4193  O   TRP A 813      16.136  57.128  -6.821  1.00 30.72           O  
ATOM   4194  CB  TRP A 813      14.724  60.181  -7.309  1.00 28.44           C  
ATOM   4195  CG  TRP A 813      13.563  59.554  -6.583  1.00 28.91           C  
ATOM   4196  CD1 TRP A 813      13.052  59.941  -5.379  1.00 31.31           C  
ATOM   4197  CD2 TRP A 813      12.867  58.353  -6.948  1.00 29.07           C  
ATOM   4198  CE2 TRP A 813      11.916  58.097  -5.933  1.00 32.26           C  
ATOM   4199  CE3 TRP A 813      12.925  57.484  -8.056  1.00 30.25           C  
ATOM   4200  NE1 TRP A 813      12.049  59.087  -4.995  1.00 30.10           N  
ATOM   4201  CZ2 TRP A 813      11.046  56.992  -5.975  1.00 31.66           C  
ATOM   4202  CZ3 TRP A 813      12.062  56.396  -8.100  1.00 31.55           C  
ATOM   4203  CH2 TRP A 813      11.127  56.163  -7.070  1.00 32.19           C  
ATOM   4204  N   ASN A 814      16.264  57.969  -8.948  1.00 30.56           N  
ATOM   4205  CA  ASN A 814      16.382  56.653  -9.613  1.00 30.55           C  
ATOM   4206  C   ASN A 814      17.583  55.850  -9.150  1.00 31.60           C  
ATOM   4207  O   ASN A 814      17.490  54.642  -8.977  1.00 31.12           O  
ATOM   4208  CB  ASN A 814      16.408  56.799 -11.160  1.00 29.71           C  
ATOM   4209  CG  ASN A 814      15.028  56.870 -11.709  1.00 45.43           C  
ATOM   4210  ND2 ASN A 814      14.587  58.072 -12.016  1.00 37.25           N  
ATOM   4211  OD1 ASN A 814      14.293  55.883 -11.705  1.00 40.20           O  
ATOM   4212  N   ARG A 815      18.721  56.511  -8.968  1.00 30.41           N  
ATOM   4213  CA  ARG A 815      19.942  55.834  -8.530  1.00 31.31           C  
ATOM   4214  C   ARG A 815      19.747  55.196  -7.136  1.00 34.31           C  
ATOM   4215  O   ARG A 815      20.016  54.015  -6.959  1.00 32.05           O  
ATOM   4216  CB  ARG A 815      21.117  56.836  -8.520  1.00 32.75           C  
ATOM   4217  CG  ARG A 815      22.480  56.203  -8.259  1.00 43.14           C  
ATOM   4218  CD  ARG A 815      23.595  57.238  -8.345  1.00 50.25           C  
ATOM   4219  NE  ARG A 815      23.612  57.854  -9.669  1.00 54.06           N  
ATOM   4220  CZ  ARG A 815      23.667  59.159  -9.904  1.00 61.27           C  
ATOM   4221  NH1 ARG A 815      23.770  60.019  -8.898  1.00 44.79           N1+
ATOM   4222  NH2 ARG A 815      23.660  59.612 -11.148  1.00 51.64           N  
ATOM   4223  N   VAL A 816      19.238  55.969  -6.181  1.00 31.20           N  
ATOM   4224  CA  VAL A 816      19.031  55.506  -4.792  1.00 30.25           C  
ATOM   4225  C   VAL A 816      17.875  54.496  -4.670  1.00 33.26           C  
ATOM   4226  O   VAL A 816      18.050  53.429  -4.076  1.00 33.46           O  
ATOM   4227  CB  VAL A 816      18.833  56.740  -3.842  1.00 33.97           C  
ATOM   4228  CG1 VAL A 816      18.271  56.342  -2.472  1.00 33.94           C  
ATOM   4229  CG2 VAL A 816      20.124  57.532  -3.679  1.00 33.70           C  
ATOM   4230  N   TRP A 817      16.684  54.861  -5.178  1.00 29.61           N  
ATOM   4231  CA  TRP A 817      15.471  54.071  -4.977  1.00 29.14           C  
ATOM   4232  C   TRP A 817      15.297  52.915  -5.937  1.00 33.56           C  
ATOM   4233  O   TRP A 817      14.611  51.944  -5.598  1.00 32.40           O  
ATOM   4234  CB  TRP A 817      14.247  54.988  -4.999  1.00 27.88           C  
ATOM   4235  CG  TRP A 817      14.226  55.894  -3.807  1.00 28.61           C  
ATOM   4236  CD1 TRP A 817      14.563  57.218  -3.764  1.00 30.85           C  
ATOM   4237  CD2 TRP A 817      13.930  55.507  -2.460  1.00 28.65           C  
ATOM   4238  CE2 TRP A 817      14.054  56.661  -1.659  1.00 32.23           C  
ATOM   4239  CE3 TRP A 817      13.489  54.312  -1.867  1.00 30.44           C  
ATOM   4240  NE1 TRP A 817      14.444  57.691  -2.481  1.00 29.79           N  
ATOM   4241  CZ2 TRP A 817      13.848  56.630  -0.273  1.00 32.40           C  
ATOM   4242  CZ3 TRP A 817      13.266  54.285  -0.500  1.00 32.60           C  
ATOM   4243  CH2 TRP A 817      13.459  55.431   0.285  1.00 33.37           C  
ATOM   4244  N   ILE A 818      15.924  52.990  -7.125  1.00 29.51           N  
ATOM   4245  CA  ILE A 818      15.767  51.914  -8.117  1.00 28.64           C  
ATOM   4246  C   ILE A 818      17.098  51.176  -8.331  1.00 31.57           C  
ATOM   4247  O   ILE A 818      17.229  50.039  -7.879  1.00 30.89           O  
ATOM   4248  CB  ILE A 818      15.101  52.452  -9.442  1.00 30.84           C  
ATOM   4249  CG1 ILE A 818      13.799  53.266  -9.169  1.00 31.21           C  
ATOM   4250  CG2 ILE A 818      14.859  51.350 -10.488  1.00 30.59           C  
ATOM   4251  CD1 ILE A 818      12.581  52.474  -8.578  1.00 31.29           C  
ATOM   4252  N   GLU A 819      18.089  51.808  -8.983  1.00 28.90           N  
ATOM   4253  CA  GLU A 819      19.366  51.128  -9.314  1.00 28.82           C  
ATOM   4254  C   GLU A 819      20.104  50.488  -8.157  1.00 32.58           C  
ATOM   4255  O   GLU A 819      20.399  49.284  -8.206  1.00 33.24           O  
ATOM   4256  CB  GLU A 819      20.335  52.050 -10.050  1.00 30.31           C  
ATOM   4257  CG  GLU A 819      19.792  52.610 -11.344  1.00 47.45           C  
ATOM   4258  CD  GLU A 819      20.528  53.859 -11.776  1.00 68.88           C  
ATOM   4259  OE1 GLU A 819      19.848  54.819 -12.210  1.00 41.10           O  
ATOM   4260  OE2 GLU A 819      21.770  53.903 -11.607  1.00 58.71           O1-
ATOM   4261  N   GLU A 820      20.440  51.286  -7.138  1.00 28.83           N  
ATOM   4262  CA  GLU A 820      21.209  50.832  -5.975  1.00 29.08           C  
ATOM   4263  C   GLU A 820      20.421  50.071  -4.927  1.00 34.38           C  
ATOM   4264  O   GLU A 820      21.028  49.431  -4.064  1.00 34.95           O  
ATOM   4265  CB  GLU A 820      21.896  52.017  -5.292  1.00 30.96           C  
ATOM   4266  CG  GLU A 820      22.913  52.768  -6.131  1.00 40.67           C  
ATOM   4267  CD  GLU A 820      23.450  54.022  -5.463  1.00 64.36           C  
ATOM   4268  OE1 GLU A 820      22.913  54.423  -4.402  1.00 55.89           O  
ATOM   4269  OE2 GLU A 820      24.396  54.621  -6.023  1.00 60.76           O1-
ATOM   4270  N   ASN A 821      19.087  50.168  -4.965  1.00 30.46           N  
ATOM   4271  CA  ASN A 821      18.185  49.548  -4.005  1.00 28.66           C  
ATOM   4272  C   ASN A 821      18.143  48.035  -4.132  1.00 33.56           C  
ATOM   4273  O   ASN A 821      17.499  47.524  -5.058  1.00 34.77           O  
ATOM   4274  CB  ASN A 821      16.789  50.159  -4.149  1.00 28.68           C  
ATOM   4275  CG  ASN A 821      15.767  49.737  -3.126  1.00 37.11           C  
ATOM   4276  ND2 ASN A 821      14.582  50.358  -3.180  1.00 29.19           N  
ATOM   4277  OD1 ASN A 821      16.000  48.841  -2.314  1.00 28.33           O  
ATOM   4278  N   PRO A 822      18.723  47.284  -3.170  1.00 31.15           N  
ATOM   4279  CA  PRO A 822      18.672  45.813  -3.271  1.00 31.60           C  
ATOM   4280  C   PRO A 822      17.295  45.219  -3.051  1.00 35.64           C  
ATOM   4281  O   PRO A 822      17.096  44.051  -3.392  1.00 36.79           O  
ATOM   4282  CB  PRO A 822      19.710  45.322  -2.240  1.00 33.71           C  
ATOM   4283  CG  PRO A 822      19.896  46.440  -1.296  1.00 37.10           C  
ATOM   4284  CD  PRO A 822      19.489  47.724  -1.978  1.00 32.86           C  
ATOM   4285  N   TRP A 823      16.330  45.992  -2.494  1.00 29.94           N  
ATOM   4286  CA  TRP A 823      14.987  45.431  -2.346  1.00 28.59           C  
ATOM   4287  C   TRP A 823      14.074  45.805  -3.556  1.00 34.13           C  
ATOM   4288  O   TRP A 823      12.855  45.650  -3.481  1.00 34.80           O  
ATOM   4289  CB  TRP A 823      14.351  45.842  -1.015  1.00 26.32           C  
ATOM   4290  CG  TRP A 823      15.044  45.320   0.205  1.00 25.47           C  
ATOM   4291  CD1 TRP A 823      14.717  44.204   0.913  1.00 28.14           C  
ATOM   4292  CD2 TRP A 823      16.107  45.961   0.931  1.00 24.90           C  
ATOM   4293  CE2 TRP A 823      16.426  45.128   2.028  1.00 28.51           C  
ATOM   4294  CE3 TRP A 823      16.833  47.151   0.751  1.00 25.81           C  
ATOM   4295  NE1 TRP A 823      15.563  44.062   1.990  1.00 27.97           N  
ATOM   4296  CZ2 TRP A 823      17.436  45.448   2.950  1.00 27.03           C  
ATOM   4297  CZ3 TRP A 823      17.859  47.444   1.636  1.00 27.35           C  
ATOM   4298  CH2 TRP A 823      18.144  46.604   2.729  1.00 27.84           C  
ATOM   4299  N   MET A 824      14.670  46.323  -4.655  1.00 30.58           N  
ATOM   4300  CA  MET A 824      13.951  46.714  -5.884  1.00 29.89           C  
ATOM   4301  C   MET A 824      14.488  45.812  -6.999  1.00 35.11           C  
ATOM   4302  O   MET A 824      15.545  46.120  -7.547  1.00 34.10           O  
ATOM   4303  CB  MET A 824      14.200  48.209  -6.207  1.00 31.32           C  
ATOM   4304  CG  MET A 824      13.414  48.726  -7.450  1.00 34.83           C  
ATOM   4305  SD  MET A 824      11.620  48.470  -7.323  1.00 38.39           S  
ATOM   4306  CE  MET A 824      11.192  49.809  -6.265  1.00 34.26           C  
ATOM   4307  N   GLU A 825      13.831  44.652  -7.247  1.00 33.48           N  
ATOM   4308  CA  GLU A 825      14.252  43.661  -8.259  1.00 33.97           C  
ATOM   4309  C   GLU A 825      14.162  44.194  -9.704  1.00 38.42           C  
ATOM   4310  O   GLU A 825      15.063  43.981 -10.511  1.00 38.02           O  
ATOM   4311  CB  GLU A 825      13.451  42.360  -8.127  1.00 35.85           C  
ATOM   4312  CG  GLU A 825      14.079  41.360  -7.168  1.00 52.58           C  
ATOM   4313  CD  GLU A 825      13.465  39.969  -7.138  1.00 82.77           C  
ATOM   4314  OE1 GLU A 825      13.080  39.450  -8.211  1.00 87.97           O  
ATOM   4315  OE2 GLU A 825      13.422  39.376  -6.036  1.00 77.45           O1-
ATOM   4316  N   ASP A 826      13.074  44.893 -10.006  1.00 35.14           N  
ATOM   4317  CA  ASP A 826      12.836  45.493 -11.295  1.00 33.77           C  
ATOM   4318  C   ASP A 826      13.543  46.855 -11.337  1.00 34.25           C  
ATOM   4319  O   ASP A 826      13.112  47.792 -10.662  1.00 31.74           O  
ATOM   4320  CB  ASP A 826      11.318  45.611 -11.556  1.00 35.10           C  
ATOM   4321  CG  ASP A 826      10.977  46.320 -12.851  1.00 36.25           C  
ATOM   4322  OD1 ASP A 826      11.919  46.704 -13.594  1.00 37.59           O  
ATOM   4323  OD2 ASP A 826       9.792  46.537 -13.100  1.00 41.29           O1-
ATOM   4324  N   LYS A 827      14.574  46.978 -12.203  1.00 30.57           N  
ATOM   4325  CA  LYS A 827      15.357  48.210 -12.326  1.00 30.91           C  
ATOM   4326  C   LYS A 827      14.798  49.222 -13.341  1.00 35.09           C  
ATOM   4327  O   LYS A 827      15.501  50.175 -13.690  1.00 35.37           O  
ATOM   4328  CB  LYS A 827      16.859  47.920 -12.587  1.00 32.87           C  
ATOM   4329  CG  LYS A 827      17.530  46.946 -11.587  1.00 37.11           C  
ATOM   4330  CD  LYS A 827      17.418  47.430 -10.133  1.00 33.63           C  
ATOM   4331  CE  LYS A 827      18.341  46.718  -9.162  1.00 32.56           C  
ATOM   4332  NZ  LYS A 827      18.085  47.202  -7.759  1.00 31.59           N1+
ATOM   4333  N   THR A 828      13.517  49.098 -13.733  1.00 33.27           N  
ATOM   4334  CA  THR A 828      12.922  50.063 -14.669  1.00 33.55           C  
ATOM   4335  C   THR A 828      12.946  51.478 -14.056  1.00 38.23           C  
ATOM   4336  O   THR A 828      12.397  51.682 -12.974  1.00 38.75           O  
ATOM   4337  CB  THR A 828      11.498  49.639 -15.060  1.00 38.76           C  
ATOM   4338  CG2 THR A 828      10.835  50.596 -15.994  1.00 36.88           C  
ATOM   4339  OG1 THR A 828      11.537  48.349 -15.645  1.00 35.20           O  
ATOM   4340  N   PRO A 829      13.569  52.462 -14.719  1.00 36.29           N  
ATOM   4341  CA  PRO A 829      13.578  53.814 -14.152  1.00 36.33           C  
ATOM   4342  C   PRO A 829      12.201  54.476 -14.170  1.00 41.88           C  
ATOM   4343  O   PRO A 829      11.326  54.125 -14.969  1.00 40.02           O  
ATOM   4344  CB  PRO A 829      14.544  54.578 -15.070  1.00 37.71           C  
ATOM   4345  CG  PRO A 829      14.442  53.868 -16.383  1.00 42.48           C  
ATOM   4346  CD  PRO A 829      14.295  52.413 -16.014  1.00 37.93           C  
ATOM   4347  N   VAL A 830      12.050  55.475 -13.310  1.00 38.85           N  
ATOM   4348  CA  VAL A 830      10.888  56.336 -13.215  1.00 38.55           C  
ATOM   4349  C   VAL A 830      11.322  57.573 -13.993  1.00 42.37           C  
ATOM   4350  O   VAL A 830      12.301  58.212 -13.626  1.00 42.43           O  
ATOM   4351  CB  VAL A 830      10.515  56.644 -11.746  1.00 41.10           C  
ATOM   4352  CG1 VAL A 830       9.414  57.681 -11.690  1.00 40.82           C  
ATOM   4353  CG2 VAL A 830      10.078  55.367 -11.041  1.00 40.57           C  
ATOM   4354  N   THR A 831      10.594  57.896 -15.062  1.00 38.13           N  
ATOM   4355  CA  THR A 831      10.947  58.955 -16.001  1.00 38.17           C  
ATOM   4356  C   THR A 831      10.327  60.306 -15.689  1.00 42.15           C  
ATOM   4357  O   THR A 831      10.722  61.323 -16.280  1.00 42.09           O  
ATOM   4358  CB  THR A 831      10.597  58.487 -17.426  1.00 45.68           C  
ATOM   4359  CG2 THR A 831      11.417  57.265 -17.855  1.00 41.36           C  
ATOM   4360  OG1 THR A 831       9.200  58.168 -17.468  1.00 45.47           O  
ATOM   4361  N   THR A 832       9.351  60.323 -14.781  1.00 37.35           N  
ATOM   4362  CA  THR A 832       8.665  61.548 -14.361  1.00 36.47           C  
ATOM   4363  C   THR A 832       8.362  61.533 -12.842  1.00 38.65           C  
ATOM   4364  O   THR A 832       8.073  60.478 -12.295  1.00 37.69           O  
ATOM   4365  CB  THR A 832       7.407  61.766 -15.208  1.00 38.59           C  
ATOM   4366  CG2 THR A 832       6.472  60.589 -15.187  1.00 37.84           C  
ATOM   4367  OG1 THR A 832       6.722  62.920 -14.737  1.00 47.60           O  
ATOM   4368  N   TRP A 833       8.373  62.707 -12.198  1.00 35.04           N  
ATOM   4369  CA  TRP A 833       8.027  62.862 -10.771  1.00 36.20           C  
ATOM   4370  C   TRP A 833       6.541  62.497 -10.549  1.00 41.06           C  
ATOM   4371  O   TRP A 833       6.160  62.106  -9.447  1.00 38.57           O  
ATOM   4372  CB  TRP A 833       8.294  64.301 -10.319  1.00 35.27           C  
ATOM   4373  CG  TRP A 833       9.739  64.609 -10.017  1.00 35.96           C  
ATOM   4374  CD1 TRP A 833      10.588  65.375 -10.762  1.00 38.81           C  
ATOM   4375  CD2 TRP A 833      10.485  64.191  -8.862  1.00 35.69           C  
ATOM   4376  CE2 TRP A 833      11.776  64.757  -8.968  1.00 39.20           C  
ATOM   4377  CE3 TRP A 833      10.165  63.443  -7.707  1.00 36.72           C  
ATOM   4378  NE1 TRP A 833      11.812  65.479 -10.134  1.00 37.94           N  
ATOM   4379  CZ2 TRP A 833      12.762  64.568  -7.987  1.00 38.34           C  
ATOM   4380  CZ3 TRP A 833      11.155  63.231  -6.755  1.00 37.72           C  
ATOM   4381  CH2 TRP A 833      12.435  63.787  -6.901  1.00 38.20           C  
ATOM   4382  N   GLU A 834       5.714  62.555 -11.629  1.00 38.49           N  
ATOM   4383  CA  GLU A 834       4.305  62.191 -11.571  1.00 38.99           C  
ATOM   4384  C   GLU A 834       4.162  60.694 -11.267  1.00 38.69           C  
ATOM   4385  O   GLU A 834       3.134  60.260 -10.756  1.00 37.50           O  
ATOM   4386  CB  GLU A 834       3.583  62.592 -12.875  1.00 41.87           C  
ATOM   4387  CG  GLU A 834       2.731  63.852 -12.739  1.00 61.39           C  
ATOM   4388  CD  GLU A 834       3.490  65.154 -12.551  1.00 99.63           C  
ATOM   4389  OE1 GLU A 834       4.093  65.637 -13.537  1.00106.96           O  
ATOM   4390  OE2 GLU A 834       3.469  65.700 -11.422  1.00 97.24           O1-
ATOM   4391  N   ASN A 835       5.215  59.923 -11.539  1.00 34.54           N  
ATOM   4392  CA  ASN A 835       5.252  58.495 -11.231  1.00 34.11           C  
ATOM   4393  C   ASN A 835       6.025  58.229  -9.906  1.00 37.21           C  
ATOM   4394  O   ASN A 835       6.190  57.073  -9.516  1.00 37.10           O  
ATOM   4395  CB  ASN A 835       5.815  57.699 -12.422  1.00 34.27           C  
ATOM   4396  CG  ASN A 835       4.891  57.674 -13.639  1.00 58.98           C  
ATOM   4397  ND2 ASN A 835       3.608  57.967 -13.450  1.00 41.90           N  
ATOM   4398  OD1 ASN A 835       5.319  57.412 -14.774  1.00 60.11           O  
ATOM   4399  N   VAL A 836       6.506  59.299  -9.231  1.00 31.60           N  
ATOM   4400  CA  VAL A 836       7.180  59.165  -7.911  1.00 30.58           C  
ATOM   4401  C   VAL A 836       6.042  59.294  -6.884  1.00 32.47           C  
ATOM   4402  O   VAL A 836       5.316  60.298  -6.874  1.00 31.15           O  
ATOM   4403  CB  VAL A 836       8.372  60.127  -7.697  1.00 33.26           C  
ATOM   4404  CG1 VAL A 836       8.822  60.151  -6.224  1.00 32.58           C  
ATOM   4405  CG2 VAL A 836       9.539  59.712  -8.590  1.00 32.98           C  
ATOM   4406  N   PRO A 837       5.775  58.223  -6.133  1.00 29.74           N  
ATOM   4407  CA  PRO A 837       4.578  58.201  -5.288  1.00 30.07           C  
ATOM   4408  C   PRO A 837       4.556  59.101  -4.054  1.00 33.73           C  
ATOM   4409  O   PRO A 837       5.561  59.642  -3.587  1.00 33.00           O  
ATOM   4410  CB  PRO A 837       4.485  56.721  -4.886  1.00 31.39           C  
ATOM   4411  CG  PRO A 837       5.865  56.291  -4.833  1.00 36.00           C  
ATOM   4412  CD  PRO A 837       6.497  56.935  -6.040  1.00 32.23           C  
ATOM   4413  N   TYR A 838       3.357  59.245  -3.548  1.00 30.37           N  
ATOM   4414  CA  TYR A 838       3.049  59.951  -2.328  1.00 30.48           C  
ATOM   4415  C   TYR A 838       2.478  58.936  -1.370  1.00 33.86           C  
ATOM   4416  O   TYR A 838       1.949  57.884  -1.776  1.00 32.65           O  
ATOM   4417  CB  TYR A 838       1.962  61.008  -2.563  1.00 30.93           C  
ATOM   4418  CG  TYR A 838       2.385  62.244  -3.317  1.00 33.75           C  
ATOM   4419  CD1 TYR A 838       3.246  63.176  -2.740  1.00 34.66           C  
ATOM   4420  CD2 TYR A 838       1.839  62.544  -4.564  1.00 35.95           C  
ATOM   4421  CE1 TYR A 838       3.596  64.351  -3.410  1.00 33.22           C  
ATOM   4422  CE2 TYR A 838       2.188  63.715  -5.247  1.00 36.96           C  
ATOM   4423  CZ  TYR A 838       3.050  64.621  -4.660  1.00 40.76           C  
ATOM   4424  OH  TYR A 838       3.372  65.776  -5.328  1.00 35.35           O  
ATOM   4425  N   LEU A 839       2.477  59.310  -0.093  1.00 30.12           N  
ATOM   4426  CA  LEU A 839       1.764  58.571   0.933  1.00 28.21           C  
ATOM   4427  C   LEU A 839       0.304  58.739   0.564  1.00 30.71           C  
ATOM   4428  O   LEU A 839      -0.047  59.775  -0.013  1.00 30.00           O  
ATOM   4429  CB  LEU A 839       1.937  59.301   2.286  1.00 27.59           C  
ATOM   4430  CG  LEU A 839       3.279  59.217   3.012  1.00 31.97           C  
ATOM   4431  CD1 LEU A 839       3.151  59.771   4.396  1.00 30.89           C  
ATOM   4432  CD2 LEU A 839       3.767  57.800   3.119  1.00 34.22           C  
ATOM   4433  N   GLY A 840      -0.554  57.810   0.988  1.00 27.61           N  
ATOM   4434  CA  GLY A 840      -1.989  58.001   0.844  1.00 27.23           C  
ATOM   4435  C   GLY A 840      -2.316  59.280   1.597  1.00 32.93           C  
ATOM   4436  O   GLY A 840      -1.634  59.602   2.575  1.00 30.23           O  
ATOM   4437  N   LYS A 841      -3.287  60.060   1.111  1.00 30.91           N  
ATOM   4438  CA  LYS A 841      -3.650  61.355   1.697  1.00 31.10           C  
ATOM   4439  C   LYS A 841      -3.937  61.302   3.224  1.00 35.80           C  
ATOM   4440  O   LYS A 841      -3.544  62.219   3.960  1.00 32.43           O  
ATOM   4441  CB  LYS A 841      -4.827  61.966   0.922  1.00 33.17           C  
ATOM   4442  CG  LYS A 841      -5.163  63.404   1.283  1.00 51.61           C  
ATOM   4443  CD  LYS A 841      -6.224  63.956   0.333  1.00 64.97           C  
ATOM   4444  CE  LYS A 841      -7.226  64.831   1.049  1.00 81.35           C  
ATOM   4445  NZ  LYS A 841      -8.468  65.014   0.251  1.00 92.88           N1+
ATOM   4446  N   ARG A 842      -4.604  60.233   3.690  1.00 33.54           N  
ATOM   4447  CA  ARG A 842      -4.928  60.105   5.104  1.00 34.08           C  
ATOM   4448  C   ARG A 842      -3.657  59.898   5.945  1.00 36.16           C  
ATOM   4449  O   ARG A 842      -3.520  60.566   6.972  1.00 34.18           O  
ATOM   4450  CB  ARG A 842      -6.020  59.042   5.314  1.00 36.81           C  
ATOM   4451  CG  ARG A 842      -5.813  58.085   6.453  1.00 53.04           C  
ATOM   4452  CD  ARG A 842      -6.657  56.862   6.217  1.00 65.05           C  
ATOM   4453  NE  ARG A 842      -7.928  56.977   6.922  1.00 67.69           N  
ATOM   4454  CZ  ARG A 842      -8.668  55.942   7.300  1.00 73.28           C  
ATOM   4455  NH1 ARG A 842      -9.795  56.138   7.963  1.00 47.86           N1+
ATOM   4456  NH2 ARG A 842      -8.276  54.701   7.035  1.00 60.56           N  
ATOM   4457  N   GLU A 843      -2.702  59.053   5.470  1.00 32.34           N  
ATOM   4458  CA  GLU A 843      -1.408  58.848   6.137  1.00 32.08           C  
ATOM   4459  C   GLU A 843      -0.609  60.152   6.147  1.00 34.91           C  
ATOM   4460  O   GLU A 843      -0.003  60.497   7.158  1.00 34.64           O  
ATOM   4461  CB  GLU A 843      -0.570  57.762   5.431  1.00 33.64           C  
ATOM   4462  CG  GLU A 843      -1.009  56.328   5.691  1.00 47.43           C  
ATOM   4463  CD  GLU A 843      -2.342  55.885   5.119  1.00 76.30           C  
ATOM   4464  OE1 GLU A 843      -3.063  55.140   5.820  1.00 87.59           O  
ATOM   4465  OE2 GLU A 843      -2.671  56.278   3.975  1.00 73.28           O1-
ATOM   4466  N   ASP A 844      -0.612  60.890   5.023  1.00 30.60           N  
ATOM   4467  CA  ASP A 844       0.119  62.159   4.934  1.00 27.92           C  
ATOM   4468  C   ASP A 844      -0.398  63.111   6.023  1.00 29.08           C  
ATOM   4469  O   ASP A 844       0.395  63.754   6.726  1.00 27.22           O  
ATOM   4470  CB  ASP A 844      -0.075  62.776   3.542  1.00 27.83           C  
ATOM   4471  CG  ASP A 844       1.073  63.632   3.040  1.00 31.74           C  
ATOM   4472  OD1 ASP A 844       1.967  63.993   3.862  1.00 27.42           O  
ATOM   4473  OD2 ASP A 844       1.080  63.960   1.838  1.00 31.75           O1-
ATOM   4474  N   GLN A 845      -1.724  63.205   6.144  1.00 26.64           N  
ATOM   4475  CA  GLN A 845      -2.404  64.027   7.151  1.00 27.53           C  
ATOM   4476  C   GLN A 845      -2.092  63.527   8.554  1.00 30.82           C  
ATOM   4477  O   GLN A 845      -1.781  64.348   9.426  1.00 28.69           O  
ATOM   4478  CB  GLN A 845      -3.919  64.027   6.919  1.00 29.45           C  
ATOM   4479  CG  GLN A 845      -4.321  64.769   5.633  1.00 29.49           C  
ATOM   4480  CD  GLN A 845      -5.807  64.703   5.370  1.00 43.49           C  
ATOM   4481  NE2 GLN A 845      -6.350  65.775   4.842  1.00 37.17           N  
ATOM   4482  OE1 GLN A 845      -6.485  63.707   5.647  1.00 39.77           O  
ATOM   4483  N   TRP A 846      -2.128  62.187   8.774  1.00 27.76           N  
ATOM   4484  CA  TRP A 846      -1.793  61.650  10.107  1.00 31.38           C  
ATOM   4485  C   TRP A 846      -0.334  61.995  10.492  1.00 35.02           C  
ATOM   4486  O   TRP A 846      -0.027  62.149  11.683  1.00 34.86           O  
ATOM   4487  CB  TRP A 846      -1.990  60.117  10.166  1.00 32.11           C  
ATOM   4488  CG  TRP A 846      -3.410  59.621  10.229  1.00 34.70           C  
ATOM   4489  CD1 TRP A 846      -4.490  60.265  10.766  1.00 38.13           C  
ATOM   4490  CD2 TRP A 846      -3.869  58.305   9.869  1.00 34.85           C  
ATOM   4491  CE2 TRP A 846      -5.253  58.249  10.152  1.00 39.42           C  
ATOM   4492  CE3 TRP A 846      -3.250  57.183   9.301  1.00 37.03           C  
ATOM   4493  NE1 TRP A 846      -5.615  59.467  10.667  1.00 37.98           N  
ATOM   4494  CZ2 TRP A 846      -6.019  57.097   9.926  1.00 39.78           C  
ATOM   4495  CZ3 TRP A 846      -4.027  56.066   9.009  1.00 39.30           C  
ATOM   4496  CH2 TRP A 846      -5.378  56.010   9.368  1.00 40.04           C  
ATOM   4497  N   CYS A 847       0.553  62.166   9.483  1.00 27.66           N  
ATOM   4498  CA  CYS A 847       1.949  62.476   9.746  1.00 27.47           C  
ATOM   4499  C   CYS A 847       2.276  63.984   9.629  1.00 29.53           C  
ATOM   4500  O   CYS A 847       3.436  64.362   9.506  1.00 28.95           O  
ATOM   4501  CB  CYS A 847       2.884  61.605   8.907  1.00 26.97           C  
ATOM   4502  SG  CYS A 847       2.804  59.837   9.323  1.00 30.57           S  
ATOM   4503  N   GLY A 848       1.253  64.810   9.750  1.00 26.56           N  
ATOM   4504  CA  GLY A 848       1.396  66.257   9.864  1.00 26.53           C  
ATOM   4505  C   GLY A 848       1.134  67.144   8.675  1.00 29.73           C  
ATOM   4506  O   GLY A 848       1.338  68.351   8.791  1.00 29.35           O  
ATOM   4507  N   SER A 849       0.693  66.585   7.533  1.00 27.88           N  
ATOM   4508  CA  SER A 849       0.400  67.381   6.323  1.00 27.29           C  
ATOM   4509  C   SER A 849      -0.692  68.410   6.565  1.00 30.30           C  
ATOM   4510  O   SER A 849      -1.649  68.147   7.284  1.00 28.54           O  
ATOM   4511  CB  SER A 849      -0.038  66.485   5.159  1.00 30.12           C  
ATOM   4512  OG  SER A 849      -0.198  67.233   3.962  1.00 30.02           O  
ATOM   4513  N   LEU A 850      -0.546  69.586   5.952  1.00 28.41           N  
ATOM   4514  CA  LEU A 850      -1.581  70.607   6.006  1.00 27.34           C  
ATOM   4515  C   LEU A 850      -2.508  70.480   4.795  1.00 32.99           C  
ATOM   4516  O   LEU A 850      -3.356  71.342   4.601  1.00 34.70           O  
ATOM   4517  CB  LEU A 850      -1.005  72.019   6.139  1.00 26.62           C  
ATOM   4518  CG  LEU A 850      -0.048  72.316   7.332  1.00 31.20           C  
ATOM   4519  CD1 LEU A 850       0.153  73.828   7.467  1.00 31.81           C  
ATOM   4520  CD2 LEU A 850      -0.568  71.754   8.671  1.00 33.37           C  
ATOM   4521  N   ILE A 851      -2.385  69.389   4.006  1.00 30.63           N  
ATOM   4522  CA  ILE A 851      -3.262  69.148   2.850  1.00 32.07           C  
ATOM   4523  C   ILE A 851      -4.730  69.101   3.316  1.00 38.45           C  
ATOM   4524  O   ILE A 851      -5.044  68.487   4.339  1.00 36.87           O  
ATOM   4525  CB  ILE A 851      -2.844  67.944   1.958  1.00 35.45           C  
ATOM   4526  CG1 ILE A 851      -3.544  67.992   0.587  1.00 38.03           C  
ATOM   4527  CG2 ILE A 851      -3.064  66.573   2.629  1.00 34.81           C  
ATOM   4528  CD1 ILE A 851      -2.686  68.448  -0.576  1.00 46.64           C  
ATOM   4529  N   GLY A 852      -5.588  69.811   2.599  1.00 37.15           N  
ATOM   4530  CA  GLY A 852      -7.003  69.885   2.943  1.00 37.77           C  
ATOM   4531  C   GLY A 852      -7.350  71.123   3.741  1.00 43.80           C  
ATOM   4532  O   GLY A 852      -8.531  71.365   4.004  1.00 45.75           O  
ATOM   4533  N   LEU A 853      -6.331  71.912   4.160  1.00 38.23           N  
ATOM   4534  CA  LEU A 853      -6.586  73.153   4.887  1.00 37.46           C  
ATOM   4535  C   LEU A 853      -6.586  74.282   3.888  1.00 43.26           C  
ATOM   4536  O   LEU A 853      -5.897  74.190   2.874  1.00 41.00           O  
ATOM   4537  CB  LEU A 853      -5.583  73.445   6.030  1.00 37.14           C  
ATOM   4538  CG  LEU A 853      -5.340  72.392   7.135  1.00 41.28           C  
ATOM   4539  CD1 LEU A 853      -4.596  73.012   8.285  1.00 41.31           C  
ATOM   4540  CD2 LEU A 853      -6.636  71.751   7.643  1.00 41.88           C  
ATOM   4541  N   THR A 854      -7.370  75.343   4.168  1.00 42.49           N  
ATOM   4542  CA  THR A 854      -7.519  76.523   3.322  1.00 43.01           C  
ATOM   4543  C   THR A 854      -6.208  77.296   3.217  1.00 46.21           C  
ATOM   4544  O   THR A 854      -5.802  77.637   2.105  1.00 45.57           O  
ATOM   4545  CB  THR A 854      -8.713  77.382   3.787  1.00 52.24           C  
ATOM   4546  CG2 THR A 854      -9.019  78.526   2.823  1.00 49.66           C  
ATOM   4547  OG1 THR A 854      -9.865  76.542   3.922  1.00 52.15           O  
ATOM   4548  N   SER A 855      -5.539  77.549   4.365  1.00 40.85           N  
ATOM   4549  CA  SER A 855      -4.247  78.250   4.403  1.00 39.66           C  
ATOM   4550  C   SER A 855      -3.213  77.537   3.513  1.00 39.59           C  
ATOM   4551  O   SER A 855      -2.432  78.200   2.842  1.00 39.08           O  
ATOM   4552  CB  SER A 855      -3.730  78.372   5.836  1.00 44.63           C  
ATOM   4553  OG  SER A 855      -3.331  77.118   6.370  1.00 55.20           O  
ATOM   4554  N   ARG A 856      -3.254  76.193   3.475  1.00 34.46           N  
ATOM   4555  CA  ARG A 856      -2.367  75.389   2.633  1.00 34.45           C  
ATOM   4556  C   ARG A 856      -2.719  75.577   1.132  1.00 38.29           C  
ATOM   4557  O   ARG A 856      -1.810  75.707   0.295  1.00 36.78           O  
ATOM   4558  CB  ARG A 856      -2.451  73.902   3.039  1.00 33.13           C  
ATOM   4559  CG  ARG A 856      -1.338  73.029   2.480  1.00 34.04           C  
ATOM   4560  CD  ARG A 856      -1.679  72.394   1.127  1.00 35.19           C  
ATOM   4561  NE  ARG A 856      -0.616  71.472   0.734  1.00 33.42           N  
ATOM   4562  CZ  ARG A 856      -0.385  71.035  -0.495  1.00 45.81           C  
ATOM   4563  NH1 ARG A 856      -1.142  71.444  -1.508  1.00 36.97           N1+
ATOM   4564  NH2 ARG A 856       0.589  70.169  -0.721  1.00 27.44           N  
ATOM   4565  N   ALA A 857      -4.032  75.564   0.802  1.00 35.81           N  
ATOM   4566  CA  ALA A 857      -4.547  75.774  -0.567  1.00 36.52           C  
ATOM   4567  C   ALA A 857      -4.147  77.179  -1.060  1.00 40.91           C  
ATOM   4568  O   ALA A 857      -3.684  77.331  -2.191  1.00 42.11           O  
ATOM   4569  CB  ALA A 857      -6.071  75.603  -0.591  1.00 36.85           C  
ATOM   4570  N   THR A 858      -4.255  78.173  -0.177  1.00 36.71           N  
ATOM   4571  CA  THR A 858      -3.879  79.569  -0.410  1.00 37.32           C  
ATOM   4572  C   THR A 858      -2.356  79.681  -0.650  1.00 43.77           C  
ATOM   4573  O   THR A 858      -1.928  80.401  -1.551  1.00 43.37           O  
ATOM   4574  CB  THR A 858      -4.439  80.424   0.729  1.00 43.92           C  
ATOM   4575  CG2 THR A 858      -3.950  81.863   0.708  1.00 41.10           C  
ATOM   4576  OG1 THR A 858      -5.864  80.393   0.631  1.00 44.19           O  
ATOM   4577  N   TRP A 859      -1.545  78.924   0.118  1.00 40.12           N  
ATOM   4578  CA  TRP A 859      -0.091  78.902  -0.045  1.00 37.16           C  
ATOM   4579  C   TRP A 859       0.275  78.292  -1.394  1.00 39.49           C  
ATOM   4580  O   TRP A 859       1.106  78.855  -2.111  1.00 39.11           O  
ATOM   4581  CB  TRP A 859       0.537  78.109   1.121  1.00 35.12           C  
ATOM   4582  CG  TRP A 859       1.966  77.662   0.949  1.00 34.08           C  
ATOM   4583  CD1 TRP A 859       3.078  78.448   1.007  1.00 36.50           C  
ATOM   4584  CD2 TRP A 859       2.437  76.306   0.911  1.00 33.13           C  
ATOM   4585  CE2 TRP A 859       3.852  76.353   0.859  1.00 36.13           C  
ATOM   4586  CE3 TRP A 859       1.798  75.049   0.886  1.00 33.80           C  
ATOM   4587  NE1 TRP A 859       4.217  77.669   0.963  1.00 35.34           N  
ATOM   4588  CZ2 TRP A 859       4.640  75.198   0.779  1.00 34.40           C  
ATOM   4589  CZ3 TRP A 859       2.582  73.899   0.799  1.00 34.33           C  
ATOM   4590  CH2 TRP A 859       3.982  73.981   0.724  1.00 34.73           C  
ATOM   4591  N   ALA A 860      -0.329  77.140  -1.731  1.00 37.41           N  
ATOM   4592  CA  ALA A 860      -0.057  76.393  -2.959  1.00 37.58           C  
ATOM   4593  C   ALA A 860      -0.380  77.231  -4.212  1.00 44.08           C  
ATOM   4594  O   ALA A 860       0.389  77.224  -5.164  1.00 41.62           O  
ATOM   4595  CB  ALA A 860      -0.866  75.110  -2.978  1.00 37.92           C  
ATOM   4596  N   GLN A 861      -1.480  77.999  -4.155  1.00 43.75           N  
ATOM   4597  CA  GLN A 861      -1.982  78.855  -5.221  1.00 45.24           C  
ATOM   4598  C   GLN A 861      -1.048  80.057  -5.452  1.00 50.28           C  
ATOM   4599  O   GLN A 861      -0.719  80.377  -6.596  1.00 51.41           O  
ATOM   4600  CB  GLN A 861      -3.380  79.341  -4.804  1.00 47.23           C  
ATOM   4601  CG  GLN A 861      -4.300  79.846  -5.908  1.00 66.59           C  
ATOM   4602  CD  GLN A 861      -5.561  80.403  -5.283  1.00 80.20           C  
ATOM   4603  NE2 GLN A 861      -6.502  79.521  -4.944  1.00 72.34           N  
ATOM   4604  OE1 GLN A 861      -5.673  81.611  -5.021  1.00 70.95           O  
ATOM   4605  N   ASN A 862      -0.619  80.701  -4.360  1.00 45.69           N  
ATOM   4606  CA  ASN A 862       0.201  81.901  -4.350  1.00 45.24           C  
ATOM   4607  C   ASN A 862       1.716  81.663  -4.320  1.00 48.44           C  
ATOM   4608  O   ASN A 862       2.464  82.639  -4.385  1.00 46.99           O  
ATOM   4609  CB  ASN A 862      -0.219  82.779  -3.159  1.00 49.97           C  
ATOM   4610  CG  ASN A 862      -1.647  83.295  -3.206  1.00 79.58           C  
ATOM   4611  ND2 ASN A 862      -1.982  84.172  -2.274  1.00 74.22           N  
ATOM   4612  OD1 ASN A 862      -2.465  82.919  -4.059  1.00 75.77           O  
ATOM   4613  N   ILE A 863       2.180  80.386  -4.289  1.00 44.40           N  
ATOM   4614  CA  ILE A 863       3.616  80.078  -4.209  1.00 43.48           C  
ATOM   4615  C   ILE A 863       4.453  80.744  -5.368  1.00 48.34           C  
ATOM   4616  O   ILE A 863       5.542  81.222  -5.038  1.00 46.79           O  
ATOM   4617  CB  ILE A 863       3.914  78.560  -4.019  1.00 46.11           C  
ATOM   4618  CG1 ILE A 863       5.272  78.320  -3.332  1.00 46.87           C  
ATOM   4619  CG2 ILE A 863       3.777  77.731  -5.292  1.00 45.60           C  
ATOM   4620  CD1 ILE A 863       5.386  78.716  -1.869  1.00 48.35           C  
ATOM   4621  N   PRO A 864       3.983  80.927  -6.647  1.00 45.25           N  
ATOM   4622  CA  PRO A 864       4.830  81.623  -7.639  1.00 44.65           C  
ATOM   4623  C   PRO A 864       5.218  83.038  -7.228  1.00 46.97           C  
ATOM   4624  O   PRO A 864       6.292  83.490  -7.598  1.00 46.87           O  
ATOM   4625  CB  PRO A 864       3.951  81.636  -8.895  1.00 46.44           C  
ATOM   4626  CG  PRO A 864       3.090  80.445  -8.739  1.00 51.00           C  
ATOM   4627  CD  PRO A 864       2.734  80.465  -7.290  1.00 46.77           C  
ATOM   4628  N   THR A 865       4.364  83.714  -6.432  1.00 43.14           N  
ATOM   4629  CA  THR A 865       4.596  85.071  -5.942  1.00 43.29           C  
ATOM   4630  C   THR A 865       5.751  85.086  -4.944  1.00 46.92           C  
ATOM   4631  O   THR A 865       6.622  85.949  -5.053  1.00 46.53           O  
ATOM   4632  CB  THR A 865       3.301  85.698  -5.399  1.00 52.01           C  
ATOM   4633  CG2 THR A 865       3.464  87.165  -5.032  1.00 49.95           C  
ATOM   4634  OG1 THR A 865       2.268  85.558  -6.376  1.00 57.45           O  
ATOM   4635  N   ALA A 866       5.772  84.121  -4.001  1.00 42.27           N  
ATOM   4636  CA  ALA A 866       6.833  84.015  -3.005  1.00 41.68           C  
ATOM   4637  C   ALA A 866       8.159  83.657  -3.668  1.00 40.88           C  
ATOM   4638  O   ALA A 866       9.170  84.246  -3.310  1.00 39.44           O  
ATOM   4639  CB  ALA A 866       6.466  82.996  -1.924  1.00 42.79           C  
ATOM   4640  N   ILE A 867       8.140  82.729  -4.654  1.00 36.35           N  
ATOM   4641  CA  ILE A 867       9.318  82.301  -5.422  1.00 36.72           C  
ATOM   4642  C   ILE A 867       9.963  83.528  -6.084  1.00 42.02           C  
ATOM   4643  O   ILE A 867      11.163  83.752  -5.918  1.00 41.37           O  
ATOM   4644  CB  ILE A 867       8.962  81.198  -6.478  1.00 39.17           C  
ATOM   4645  CG1 ILE A 867       8.602  79.860  -5.785  1.00 40.54           C  
ATOM   4646  CG2 ILE A 867      10.108  80.997  -7.511  1.00 36.14           C  
ATOM   4647  CD1 ILE A 867       8.009  78.774  -6.742  1.00 44.73           C  
ATOM   4648  N   GLN A 868       9.135  84.333  -6.790  1.00 40.86           N  
ATOM   4649  CA  GLN A 868       9.540  85.551  -7.494  1.00 41.32           C  
ATOM   4650  C   GLN A 868      10.149  86.577  -6.554  1.00 44.14           C  
ATOM   4651  O   GLN A 868      11.136  87.213  -6.914  1.00 45.75           O  
ATOM   4652  CB  GLN A 868       8.365  86.143  -8.303  1.00 43.23           C  
ATOM   4653  CG  GLN A 868       8.771  87.218  -9.331  1.00 69.81           C  
ATOM   4654  CD  GLN A 868      10.008  86.865 -10.140  1.00 87.12           C  
ATOM   4655  NE2 GLN A 868      11.027  87.716 -10.059  1.00 75.30           N  
ATOM   4656  OE1 GLN A 868      10.073  85.826 -10.819  1.00 81.19           O  
ATOM   4657  N   GLN A 869       9.620  86.687  -5.337  1.00 38.34           N  
ATOM   4658  CA  GLN A 869      10.147  87.593  -4.318  1.00 37.91           C  
ATOM   4659  C   GLN A 869      11.555  87.161  -3.873  1.00 41.69           C  
ATOM   4660  O   GLN A 869      12.424  88.021  -3.665  1.00 41.10           O  
ATOM   4661  CB  GLN A 869       9.193  87.657  -3.124  1.00 39.67           C  
ATOM   4662  CG  GLN A 869       7.863  88.335  -3.462  1.00 54.62           C  
ATOM   4663  CD  GLN A 869       6.790  88.162  -2.405  1.00 73.42           C  
ATOM   4664  NE2 GLN A 869       7.120  87.535  -1.283  1.00 55.64           N  
ATOM   4665  OE1 GLN A 869       5.647  88.601  -2.585  1.00 73.90           O  
ATOM   4666  N   VAL A 870      11.798  85.829  -3.777  1.00 37.10           N  
ATOM   4667  CA  VAL A 870      13.122  85.314  -3.419  1.00 36.55           C  
ATOM   4668  C   VAL A 870      14.078  85.589  -4.596  1.00 41.48           C  
ATOM   4669  O   VAL A 870      15.180  86.089  -4.377  1.00 41.28           O  
ATOM   4670  CB  VAL A 870      13.117  83.821  -2.966  1.00 39.86           C  
ATOM   4671  CG1 VAL A 870      14.533  83.318  -2.691  1.00 39.78           C  
ATOM   4672  CG2 VAL A 870      12.244  83.620  -1.725  1.00 39.48           C  
ATOM   4673  N   ARG A 871      13.641  85.294  -5.836  1.00 39.48           N  
ATOM   4674  CA  ARG A 871      14.439  85.517  -7.058  1.00 39.15           C  
ATOM   4675  C   ARG A 871      14.852  86.980  -7.189  1.00 44.16           C  
ATOM   4676  O   ARG A 871      16.012  87.257  -7.503  1.00 43.92           O  
ATOM   4677  CB  ARG A 871      13.654  85.120  -8.301  1.00 37.05           C  
ATOM   4678  CG  ARG A 871      13.470  83.634  -8.471  1.00 40.95           C  
ATOM   4679  CD  ARG A 871      12.669  83.351  -9.707  1.00 40.37           C  
ATOM   4680  NE  ARG A 871      12.735  81.936 -10.043  1.00 44.92           N  
ATOM   4681  CZ  ARG A 871      12.085  81.370 -11.049  1.00 55.39           C  
ATOM   4682  NH1 ARG A 871      11.304  82.094 -11.833  1.00 48.74           N1+
ATOM   4683  NH2 ARG A 871      12.220  80.074 -11.286  1.00 44.40           N  
ATOM   4684  N   SER A 872      13.915  87.916  -6.941  1.00 40.79           N  
ATOM   4685  CA  SER A 872      14.213  89.343  -7.058  1.00 41.74           C  
ATOM   4686  C   SER A 872      15.279  89.814  -6.045  1.00 45.91           C  
ATOM   4687  O   SER A 872      16.129  90.632  -6.395  1.00 43.32           O  
ATOM   4688  CB  SER A 872      12.938  90.188  -7.012  1.00 46.70           C  
ATOM   4689  OG  SER A 872      12.426  90.366  -5.702  1.00 60.46           O  
ATOM   4690  N   LEU A 873      15.302  89.222  -4.844  1.00 45.78           N  
ATOM   4691  CA  LEU A 873      16.283  89.580  -3.818  1.00 47.12           C  
ATOM   4692  C   LEU A 873      17.618  88.905  -4.019  1.00 52.86           C  
ATOM   4693  O   LEU A 873      18.635  89.464  -3.621  1.00 53.31           O  
ATOM   4694  CB  LEU A 873      15.733  89.349  -2.414  1.00 47.75           C  
ATOM   4695  CG  LEU A 873      14.616  90.319  -2.046  1.00 53.09           C  
ATOM   4696  CD1 LEU A 873      13.692  89.714  -1.090  1.00 53.85           C  
ATOM   4697  CD2 LEU A 873      15.156  91.618  -1.505  1.00 54.57           C  
ATOM   4698  N   ILE A 874      17.632  87.737  -4.689  1.00 50.01           N  
ATOM   4699  CA  ILE A 874      18.865  87.035  -5.047  1.00 49.30           C  
ATOM   4700  C   ILE A 874      19.527  87.786  -6.234  1.00 53.21           C  
ATOM   4701  O   ILE A 874      20.740  88.003  -6.236  1.00 52.91           O  
ATOM   4702  CB  ILE A 874      18.609  85.515  -5.302  1.00 51.90           C  
ATOM   4703  CG1 ILE A 874      18.480  84.765  -3.946  1.00 52.30           C  
ATOM   4704  CG2 ILE A 874      19.702  84.896  -6.194  1.00 51.48           C  
ATOM   4705  CD1 ILE A 874      18.111  83.302  -3.984  1.00 56.46           C  
ATOM   4706  N   GLY A 875      18.720  88.201  -7.202  1.00 50.36           N  
ATOM   4707  CA  GLY A 875      19.224  88.960  -8.339  1.00 50.95           C  
ATOM   4708  C   GLY A 875      19.074  88.303  -9.689  1.00 57.15           C  
ATOM   4709  O   GLY A 875      18.381  87.293  -9.823  1.00 55.81           O  
ATOM   4710  N   ASN A 876      19.703  88.909 -10.715  1.00 56.47           N  
ATOM   4711  CA  ASN A 876      19.652  88.419 -12.089  1.00 57.61           C  
ATOM   4712  C   ASN A 876      20.594  87.226 -12.275  1.00 62.79           C  
ATOM   4713  O   ASN A 876      21.775  87.388 -12.603  1.00 64.17           O  
ATOM   4714  CB  ASN A 876      19.917  89.543 -13.105  1.00 62.38           C  
ATOM   4715  CG  ASN A 876      19.025  89.464 -14.320  1.00100.31           C  
ATOM   4716  ND2 ASN A 876      18.245  90.515 -14.545  1.00 95.91           N  
ATOM   4717  OD1 ASN A 876      19.017  88.468 -15.064  1.00 96.85           O  
ATOM   4718  N   GLU A 877      20.059  86.023 -12.006  1.00 57.20           N  
ATOM   4719  CA  GLU A 877      20.758  84.744 -12.106  1.00 55.54           C  
ATOM   4720  C   GLU A 877      19.931  83.797 -12.972  1.00 55.76           C  
ATOM   4721  O   GLU A 877      18.839  84.163 -13.418  1.00 55.85           O  
ATOM   4722  CB  GLU A 877      20.958  84.141 -10.705  1.00 57.00           C  
ATOM   4723  CG  GLU A 877      21.872  84.936  -9.784  1.00 67.28           C  
ATOM   4724  CD  GLU A 877      23.367  84.744  -9.960  1.00 88.97           C  
ATOM   4725  OE1 GLU A 877      24.131  85.487  -9.303  1.00 87.27           O  
ATOM   4726  OE2 GLU A 877      23.779  83.826 -10.707  1.00 81.99           O1-
ATOM   4727  N   GLU A 878      20.457  82.598 -13.233  1.00 49.97           N  
ATOM   4728  CA  GLU A 878      19.754  81.579 -14.001  1.00 49.18           C  
ATOM   4729  C   GLU A 878      18.861  80.757 -13.039  1.00 52.47           C  
ATOM   4730  O   GLU A 878      19.370  80.080 -12.149  1.00 51.05           O  
ATOM   4731  CB  GLU A 878      20.751  80.671 -14.736  1.00 50.43           C  
ATOM   4732  CG  GLU A 878      20.110  79.857 -15.850  1.00 61.77           C  
ATOM   4733  CD  GLU A 878      21.047  78.996 -16.676  1.00 81.64           C  
ATOM   4734  OE1 GLU A 878      20.605  77.914 -17.129  1.00 81.51           O  
ATOM   4735  OE2 GLU A 878      22.220  79.393 -16.870  1.00 68.07           O1-
ATOM   4736  N   PHE A 879      17.539  80.844 -13.213  1.00 49.31           N  
ATOM   4737  CA  PHE A 879      16.575  80.107 -12.391  1.00 48.57           C  
ATOM   4738  C   PHE A 879      15.781  79.165 -13.271  1.00 55.84           C  
ATOM   4739  O   PHE A 879      15.665  79.392 -14.474  1.00 57.14           O  
ATOM   4740  CB  PHE A 879      15.631  81.062 -11.642  1.00 48.75           C  
ATOM   4741  CG  PHE A 879      16.273  82.051 -10.697  1.00 48.28           C  
ATOM   4742  CD1 PHE A 879      16.467  81.733  -9.358  1.00 48.82           C  
ATOM   4743  CD2 PHE A 879      16.598  83.335 -11.123  1.00 48.98           C  
ATOM   4744  CE1 PHE A 879      17.016  82.668  -8.474  1.00 48.89           C  
ATOM   4745  CE2 PHE A 879      17.155  84.264 -10.239  1.00 50.47           C  
ATOM   4746  CZ  PHE A 879      17.362  83.924  -8.922  1.00 48.51           C  
ATOM   4747  N   LEU A 880      15.229  78.112 -12.683  1.00 54.16           N  
ATOM   4748  CA  LEU A 880      14.430  77.122 -13.409  1.00 54.17           C  
ATOM   4749  C   LEU A 880      13.050  76.975 -12.752  1.00 57.75           C  
ATOM   4750  O   LEU A 880      12.931  77.175 -11.544  1.00 56.22           O  
ATOM   4751  CB  LEU A 880      15.185  75.782 -13.427  1.00 54.10           C  
ATOM   4752  CG  LEU A 880      15.046  74.910 -14.663  1.00 58.59           C  
ATOM   4753  CD1 LEU A 880      15.670  75.572 -15.891  1.00 59.44           C  
ATOM   4754  CD2 LEU A 880      15.722  73.586 -14.441  1.00 60.26           C  
ATOM   4755  N   ASP A 881      12.011  76.673 -13.551  1.00 54.76           N  
ATOM   4756  CA  ASP A 881      10.650  76.519 -13.049  1.00 55.45           C  
ATOM   4757  C   ASP A 881      10.287  75.056 -12.799  1.00 60.03           C  
ATOM   4758  O   ASP A 881       9.945  74.320 -13.734  1.00 59.61           O  
ATOM   4759  CB  ASP A 881       9.631  77.208 -13.963  1.00 58.17           C  
ATOM   4760  CG  ASP A 881       8.741  78.160 -13.207  1.00 76.42           C  
ATOM   4761  OD1 ASP A 881       7.810  77.680 -12.513  1.00 77.69           O  
ATOM   4762  OD2 ASP A 881       9.002  79.390 -13.266  1.00 85.09           O1-
ATOM   4763  N   TYR A 882      10.371  74.631 -11.521  1.00 55.70           N  
ATOM   4764  CA  TYR A 882      10.074  73.252 -11.125  1.00 54.17           C  
ATOM   4765  C   TYR A 882       8.592  73.032 -10.852  1.00 57.33           C  
ATOM   4766  O   TYR A 882       8.157  71.883 -10.749  1.00 57.12           O  
ATOM   4767  CB  TYR A 882      10.928  72.834  -9.920  1.00 54.43           C  
ATOM   4768  CG  TYR A 882      12.400  72.724 -10.242  1.00 55.17           C  
ATOM   4769  CD1 TYR A 882      12.929  71.563 -10.794  1.00 56.92           C  
ATOM   4770  CD2 TYR A 882      13.270  73.780  -9.989  1.00 55.07           C  
ATOM   4771  CE1 TYR A 882      14.285  71.458 -11.095  1.00 57.44           C  
ATOM   4772  CE2 TYR A 882      14.628  73.686 -10.279  1.00 55.49           C  
ATOM   4773  CZ  TYR A 882      15.133  72.521 -10.829  1.00 61.46           C  
ATOM   4774  OH  TYR A 882      16.472  72.418 -11.110  1.00 60.18           O  
ATOM   4775  N   MET A 883       7.821  74.126 -10.739  1.00 52.55           N  
ATOM   4776  CA  MET A 883       6.382  74.066 -10.464  1.00 62.65           C  
ATOM   4777  C   MET A 883       5.607  73.586 -11.695  1.00115.09           C  
ATOM   4778  O   MET A 883       6.016  73.832 -12.831  1.00 84.90           O  
ATOM   4779  CB  MET A 883       5.842  75.435 -10.000  1.00 64.61           C  
ATOM   4780  CG  MET A 883       6.539  76.025  -8.769  1.00 68.00           C  
ATOM   4781  SD  MET A 883       6.549  75.069  -7.213  1.00 71.94           S  
ATOM   4782  CE  MET A 883       4.820  74.662  -7.042  1.00 68.42           C  
TER   
HETATM 4783 ZN    ZN A1001       4.604  58.906   8.336  1.00 29.05          ZN2+
HETATM 4784 ZN    ZN A1002      45.698  62.788  26.490  1.00 37.50          ZN2+
HETATM 4785  C1  LNZ A1003      18.256  63.059  10.521  1.00 25.24           C  
HETATM 4786  C2  LNZ A1003      18.056  63.172  11.896  1.00 26.90           C  
HETATM 4787  C3  LNZ A1003      17.902  62.017  12.683  1.00 29.71           C  
HETATM 4788  C4  LNZ A1003      17.990  60.777  12.054  1.00 28.21           C  
HETATM 4789  C5  LNZ A1003      18.187  60.676  10.679  1.00 27.47           C  
HETATM 4790  C6  LNZ A1003      18.313  61.820   9.892  1.00 28.46           C  
HETATM 4791  C7  LNZ A1003      18.091  64.560  12.440  1.00 29.84           C  
HETATM 4792  C8  LNZ A1003      17.641  62.074  14.172  1.00 30.27           C  
HETATM 4793  O9  LNZ A1003      18.193  59.421  10.122  1.00 26.86           O  
HETATM 4794  C10 LNZ A1003      18.033  58.263  10.953  1.00 24.96           C  
HETATM 4795  C11 LNZ A1003      18.471  61.746   8.438  1.00 29.75           C  
HETATM 4796  O12 LNZ A1003      17.079  65.051  12.936  1.00 30.07           O  
HETATM 4797  N13 LNZ A1003      19.293  65.225  12.346  1.00 32.22           N  
HETATM 4798  S14 LNZ A1003      19.262  60.476   7.650  1.00 28.65           S  
HETATM 4799  C15 LNZ A1003      18.916  61.126   6.106  1.00 29.98           C  
HETATM 4800  C16 LNZ A1003      18.232  62.270   6.201  1.00 30.87           C  
HETATM 4801  C17 LNZ A1003      17.971  62.639   7.527  1.00 30.81           C  
HETATM 4802  C18 LNZ A1003      19.347  60.397   4.969  1.00 29.87           C  
HETATM 4803  S19 LNZ A1003      19.540  66.747  12.794  1.00 35.87           S  
HETATM 4804  O20 LNZ A1003      18.556  67.527  12.171  1.00 37.57           O  
HETATM 4805  C21 LNZ A1003      19.267  66.749  14.496  1.00 33.70           C  
HETATM 4806  O22 LNZ A1003      20.914  67.001  12.551  1.00 39.17           O  
HETATM 4807  C23 LNZ A1003      19.730  59.660   4.117  1.00 31.89           C  
HETATM 4808  C24 LNZ A1003      20.111  58.594   3.190  1.00 33.81           C  
HETATM 4809  O25 LNZ A1003      21.442  58.748   2.754  1.00 35.02           O  
HETATM 4810  O   HOH A1101      22.811  53.575   8.548  1.00 44.14           O  
HETATM 4811  O   HOH A1102      19.860  57.415 -12.228  1.00 34.28           O  
HETATM 4812  O   HOH A1103      31.866  54.956  17.110  1.00 33.47           O  
HETATM 4813  O   HOH A1104      28.859  53.142  37.133  1.00 40.17           O  
HETATM 4814  O   HOH A1105      29.208  49.977  37.397  1.00 34.17           O  
HETATM 4815  O   HOH A1106      17.593  42.876   5.717  1.00 38.19           O  
HETATM 4816  O   HOH A1107      34.539  40.566  11.881  1.00 31.82           O  
HETATM 4817  O   HOH A1108       2.627  38.562  19.364  1.00 43.23           O  
HETATM 4818  O   HOH A1109      25.300  59.927  22.185  1.00 46.39           O  
HETATM 4819  O   HOH A1110      11.134  47.892  -2.874  1.00 35.60           O  
HETATM 4820  O   HOH A1111      26.558  56.776  37.329  1.00 46.89           O  
HETATM 4821  O   HOH A1112      28.213  45.989  29.835  1.00 29.15           O  
HETATM 4822  O   HOH A1113      17.905  45.686  40.625  1.00 45.92           O  
HETATM 4823  O   HOH A1114       3.386  70.021   9.071  1.00 32.61           O  
HETATM 4824  O   HOH A1115      18.063  40.181  10.324  1.00 37.49           O  
HETATM 4825  O   HOH A1116      10.043  41.772  35.200  1.00 45.11           O  
HETATM 4826  O   HOH A1117      26.112  62.838   8.306  1.00 37.56           O  
HETATM 4827  O   HOH A1118       2.515  66.566   3.372  1.00 25.69           O  
HETATM 4828  O   HOH A1119      17.418  42.927  -9.834  1.00 56.56           O  
HETATM 4829  O   HOH A1120      17.361  59.539  16.562  1.00 40.78           O  
HETATM 4830  O   HOH A1121      10.798  62.046  15.364  1.00 37.38           O  
HETATM 4831  O   HOH A1122      24.401  50.045  14.012  1.00 24.07           O  
HETATM 4832  O   HOH A1123      24.930  54.945   7.564  1.00 40.53           O  
HETATM 4833  O   HOH A1124      17.017  51.982  24.330  1.00 35.14           O  
HETATM 4834  O   HOH A1125      18.606  57.683  25.421  1.00 32.77           O  
HETATM 4835  O   HOH A1126      25.664  48.310  33.258  1.00 28.72           O  
HETATM 4836  O   HOH A1127      39.276  46.845  11.853  1.00 34.79           O  
HETATM 4837  O   HOH A1128      24.464  62.598  -5.359  1.00 40.18           O  
HETATM 4838  O   HOH A1129      19.719  73.449  10.063  1.00 41.79           O  
HETATM 4839  O   HOH A1130      15.780  67.369  13.323  1.00 36.20           O  
HETATM 4840  O   HOH A1131      56.488  57.500  25.437  1.00 41.96           O  
HETATM 4841  O   HOH A1132      29.817  39.157  39.224  1.00 45.00           O  
HETATM 4842  O   HOH A1133      12.322  44.269   3.333  1.00 24.50           O  
HETATM 4843  O   HOH A1134      13.861  36.187  22.260  1.00 32.48           O  
HETATM 4844  O   HOH A1135      54.856  64.093  12.954  1.00 42.15           O  
HETATM 4845  O   HOH A1136      13.243  34.579  33.275  1.00 40.64           O  
HETATM 4846  O   HOH A1137       6.631  66.455  16.633  1.00 36.98           O  
HETATM 4847  O   HOH A1138      32.177  30.395  31.134  1.00 57.77           O  
HETATM 4848  O   HOH A1139      15.436  42.495  31.191  1.00 31.06           O  
HETATM 4849  O   HOH A1140       3.997  54.023   8.924  1.00 37.72           O  
HETATM 4850  O   HOH A1141      14.568  46.869  25.213  1.00 25.56           O  
HETATM 4851  O   HOH A1142      57.218  64.716  16.445  1.00 54.44           O  
HETATM 4852  O   HOH A1143       6.731  43.676  35.573  1.00 47.11           O  
HETATM 4853  O   HOH A1144      37.103  62.432  27.843  1.00 39.25           O  
HETATM 4854  O   HOH A1145      28.897  34.308  13.368  1.00 46.75           O  
HETATM 4855  O   HOH A1146       3.885  56.331  -8.319  1.00 45.44           O  
HETATM 4856  O   HOH A1147      21.440  49.744  37.883  1.00 34.38           O  
HETATM 4857  O   HOH A1148      20.300  33.784  44.055  1.00 39.54           O  
HETATM 4858  O   HOH A1149      19.971  69.749  -8.543  1.00 46.09           O  
HETATM 4859  O   HOH A1150       8.383  51.956  11.120  1.00 24.70           O  
HETATM 4860  O   HOH A1151      23.846  58.257  35.888  1.00 56.02           O  
HETATM 4861  O   HOH A1152      18.086  75.537  -7.551  1.00 33.39           O  
HETATM 4862  O   HOH A1153      54.385  59.866  19.282  1.00 36.82           O  
HETATM 4863  O   HOH A1154      23.439  56.247  -2.364  1.00 45.50           O  
HETATM 4864  O   HOH A1155      -4.402  68.324   6.968  1.00 53.04           O  
HETATM 4865  O   HOH A1156       0.434  83.905  -7.498  1.00 72.16           O  
HETATM 4866  O   HOH A1157       2.715  84.156  -2.151  1.00 56.28           O  
HETATM 4867  O   HOH A1158      21.492  47.035  41.457  1.00 32.92           O  
HETATM 4868  O   HOH A1159      47.358  76.301   8.695  1.00 63.75           O  
HETATM 4869  O   HOH A1160      39.536  52.567  35.167  1.00 60.13           O  
HETATM 4870  O   HOH A1161      21.106  40.411  10.277  1.00 29.33           O  
HETATM 4871  O   HOH A1162      48.943  67.866   6.741  1.00 68.77           O  
HETATM 4872  O   HOH A1163      12.976  36.852  24.890  1.00 27.69           O  
HETATM 4873  O   HOH A1164      15.007  29.408  24.541  1.00 48.18           O  
HETATM 4874  O   HOH A1165      41.476  68.630  24.754  1.00 49.60           O  
HETATM 4875  O   HOH A1166      12.120  76.447  12.970  1.00 35.58           O  
HETATM 4876  O   HOH A1167      39.874  40.412  15.582  1.00 34.57           O  
HETATM 4877  O   HOH A1168       8.452  48.771  22.664  1.00 28.97           O  
HETATM 4878  O   HOH A1169      19.983  57.419  38.672  1.00 48.52           O  
HETATM 4879  O   HOH A1170      14.267  66.867 -11.393  1.00 55.95           O  
HETATM 4880  O   HOH A1171      15.406  40.924  45.929  1.00 62.32           O  
HETATM 4881  O   HOH A1172      27.835  57.641   7.638  1.00 51.45           O  
HETATM 4882  O   HOH A1173      21.857  45.282   4.652  1.00 48.18           O  
HETATM 4883  O   HOH A1174      39.049  56.172   6.786  1.00 37.92           O  
HETATM 4884  O   HOH A1175      29.873  43.262  33.958  1.00 26.49           O  
HETATM 4885  O   HOH A1176      45.856  64.215  33.514  1.00 38.84           O  
HETATM 4886  O   HOH A1177      23.608  67.588   3.764  1.00 30.21           O  
HETATM 4887  O   HOH A1178      11.534  38.216  34.334  1.00 40.13           O  
HETATM 4888  O   HOH A1179      15.783  50.912  27.956  1.00 25.41           O  
HETATM 4889  O   HOH A1180      42.320  61.578  23.410  1.00 41.23           O  
HETATM 4890  O   HOH A1181      21.207  78.125  19.935  1.00 74.63           O  
HETATM 4891  O   HOH A1182      35.860  57.375  12.973  1.00 39.06           O  
HETATM 4892  O   HOH A1183      11.166  52.993  33.378  1.00 27.99           O  
HETATM 4893  O   HOH A1184      18.003  67.045   9.541  1.00 28.03           O  
HETATM 4894  O   HOH A1185       2.465  49.141  29.082  1.00 49.47           O  
HETATM 4895  O   HOH A1186       8.211  30.550  22.143  1.00 44.09           O  
HETATM 4896  O   HOH A1187      42.930  83.592  34.129  1.00 60.13           O  
HETATM 4897  O   HOH A1188      30.404  52.693  14.032  1.00 48.29           O  
HETATM 4898  O   HOH A1189      32.297  40.529   8.267  1.00 38.06           O  
HETATM 4899  O   HOH A1190       7.786  56.286 -15.117  1.00 46.58           O  
HETATM 4900  O   HOH A1191       5.612  43.670   1.506  1.00 63.96           O  
HETATM 4901  O   HOH A1192      16.188  77.591 -10.115  1.00 43.77           O  
HETATM 4902  O   HOH A1193      17.728  73.171  -8.801  1.00 59.45           O  
HETATM 4903  O   HOH A1194      19.672  52.286  -2.194  1.00 42.37           O  
HETATM 4904  O   HOH A1195      29.620  32.613  38.213  1.00 44.33           O  
HETATM 4905  O   HOH A1196      36.271  38.878  23.850  1.00 36.65           O  
HETATM 4906  O   HOH A1197      21.092  27.405  28.002  1.00 45.29           O  
HETATM 4907  O   HOH A1198      16.462  35.413  13.422  1.00 41.09           O  
HETATM 4908  O   HOH A1199       4.755  39.610  28.638  1.00 63.49           O  
HETATM 4909  O   HOH A1200      23.091  69.448  39.459  1.00 61.03           O  
HETATM 4910  O   HOH A1201       6.854  83.098   5.908  1.00 39.15           O  
HETATM 4911  O   HOH A1202       5.279  80.642   1.599  1.00 38.66           O  
HETATM 4912  O   HOH A1203      26.151  83.148  48.678  1.00 59.91           O  
HETATM 4913  O   HOH A1204      18.342  75.994   6.840  1.00 39.01           O  
HETATM 4914  O   HOH A1205      21.235  48.154 -10.557  1.00 54.54           O  
HETATM 4915  O   HOH A1206      52.540  44.385  15.845  1.00 50.28           O  
HETATM 4916  O   HOH A1207      31.478  35.046  40.598  1.00 38.30           O  
HETATM 4917  O   HOH A1208       2.530  44.759  26.951  1.00 52.56           O  
HETATM 4918  O   HOH A1209      29.873  33.841  17.320  1.00 52.12           O  
HETATM 4919  O   HOH A1210      30.661  50.441  12.446  1.00 27.24           O  
HETATM 4920  O   HOH A1211      40.232  78.059  20.846  1.00 55.36           O  
HETATM 4921  O   HOH A1212      16.787  70.926  -7.626  1.00 47.40           O  
HETATM 4922  O   HOH A1213      27.890  77.083  23.755  1.00 68.07           O  
HETATM 4923  O   HOH A1214      15.934  85.082   9.281  1.00 52.56           O  
HETATM 4924  O   HOH A1215      19.183  51.174  37.245  1.00 35.91           O  
HETATM 4925  O   HOH A1216      47.639  60.766  33.590  1.00 43.73           O  
HETATM 4926  O   HOH A1217      13.145  29.817  33.836  1.00 48.99           O  
HETATM 4927  O   HOH A1218      52.107  52.277  20.596  1.00 35.74           O  
HETATM 4928  O   HOH A1219      21.044  60.107  13.875  1.00 33.43           O  
HETATM 4929  O   HOH A1220      12.369  50.588  32.714  1.00 21.38           O  
HETATM 4930  O   HOH A1221      21.045  56.147  15.662  1.00 39.77           O  
HETATM 4931  O   HOH A1222      27.755  34.573  47.878  1.00 40.57           O  
HETATM 4932  O   HOH A1223      29.260  46.567  27.456  1.00 25.67           O  
HETATM 4933  O   HOH A1224       7.391  77.139  22.163  1.00 53.58           O  
HETATM 4934  O   HOH A1225      45.464  46.083  16.129  1.00 39.64           O  
HETATM 4935  O   HOH A1226      14.079  68.614   7.066  1.00 26.70           O  
HETATM 4936  O   HOH A1227      13.899  67.269  11.328  1.00 29.28           O  
HETATM 4937  O   HOH A1228      22.714  71.353  41.697  1.00 64.13           O  
HETATM 4938  O   HOH A1229       2.154  50.255  35.703  1.00 52.63           O
[truncated: 30,697 more chars]
