# Supplementary material for: Solvent-Site Prediction for Fragment Docking and Its Implication on Fragment-Based Drug Discovery
Source: J Chem Inf Model. 2025 Nov 24;65(23):12959–77. doi: 10.1021/acs.jcim.5c02352 (PMC12690578; doi:10.1021/acs.jcim.5c02352)
Supplement: Supplementary file 3 [file ci5c02352_si_003.zip › Frag2Lead_dataset/2016-15/frag.sdf]

frag.A
 OpenBabel12052212233D

 16 17  0  0  0  0  0  0  0  0999 V2000
   -1.4750    4.6890    3.2000 C   0  0  0  0  0  0  0  0  0  0  0  0
   -0.7260    3.5310    3.3250 C   0  0  0  0  0  0  0  0  0  0  0  0
    0.2400    3.2470    2.3800 C   0  0  0  0  0  0  0  0  0  0  0  0
    0.4610    4.0960    1.3120 C   0  0  0  0  0  0  0  0  0  0  0  0
   -0.2890    5.2530    1.1800 C   0  0  0  0  0  0  0  0  0  0  0  0
   -1.2560    5.5430    2.1340 C   0  0  0  0  0  0  0  0  0  0  0  0
    1.5140    3.7390    0.2970 C   0  0  0  0  0  0  0  0  0  0  0  0
    0.8770    2.8120   -0.7190 C   0  0  0  0  0  0  0  0  0  0  0  0
    1.5120    1.6340   -1.0510 C   0  0  0  0  0  0  0  0  0  0  0  0
    0.9300    0.7810   -1.9840 C   0  0  0  0  0  0  0  0  0  0  0  0
   -0.2980    1.0870   -2.5850 C   0  0  0  0  0  0  0  0  0  0  0  0
   -0.9490    2.2830   -2.2330 C   0  0  0  0  0  0  0  0  0  0  0  0
   -0.3460    3.1320   -1.3090 C   0  0  0  0  0  0  0  0  0  0  0  0
   -0.8860    0.1600   -3.5890 C   0  0  0  0  0  0  0  0  0  0  0  0
   -1.7930    0.5230   -4.3420 O   0  0  0  0  0  0  0  0  0  0  0  0
   -0.3980   -1.0960   -3.7040 N   0  0  0  0  0  0  0  0  0  0  0  0
  1  2  2  0  0  0  0
  1  6  1  0  0  0  0
  2  3  1  0  0  0  0
  3  4  2  0  0  0  0
  4  5  1  0  0  0  0
  4  7  1  0  0  0  0
  5  6  2  0  0  0  0
  7  8  1  0  0  0  0
  8  9  2  0  0  0  0
  8 13  1  0  0  0  0
  9 10  1  0  0  0  0
 10 11  2  0  0  0  0
 11 12  1  0  0  0  0
 11 14  1  0  0  0  0
 12 13  2  0  0  0  0
 14 15  2  0  0  0  0
 14 16  1  0  0  0  0
M  END
$$$$
