# Supplementary material for: Solvent-Site Prediction for Fragment Docking and Its Implication on Fragment-Based Drug Discovery
Source: J Chem Inf Model. 2025 Nov 24;65(23):12959–77. doi: 10.1021/acs.jcim.5c02352 (PMC12690578; doi:10.1021/acs.jcim.5c02352)
Supplement: Supplementary file 3 [file ci5c02352_si_003.zip › Frag2Lead_dataset/2016-15/lead.sdf]

lead.A
 OpenBabel12052212233D

 27 29  0  0  0  0  0  0  0  0999 V2000
   -1.7220    4.5890    3.4560 C   0  0  0  0  0  0  0  0  0  0  0  0
   -1.9590    5.3020    2.2960 C   0  0  0  0  0  0  0  0  0  0  0  0
   -1.1870    5.0510    1.1810 C   0  0  0  0  0  0  0  0  0  0  0  0
   -0.2050    4.0820    1.2230 C   0  0  0  0  0  0  0  0  0  0  0  0
    0.0230    3.3770    2.3910 C   0  0  0  0  0  0  0  0  0  0  0  0
   -0.7330    3.6240    3.5110 C   0  0  0  0  0  0  0  0  0  0  0  0
    0.6070    3.8110   -0.0180 C   0  0  0  0  0  0  0  0  0  0  0  0
    0.0890    2.7150   -0.9290 C   0  0  0  0  0  0  0  0  0  0  0  0
    0.8740    2.3060   -1.9970 C   0  0  0  0  0  0  0  0  0  0  0  0
    0.4080    1.3230   -2.8500 C   0  0  0  0  0  0  0  0  0  0  0  0
   -0.8310    0.7450   -2.6710 C   0  0  0  0  0  0  0  0  0  0  0  0
   -1.6480    1.1300   -1.6030 C   0  0  0  0  0  0  0  0  0  0  0  0
   -1.1480    2.1080   -0.7500 C   0  0  0  0  0  0  0  0  0  0  0  0
   -2.9760    0.5900   -1.3400 C   0  0  0  0  0  0  0  0  0  0  0  0
   -4.0160    1.4130   -0.9240 C   0  0  0  0  0  0  0  0  0  0  0  0
   -5.2620    0.8770   -0.6520 C   0  0  0  0  0  0  0  0  0  0  0  0
   -5.4910   -0.4760   -0.7890 C   0  0  0  0  0  0  0  0  0  0  0  0
   -4.4880   -1.3070   -1.2330 C   0  0  0  0  0  0  0  0  0  0  0  0
   -3.2410   -0.7620   -1.4730 C   0  0  0  0  0  0  0  0  0  0  0  0
   -4.7610   -2.7740   -1.3820 C   0  0  0  0  0  0  0  0  0  0  0  0
   -4.5700   -3.3570   -2.7830 C   0  0  0  0  0  0  0  0  0  0  0  0
   -5.5240   -2.7720   -3.7840 C   0  0  0  0  0  0  0  0  0  0  0  0
   -5.1940   -2.2820   -4.8580 O   0  0  0  0  0  0  0  0  0  0  0  0
   -6.8190   -2.8980   -3.4090 O   0  0  0  0  0  0  0  0  0  0  0  0
   -1.2580   -0.2530   -3.6840 C   0  0  0  0  0  0  0  0  0  0  0  0
   -2.1810    0.0170   -4.4360 O   0  0  0  0  0  0  0  0  0  0  0  0
   -0.6200   -1.4490   -3.7340 N   0  0  0  0  0  0  0  0  0  0  0  0
  1  2  2  0  0  0  0
  1  6  1  0  0  0  0
  2  3  1  0  0  0  0
  3  4  2  0  0  0  0
  4  5  1  0  0  0  0
  4  7  1  0  0  0  0
  5  6  2  0  0  0  0
  7  8  1  0  0  0  0
  8  9  2  0  0  0  0
  8 13  1  0  0  0  0
  9 10  1  0  0  0  0
 10 11  2  0  0  0  0
 11 12  1  0  0  0  0
 11 25  1  0  0  0  0
 12 13  2  0  0  0  0
 12 14  1  0  0  0  0
 14 15  2  0  0  0  0
 14 19  1  0  0  0  0
 15 16  1  0  0  0  0
 16 17  2  0  0  0  0
 17 18  1  0  0  0  0
 18 19  2  0  0  0  0
 18 20  1  0  0  0  0
 20 21  1  0  0  0  0
 21 22  1  0  0  0  0
 22 23  2  0  0  0  0
 22 24  1  0  0  0  0
 25 26  2  0  0  0  0
 25 27  1  0  0  0  0
M  END
$$$$
