# Supplementary material for: Solvent-Site Prediction for Fragment Docking and Its Implication on Fragment-Based Drug Discovery
Source: J Chem Inf Model. 2025 Nov 24;65(23):12959–77. doi: 10.1021/acs.jcim.5c02352 (PMC12690578; doi:10.1021/acs.jcim.5c02352)
Supplement: Supplementary file 3 [file ci5c02352_si_003.zip › Frag2Lead_dataset/2016-15/rec-frag.pdb]

ATOM      1  N   GLY A   1      -1.011  -4.895   7.890  1.00 13.61           N  
ATOM      2  CA  GLY A   1      -2.150  -3.965   7.626  1.00 13.56           C  
ATOM      3  C   GLY A   1      -1.695  -2.624   7.089  1.00 14.30           C  
ATOM      4  O   GLY A   1      -0.500  -2.395   6.863  1.00 13.87           O  
ATOM      5  N   ILE A   2      -2.650  -1.725   6.893  1.00 14.76           N  
ATOM      6  CA  ILE A   2      -2.352  -0.415   6.302  1.00 16.04           C  
ATOM      7  C   ILE A   2      -1.348   0.378   7.140  1.00 15.21           C  
ATOM      8  O   ILE A   2      -0.557   1.149   6.587  1.00 15.54           O  
ATOM      9  CB  ILE A   2      -3.642   0.419   6.077  1.00 17.46           C  
ATOM     10  CG1 ILE A   2      -4.532  -0.216   4.994  1.00 18.31           C  
ATOM     11  CG2 ILE A   2      -3.322   1.864   5.714  1.00 18.55           C  
ATOM     12  CD1 ILE A   2      -3.897  -0.448   3.630  1.00 19.74           C  
ATOM     13  N   LEU A   3      -1.383   0.208   8.461  1.00 14.81           N  
ATOM     14  CA  LEU A   3      -0.470   0.940   9.343  1.00 14.32           C  
ATOM     15  C   LEU A   3       0.964   0.516   9.064  1.00 13.86           C  
ATOM     16  O   LEU A   3       1.850   1.367   8.880  1.00 12.64           O  
ATOM     17  CB  LEU A   3      -0.807   0.718  10.821  1.00 15.12           C  
ATOM     18  CG  LEU A   3      -2.221   1.109  11.221  1.00 15.84           C  
ATOM     19  CD1 LEU A   3      -2.562   0.618  12.620  1.00 16.45           C  
ATOM     20  CD2 LEU A   3      -2.396   2.622  11.130  1.00 16.32           C  
ATOM     21  N   GLU A   4       1.180  -0.797   8.987  1.00 12.89           N  
ATOM     22  CA  GLU A   4       2.503  -1.328   8.660  1.00 13.21           C  
ATOM     23  C   GLU A   4       2.937  -0.998   7.233  1.00 13.13           C  
ATOM     24  O   GLU A   4       4.130  -0.778   6.972  1.00 13.52           O  
ATOM     25  CB  GLU A   4       2.551  -2.841   8.841  1.00 13.13           C  
ATOM     26  CG  GLU A   4       2.458  -3.323  10.280  1.00 13.48           C  
ATOM     27  CD  GLU A   4       1.042  -3.403  10.822  1.00 13.50           C  
ATOM     28  OE1 GLU A   4       0.074  -3.214  10.048  1.00 13.41           O  
ATOM     29  OE2 GLU A   4       0.897  -3.682  12.040  1.00 13.56           O1-
ATOM     30  N   LEU A   5       1.990  -0.984   6.304  1.00 12.98           N  
ATOM     31  CA  LEU A   5       2.309  -0.662   4.908  1.00 13.19           C  
ATOM     32  C   LEU A   5       2.920   0.736   4.807  1.00 13.40           C  
ATOM     33  O   LEU A   5       3.967   0.935   4.187  1.00 14.17           O  
ATOM     34  CB  LEU A   5       1.051  -0.729   4.041  1.00 13.00           C  
ATOM     35  CG  LEU A   5       1.208  -0.314   2.577  1.00 12.79           C  
ATOM     36  CD1 LEU A   5       2.337  -1.054   1.891  1.00 13.03           C  
ATOM     37  CD2 LEU A   5      -0.090  -0.529   1.821  1.00 13.33           C  
ATOM     38  N   ALA A   6       2.239   1.702   5.401  1.00 13.95           N  
ATOM     39  CA  ALA A   6       2.736   3.089   5.499  1.00 14.27           C  
ATOM     40  C   ALA A   6       4.113   3.185   6.195  1.00 14.44           C  
ATOM     41  O   ALA A   6       5.029   3.874   5.705  1.00 14.85           O  
ATOM     42  CB  ALA A   6       1.721   3.930   6.244  1.00 14.93           C  
ATOM     43  N   GLY A   7       4.253   2.485   7.323  1.00 14.32           N  
ATOM     44  CA  GLY A   7       5.514   2.443   8.076  1.00 14.33           C  
ATOM     45  C   GLY A   7       6.677   1.891   7.274  1.00 14.13           C  
ATOM     46  O   GLY A   7       7.745   2.510   7.198  1.00 13.83           O  
ATOM     47  N   THR A   8       6.460   0.741   6.651  1.00 13.61           N  
ATOM     48  CA  THR A   8       7.519   0.061   5.904  1.00 13.82           C  
ATOM     49  C   THR A   8       7.971   0.911   4.732  1.00 14.04           C  
ATOM     50  O   THR A   8       9.165   1.130   4.555  1.00 13.92           O  
ATOM     51  CB  THR A   8       7.096  -1.341   5.433  1.00 13.58           C  
ATOM     52  CG2 THR A   8       6.900  -2.243   6.645  1.00 13.21           C  
ATOM     53  OG1 THR A   8       5.893  -1.257   4.652  1.00 13.84           O  
ATOM     54  N   VAL A   9       7.014   1.457   3.989  1.00 14.48           N  
ATOM     55  CA  VAL A   9       7.306   2.360   2.878  1.00 14.79           C  
ATOM     56  C   VAL A   9       8.087   3.595   3.330  1.00 15.47           C  
ATOM     57  O   VAL A   9       9.003   4.038   2.639  1.00 16.38           O  
ATOM     58  CB  VAL A   9       6.007   2.809   2.183  1.00 14.94           C  
ATOM     59  CG1 VAL A   9       6.254   3.955   1.208  1.00 15.31           C  
ATOM     60  CG2 VAL A   9       5.387   1.645   1.444  1.00 15.24           C  
ATOM     61  N   GLY A  10       7.701   4.163   4.470  1.00 15.36           N  
ATOM     62  CA  GLY A  10       8.374   5.336   5.006  1.00 15.96           C  
ATOM     63  C   GLY A  10       9.773   5.014   5.505  1.00 16.50           C  
ATOM     64  O   GLY A  10      10.687   5.827   5.370  1.00 16.96           O  
ATOM     65  N   CYS A  11       9.934   3.821   6.072  1.00 16.35           N  
ATOM     66  CA  CYS A  11      11.234   3.339   6.576  1.00 16.70           C  
ATOM     67  C   CYS A  11      12.320   3.314   5.497  1.00 16.67           C  
ATOM     68  O   CYS A  11      13.432   3.873   5.672  1.00 16.22           O  
ATOM     69  CB  CYS A  11      11.059   1.937   7.194  1.00 16.49           C  
ATOM     70  SG  CYS A  11      12.588   1.008   7.499  1.00 16.35           S  
ATOM     71  N   VAL A  12      11.997   2.661   4.389  1.00 17.08           N  
ATOM     72  CA  VAL A  12      12.979   2.324   3.381  1.00 18.12           C  
ATOM     73  C   VAL A  12      13.182   3.471   2.396  1.00 18.85           C  
ATOM     74  O   VAL A  12      14.288   3.695   1.920  1.00 19.32           O  
ATOM     75  CB  VAL A  12      12.574   1.050   2.593  1.00 18.30           C  
ATOM     76  CG1 VAL A  12      13.706   0.586   1.688  1.00 18.80           C  
ATOM     77  CG2 VAL A  12      12.215  -0.080   3.538  1.00 18.38           C  
ATOM     78  N   GLY A  13      12.115   4.191   2.083  1.00 19.68           N  
ATOM     79  CA  GLY A  13      12.120   5.099   0.933  1.00 19.72           C  
ATOM     80  C   GLY A  13      12.374   6.529   1.356  1.00 20.75           C  
ATOM     81  O   GLY A  13      12.452   6.832   2.557  1.00 21.40           O  
ATOM     82  N   PRO A  14      12.513   7.430   0.375  1.00 21.00           N  
ATOM     83  CA  PRO A  14      12.879   8.808   0.706  1.00 20.72           C  
ATOM     84  C   PRO A  14      11.693   9.756   0.825  1.00 20.77           C  
ATOM     85  O   PRO A  14      11.875  10.951   1.031  1.00 21.73           O  
ATOM     86  CB  PRO A  14      13.753   9.202  -0.480  1.00 21.51           C  
ATOM     87  CG  PRO A  14      13.151   8.468  -1.628  1.00 21.60           C  
ATOM     88  CD  PRO A  14      12.676   7.150  -1.068  1.00 21.25           C  
ATOM     89  N   ARG A  15      10.481   9.240   0.701  1.00 20.01           N  
ATOM     90  CA  ARG A  15       9.331  10.112   0.591  1.00 19.82           C  
ATOM     91  C   ARG A  15       8.146   9.585   1.371  1.00 19.02           C  
ATOM     92  O   ARG A  15       8.058   8.392   1.669  1.00 18.67           O  
ATOM     93  CB  ARG A  15       8.956  10.332  -0.888  1.00 19.76           C  
ATOM     94  CG  ARG A  15       8.594   9.091  -1.673  1.00 20.12           C  
ATOM     95  CD  ARG A  15       8.432   9.409  -3.169  1.00 20.38           C  
ATOM     96  NE  ARG A  15       9.703   9.644  -3.852  1.00 20.06           N  
ATOM     97  CZ  ARG A  15      10.454   8.719  -4.455  1.00 20.59           C  
ATOM     98  NH1 ARG A  15      10.096   7.438  -4.494  1.00 21.34           N1+
ATOM     99  NH2 ARG A  15      11.581   9.085  -5.049  1.00 20.64           N  
ATOM    100  N   THR A  16       7.230  10.497   1.681  1.00 18.35           N  
ATOM    101  CA  THR A  16       6.035  10.165   2.434  1.00 18.53           C  
ATOM    102  C   THR A  16       5.219   9.090   1.712  1.00 18.30           C  
ATOM    103  O   THR A  16       5.112   9.116   0.480  1.00 17.93           O  
ATOM    104  CB  THR A  16       5.149  11.414   2.681  1.00 19.22           C  
ATOM    105  CG2 THR A  16       4.816  12.166   1.388  1.00 19.43           C  
ATOM    106  OG1 THR A  16       3.923  11.007   3.293  1.00 19.16           O  
ATOM    107  N   PRO A  17       4.619   8.145   2.462  1.00 18.51           N  
ATOM    108  CA  PRO A  17       3.761   7.145   1.785  1.00 18.29           C  
ATOM    109  C   PRO A  17       2.554   7.795   1.056  1.00 18.51           C  
ATOM    110  O   PRO A  17       2.012   7.223   0.110  1.00 17.98           O  
ATOM    111  CB  PRO A  17       3.304   6.217   2.925  1.00 18.71           C  
ATOM    112  CG  PRO A  17       3.656   6.908   4.193  1.00 18.92           C  
ATOM    113  CD  PRO A  17       4.692   7.947   3.918  1.00 18.68           C  
ATOM    114  N   ILE A  18       2.183   8.994   1.510  1.00 18.57           N  
ATOM    115  CA AILE A  18       1.136   9.810   0.882  0.50 18.83           C  
ATOM    116  CA BILE A  18       1.146   9.831   0.879  0.50 19.09           C  
ATOM    117  C   ILE A  18       1.437  10.103  -0.600  1.00 18.08           C  
ATOM    118  O   ILE A  18       0.520  10.358  -1.388  1.00 17.57           O  
ATOM    119  CB AILE A  18       0.946  11.143   1.651  0.50 19.40           C  
ATOM    120  CB BILE A  18       1.038  11.221   1.556  0.50 20.07           C  
ATOM    121  CG1AILE A  18       0.563  10.869   3.104  0.50 19.84           C  
ATOM    122  CG1BILE A  18       0.642  11.122   3.019  0.50 20.88           C  
ATOM    123  CG2AILE A  18      -0.122  12.024   1.012  0.50 19.99           C  
ATOM    124  CG2BILE A  18      -0.014  12.102   0.887  0.50 20.71           C  
ATOM    125  CD1AILE A  18      -0.286   9.635   3.291  0.50 19.60           C  
ATOM    126  CD1BILE A  18       0.539  12.497   3.646  0.50 21.03           C  
ATOM    127  N   ALA A  19       2.713  10.072  -0.965  1.00 16.98           N  
ATOM    128  CA  ALA A  19       3.142  10.270  -2.351  1.00 16.65           C  
ATOM    129  C   ALA A  19       2.565   9.232  -3.300  1.00 16.16           C  
ATOM    130  O   ALA A  19       2.551   9.439  -4.523  1.00 16.58           O  
ATOM    131  CB  ALA A  19       4.661  10.263  -2.440  1.00 16.57           C  
ATOM    132  N   TYR A  20       2.124   8.105  -2.750  1.00 15.92           N  
ATOM    133  CA  TYR A  20       1.609   6.999  -3.549  1.00 16.32           C  
ATOM    134  C   TYR A  20       0.106   6.780  -3.357  1.00 17.79           C  
ATOM    135  O   TYR A  20      -0.418   5.761  -3.770  1.00 17.18           O  
ATOM    136  CB  TYR A  20       2.366   5.712  -3.173  1.00 15.97           C  
ATOM    137  CG  TYR A  20       3.882   5.867  -3.187  1.00 15.15           C  
ATOM    138  CD1 TYR A  20       4.584   6.018  -4.389  1.00 15.62           C  
ATOM    139  CD2 TYR A  20       4.610   5.858  -2.010  1.00 15.19           C  
ATOM    140  CE1 TYR A  20       5.971   6.166  -4.404  1.00 15.40           C  
ATOM    141  CE2 TYR A  20       6.004   5.999  -2.013  1.00 15.23           C  
ATOM    142  CZ  TYR A  20       6.681   6.149  -3.208  1.00 15.56           C  
ATOM    143  OH  TYR A  20       8.058   6.284  -3.203  1.00 15.42           O  
ATOM    144  N   MET A  21      -0.589   7.732  -2.736  1.00 20.56           N  
ATOM    145  CA  MET A  21      -1.984   7.486  -2.325  1.00 23.34           C  
ATOM    146  C   MET A  21      -2.959   7.433  -3.497  1.00 23.18           C  
ATOM    147  O   MET A  21      -3.972   6.718  -3.435  1.00 25.42           O  
ATOM    148  CB  MET A  21      -2.447   8.475  -1.249  1.00 26.76           C  
ATOM    149  CG  MET A  21      -2.163   7.947   0.148  1.00 31.92           C  
ATOM    150  SD  MET A  21      -2.859   8.863   1.547  1.00 42.54           S  
ATOM    151  CE  MET A  21      -4.616   8.602   1.301  1.00 39.39           C  
ATOM    152  N   LYS A  22      -2.655   8.187  -4.545  1.00 21.54           N  
ATOM    153  CA  LYS A  22      -3.337   8.098  -5.831  1.00 21.25           C  
ATOM    154  C   LYS A  22      -2.329   8.542  -6.891  1.00 19.56           C  
ATOM    155  O   LYS A  22      -2.200   9.728  -7.175  1.00 19.68           O  
ATOM    156  CB  LYS A  22      -4.602   8.976  -5.879  1.00 23.53           C  
ATOM    157  CG  LYS A  22      -5.323   8.903  -7.226  1.00 27.04           C  
ATOM    158  CD  LYS A  22      -6.661   9.641  -7.234  1.00 30.01           C  
ATOM    159  CE  LYS A  22      -7.454   9.388  -8.514  1.00 31.57           C  
ATOM    160  NZ  LYS A  22      -8.440   8.283  -8.345  1.00 33.88           N1+
ATOM    161  N   TYR A  23      -1.598   7.580  -7.448  1.00 17.71           N  
ATOM    162  CA  TYR A  23      -0.496   7.866  -8.371  1.00 16.36           C  
ATOM    163  C   TYR A  23      -0.520   6.854  -9.480  1.00 16.44           C  
ATOM    164  O   TYR A  23      -0.598   5.650  -9.229  1.00 16.37           O  
ATOM    165  CB  TYR A  23       0.839   7.794  -7.617  1.00 15.77           C  
ATOM    166  CG  TYR A  23       2.119   7.992  -8.425  1.00 15.36           C  
ATOM    167  CD1 TYR A  23       2.634   6.977  -9.235  1.00 14.85           C  
ATOM    168  CD2 TYR A  23       2.861   9.161  -8.295  1.00 14.98           C  
ATOM    169  CE1 TYR A  23       3.833   7.149  -9.921  1.00 14.83           C  
ATOM    170  CE2 TYR A  23       4.040   9.342  -8.978  1.00 14.85           C  
ATOM    171  CZ  TYR A  23       4.523   8.341  -9.793  1.00 14.89           C  
ATOM    172  OH  TYR A  23       5.707   8.554 -10.444  1.00 14.97           O  
ATOM    173  N   GLY A  24      -0.435   7.335 -10.713  1.00 15.64           N  
ATOM    174  CA  GLY A  24      -0.441   6.454 -11.861  1.00 15.91           C  
ATOM    175  C   GLY A  24      -1.753   5.716 -11.976  1.00 15.45           C  
ATOM    176  O   GLY A  24      -2.803   6.255 -11.630  1.00 15.46           O  
ATOM    177  N   CYS A  25      -1.685   4.473 -12.438  1.00 15.65           N  
ATOM    178  CA  CYS A  25      -2.878   3.634 -12.567  1.00 16.54           C  
ATOM    179  C   CYS A  25      -3.098   2.617 -11.438  1.00 16.25           C  
ATOM    180  O   CYS A  25      -4.202   2.107 -11.289  1.00 16.39           O  
ATOM    181  CB  CYS A  25      -2.869   2.930 -13.919  1.00 17.08           C  
ATOM    182  SG  CYS A  25      -3.072   4.055 -15.333  1.00 18.51           S  
ATOM    183  N   PHE A  26      -2.063   2.343 -10.642  1.00 15.80           N  
ATOM    184  CA  PHE A  26      -2.120   1.302  -9.604  1.00 15.61           C  
ATOM    185  C   PHE A  26      -1.889   1.736  -8.161  1.00 15.62           C  
ATOM    186  O   PHE A  26      -2.361   1.063  -7.238  1.00 15.20           O  
ATOM    187  CB  PHE A  26      -1.181   0.147  -9.967  1.00 15.41           C  
ATOM    188  CG  PHE A  26      -1.658  -0.634 -11.143  1.00 14.85           C  
ATOM    189  CD1 PHE A  26      -2.552  -1.688 -10.971  1.00 14.71           C  
ATOM    190  CD2 PHE A  26      -1.276  -0.275 -12.426  1.00 14.65           C  
ATOM    191  CE1 PHE A  26      -3.028  -2.381 -12.056  1.00 15.04           C  
ATOM    192  CE2 PHE A  26      -1.756  -0.967 -13.518  1.00 14.76           C  
ATOM    193  CZ  PHE A  26      -2.636  -2.014 -13.335  1.00 14.75           C  
ATOM    194  N   CYS A  27      -1.192   2.849  -7.939  1.00 16.14           N  
ATOM    195  CA  CYS A  27      -0.915   3.282  -6.570  1.00 16.07           C  
ATOM    196  C   CYS A  27      -2.141   3.966  -5.990  1.00 16.91           C  
ATOM    197  O   CYS A  27      -2.473   5.095  -6.368  1.00 16.88           O  
ATOM    198  CB  CYS A  27       0.292   4.215  -6.501  1.00 16.40           C  
ATOM    199  SG  CYS A  27       1.832   3.513  -7.126  1.00 15.67           S  
ATOM    200  N   GLY A  28      -2.784   3.279  -5.048  1.00 17.12           N  
ATOM    201  CA  GLY A  28      -4.037   3.721  -4.430  1.00 17.60           C  
ATOM    202  C   GLY A  28      -5.013   2.547  -4.399  1.00 17.81           C  
ATOM    203  O   GLY A  28      -4.674   1.450  -4.808  1.00 16.70           O  
ATOM    204  N   LEU A  29      -6.235   2.785  -3.948  1.00 18.72           N  
ATOM    205  CA  LEU A  29      -7.238   1.710  -3.847  1.00 19.87           C  
ATOM    206  C   LEU A  29      -7.652   1.141  -5.205  1.00 19.86           C  
ATOM    207  O   LEU A  29      -8.204   1.853  -6.053  1.00 20.05           O  
ATOM    208  CB  LEU A  29      -8.467   2.216  -3.100  1.00 21.78           C  
ATOM    209  CG  LEU A  29      -9.476   1.145  -2.698  1.00 23.72           C  
ATOM    210  CD1 LEU A  29      -8.868   0.147  -1.732  1.00 24.70           C  
ATOM    211  CD2 LEU A  29     -10.706   1.803  -2.093  1.00 24.21           C  
ATOM    212  N   GLY A  30      -7.404  -0.153  -5.392  1.00 18.33           N  
ATOM    213  CA  GLY A  30      -7.624  -0.807  -6.668  1.00 18.66           C  
ATOM    214  C   GLY A  30      -6.544  -0.450  -7.661  1.00 18.12           C  
ATOM    215  O   GLY A  30      -5.408  -0.172  -7.284  1.00 17.42           O  
ATOM    216  N   GLY A  31      -6.920  -0.417  -8.933  1.00 18.08           N  
ATOM    217  CA  GLY A  31      -5.982  -0.125 -10.010  1.00 18.60           C  
ATOM    218  C   GLY A  31      -6.174  -1.024 -11.219  1.00 18.35           C  
ATOM    219  O   GLY A  31      -6.447  -2.210 -11.087  1.00 18.04           O  
ATOM    220  N   HIS A  32      -6.025  -0.442 -12.400  1.00 18.57           N  
ATOM    221  CA  HIS A  32      -6.136  -1.175 -13.658  1.00 19.37           C  
ATOM    222  C   HIS A  32      -5.425  -0.394 -14.756  1.00 19.22           C  
ATOM    223  O   HIS A  32      -5.263   0.823 -14.661  1.00 18.20           O  
ATOM    224  CB  HIS A  32      -7.604  -1.344 -14.054  1.00 19.93           C  
ATOM    225  CG  HIS A  32      -8.346  -0.048 -14.121  1.00 20.56           C  
ATOM    226  CD2 HIS A  32      -9.080   0.599 -13.190  1.00 21.14           C  
ATOM    227  ND1 HIS A  32      -8.336   0.765 -15.236  1.00 21.44           N  
ATOM    228  CE1 HIS A  32      -9.053   1.846 -14.993  1.00 21.68           C  
ATOM    229  NE2 HIS A  32      -9.512   1.770 -13.757  1.00 22.10           N  
ATOM    230  N   GLY A  33      -5.017  -1.108 -15.797  1.00 20.10           N  
ATOM    231  CA  GLY A  33      -4.400  -0.504 -16.967  1.00 20.47           C  
ATOM    232  C   GLY A  33      -2.934  -0.833 -17.100  1.00 21.87           C  
ATOM    233  O   GLY A  33      -2.423  -1.758 -16.467  1.00 21.05           O  
ATOM    234  N   GLN A  34      -2.276  -0.057 -17.956  1.00 22.67           N  
ATOM    235  CA  GLN A  34      -0.850  -0.134 -18.183  1.00 24.47           C  
ATOM    236  C   GLN A  34      -0.121   0.681 -17.118  1.00 22.71           C  
ATOM    237  O   GLN A  34      -0.334   1.890 -17.036  1.00 21.64           O  
ATOM    238  CB  GLN A  34      -0.507   0.446 -19.566  1.00 27.83           C  
ATOM    239  CG  GLN A  34       0.001  -0.564 -20.564  1.00 30.68           C  
ATOM    240  CD  GLN A  34       1.193  -1.337 -20.040  1.00 33.53           C  
ATOM    241  NE2 GLN A  34       2.224  -0.624 -19.599  1.00 35.53           N  
ATOM    242  OE1 GLN A  34       1.179  -2.565 -20.021  1.00 35.51           O  
ATOM    243  N   PRO A  35       0.733   0.035 -16.299  1.00 21.08           N  
ATOM    244  CA  PRO A  35       1.497   0.818 -15.333  1.00 20.48           C  
ATOM    245  C   PRO A  35       2.312   1.912 -16.031  1.00 20.90           C  
ATOM    246  O   PRO A  35       2.922   1.660 -17.059  1.00 20.74           O  
ATOM    247  CB  PRO A  35       2.400  -0.227 -14.665  1.00 20.25           C  
ATOM    248  CG  PRO A  35       1.650  -1.508 -14.803  1.00 20.48           C  
ATOM    249  CD  PRO A  35       1.026  -1.406 -16.172  1.00 21.29           C  
ATOM    250  N   ARG A  36       2.282   3.118 -15.481  1.00 21.00           N  
ATOM    251  CA  ARG A  36       2.873   4.284 -16.133  1.00 21.43           C  
ATOM    252  C   ARG A  36       4.393   4.430 -15.979  1.00 20.51           C  
ATOM    253  O   ARG A  36       5.054   5.026 -16.834  1.00 19.53           O  
ATOM    254  CB  ARG A  36       2.152   5.541 -15.649  1.00 22.62           C  
ATOM    255  CG  ARG A  36       0.709   5.655 -16.144  1.00 24.71           C  
ATOM    256  CD  ARG A  36       0.589   5.239 -17.612  1.00 25.43           C  
ATOM    257  NE  ARG A  36      -0.646   5.678 -18.259  1.00 26.22           N  
ATOM    258  CZ  ARG A  36      -1.626   4.889 -18.696  1.00 26.03           C  
ATOM    259  NH1 ARG A  36      -1.572   3.567 -18.576  1.00 25.42           N1+
ATOM    260  NH2 ARG A  36      -2.681   5.437 -19.279  1.00 27.96           N  
ATOM    261  N   ASP A  37       4.941   3.895 -14.892  1.00 18.85           N  
ATOM    262  CA  ASP A  37       6.364   4.018 -14.612  1.00 18.95           C  
ATOM    263  C   ASP A  37       6.776   2.984 -13.568  1.00 18.98           C  
ATOM    264  O   ASP A  37       5.970   2.121 -13.210  1.00 19.35           O  
ATOM    265  CB  ASP A  37       6.711   5.455 -14.166  1.00 18.53           C  
ATOM    266  CG  ASP A  37       6.137   5.827 -12.822  1.00 17.70           C  
ATOM    267  OD1 ASP A  37       5.334   5.069 -12.253  1.00 17.17           O  
ATOM    268  OD2 ASP A  37       6.482   6.919 -12.334  1.00 17.08           O1-
ATOM    269  N   ALA A  38       8.015   3.072 -13.089  1.00 18.33           N  
ATOM    270  CA  ALA A  38       8.553   2.100 -12.130  1.00 17.84           C  
ATOM    271  C   ALA A  38       7.746   2.036 -10.831  1.00 16.63           C  
ATOM    272  O   ALA A  38       7.417   0.944 -10.361  1.00 15.88           O  
ATOM    273  CB  ALA A  38       9.998   2.417 -11.829  1.00 17.75           C  
ATOM    274  N   ILE A  39       7.415   3.206 -10.286  1.00 15.17           N  
ATOM    275  CA  ILE A  39       6.585   3.302  -9.079  1.00 14.93           C  
ATOM    276  C   ILE A  39       5.257   2.597  -9.301  1.00 14.81           C  
ATOM    277  O   ILE A  39       4.804   1.836  -8.436  1.00 14.53           O  
ATOM    278  CB  ILE A  39       6.351   4.777  -8.680  1.00 15.14           C  
ATOM    279  CG1 ILE A  39       7.628   5.366  -8.071  1.00 15.16           C  
ATOM    280  CG2 ILE A  39       5.164   4.927  -7.735  1.00 14.88           C  
ATOM    281  CD1 ILE A  39       7.613   6.877  -7.996  1.00 15.31           C  
ATOM    282  N   ASP A  40       4.642   2.829 -10.464  1.00 14.65           N  
ATOM    283  CA  ASP A  40       3.341   2.225 -10.771  1.00 15.06           C  
ATOM    284  C   ASP A  40       3.434   0.701 -10.881  1.00 15.54           C  
ATOM    285  O   ASP A  40       2.523  -0.008 -10.453  1.00 14.99           O  
ATOM    286  CB  ASP A  40       2.748   2.823 -12.041  1.00 15.04           C  
ATOM    287  CG  ASP A  40       1.242   2.946 -11.993  1.00 14.73           C  
ATOM    288  OD1 ASP A  40       0.623   2.851 -10.906  1.00 14.07           O  
ATOM    289  OD2 ASP A  40       0.669   3.180 -13.073  1.00 14.19           O1-
ATOM    290  N   TRP A  41       4.542   0.209 -11.443  1.00 16.13           N  
ATOM    291  CA  TRP A  41       4.842  -1.237 -11.446  1.00 16.61           C  
ATOM    292  C   TRP A  41       4.991  -1.816 -10.033  1.00 16.32           C  
ATOM    293  O   TRP A  41       4.508  -2.919  -9.759  1.00 16.34           O  
ATOM    294  CB  TRP A  41       6.100  -1.538 -12.270  1.00 17.29           C  
ATOM    295  CG  TRP A  41       5.820  -1.705 -13.731  1.00 17.66           C  
ATOM    296  CD1 TRP A  41       6.177  -0.852 -14.738  1.00 18.30           C  
ATOM    297  CD2 TRP A  41       5.109  -2.783 -14.349  1.00 18.19           C  
ATOM    298  CE2 TRP A  41       5.082  -2.523 -15.738  1.00 18.70           C  
ATOM    299  CE3 TRP A  41       4.500  -3.951 -13.867  1.00 18.44           C  
ATOM    300  NE1 TRP A  41       5.746  -1.343 -15.951  1.00 18.39           N  
ATOM    301  CZ2 TRP A  41       4.465  -3.379 -16.645  1.00 18.99           C  
ATOM    302  CZ3 TRP A  41       3.885  -4.806 -14.780  1.00 18.81           C  
ATOM    303  CH2 TRP A  41       3.880  -4.513 -16.151  1.00 18.86           C  
ATOM    304  N   CYS A  42       5.665  -1.079  -9.148  1.00 16.05           N  
ATOM    305  CA  CYS A  42       5.769  -1.479  -7.751  1.00 15.89           C  
ATOM    306  C   CYS A  42       4.383  -1.666  -7.146  1.00 15.68           C  
ATOM    307  O   CYS A  42       4.130  -2.671  -6.488  1.00 15.26           O  
ATOM    308  CB  CYS A  42       6.544  -0.458  -6.916  1.00 16.17           C  
ATOM    309  SG  CYS A  42       8.275  -0.206  -7.346  1.00 16.94           S  
ATOM    310  N   CYS A  43       3.488  -0.693  -7.357  1.00 15.20           N  
ATOM    311  CA  CYS A  43       2.122  -0.788  -6.828  1.00 15.41           C  
ATOM    312  C   CYS A  43       1.315  -1.908  -7.496  1.00 15.21           C  
ATOM    313  O   CYS A  43       0.546  -2.602  -6.840  1.00 15.17           O  
ATOM    314  CB  CYS A  43       1.389   0.544  -6.980  1.00 15.53           C  
ATOM    315  SG  CYS A  43       2.119   1.868  -6.005  1.00 16.58           S  
ATOM    316  N   HIS A  44       1.481  -2.084  -8.799  1.00 15.25           N  
ATOM    317  CA  HIS A  44       0.850  -3.210  -9.481  1.00 15.48           C  
ATOM    318  C   HIS A  44       1.254  -4.541  -8.836  1.00 14.94           C  
ATOM    319  O   HIS A  44       0.409  -5.374  -8.549  1.00 14.87           O  
ATOM    320  CB  HIS A  44       1.232  -3.242 -10.957  1.00 16.15           C  
ATOM    321  CG  HIS A  44       0.819  -4.507 -11.641  1.00 16.13           C  
ATOM    322  CD2 HIS A  44      -0.342  -4.855 -12.247  1.00 16.43           C  
ATOM    323  ND1 HIS A  44       1.625  -5.623 -11.686  1.00 16.31           N  
ATOM    324  CE1 HIS A  44       0.986  -6.598 -12.313  1.00 16.43           C  
ATOM    325  NE2 HIS A  44      -0.208  -6.158 -12.665  1.00 16.16           N  
ATOM    326  N   GLY A  45       2.554  -4.717  -8.616  1.00 14.78           N  
ATOM    327  CA  GLY A  45       3.110  -5.940  -8.021  1.00 14.63           C  
ATOM    328  C   GLY A  45       2.607  -6.151  -6.601  1.00 14.29           C  
ATOM    329  O   GLY A  45       2.285  -7.280  -6.214  1.00 14.51           O  
ATOM    330  N   HIS A  46       2.511  -5.057  -5.842  1.00 13.73           N  
ATOM    331  CA  HIS A  46       1.935  -5.072  -4.482  1.00 13.52           C  
ATOM    332  C   HIS A  46       0.445  -5.442  -4.476  1.00 14.13           C  
ATOM    333  O   HIS A  46       0.014  -6.261  -3.661  1.00 14.37           O  
ATOM    334  CB  HIS A  46       2.137  -3.718  -3.809  1.00 12.90           C  
ATOM    335  CG  HIS A  46       1.872  -3.723  -2.329  1.00 12.67           C  
ATOM    336  CD2 HIS A  46       2.468  -4.398  -1.322  1.00 12.13           C  
ATOM    337  ND1 HIS A  46       0.881  -2.967  -1.748  1.00 12.38           N  
ATOM    338  CE1 HIS A  46       0.888  -3.166  -0.440  1.00 12.62           C  
ATOM    339  NE2 HIS A  46       1.839  -4.036  -0.158  1.00 12.31           N  
ATOM    340  N   ASP A  47      -0.341  -4.830  -5.368  1.00 14.94           N  
ATOM    341  CA  ASP A  47      -1.763  -5.175  -5.501  1.00 15.55           C  
ATOM    342  C   ASP A  47      -1.901  -6.679  -5.743  1.00 15.72           C  
ATOM    343  O   ASP A  47      -2.794  -7.313  -5.182  1.00 15.46           O  
ATOM    344  CB  ASP A  47      -2.424  -4.442  -6.673  1.00 15.92           C  
ATOM    345  CG  ASP A  47      -2.604  -2.935  -6.441  1.00 15.64           C  
ATOM    346  OD1 ASP A  47      -2.328  -2.396  -5.358  1.00 14.84           O  
ATOM    347  OD2 ASP A  47      -3.065  -2.275  -7.388  1.00 16.25           O1-
ATOM    348  N   CYS A  48      -1.028  -7.224  -6.591  1.00 17.01           N  
ATOM    349  CA  CYS A  48      -0.984  -8.676  -6.887  1.00 17.87           C  
ATOM    350  C   CYS A  48      -0.702  -9.500  -5.626  1.00 17.68           C  
ATOM    351  O   CYS A  48      -1.360 -10.516  -5.373  1.00 17.16           O  
ATOM    352  CB  CYS A  48       0.088  -8.989  -7.934  1.00 18.73           C  
ATOM    353  SG  CYS A  48      -0.367  -8.531  -9.632  1.00 20.06           S  
ATOM    354  N   CYS A  49       0.295  -9.052  -4.861  1.00 16.77           N  
ATOM    355  CA  CYS A  49       0.713  -9.702  -3.617  1.00 16.72           C  
ATOM    356  C   CYS A  49      -0.432  -9.786  -2.618  1.00 16.34           C  
ATOM    357  O   CYS A  49      -0.692 -10.847  -2.057  1.00 16.57           O  
ATOM    358  CB  CYS A  49       1.890  -8.951  -2.988  1.00 16.61           C  
ATOM    359  SG  CYS A  49       2.879  -9.935  -1.848  1.00 17.01           S  
ATOM    360  N   TYR A  50      -1.120  -8.663  -2.423  1.00 16.23           N  
ATOM    361  CA  TYR A  50      -2.291  -8.590  -1.535  1.00 16.35           C  
ATOM    362  C   TYR A  50      -3.448  -9.480  -1.991  1.00 16.83           C  
ATOM    363  O   TYR A  50      -4.139 -10.071  -1.161  1.00 17.01           O  
ATOM    364  CB  TYR A  50      -2.771  -7.135  -1.393  1.00 16.01           C  
ATOM    365  CG  TYR A  50      -2.118  -6.352  -0.257  1.00 15.86           C  
ATOM    366  CD1 TYR A  50      -0.871  -6.718   0.265  1.00 15.65           C  
ATOM    367  CD2 TYR A  50      -2.765  -5.248   0.306  1.00 15.90           C  
ATOM    368  CE1 TYR A  50      -0.294  -6.009   1.301  1.00 15.70           C  
ATOM    369  CE2 TYR A  50      -2.191  -4.526   1.336  1.00 15.77           C  
ATOM    370  CZ  TYR A  50      -0.954  -4.906   1.829  1.00 15.60           C  
ATOM    371  OH  TYR A  50      -0.389  -4.193   2.850  1.00 14.83           O  
ATOM    372  N   THR A  51      -3.689  -9.534  -3.298  1.00 16.94           N  
ATOM    373  CA  THR A  51      -4.693 -10.449  -3.849  1.00 17.42           C  
ATOM    374  C   THR A  51      -4.357 -11.907  -3.515  1.00 18.23           C  
ATOM    375  O   THR A  51      -5.227 -12.685  -3.112  1.00 18.97           O  
ATOM    376  CB  THR A  51      -4.818 -10.271  -5.375  1.00 17.66           C  
ATOM    377  CG2 THR A  51      -5.859 -11.221  -5.966  1.00 17.98           C  
ATOM    378  OG1 THR A  51      -5.222  -8.929  -5.643  1.00 17.52           O  
ATOM    379  N   ARG A  52      -3.101 -12.272  -3.682  1.00 19.21           N  
ATOM    380  CA  ARG A  52      -2.639 -13.605  -3.313  1.00 20.81           C  
ATOM    381  C   ARG A  52      -2.856 -13.833  -1.823  1.00 19.77           C  
ATOM    382  O   ARG A  52      -3.349 -14.887  -1.413  1.00 18.43           O  
ATOM    383  CB  ARG A  52      -1.157 -13.789  -3.649  1.00 23.66           C  
ATOM    384  CG  ARG A  52      -0.811 -13.716  -5.130  1.00 26.28           C  
ATOM    385  CD  ARG A  52      -1.394 -14.876  -5.904  1.00 29.17           C  
ATOM    386  NE  ARG A  52      -2.604 -14.481  -6.615  1.00 33.78           N  
ATOM    387  CZ  ARG A  52      -2.759 -14.477  -7.940  1.00 36.72           C  
ATOM    388  NH1 ARG A  52      -1.783 -14.876  -8.761  1.00 37.97           N1+
ATOM    389  NH2 ARG A  52      -3.922 -14.080  -8.451  1.00 38.52           N  
ATOM    390  N   ALA A  53      -2.524 -12.832  -1.019  1.00 18.80           N  
ATOM    391  CA  ALA A  53      -2.708 -12.931   0.431  1.00 19.23           C  
ATOM    392  C   ALA A  53      -4.176 -13.125   0.804  1.00 20.18           C  
ATOM    393  O   ALA A  53      -4.487 -13.933   1.690  1.00 18.93           O  
ATOM    394  CB  ALA A  53      -2.116 -11.721   1.146  1.00 19.11           C  
ATOM    395  N   GLU A  54      -5.068 -12.415   0.110  1.00 20.86           N  
ATOM    396  CA AGLU A  54      -6.502 -12.603   0.293  0.50 21.99           C  
ATOM    397  CA BGLU A  54      -6.505 -12.598   0.283  0.50 22.29           C  
ATOM    398  C   GLU A  54      -6.936 -14.020  -0.091  1.00 22.95           C  
ATOM    399  O   GLU A  54      -7.724 -14.657   0.620  1.00 22.53           O  
ATOM    400  CB AGLU A  54      -7.280 -11.559  -0.503  0.50 22.64           C  
ATOM    401  CB BGLU A  54      -7.272 -11.582  -0.558  0.50 23.37           C  
ATOM    402  CG AGLU A  54      -7.214 -10.183   0.134  0.50 23.09           C  
ATOM    403  CG BGLU A  54      -8.736 -11.459  -0.178  0.50 24.38           C  
ATOM    404  CD AGLU A  54      -7.568  -9.067  -0.826  0.50 24.06           C  
ATOM    405  CD BGLU A  54      -9.430 -10.338  -0.916  0.50 25.05           C  
ATOM    406  OE1AGLU A  54      -8.005  -9.372  -1.955  0.50 24.40           O  
ATOM    407  OE1BGLU A  54      -9.069  -9.164  -0.685  0.50 25.54           O  
ATOM    408  OE2AGLU A  54      -7.403  -7.886  -0.447  0.50 25.79           O1-
ATOM    409  OE2BGLU A  54     -10.332 -10.634  -1.727  0.50 27.13           O1-
ATOM    410  N   GLU A  55      -6.413 -14.515  -1.201  1.00 23.98           N  
ATOM    411  CA  GLU A  55      -6.708 -15.873  -1.661  1.00 25.19           C  
ATOM    412  C   GLU A  55      -6.209 -16.948  -0.699  1.00 24.76           C  
ATOM    413  O   GLU A  55      -6.802 -18.028  -0.615  1.00 25.60           O  
ATOM    414  CB  GLU A  55      -6.117 -16.103  -3.055  1.00 26.56           C  
ATOM    415  CG  GLU A  55      -6.818 -15.277  -4.116  1.00 28.63           C  
ATOM    416  CD  GLU A  55      -6.203 -15.404  -5.502  1.00 30.45           C  
ATOM    417  OE1 GLU A  55      -5.120 -16.016  -5.653  1.00 31.63           O  
ATOM    418  OE2 GLU A  55      -6.825 -14.867  -6.444  1.00 34.48           O1-
ATOM    419  N   ALA A  56      -5.127 -16.652   0.020  1.00 22.94           N  
ATOM    420  CA  ALA A  56      -4.614 -17.536   1.059  1.00 22.61           C  
ATOM    421  C   ALA A  56      -5.444 -17.517   2.360  1.00 21.63           C  
ATOM    422  O   ALA A  56      -5.191 -18.304   3.270  1.00 20.35           O  
ATOM    423  CB  ALA A  56      -3.162 -17.195   1.356  1.00 23.17           C  
ATOM    424  N   GLY A  57      -6.416 -16.614   2.451  1.00 20.94           N  
ATOM    425  CA  GLY A  57      -7.276 -16.498   3.629  1.00 20.35           C  
ATOM    426  C   GLY A  57      -6.793 -15.469   4.639  1.00 19.83           C  
ATOM    427  O   GLY A  57      -7.073 -15.586   5.823  1.00 18.78           O  
ATOM    428  N   CYS A  58      -6.084 -14.444   4.167  1.00 19.04           N  
ATOM    429  CA  CYS A  58      -5.595 -13.373   5.042  1.00 17.86           C  
ATOM    430  C   CYS A  58      -6.352 -12.066   4.788  1.00 17.19           C  
ATOM    431  O   CYS A  58      -7.089 -11.935   3.802  1.00 16.72           O  
ATOM    432  CB  CYS A  58      -4.102 -13.139   4.808  1.00 17.47           C  
ATOM    433  SG  CYS A  58      -3.062 -14.606   4.935  1.00 17.41           S  
ATOM    434  N   SER A  59      -6.143 -11.104   5.682  1.00 16.30           N  
ATOM    435  CA  SER A  59      -6.741  -9.768   5.580  1.00 16.08           C  
ATOM    436  C   SER A  59      -5.640  -8.693   5.511  1.00 15.46           C  
ATOM    437  O   SER A  59      -5.288  -8.070   6.521  1.00 14.54           O  
ATOM    438  CB  SER A  59      -7.674  -9.512   6.748  1.00 16.29           C  
ATOM    439  OG  SER A  59      -8.428  -8.326   6.536  1.00 17.30           O  
ATOM    440  N   PRO A  60      -5.083  -8.482   4.311  1.00 15.19           N  
ATOM    441  CA  PRO A  60      -3.870  -7.667   4.176  1.00 15.11           C  
ATOM    442  C   PRO A  60      -3.989  -6.207   4.559  1.00 15.01           C  
ATOM    443  O   PRO A  60      -2.973  -5.566   4.802  1.00 14.62           O  
ATOM    444  CB  PRO A  60      -3.517  -7.779   2.688  1.00 15.08           C  
ATOM    445  CG  PRO A  60      -4.755  -8.241   2.000  1.00 15.42           C  
ATOM    446  CD  PRO A  60      -5.570  -8.993   3.015  1.00 15.56           C  
ATOM    447  N   LYS A  61      -5.202  -5.669   4.578  1.00 15.49           N  
ATOM    448  CA  LYS A  61      -5.394  -4.271   4.919  1.00 16.13           C  
ATOM    449  C   LYS A  61      -5.527  -4.038   6.417  1.00 15.10           C  
ATOM    450  O   LYS A  61      -5.354  -2.910   6.886  1.00 14.53           O  
ATOM    451  CB  LYS A  61      -6.625  -3.750   4.203  1.00 18.61           C  
ATOM    452  CG  LYS A  61      -6.487  -3.941   2.704  1.00 20.81           C  
ATOM    453  CD  LYS A  61      -7.364  -2.999   1.953  1.00 23.91           C  
ATOM    454  CE  LYS A  61      -6.844  -2.756   0.539  1.00 25.79           C  
ATOM    455  NZ  LYS A  61      -6.888  -1.309   0.198  1.00 28.17           N1+
ATOM    456  N   THR A  62      -5.804  -5.099   7.168  1.00 13.86           N  
ATOM    457  CA  THR A  62      -6.114  -4.955   8.600  1.00 13.77           C  
ATOM    458  C   THR A  62      -5.160  -5.654   9.564  1.00 13.93           C  
ATOM    459  O   THR A  62      -4.940  -5.153  10.681  1.00 15.03           O  
ATOM    460  CB  THR A  62      -7.543  -5.444   8.927  1.00 13.24           C  
ATOM    461  CG2 THR A  62      -8.600  -4.743   8.065  1.00 13.59           C  
ATOM    462  OG1 THR A  62      -7.633  -6.857   8.738  1.00 13.01           O  
ATOM    463  N   GLU A  63      -4.632  -6.825   9.206  1.00 14.21           N  
ATOM    464  CA  GLU A  63      -3.901  -7.600  10.214  1.00 14.94           C  
ATOM    465  C   GLU A  63      -2.591  -6.906  10.637  1.00 14.66           C  
ATOM    466  O   GLU A  63      -1.801  -6.476   9.810  1.00 14.04           O  
ATOM    467  CB  GLU A  63      -3.659  -9.069   9.803  1.00 15.71           C  
ATOM    468  CG  GLU A  63      -2.814  -9.789  10.856  1.00 17.42           C  
ATOM    469  CD  GLU A  63      -2.940 -11.304  10.888  1.00 18.26           C  
ATOM    470  OE1 GLU A  63      -3.356 -11.915   9.881  1.00 18.53           O  
ATOM    471  OE2 GLU A  63      -2.599 -11.886  11.945  1.00 20.18           O1-
ATOM    472  N   ARG A  64      -2.410  -6.767  11.941  1.00 14.84           N  
ATOM    473  CA  ARG A  64      -1.189  -6.222  12.494  1.00 15.46           C  
ATOM    474  C   ARG A  64      -0.078  -7.286  12.458  1.00 14.89           C  
ATOM    475  O   ARG A  64      -0.346  -8.489  12.530  1.00 15.33           O  
ATOM    476  CB  ARG A  64      -1.426  -5.762  13.927  1.00 16.34           C  
ATOM    477  CG  ARG A  64      -2.528  -4.701  14.083  1.00 17.07           C  
ATOM    478  CD  ARG A  64      -2.154  -3.361  13.488  1.00 17.62           C  
ATOM    479  NE  ARG A  64      -0.861  -2.893  13.973  1.00 18.47           N  
ATOM    480  CZ  ARG A  64      -0.641  -2.225  15.100  1.00 18.66           C  
ATOM    481  NH1 ARG A  64      -1.632  -1.888  15.921  1.00 19.34           N1+
ATOM    482  NH2 ARG A  64       0.602  -1.902  15.415  1.00 19.13           N  
ATOM    483  N   TYR A  65       1.152  -6.824  12.307  1.00 14.53           N  
ATOM    484  CA  TYR A  65       2.337  -7.666  12.406  1.00 14.34           C  
ATOM    485  C   TYR A  65       3.507  -6.839  12.930  1.00 14.59           C  
ATOM    486  O   TYR A  65       3.542  -5.621  12.776  1.00 13.89           O  
ATOM    487  CB  TYR A  65       2.687  -8.323  11.063  1.00 13.82           C  
ATOM    488  CG  TYR A  65       3.033  -7.381   9.913  1.00 13.62           C  
ATOM    489  CD1 TYR A  65       4.291  -6.795   9.823  1.00 13.77           C  
ATOM    490  CD2 TYR A  65       2.120  -7.113   8.902  1.00 13.36           C  
ATOM    491  CE1 TYR A  65       4.619  -5.939   8.789  1.00 13.45           C  
ATOM    492  CE2 TYR A  65       2.439  -6.262   7.847  1.00 13.32           C  
ATOM    493  CZ  TYR A  65       3.697  -5.678   7.798  1.00 13.55           C  
ATOM    494  OH  TYR A  65       4.063  -4.833   6.780  1.00 13.25           O  
ATOM    495  N   SER A  66       4.456  -7.525  13.540  1.00 15.46           N  
ATOM    496  CA  SER A  66       5.665  -6.903  14.053  1.00 16.29           C  
ATOM    497  C   SER A  66       6.732  -6.818  12.963  1.00 14.99           C  
ATOM    498  O   SER A  66       6.897  -7.721  12.147  1.00 14.27           O  
ATOM    499  CB  SER A  66       6.236  -7.684  15.235  1.00 17.75           C  
ATOM    500  OG  SER A  66       5.353  -7.667  16.348  1.00 20.74           O  
ATOM    501  N   TRP A  67       7.465  -5.726  12.979  1.00 14.95           N  
ATOM    502  CA  TRP A  67       8.599  -5.547  12.069  1.00 15.00           C  
ATOM    503  C   TRP A  67       9.528  -4.516  12.701  1.00 16.05           C  
ATOM    504  O   TRP A  67       9.154  -3.826  13.655  1.00 16.10           O  
ATOM    505  CB  TRP A  67       8.134  -5.127  10.665  1.00 14.37           C  
ATOM    506  CG  TRP A  67       7.439  -3.802  10.648  1.00 14.28           C  
ATOM    507  CD1 TRP A  67       6.157  -3.540  11.049  1.00 14.97           C  
ATOM    508  CD2 TRP A  67       8.004  -2.545  10.269  1.00 14.13           C  
ATOM    509  CE2 TRP A  67       7.000  -1.565  10.434  1.00 14.70           C  
ATOM    510  CE3 TRP A  67       9.258  -2.154   9.786  1.00 14.23           C  
ATOM    511  NE1 TRP A  67       5.881  -2.195  10.915  1.00 14.99           N  
ATOM    512  CZ2 TRP A  67       7.223  -0.213  10.161  1.00 14.58           C  
ATOM    513  CZ3 TRP A  67       9.473  -0.812   9.496  1.00 14.46           C  
ATOM    514  CH2 TRP A  67       8.457   0.138   9.670  1.00 14.60           C  
ATOM    515  N   GLN A  68      10.751  -4.451  12.197  1.00 17.60           N  
ATOM    516  CA  GLN A  68      11.711  -3.439  12.626  1.00 18.98           C  
ATOM    517  C   GLN A  68      12.254  -2.685  11.421  1.00 17.99           C  
ATOM    518  O   GLN A  68      12.378  -3.251  10.346  1.00 17.09           O  
ATOM    519  CB  GLN A  68      12.906  -4.104  13.287  1.00 21.61           C  
ATOM    520  CG  GLN A  68      12.687  -4.781  14.617  1.00 24.12           C  
ATOM    521  CD  GLN A  68      13.980  -5.380  15.169  1.00 28.34           C  
ATOM    522  NE2 GLN A  68      14.969  -5.597  14.294  1.00 29.64           N  
ATOM    523  OE1 GLN A  68      14.096  -5.635  16.376  1.00 33.24           O  
ATOM    524  N   CYS A  69      12.629  -1.428  11.632  1.00 17.22           N  
ATOM    525  CA  CYS A  69      13.284  -0.615  10.628  1.00 17.08           C  
ATOM    526  C   CYS A  69      14.721  -0.469  11.108  1.00 17.65           C  
ATOM    527  O   CYS A  69      14.956   0.102  12.167  1.00 17.76           O  
ATOM    528  CB  CYS A  69      12.618   0.748  10.491  1.00 17.52           C  
ATOM    529  SG  CYS A  69      13.298   1.806   9.201  1.00 17.39           S  
ATOM    530  N   VAL A  70      15.651  -1.050  10.355  1.00 17.32           N  
ATOM    531  CA  VAL A  70      17.069  -1.066  10.696  1.00 17.76           C  
ATOM    532  C   VAL A  70      17.859  -0.589   9.484  1.00 18.15           C  
ATOM    533  O   VAL A  70      17.827  -1.221   8.429  1.00 16.86           O  
ATOM    534  CB  VAL A  70      17.542  -2.478  11.116  1.00 17.84           C  
ATOM    535  CG1 VAL A  70      18.996  -2.449  11.575  1.00 18.38           C  
ATOM    536  CG2 VAL A  70      16.676  -3.010  12.236  1.00 18.71           C  
ATOM    537  N   ASN A  71      18.554   0.538   9.630  1.00 19.42           N  
ATOM    538  CA  ASN A  71      19.298   1.139   8.513  1.00 20.21           C  
ATOM    539  C   ASN A  71      18.423   1.340   7.289  1.00 20.15           C  
ATOM    540  O   ASN A  71      18.808   0.986   6.179  1.00 19.95           O  
ATOM    541  CB  ASN A  71      20.502   0.268   8.128  1.00 20.75           C  
ATOM    542  CG  ASN A  71      21.459   0.062   9.279  1.00 20.56           C  
ATOM    543  ND2 ASN A  71      22.173  -1.056   9.263  1.00 20.35           N  
ATOM    544  OD1 ASN A  71      21.559   0.902  10.169  1.00 20.96           O  
ATOM    545  N   GLN A  72      17.233   1.892   7.506  1.00 21.57           N  
ATOM    546  CA  GLN A  72      16.251   2.093   6.431  1.00 22.06           C  
ATOM    547  C   GLN A  72      15.979   0.827   5.627  1.00 20.46           C  
ATOM    548  O   GLN A  72      15.856   0.873   4.399  1.00 20.15           O  
ATOM    549  CB  GLN A  72      16.716   3.223   5.519  1.00 24.42           C  
ATOM    550  CG  GLN A  72      16.774   4.547   6.246  1.00 27.89           C  
ATOM    551  CD  GLN A  72      17.070   5.711   5.316  1.00 32.02           C  
ATOM    552  NE2 GLN A  72      16.632   6.903   5.704  1.00 34.32           N  
ATOM    553  OE1 GLN A  72      17.693   5.540   4.263  1.00 38.07           O  
ATOM    554  N   SER A  73      15.888  -0.294   6.340  1.00 18.76           N  
ATOM    555  CA  SER A  73      15.530  -1.595   5.786  1.00 18.35           C  
ATOM    556  C   SER A  73      14.476  -2.222   6.692  1.00 16.99           C  
ATOM    557  O   SER A  73      14.499  -2.013   7.896  1.00 17.34           O  
ATOM    558  CB  SER A  73      16.739  -2.541   5.753  1.00 18.92           C  
ATOM    559  OG  SER A  73      17.788  -2.032   4.945  1.00 20.86           O  
ATOM    560  N   VAL A  74      13.567  -2.994   6.115  1.00 15.83           N  
ATOM    561  CA  VAL A  74      12.508  -3.645   6.877  1.00 15.01           C  
ATOM    562  C   VAL A  74      12.949  -5.055   7.209  1.00 14.50           C  
ATOM    563  O   VAL A  74      13.367  -5.779   6.326  1.00 14.06           O  
ATOM    564  CB  VAL A  74      11.188  -3.690   6.063  1.00 14.73           C  
ATOM    565  CG1 VAL A  74      10.180  -4.638   6.692  1.00 14.51           C  
ATOM    566  CG2 VAL A  74      10.600  -2.292   5.931  1.00 14.48           C  
ATOM    567  N   LEU A  75      12.893  -5.421   8.486  1.00 14.45           N  
ATOM    568  CA  LEU A  75      13.022  -6.815   8.897  1.00 14.65           C  
ATOM    569  C   LEU A  75      11.678  -7.295   9.446  1.00 15.26           C  
ATOM    570  O   LEU A  75      11.120  -6.685  10.344  1.00 14.93           O  
ATOM    571  CB  LEU A  75      14.092  -6.977   9.977  1.00 15.00           C  
ATOM    572  CG  LEU A  75      15.532  -6.614   9.609  1.00 15.31           C  
ATOM    573  CD1 LEU A  75      16.400  -6.657  10.858  1.00 16.08           C  
ATOM    574  CD2 LEU A  75      16.081  -7.543   8.538  1.00 15.91           C  
ATOM    575  N   CYS A  76      11.179  -8.397   8.912  1.00 15.50           N  
ATOM    576  CA  CYS A  76       9.866  -8.910   9.285  1.00 16.12           C  
ATOM    577  C   CYS A  76       9.935  -9.842  10.486  1.00 16.55           C  
ATOM    578  O   CYS A  76      10.691 -10.812  10.483  1.00 16.28           O  
ATOM    579  CB  CYS A  76       9.274  -9.664   8.106  1.00 15.83           C  
ATOM    580  SG  CYS A  76       8.805  -8.571   6.754  1.00 14.94           S  
ATOM    581  N   GLY A  77       9.136  -9.555  11.502  1.00 17.25           N  
ATOM    582  CA  GLY A  77       8.932 -10.518  12.578  1.00 17.79           C  
ATOM    583  C   GLY A  77       9.010  -9.889  13.945  1.00 17.44           C  
ATOM    584  O   GLY A  77       9.293  -8.701  14.061  1.00 18.32           O  
ATOM    585  N   PRO A  78       8.730 -10.673  14.998  1.00 18.10           N  
ATOM    586  CA  PRO A  78       8.334 -12.087  14.971  1.00 18.39           C  
ATOM    587  C   PRO A  78       6.936 -12.299  14.429  1.00 18.33           C  
ATOM    588  O   PRO A  78       6.027 -11.531  14.760  1.00 17.00           O  
ATOM    589  CB  PRO A  78       8.350 -12.494  16.450  1.00 18.88           C  
ATOM    590  CG  PRO A  78       8.859 -11.326  17.210  1.00 18.61           C  
ATOM    591  CD  PRO A  78       8.698 -10.121  16.357  1.00 18.19           C  
ATOM    592  N   ALA A  79       6.762 -13.347  13.627  1.00 18.62           N  
ATOM    593  CA  ALA A  79       5.458 -13.680  13.056  1.00 18.68           C  
ATOM    594  C   ALA A  79       4.722 -14.733  13.886  1.00 19.02           C  
ATOM    595  O   ALA A  79       5.278 -15.798  14.198  1.00 19.43           O  
ATOM    596  CB  ALA A  79       5.617 -14.170  11.635  1.00 18.91           C  
ATOM    597  N   GLU A  80       3.469 -14.433  14.223  1.00 18.11           N  
ATOM    598  CA  GLU A  80       2.620 -15.358  14.988  1.00 17.72           C  
ATOM    599  C   GLU A  80       1.925 -16.396  14.107  1.00 17.70           C  
ATOM    600  O   GLU A  80       1.470 -17.441  14.589  1.00 17.90           O  
ATOM    601  CB  GLU A  80       1.559 -14.577  15.752  1.00 17.66           C  
ATOM    602  CG  GLU A  80       2.115 -13.648  16.814  1.00 17.81           C  
ATOM    603  CD  GLU A  80       1.043 -12.773  17.438  1.00 18.00           C  
ATOM    604  OE1 GLU A  80       0.339 -12.060  16.690  1.00 17.38           O  
ATOM    605  OE2 GLU A  80       0.912 -12.785  18.679  1.00 17.98           O1-
ATOM    606  N   ASN A  81       1.821 -16.101  12.822  1.00 17.31           N  
ATOM    607  CA  ASN A  81       1.179 -17.005  11.877  1.00 17.96           C  
ATOM    608  C   ASN A  81       1.643 -16.699  10.462  1.00 19.16           C  
ATOM    609  O   ASN A  81       2.447 -15.786  10.242  1.00 17.97           O  
ATOM    610  CB  ASN A  81      -0.344 -16.874  11.991  1.00 17.91           C  
ATOM    611  CG  ASN A  81      -0.834 -15.495  11.622  1.00 17.65           C  
ATOM    612  ND2 ASN A  81      -1.619 -14.875  12.494  1.00 17.57           N  
ATOM    613  OD1 ASN A  81      -0.523 -15.003  10.557  1.00 18.79           O  
ATOM    614  N   LYS A  82       1.108 -17.451   9.509  1.00 19.76           N  
ATOM    615  CA  LYS A  82       1.523 -17.356   8.117  1.00 21.60           C  
ATOM    616  C   LYS A  82       1.070 -16.066   7.421  1.00 19.93           C  
ATOM    617  O   LYS A  82       1.759 -15.559   6.540  1.00 18.69           O  
ATOM    618  CB  LYS A  82       1.016 -18.571   7.333  1.00 24.65           C  
ATOM    619  CG  LYS A  82       2.056 -19.149   6.404  1.00 28.50           C  
ATOM    620  CD  LYS A  82       3.112 -19.907   7.198  1.00 31.17           C  
ATOM    621  CE  LYS A  82       4.402 -20.033   6.405  1.00 33.41           C  
ATOM    622  NZ  LYS A  82       5.569 -20.365   7.273  1.00 35.17           N1+
ATOM    623  N   CYS A  83      -0.095 -15.556   7.801  1.00 17.82           N  
ATOM    624  CA  CYS A  83      -0.611 -14.339   7.215  1.00 16.91           C  
ATOM    625  C   CYS A  83       0.297 -13.162   7.545  1.00 16.11           C  
ATOM    626  O   CYS A  83       0.630 -12.382   6.666  1.00 15.89           O  
ATOM    627  CB  CYS A  83      -2.044 -14.075   7.683  1.00 17.05           C  
ATOM    628  SG  CYS A  83      -3.250 -15.147   6.894  1.00 17.07           S  
ATOM    629  N   GLN A  84       0.741 -13.064   8.792  1.00 15.55           N  
ATOM    630  CA  GLN A  84       1.669 -12.001   9.179  1.00 15.12           C  
ATOM    631  C   GLN A  84       2.959 -12.091   8.377  1.00 15.51           C  
ATOM    632  O   GLN A  84       3.515 -11.060   7.987  1.00 14.21           O  
ATOM    633  CB  GLN A  84       1.970 -12.033  10.681  1.00 14.93           C  
ATOM    634  CG  GLN A  84       0.756 -11.708  11.541  1.00 14.67           C  
ATOM    635  CD  GLN A  84       1.019 -11.805  13.032  1.00 14.24           C  
ATOM    636  NE2 GLN A  84      -0.041 -11.679  13.835  1.00 14.09           N  
ATOM    637  OE1 GLN A  84       2.149 -11.994  13.459  1.00 14.29           O  
ATOM    638  N   GLU A  85       3.458 -13.303   8.120  1.00 16.47           N  
ATOM    639  CA  GLU A  85       4.659 -13.383   7.275  1.00 18.00           C  
ATOM    640  C   GLU A  85       4.396 -12.980   5.811  1.00 15.89           C  
ATOM    641  O   GLU A  85       5.188 -12.245   5.250  1.00 15.34           O  
ATOM    642  CB  GLU A  85       5.458 -14.690   7.406  1.00 21.26           C  
ATOM    643  CG  GLU A  85       4.735 -15.995   7.263  1.00 24.99           C  
ATOM    644  CD  GLU A  85       5.668 -17.168   7.535  1.00 27.44           C  
ATOM    645  OE1 GLU A  85       5.895 -17.506   8.727  1.00 29.42           O  
ATOM    646  OE2 GLU A  85       6.215 -17.716   6.555  1.00 29.76           O1-
ATOM    647  N   LEU A  86       3.280 -13.410   5.224  1.00 15.39           N  
ATOM    648  CA ALEU A  86       2.942 -13.055   3.845  0.50 15.23           C  
ATOM    649  CA BLEU A  86       2.968 -13.045   3.843  0.50 15.40           C  
ATOM    650  C   LEU A  86       2.775 -11.536   3.714  1.00 15.07           C  
ATOM    651  O   LEU A  86       3.320 -10.908   2.806  1.00 14.50           O  
ATOM    652  CB ALEU A  86       1.648 -13.752   3.415  0.50 15.71           C  
ATOM    653  CB BLEU A  86       1.716 -13.754   3.350  0.50 16.14           C  
ATOM    654  CG ALEU A  86       1.631 -15.286   3.383  0.50 15.70           C  
ATOM    655  CG BLEU A  86       1.381 -13.428   1.890  0.50 16.33           C  
ATOM    656  CD1ALEU A  86       0.251 -15.773   2.981  0.50 15.76           C  
ATOM    657  CD1BLEU A  86       2.549 -13.747   0.967  0.50 16.72           C  
ATOM    658  CD2ALEU A  86       2.697 -15.837   2.447  0.50 15.86           C  
ATOM    659  CD2BLEU A  86       0.155 -14.197   1.467  0.50 16.78           C  
ATOM    660  N   LEU A  87       2.003 -10.965   4.628  1.00 14.39           N  
ATOM    661  CA  LEU A  87       1.740  -9.518   4.637  1.00 14.44           C  
ATOM    662  C   LEU A  87       3.039  -8.726   4.703  1.00 14.04           C  
ATOM    663  O   LEU A  87       3.295  -7.867   3.855  1.00 14.03           O  
ATOM    664  CB  LEU A  87       0.836  -9.136   5.807  1.00 14.86           C  
ATOM    665  CG  LEU A  87      -0.678  -9.121   5.557  1.00 15.53           C  
ATOM    666  CD1 LEU A  87      -1.189 -10.349   4.836  1.00 16.27           C  
ATOM    667  CD2 LEU A  87      -1.416  -9.012   6.881  1.00 16.41           C  
ATOM    668  N   CYS A  88       3.876  -9.050   5.682  1.00 13.54           N  
ATOM    669  CA  CYS A  88       5.125  -8.323   5.862  1.00 13.86           C  
ATOM    670  C   CYS A  88       6.024  -8.465   4.621  1.00 13.78           C  
ATOM    671  O   CYS A  88       6.639  -7.489   4.176  1.00 13.15           O  
ATOM    672  CB  CYS A  88       5.853  -8.743   7.132  1.00 14.10           C  
ATOM    673  SG  CYS A  88       7.211  -7.610   7.540  1.00 14.44           S  
ATOM    674  N   LYS A  89       6.078  -9.664   4.062  1.00 14.24           N  
ATOM    675  CA  LYS A  89       6.802  -9.891   2.821  1.00 15.43           C  
ATOM    676  C   LYS A  89       6.269  -9.007   1.688  1.00 14.50           C  
ATOM    677  O   LYS A  89       7.057  -8.412   0.953  1.00 14.24           O  
ATOM    678  CB  LYS A  89       6.784 -11.372   2.426  1.00 18.10           C  
ATOM    679  CG  LYS A  89       7.703 -12.228   3.280  1.00 20.76           C  
ATOM    680  CD  LYS A  89       8.010 -13.601   2.677  1.00 23.62           C  
ATOM    681  CE  LYS A  89       6.813 -14.528   2.672  1.00 26.56           C  
ATOM    682  NZ  LYS A  89       7.201 -15.977   2.638  1.00 29.12           N1+
ATOM    683  N   CYS A  90       4.952  -8.892   1.567  1.00 13.42           N  
ATOM    684  CA  CYS A  90       4.352  -8.027   0.538  1.00 13.48           C  
ATOM    685  C   CYS A  90       4.797  -6.587   0.699  1.00 12.92           C  
ATOM    686  O   CYS A  90       5.193  -5.957  -0.276  1.00 11.98           O  
ATOM    687  CB  CYS A  90       2.821  -8.076   0.548  1.00 14.08           C  
ATOM    688  SG  CYS A  90       2.096  -9.638  -0.006  1.00 15.63           S  
ATOM    689  N   ASP A  91       4.724  -6.083   1.934  1.00 12.58           N  
ATOM    690  CA  ASP A  91       4.987  -4.679   2.206  1.00 12.89           C  
ATOM    691  C   ASP A  91       6.480  -4.388   2.121  1.00 13.28           C  
ATOM    692  O   ASP A  91       6.886  -3.360   1.615  1.00 13.71           O  
ATOM    693  CB  ASP A  91       4.435  -4.284   3.582  1.00 12.52           C  
ATOM    694  CG  ASP A  91       2.918  -4.452   3.680  1.00 12.33           C  
ATOM    695  OD1 ASP A  91       2.247  -4.574   2.627  1.00 12.01           O  
ATOM    696  OD2 ASP A  91       2.408  -4.441   4.819  1.00 11.87           O1-
ATOM    697  N   GLN A  92       7.298  -5.298   2.644  1.00 14.06           N  
ATOM    698  CA  GLN A  92       8.744  -5.220   2.498  1.00 14.35           C  
ATOM    699  C   GLN A  92       9.129  -5.114   1.013  1.00 14.71           C  
ATOM    700  O   GLN A  92       9.940  -4.266   0.631  1.00 15.47           O  
ATOM    701  CB  GLN A  92       9.378  -6.453   3.127  1.00 14.32           C  
ATOM    702  CG  GLN A  92      10.889  -6.577   3.021  1.00 14.39           C  
ATOM    703  CD  GLN A  92      11.385  -7.849   3.691  1.00 14.94           C  
ATOM    704  NE2 GLN A  92      10.962  -8.986   3.178  1.00 14.39           N  
ATOM    705  OE1 GLN A  92      12.102  -7.798   4.693  1.00 16.11           O  
ATOM    706  N   GLU A  93       8.545  -5.970   0.187  1.00 15.65           N  
ATOM    707  CA  GLU A  93       8.802  -5.953  -1.271  1.00 16.75           C  
ATOM    708  C   GLU A  93       8.479  -4.591  -1.907  1.00 15.94           C  
ATOM    709  O   GLU A  93       9.297  -4.036  -2.630  1.00 15.17           O  
ATOM    710  CB  GLU A  93       8.035  -7.086  -1.970  1.00 19.03           C  
ATOM    711  CG  GLU A  93       8.101  -7.074  -3.500  1.00 21.79           C  
ATOM    712  CD  GLU A  93       7.367  -8.246  -4.148  1.00 24.38           C  
ATOM    713  OE1 GLU A  93       6.140  -8.419  -3.919  1.00 26.44           O  
ATOM    714  OE2 GLU A  93       8.021  -8.999  -4.907  1.00 27.30           O1-
ATOM    715  N   ILE A  94       7.302  -4.037  -1.633  1.00 14.48           N  
ATOM    716  CA  ILE A  94       6.962  -2.739  -2.228  1.00 13.80           C  
ATOM    717  C   ILE A  94       7.826  -1.616  -1.659  1.00 13.33           C  
ATOM    718  O   ILE A  94       8.236  -0.720  -2.397  1.00 12.46           O  
ATOM    719  CB  ILE A  94       5.450  -2.401  -2.155  1.00 13.57           C  
ATOM    720  CG1 ILE A  94       5.111  -1.400  -3.266  1.00 13.41           C  
ATOM    721  CG2 ILE A  94       5.039  -1.971  -0.747  1.00 13.54           C  
ATOM    722  CD1 ILE A  94       3.810  -0.647  -3.130  1.00 13.71           C  
ATOM    723  N   ALA A  95       8.126  -1.665  -0.358  1.00 13.29           N  
ATOM    724  CA  ALA A  95       9.009  -0.665   0.233  1.00 13.60           C  
ATOM    725  C   ALA A  95      10.374  -0.657  -0.477  1.00 13.90           C  
ATOM    726  O   ALA A  95      10.917   0.406  -0.807  1.00 13.68           O  
ATOM    727  CB  ALA A  95       9.174  -0.913   1.730  1.00 13.73           C  
ATOM    728  N   ASN A  96      10.924  -1.845  -0.702  1.00 14.12           N  
ATOM    729  CA  ASN A  96      12.206  -1.989  -1.396  1.00 15.14           C  
ATOM    730  C   ASN A  96      12.115  -1.527  -2.841  1.00 15.23           C  
ATOM    731  O   ASN A  96      13.021  -0.865  -3.350  1.00 16.36           O  
ATOM    732  CB  ASN A  96      12.663  -3.449  -1.362  1.00 15.43           C  
ATOM    733  CG  ASN A  96      13.123  -3.881   0.009  1.00 15.84           C  
ATOM    734  ND2 ASN A  96      13.221  -5.190   0.219  1.00 16.45           N  
ATOM    735  OD1 ASN A  96      13.383  -3.052   0.876  1.00 16.04           O  
ATOM    736  N   CYS A  97      11.009  -1.886  -3.487  1.00 15.16           N  
ATOM    737  CA  CYS A  97      10.749  -1.529  -4.875  1.00 16.11           C  
ATOM    738  C   CYS A  97      10.702  -0.012  -5.041  1.00 16.11           C  
ATOM    739  O   CYS A  97      11.414   0.545  -5.868  1.00 16.64           O  
ATOM    740  CB  CYS A  97       9.433  -2.168  -5.346  1.00 15.99           C  
ATOM    741  SG  CYS A  97       9.115  -2.027  -7.126  1.00 16.57           S  
ATOM    742  N   LEU A  98       9.866   0.642  -4.243  1.00 16.09           N  
ATOM    743  CA  LEU A  98       9.672   2.089  -4.329  1.00 16.45           C  
ATOM    744  C   LEU A  98      10.910   2.893  -3.921  1.00 16.75           C  
ATOM    745  O   LEU A  98      11.130   3.988  -4.426  1.00 17.30           O  
ATOM    746  CB  LEU A  98       8.488   2.508  -3.450  1.00 16.36           C  
ATOM    747  CG  LEU A  98       7.142   1.947  -3.908  1.00 16.51           C  
ATOM    748  CD1 LEU A  98       6.108   2.138  -2.809  1.00 16.92           C  
ATOM    749  CD2 LEU A  98       6.677   2.593  -5.201  1.00 16.51           C  
ATOM    750  N   ALA A  99      11.712   2.348  -3.015  1.00 17.36           N  
ATOM    751  CA  ALA A  99      12.905   3.038  -2.531  1.00 18.53           C  
ATOM    752  C   ALA A  99      13.931   3.288  -3.641  1.00 19.59           C  
ATOM    753  O   ALA A  99      14.706   4.247  -3.572  1.00 20.54           O  
ATOM    754  CB  ALA A  99      13.542   2.257  -1.398  1.00 18.73           C  
ATOM    755  N   GLN A 100      13.932   2.423  -4.646  1.00 20.16           N  
ATOM    756  CA  GLN A 100      14.863   2.499  -5.762  1.00 22.44           C  
ATOM    757  C   GLN A 100      14.339   3.327  -6.941  1.00 22.35           C  
ATOM    758  O   GLN A 100      14.903   3.246  -8.034  1.00 24.74           O  
ATOM    759  CB  GLN A 100      15.134   1.078  -6.279  1.00 23.95           C  
ATOM    760  CG  GLN A 100      15.791   0.153  -5.281  1.00 25.43           C  
ATOM    761  CD  GLN A 100      15.762  -1.298  -5.728  1.00 27.02           C  
ATOM    762  NE2 GLN A 100      16.496  -1.609  -6.787  1.00 26.96           N  
ATOM    763  OE1 GLN A 100      15.063  -2.127  -5.140  1.00 30.68           O  
ATOM    764  N   THR A 101      13.273   4.106  -6.739  1.00 21.55           N  
ATOM    765  CA  THR A 101      12.598   4.774  -7.857  1.00 21.69           C  
ATOM    766  C   THR A 101      12.712   6.279  -7.773  1.00 21.59           C  
ATOM    767  O   THR A 101      12.858   6.855  -6.692  1.00 21.21           O  
ATOM    768  CB  THR A 101      11.089   4.458  -7.925  1.00 21.78           C  
ATOM    769  CG2 THR A 101      10.856   2.964  -8.020  1.00 21.91           C  
ATOM    770  OG1 THR A 101      10.432   4.984  -6.766  1.00 21.51           O  
ATOM    771  N   GLU A 102      12.589   6.902  -8.936  1.00 21.37           N  
ATOM    772  CA  GLU A 102      12.512   8.332  -9.036  1.00 21.99           C  
ATOM    773  C   GLU A 102      11.055   8.695  -9.238  1.00 20.85           C  
ATOM    774  O   GLU A 102      10.323   7.992  -9.926  1.00 22.24           O  
ATOM    775  CB  GLU A 102      13.389   8.816 -10.184  1.00 23.90           C  
ATOM    776  CG  GLU A 102      14.835   8.412  -9.952  1.00 25.71           C  
ATOM    777  CD  GLU A 102      15.807   9.122 -10.850  1.00 27.84           C  
ATOM    778  OE1 GLU A 102      15.438   9.411 -12.008  1.00 30.12           O  
ATOM    779  OE2 GLU A 102      16.943   9.373 -10.389  1.00 28.67           O1-
ATOM    780  N   TYR A 103      10.647   9.794  -8.625  1.00 19.54           N  
ATOM    781  CA  TYR A 103       9.255  10.200  -8.594  1.00 19.47           C  
ATOM    782  C   TYR A 103       8.929  11.007  -9.844  1.00 19.22           C  
ATOM    783  O   TYR A 103       9.652  11.929 -10.184  1.00 18.12           O  
ATOM    784  CB  TYR A 103       8.994  11.038  -7.332  1.00 19.43           C  
ATOM    785  CG  TYR A 103       7.532  11.183  -6.951  1.00 19.05           C  
ATOM    786  CD1 TYR A 103       6.828  10.108  -6.405  1.00 18.69           C  
ATOM    787  CD2 TYR A 103       6.858  12.399  -7.117  1.00 18.84           C  
ATOM    788  CE1 TYR A 103       5.492  10.224  -6.053  1.00 18.00           C  
ATOM    789  CE2 TYR A 103       5.524  12.531  -6.757  1.00 18.74           C  
ATOM    790  CZ  TYR A 103       4.845  11.438  -6.229  1.00 18.23           C  
ATOM    791  OH  TYR A 103       3.530  11.548  -5.869  1.00 17.83           O  
ATOM    792  N   ASN A 104       7.852  10.645 -10.534  1.00 18.34           N  
ATOM    793  CA  ASN A 104       7.344  11.483 -11.609  1.00 18.85           C  
ATOM    794  C   ASN A 104       6.083  12.202 -11.133  1.00 17.91           C  
ATOM    795  O   ASN A 104       5.023  11.602 -11.048  1.00 18.39           O  
ATOM    796  CB  ASN A 104       7.087  10.655 -12.878  1.00 19.14           C  
ATOM    797  CG  ASN A 104       8.368  10.054 -13.454  1.00 20.60           C  
ATOM    798  ND2 ASN A 104       8.427   8.716 -13.532  1.00 20.22           N  
ATOM    799  OD1 ASN A 104       9.296  10.784 -13.827  1.00 21.70           O  
ATOM    800  N   LEU A 105       6.228  13.486 -10.809  1.00 17.80           N  
ATOM    801  CA  LEU A 105       5.156  14.301 -10.232  1.00 18.16           C  
ATOM    802  C   LEU A 105       3.889  14.267 -11.073  1.00 16.65           C  
ATOM    803  O   LEU A 105       2.778  14.264 -10.539  1.00 16.38           O  
ATOM    804  CB  LEU A 105       5.595  15.769 -10.102  1.00 19.43           C  
ATOM    805  CG  LEU A 105       5.159  16.633  -8.908  1.00 21.56           C  
ATOM    806  CD1 LEU A 105       5.002  18.086  -9.351  1.00 21.93           C  
ATOM    807  CD2 LEU A 105       3.922  16.179  -8.143  1.00 21.53           C  
ATOM    808  N   LYS A 106       4.075  14.230 -12.390  1.00 15.74           N  
ATOM    809  CA  LYS A 106       2.971  14.279 -13.342  1.00 15.39           C  
ATOM    810  C   LYS A 106       1.960  13.131 -13.181  1.00 15.54           C  
ATOM    811  O   LYS A 106       0.808  13.254 -13.626  1.00 15.04           O  
ATOM    812  CB  LYS A 106       3.520  14.334 -14.767  1.00 15.20           C  
ATOM    813  CG  LYS A 106       4.215  13.074 -15.247  1.00 15.73           C  
ATOM    814  CD  LYS A 106       5.052  13.360 -16.481  1.00 15.92           C  
ATOM    815  CE  LYS A 106       5.397  12.081 -17.206  1.00 16.43           C  
ATOM    816  NZ  LYS A 106       6.256  12.314 -18.385  1.00 16.61           N1+
ATOM    817  N   TYR A 107       2.393  12.033 -12.553  1.00 15.19           N  
ATOM    818  CA  TYR A 107       1.524  10.876 -12.334  1.00 16.06           C  
ATOM    819  C   TYR A 107       0.758  10.930 -11.007  1.00 16.00           C  
ATOM    820  O   TYR A 107      -0.123  10.106 -10.770  1.00 16.15           O  
ATOM    821  CB  TYR A 107       2.319   9.564 -12.469  1.00 15.88           C  
ATOM    822  CG  TYR A 107       2.887   9.349 -13.855  1.00 16.74           C  
ATOM    823  CD1 TYR A 107       2.125   9.601 -14.990  1.00 17.97           C  
ATOM    824  CD2 TYR A 107       4.183   8.896 -14.038  1.00 17.04           C  
ATOM    825  CE1 TYR A 107       2.634   9.405 -16.261  1.00 17.84           C  
ATOM    826  CE2 TYR A 107       4.701   8.699 -15.303  1.00 17.28           C  
ATOM    827  CZ  TYR A 107       3.914   8.953 -16.406  1.00 17.94           C  
ATOM    828  OH  TYR A 107       4.401   8.777 -17.666  1.00 19.55           O  
ATOM    829  N   LEU A 108       1.058  11.912 -10.160  1.00 16.61           N  
ATOM    830  CA  LEU A 108       0.280  12.114  -8.941  1.00 17.09           C  
ATOM    831  C   LEU A 108      -1.109  12.646  -9.335  1.00 17.36           C  
ATOM    832  O   LEU A 108      -1.199  13.658 -10.007  1.00 16.61           O  
ATOM    833  CB  LEU A 108       0.999  13.095  -8.009  1.00 17.77           C  
ATOM    834  CG  LEU A 108       0.290  13.437  -6.685  1.00 18.27           C  
ATOM    835  CD1 LEU A 108       0.027  12.190  -5.853  1.00 18.59           C  
ATOM    836  CD2 LEU A 108       1.095  14.443  -5.881  1.00 19.24           C  
ATOM    837  N   PHE A 109      -2.169  11.947  -8.927  1.00 18.08           N  
ATOM    838  CA  PHE A 109      -3.553  12.249  -9.334  1.00 19.31           C  
ATOM    839  C   PHE A 109      -3.710  12.203 -10.860  1.00 19.21           C  
ATOM    840  O   PHE A 109      -4.411  13.022 -11.468  1.00 19.29           O  
ATOM    841  CB  PHE A 109      -4.043  13.590  -8.772  1.00 20.83           C  
ATOM    842  CG  PHE A 109      -3.900  13.713  -7.280  1.00 23.19           C  
ATOM    843  CD1 PHE A 109      -4.317  12.698  -6.444  1.00 25.05           C  
ATOM    844  CD2 PHE A 109      -3.330  14.846  -6.714  1.00 25.90           C  
ATOM    845  CE1 PHE A 109      -4.186  12.801  -5.071  1.00 26.23           C  
ATOM    846  CE2 PHE A 109      -3.186  14.957  -5.340  1.00 26.75           C  
ATOM    847  CZ  PHE A 109      -3.623  13.935  -4.516  1.00 27.57           C  
ATOM    848  N   TYR A 110      -3.061  11.215 -11.454  1.00 18.95           N  
ATOM    849  CA  TYR A 110      -3.186  10.926 -12.882  1.00 20.05           C  
ATOM    850  C   TYR A 110      -4.652  10.609 -13.193  1.00 20.38           C  
ATOM    851  O   TYR A 110      -5.346  10.008 -12.364  1.00 20.84           O  
ATOM    852  CB  TYR A 110      -2.285   9.735 -13.215  1.00 20.17           C  
ATOM    853  CG  TYR A 110      -2.179   9.368 -14.671  1.00 20.15           C  
ATOM    854  CD1 TYR A 110      -1.396  10.113 -15.536  1.00 21.23           C  
ATOM    855  CD2 TYR A 110      -2.836   8.253 -15.172  1.00 20.43           C  
ATOM    856  CE1 TYR A 110      -1.283   9.770 -16.873  1.00 21.23           C  
ATOM    857  CE2 TYR A 110      -2.736   7.906 -16.503  1.00 21.26           C  
ATOM    858  CZ  TYR A 110      -1.957   8.664 -17.350  1.00 21.92           C  
ATOM    859  OH  TYR A 110      -1.845   8.292 -18.685  1.00 23.14           O  
ATOM    860  N   PRO A 111      -5.153  11.059 -14.359  1.00 21.01           N  
ATOM    861  CA  PRO A 111      -6.572  10.857 -14.601  1.00 21.27           C  
ATOM    862  C   PRO A 111      -6.900   9.388 -14.845  1.00 21.56           C  
ATOM    863  O   PRO A 111      -6.351   8.774 -15.761  1.00 20.01           O  
ATOM    864  CB  PRO A 111      -6.840  11.701 -15.854  1.00 21.46           C  
ATOM    865  CG  PRO A 111      -5.532  11.780 -16.545  1.00 21.50           C  
ATOM    866  CD  PRO A 111      -4.524  11.849 -15.435  1.00 21.38           C  
ATOM    867  N   GLN A 112      -7.780   8.852 -14.004  1.00 22.66           N  
ATOM    868  CA  GLN A 112      -8.189   7.450 -14.048  1.00 24.75           C  
ATOM    869  C   GLN A 112      -8.807   7.052 -15.400  1.00 23.36           C  
ATOM    870  O   GLN A 112      -8.675   5.898 -15.829  1.00 20.39           O  
ATOM    871  CB  GLN A 112      -9.186   7.173 -12.918  1.00 29.24           C  
ATOM    872  CG  GLN A 112      -9.273   5.722 -12.478  1.00 34.15           C  
ATOM    873  CD  GLN A 112     -10.656   5.357 -11.972  1.00 39.19           C  
ATOM    874  NE2 GLN A 112     -10.784   5.092 -10.667  1.00 39.43           N  
ATOM    875  OE1 GLN A 112     -11.605   5.327 -12.755  1.00 43.29           O  
ATOM    876  N   PHE A 113      -9.464   8.000 -16.072  1.00 21.79           N  
ATOM    877  CA  PHE A 113     -10.015   7.737 -17.419  1.00 21.70           C  
ATOM    878  C   PHE A 113      -8.972   7.394 -18.498  1.00 21.52           C  
ATOM    879  O   PHE A 113      -9.335   6.920 -19.579  1.00 22.18           O  
ATOM    880  CB  PHE A 113     -10.974   8.856 -17.889  1.00 21.52           C  
ATOM    881  CG  PHE A 113     -10.319  10.192 -18.140  1.00 20.80           C  
ATOM    882  CD1 PHE A 113      -9.608  10.436 -19.316  1.00 20.52           C  
ATOM    883  CD2 PHE A 113     -10.454  11.224 -17.229  1.00 20.81           C  
ATOM    884  CE1 PHE A 113      -9.018  11.669 -19.545  1.00 19.69           C  
ATOM    885  CE2 PHE A 113      -9.878  12.464 -17.465  1.00 20.53           C  
ATOM    886  CZ  PHE A 113      -9.157  12.684 -18.621  1.00 19.92           C  
ATOM    887  N   LEU A 114      -7.695   7.663 -18.235  1.00 20.55           N  
ATOM    888  CA  LEU A 114      -6.619   7.254 -19.150  1.00 20.64           C  
ATOM    889  C   LEU A 114      -6.083   5.848 -18.853  1.00 21.12           C  
ATOM    890  O   LEU A 114      -5.285   5.293 -19.619  1.00 21.82           O  
ATOM    891  CB  LEU A 114      -5.467   8.262 -19.121  1.00 20.40           C  
ATOM    892  CG  LEU A 114      -5.741   9.676 -19.657  1.00 20.34           C  
ATOM    893  CD1 LEU A 114      -4.434  10.433 -19.686  1.00 20.27           C  
ATOM    894  CD2 LEU A 114      -6.352   9.628 -21.051  1.00 20.26           C  
ATOM    895  N   CYS A 115      -6.515   5.269 -17.746  1.00 20.11           N  
ATOM    896  CA  CYS A 115      -6.058   3.948 -17.377  1.00 20.37           C  
ATOM    897  C   CYS A 115      -6.937   2.906 -18.045  1.00 21.76           C  
ATOM    898  O   CYS A 115      -8.146   2.897 -17.864  1.00 21.67           O  
ATOM    899  CB  CYS A 115      -6.064   3.790 -15.862  1.00 20.19           C  
ATOM    900  SG  CYS A 115      -4.898   4.914 -15.071  1.00 18.89           S  
ATOM    901  N   GLU A 116      -6.295   2.035 -18.815  1.00 23.97           N  
ATOM    902  CA  GLU A 116      -6.968   1.033 -19.641  1.00 26.24           C  
ATOM    903  C   GLU A 116      -7.729   0.017 -18.787  1.00 27.27           C  
ATOM    904  O   GLU A 116      -7.388  -0.183 -17.619  1.00 25.69           O  
ATOM    905  CB  GLU A 116      -5.949   0.286 -20.510  1.00 26.45           C  
ATOM    906  CG  GLU A 116      -5.171   1.154 -21.492  1.00 27.29           C  
ATOM    907  CD  GLU A 116      -3.950   1.841 -20.896  1.00 28.61           C  
ATOM    908  OE1 GLU A 116      -3.783   1.846 -19.654  1.00 29.67           O  
ATOM    909  OE2 GLU A 116      -3.156   2.414 -21.671  1.00 29.36           O1-
ATOM    910  N   PRO A 117      -8.762  -0.627 -19.369  1.00 28.96           N  
ATOM    911  CA  PRO A 117      -9.587  -1.604 -18.640  1.00 30.23           C  
ATOM    912  C   PRO A 117      -8.831  -2.804 -18.065  1.00 29.66           C  
ATOM    913  O   PRO A 117      -9.106  -3.215 -16.937  1.00 29.78           O  
ATOM    914  CB  PRO A 117     -10.587  -2.094 -19.705  1.00 30.70           C  
ATOM    915  CG  PRO A 117     -10.639  -1.006 -20.716  1.00 31.04           C  
ATOM    916  CD  PRO A 117      -9.285  -0.363 -20.725  1.00 29.71           C  
ATOM    917  N   ASP A 118      -7.907  -3.366 -18.837  1.00 30.17           N  
ATOM    918  CA  ASP A 118      -7.216  -4.596 -18.436  1.00 31.85           C  
ATOM    919  C   ASP A 118      -5.853  -4.266 -17.854  1.00 30.79           C  
ATOM    920  O   ASP A 118      -5.366  -3.141 -17.972  1.00 31.36           O  
ATOM    921  CB  ASP A 118      -7.074  -5.568 -19.621  1.00 34.74           C  
ATOM    922  CG  ASP A 118      -7.096  -7.044 -19.190  1.00 36.92           C  
ATOM    923  OD1 ASP A 118      -6.795  -7.354 -18.010  1.00 38.11           O  
ATOM    924  OD2 ASP A 118      -7.410  -7.903 -20.041  1.00 41.08           O1-
ATOM    925  N   SER A 119      -5.232  -5.259 -17.235  1.00 29.76           N  
ATOM    926  CA  SER A 119      -3.983  -5.051 -16.515  1.00 28.37           C  
ATOM    927  C   SER A 119      -2.963  -6.146 -16.830  1.00 28.13           C  
ATOM    928  O   SER A 119      -3.335  -7.226 -17.298  1.00 26.46           O  
ATOM    929  CB  SER A 119      -4.277  -5.027 -15.012  1.00 27.62           C  
ATOM    930  OG  SER A 119      -5.251  -4.037 -14.714  1.00 26.77           O  
ATOM    931  N   PRO A 120      -1.670  -5.874 -16.575  1.00 27.14           N  
ATOM    932  CA  PRO A 120      -0.709  -6.952 -16.710  1.00 27.77           C  
ATOM    933  C   PRO A 120      -1.023  -8.042 -15.702  1.00 28.30           C  
ATOM    934  O   PRO A 120      -1.634  -7.774 -14.661  1.00 24.79           O  
ATOM    935  CB  PRO A 120       0.633  -6.282 -16.388  1.00 27.66           C  
ATOM    936  CG  PRO A 120       0.410  -4.840 -16.649  1.00 27.70           C  
ATOM    937  CD  PRO A 120      -1.013  -4.592 -16.271  1.00 27.85           C  
ATOM    938  N   LYS A 121      -0.627  -9.266 -16.023  1.00 30.24           N  
ATOM    939  CA  LYS A 121      -0.934 -10.387 -15.158  1.00 32.57           C  
ATOM    940  C   LYS A 121      -0.040 -10.377 -13.921  1.00 30.95           C  
ATOM    941  O   LYS A 121       1.051  -9.807 -13.927  1.00 29.61           O  
ATOM    942  CB  LYS A 121      -0.823 -11.705 -15.931  1.00 36.27           C  
ATOM    943  CG  LYS A 121      -2.048 -11.961 -16.798  1.00 39.14           C  
ATOM    944  CD  LYS A 121      -1.796 -12.940 -17.929  1.00 42.60           C  
ATOM    945  CE  LYS A 121      -2.973 -12.939 -18.897  1.00 45.40           C  
ATOM    946  NZ  LYS A 121      -3.025 -14.176 -19.722  1.00 46.99           N1+
ATOM    947  N   CYS A 122      -0.546 -10.973 -12.853  1.00 31.15           N  
ATOM    948  CA  CYS A 122       0.224 -11.177 -11.641  1.00 32.60           C  
ATOM    949  C   CYS A 122       1.096 -12.406 -11.849  1.00 38.31           C  
ATOM    950  O   CYS A 122       0.591 -13.460 -12.236  1.00 40.88           O  
ATOM    951  CB  CYS A 122      -0.719 -11.383 -10.454  1.00 28.76           C  
ATOM    952  SG  CYS A 122      -1.733  -9.937 -10.115  1.00 24.38           S  
ATOM    953  N   ASP A 123       2.396 -12.266 -11.594  1.00 45.17           N  
ATOM    954  CA  ASP A 123       3.382 -13.317 -11.904  1.00 50.01           C  
ATOM    955  C   ASP A 123       3.476 -13.548 -13.412  1.00 51.84           C  
ATOM    956  O   ASP A 123       4.430 -13.113 -14.061  1.00 56.46           O  
ATOM    957  CB  ASP A 123       3.033 -14.635 -11.207  1.00 52.57           C  
ATOM    958  CG  ASP A 123       2.787 -14.459  -9.730  1.00 55.00           C  
ATOM    959  OD1 ASP A 123       3.696 -13.937  -9.051  1.00 58.37           O  
ATOM    960  OD2 ASP A 123       1.692 -14.837  -9.251  1.00 57.45           O1-
TER   
HETATM  961 CA    CA A 200      -3.512  -0.373  -5.922  1.00 15.76          CA  
HETATM  962  O   DMS A1125      12.818 -10.157   7.143  1.00 29.42           O  
HETATM  963  C1  DMS A1125      15.234 -11.028   7.473  1.00 33.18           C  
HETATM  964  C2  DMS A1125      13.173 -12.300   8.532  1.00 31.96           C  
HETATM  965  S   DMS A1125      13.716 -10.715   8.188  1.00 32.83           S  
HETATM  966  O   DMS A1126      -6.211   5.466  -7.113  1.00 27.07           O  
HETATM  967  C1  DMS A1126      -4.645   5.303  -9.160  1.00 28.31           C  
HETATM  968  C2  DMS A1126      -6.381   3.352  -8.668  1.00 30.19           C  
HETATM  969  S   DMS A1126      -5.409   4.495  -7.863  1.00 29.75           S  
HETATM  970  C1  PEG A1127      11.374  -0.473  14.857  1.00 37.36           C  
HETATM  971  O1  PEG A1127      12.594  -0.381  14.129  1.00 34.27           O  
HETATM  972  C2  PEG A1127      10.270  -0.023  13.924  1.00 38.74           C  
HETATM  973  O2  PEG A1127      10.310   1.395  13.775  1.00 41.42           O  
HETATM  974  C3  PEG A1127       9.806   1.760  12.490  1.00 39.23           C  
HETATM  975  C4  PEG A1127       9.508   3.238  12.399  1.00 38.97           C  
HETATM  976  O4  PEG A1127       8.810   3.467  11.170  1.00 40.21           O  
HETATM  977  C1  PEG A1129       3.027  -9.501  16.755  1.00 35.64           C  
HETATM  978  O1  PEG A1129       4.048  -9.473  17.770  1.00 35.62           O  
HETATM  979  C2  PEG A1129       1.696  -8.943  17.248  1.00 35.06           C  
HETATM  980  O2  PEG A1129       1.167  -8.076  16.249  1.00 37.29           O  
HETATM  981  C3  PEG A1129       1.153  -6.691  16.644  1.00 37.65           C  
HETATM  982  C4  PEG A1129      -0.198  -6.341  17.260  1.00 37.56           C  
HETATM  983  O4  PEG A1129      -1.080  -7.476  17.222  1.00 38.94           O  
HETATM  984  C1  PEG A1130       2.986  14.311  -1.745  1.00 37.71           C  
HETATM  985  O1  PEG A1130       3.374  15.678  -1.552  1.00 37.97           O  
HETATM  986  C2  PEG A1130       3.999  13.627  -2.651  1.00 36.50           C  
HETATM  987  O2  PEG A1130       5.224  14.356  -2.657  1.00 36.68           O  
HETATM  988  C3  PEG A1130       6.360  13.512  -2.838  1.00 35.53           C  
HETATM  989  C4  PEG A1130       7.494  14.336  -3.432  1.00 36.10           C  
HETATM  990  O4  PEG A1130       8.542  13.453  -3.859  1.00 35.46           O  
HETATM  991  C1  PEG A1132     -14.146   5.096 -11.419  1.00 34.73           C  
HETATM  992  O1  PEG A1132     -15.535   5.433 -11.353  1.00 33.22           O  
HETATM  993  C2  PEG A1132     -13.901   3.962 -12.398  1.00 36.67           C  
HETATM  994  O2  PEG A1132     -14.278   2.693 -11.861  1.00 38.84           O  
HETATM  995  C3  PEG A1132     -14.336   1.786 -12.971  1.00 39.60           C  
HETATM  996  C4  PEG A1132     -14.010   0.365 -12.545  1.00 40.38           C  
HETATM  997  O4  PEG A1132     -12.853  -0.072 -13.273  1.00 43.72           O  
HETATM  998  C1  9JH A1134      -1.475   4.689   3.200  1.00 24.05           C  
HETATM  999  C2  9JH A1134      -0.726   3.531   3.325  1.00 23.05           C  
HETATM 1000  C3  9JH A1134       0.240   3.247   2.380  1.00 22.20           C  
HETATM 1001  C4  9JH A1134       0.461   4.096   1.312  1.00 21.71           C  
HETATM 1002  C5  9JH A1134      -0.289   5.253   1.180  1.00 22.29           C  
HETATM 1003  C6  9JH A1134      -1.256   5.543   2.134  1.00 24.31           C  
HETATM 1004  C7  9JH A1134       1.514   3.739   0.297  1.00 20.33           C  
HETATM 1005  C8  9JH A1134       0.877   2.812  -0.719  1.00 19.57           C  
HETATM 1006  C9  9JH A1134       1.512   1.634  -1.051  1.00 18.78           C  
HETATM 1007  C10 9JH A1134       0.930   0.781  -1.984  1.00 18.73           C  
HETATM 1008  C11 9JH A1134      -0.298   1.087  -2.585  1.00 18.22           C  
HETATM 1009  C12 9JH A1134      -0.949   2.283  -2.233  1.00 19.57           C  
HETATM 1010  C13 9JH A1134      -0.346   3.132  -1.309  1.00 19.55           C  
HETATM 1011  C14 9JH A1134      -0.886   0.160  -3.589  1.00 18.75           C  
HETATM 1012  O15 9JH A1134      -1.793   0.523  -4.342  1.00 18.15           O  
HETATM 1013  N16 9JH A1134      -0.398  -1.096  -3.704  1.00 16.89           N  
HETATM 1014  O   DMS A1140       8.867  16.844 -16.956  1.00 43.38           O  
HETATM 1015  C1  DMS A1140       8.592  19.462 -17.083  1.00 40.72           C  
HETATM 1016  C2  DMS A1140       9.459  18.297 -14.886  1.00 43.20           C  
HETATM 1017  S   DMS A1140       8.387  18.023 -16.192  1.00 43.37           S  
HETATM 1018  O   HOH A2001       0.000  -5.467   5.546  1.00 12.96           O  
HETATM 1019  O   HOH A2002      -2.456  -2.048  10.170  1.00 15.08           O  
HETATM 1020  O   HOH A2003       3.828   2.200  10.792  1.00 25.21           O  
HETATM 1021  O   HOH A2004       2.299   4.078   9.611  1.00 41.92           O  
HETATM 1022  O   HOH A2005       2.880  -3.062  13.792  1.00 18.93           O  
HETATM 1023  O   HOH A2006       8.037   4.958   8.978  1.00 28.46           O  
HETATM 1024  O   HOH A2007       9.626   2.950   0.141  1.00 20.49           O  
HETATM 1025  O   HOH A2008       9.376   6.358   1.261  1.00 21.46           O  
HETATM 1026  O   HOH A2009      -6.644   5.091 -11.472  1.00 27.46           O  
HETATM 1027  O   HOH A2010      16.042   5.798   0.306  1.00 34.99           O  
HETATM 1028  O   HOH A2011      12.845  12.390   3.547  1.00 22.92           O  
HETATM 1029  O   HOH A2012      12.881  11.645  -7.059  1.00 24.99           O  
HETATM 1030  O   HOH A2013       7.342  -5.947  -7.350  1.00 45.50           O  
HETATM 1031  O   HOH A2014       9.227   5.489  -1.099  1.00 23.40           O  
HETATM 1032  O   HOH A2015      -6.894   5.562  -4.135  1.00 29.98           O  
HETATM 1033  O   HOH A2016      -3.241   8.518 -10.055  1.00 33.65           O  
HETATM 1034  O   HOH A2017      -5.701   7.307 -11.839  1.00 27.45           O  
HETATM 1035  O   HOH A2018      -6.950   2.963 -12.222  1.00 30.41           O  
HETATM 1036  O   HOH A2019      -9.410   4.577  -6.342  1.00 43.15           O  
HETATM 1037  O   HOH A2020      -5.119  -3.502  -8.926  1.00 21.81           O  
HETATM 1038  O   HOH A2021       8.906   5.897 -11.176  1.00 22.25           O  
HETATM 1039  O   HOH A2022       5.991  -4.545  -5.103  1.00 18.09           O  
HETATM 1040  O   HOH A2023     -10.760  13.094 -12.776  1.00 50.34           O  
HETATM 1041  O   HOH A2024       2.991  -9.721  -9.474  1.00 24.82           O  
HETATM 1042  O   HOH A2025      -6.476  -6.372  -2.547  1.00 39.54           O  
HETATM 1043  O   HOH A2026      -5.615 -17.996   7.324  1.00 28.84           O  
HETATM 1044  O   HOH A2027      -4.632 -11.791   7.781  1.00 22.30           O  
HETATM 1045  O   HOH A2028      -7.947  -6.936   4.228  1.00 23.52           O  
HETATM 1046  O   HOH A2029      -4.801  -2.603  11.462  1.00 18.58           O  
HETATM 1047  O   HOH A2030      -2.350  -9.403  14.304  1.00 30.44           O  
HETATM 1048  O   HOH A2031      -4.337  -7.961  13.828  1.00 20.02           O  
HETATM 1049  O   HOH A2032      -4.444  -2.544  16.348  1.00 29.53           O  
HETATM 1050  O   HOH A2033       1.978  -0.807  17.677  1.00 32.08           O  
HETATM 1051  O   HOH A2034       5.799 -10.315  11.619  1.00 21.06           O  
HETATM 1052  O   HOH A2035       4.064 -10.178  13.816  1.00 24.30           O  
HETATM 1053  O   HOH A2036      16.708   3.244  10.016  1.00 26.81           O  
HETATM 1054  O   HOH A2037      18.689   1.763  12.196  1.00 32.49           O  
HETATM 1055  O   HOH A2038      13.939  -3.573   3.431  1.00 16.88           O  
HETATM 1056  O   HOH A2039       9.855  -6.880  15.892  1.00 27.16           O  
HETATM 1057  O   HOH A2040      -1.433 -17.341  15.711  1.00 18.24           O  
HETATM 1058  O   HOH A2041       0.538 -10.069  19.910  1.00 27.72           O  
HETATM 1059  O   HOH A2042      -0.778 -19.950  10.165  1.00 24.30           O  
HETATM 1060  O   HOH A2043       6.457 -11.383   9.457  1.00 31.71           O  
HETATM 1061  O   HOH A2044       9.761  -9.230   0.701  1.00 25.10           O  
HETATM 1062  O   HOH A2045       4.826  -6.315  -3.169  1.00 18.91           O  
HETATM 1063  O   HOH A2046       8.843  15.211 -11.256  1.00 29.76           O  
HETATM 1064  O   HOH A2047       8.258  13.103 -15.087  1.00 21.37           O  
HETATM 1065  O   HOH A2048       6.710  14.982 -13.694  1.00 18.39           O  
HETATM 1066  O   HOH A2049       0.504  15.616 -10.727  1.00 14.97           O  
HETATM 1067  O   HOH A2050       6.753   9.956 -20.096  1.00 35.91           O  
HETATM 1068  O   HOH A2051       3.143   9.257 -20.849  1.00 53.84           O  
HETATM 1069  O   HOH A2052      -7.046  11.878 -10.529  1.00 30.69           O  
HETATM 1070  O   HOH A2053      -8.824  10.584 -11.874  1.00 28.46           O  
HETATM 1071  O   HOH A2054       0.471   9.922 -20.464  1.00 41.91           O  
HETATM 1072  O   HOH A2055     -11.126   9.982 -14.327  1.00 31.54           O  
HETATM 1073  O   HOH A2056     -11.474  -2.421 -14.805  1.00 54.69           O  
HETATM 1074  O   HOH A2057      -6.616  -4.859  -7.252  1.00 43.93           O  
CONECT  962  965
CONECT  963  965
CONECT  964  965
CONECT  965  962  963  964
CONECT  966  969
CONECT  967  969
CONECT  968  969
CONECT  969  966  967  968
CONECT  970  971  972
CONECT  971  970
CONECT  972  970  973
CONECT  973  972  974
CONECT  974  973  975
CONECT  975  974  976
CONECT  976  975
CONECT  977  978  979
CONECT  978  977
CONECT  979  977  980
CONECT  980  979  981
CONECT  981  980  982
CONECT  982  981  983
CONECT  983  982
CONECT  984  985  986
CONECT  985  984
CONECT  986  984  987
CONECT  987  986  988
CONECT  988  987  989
CONECT  989  988  990
CONECT  990  989
CONECT  991  992  993
CONECT  992  991
CONECT  993  991  994
CONECT  994  993  995
CONECT  995  994  996
CONECT  996  995  997
CONECT  997  996
CONECT  998  999 1003
CONECT  999  998 1000
CONECT 1000  999 1001
CONECT 1001 1000 1002 1004
CONECT 1002 1001 1003
CONECT 1003 1002  998
CONECT 1004 1001 1005
CONECT 1005 1004 1010 1006
CONECT 1006 1005 1007
CONECT 1007 1006 1008
CONECT 1008 1007 1009 1011
CONECT 1009 1008 1010
CONECT 1010 1005 1009
CONECT 1011 1008 1013 1012
CONECT 1012 1011
CONECT 1013 1011
CONECT 1014 1017
CONECT 1015 1017
CONECT 1016 1017
CONECT 1017 1014 1015 1016
END
