# Supplementary material for: Solvent-Site Prediction for Fragment Docking and Its Implication on Fragment-Based Drug Discovery
Source: J Chem Inf Model. 2025 Nov 24;65(23):12959–77. doi: 10.1021/acs.jcim.5c02352 (PMC12690578; doi:10.1021/acs.jcim.5c02352)
Supplement: Supplementary file 3 [file ci5c02352_si_003.zip › Frag2Lead_dataset/2016-15/rec-lead.pdb]

ATOM      1  N   ALA A   1      -0.926  -4.351   8.030  1.00 13.27           N  
ATOM      2  CA  ALA A   1      -2.047  -3.423   7.844  1.00 13.05           C  
ATOM      3  C   ALA A   1      -1.513  -2.199   7.151  1.00 15.08           C  
ATOM      4  O   ALA A   1      -0.324  -1.933   7.211  1.00 12.08           O  
ATOM      5  CB  ALA A   1      -2.666  -3.032   9.199  1.00 12.99           C  
ATOM      6  N   LEU A   2      -2.391  -1.413   6.554  1.00 14.42           N  
ATOM      7  CA  LEU A   2      -1.925  -0.254   5.805  1.00 13.96           C  
ATOM      8  C   LEU A   2      -1.183   0.779   6.649  1.00 16.82           C  
ATOM      9  O   LEU A   2      -0.244   1.416   6.137  1.00 13.50           O  
ATOM     10  CB  LEU A   2      -3.069   0.367   5.005  1.00 13.71           C  
ATOM     11  CG  LEU A   2      -3.500  -0.486   3.800  1.00 16.15           C  
ATOM     12  CD1 LEU A   2      -4.551   0.263   2.976  1.00 13.85           C  
ATOM     13  CD2 LEU A   2      -2.325  -0.783   2.848  1.00 16.40           C  
ATOM     14  N   VAL A   3      -1.506   0.863   7.960  1.00 15.96           N  
ATOM     15  CA  VAL A   3      -0.771   1.755   8.864  1.00 15.41           C  
ATOM     16  C   VAL A   3       0.723   1.348   8.958  1.00 15.34           C  
ATOM     17  O   VAL A   3       1.605   2.235   9.005  1.00 17.31           O  
ATOM     18  CB  VAL A   3      -1.476   1.906  10.252  1.00 20.15           C  
ATOM     19  CG1 VAL A   3      -1.503   0.598  11.043  1.00 19.27           C  
ATOM     20  CG2 VAL A   3      -0.877   3.058  11.072  1.00 20.79           C  
ATOM     21  N   ASN A   4       1.021   0.025   8.928  1.00 13.28           N  
ATOM     22  CA  ASN A   4       2.406  -0.484   9.019  1.00 11.70           C  
ATOM     23  C   ASN A   4       3.125  -0.209   7.707  1.00 13.90           C  
ATOM     24  O   ASN A   4       4.285   0.206   7.692  1.00 13.10           O  
ATOM     25  CB  ASN A   4       2.388  -2.014   9.264  1.00 10.85           C  
ATOM     26  CG  ASN A   4       1.500  -2.501  10.405  1.00 23.75           C  
ATOM     27  ND2 ASN A   4       1.687  -1.956  11.603  1.00 19.16           N  
ATOM     28  OD1 ASN A   4       0.716  -3.441  10.243  1.00 15.74           O  
ATOM     29  N   PHE A   5       2.398  -0.374   6.585  1.00 10.32           N  
ATOM     30  CA  PHE A   5       2.976  -0.144   5.266  1.00 10.14           C  
ATOM     31  C   PHE A   5       3.365   1.353   5.113  1.00 15.22           C  
ATOM     32  O   PHE A   5       4.380   1.673   4.491  1.00 15.53           O  
ATOM     33  CB  PHE A   5       1.932  -0.517   4.194  1.00 11.19           C  
ATOM     34  CG  PHE A   5       2.377  -0.440   2.753  1.00 12.74           C  
ATOM     35  CD1 PHE A   5       3.658  -0.817   2.383  1.00 14.65           C  
ATOM     36  CD2 PHE A   5       1.473  -0.081   1.745  1.00 14.80           C  
ATOM     37  CE1 PHE A   5       4.042  -0.834   1.034  1.00 15.51           C  
ATOM     38  CE2 PHE A   5       1.853  -0.078   0.404  1.00 16.54           C  
ATOM     39  CZ  PHE A   5       3.128  -0.469   0.047  1.00 15.76           C  
ATOM     40  N   HIS A   6       2.557   2.230   5.672  1.00 14.76           N  
ATOM     41  CA  HIS A   6       2.759   3.682   5.575  1.00 16.21           C  
ATOM     42  C   HIS A   6       4.046   4.024   6.314  1.00 18.17           C  
ATOM     43  O   HIS A   6       4.832   4.831   5.812  1.00 16.76           O  
ATOM     44  CB  HIS A   6       1.532   4.424   6.162  1.00 17.51           C  
ATOM     45  CG  HIS A   6       1.546   5.898   5.889  1.00 20.38           C  
ATOM     46  CD2 HIS A   6       0.797   6.628   5.024  1.00 22.96           C  
ATOM     47  ND1 HIS A   6       2.383   6.750   6.584  1.00 21.24           N  
ATOM     48  CE1 HIS A   6       2.157   7.964   6.104  1.00 20.83           C  
ATOM     49  NE2 HIS A   6       1.220   7.945   5.150  1.00 22.39           N  
ATOM     50  N   ARG A   7       4.322   3.310   7.439  1.00 14.36           N  
ATOM     51  CA  ARG A   7       5.523   3.519   8.236  1.00 15.30           C  
ATOM     52  C   ARG A   7       6.767   3.059   7.501  1.00 21.64           C  
ATOM     53  O   ARG A   7       7.737   3.796   7.425  1.00 21.35           O  
ATOM     54  CB  ARG A   7       5.388   2.894   9.636  1.00 17.51           C  
ATOM     55  CG  ARG A   7       6.644   3.123  10.515  1.00 23.13           C  
ATOM     56  CD  ARG A   7       6.424   2.941  12.001  1.00 33.03           C  
ATOM     57  NE  ARG A   7       6.647   1.573  12.488  1.00 45.72           N  
ATOM     58  CZ  ARG A   7       7.819   1.098  12.908  1.00 70.92           C  
ATOM     59  NH1 ARG A   7       8.913   1.850  12.839  1.00 65.84           N1+
ATOM     60  NH2 ARG A   7       7.913  -0.145  13.365  1.00 59.36           N  
ATOM     61  N   MET A   8       6.722   1.846   6.926  1.00 19.08           N  
ATOM     62  CA  MET A   8       7.798   1.270   6.121  1.00 16.11           C  
ATOM     63  C   MET A   8       8.174   2.164   4.944  1.00 18.92           C  
ATOM     64  O   MET A   8       9.361   2.356   4.711  1.00 18.34           O  
ATOM     65  CB  MET A   8       7.327  -0.050   5.572  1.00 17.30           C  
ATOM     66  CG  MET A   8       8.232  -1.157   5.897  1.00 18.12           C  
ATOM     67  SD  MET A   8       7.538  -2.553   5.084  1.00 17.92           S  
ATOM     68  CE  MET A   8       7.023  -3.475   6.458  1.00 15.12           C  
ATOM     69  N   ILE A   9       7.161   2.710   4.196  1.00 17.06           N  
ATOM     70  CA  ILE A   9       7.412   3.585   3.041  1.00 16.62           C  
ATOM     71  C   ILE A   9       8.193   4.831   3.462  1.00 19.08           C  
ATOM     72  O   ILE A   9       9.115   5.222   2.752  1.00 18.56           O  
ATOM     73  CB  ILE A   9       6.132   3.951   2.233  1.00 19.09           C  
ATOM     74  CG1 ILE A   9       5.473   2.685   1.657  1.00 19.20           C  
ATOM     75  CG2 ILE A   9       6.449   4.963   1.107  1.00 19.38           C  
ATOM     76  CD1 ILE A   9       4.012   2.860   1.160  1.00 15.94           C  
ATOM     77  N   LYS A  10       7.808   5.451   4.573  1.00 18.11           N  
ATOM     78  CA  LYS A  10       8.486   6.620   5.124  1.00 18.68           C  
ATOM     79  C   LYS A  10       9.960   6.263   5.439  1.00 21.32           C  
ATOM     80  O   LYS A  10      10.882   7.052   5.162  1.00 21.93           O  
ATOM     81  CB  LYS A  10       7.735   7.111   6.385  1.00 20.36           C  
ATOM     82  CG  LYS A  10       8.336   8.359   7.062  1.00 24.71           C  
ATOM     83  CD  LYS A  10       8.229   9.593   6.178  1.00 29.94           C  
ATOM     84  CE  LYS A  10       8.950  10.797   6.736  1.00 37.33           C  
ATOM     85  NZ  LYS A  10       8.754  11.975   5.852  1.00 51.57           N1+
ATOM     86  N   LEU A  11      10.198   5.057   5.955  1.00 15.83           N  
ATOM     87  CA  LEU A  11      11.593   4.644   6.260  1.00 16.00           C  
ATOM     88  C   LEU A  11      12.472   4.437   5.040  1.00 21.22           C  
ATOM     89  O   LEU A  11      13.649   4.787   5.059  1.00 19.66           O  
ATOM     90  CB  LEU A  11      11.597   3.359   7.118  1.00 15.36           C  
ATOM     91  CG  LEU A  11      10.936   3.536   8.486  1.00 18.47           C  
ATOM     92  CD1 LEU A  11      10.587   2.176   9.114  1.00 19.38           C  
ATOM     93  CD2 LEU A  11      11.835   4.383   9.409  1.00 19.27           C  
ATOM     94  N   THR A  12      11.912   3.869   3.962  1.00 19.02           N  
ATOM     95  CA  THR A  12      12.707   3.584   2.768  1.00 17.96           C  
ATOM     96  C   THR A  12      12.799   4.771   1.839  1.00 21.70           C  
ATOM     97  O   THR A  12      13.827   4.928   1.170  1.00 20.81           O  
ATOM     98  CB  THR A  12      12.175   2.347   2.025  1.00 21.96           C  
ATOM     99  CG2 THR A  12      12.062   1.120   2.911  1.00 19.04           C  
ATOM    100  OG1 THR A  12      10.895   2.665   1.469  1.00 24.02           O  
ATOM    101  N   THR A  13      11.719   5.579   1.729  1.00 18.05           N  
ATOM    102  CA  THR A  13      11.744   6.673   0.743  1.00 16.93           C  
ATOM    103  C   THR A  13      11.894   8.059   1.323  1.00 20.79           C  
ATOM    104  O   THR A  13      12.187   8.989   0.563  1.00 21.83           O  
ATOM    105  CB  THR A  13      10.465   6.681  -0.141  1.00 16.29           C  
ATOM    106  CG2 THR A  13      10.198   5.357  -0.813  1.00 18.56           C  
ATOM    107  OG1 THR A  13       9.349   7.076   0.670  1.00 13.95           O  
ATOM    108  N   GLY A  14      11.582   8.221   2.605  1.00 16.81           N  
ATOM    109  CA  GLY A  14      11.558   9.544   3.238  1.00 17.18           C  
ATOM    110  C   GLY A  14      10.274  10.308   2.895  1.00 23.09           C  
ATOM    111  O   GLY A  14      10.080  11.437   3.342  1.00 23.35           O  
ATOM    112  N   LYS A  15       9.392   9.711   2.083  1.00 19.80           N  
ATOM    113  CA  LYS A  15       8.137  10.347   1.642  1.00 20.62           C  
ATOM    114  C   LYS A  15       6.944   9.952   2.510  1.00 25.76           C  
ATOM    115  O   LYS A  15       6.960   8.880   3.107  1.00 24.98           O  
ATOM    116  CB  LYS A  15       7.844   9.988   0.173  1.00 22.27           C  
ATOM    117  CG  LYS A  15       8.832  10.579  -0.836  1.00 23.89           C  
ATOM    118  CD  LYS A  15       8.467  10.118  -2.267  1.00 23.87           C  
ATOM    119  CE  LYS A  15       9.478  10.597  -3.282  1.00 37.89           C  
ATOM    120  NZ  LYS A  15       9.098  11.908  -3.850  1.00 41.12           N1+
ATOM    121  N   GLU A  16       5.895  10.811   2.570  1.00 22.57           N  
ATOM    122  CA  GLU A  16       4.647  10.464   3.270  1.00 22.66           C  
ATOM    123  C   GLU A  16       3.818   9.695   2.252  1.00 25.74           C  
ATOM    124  O   GLU A  16       3.474  10.251   1.218  1.00 27.87           O  
ATOM    125  CB  GLU A  16       3.900  11.724   3.749  1.00 24.41           C  
ATOM    126  CG  GLU A  16       4.704  12.596   4.703  1.00 29.53           C  
ATOM    127  CD  GLU A  16       4.983  11.983   6.059  1.00 43.66           C  
ATOM    128  OE1 GLU A  16       4.088  11.294   6.593  1.00 36.27           O  
ATOM    129  OE2 GLU A  16       6.085  12.212   6.603  1.00 38.80           O1-
ATOM    130  N   ALA A  17       3.531   8.421   2.520  1.00 21.54           N  
ATOM    131  CA  ALA A  17       2.872   7.493   1.593  1.00 22.17           C  
ATOM    132  C   ALA A  17       1.500   7.924   1.139  1.00 26.94           C  
ATOM    133  O   ALA A  17       1.192   7.799  -0.044  1.00 28.20           O  
ATOM    134  CB  ALA A  17       2.816   6.088   2.188  1.00 23.33           C  
ATOM    135  N   ALA A  18       0.665   8.405   2.081  1.00 23.82           N  
ATOM    136  CA  ALA A  18      -0.667   8.920   1.800  1.00 25.24           C  
ATOM    137  C   ALA A  18      -0.605   9.834   0.550  1.00 29.86           C  
ATOM    138  O   ALA A  18      -1.154   9.482  -0.496  1.00 31.95           O  
ATOM    139  CB  ALA A  18      -1.126   9.730   2.993  1.00 26.51           C  
ATOM    140  N   LEU A  19       0.175  10.928   0.636  1.00 21.88           N  
ATOM    141  CA  LEU A  19       0.363  11.913  -0.443  1.00 21.43           C  
ATOM    142  C   LEU A  19       1.161  11.407  -1.672  1.00 24.57           C  
ATOM    143  O   LEU A  19       0.774  11.657  -2.831  1.00 23.12           O  
ATOM    144  CB  LEU A  19       1.075  13.175   0.108  1.00 21.31           C  
ATOM    145  CG  LEU A  19       0.563  13.757   1.434  1.00 26.85           C  
ATOM    146  CD1 LEU A  19       1.587  14.702   2.043  1.00 28.05           C  
ATOM    147  CD2 LEU A  19      -0.803  14.420   1.262  1.00 27.18           C  
ATOM    148  N   SER A  20       2.309  10.778  -1.422  1.00 19.92           N  
ATOM    149  CA  SER A  20       3.220  10.384  -2.505  1.00 18.55           C  
ATOM    150  C   SER A  20       2.877   9.132  -3.262  1.00 19.72           C  
ATOM    151  O   SER A  20       3.216   9.047  -4.442  1.00 16.81           O  
ATOM    152  CB  SER A  20       4.647  10.269  -1.989  1.00 21.58           C  
ATOM    153  OG  SER A  20       5.164  11.530  -1.582  1.00 25.85           O  
ATOM    154  N   TYR A  21       2.272   8.131  -2.607  1.00 16.63           N  
ATOM    155  CA  TYR A  21       2.005   6.904  -3.297  1.00 16.16           C  
ATOM    156  C   TYR A  21       0.561   6.447  -3.353  1.00 21.15           C  
ATOM    157  O   TYR A  21       0.283   5.585  -4.164  1.00 22.43           O  
ATOM    158  CB  TYR A  21       2.873   5.762  -2.709  1.00 15.96           C  
ATOM    159  CG  TYR A  21       4.352   6.001  -2.949  1.00 15.63           C  
ATOM    160  CD1 TYR A  21       4.909   5.836  -4.220  1.00 16.63           C  
ATOM    161  CD2 TYR A  21       5.166   6.514  -1.944  1.00 15.71           C  
ATOM    162  CE1 TYR A  21       6.262   6.068  -4.450  1.00 15.02           C  
ATOM    163  CE2 TYR A  21       6.524   6.758  -2.165  1.00 16.22           C  
ATOM    164  CZ  TYR A  21       7.064   6.531  -3.422  1.00 18.97           C  
ATOM    165  OH  TYR A  21       8.397   6.731  -3.657  1.00 19.94           O  
ATOM    166  N   GLY A  22      -0.308   6.962  -2.491  1.00 16.67           N  
ATOM    167  CA  GLY A  22      -1.690   6.512  -2.369  1.00 17.34           C  
ATOM    168  C   GLY A  22      -2.568   6.641  -3.599  1.00 20.08           C  
ATOM    169  O   GLY A  22      -3.533   5.887  -3.763  1.00 20.04           O  
ATOM    170  N   PHE A  23      -2.204   7.542  -4.504  1.00 16.97           N  
ATOM    171  CA  PHE A  23      -2.985   7.785  -5.723  1.00 17.38           C  
ATOM    172  C   PHE A  23      -2.122   7.783  -6.984  1.00 21.28           C  
ATOM    173  O   PHE A  23      -2.585   8.159  -8.053  1.00 20.96           O  
ATOM    174  CB  PHE A  23      -3.682   9.155  -5.592  1.00 18.36           C  
ATOM    175  CG  PHE A  23      -4.264   9.424  -4.220  1.00 18.55           C  
ATOM    176  CD1 PHE A  23      -5.491   8.895  -3.854  1.00 20.16           C  
ATOM    177  CD2 PHE A  23      -3.583  10.220  -3.301  1.00 20.89           C  
ATOM    178  CE1 PHE A  23      -6.035   9.155  -2.591  1.00 20.56           C  
ATOM    179  CE2 PHE A  23      -4.105  10.449  -2.022  1.00 23.87           C  
ATOM    180  CZ  PHE A  23      -5.333   9.929  -1.680  1.00 21.56           C  
ATOM    181  N   TYR A  24      -0.879   7.337  -6.862  1.00 17.74           N  
ATOM    182  CA  TYR A  24       0.098   7.368  -7.947  1.00 16.12           C  
ATOM    183  C   TYR A  24      -0.251   6.496  -9.139  1.00 19.55           C  
ATOM    184  O   TYR A  24      -0.545   5.311  -8.980  1.00 17.66           O  
ATOM    185  CB  TYR A  24       1.467   7.016  -7.379  1.00 16.43           C  
ATOM    186  CG  TYR A  24       2.613   7.297  -8.329  1.00 17.55           C  
ATOM    187  CD1 TYR A  24       2.937   6.400  -9.348  1.00 20.35           C  
ATOM    188  CD2 TYR A  24       3.433   8.404  -8.146  1.00 16.16           C  
ATOM    189  CE1 TYR A  24       4.006   6.638 -10.204  1.00 19.23           C  
ATOM    190  CE2 TYR A  24       4.531   8.628  -8.971  1.00 17.78           C  
ATOM    191  CZ  TYR A  24       4.795   7.757 -10.009  1.00 23.94           C  
ATOM    192  OH  TYR A  24       5.849   8.003 -10.832  1.00 24.88           O  
ATOM    193  N   GLY A  25      -0.174   7.079 -10.343  1.00 20.03           N  
ATOM    194  CA  GLY A  25      -0.369   6.334 -11.577  1.00 19.56           C  
ATOM    195  C   GLY A  25      -1.671   5.570 -11.719  1.00 23.70           C  
ATOM    196  O   GLY A  25      -2.734   6.033 -11.331  1.00 22.81           O  
ATOM    197  N   CYS A  26      -1.596   4.405 -12.317  1.00 22.67           N  
ATOM    198  CA  CYS A  26      -2.781   3.623 -12.596  1.00 22.88           C  
ATOM    199  C   CYS A  26      -3.079   2.536 -11.598  1.00 24.46           C  
ATOM    200  O   CYS A  26      -4.213   2.059 -11.602  1.00 23.70           O  
ATOM    201  CB  CYS A  26      -2.686   3.068 -14.011  1.00 23.93           C  
ATOM    202  SG  CYS A  26      -2.757   4.355 -15.271  1.00 27.82           S  
ATOM    203  N   HIS A  27      -2.096   2.145 -10.736  1.00 19.84           N  
ATOM    204  CA  HIS A  27      -2.269   1.006  -9.826  1.00 18.58           C  
ATOM    205  C   HIS A  27      -2.026   1.264  -8.324  1.00 21.14           C  
ATOM    206  O   HIS A  27      -2.413   0.419  -7.495  1.00 21.14           O  
ATOM    207  CB  HIS A  27      -1.387  -0.166 -10.300  1.00 19.35           C  
ATOM    208  CG  HIS A  27      -1.796  -0.648 -11.649  1.00 21.95           C  
ATOM    209  CD2 HIS A  27      -1.477  -0.154 -12.869  1.00 22.97           C  
ATOM    210  ND1 HIS A  27      -2.699  -1.676 -11.800  1.00 23.85           N  
ATOM    211  CE1 HIS A  27      -2.906  -1.782 -13.108  1.00 23.22           C  
ATOM    212  NE2 HIS A  27      -2.185  -0.880 -13.789  1.00 22.69           N  
ATOM    213  N   CYS A  28      -1.435   2.395  -7.965  1.00 16.66           N  
ATOM    214  CA  CYS A  28      -1.219   2.678  -6.542  1.00 16.22           C  
ATOM    215  C   CYS A  28      -2.532   3.217  -5.971  1.00 21.46           C  
ATOM    216  O   CYS A  28      -3.103   4.149  -6.526  1.00 20.64           O  
ATOM    217  CB  CYS A  28      -0.064   3.646  -6.346  1.00 16.38           C  
ATOM    218  SG  CYS A  28       1.466   3.155  -7.187  1.00 20.40           S  
ATOM    219  N   GLY A  29      -2.998   2.613  -4.884  1.00 19.57           N  
ATOM    220  CA  GLY A  29      -4.277   2.913  -4.242  1.00 19.48           C  
ATOM    221  C   GLY A  29      -5.223   1.746  -4.475  1.00 26.11           C  
ATOM    222  O   GLY A  29      -4.843   0.798  -5.169  1.00 26.86           O  
ATOM    223  N   VAL A  30      -6.464   1.788  -3.925  1.00 21.91           N  
ATOM    224  CA  VAL A  30      -7.433   0.682  -4.085  1.00 22.42           C  
ATOM    225  C   VAL A  30      -7.619   0.340  -5.562  1.00 27.20           C  
ATOM    226  O   VAL A  30      -7.839   1.229  -6.381  1.00 26.73           O  
ATOM    227  CB  VAL A  30      -8.802   0.896  -3.339  1.00 25.89           C  
ATOM    228  CG1 VAL A  30      -9.687  -0.344  -3.417  1.00 25.75           C  
ATOM    229  CG2 VAL A  30      -8.571   1.250  -1.884  1.00 25.79           C  
ATOM    230  N   GLY A  31      -7.457  -0.929  -5.886  1.00 24.79           N  
ATOM    231  CA  GLY A  31      -7.613  -1.406  -7.252  1.00 26.65           C  
ATOM    232  C   GLY A  31      -6.529  -0.903  -8.189  1.00 30.63           C  
ATOM    233  O   GLY A  31      -5.435  -0.510  -7.760  1.00 28.00           O  
ATOM    234  N   GLY A  32      -6.876  -0.849  -9.458  1.00 26.63           N  
ATOM    235  CA  GLY A  32      -5.964  -0.433 -10.514  1.00 25.79           C  
ATOM    236  C   GLY A  32      -6.428  -0.979 -11.848  1.00 28.88           C  
ATOM    237  O   GLY A  32      -7.012  -2.068 -11.913  1.00 27.48           O  
ATOM    238  N   ARG A  33      -6.189  -0.220 -12.911  1.00 25.11           N  
ATOM    239  CA  ARG A  33      -6.603  -0.610 -14.259  1.00 24.74           C  
ATOM    240  C   ARG A  33      -5.650  -0.073 -15.302  1.00 27.18           C  
ATOM    241  O   ARG A  33      -4.954   0.920 -15.053  1.00 24.77           O  
ATOM    242  CB  ARG A  33      -8.043  -0.146 -14.540  1.00 29.45           C  
ATOM    243  CG  ARG A  33      -8.239   1.364 -14.703  1.00 40.48           C  
ATOM    244  CD  ARG A  33      -9.675   1.651 -15.101  1.00 53.77           C  
ATOM    245  NE  ARG A  33      -9.787   2.825 -15.966  1.00 61.01           N  
ATOM    246  CZ  ARG A  33      -9.701   2.795 -17.291  1.00 76.07           C  
ATOM    247  NH1 ARG A  33      -9.485   1.646 -17.925  1.00 64.20           N1+
ATOM    248  NH2 ARG A  33      -9.822   3.912 -17.996  1.00 65.75           N  
ATOM    249  N   GLY A  34      -5.618  -0.734 -16.456  1.00 24.69           N  
ATOM    250  CA  GLY A  34      -4.780  -0.303 -17.570  1.00 24.08           C  
ATOM    251  C   GLY A  34      -3.303  -0.568 -17.418  1.00 28.45           C  
ATOM    252  O   GLY A  34      -2.871  -1.241 -16.477  1.00 28.21           O  
ATOM    253  N   SER A  35      -2.517  -0.044 -18.361  1.00 24.99           N  
ATOM    254  CA  SER A  35      -1.071  -0.242 -18.359  1.00 25.72           C  
ATOM    255  C   SER A  35      -0.411   0.600 -17.279  1.00 25.49           C  
ATOM    256  O   SER A  35      -0.698   1.784 -17.179  1.00 24.66           O  
ATOM    257  CB  SER A  35      -0.458   0.114 -19.718  1.00 30.09           C  
ATOM    258  OG  SER A  35      -1.141  -0.527 -20.781  1.00 38.59           O  
ATOM    259  N   PRO A  36       0.533   0.022 -16.502  1.00 22.29           N  
ATOM    260  CA  PRO A  36       1.246   0.843 -15.508  1.00 22.05           C  
ATOM    261  C   PRO A  36       2.007   1.972 -16.207  1.00 27.08           C  
ATOM    262  O   PRO A  36       2.475   1.795 -17.342  1.00 27.83           O  
ATOM    263  CB  PRO A  36       2.183  -0.137 -14.785  1.00 22.95           C  
ATOM    264  CG  PRO A  36       2.001  -1.460 -15.422  1.00 28.08           C  
ATOM    265  CD  PRO A  36       0.999  -1.377 -16.535  1.00 23.53           C  
ATOM    266  N   LYS A  37       2.095   3.126 -15.565  1.00 22.77           N  
ATOM    267  CA  LYS A  37       2.762   4.305 -16.105  1.00 22.16           C  
ATOM    268  C   LYS A  37       4.273   4.238 -16.096  1.00 26.62           C  
ATOM    269  O   LYS A  37       4.915   4.763 -17.008  1.00 24.92           O  
ATOM    270  CB  LYS A  37       2.296   5.604 -15.426  1.00 24.64           C  
ATOM    271  CG  LYS A  37       0.889   6.033 -15.832  1.00 35.83           C  
ATOM    272  CD  LYS A  37       0.828   6.342 -17.325  1.00 42.46           C  
ATOM    273  CE  LYS A  37      -0.529   6.732 -17.814  1.00 52.21           C  
ATOM    274  NZ  LYS A  37      -0.438   7.328 -19.167  1.00 58.10           N1+
ATOM    275  N   ASP A  38       4.850   3.620 -15.065  1.00 22.51           N  
ATOM    276  CA  ASP A  38       6.298   3.583 -14.912  1.00 20.70           C  
ATOM    277  C   ASP A  38       6.720   2.501 -13.903  1.00 23.95           C  
ATOM    278  O   ASP A  38       5.890   1.681 -13.500  1.00 23.22           O  
ATOM    279  CB  ASP A  38       6.789   4.985 -14.472  1.00 20.70           C  
ATOM    280  CG  ASP A  38       6.258   5.527 -13.145  1.00 24.75           C  
ATOM    281  OD1 ASP A  38       5.561   4.770 -12.413  1.00 21.94           O  
ATOM    282  OD2 ASP A  38       6.556   6.686 -12.826  1.00 23.65           O1-
ATOM    283  N   ALA A  39       7.989   2.542 -13.474  1.00 20.72           N  
ATOM    284  CA  ALA A  39       8.597   1.617 -12.514  1.00 20.70           C  
ATOM    285  C   ALA A  39       7.879   1.683 -11.158  1.00 20.57           C  
ATOM    286  O   ALA A  39       7.548   0.638 -10.601  1.00 19.93           O  
ATOM    287  CB  ALA A  39      10.060   1.971 -12.336  1.00 21.39           C  
ATOM    288  N   THR A  40       7.642   2.900 -10.639  1.00 16.59           N  
ATOM    289  CA  THR A  40       6.890   3.119  -9.369  1.00 16.39           C  
ATOM    290  C   THR A  40       5.498   2.520  -9.500  1.00 19.04           C  
ATOM    291  O   THR A  40       5.036   1.806  -8.602  1.00 17.41           O  
ATOM    292  CB  THR A  40       6.792   4.604  -8.995  1.00 19.05           C  
ATOM    293  CG2 THR A  40       5.869   4.843  -7.766  1.00 18.86           C  
ATOM    294  OG1 THR A  40       8.091   5.136  -8.722  1.00 22.35           O  
ATOM    295  N   ASP A  41       4.840   2.778 -10.634  1.00 15.95           N  
ATOM    296  CA  ASP A  41       3.509   2.228 -10.857  1.00 16.49           C  
ATOM    297  C   ASP A  41       3.569   0.719 -10.889  1.00 19.05           C  
ATOM    298  O   ASP A  41       2.731   0.100 -10.251  1.00 17.18           O  
ATOM    299  CB  ASP A  41       2.857   2.815 -12.114  1.00 17.33           C  
ATOM    300  CG  ASP A  41       1.337   2.791 -12.112  1.00 23.72           C  
ATOM    301  OD1 ASP A  41       0.738   2.321 -11.100  1.00 22.61           O  
ATOM    302  OD2 ASP A  41       0.744   3.209 -13.118  1.00 19.32           O1-
ATOM    303  N   ARG A  42       4.643   0.119 -11.502  1.00 15.82           N  
ATOM    304  CA  ARG A  42       4.783  -1.347 -11.496  1.00 15.47           C  
ATOM    305  C   ARG A  42       5.013  -1.904 -10.080  1.00 16.78           C  
ATOM    306  O   ARG A  42       4.571  -3.016  -9.793  1.00 17.82           O  
ATOM    307  CB  ARG A  42       5.844  -1.852 -12.486  1.00 16.98           C  
ATOM    308  CG  ARG A  42       5.450  -1.616 -13.934  1.00 24.71           C  
ATOM    309  CD  ARG A  42       6.460  -2.157 -14.948  1.00 30.19           C  
ATOM    310  NE  ARG A  42       7.667  -1.329 -15.043  1.00 29.52           N  
ATOM    311  CZ  ARG A  42       7.764  -0.226 -15.776  1.00 42.86           C  
ATOM    312  NH1 ARG A  42       6.724   0.205 -16.485  1.00 36.90           N1+
ATOM    313  NH2 ARG A  42       8.894   0.466 -15.794  1.00 31.25           N  
ATOM    314  N   CYS A  43       5.615  -1.131  -9.191  1.00 13.64           N  
ATOM    315  CA  CYS A  43       5.782  -1.557  -7.759  1.00 14.03           C  
ATOM    316  C   CYS A  43       4.361  -1.817  -7.171  1.00 15.10           C  
ATOM    317  O   CYS A  43       4.151  -2.744  -6.425  1.00 14.67           O  
ATOM    318  CB  CYS A  43       6.477  -0.481  -6.932  1.00 14.47           C  
ATOM    319  SG  CYS A  43       8.199  -0.131  -7.365  1.00 18.60           S  
ATOM    320  N   CYS A  44       3.399  -1.023  -7.563  1.00 12.99           N  
ATOM    321  CA  CYS A  44       2.020  -1.181  -7.065  1.00 14.61           C  
ATOM    322  C   CYS A  44       1.306  -2.314  -7.700  1.00 18.48           C  
ATOM    323  O   CYS A  44       0.565  -2.999  -7.013  1.00 14.30           O  
ATOM    324  CB  CYS A  44       1.258   0.128  -7.200  1.00 15.65           C  
ATOM    325  SG  CYS A  44       2.011   1.447  -6.240  1.00 19.85           S  
ATOM    326  N   VAL A  45       1.635  -2.622  -8.972  1.00 16.53           N  
ATOM    327  CA  VAL A  45       1.034  -3.772  -9.667  1.00 17.16           C  
ATOM    328  C   VAL A  45       1.413  -5.037  -8.890  1.00 19.45           C  
ATOM    329  O   VAL A  45       0.549  -5.843  -8.540  1.00 20.95           O  
ATOM    330  CB  VAL A  45       1.492  -3.845 -11.155  1.00 21.36           C  
ATOM    331  CG1 VAL A  45       1.086  -5.170 -11.802  1.00 21.68           C  
ATOM    332  CG2 VAL A  45       0.940  -2.669 -11.956  1.00 21.01           C  
ATOM    333  N   THR A  46       2.691  -5.131  -8.539  1.00 14.37           N  
ATOM    334  CA  THR A  46       3.260  -6.252  -7.829  1.00 14.70           C  
ATOM    335  C   THR A  46       2.644  -6.366  -6.449  1.00 14.96           C  
ATOM    336  O   THR A  46       2.231  -7.458  -6.037  1.00 12.96           O  
ATOM    337  CB  THR A  46       4.782  -6.126  -7.806  1.00 19.22           C  
ATOM    338  CG2 THR A  46       5.429  -7.277  -7.090  1.00 15.29           C  
ATOM    339  OG1 THR A  46       5.259  -6.056  -9.157  1.00 20.59           O  
ATOM    340  N   HIS A  47       2.561  -5.234  -5.764  1.00 14.00           N  
ATOM    341  CA  HIS A  47       1.998  -5.164  -4.400  1.00 13.66           C  
ATOM    342  C   HIS A  47       0.546  -5.615  -4.385  1.00 16.70           C  
ATOM    343  O   HIS A  47       0.152  -6.413  -3.520  1.00 14.24           O  
ATOM    344  CB  HIS A  47       2.147  -3.750  -3.822  1.00 12.95           C  
ATOM    345  CG  HIS A  47       1.827  -3.650  -2.359  1.00 15.54           C  
ATOM    346  CD2 HIS A  47       2.469  -4.181  -1.290  1.00 15.89           C  
ATOM    347  ND1 HIS A  47       0.729  -2.931  -1.907  1.00 16.19           N  
ATOM    348  CE1 HIS A  47       0.749  -3.039  -0.579  1.00 15.80           C  
ATOM    349  NE2 HIS A  47       1.755  -3.809  -0.169  1.00 15.58           N  
ATOM    350  N   ASP A  48      -0.259  -5.134  -5.369  1.00 14.16           N  
ATOM    351  CA  ASP A  48      -1.671  -5.521  -5.476  1.00 14.32           C  
ATOM    352  C   ASP A  48      -1.815  -7.014  -5.648  1.00 18.85           C  
ATOM    353  O   ASP A  48      -2.689  -7.615  -5.031  1.00 16.96           O  
ATOM    354  CB  ASP A  48      -2.310  -4.836  -6.702  1.00 16.42           C  
ATOM    355  CG  ASP A  48      -2.707  -3.398  -6.531  1.00 21.67           C  
ATOM    356  OD1 ASP A  48      -2.372  -2.799  -5.465  1.00 18.26           O  
ATOM    357  OD2 ASP A  48      -3.350  -2.857  -7.450  1.00 24.25           O1-
ATOM    358  N   CYS A  49      -0.981  -7.612  -6.533  1.00 16.64           N  
ATOM    359  CA  CYS A  49      -1.003  -9.034  -6.741  1.00 17.32           C  
ATOM    360  C   CYS A  49      -0.573  -9.770  -5.472  1.00 18.52           C  
ATOM    361  O   CYS A  49      -1.147 -10.814  -5.155  1.00 17.72           O  
ATOM    362  CB  CYS A  49      -0.140  -9.419  -7.949  1.00 19.53           C  
ATOM    363  SG  CYS A  49      -0.263 -11.169  -8.380  1.00 24.11           S  
ATOM    364  N   CYS A  50       0.442  -9.238  -4.742  1.00 13.42           N  
ATOM    365  CA  CYS A  50       0.920  -9.826  -3.477  1.00 13.36           C  
ATOM    366  C   CYS A  50      -0.270  -9.939  -2.501  1.00 18.18           C  
ATOM    367  O   CYS A  50      -0.503 -11.009  -1.892  1.00 18.24           O  
ATOM    368  CB  CYS A  50       2.050  -8.979  -2.879  1.00 12.94           C  
ATOM    369  SG  CYS A  50       3.203  -9.917  -1.835  1.00 15.84           S  
ATOM    370  N   TYR A  51      -1.057  -8.862  -2.396  1.00 14.29           N  
ATOM    371  CA  TYR A  51      -2.253  -8.854  -1.505  1.00 13.91           C  
ATOM    372  C   TYR A  51      -3.334  -9.782  -2.018  1.00 15.97           C  
ATOM    373  O   TYR A  51      -3.943 -10.465  -1.226  1.00 16.39           O  
ATOM    374  CB  TYR A  51      -2.853  -7.438  -1.413  1.00 13.67           C  
ATOM    375  CG  TYR A  51      -2.237  -6.556  -0.349  1.00 14.66           C  
ATOM    376  CD1 TYR A  51      -0.901  -6.706   0.024  1.00 15.30           C  
ATOM    377  CD2 TYR A  51      -2.971  -5.531   0.247  1.00 14.79           C  
ATOM    378  CE1 TYR A  51      -0.321  -5.871   0.973  1.00 15.96           C  
ATOM    379  CE2 TYR A  51      -2.422  -4.737   1.250  1.00 13.65           C  
ATOM    380  CZ  TYR A  51      -1.094  -4.910   1.610  1.00 16.41           C  
ATOM    381  OH  TYR A  51      -0.526  -4.056   2.513  1.00 12.82           O  
ATOM    382  N   LYS A  52      -3.601  -9.784  -3.341  1.00 16.08           N  
ATOM    383  CA  LYS A  52      -4.657 -10.600  -3.961  1.00 15.96           C  
ATOM    384  C   LYS A  52      -4.409 -12.069  -3.718  1.00 19.41           C  
ATOM    385  O   LYS A  52      -5.354 -12.798  -3.418  1.00 19.24           O  
ATOM    386  CB  LYS A  52      -4.744 -10.260  -5.447  1.00 21.07           C  
ATOM    387  CG  LYS A  52      -5.984 -10.752  -6.191  1.00 31.86           C  
ATOM    388  CD  LYS A  52      -6.590  -9.636  -7.087  1.00 42.61           C  
ATOM    389  CE  LYS A  52      -5.655  -8.485  -7.418  1.00 56.73           C  
ATOM    390  NZ  LYS A  52      -6.384  -7.197  -7.564  1.00 67.44           N1+
ATOM    391  N   ARG A  53      -3.121 -12.501  -3.749  1.00 15.80           N  
ATOM    392  CA  ARG A  53      -2.751 -13.881  -3.461  1.00 15.42           C  
ATOM    393  C   ARG A  53      -3.076 -14.234  -2.024  1.00 17.32           C  
ATOM    394  O   ARG A  53      -3.611 -15.302  -1.760  1.00 17.54           O  
ATOM    395  CB  ARG A  53      -1.275 -14.125  -3.760  1.00 15.43           C  
ATOM    396  CG  ARG A  53      -0.962 -14.065  -5.265  1.00 20.95           C  
ATOM    397  CD  ARG A  53       0.527 -14.295  -5.497  1.00 26.20           C  
ATOM    398  NE  ARG A  53       0.832 -14.400  -6.923  1.00 27.91           N  
ATOM    399  CZ  ARG A  53       2.020 -14.166  -7.464  1.00 35.67           C  
ATOM    400  NH1 ARG A  53       3.045 -13.792  -6.705  1.00 25.46           N1+
ATOM    401  NH2 ARG A  53       2.197 -14.305  -8.767  1.00 25.73           N  
ATOM    402  N   LEU A  54      -2.710 -13.362  -1.102  1.00 15.46           N  
ATOM    403  CA  LEU A  54      -2.987 -13.514   0.320  1.00 16.01           C  
ATOM    404  C   LEU A  54      -4.502 -13.509   0.557  1.00 18.13           C  
ATOM    405  O   LEU A  54      -4.979 -14.346   1.310  1.00 17.02           O  
ATOM    406  CB  LEU A  54      -2.333 -12.366   1.113  1.00 16.63           C  
ATOM    407  CG  LEU A  54      -0.821 -12.434   1.299  1.00 20.87           C  
ATOM    408  CD1 LEU A  54      -0.313 -11.088   1.835  1.00 20.70           C  
ATOM    409  CD2 LEU A  54      -0.418 -13.554   2.282  1.00 20.78           C  
ATOM    410  N   GLU A  55      -5.251 -12.621  -0.101  1.00 15.31           N  
ATOM    411  CA  GLU A  55      -6.728 -12.553   0.078  1.00 15.90           C  
ATOM    412  C   GLU A  55      -7.384 -13.865  -0.361  1.00 19.58           C  
ATOM    413  O   GLU A  55      -8.238 -14.381   0.346  1.00 17.05           O  
ATOM    414  CB  GLU A  55      -7.334 -11.419  -0.741  1.00 17.35           C  
ATOM    415  CG  GLU A  55      -7.179 -10.037  -0.152  1.00 30.92           C  
ATOM    416  CD  GLU A  55      -7.754  -9.004  -1.099  1.00 59.68           C  
ATOM    417  OE1 GLU A  55      -8.991  -9.018  -1.306  1.00 57.28           O  
ATOM    418  OE2 GLU A  55      -6.961  -8.258  -1.720  1.00 56.22           O1-
ATOM    419  N   LYS A  56      -6.974 -14.389  -1.529  1.00 18.42           N  
ATOM    420  CA  LYS A  56      -7.457 -15.665  -2.084  1.00 18.62           C  
ATOM    421  C   LYS A  56      -7.232 -16.788  -1.093  1.00 21.44           C  
ATOM    422  O   LYS A  56      -8.134 -17.588  -0.877  1.00 22.38           O  
ATOM    423  CB  LYS A  56      -6.753 -15.999  -3.414  1.00 21.89           C  
ATOM    424  CG  LYS A  56      -7.686 -16.544  -4.517  1.00 43.21           C  
ATOM    425  CD  LYS A  56      -8.251 -17.932  -4.225  1.00 52.93           C  
ATOM    426  CE  LYS A  56      -8.610 -18.705  -5.468  1.00 66.92           C  
ATOM    427  NZ  LYS A  56      -7.396 -19.242  -6.147  1.00 77.34           N1+
ATOM    428  N   ARG A  57      -6.044 -16.834  -0.479  1.00 17.64           N  
ATOM    429  CA  ARG A  57      -5.680 -17.822   0.521  1.00 18.93           C  
ATOM    430  C   ARG A  57      -6.458 -17.663   1.846  1.00 21.23           C  
ATOM    431  O   ARG A  57      -6.490 -18.592   2.649  1.00 21.75           O  
ATOM    432  CB  ARG A  57      -4.172 -17.772   0.761  1.00 24.01           C  
ATOM    433  CG  ARG A  57      -3.373 -18.249  -0.462  1.00 33.23           C  
ATOM    434  CD  ARG A  57      -1.900 -17.980  -0.269  1.00 43.10           C  
ATOM    435  NE  ARG A  57      -1.517 -18.340   1.093  1.00 44.06           N  
ATOM    436  CZ  ARG A  57      -0.481 -17.837   1.745  1.00 57.69           C  
ATOM    437  NH1 ARG A  57       0.320 -16.960   1.155  1.00 37.49           N1+
ATOM    438  NH2 ARG A  57      -0.235 -18.206   2.995  1.00 52.42           N  
ATOM    439  N   GLY A  58      -7.074 -16.496   2.059  1.00 16.92           N  
ATOM    440  CA  GLY A  58      -7.860 -16.221   3.264  1.00 15.48           C  
ATOM    441  C   GLY A  58      -7.121 -15.492   4.366  1.00 16.93           C  
ATOM    442  O   GLY A  58      -7.600 -15.426   5.496  1.00 15.43           O  
ATOM    443  N   CYS A  59      -5.947 -14.931   4.030  1.00 12.97           N  
ATOM    444  CA  CYS A  59      -5.124 -14.110   4.921  1.00 14.18           C  
ATOM    445  C   CYS A  59      -5.710 -12.725   4.897  1.00 18.39           C  
ATOM    446  O   CYS A  59      -6.087 -12.215   3.815  1.00 17.22           O  
ATOM    447  CB  CYS A  59      -3.678 -14.040   4.439  1.00 15.09           C  
ATOM    448  SG  CYS A  59      -2.698 -15.521   4.764  1.00 19.09           S  
ATOM    449  N   GLY A  60      -5.685 -12.093   6.065  1.00 12.83           N  
ATOM    450  CA  GLY A  60      -6.014 -10.687   6.164  1.00 12.64           C  
ATOM    451  C   GLY A  60      -4.922  -9.908   5.455  1.00 15.72           C  
ATOM    452  O   GLY A  60      -3.786 -10.386   5.306  1.00 15.72           O  
ATOM    453  N   THR A  61      -5.243  -8.698   5.021  1.00 14.38           N  
ATOM    454  CA  THR A  61      -4.295  -7.813   4.356  1.00 13.17           C  
ATOM    455  C   THR A  61      -4.338  -6.372   4.915  1.00 14.71           C  
ATOM    456  O   THR A  61      -3.583  -6.084   5.842  1.00 14.83           O  
ATOM    457  CB  THR A  61      -4.432  -7.866   2.840  1.00 16.78           C  
ATOM    458  CG2 THR A  61      -3.992  -9.197   2.273  1.00 12.59           C  
ATOM    459  OG1 THR A  61      -5.797  -7.615   2.477  1.00 16.05           O  
ATOM    460  N   LYS A  62      -5.239  -5.499   4.369  1.00 13.96           N  
ATOM    461  CA  LYS A  62      -5.391  -4.058   4.710  1.00 13.86           C  
ATOM    462  C   LYS A  62      -5.557  -3.786   6.217  1.00 17.42           C  
ATOM    463  O   LYS A  62      -4.968  -2.840   6.719  1.00 14.60           O  
ATOM    464  CB  LYS A  62      -6.530  -3.399   3.900  1.00 15.48           C  
ATOM    465  CG  LYS A  62      -6.295  -3.429   2.378  1.00 23.87           C  
ATOM    466  CD  LYS A  62      -7.463  -2.775   1.618  1.00 23.31           C  
ATOM    467  CE  LYS A  62      -8.698  -3.642   1.632  1.00 23.64           C  
ATOM    468  NZ  LYS A  62      -8.619  -4.762   0.640  1.00 27.26           N1+
ATOM    469  N   PHE A  63      -6.282  -4.664   6.926  1.00 14.30           N  
ATOM    470  CA  PHE A  63      -6.526  -4.540   8.372  1.00 13.73           C  
ATOM    471  C   PHE A  63      -5.714  -5.486   9.264  1.00 17.98           C  
ATOM    472  O   PHE A  63      -5.844  -5.436  10.496  1.00 19.20           O  
ATOM    473  CB  PHE A  63      -8.027  -4.719   8.654  1.00 15.54           C  
ATOM    474  CG  PHE A  63      -8.942  -3.782   7.902  1.00 17.90           C  
ATOM    475  CD1 PHE A  63      -9.137  -2.479   8.337  1.00 22.02           C  
ATOM    476  CD2 PHE A  63      -9.640  -4.218   6.776  1.00 20.96           C  
ATOM    477  CE1 PHE A  63     -10.011  -1.617   7.651  1.00 23.30           C  
ATOM    478  CE2 PHE A  63     -10.514  -3.359   6.095  1.00 23.61           C  
ATOM    479  CZ  PHE A  63     -10.718  -2.077   6.560  1.00 21.52           C  
ATOM    480  N   LEU A  64      -4.893  -6.346   8.683  1.00 13.57           N  
ATOM    481  CA  LEU A  64      -4.145  -7.309   9.463  1.00 13.00           C  
ATOM    482  C   LEU A  64      -2.847  -6.739   9.967  1.00 16.94           C  
ATOM    483  O   LEU A  64      -1.903  -6.542   9.191  1.00 15.09           O  
ATOM    484  CB  LEU A  64      -3.954  -8.643   8.706  1.00 13.08           C  
ATOM    485  CG  LEU A  64      -3.121  -9.737   9.445  1.00 14.36           C  
ATOM    486  CD1 LEU A  64      -3.962 -10.404  10.517  1.00 15.50           C  
ATOM    487  CD2 LEU A  64      -2.599 -10.795   8.491  1.00 16.08           C  
ATOM    488  N   SER A  65      -2.743  -6.562  11.276  1.00 13.53           N  
ATOM    489  CA  SER A  65      -1.490  -5.994  11.818  1.00 15.32           C  
ATOM    490  C   SER A  65      -0.352  -6.985  11.803  1.00 17.62           C  
ATOM    491  O   SER A  65      -0.578  -8.174  11.923  1.00 17.77           O  
ATOM    492  CB  SER A  65      -1.688  -5.477  13.250  1.00 22.15           C  
ATOM    493  OG  SER A  65      -1.993  -6.545  14.134  1.00 34.22           O  
ATOM    494  N   TYR A  66       0.887  -6.506  11.648  1.00 15.15           N  
ATOM    495  CA  TYR A  66       2.047  -7.397  11.729  1.00 14.95           C  
ATOM    496  C   TYR A  66       3.142  -6.663  12.465  1.00 19.15           C  
ATOM    497  O   TYR A  66       3.082  -5.440  12.570  1.00 17.30           O  
ATOM    498  CB  TYR A  66       2.546  -7.869  10.336  1.00 14.26           C  
ATOM    499  CG  TYR A  66       2.905  -6.748   9.384  1.00 13.27           C  
ATOM    500  CD1 TYR A  66       4.088  -6.025   9.535  1.00 14.42           C  
ATOM    501  CD2 TYR A  66       2.097  -6.450   8.290  1.00 14.16           C  
ATOM    502  CE1 TYR A  66       4.415  -4.984   8.672  1.00 15.00           C  
ATOM    503  CE2 TYR A  66       2.433  -5.426   7.404  1.00 13.59           C  
ATOM    504  CZ  TYR A  66       3.591  -4.706   7.590  1.00 13.00           C  
ATOM    505  OH  TYR A  66       3.884  -3.669   6.750  1.00 11.90           O  
ATOM    506  N   LYS A  67       4.178  -7.384  12.894  1.00 18.35           N  
ATOM    507  CA  LYS A  67       5.285  -6.725  13.571  1.00 19.12           C  
ATOM    508  C   LYS A  67       6.474  -6.665  12.618  1.00 21.19           C  
ATOM    509  O   LYS A  67       6.673  -7.587  11.838  1.00 20.11           O  
ATOM    510  CB  LYS A  67       5.697  -7.517  14.832  1.00 23.27           C  
ATOM    511  CG  LYS A  67       4.589  -7.661  15.867  1.00 42.18           C  
ATOM    512  CD  LYS A  67       4.997  -8.544  17.045  1.00 50.58           C  
ATOM    513  CE  LYS A  67       3.882  -8.640  18.062  1.00 57.15           C  
ATOM    514  NZ  LYS A  67       4.341  -9.241  19.340  1.00 63.08           N1+
ATOM    515  N   PHE A  68       7.227  -5.557  12.653  1.00 18.73           N  
ATOM    516  CA  PHE A  68       8.483  -5.418  11.913  1.00 16.84           C  
ATOM    517  C   PHE A  68       9.432  -4.548  12.720  1.00 19.65           C  
ATOM    518  O   PHE A  68       9.002  -3.674  13.454  1.00 20.26           O  
ATOM    519  CB  PHE A  68       8.319  -4.907  10.459  1.00 16.85           C  
ATOM    520  CG  PHE A  68       8.090  -3.418  10.261  1.00 17.25           C  
ATOM    521  CD1 PHE A  68       6.814  -2.870  10.378  1.00 18.62           C  
ATOM    522  CD2 PHE A  68       9.153  -2.559   9.984  1.00 17.55           C  
ATOM    523  CE1 PHE A  68       6.608  -1.498  10.189  1.00 19.16           C  
ATOM    524  CE2 PHE A  68       8.944  -1.194   9.820  1.00 20.09           C  
ATOM    525  CZ  PHE A  68       7.667  -0.674   9.902  1.00 17.58           C  
ATOM    526  N   SER A  69      10.720  -4.762  12.538  1.00 15.12           N  
ATOM    527  CA  SER A  69      11.732  -3.945  13.173  1.00 13.21           C  
ATOM    528  C   SER A  69      12.472  -3.224  12.100  1.00 13.84           C  
ATOM    529  O   SER A  69      12.476  -3.659  10.968  1.00 14.19           O  
ATOM    530  CB  SER A  69      12.700  -4.832  13.944  1.00 19.02           C  
ATOM    531  OG  SER A  69      11.973  -5.707  14.795  1.00 21.13           O  
ATOM    532  N   ASN A  70      13.064  -2.090  12.436  1.00 13.30           N  
ATOM    533  CA  ASN A  70      13.884  -1.340  11.515  1.00 13.71           C  
ATOM    534  C   ASN A  70      15.039  -0.683  12.215  1.00 16.30           C  
ATOM    535  O   ASN A  70      14.957  -0.372  13.403  1.00 16.17           O  
ATOM    536  CB  ASN A  70      13.091  -0.294  10.729  1.00 16.29           C  
ATOM    537  CG  ASN A  70      12.725   0.903  11.556  1.00 23.30           C  
ATOM    538  ND2 ASN A  70      13.434   2.000  11.301  1.00 15.49           N  
ATOM    539  OD1 ASN A  70      11.828   0.844  12.418  1.00 18.53           O  
ATOM    540  N   SER A  71      16.108  -0.459  11.454  1.00 14.60           N  
ATOM    541  CA  SER A  71      17.274   0.314  11.850  1.00 15.05           C  
ATOM    542  C   SER A  71      17.412   1.232  10.650  1.00 18.67           C  
ATOM    543  O   SER A  71      17.923   0.822   9.606  1.00 15.25           O  
ATOM    544  CB  SER A  71      18.489  -0.588  11.989  1.00 19.32           C  
ATOM    545  OG  SER A  71      19.619   0.207  12.306  1.00 29.33           O  
ATOM    546  N   GLY A  72      16.846   2.430  10.746  1.00 17.98           N  
ATOM    547  CA  GLY A  72      16.822   3.328   9.591  1.00 17.56           C  
ATOM    548  C   GLY A  72      15.994   2.697   8.487  1.00 15.90           C  
ATOM    549  O   GLY A  72      14.941   2.143   8.781  1.00 16.42           O  
ATOM    550  N   SER A  73      16.497   2.648   7.235  1.00 13.78           N  
ATOM    551  CA  SER A  73      15.754   2.023   6.101  1.00 13.97           C  
ATOM    552  C   SER A  73      15.848   0.501   6.082  1.00 17.91           C  
ATOM    553  O   SER A  73      15.278  -0.148   5.195  1.00 18.77           O  
ATOM    554  CB  SER A  73      16.193   2.599   4.756  1.00 15.85           C  
ATOM    555  OG  SER A  73      17.576   2.376   4.522  1.00 22.73           O  
ATOM    556  N   ARG A  74      16.634  -0.083   7.000  1.00 12.23           N  
ATOM    557  CA  ARG A  74      16.787  -1.559   7.027  1.00 13.71           C  
ATOM    558  C   ARG A  74      15.576  -2.128   7.710  1.00 16.04           C  
ATOM    559  O   ARG A  74      15.360  -1.841   8.886  1.00 15.34           O  
ATOM    560  CB  ARG A  74      18.043  -1.975   7.788  1.00 12.40           C  
ATOM    561  CG  ARG A  74      19.338  -1.311   7.332  1.00 15.78           C  
ATOM    562  CD  ARG A  74      20.414  -1.476   8.410  1.00 15.34           C  
ATOM    563  NE  ARG A  74      21.748  -1.098   7.940  1.00 22.95           N  
ATOM    564  CZ  ARG A  74      22.817  -0.970   8.726  1.00 26.64           C  
ATOM    565  NH1 ARG A  74      22.706  -1.125  10.040  1.00 17.46           N1+
ATOM    566  NH2 ARG A  74      23.984  -0.612   8.215  1.00 17.83           N  
ATOM    567  N   ILE A  75      14.770  -2.904   6.968  1.00 13.09           N  
ATOM    568  CA  ILE A  75      13.505  -3.512   7.445  1.00 11.86           C  
ATOM    569  C   ILE A  75      13.682  -5.012   7.685  1.00 12.59           C  
ATOM    570  O   ILE A  75      14.114  -5.728   6.824  1.00 12.69           O  
ATOM    571  CB  ILE A  75      12.341  -3.268   6.407  1.00 13.86           C  
ATOM    572  CG1 ILE A  75      12.158  -1.707   6.098  1.00 16.97           C  
ATOM    573  CG2 ILE A  75      10.988  -3.956   6.784  1.00 15.46           C  
ATOM    574  CD1 ILE A  75      11.750  -0.822   7.266  1.00 25.66           C  
ATOM    575  N   SER A  76      13.204  -5.467   8.834  1.00 11.99           N  
ATOM    576  CA  SER A  76      13.193  -6.884   9.172  1.00 11.99           C  
ATOM    577  C   SER A  76      11.805  -7.298   9.702  1.00 14.24           C  
ATOM    578  O   SER A  76      11.415  -6.932  10.793  1.00 14.69           O  
ATOM    579  CB  SER A  76      14.276  -7.187  10.193  1.00 13.04           C  
ATOM    580  OG  SER A  76      14.194  -8.573  10.503  1.00 14.51           O  
ATOM    581  N   CYS A  77      11.051  -8.030   8.879  1.00 14.05           N  
ATOM    582  CA  CYS A  77       9.743  -8.586   9.225  1.00 14.94           C  
ATOM    583  C   CYS A  77       9.912  -9.638  10.306  1.00 19.37           C  
ATOM    584  O   CYS A  77      10.824 -10.454  10.216  1.00 16.73           O  
ATOM    585  CB  CYS A  77       9.091  -9.203   7.995  1.00 13.35           C  
ATOM    586  SG  CYS A  77       8.580  -7.973   6.775  1.00 15.51           S  
ATOM    587  N   ALA A  78       9.060  -9.602  11.333  1.00 22.21           N  
ATOM    588  CA  ALA A  78       9.133 -10.638  12.368  1.00 25.02           C  
ATOM    589  C   ALA A  78       8.744 -11.922  11.662  1.00 35.23           C  
ATOM    590  O   ALA A  78       7.869 -11.905  10.781  1.00 35.14           O  
ATOM    591  CB  ALA A  78       8.158 -10.333  13.501  1.00 26.11           C  
ATOM    592  N   LYS A  79       9.455 -13.009  11.958  1.00 35.79           N  
ATOM    593  CA  LYS A  79       9.161 -14.285  11.319  1.00 37.82           C  
ATOM    594  C   LYS A  79       8.033 -14.980  12.066  1.00 45.77           C  
ATOM    595  O   LYS A  79       8.028 -16.189  12.273  1.00 46.94           O  
ATOM    596  CB  LYS A  79      10.416 -15.145  11.123  1.00 40.53           C  
ATOM    597  CG  LYS A  79      11.543 -14.440  10.342  1.00 51.29           C  
ATOM    598  CD  LYS A  79      11.057 -13.788   9.056  1.00 61.46           C  
ATOM    599  CE  LYS A  79      12.180 -13.259   8.212  1.00 71.52           C  
ATOM    600  NZ  LYS A  79      11.658 -12.647   6.968  1.00 76.74           N1+
ATOM    601  N   GLN A  80       7.058 -14.139  12.429  1.00 42.72           N  
ATOM    602  CA  GLN A  80       5.808 -14.338  13.138  1.00 41.81           C  
ATOM    603  C   GLN A  80       4.912 -15.316  12.382  1.00 44.22           C  
ATOM    604  O   GLN A  80       5.344 -16.081  11.516  1.00 43.50           O  
ATOM    605  CB  GLN A  80       5.093 -12.952  13.265  1.00 42.56           C  
ATOM    606  CG  GLN A  80       4.705 -12.312  11.907  1.00 44.90           C  
ATOM    607  CD  GLN A  80       4.640 -10.795  11.872  1.00 44.72           C  
ATOM    608  NE2 GLN A  80       5.466 -10.169  10.979  1.00 35.36           N  
ATOM    609  OE1 GLN A  80       3.818 -10.182  12.568  1.00 25.84           O  
ATOM    610  N   ASP A  81       3.652 -15.239  12.731  1.00 39.76           N  
ATOM    611  CA  ASP A  81       2.498 -15.927  12.201  1.00 38.39           C  
ATOM    612  C   ASP A  81       2.447 -15.773  10.682  1.00 35.83           C  
ATOM    613  O   ASP A  81       2.540 -14.662  10.179  1.00 34.04           O  
ATOM    614  CB  ASP A  81       1.286 -15.292  12.891  1.00 40.82           C  
ATOM    615  CG  ASP A  81       1.435 -15.329  14.411  1.00 54.79           C  
ATOM    616  OD1 ASP A  81       1.505 -16.450  14.973  1.00 58.02           O  
ATOM    617  OD2 ASP A  81       1.537 -14.238  15.031  1.00 54.48           O1-
ATOM    618  N   SER A  82       2.377 -16.899   9.966  1.00 28.83           N  
ATOM    619  CA  SER A  82       2.417 -16.991   8.511  1.00 26.47           C  
ATOM    620  C   SER A  82       1.725 -15.860   7.747  1.00 25.29           C  
ATOM    621  O   SER A  82       2.440 -15.193   7.032  1.00 25.98           O  
ATOM    622  CB  SER A  82       1.908 -18.342   8.030  1.00 32.50           C  
ATOM    623  OG  SER A  82       2.974 -19.278   8.074  1.00 45.55           O  
ATOM    624  N   CYS A  83       0.394 -15.628   7.866  1.00 17.70           N  
ATOM    625  CA  CYS A  83      -0.223 -14.538   7.087  1.00 16.06           C  
ATOM    626  C   CYS A  83       0.456 -13.229   7.360  1.00 17.18           C  
ATOM    627  O   CYS A  83       0.693 -12.473   6.438  1.00 16.61           O  
ATOM    628  CB  CYS A  83      -1.716 -14.397   7.362  1.00 14.86           C  
ATOM    629  SG  CYS A  83      -2.701 -15.784   6.780  1.00 19.16           S  
ATOM    630  N   ARG A  84       0.637 -12.932   8.638  1.00 14.06           N  
ATOM    631  CA  ARG A  84       1.189 -11.668   9.119  1.00 14.15           C  
ATOM    632  C   ARG A  84       2.589 -11.418   8.538  1.00 16.97           C  
ATOM    633  O   ARG A  84       2.899 -10.308   8.088  1.00 14.00           O  
ATOM    634  CB  ARG A  84       1.179 -11.643  10.671  1.00 14.02           C  
ATOM    635  CG  ARG A  84      -0.254 -11.609  11.269  1.00 15.65           C  
ATOM    636  CD  ARG A  84      -0.209 -11.452  12.779  1.00 17.83           C  
ATOM    637  NE  ARG A  84      -1.457 -11.911  13.398  1.00 20.32           N  
ATOM    638  CZ  ARG A  84      -2.474 -11.119  13.720  1.00 31.47           C  
ATOM    639  NH1 ARG A  84      -2.389  -9.799  13.531  1.00 18.94           N1+
ATOM    640  NH2 ARG A  84      -3.583 -11.633  14.242  1.00 17.58           N  
ATOM    641  N   SER A  85       3.427 -12.457   8.558  1.00 12.32           N  
ATOM    642  CA  SER A  85       4.802 -12.452   8.078  1.00 13.54           C  
ATOM    643  C   SER A  85       4.841 -12.271   6.557  1.00 16.56           C  
ATOM    644  O   SER A  85       5.639 -11.495   6.048  1.00 15.93           O  
ATOM    645  CB  SER A  85       5.472 -13.774   8.477  1.00 19.55           C  
ATOM    646  OG  SER A  85       6.860 -13.807   8.206  1.00 43.21           O  
ATOM    647  N   GLN A  86       3.925 -12.929   5.843  1.00 13.19           N  
ATOM    648  CA  GLN A  86       3.891 -12.828   4.372  1.00 12.77           C  
ATOM    649  C   GLN A  86       3.410 -11.459   3.938  1.00 12.38           C  
ATOM    650  O   GLN A  86       3.918 -10.899   2.971  1.00 11.96           O  
ATOM    651  CB  GLN A  86       2.968 -13.910   3.789  1.00 12.45           C  
ATOM    652  CG  GLN A  86       3.567 -15.286   3.961  1.00 23.23           C  
ATOM    653  CD  GLN A  86       2.639 -16.319   3.462  1.00 47.91           C  
ATOM    654  NE2 GLN A  86       2.911 -16.783   2.259  1.00 53.60           N  
ATOM    655  OE1 GLN A  86       1.692 -16.715   4.146  1.00 40.87           O  
ATOM    656  N   LEU A  87       2.486 -10.896   4.705  1.00 11.10           N  
ATOM    657  CA  LEU A  87       1.946  -9.583   4.440  1.00 11.55           C  
ATOM    658  C   LEU A  87       3.024  -8.513   4.683  1.00 13.57           C  
ATOM    659  O   LEU A  87       3.219  -7.614   3.869  1.00 13.61           O  
ATOM    660  CB  LEU A  87       0.721  -9.356   5.340  1.00 12.12           C  
ATOM    661  CG  LEU A  87       0.131  -7.991   5.276  1.00 12.56           C  
ATOM    662  CD1 LEU A  87      -0.455  -7.712   3.894  1.00 12.54           C  
ATOM    663  CD2 LEU A  87      -0.886  -7.811   6.418  1.00 10.53           C  
ATOM    664  N   CYS A  88       3.750  -8.660   5.763  1.00 10.80           N  
ATOM    665  CA  CYS A  88       4.883  -7.791   6.051  1.00 10.79           C  
ATOM    666  C   CYS A  88       5.859  -7.765   4.820  1.00 16.75           C  
ATOM    667  O   CYS A  88       6.324  -6.691   4.425  1.00 18.95           O  
ATOM    668  CB  CYS A  88       5.615  -8.275   7.289  1.00 10.85           C  
ATOM    669  SG  CYS A  88       6.973  -7.178   7.758  1.00 14.59           S  
ATOM    670  N   GLU A  89       6.188  -8.944   4.273  1.00 14.50           N  
ATOM    671  CA  GLU A  89       7.085  -9.116   3.109  1.00 12.77           C  
ATOM    672  C   GLU A  89       6.520  -8.466   1.846  1.00 16.47           C  
ATOM    673  O   GLU A  89       7.288  -7.834   1.087  1.00 13.85           O  
ATOM    674  CB  GLU A  89       7.415 -10.607   2.902  1.00 14.78           C  
ATOM    675  CG  GLU A  89       8.303 -11.195   4.000  1.00 20.39           C  
ATOM    676  CD  GLU A  89       9.692 -10.620   4.250  1.00 21.90           C  
ATOM    677  OE1 GLU A  89      10.277 -10.015   3.324  1.00 20.00           O  
ATOM    678  OE2 GLU A  89      10.214 -10.817   5.369  1.00 18.43           O1-
ATOM    679  N   CYS A  90       5.162  -8.538   1.633  1.00 14.94           N  
ATOM    680  CA  CYS A  90       4.526  -7.848   0.493  1.00 14.09           C  
ATOM    681  C   CYS A  90       4.897  -6.358   0.591  1.00 15.75           C  
ATOM    682  O   CYS A  90       5.327  -5.720  -0.382  1.00 13.38           O  
ATOM    683  CB  CYS A  90       3.003  -8.006   0.539  1.00 14.01           C  
ATOM    684  SG  CYS A  90       2.384  -9.614   0.013  1.00 16.89           S  
ATOM    685  N   ASP A  91       4.682  -5.809   1.782  1.00 14.33           N  
ATOM    686  CA  ASP A  91       4.874  -4.399   2.111  1.00 12.55           C  
ATOM    687  C   ASP A  91       6.352  -4.011   2.025  1.00 15.69           C  
ATOM    688  O   ASP A  91       6.692  -2.965   1.458  1.00 13.56           O  
ATOM    689  CB  ASP A  91       4.297  -4.124   3.527  1.00 13.50           C  
ATOM    690  CG  ASP A  91       2.781  -3.994   3.609  1.00 14.08           C  
ATOM    691  OD1 ASP A  91       2.089  -4.250   2.578  1.00 14.12           O  
ATOM    692  OD2 ASP A  91       2.271  -3.708   4.713  1.00 14.73           O1-
ATOM    693  N   LYS A  92       7.229  -4.878   2.567  1.00 12.05           N  
ATOM    694  CA  LYS A  92       8.694  -4.664   2.535  1.00 11.26           C  
ATOM    695  C   LYS A  92       9.161  -4.620   1.071  1.00 16.52           C  
ATOM    696  O   LYS A  92       9.843  -3.677   0.685  1.00 15.95           O  
ATOM    697  CB  LYS A  92       9.413  -5.769   3.309  1.00 11.81           C  
ATOM    698  CG  LYS A  92      10.928  -5.597   3.190  1.00 12.91           C  
ATOM    699  CD  LYS A  92      11.613  -6.572   3.995  1.00  8.85           C  
ATOM    700  CE  LYS A  92      13.088  -6.463   3.675  1.00 19.92           C  
ATOM    701  NZ  LYS A  92      13.873  -7.392   4.507  1.00 28.43           N1+
ATOM    702  N   ALA A  93       8.701  -5.576   0.242  1.00 14.05           N  
ATOM    703  CA  ALA A  93       9.038  -5.614  -1.199  1.00 14.17           C  
ATOM    704  C   ALA A  93       8.578  -4.330  -1.892  1.00 16.03           C  
ATOM    705  O   ALA A  93       9.364  -3.724  -2.617  1.00 16.01           O  
ATOM    706  CB  ALA A  93       8.422  -6.837  -1.859  1.00 14.60           C  
ATOM    707  N   ALA A  94       7.350  -3.849  -1.606  1.00 13.12           N  
ATOM    708  CA  ALA A  94       6.881  -2.579  -2.245  1.00 13.33           C  
ATOM    709  C   ALA A  94       7.640  -1.334  -1.774  1.00 18.02           C  
ATOM    710  O   ALA A  94       7.956  -0.435  -2.582  1.00 18.54           O  
ATOM    711  CB  ALA A  94       5.389  -2.413  -2.033  1.00 14.06           C  
ATOM    712  N   ALA A  95       7.919  -1.254  -0.463  1.00 13.04           N  
ATOM    713  CA  ALA A  95       8.644  -0.094   0.095  1.00 13.19           C  
ATOM    714  C   ALA A  95      10.063  -0.006  -0.489  1.00 16.12           C  
ATOM    715  O   ALA A  95      10.538   1.082  -0.830  1.00 16.81           O  
ATOM    716  CB  ALA A  95       8.724  -0.203   1.610  1.00 13.98           C  
ATOM    717  N   THR A  96      10.704  -1.157  -0.639  1.00 13.64           N  
ATOM    718  CA  THR A  96      12.077  -1.277  -1.195  1.00 12.08           C  
ATOM    719  C   THR A  96      12.042  -0.928  -2.684  1.00 16.39           C  
ATOM    720  O   THR A  96      12.911  -0.200  -3.174  1.00 17.75           O  
ATOM    721  CB  THR A  96      12.651  -2.695  -0.895  1.00 21.40           C  
ATOM    722  CG2 THR A  96      12.705  -2.983   0.548  1.00 11.96           C  
ATOM    723  OG1 THR A  96      11.801  -3.678  -1.477  1.00 30.68           O  
ATOM    724  N   CYS A  97      11.000  -1.382  -3.372  1.00 12.35           N  
ATOM    725  CA  CYS A  97      10.748  -1.114  -4.785  1.00 12.37           C  
ATOM    726  C   CYS A  97      10.604   0.397  -5.050  1.00 16.24           C  
ATOM    727  O   CYS A  97      11.226   0.937  -5.979  1.00 16.19           O  
ATOM    728  CB  CYS A  97       9.511  -1.869  -5.240  1.00 13.63           C  
ATOM    729  SG  CYS A  97       9.250  -1.836  -7.022  1.00 18.15           S  
ATOM    730  N   PHE A  98       9.776   1.067  -4.248  1.00 15.26           N  
ATOM    731  CA  PHE A  98       9.565   2.523  -4.328  1.00 14.70           C  
ATOM    732  C   PHE A  98      10.907   3.263  -4.131  1.00 18.69           C  
ATOM    733  O   PHE A  98      11.288   4.123  -4.946  1.00 19.40           O  
ATOM    734  CB  PHE A  98       8.579   2.964  -3.221  1.00 15.38           C  
ATOM    735  CG  PHE A  98       7.131   2.564  -3.381  1.00 14.21           C  
ATOM    736  CD1 PHE A  98       6.587   2.351  -4.640  1.00 14.73           C  
ATOM    737  CD2 PHE A  98       6.292   2.488  -2.273  1.00 14.54           C  
ATOM    738  CE1 PHE A  98       5.229   2.053  -4.793  1.00 16.63           C  
ATOM    739  CE2 PHE A  98       4.937   2.150  -2.416  1.00 17.22           C  
ATOM    740  CZ  PHE A  98       4.417   1.913  -3.680  1.00 15.21           C  
ATOM    741  N   ALA A  99      11.668   2.857  -3.099  1.00 15.10           N  
ATOM    742  CA  ALA A  99      12.972   3.448  -2.800  1.00 15.89           C  
ATOM    743  C   ALA A  99      13.958   3.233  -3.996  1.00 21.76           C  
ATOM    744  O   ALA A  99      14.613   4.175  -4.432  1.00 19.62           O  
ATOM    745  CB  ALA A  99      13.536   2.825  -1.535  1.00 16.71           C  
ATOM    746  N   ARG A 100      14.009   2.010  -4.548  1.00 19.55           N  
ATOM    747  CA  ARG A 100      14.905   1.660  -5.659  1.00 19.85           C  
ATOM    748  C   ARG A 100      14.610   2.515  -6.908  1.00 24.01           C  
ATOM    749  O   ARG A 100      15.526   2.797  -7.678  1.00 22.06           O  
ATOM    750  CB  ARG A 100      14.761   0.150  -5.955  1.00 22.80           C  
ATOM    751  CG  ARG A 100      15.609  -0.386  -7.120  1.00 32.63           C  
ATOM    752  CD  ARG A 100      15.554  -1.907  -7.205  1.00 33.97           C  
ATOM    753  NE  ARG A 100      14.236  -2.396  -7.616  1.00 37.40           N  
ATOM    754  CZ  ARG A 100      13.382  -3.036  -6.823  1.00 44.84           C  
ATOM    755  NH1 ARG A 100      13.686  -3.263  -5.550  1.00 31.19           N1+
ATOM    756  NH2 ARG A 100      12.221  -3.468  -7.301  1.00 30.38           N  
ATOM    757  N   ASN A 101      13.332   2.945  -7.067  1.00 17.47           N  
ATOM    758  CA  ASN A 101      12.845   3.689  -8.233  1.00 17.69           C  
ATOM    759  C   ASN A 101      12.575   5.140  -7.983  1.00 21.14           C  
ATOM    760  O   ASN A 101      11.898   5.776  -8.801  1.00 21.23           O  
ATOM    761  CB  ASN A 101      11.607   2.988  -8.789  1.00 18.07           C  
ATOM    762  CG  ASN A 101      11.966   1.655  -9.382  1.00 24.32           C  
ATOM    763  ND2 ASN A 101      11.581   0.588  -8.718  1.00 20.93           N  
ATOM    764  OD1 ASN A 101      12.662   1.558 -10.408  1.00 18.79           O  
ATOM    765  N   LYS A 102      13.081   5.677  -6.852  1.00 17.04           N  
ATOM    766  CA  LYS A 102      12.832   7.061  -6.437  1.00 19.67           C  
ATOM    767  C   LYS A 102      13.307   8.090  -7.462  1.00 23.96           C  
ATOM    768  O   LYS A 102      12.641   9.111  -7.655  1.00 22.23           O  
ATOM    769  CB  LYS A 102      13.418   7.328  -5.054  1.00 23.47           C  
ATOM    770  CG  LYS A 102      12.507   8.182  -4.174  1.00 41.28           C  
ATOM    771  CD  LYS A 102      13.044   8.293  -2.736  1.00 54.51           C  
ATOM    772  CE  LYS A 102      14.000   9.451  -2.535  1.00 63.42           C  
ATOM    773  NZ  LYS A 102      14.478   9.530  -1.130  1.00 70.42           N1+
ATOM    774  N   THR A 103      14.407   7.795  -8.194  1.00 22.50           N  
ATOM    775  CA  THR A 103      14.886   8.732  -9.210  1.00 21.62           C  
ATOM    776  C   THR A 103      13.936   8.858 -10.420  1.00 22.80           C  
ATOM    777  O   THR A 103      14.088   9.781 -11.193  1.00 19.49           O  
ATOM    778  CB  THR A 103      16.341   8.435  -9.668  1.00 23.20           C  
ATOM    779  CG2 THR A 103      17.354   8.517  -8.529  1.00 22.76           C  
ATOM    780  OG1 THR A 103      16.381   7.162 -10.292  1.00 25.78           O  
ATOM    781  N   THR A 104      13.011   7.937 -10.626  1.00 17.13           N  
ATOM    782  CA  THR A 104      12.091   8.055 -11.761  1.00 15.67           C  
ATOM    783  C   THR A 104      10.664   8.407 -11.293  1.00 18.20           C  
ATOM    784  O   THR A 104       9.732   8.497 -12.098  1.00 15.93           O  
ATOM    785  CB  THR A 104      12.156   6.812 -12.657  1.00 22.92           C  
ATOM    786  CG2 THR A 104      13.577   6.509 -13.165  1.00 16.25           C  
ATOM    787  OG1 THR A 104      11.605   5.690 -11.975  1.00 20.11           O  
ATOM    788  N   TYR A 105      10.485   8.548  -9.978  1.00 18.40           N  
ATOM    789  CA  TYR A 105       9.191   8.939  -9.386  1.00 18.75           C  
ATOM    790  C   TYR A 105       8.724  10.196 -10.137  1.00 25.40           C  
ATOM    791  O   TYR A 105       9.481  11.142 -10.155  1.00 23.94           O  
ATOM    792  CB  TYR A 105       9.380   9.257  -7.873  1.00 19.64           C  
ATOM    793  CG  TYR A 105       8.097   9.740  -7.222  1.00 20.16           C  
ATOM    794  CD1 TYR A 105       7.732  11.081  -7.268  1.00 22.16           C  
ATOM    795  CD2 TYR A 105       7.229   8.848  -6.605  1.00 20.15           C  
ATOM    796  CE1 TYR A 105       6.532  11.524  -6.719  1.00 19.73           C  
ATOM    797  CE2 TYR A 105       6.043   9.288  -6.012  1.00 21.77           C  
ATOM    798  CZ  TYR A 105       5.684  10.622  -6.106  1.00 28.94           C  
ATOM    799  OH  TYR A 105       4.493  11.055  -5.582  1.00 30.89           O  
ATOM    800  N   ASN A 106       7.547  10.191 -10.826  1.00 24.29           N  
ATOM    801  CA  ASN A 106       7.148  11.398 -11.572  1.00 26.10           C  
ATOM    802  C   ASN A 106       5.971  12.120 -10.935  1.00 29.70           C  
ATOM    803  O   ASN A 106       4.904  11.507 -10.791  1.00 28.20           O  
ATOM    804  CB  ASN A 106       6.844  11.084 -13.038  1.00 30.71           C  
ATOM    805  CG  ASN A 106       6.894  12.330 -13.903  1.00 61.61           C  
ATOM    806  ND2 ASN A 106       7.946  12.483 -14.693  1.00 55.28           N  
ATOM    807  OD1 ASN A 106       6.050  13.217 -13.801  1.00 57.05           O  
ATOM    808  N   LYS A 107       6.146  13.440 -10.615  1.00 26.51           N  
ATOM    809  CA  LYS A 107       5.102  14.311 -10.031  1.00 26.84           C  
ATOM    810  C   LYS A 107       3.816  14.354 -10.852  1.00 29.67           C  
ATOM    811  O   LYS A 107       2.743  14.473 -10.264  1.00 28.92           O  
ATOM    812  CB  LYS A 107       5.604  15.754  -9.780  1.00 30.19           C  
ATOM    813  CG  LYS A 107       6.541  15.915  -8.578  1.00 51.99           C  
ATOM    814  CD  LYS A 107       5.853  15.843  -7.205  1.00 64.60           C  
ATOM    815  CE  LYS A 107       5.388  17.181  -6.674  1.00 78.28           C  
ATOM    816  NZ  LYS A 107       4.948  17.085  -5.253  1.00 87.49           N1+
ATOM    817  N   LYS A 108       3.909  14.206 -12.192  1.00 25.38           N  
ATOM    818  CA  LYS A 108       2.726  14.249 -13.044  1.00 25.51           C  
ATOM    819  C   LYS A 108       1.806  13.063 -12.792  1.00 28.36           C  
ATOM    820  O   LYS A 108       0.610  13.154 -13.077  1.00 29.15           O  
ATOM    821  CB  LYS A 108       3.091  14.428 -14.543  1.00 29.93           C  
ATOM    822  CG  LYS A 108       3.440  13.163 -15.319  1.00 42.61           C  
ATOM    823  CD  LYS A 108       4.073  13.492 -16.679  1.00 53.70           C  
ATOM    824  CE  LYS A 108       4.857  12.338 -17.257  1.00 59.91           C  
ATOM    825  NZ  LYS A 108       5.083  12.492 -18.718  1.00 65.34           N1+
ATOM    826  N   TYR A 109       2.349  11.964 -12.209  1.00 23.00           N  
ATOM    827  CA  TYR A 109       1.535  10.776 -11.934  1.00 22.19           C  
ATOM    828  C   TYR A 109       1.086  10.682 -10.478  1.00 21.94           C  
ATOM    829  O   TYR A 109       0.359   9.754 -10.146  1.00 20.16           O  
ATOM    830  CB  TYR A 109       2.312   9.503 -12.319  1.00 23.21           C  
ATOM    831  CG  TYR A 109       2.674   9.404 -13.785  1.00 27.27           C  
ATOM    832  CD1 TYR A 109       1.795   9.841 -14.774  1.00 29.47           C  
ATOM    833  CD2 TYR A 109       3.870   8.817 -14.188  1.00 28.18           C  
ATOM    834  CE1 TYR A 109       2.109   9.722 -16.125  1.00 30.73           C  
ATOM    835  CE2 TYR A 109       4.203   8.710 -15.538  1.00 29.59           C  
ATOM    836  CZ  TYR A 109       3.315   9.158 -16.504  1.00 35.44           C  
ATOM    837  OH  TYR A 109       3.613   9.011 -17.839  1.00 38.29           O  
ATOM    838  N   GLN A 110       1.550  11.593  -9.620  1.00 18.90           N  
ATOM    839  CA  GLN A 110       1.280  11.547  -8.171  1.00 18.98           C  
ATOM    840  C   GLN A 110      -0.222  11.430  -7.823  1.00 24.11           C  
ATOM    841  O   GLN A 110      -0.592  10.601  -7.006  1.00 22.90           O  
ATOM    842  CB  GLN A 110       1.934  12.731  -7.459  1.00 19.41           C  
ATOM    843  CG  GLN A 110       1.631  12.739  -5.931  1.00 23.44           C  
ATOM    844  CD  GLN A 110       2.373  13.788  -5.182  1.00 24.90           C  
ATOM    845  NE2 GLN A 110       2.036  13.965  -3.920  1.00 18.60           N  
ATOM    846  OE1 GLN A 110       3.207  14.503  -5.731  1.00 29.53           O  
ATOM    847  N   TYR A 111      -1.071  12.220  -8.491  1.00 22.62           N  
ATOM    848  CA  TYR A 111      -2.530  12.186  -8.332  1.00 21.06           C  
ATOM    849  C   TYR A 111      -3.145  11.848  -9.685  1.00 27.96           C  
ATOM    850  O   TYR A 111      -4.008  12.552 -10.165  1.00 27.40           O  
ATOM    851  CB  TYR A 111      -3.030  13.537  -7.804  1.00 20.61           C  
ATOM    852  CG  TYR A 111      -2.489  13.865  -6.432  1.00 20.09           C  
ATOM    853  CD1 TYR A 111      -2.870  13.125  -5.317  1.00 20.58           C  
ATOM    854  CD2 TYR A 111      -1.634  14.948  -6.237  1.00 20.60           C  
ATOM    855  CE1 TYR A 111      -2.343  13.401  -4.053  1.00 21.60           C  
ATOM    856  CE2 TYR A 111      -1.148  15.267  -4.966  1.00 20.39           C  
ATOM    857  CZ  TYR A 111      -1.489  14.475  -3.885  1.00 23.62           C  
ATOM    858  OH  TYR A 111      -1.000  14.755  -2.635  1.00 24.03           O  
ATOM    859  N   TYR A 112      -2.688  10.760 -10.312  1.00 27.06           N  
ATOM    860  CA  TYR A 112      -3.178  10.397 -11.645  1.00 26.97           C  
ATOM    861  C   TYR A 112      -4.588   9.828 -11.600  1.00 30.33           C  
ATOM    862  O   TYR A 112      -4.830   8.898 -10.854  1.00 27.19           O  
ATOM    863  CB  TYR A 112      -2.179   9.446 -12.327  1.00 28.09           C  
ATOM    864  CG  TYR A 112      -2.328   9.376 -13.830  1.00 29.99           C  
ATOM    865  CD1 TYR A 112      -1.821  10.384 -14.649  1.00 32.76           C  
ATOM    866  CD2 TYR A 112      -2.993   8.315 -14.436  1.00 31.15           C  
ATOM    867  CE1 TYR A 112      -1.959  10.325 -16.034  1.00 34.42           C  
ATOM    868  CE2 TYR A 112      -3.176   8.267 -15.814  1.00 32.76           C  
ATOM    869  CZ  TYR A 112      -2.657   9.274 -16.611  1.00 41.13           C  
ATOM    870  OH  TYR A 112      -2.811   9.204 -17.973  1.00 44.49           O  
ATOM    871  N   SER A 113      -5.540  10.410 -12.349  1.00 31.05           N  
ATOM    872  CA  SER A 113      -6.894   9.864 -12.314  1.00 32.83           C  
ATOM    873  C   SER A 113      -6.974   8.661 -13.223  1.00 39.15           C  
ATOM    874  O   SER A 113      -6.617   8.757 -14.397  1.00 37.63           O  
ATOM    875  CB  SER A 113      -7.947  10.910 -12.659  1.00 38.03           C  
ATOM    876  OG  SER A 113      -9.225  10.436 -12.252  1.00 52.31           O  
ATOM    877  N   ASN A 114      -7.379   7.511 -12.649  1.00 39.06           N  
ATOM    878  CA  ASN A 114      -7.480   6.209 -13.316  1.00 40.39           C  
ATOM    879  C   ASN A 114      -8.306   6.227 -14.575  1.00 46.22           C  
ATOM    880  O   ASN A 114      -8.102   5.381 -15.437  1.00 47.82           O  
ATOM    881  CB  ASN A 114      -7.984   5.142 -12.356  1.00 44.01           C  
ATOM    882  CG  ASN A 114      -6.928   4.714 -11.375  1.00 66.56           C  
ATOM    883  ND2 ASN A 114      -6.899   3.429 -11.067  1.00 60.61           N  
ATOM    884  OD1 ASN A 114      -6.127   5.522 -10.894  1.00 52.71           O  
ATOM    885  N   LYS A 115      -9.206   7.210 -14.699  1.00 42.64           N  
ATOM    886  CA  LYS A 115     -10.048   7.460 -15.865  1.00 42.70           C  
ATOM    887  C   LYS A 115      -9.202   7.443 -17.144  1.00 44.99           C  
ATOM    888  O   LYS A 115      -9.634   6.885 -18.150  1.00 46.01           O  
ATOM    889  CB  LYS A 115     -10.708   8.837 -15.724  1.00 45.19           C  
ATOM    890  CG  LYS A 115     -12.222   8.828 -15.850  1.00 59.83           C  
ATOM    891  CD  LYS A 115     -12.771  10.173 -16.326  1.00 66.28           C  
ATOM    892  CE  LYS A 115     -12.734  11.262 -15.273  1.00 74.07           C  
ATOM    893  NZ  LYS A 115     -13.730  12.328 -15.574  1.00 81.43           N1+
ATOM    894  N   HIS A 116      -7.976   7.993 -17.068  1.00 38.51           N  
ATOM    895  CA  HIS A 116      -7.035   8.169 -18.176  1.00 38.15           C  
ATOM    896  C   HIS A 116      -6.105   6.989 -18.445  1.00 39.49           C  
ATOM    897  O   HIS A 116      -5.316   7.027 -19.398  1.00 40.00           O  
ATOM    898  CB  HIS A 116      -6.244   9.456 -17.956  1.00 39.61           C  
ATOM    899  CG  HIS A 116      -7.152  10.617 -17.674  1.00 44.15           C  
ATOM    900  CD2 HIS A 116      -8.251  11.037 -18.347  1.00 46.72           C  
ATOM    901  ND1 HIS A 116      -7.007  11.387 -16.536  1.00 46.70           N  
ATOM    902  CE1 HIS A 116      -7.990  12.276 -16.575  1.00 46.45           C  
ATOM    903  NE2 HIS A 116      -8.769  12.098 -17.642  1.00 46.59           N  
ATOM    904  N   CYS A 117      -6.244   5.917 -17.662  1.00 33.16           N  
ATOM    905  CA  CYS A 117      -5.447   4.716 -17.857  1.00 30.47           C  
ATOM    906  C   CYS A 117      -5.980   3.914 -18.980  1.00 38.15           C  
ATOM    907  O   CYS A 117      -7.189   3.703 -19.074  1.00 39.44           O  
ATOM    908  CB  CYS A 117      -5.380   3.904 -16.581  1.00 27.69           C  
ATOM    909  SG  CYS A 117      -4.723   4.840 -15.197  1.00 28.84           S  
ATOM    910  N   ARG A 118      -5.093   3.518 -19.884  1.00 35.44           N  
ATOM    911  CA  ARG A 118      -5.516   2.726 -21.033  1.00 34.93           C  
ATOM    912  C   ARG A 118      -4.612   1.517 -21.172  1.00 36.74           C  
ATOM    913  O   ARG A 118      -3.563   1.443 -20.521  1.00 33.76           O  
ATOM    914  CB  ARG A 118      -5.596   3.578 -22.314  1.00 37.68           C  
ATOM    915  CG  ARG A 118      -6.614   4.717 -22.201  1.00 50.99           C  
ATOM    916  CD  ARG A 118      -7.747   4.656 -23.216  1.00 68.24           C  
ATOM    917  NE  ARG A 118      -8.963   5.364 -22.787  1.00 80.64           N  
ATOM    918  CZ  ARG A 118      -9.028   6.644 -22.415  1.00 95.63           C  
ATOM    919  NH1 ARG A 118      -7.931   7.393 -22.383  1.00 85.89           N1+
ATOM    920  NH2 ARG A 118     -10.188   7.179 -22.058  1.00 78.48           N  
ATOM    921  N   GLY A 119      -5.052   0.571 -21.988  1.00 32.21           N  
ATOM    922  CA  GLY A 119      -4.331  -0.662 -22.228  1.00 31.70           C  
ATOM    923  C   GLY A 119      -4.877  -1.751 -21.342  1.00 35.60           C  
ATOM    924  O   GLY A 119      -5.754  -1.504 -20.514  1.00 35.68           O  
ATOM    925  N   SER A 120      -4.361  -2.962 -21.512  1.00 31.72           N  
ATOM    926  CA  SER A 120      -4.809  -4.120 -20.741  1.00 32.06           C  
ATOM    927  C   SER A 120      -4.267  -4.069 -19.314  1.00 35.20           C  
ATOM    928  O   SER A 120      -3.123  -3.677 -19.087  1.00 35.74           O  
ATOM    929  CB  SER A 120      -4.393  -5.413 -21.431  1.00 35.21           C  
ATOM    930  OG  SER A 120      -3.015  -5.368 -21.765  1.00 47.79           O  
ATOM    931  N   THR A 121      -5.102  -4.443 -18.361  1.00 30.13           N  
ATOM    932  CA  THR A 121      -4.728  -4.452 -16.951  1.00 28.59           C  
ATOM    933  C   THR A 121      -3.896  -5.717 -16.697  1.00 30.35           C  
ATOM    934  O   THR A 121      -4.359  -6.812 -17.044  1.00 30.03           O  
ATOM    935  CB  THR A 121      -5.992  -4.396 -16.083  1.00 30.57           C  
ATOM    936  CG2 THR A 121      -5.676  -4.338 -14.597  1.00 26.32           C  
ATOM    937  OG1 THR A 121      -6.762  -3.260 -16.477  1.00 28.74           O  
ATOM    938  N   PRO A 122      -2.692  -5.600 -16.079  1.00 26.29           N  
ATOM    939  CA  PRO A 122      -1.887  -6.798 -15.809  1.00 25.29           C  
ATOM    940  C   PRO A 122      -2.631  -7.753 -14.896  1.00 30.86           C  
ATOM    941  O   PRO A 122      -3.273  -7.331 -13.924  1.00 30.84           O  
ATOM    942  CB  PRO A 122      -0.619  -6.241 -15.133  1.00 26.79           C  
ATOM    943  CG  PRO A 122      -0.591  -4.818 -15.469  1.00 32.00           C  
ATOM    944  CD  PRO A 122      -2.014  -4.387 -15.589  1.00 28.16           C  
ATOM    945  N   ARG A 123      -2.590  -9.034 -15.242  1.00 26.19           N  
ATOM    946  CA  ARG A 123      -3.266 -10.044 -14.475  1.00 26.99           C  
ATOM    947  C   ARG A 123      -2.407 -10.527 -13.362  1.00 30.88           C  
ATOM    948  O   ARG A 123      -1.181 -10.573 -13.495  1.00 31.95           O  
ATOM    949  CB  ARG A 123      -3.612 -11.230 -15.368  1.00 30.07           C  
ATOM    950  CG  ARG A 123      -5.077 -11.368 -15.564  1.00 41.89           C  
ATOM    951  CD  ARG A 123      -5.518 -10.649 -16.809  1.00 49.95           C  
ATOM    952  NE  ARG A 123      -6.394 -11.536 -17.555  1.00 61.01           N  
ATOM    953  CZ  ARG A 123      -7.165 -11.172 -18.567  1.00 77.22           C  
ATOM    954  NH1 ARG A 123      -7.189  -9.906 -18.973  1.00 65.43           N1+
ATOM    955  NH2 ARG A 123      -7.913 -12.069 -19.189  1.00 68.52           N  
ATOM    956  N   CYS A 124      -3.056 -10.935 -12.287  1.00 24.76           N  
ATOM    957  CA  CYS A 124      -2.400 -11.500 -11.135  1.00 23.64           C  
ATOM    958  C   CYS A 124      -2.726 -13.019 -11.125  1.00 26.87           C  
ATOM    959  O   CYS A 124      -3.904 -13.410 -11.132  1.00 25.13           O  
ATOM    960  CB  CYS A 124      -2.871 -10.804  -9.855  1.00 22.35           C  
ATOM    961  SG  CYS A 124      -2.250 -11.575  -8.350  1.00 24.86           S  
ATOM    962  N   GLY A 125      -1.675 -13.832 -11.141  1.00 24.56           N  
ATOM    963  CA  GLY A 125      -1.768 -15.293 -11.144  1.00 25.17           C  
ATOM    964  C   GLY A 125      -1.517 -15.855  -9.765  1.00 31.16           C  
ATOM    965  O   GLY A 125      -0.633 -15.370  -9.064  1.00 28.86           O  
ATOM    966  N   HIS A 126      -2.269 -16.900  -9.375  1.00 33.52           N  
ATOM    967  CA  HIS A 126      -2.212 -17.450  -8.019  1.00 36.11           C  
ATOM    968  C   HIS A 126      -1.335 -18.706  -7.845  1.00 46.79           C  
ATOM    969  O   HIS A 126      -1.819 -19.837  -7.958  1.00 48.86           O  
ATOM    970  CB  HIS A 126      -3.638 -17.679  -7.489  1.00 36.65           C  
ATOM    971  CG  HIS A 126      -4.429 -16.408  -7.462  1.00 39.62           C  
ATOM    972  CD2 HIS A 126      -5.261 -15.887  -8.397  1.00 41.31           C  
ATOM    973  ND1 HIS A 126      -4.291 -15.502  -6.431  1.00 41.21           N  
ATOM    974  CE1 HIS A 126      -5.070 -14.479  -6.750  1.00 40.58           C  
ATOM    975  NE2 HIS A 126      -5.671 -14.668  -7.927  1.00 41.03           N  
ATOM    976  N   HIS A 127      -0.045 -18.465  -7.485  1.00 44.26           N  
ATOM    977  CA  HIS A 127       1.041 -19.412  -7.188  1.00 57.07           C  
ATOM    978  C   HIS A 127       0.583 -20.691  -6.465  1.00 82.58           C  
ATOM    979  O   HIS A 127       1.371 -21.338  -5.764  1.00 50.67           O  
ATOM    980  CB  HIS A 127       2.113 -18.696  -6.334  1.00 57.34           C  
ATOM    981  CG  HIS A 127       3.224 -18.044  -7.102  1.00 60.12           C  
ATOM    982  CD2 HIS A 127       4.334 -17.423  -6.638  1.00 61.65           C  
ATOM    983  ND1 HIS A 127       3.243 -18.019  -8.489  1.00 61.18           N  
ATOM    984  CE1 HIS A 127       4.351 -17.383  -8.817  1.00 60.53           C  
ATOM    985  NE2 HIS A 127       5.042 -17.005  -7.739  1.00 61.20           N  
TER   
HETATM  986 CA    CA A 198      -3.647  -0.882  -6.110  1.00 20.92          CA2+
HETATM  987 CA    CA A 199      -4.014   7.172  -9.544  1.00 49.65          CA2+
HETATM  988  C   FMT A1128       4.906   7.533   8.928  1.00 32.90           C  
HETATM  989  O1  FMT A1128       5.703   7.351   9.836  1.00 36.23           O  
HETATM  990  O2  FMT A1128       3.958   6.570   8.786  1.00 29.85           O  
HETATM  991  C1  X28 A1129      -1.722   4.589   3.456  1.00 21.80           C  
HETATM  992  C2  X28 A1129      -1.959   5.302   2.296  1.00 18.79           C  
HETATM  993  C3  X28 A1129      -1.187   5.051   1.181  1.00 19.86           C  
HETATM  994  C4  X28 A1129      -0.205   4.082   1.223  1.00 18.78           C  
HETATM  995  C5  X28 A1129       0.023   3.377   2.391  1.00 20.31           C  
HETATM  996  C6  X28 A1129      -0.733   3.624   3.511  1.00 21.12           C  
HETATM  997  C7  X28 A1129       0.607   3.811  -0.018  1.00 17.38           C  
HETATM  998  C8  X28 A1129       0.089   2.715  -0.929  1.00 19.34           C  
HETATM  999  C9  X28 A1129       0.874   2.306  -1.997  1.00 15.66           C  
HETATM 1000  C10 X28 A1129       0.408   1.323  -2.850  1.00 12.61           C  
HETATM 1001  C11 X28 A1129      -0.831   0.745  -2.671  1.00 14.86           C  
HETATM 1002  C12 X28 A1129      -1.648   1.130  -1.603  1.00 14.55           C  
HETATM 1003  C13 X28 A1129      -1.148   2.108  -0.750  1.00 15.57           C  
HETATM 1004  C14 X28 A1129      -2.976   0.590  -1.340  1.00 20.36           C  
HETATM 1005  C15 X28 A1129      -4.016   1.413  -0.924  1.00 22.16           C  
HETATM 1006  C16 X28 A1129      -5.262   0.877  -0.652  1.00 21.47           C  
HETATM 1007  C17 X28 A1129      -5.491  -0.476  -0.789  1.00 18.35           C  
HETATM 1008  C18 X28 A1129      -4.488  -1.307  -1.233  1.00 21.53           C  
HETATM 1009  C19 X28 A1129      -3.241  -0.762  -1.473  1.00 21.06           C  
HETATM 1010  C20 X28 A1129      -4.761  -2.774  -1.382  1.00 24.04           C  
HETATM 1011  C21 X28 A1129      -4.570  -3.357  -2.783  1.00 25.93           C  
HETATM 1012  C22 X28 A1129      -5.524  -2.772  -3.784  1.00 23.68           C  
HETATM 1013  O23 X28 A1129      -5.194  -2.282  -4.858  1.00 28.76           O  
HETATM 1014  O24 X28 A1129      -6.819  -2.898  -3.409  1.00 20.79           O  
HETATM 1015  C25 X28 A1129      -1.258  -0.253  -3.684  1.00 17.61           C  
HETATM 1016  O26 X28 A1129      -2.181   0.017  -4.436  1.00 16.89           O  
HETATM 1017  N27 X28 A1129      -0.620  -1.449  -3.734  1.00 16.70           N  
HETATM 1018  O   HOH A2001      -0.233  -4.388   5.308  1.00 13.34           O  
HETATM 1019  O   HOH A2002      -4.099   0.232   8.866  1.00 22.25           O  
HETATM 1020  O   HOH A2003      -0.264   6.209   9.688  1.00 37.67           O  
HETATM 1021  O   HOH A2004      -3.085  -2.459  13.078  1.00 41.41           O  
HETATM 1022  O   HOH A2005       2.110   4.840   9.731  1.00 34.53           O  
HETATM 1023  O   HOH A2006      -0.093  -2.363  13.970  1.00 47.69           O  
HETATM 1024  O   HOH A2007       3.642   0.061  12.200  1.00 32.92           O  
HETATM 1025  O   HOH A2008      15.170   0.490   0.565  1.00 32.72           O  
HETATM 1026  O   HOH A2009      18.453   1.116   1.066  1.00 57.55           O  
HETATM 1027  O   HOH A2010       5.124   7.173   4.276  1.00 35.00           O  
HETATM 1028  O   HOH A2011       6.148  -3.187  14.325  1.00 43.16           O  
HETATM 1029  O   HOH A2012      15.039   5.736   7.353  1.00 30.59           O  
HETATM 1030  O   HOH A2013      15.915   3.059   1.091  1.00 22.22           O  
HETATM 1031  O   HOH A2014      12.092  11.893  -0.263  1.00 53.01           O  
HETATM 1032  O   HOH A2015       8.326   5.585 -18.400  1.00 56.84           O  
HETATM 1033  O   HOH A2016      12.703   3.056 -14.545  1.00 34.96           O  
HETATM 1034  O   HOH A2017       5.706  13.150  -3.916  1.00 25.66           O  
HETATM 1035  O   HOH A2018       8.346  -5.492  -5.964  1.00 24.85           O  
HETATM 1036  O   HOH A2019       5.847  13.062   0.912  1.00 32.47           O  
HETATM 1037  O   HOH A2020       2.310  -8.846 -10.388  1.00 40.04           O  
HETATM 1038  O   HOH A2021       3.109 -13.680   0.071  1.00 49.96           O  
HETATM 1039  O   HOH A2022       8.336  -8.168  -5.147  1.00 22.25           O  
HETATM 1040  O   HOH A2023       9.386 -10.414  -1.427  1.00 35.70           O  
HETATM 1041  O   HOH A2024      -0.136   9.433  -4.637  1.00 20.86           O  
HETATM 1042  O   HOH A2025       9.290   5.625  -6.163  1.00 14.02           O  
HETATM 1043  O   HOH A2026       1.312 -17.413  -3.285  1.00 50.16           O  
HETATM 1044  O   HOH A2027      -6.142   5.828  -4.773  1.00 27.85           O  
HETATM 1045  O   HOH A2028      -3.879   4.990  -8.863  1.00 27.05           O  
HETATM 1046  O   HOH A2029      -9.414  -8.284   7.521  1.00 39.17           O  
HETATM 1047  O   HOH A2030      -3.071  -3.712  -9.939  1.00 23.36           O  
HETATM 1048  O   HOH A2031      -8.885   3.728  -4.602  1.00 39.10           O  
HETATM 1049  O   HOH A2032     -10.428   2.610  -6.540  1.00 35.02           O  
HETATM 1050  O   HOH A2033      -7.377   3.851  -6.891  1.00 41.30           O  
HETATM 1051  O   HOH A2034      -6.349  -4.337 -10.557  1.00 44.51           O  
HETATM 1052  O   HOH A2035      11.941  -7.388   0.186  1.00 28.81           O  
HETATM 1053  O   HOH A2036      14.266  -5.996   0.127  1.00 67.98           O  
HETATM 1054  O   HOH A2037      -2.302   3.253 -18.774  1.00 31.14           O  
HETATM 1055  O   HOH A2038      -1.143  -3.200 -20.748  1.00 46.32           O  
HETATM 1056  O   HOH A2039      12.221  -7.355  -2.632  1.00 35.42           O  
HETATM 1057  O   HOH A2040      10.496  -9.150  -3.757  1.00 36.90           O  
HETATM 1058  O   HOH A2041       3.936   5.646 -19.824  1.00 54.05           O  
HETATM 1059  O   HOH A2042       6.215   7.630 -17.999  1.00 38.12           O  
HETATM 1060  O   HOH A2043       1.419   9.528 -19.700  1.00 52.75           O  
HETATM 1061  O   HOH A2044       8.949   5.521 -11.454  1.00 18.43           O  
HETATM 1062  O   HOH A2045       7.660   8.231 -14.777  1.00 32.55           O  
HETATM 1063  O   HOH A2046      10.203   4.409 -14.868  1.00 27.62           O  
HETATM 1064  O   HOH A2047       8.981  -1.864 -10.705  1.00 27.58           O  
HETATM 1065  O   HOH A2048       4.993  -5.244 -11.900  1.00 42.20           O  
HETATM 1066  O   HOH A2049       7.756  -4.466  -9.226  1.00 26.05           O  
HETATM 1067  O   HOH A2050       6.060  -4.488  -4.839  1.00 16.05           O  
HETATM 1068  O   HOH A2051      -1.807  -6.363  -9.730  1.00 29.47           O  
HETATM 1069  O   HOH A2052       4.620  -7.809 -11.460  1.00 46.39           O  
HETATM 1070  O   HOH A2053      -5.177  -6.575  -4.233  1.00 28.30           O  
HETATM 1071  O   HOH A2054      -5.982  -4.471  -7.100  1.00 44.36           O  
HETATM 1072  O   HOH A2055       1.329 -13.064  -1.825  1.00 21.08           O  
HETATM 1073  O   HOH A2056       4.310 -10.818  -5.010  1.00 27.83           O  
HETATM 1074  O   HOH A2057       6.110  -8.798  -3.659  1.00 20.22           O  
HETATM 1075  O   HOH A2058       6.534 -10.532  -1.248  1.00 21.90           O  
HETATM 1076  O   HOH A2059      -3.478 -16.946  -4.163  1.00 36.90           O  
HETATM 1077  O   HOH A2060       3.236 -13.145  -3.874  1.00 22.45           O  
HETATM 1078  O   HOH A2061      -6.374  -6.370   0.054  1.00 30.48           O  
HETATM 1079  O   HOH A2062      -4.509 -19.524  -3.990  1.00 50.62           O  
HETATM 1080  O   HOH A2063      -2.426 -21.247   0.954  1.00 38.81           O  
HETATM 1081  O   HOH A2064       0.551 -15.619  -1.283  1.00 33.65           O  
HETATM 1082  O   HOH A2065      -7.933  -9.683   2.949  1.00 45.81           O  
HETATM 1083  O   HOH A2066      -7.825 -11.717   8.757  1.00 34.38           O  
HETATM 1084  O   HOH A2067      -7.490  -7.247   5.961  1.00 20.08           O  
HETATM 1085  O   HOH A2068      -8.765  -6.560   3.360  1.00 31.01           O  
HETATM 1086  O   HOH A2069      -6.948  -8.400  11.699  1.00 36.52           O  
HETATM 1087  O   HOH A2070      -7.407  -8.974   9.070  1.00 30.83           O  
HETATM 1088  O   HOH A2071      -4.870  -7.653  13.285  1.00 23.67           O  
HETATM 1089  O   HOH A2072       0.445  -7.503  14.982  1.00 34.81           O  
HETATM 1090  O   HOH A2073       8.425  -4.978  16.645  1.00 36.39           O  
HETATM 1091  O   HOH A2074      10.226  -2.556  16.634  1.00 38.41           O  
HETATM 1092  O   HOH A2075      12.364  -8.098  17.251  1.00 25.78           O  
HETATM 1093  O   HOH A2076      12.940  -5.382  17.250  1.00 23.84           O  
HETATM 1094  O   HOH A2077      12.459  -1.626  15.362  1.00 20.16           O  
HETATM 1095  O   HOH A2078      12.136   1.028  15.091  1.00 56.22           O  
HETATM 1096  O   HOH A2079      14.719   1.510  15.596  1.00 38.89           O  
HETATM 1097  O   HOH A2080      21.072   2.345   9.002  1.00 40.49           O  
HETATM 1098  O   HOH A2081      19.803   3.237   6.581  1.00 46.16           O  
HETATM 1099  O   HOH A2082      15.473  -3.385   4.179  1.00 18.29           O  
HETATM 1100  O   HOH A2083      15.030  -1.299   2.557  1.00 49.09           O  
HETATM 1101  O   HOH A2084      19.038   0.128   3.677  1.00 47.97           O  
HETATM 1102  O   HOH A2085      22.170  -0.649   5.032  1.00 29.16           O  
HETATM 1103  O   HOH A2086      24.801   0.031   5.495  1.00 40.49           O  
HETATM 1104  O   HOH A2087      12.234  -9.121   6.557  1.00 19.90           O  
HETATM 1105  O   HOH A2088      10.717 -13.005  14.599  1.00 42.66           O  
HETATM 1106  O   HOH A2089       8.817 -12.607   6.867  1.00 50.57           O  
HETATM 1107  O   HOH A2090       1.400  -9.983  15.201  1.00 45.91           O  
HETATM 1108  O   HOH A2091       1.736 -19.540  11.078  1.00 49.07           O  
HETATM 1109  O   HOH A2092       7.050 -14.492   4.888  1.00 38.14           O  
HETATM 1110  O   HOH A2093       5.126 -11.865   0.796  1.00 26.17           O  
HETATM 1111  O   HOH A2094       9.780  -8.823   0.985  1.00 19.02           O  
HETATM 1112  O   HOH A2095      12.964  -9.792   3.186  1.00 22.75           O  
HETATM 1113  O   HOH A2096       4.959  -6.307  -3.138  1.00 15.69           O  
HETATM 1114  O   HOH A2097      16.262  -7.347   2.827  1.00 45.43           O  
HETATM 1115  O   HOH A2098      11.258  -5.309  -4.679  1.00 29.02           O  
HETATM 1116  O   HOH A2099      15.740   4.263 -10.818  1.00 40.04           O  
HETATM 1117  O   HOH A2100      16.327   5.367  -8.174  1.00 37.41           O  
HETATM 1118  O   HOH A2101      11.688  -2.120  -9.762  1.00 27.68           O  
HETATM 1119  O   HOH A2102      13.374   3.600 -11.963  1.00 26.64           O  
HETATM 1120  O   HOH A2103      12.412  11.682  -8.827  1.00 24.39           O  
HETATM 1121  O   HOH A2104      11.436  11.862 -12.261  1.00 21.16           O  
HETATM 1122  O   HOH A2105      13.852  12.041 -11.060  1.00 20.37           O  
HETATM 1123  O   HOH A2106      16.236  12.101  -9.938  1.00 31.49           O  
HETATM 1124  O   HOH A2107      10.106  10.297 -14.006  1.00 35.82           O  
HETATM 1125  O   HOH A2108      10.251  13.396 -10.158  1.00 34.25           O  
HETATM 1126  O   HOH A2109       8.823  14.628 -12.125  1.00 35.24           O  
HETATM 1127  O   HOH A2110      10.663  11.626 -16.257  1.00 35.48           O  
HETATM 1128  O   HOH A2111      -0.830  13.970 -10.764  1.00 37.31           O  
HETATM 1129  O   HOH A2112       0.248  16.242  -9.830  1.00 43.42           O  
HETATM 1130  O   HOH A2113      -0.943  14.802 -14.680  1.00 43.31           O  
HETATM 1131  O   HOH A2114       3.250  15.989  -1.888  1.00 38.50           O  
HETATM 1132  O   HOH A2115      -6.068  14.202 -10.600  1.00 34.80           O  
HETATM 1133  O   HOH A2116      -4.693  12.757 -14.130  1.00 34.48           O  
HETATM 1134  O   HOH A2117     -10.614  12.755 -12.431  1.00 35.51           O  
HETATM 1135  O   HOH A2118       0.505  -8.696 -12.347  1.00 37.65           O  
HETATM 1136  O   HOH A2119       0.619 -10.993 -15.793  1.00 38.63           O  
HETATM 1137  O   HOH A2120      -1.000 -17.943  -4.594  1.00 38.51           O  
CONECT  988  989  990
CONECT  989  988
CONECT  990  988
CONECT  991  992  996
CONECT  992  991  993
CONECT  993  992  994
CONECT  994  993  995  997
CONECT  995  994  996
CONECT  996  991  995
CONECT  997  994  998
CONECT  998  997  999 1003
CONECT  999  998 1000
CONECT 1000  999 1001
CONECT 1001 1000 1002 1015
CONECT 1002 1001 1003 1004
CONECT 1003  998 1002
CONECT 1004 1002 1005 1009
CONECT 1005 1004 1006
CONECT 1006 1005 1007
CONECT 1007 1006 1008
CONECT 1008 1007 1009 1010
CONECT 1009 1004 1008
CONECT 1010 1008 1011
CONECT 1011 1010 1012
CONECT 1012 1011 1013 1014
CONECT 1013 1012
CONECT 1014 1012
CONECT 1015 1001 1016 1017
CONECT 1016 1015
CONECT 1017 1015
END
