# Supplementary material for: Solvent-Site Prediction for Fragment Docking and Its Implication on Fragment-Based Drug Discovery
Source: J Chem Inf Model. 2025 Nov 24;65(23):12959–77. doi: 10.1021/acs.jcim.5c02352 (PMC12690578; doi:10.1021/acs.jcim.5c02352)
Supplement: Supplementary file 3 [file ci5c02352_si_003.zip › Frag2Lead_dataset/2016-16/frag.sdf]

frag.A
 OpenBabel08112213333D

 18 19  0  0  0  0  0  0  0  0999 V2000
   12.3380   -2.8660    4.8060 N   0  0  0  0  0  0  0  0  0  0  0  0
   13.0070   -1.5600    4.8080 C   0  0  0  0  0  0  0  0  0  0  0  0
   14.3370   -4.0750    4.9880 O   0  0  0  0  0  0  0  0  0  0  0  0
   10.9920   -2.9070    4.7060 C   0  0  0  0  0  0  0  0  0  0  0  0
    3.8370   -4.3500    3.3360 N   0  0  0  0  0  0  0  0  0  0  0  0
    3.8300   -4.1840    5.5610 O   0  0  0  0  0  0  0  0  0  0  0  0
   10.2680   -4.1110    4.6890 C   0  0  0  0  0  0  0  0  0  0  0  0
   10.9510   -5.3290    4.7960 C   0  0  0  0  0  0  0  0  0  0  0  0
   12.3400   -5.3610    4.8840 C   0  0  0  0  0  0  0  0  0  0  0  0
   13.0470   -6.6850    4.9750 C   0  0  0  0  0  0  0  0  0  0  0  0
   13.0870   -4.0730    4.8930 C   0  0  0  0  0  0  0  0  0  0  0  0
    8.7700   -4.1210    4.6220 C   0  0  0  0  0  0  0  0  0  0  0  0
    8.0180   -3.1000    5.2270 C   0  0  0  0  0  0  0  0  0  0  0  0
    6.6180   -3.1320    5.1850 C   0  0  0  0  0  0  0  0  0  0  0  0
    5.9600   -4.1940    4.5510 C   0  0  0  0  0  0  0  0  0  0  0  0
    6.7030   -5.2240    3.9600 C   0  0  0  0  0  0  0  0  0  0  0  0
    8.1000   -5.1850    3.9970 C   0  0  0  0  0  0  0  0  0  0  0  0
    4.4570   -4.2390    4.5130 C   0  0  0  0  0  0  0  0  0  0  0  0
  1  2  1  0  0  0  0
  1  4  1  0  0  0  0
  1 11  1  0  0  0  0
  3 11  2  0  0  0  0
  4  7  2  0  0  0  0
  5 18  1  0  0  0  0
  6 18  2  0  0  0  0
  7  8  1  0  0  0  0
  7 12  1  0  0  0  0
  8  9  2  0  0  0  0
  9 10  1  0  0  0  0
  9 11  1  0  0  0  0
 12 13  2  0  0  0  0
 12 17  1  0  0  0  0
 13 14  1  0  0  0  0
 14 15  2  0  0  0  0
 15 16  1  0  0  0  0
 15 18  1  0  0  0  0
 16 17  2  0  0  0  0
M  END
$$$$
