# Supplementary material for: Solvent-Site Prediction for Fragment Docking and Its Implication on Fragment-Based Drug Discovery
Source: J Chem Inf Model. 2025 Nov 24;65(23):12959–77. doi: 10.1021/acs.jcim.5c02352 (PMC12690578; doi:10.1021/acs.jcim.5c02352)
Supplement: Supplementary file 3 [file ci5c02352_si_003.zip › Frag2Lead_dataset/2016-16/lead.sdf]

lead.A
 OpenBabel08112213333D

 26 28  0  0  0  0  0  0  0  0999 V2000
   10.1150   -6.6180    4.4180 C   0  0  0  0  0  0  0  0  0  0  0  0
   10.8270   -7.7860    4.2660 C   0  0  0  0  0  0  0  0  0  0  0  0
   12.1580   -7.7880    4.2240 N   0  0  0  0  0  0  0  0  0  0  0  0
   12.8630   -6.6710    4.3410 C   0  0  0  0  0  0  0  0  0  0  0  0
   10.8000   -5.3980    4.5460 C   0  0  0  0  0  0  0  0  0  0  0  0
   12.2260   -5.4330    4.5150 C   0  0  0  0  0  0  0  0  0  0  0  0
   12.9680   -4.1640    4.6490 C   0  0  0  0  0  0  0  0  0  0  0  0
   12.2730   -2.9960    4.7510 N   0  0  0  0  0  0  0  0  0  0  0  0
   10.9040   -2.9630    4.7860 C   0  0  0  0  0  0  0  0  0  0  0  0
   10.1280   -4.0870    4.7070 C   0  0  0  0  0  0  0  0  0  0  0  0
   14.1910   -4.1730    4.6480 O   0  0  0  0  0  0  0  0  0  0  0  0
   12.9890   -1.7240    4.8940 C   0  0  0  0  0  0  0  0  0  0  0  0
    6.6570   -3.2870    6.0220 C   0  0  0  0  0  0  0  0  0  0  0  0
    4.3500   -3.6550    5.1550 C   0  0  0  0  0  0  0  0  0  0  0  0
    3.8200   -2.7070    4.1610 N   0  3  0  0  0  0  0  0  0  0  0  0
    2.3480   -2.7160    4.1760 C   0  0  0  0  0  0  0  0  0  0  0  0
    8.0470   -3.3520    5.9280 C   0  0  0  0  0  0  0  0  0  0  0  0
    8.6420   -3.9730    4.8040 C   0  0  0  0  0  0  0  0  0  0  0  0
    7.8150   -4.4890    3.7930 C   0  0  0  0  0  0  0  0  0  0  0  0
    6.4200   -4.4200    3.9020 C   0  0  0  0  0  0  0  0  0  0  0  0
    5.8500   -3.7870    5.0120 C   0  0  0  0  0  0  0  0  0  0  0  0
    5.6070   -4.8980    2.9030 O   0  0  0  0  0  0  0  0  0  0  0  0
    5.9320   -6.1290    2.2470 C   0  0  0  0  0  0  0  0  0  0  0  0
    4.3250   -1.3420    4.3700 C   0  0  0  0  0  0  0  0  0  0  0  0
    8.8130   -2.8380    6.9370 O   0  0  0  0  0  0  0  0  0  0  0  0
    8.3520   -1.6990    7.6660 C   0  0  0  0  0  0  0  0  0  0  0  0
  1  2  2  0  0  0  0
  1  5  1  0  0  0  0
  2  3  1  0  0  0  0
  3  4  2  0  0  0  0
  4  6  1  0  0  0  0
  5  6  2  0  0  0  0
  5 10  1  0  0  0  0
  6  7  1  0  0  0  0
  7  8  1  0  0  0  0
  7 11  2  0  0  0  0
  8  9  1  0  0  0  0
  8 12  1  0  0  0  0
  9 10  2  0  0  0  0
 10 18  1  0  0  0  0
 13 17  2  0  0  0  0
 13 21  1  0  0  0  0
 14 15  1  0  0  0  0
 14 21  1  0  0  0  0
 15 16  1  0  0  0  0
 15 24  1  0  0  0  0
 17 18  1  0  0  0  0
 17 25  1  0  0  0  0
 18 19  2  0  0  0  0
 19 20  1  0  0  0  0
 20 21  2  0  0  0  0
 20 22  1  0  0  0  0
 22 23  1  0  0  0  0
 25 26  1  0  0  0  0
M  CHG  1  15   1
M  END
$$$$
