# Supplementary material for: Solvent-Site Prediction for Fragment Docking and Its Implication on Fragment-Based Drug Discovery
Source: J Chem Inf Model. 2025 Nov 24;65(23):12959–77. doi: 10.1021/acs.jcim.5c02352 (PMC12690578; doi:10.1021/acs.jcim.5c02352)
Supplement: Supplementary file 3 [file ci5c02352_si_003.zip › Frag2Lead_dataset/2016-16/rec-frag.pdb]

ATOM      1  N   SER A  22       6.728  25.286  16.110  1.00 56.94           N  
ANISOU    1  N   SER A  22     8023   5239   8372   1837   4337    -82       N  
ATOM      2  CA  SER A  22       7.890  24.691  15.453  1.00 53.84           C  
ANISOU    2  CA  SER A  22     7626   5047   7784   1738   3899   -106       C  
ATOM      3  C   SER A  22       9.085  25.651  15.430  1.00 56.29           C  
ANISOU    3  C   SER A  22     8139   5344   7904   1719   3697   -221       C  
ATOM      4  O   SER A  22       8.900  26.868  15.481  1.00 57.99           O  
ANISOU    4  O   SER A  22     8373   5435   8225   1788   3834   -248       O  
ATOM      5  CB  SER A  22       7.535  24.253  14.036  1.00 55.94           C  
ANISOU    5  CB  SER A  22     7450   5474   8329   1730   3664     28       C  
ATOM      6  OG  SER A  22       8.569  23.469  13.466  1.00 62.08           O  
ANISOU    6  OG  SER A  22     8237   6430   8918   1635   3301     12       O  
ATOM      7  N   THR A  23      10.306  25.094  15.363  1.00 49.82           N  
ANISOU    7  N   THR A  23     7456   4636   6838   1624   3377   -290       N  
ATOM      8  CA  THR A  23      11.563  25.852  15.323  1.00 48.17           C  
ANISOU    8  CA  THR A  23     7406   4406   6490   1587   3148   -404       C  
ATOM      9  C   THR A  23      12.118  25.877  13.878  1.00 48.66           C  
ANISOU    9  C   THR A  23     7160   4621   6708   1555   2858   -329       C  
ATOM     10  O   THR A  23      11.723  25.013  13.087  1.00 46.28           O  
ANISOU   10  O   THR A  23     6613   4460   6513   1542   2773   -215       O  
ATOM     11  CB  THR A  23      12.592  25.243  16.304  1.00 54.34           C  
ANISOU   11  CB  THR A  23     8558   5165   6921   1510   2987   -538       C  
ATOM     12  CG2 THR A  23      12.109  25.232  17.751  1.00 55.19           C  
ANISOU   12  CG2 THR A  23     9060   5100   6811   1551   3272   -615       C  
ATOM     13  OG1 THR A  23      12.943  23.928  15.874  1.00 50.46           O  
ANISOU   13  OG1 THR A  23     7952   4844   6378   1436   2771   -481       O  
ATOM     14  N   PRO A  24      13.044  26.807  13.508  1.00 44.72           N  
ANISOU   14  N   PRO A  24     6685   4082   6223   1542   2710   -390       N  
ATOM     15  CA  PRO A  24      13.588  26.796  12.134  1.00 42.61           C  
ANISOU   15  CA  PRO A  24     6168   3935   6088   1519   2484   -309       C  
ATOM     16  C   PRO A  24      14.266  25.479  11.739  1.00 43.72           C  
ANISOU   16  C   PRO A  24     6261   4232   6117   1430   2238   -290       C  
ATOM     17  O   PRO A  24      14.117  25.050  10.594  1.00 40.93           O  
ANISOU   17  O   PRO A  24     5679   4000   5874   1433   2133   -176       O  
ATOM     18  CB  PRO A  24      14.577  27.966  12.137  1.00 44.89           C  
ANISOU   18  CB  PRO A  24     6559   4105   6391   1507   2415   -406       C  
ATOM     19  CG  PRO A  24      14.124  28.849  13.236  1.00 51.63           C  
ANISOU   19  CG  PRO A  24     7632   4780   7206   1559   2647   -501       C  
ATOM     20  CD  PRO A  24      13.627  27.915  14.292  1.00 48.02           C  
ANISOU   20  CD  PRO A  24     7366   4324   6555   1548   2756   -535       C  
ATOM     21  N   ILE A  25      14.978  24.826  12.686  1.00 40.98           N  
ANISOU   21  N   ILE A  25     6150   3872   5549   1358   2143   -400       N  
ATOM     22  CA  ILE A  25      15.642  23.535  12.452  1.00 39.63           C  
ANISOU   22  CA  ILE A  25     5953   3830   5273   1276   1921   -390       C  
ATOM     23  C   ILE A  25      14.622  22.422  12.163  1.00 41.75           C  
ANISOU   23  C   ILE A  25     6071   4218   5573   1286   1994   -273       C  
ATOM     24  O   ILE A  25      14.808  21.673  11.206  1.00 39.68           O  
ANISOU   24  O   ILE A  25     5627   4087   5364   1254   1838   -198       O  
ATOM     25  CB  ILE A  25      16.718  23.163  13.530  1.00 43.71           C  
ANISOU   25  CB  ILE A  25     6762   4281   5565   1205   1758   -537       C  
ATOM     26  CG1 ILE A  25      17.457  21.835  13.211  1.00 42.91           C  
ANISOU   26  CG1 ILE A  25     6605   4305   5394   1126   1520   -517       C  
ATOM     27  CG2 ILE A  25      16.153  23.149  14.955  1.00 47.22           C  
ANISOU   27  CG2 ILE A  25     7525   4609   5808   1237   1937   -611       C  
ATOM     28  CD1 ILE A  25      18.414  21.860  12.020  1.00 49.98           C  
ANISOU   28  CD1 ILE A  25     7286   5261   6442   1084   1328   -487       C  
ATOM     29  N   GLN A  26      13.520  22.369  12.946  1.00 39.03           N  
ANISOU   29  N   GLN A  26     5797   3809   5225   1336   2250   -257       N  
ATOM     30  CA  GLN A  26      12.442  21.387  12.777  1.00 38.08           C  
ANISOU   30  CA  GLN A  26     5512   3759   5197   1347   2357   -150       C  
ATOM     31  C   GLN A  26      11.792  21.513  11.396  1.00 40.21           C  
ANISOU   31  C   GLN A  26     5429   4114   5734   1387   2298    -22       C  
ATOM     32  O   GLN A  26      11.572  20.495  10.740  1.00 38.77           O  
ANISOU   32  O   GLN A  26     5082   4049   5601   1354   2174     50       O  
ATOM     33  CB  GLN A  26      11.396  21.512  13.899  1.00 41.35           C  
ANISOU   33  CB  GLN A  26     6065   4036   5609   1403   2703   -158       C  
ATOM     34  CG  GLN A  26      11.848  20.884  15.218  1.00 50.82           C  
ANISOU   34  CG  GLN A  26     7642   5169   6500   1363   2750   -253       C  
ATOM     35  CD  GLN A  26      10.926  21.191  16.377  1.00 65.99           C  
ANISOU   35  CD  GLN A  26     9782   6910   8379   1431   3139   -272       C  
ATOM     36  NE2 GLN A  26      10.558  20.162  17.125  1.00 56.86           N  
ANISOU   36  NE2 GLN A  26     8783   5725   7095   1416   3284   -252       N  
ATOM     37  OE1 GLN A  26      10.574  22.346  16.648  1.00 60.49           O  
ANISOU   37  OE1 GLN A  26     9144   6083   7754   1501   3331   -305       O  
ATOM     38  N   GLN A  27      11.545  22.761  10.937  1.00 37.36           N  
ANISOU   38  N   GLN A  27     4979   3686   5531   1461   2361      2       N  
ATOM     39  CA  GLN A  27      10.973  23.043   9.615  1.00 36.83           C  
ANISOU   39  CA  GLN A  27     4627   3673   5695   1519   2275    124       C  
ATOM     40  C   GLN A  27      11.909  22.592   8.487  1.00 39.58           C  
ANISOU   40  C   GLN A  27     4922   4146   5970   1468   1985    151       C  
ATOM     41  O   GLN A  27      11.440  22.009   7.505  1.00 38.64           O  
ANISOU   41  O   GLN A  27     4618   4115   5948   1481   1855    247       O  
ATOM     42  CB  GLN A  27      10.617  24.532   9.467  1.00 39.19           C  
ANISOU   42  CB  GLN A  27     4889   3848   6152   1616   2410    140       C  
ATOM     43  CG  GLN A  27       9.368  24.956  10.250  1.00 49.34           C  
ANISOU   43  CG  GLN A  27     6136   5002   7611   1693   2721    157       C  
ATOM     44  CD  GLN A  27       8.124  24.175   9.882  1.00 67.70           C  
ANISOU   44  CD  GLN A  27     8187   7361  10175   1723   2755    269       C  
ATOM     45  NE2 GLN A  27       7.678  24.292   8.639  1.00 61.13           N  
ANISOU   45  NE2 GLN A  27     7099   6580   9549   1775   2575    380       N  
ATOM     46  OE1 GLN A  27       7.566  23.439  10.699  1.00 63.08           O  
ANISOU   46  OE1 GLN A  27     7628   6742   9597   1700   2932    258       O  
ATOM     47  N   LEU A  28      13.231  22.829   8.648  1.00 35.50           N  
ANISOU   47  N   LEU A  28     4575   3618   5295   1412   1887     60       N  
ATOM     48  CA  LEU A  28      14.247  22.429   7.672  1.00 34.22           C  
ANISOU   48  CA  LEU A  28     4384   3541   5078   1362   1667     77       C  
ATOM     49  C   LEU A  28      14.346  20.909   7.581  1.00 35.94           C  
ANISOU   49  C   LEU A  28     4575   3882   5198   1291   1536     91       C  
ATOM     50  O   LEU A  28      14.359  20.366   6.478  1.00 34.34           O  
ANISOU   50  O   LEU A  28     4259   3766   5023   1289   1398    167       O  
ATOM     51  CB  LEU A  28      15.621  23.050   7.998  1.00 34.57           C  
ANISOU   51  CB  LEU A  28     4582   3506   5046   1314   1615    -31       C  
ATOM     52  CG  LEU A  28      15.771  24.562   7.747  1.00 41.27           C  
ANISOU   52  CG  LEU A  28     5436   4231   6014   1375   1707    -35       C  
ATOM     53  CD1 LEU A  28      16.951  25.123   8.518  1.00 42.37           C  
ANISOU   53  CD1 LEU A  28     5742   4255   6102   1317   1676   -177       C  
ATOM     54  CD2 LEU A  28      15.919  24.881   6.256  1.00 43.65           C  
ANISOU   54  CD2 LEU A  28     5610   4560   6416   1420   1641     80       C  
ATOM     55  N   LEU A  29      14.358  20.224   8.736  1.00 32.99           N  
ANISOU   55  N   LEU A  29     4331   3501   4702   1240   1587     20       N  
ATOM     56  CA  LEU A  29      14.426  18.763   8.783  1.00 31.87           C  
ANISOU   56  CA  LEU A  29     4179   3459   4471   1172   1486     32       C  
ATOM     57  C   LEU A  29      13.149  18.092   8.279  1.00 35.79           C  
ANISOU   57  C   LEU A  29     4476   4016   5108   1199   1520    135       C  
ATOM     58  O   LEU A  29      13.244  17.060   7.617  1.00 34.77           O  
ANISOU   58  O   LEU A  29     4264   3984   4964   1156   1369    174       O  
ATOM     59  CB  LEU A  29      14.856  18.243  10.163  1.00 32.28           C  
ANISOU   59  CB  LEU A  29     4464   3466   4336   1120   1522    -65       C  
ATOM     60  CG  LEU A  29      16.228  18.723  10.671  1.00 36.41           C  
ANISOU   60  CG  LEU A  29     5179   3918   4738   1080   1405   -182       C  
ATOM     61  CD1 LEU A  29      16.476  18.256  12.076  1.00 37.23           C  
ANISOU   61  CD1 LEU A  29     5551   3955   4638   1050   1421   -272       C  
ATOM     62  CD2 LEU A  29      17.369  18.276   9.760  1.00 36.45           C  
ANISOU   62  CD2 LEU A  29     5098   3991   4761   1024   1182   -178       C  
ATOM     63  N   GLU A  30      11.969  18.704   8.529  1.00 33.42           N  
ANISOU   63  N   GLU A  30     4082   3642   4974   1273   1708    178       N  
ATOM     64  CA  GLU A  30      10.689  18.190   8.029  1.00 33.77           C  
ANISOU   64  CA  GLU A  30     3887   3709   5234   1304   1725    275       C  
ATOM     65  C   GLU A  30      10.638  18.287   6.503  1.00 37.55           C  
ANISOU   65  C   GLU A  30     4202   4257   5809   1338   1497    355       C  
ATOM     66  O   GLU A  30      10.137  17.367   5.858  1.00 37.07           O  
ANISOU   66  O   GLU A  30     3998   4260   5828   1320   1359    409       O  
ATOM     67  CB  GLU A  30       9.492  18.906   8.677  1.00 37.01           C  
ANISOU   67  CB  GLU A  30     4219   3992   5852   1382   1999    301       C  
ATOM     68  CG  GLU A  30       8.971  18.171   9.902  0.50 46.94           C  
ANISOU   68  CG  GLU A  30     5558   5188   7087   1350   2232    276       C  
ATOM     69  CD  GLU A  30       7.950  18.901  10.753  0.50 66.24           C  
ANISOU   69  CD  GLU A  30     7995   7470   9704   1426   2580    285       C  
ATOM     70  OE1 GLU A  30       7.052  19.564  10.186  0.50 56.88           O  
ANISOU   70  OE1 GLU A  30     6567   6230   8814   1506   2625    357       O  
ATOM     71  OE2 GLU A  30       8.023  18.770  11.996  0.50 60.83           O1-
ANISOU   71  OE2 GLU A  30     7557   6697   8860   1413   2811    223       O1-
ATOM     72  N   HIS A  31      11.208  19.376   5.929  1.00 34.73           N  
ANISOU   72  N   HIS A  31     3895   3871   5428   1387   1453    359       N  
ATOM     73  CA  HIS A  31      11.312  19.586   4.480  1.00 34.53           C  
ANISOU   73  CA  HIS A  31     3800   3885   5435   1433   1255    436       C  
ATOM     74  C   HIS A  31      12.154  18.455   3.873  1.00 35.75           C  
ANISOU   74  C   HIS A  31     4019   4144   5421   1354   1065    423       C  
ATOM     75  O   HIS A  31      11.707  17.805   2.926  1.00 35.13           O  
ANISOU   75  O   HIS A  31     3850   4118   5378   1365    894    486       O  
ATOM     76  CB  HIS A  31      11.929  20.965   4.161  1.00 35.76           C  
ANISOU   76  CB  HIS A  31     4047   3965   5576   1491   1301    436       C  
ATOM     77  CG  HIS A  31      12.463  21.083   2.765  1.00 38.80           C  
ANISOU   77  CG  HIS A  31     4463   4377   5901   1522   1129    501       C  
ATOM     78  CD2 HIS A  31      13.743  21.057   2.324  1.00 39.56           C  
ANISOU   78  CD2 HIS A  31     4697   4483   5852   1480   1082    473       C  
ATOM     79  ND1 HIS A  31      11.619  21.223   1.678  1.00 41.76           N  
ANISOU   79  ND1 HIS A  31     4739   4749   6379   1612    996    610       N  
ATOM     80  CE1 HIS A  31      12.408  21.282   0.617  1.00 40.74           C  
ANISOU   80  CE1 HIS A  31     4733   4629   6118   1626    886    646       C  
ATOM     81  NE2 HIS A  31      13.694  21.181   0.956  1.00 39.78           N  
ANISOU   81  NE2 HIS A  31     4741   4511   5861   1546    957    569       N  
ATOM     82  N   PHE A  32      13.349  18.201   4.447  1.00 30.71           N  
ANISOU   82  N   PHE A  32     3536   3518   4614   1277   1085    337       N  
ATOM     83  CA  PHE A  32      14.245  17.139   3.982  1.00 29.09           C  
ANISOU   83  CA  PHE A  32     3391   3392   4272   1202    937    318       C  
ATOM     84  C   PHE A  32      13.567  15.774   4.066  1.00 33.15           C  
ANISOU   84  C   PHE A  32     3818   3980   4796   1155    867    335       C  
ATOM     85  O   PHE A  32      13.603  15.021   3.095  1.00 32.88           O  
ANISOU   85  O   PHE A  32     3754   4005   4734   1142    707    372       O  
ATOM     86  CB  PHE A  32      15.575  17.126   4.765  1.00 29.80           C  
ANISOU   86  CB  PHE A  32     3629   3454   4239   1131    964    218       C  
ATOM     87  CG  PHE A  32      16.557  18.237   4.466  1.00 31.05           C  
ANISOU   87  CG  PHE A  32     3859   3532   4409   1152    991    193       C  
ATOM     88  CD1 PHE A  32      16.756  18.685   3.162  1.00 33.61           C  
ANISOU   88  CD1 PHE A  32     4164   3842   4765   1204    953    268       C  
ATOM     89  CD2 PHE A  32      17.335  18.788   5.477  1.00 33.41           C  
ANISOU   89  CD2 PHE A  32     4262   3748   4685   1118   1048     93       C  
ATOM     90  CE1 PHE A  32      17.678  19.697   2.885  1.00 34.80           C  
ANISOU   90  CE1 PHE A  32     4375   3894   4954   1221   1015    252       C  
ATOM     91  CE2 PHE A  32      18.258  19.801   5.199  1.00 36.66           C  
ANISOU   91  CE2 PHE A  32     4711   4062   5156   1127   1072     64       C  
ATOM     92  CZ  PHE A  32      18.424  20.247   3.905  1.00 34.56           C  
ANISOU   92  CZ  PHE A  32     4402   3781   4949   1177   1074    148       C  
ATOM     93  N   LEU A  33      12.898  15.490   5.196  1.00 30.59           N  
ANISOU   93  N   LEU A  33     3469   3633   4520   1135   1002    310       N  
ATOM     94  CA  LEU A  33      12.196  14.225   5.421  1.00 30.73           C  
ANISOU   94  CA  LEU A  33     3397   3693   4585   1087    983    327       C  
ATOM     95  C   LEU A  33      11.055  13.994   4.424  1.00 34.91           C  
ANISOU   95  C   LEU A  33     3715   4235   5313   1130    866    410       C  
ATOM     96  O   LEU A  33      10.932  12.881   3.913  1.00 33.62           O  
ANISOU   96  O   LEU A  33     3496   4128   5148   1082    718    423       O  
ATOM     97  CB  LEU A  33      11.701  14.122   6.870  1.00 31.87           C  
ANISOU   97  CB  LEU A  33     3591   3772   4745   1072   1212    293       C  
ATOM     98  CG  LEU A  33      11.152  12.761   7.309  1.00 37.05           C  
ANISOU   98  CG  LEU A  33     4195   4447   5434   1011   1244    306       C  
ATOM     99  CD1 LEU A  33      12.276  11.789   7.662  1.00 36.36           C  
ANISOU   99  CD1 LEU A  33     4282   4415   5118    929   1153    250       C  
ATOM    100  CD2 LEU A  33      10.229  12.919   8.471  1.00 41.23           C  
ANISOU  100  CD2 LEU A  33     4728   4872   6067   1035   1529    310       C  
ATOM    101  N   ARG A  34      10.240  15.039   4.135  1.00 33.28           N  
ANISOU  101  N   ARG A  34     3393   3963   5287   1222    907    462       N  
ATOM    102  CA  ARG A  34       9.129  14.945   3.177  1.00 34.50           C  
ANISOU  102  CA  ARG A  34     3341   4104   5664   1277    747    541       C  
ATOM    103  C   ARG A  34       9.635  14.603   1.777  1.00 38.44           C  
ANISOU  103  C   ARG A  34     3908   4666   6030   1284    466    567       C  
ATOM    104  O   ARG A  34       9.064  13.729   1.123  1.00 38.73           O  
ANISOU  104  O   ARG A  34     3844   4724   6146   1267    271    591       O  
ATOM    105  CB  ARG A  34       8.301  16.239   3.133  1.00 35.61           C  
ANISOU  105  CB  ARG A  34     3362   4146   6021   1388    835    595       C  
ATOM    106  CG  ARG A  34       7.330  16.399   4.295  1.00 46.02           C  
ANISOU  106  CG  ARG A  34     4544   5369   7571   1399   1107    593       C  
ATOM    107  CD  ARG A  34       6.332  17.529   4.068  1.00 51.60           C  
ANISOU  107  CD  ARG A  34     5073   5966   8568   1516   1161    661       C  
ATOM    108  NE  ARG A  34       6.980  18.804   3.743  1.00 54.87           N  
ANISOU  108  NE  ARG A  34     5630   6361   8857   1586   1168    664       N  
ATOM    109  CZ  ARG A  34       7.401  19.690   4.641  1.00 68.51           C  
ANISOU  109  CZ  ARG A  34     7496   8029  10506   1600   1418    613       C  
ATOM    110  NH1 ARG A  34       7.242  19.457   5.940  1.00 56.21           N1+
ANISOU  110  NH1 ARG A  34     5989   6422   8947   1558   1683    555       N1+
ATOM    111  NH2 ARG A  34       7.982  20.815   4.249  1.00 55.17           N  
ANISOU  111  NH2 ARG A  34     5918   6310   8734   1658   1407    619       N  
ATOM    112  N   GLN A  35      10.729  15.265   1.339  1.00 34.37           N  
ANISOU  112  N   GLN A  35     3580   4160   5318   1305    460    556       N  
ATOM    113  CA  GLN A  35      11.333  15.037   0.025  1.00 34.16           C  
ANISOU  113  CA  GLN A  35     3681   4164   5134   1322    259    584       C  
ATOM    114  C   GLN A  35      11.921  13.630  -0.074  1.00 36.76           C  
ANISOU  114  C   GLN A  35     4076   4568   5323   1223    172    536       C  
ATOM    115  O   GLN A  35      11.881  13.031  -1.149  1.00 37.07           O  
ANISOU  115  O   GLN A  35     4167   4627   5293   1232    -28    560       O  
ATOM    116  CB  GLN A  35      12.392  16.105  -0.312  1.00 35.26           C  
ANISOU  116  CB  GLN A  35     3995   4263   5138   1365    345    588       C  
ATOM    117  CG  GLN A  35      11.871  17.550  -0.408  1.00 52.41           C  
ANISOU  117  CG  GLN A  35     6127   6348   7436   1474    418    644       C  
ATOM    118  CD  GLN A  35      10.720  17.748  -1.369  0.00 74.10           C  
ANISOU  118  CD  GLN A  35     8779   9061  10314   1575    221    737       C  
ATOM    119  NE2 GLN A  35       9.626  18.303  -0.869  0.00 67.74           N  
ANISOU  119  NE2 GLN A  35     7782   8200   9756   1629    279    766       N  
ATOM    120  OE1 GLN A  35      10.800  17.432  -2.562  0.00 70.21           O  
ANISOU  120  OE1 GLN A  35     8396   8573   9707   1612     14    782       O  
ATOM    121  N   LEU A  36      12.434  13.093   1.055  1.00 31.92           N  
ANISOU  121  N   LEU A  36     3481   3984   4664   1136    312    469       N  
ATOM    122  CA  LEU A  36      12.989  11.737   1.129  1.00 30.91           C  
ANISOU  122  CA  LEU A  36     3404   3916   4425   1042    249    425       C  
ATOM    123  C   LEU A  36      11.874  10.695   1.061  1.00 35.81           C  
ANISOU  123  C   LEU A  36     3867   4554   5184   1011    143    442       C  
ATOM    124  O   LEU A  36      12.011   9.711   0.340  1.00 35.49           O  
ANISOU  124  O   LEU A  36     3858   4548   5077    973    -19    435       O  
ATOM    125  CB  LEU A  36      13.827  11.536   2.408  1.00 29.97           C  
ANISOU  125  CB  LEU A  36     3363   3801   4221    972    406    354       C  
ATOM    126  CG  LEU A  36      15.180  12.243   2.463  1.00 34.03           C  
ANISOU  126  CG  LEU A  36     4024   4288   4620    973    462    315       C  
ATOM    127  CD1 LEU A  36      15.797  12.142   3.845  1.00 33.90           C  
ANISOU  127  CD1 LEU A  36     4081   4251   4550    917    568    241       C  
ATOM    128  CD2 LEU A  36      16.128  11.718   1.410  1.00 35.95           C  
ANISOU  128  CD2 LEU A  36     4356   4548   4756    955    356    318       C  
ATOM    129  N   GLN A  37      10.758  10.934   1.781  1.00 34.03           N  
ANISOU  129  N   GLN A  37     3469   4285   5176   1028    247    462       N  
ATOM    130  CA  GLN A  37       9.599  10.032   1.807  1.00 34.87           C  
ANISOU  130  CA  GLN A  37     3376   4373   5500    997    180    481       C  
ATOM    131  C   GLN A  37       8.887   9.923   0.454  1.00 39.71           C  
ANISOU  131  C   GLN A  37     3894   4971   6223   1045   -113    524       C  
ATOM    132  O   GLN A  37       8.282   8.887   0.172  1.00 39.98           O  
ANISOU  132  O   GLN A  37     3812   4999   6379    996   -259    518       O  
ATOM    133  CB  GLN A  37       8.630  10.391   2.942  1.00 37.51           C  
ANISOU  133  CB  GLN A  37     3550   4629   6071   1011    420    497       C  
ATOM    134  CG  GLN A  37       9.199  10.072   4.322  1.00 47.21           C  
ANISOU  134  CG  GLN A  37     4915   5858   7164    950    672    448       C  
ATOM    135  CD  GLN A  37       8.142   9.739   5.341  1.00 62.62           C  
ANISOU  135  CD  GLN A  37     6728   7722   9342    934    904    467       C  
ATOM    136  NE2 GLN A  37       7.617   8.521   5.284  1.00 51.26           N  
ANISOU  136  NE2 GLN A  37     5166   6277   8034    869    854    477       N  
ATOM    137  OE1 GLN A  37       7.822  10.545   6.220  1.00 57.94           O  
ANISOU  137  OE1 GLN A  37     6156   7050   8807    979   1154    469       O  
ATOM    138  N   ARG A  38       9.004  10.970  -0.395  1.00 36.65           N  
ANISOU  138  N   ARG A  38     3582   4563   5780   1142   -213    564       N  
ATOM    139  CA  ARG A  38       8.451  11.018  -1.754  1.00 38.21           C  
ANISOU  139  CA  ARG A  38     3772   4729   6016   1211   -523    608       C  
ATOM    140  C   ARG A  38       9.150   9.990  -2.653  1.00 41.83           C  
ANISOU  140  C   ARG A  38     4425   5236   6234   1164   -715    573       C  
ATOM    141  O   ARG A  38       8.549   9.500  -3.611  1.00 42.82           O  
ANISOU  141  O   ARG A  38     4538   5331   6402   1185  -1004    583       O  
ATOM    142  CB  ARG A  38       8.621  12.421  -2.354  1.00 39.04           C  
ANISOU  142  CB  ARG A  38     3986   4793   6057   1332   -535    666       C  
ATOM    143  CG  ARG A  38       7.512  13.395  -1.974  1.00 51.71           C  
ANISOU  143  CG  ARG A  38     5365   6314   7969   1413   -478    719       C  
ATOM    144  CD  ARG A  38       7.707  14.776  -2.583  1.00 64.07           C  
ANISOU  144  CD  ARG A  38     7050   7828   9465   1536   -489    782       C  
ATOM    145  NE  ARG A  38       7.760  14.744  -4.048  1.00 75.92           N  
ANISOU  145  NE  ARG A  38     8727   9308  10810   1609   -799    827       N  
ATOM    146  CZ  ARG A  38       7.393  15.748  -4.839  1.00 93.70           C  
ANISOU  146  CZ  ARG A  38    11036  11480  13085   1740   -933    907       C  
ATOM    147  NH1 ARG A  38       7.483  15.627  -6.157  1.00 82.67           N1+
ANISOU  147  NH1 ARG A  38     9864  10052  11495   1809  -1216    946       N1+
ATOM    148  NH2 ARG A  38       6.925  16.877  -4.320  1.00 82.31           N  
ANISOU  148  NH2 ARG A  38     9451   9974  11848   1812   -782    951       N  
ATOM    149  N   LYS A  39      10.420   9.664  -2.328  1.00 36.65           N  
ANISOU  149  N   LYS A  39     3948   4637   5340   1103   -560    528       N  
ATOM    150  CA  LYS A  39      11.246   8.697  -3.052  1.00 35.96           C  
ANISOU  150  CA  LYS A  39     4053   4583   5028   1056   -669    491       C  
ATOM    151  C   LYS A  39      10.882   7.245  -2.677  1.00 39.75           C  
ANISOU  151  C   LYS A  39     4419   5090   5596    951   -730    444       C  
ATOM    152  O   LYS A  39      11.353   6.308  -3.325  1.00 39.11           O  
ANISOU  152  O   LYS A  39     4473   5022   5366    911   -849    409       O  
ATOM    153  CB  LYS A  39      12.745   8.985  -2.829  1.00 36.72           C  
ANISOU  153  CB  LYS A  39     4341   4701   4908   1038   -469    467       C  
ATOM    154  CG  LYS A  39      13.166  10.406  -3.200  1.00 47.55           C  
ANISOU  154  CG  LYS A  39     5824   6027   6217   1133   -382    513       C  
ATOM    155  CD  LYS A  39      14.570  10.734  -2.704  1.00 52.91           C  
ANISOU  155  CD  LYS A  39     6614   6705   6786   1099   -163    478       C  
ATOM    156  CE  LYS A  39      14.868  12.219  -2.707  1.00 58.80           C  
ANISOU  156  CE  LYS A  39     7405   7391   7547   1176    -32    514       C  
ATOM    157  NZ  LYS A  39      14.970  12.776  -4.083  1.00 67.05           N1+
ANISOU  157  NZ  LYS A  39     8630   8370   8474   1275   -109    581       N1+
ATOM    158  N   ASP A  40      10.019   7.070  -1.651  1.00 36.49           N  
ANISOU  158  N   ASP A  40     3767   4664   5432    911   -629    445       N  
ATOM    159  CA  ASP A  40       9.516   5.776  -1.174  1.00 36.39           C  
ANISOU  159  CA  ASP A  40     3615   4651   5562    815   -644    413       C  
ATOM    160  C   ASP A  40       7.962   5.792  -1.237  1.00 43.20           C  
ANISOU  160  C   ASP A  40     4191   5434   6791    835   -764    445       C  
ATOM    161  O   ASP A  40       7.308   5.909  -0.195  1.00 42.94           O  
ANISOU  161  O   ASP A  40     3965   5359   6992    817   -555    462       O  
ATOM    162  CB  ASP A  40      10.065   5.478   0.247  1.00 36.24           C  
ANISOU  162  CB  ASP A  40     3607   4660   5503    746   -351    389       C  
ATOM    163  CG  ASP A  40       9.511   4.246   0.953  1.00 40.14           C  
ANISOU  163  CG  ASP A  40     3966   5133   6154    654   -292    373       C  
ATOM    164  OD1 ASP A  40       9.255   3.228   0.267  1.00 40.46           O  
ANISOU  164  OD1 ASP A  40     3971   5165   6236    606   -490    351       O  
ATOM    165  OD2 ASP A  40       9.342   4.298   2.190  1.00 40.94           O1-
ANISOU  165  OD2 ASP A  40     4020   5209   6325    631    -41    381       O1-
ATOM    166  N   PRO A  41       7.346   5.708  -2.451  1.00 42.70           N  
ANISOU  166  N   PRO A  41     4102   5324   6797    880  -1100    453       N  
ATOM    167  CA  PRO A  41       5.873   5.784  -2.532  1.00 45.48           C  
ANISOU  167  CA  PRO A  41     4144   5576   7561    904  -1250    482       C  
ATOM    168  C   PRO A  41       5.092   4.625  -1.910  1.00 50.98           C  
ANISOU  168  C   PRO A  41     4584   6218   8569    800  -1212    455       C  
ATOM    169  O   PRO A  41       3.939   4.826  -1.526  1.00 52.96           O  
ANISOU  169  O   PRO A  41     4525   6367   9228    812  -1181    488       O  
ATOM    170  CB  PRO A  41       5.606   5.924  -4.033  1.00 48.92           C  
ANISOU  170  CB  PRO A  41     4689   5970   7929    980  -1668    487       C  
ATOM    171  CG  PRO A  41       6.775   5.290  -4.683  1.00 51.74           C  
ANISOU  171  CG  PRO A  41     5384   6396   7878    948  -1729    439       C  
ATOM    172  CD  PRO A  41       7.946   5.602  -3.799  1.00 44.42           C  
ANISOU  172  CD  PRO A  41     4589   5556   6732    921  -1358    438       C  
ATOM    173  N   HIS A  42       5.704   3.427  -1.805  1.00 46.26           N  
ANISOU  173  N   HIS A  42     4101   5667   7809    700  -1195    401       N  
ATOM    174  CA  HIS A  42       5.053   2.245  -1.222  1.00 47.16           C  
ANISOU  174  CA  HIS A  42     3999   5719   8201    595  -1138    379       C  
ATOM    175  C   HIS A  42       5.138   2.192   0.313  1.00 48.47           C  
ANISOU  175  C   HIS A  42     4103   5883   8431    550   -700    403       C  
ATOM    176  O   HIS A  42       4.516   1.325   0.932  1.00 49.36           O  
ANISOU  176  O   HIS A  42     4032   5919   8805    473   -580    403       O  
ATOM    177  CB  HIS A  42       5.583   0.945  -1.853  1.00 48.06           C  
ANISOU  177  CB  HIS A  42     4267   5861   8133    514  -1333    311       C  
ATOM    178  CG  HIS A  42       5.393   0.870  -3.336  1.00 53.41           C  
ANISOU  178  CG  HIS A  42     5043   6509   8743    557  -1768    278       C  
ATOM    179  CD2 HIS A  42       4.258   0.719  -4.056  1.00 58.44           C  
ANISOU  179  CD2 HIS A  42     5483   7033   9688    571  -2112    265       C  
ATOM    180  ND1 HIS A  42       6.464   0.975  -4.204  1.00 54.23           N  
ANISOU  180  ND1 HIS A  42     5504   6681   8421    597  -1877    253       N  
ATOM    181  CE1 HIS A  42       5.951   0.878  -5.420  1.00 55.91           C  
ANISOU  181  CE1 HIS A  42     5772   6824   8646    640  -2273    227       C  
ATOM    182  NE2 HIS A  42       4.627   0.725  -5.382  1.00 58.82           N  
ANISOU  182  NE2 HIS A  42     5812   7085   9452    625  -2458    229       N  
ATOM    183  N   GLY A  43       5.897   3.117   0.900  1.00 42.13           N  
ANISOU  183  N   GLY A  43     3473   5145   7389    601   -471    423       N  
ATOM    184  CA  GLY A  43       6.087   3.222   2.341  1.00 40.89           C  
ANISOU  184  CA  GLY A  43     3345   4977   7214    579    -79    440       C  
ATOM    185  C   GLY A  43       6.844   2.068   2.971  1.00 42.27           C  
ANISOU  185  C   GLY A  43     3674   5190   7195    486     40    408       C  
ATOM    186  O   GLY A  43       6.543   1.683   4.103  1.00 41.95           O  
ANISOU  186  O   GLY A  43     3597   5088   7255    448    321    428       O  
ATOM    187  N   PHE A  44       7.841   1.510   2.254  1.00 37.42           N  
ANISOU  187  N   PHE A  44     3254   4662   6303    457   -154    365       N  
ATOM    188  CA  PHE A  44       8.664   0.407   2.769  1.00 35.80           C  
ANISOU  188  CA  PHE A  44     3200   4488   5912    378    -71    336       C  
ATOM    189  C   PHE A  44       9.512   0.846   3.964  1.00 36.99           C  
ANISOU  189  C   PHE A  44     3542   4667   5846    393    194    343       C  
ATOM    190  O   PHE A  44       9.796   0.033   4.838  1.00 36.16           O  
ANISOU  190  O   PHE A  44     3517   4542   5680    339    343    343       O  
ATOM    191  CB  PHE A  44       9.566  -0.191   1.670  1.00 36.69           C  
ANISOU  191  CB  PHE A  44     3478   4667   5796    357   -322    288       C  
ATOM    192  CG  PHE A  44       8.862  -0.869   0.516  1.00 40.07           C  
ANISOU  192  CG  PHE A  44     3795   5054   6375    332   -616    261       C  
ATOM    193  CD1 PHE A  44       7.900  -1.849   0.741  1.00 45.04           C  
ANISOU  193  CD1 PHE A  44     4215   5599   7299    258   -632    257       C  
ATOM    194  CD2 PHE A  44       9.205  -0.574  -0.798  1.00 42.50           C  
ANISOU  194  CD2 PHE A  44     4236   5389   6521    382   -878    236       C  
ATOM    195  CE1 PHE A  44       7.257  -2.482  -0.329  1.00 47.64           C  
ANISOU  195  CE1 PHE A  44     4445   5872   7782    230   -947    217       C  
ATOM    196  CE2 PHE A  44       8.570  -1.215  -1.867  1.00 46.94           C  
ANISOU  196  CE2 PHE A  44     4750   5897   7189    364  -1186    199       C  
ATOM    197  CZ  PHE A  44       7.598  -2.162  -1.625  1.00 46.67           C  
ANISOU  197  CZ  PHE A  44     4486   5781   7466    285  -1240    184       C  
ATOM    198  N   PHE A  45       9.900   2.133   4.003  1.00 32.40           N  
ANISOU  198  N   PHE A  45     3043   4115   5151    469    237    348       N  
ATOM    199  CA  PHE A  45      10.723   2.706   5.072  1.00 30.57           C  
ANISOU  199  CA  PHE A  45     3004   3894   4717    490    438    339       C  
ATOM    200  C   PHE A  45       9.910   3.563   6.060  1.00 35.66           C  
ANISOU  200  C   PHE A  45     3591   4458   5499    537    696    371       C  
ATOM    201  O   PHE A  45      10.494   4.196   6.945  1.00 34.29           O  
ANISOU  201  O   PHE A  45     3599   4275   5155    565    849    355       O  
ATOM    202  CB  PHE A  45      11.884   3.513   4.461  1.00 30.61           C  
ANISOU  202  CB  PHE A  45     3163   3965   4500    533    320    309       C  
ATOM    203  CG  PHE A  45      12.904   2.659   3.747  1.00 30.44           C  
ANISOU  203  CG  PHE A  45     3252   3997   4318    490    154    276       C  
ATOM    204  CD1 PHE A  45      13.962   2.086   4.441  1.00 31.80           C  
ANISOU  204  CD1 PHE A  45     3578   4178   4326    450    205    247       C  
ATOM    205  CD2 PHE A  45      12.800   2.417   2.381  1.00 33.02           C  
ANISOU  205  CD2 PHE A  45     3544   4344   4658    497    -57    272       C  
ATOM    206  CE1 PHE A  45      14.911   1.302   3.780  1.00 31.53           C  
ANISOU  206  CE1 PHE A  45     3626   4173   4181    415     75    219       C  
ATOM    207  CE2 PHE A  45      13.741   1.620   1.723  1.00 34.76           C  
ANISOU  207  CE2 PHE A  45     3888   4592   4729    463   -169    239       C  
ATOM    208  CZ  PHE A  45      14.784   1.060   2.429  1.00 31.31           C  
ANISOU  208  CZ  PHE A  45     3566   4162   4168    421    -89    215       C  
ATOM    209  N   ALA A  46       8.572   3.557   5.929  1.00 34.82           N  
ANISOU  209  N   ALA A  46     3236   4276   5717    546    744    411       N  
ATOM    210  CA  ALA A  46       7.674   4.355   6.770  1.00 36.65           C  
ANISOU  210  CA  ALA A  46     3379   4404   6143    598   1020    448       C  
ATOM    211  C   ALA A  46       7.632   3.959   8.249  1.00 42.16           C  
ANISOU  211  C   ALA A  46     4226   5018   6776    575   1358    459       C  
ATOM    212  O   ALA A  46       7.521   4.842   9.099  1.00 42.82           O  
ANISOU  212  O   ALA A  46     4415   5036   6818    632   1599    464       O  
ATOM    213  CB  ALA A  46       6.269   4.363   6.186  1.00 39.30           C  
ANISOU  213  CB  ALA A  46     3373   4656   6905    612    967    490       C  
ATOM    214  N   PHE A  47       7.714   2.649   8.557  1.00 38.89           N  
ANISOU  214  N   PHE A  47     3849   4588   6339    499   1383    463       N  
ATOM    215  CA  PHE A  47       7.632   2.141   9.931  1.00 39.58           C  
ANISOU  215  CA  PHE A  47     4113   4573   6350    482   1706    486       C  
ATOM    216  C   PHE A  47       8.761   1.141  10.285  1.00 41.35           C  
ANISOU  216  C   PHE A  47     4598   4853   6259    428   1620    460       C  
ATOM    217  O   PHE A  47       9.398   0.626   9.360  1.00 38.56           O  
ANISOU  217  O   PHE A  47     4209   4604   5838    387   1331    429       O  
ATOM    218  CB  PHE A  47       6.238   1.520  10.174  1.00 43.94           C  
ANISOU  218  CB  PHE A  47     4408   4978   7310    452   1930    546       C  
ATOM    219  CG  PHE A  47       5.090   2.500  10.090  0.00 47.45           C  
ANISOU  219  CG  PHE A  47     4597   5323   8108    515   2077    580       C  
ATOM    220  CD1 PHE A  47       4.757   3.301  11.176  0.00 51.97           C  
ANISOU  220  CD1 PHE A  47     5300   5779   8669    583   2452    604       C  
ATOM    221  CD2 PHE A  47       4.335   2.613   8.929  0.00 50.30           C  
ANISOU  221  CD2 PHE A  47     4603   5689   8820    514   1833    587       C  
ATOM    222  CE1 PHE A  47       3.695   4.208  11.097  0.00 54.80           C  
ANISOU  222  CE1 PHE A  47     5406   6029   9387    647   2606    638       C  
ATOM    223  CE2 PHE A  47       3.272   3.518   8.852  0.00 55.12           C  
ANISOU  223  CE2 PHE A  47     4956   6191   9795    580   1949    624       C  
ATOM    224  CZ  PHE A  47       2.959   4.309   9.936  0.00 54.46           C  
ANISOU  224  CZ  PHE A  47     4976   5995   9723    646   2349    652       C  
ATOM    225  N   PRO A  48       9.044   0.857  11.593  1.00 38.82           N  
ANISOU  225  N   PRO A  48     4562   4452   5735    435   1862    474       N  
ATOM    226  CA  PRO A  48      10.121  -0.102  11.920  1.00 37.60           C  
ANISOU  226  CA  PRO A  48     4649   4337   5301    393   1746    456       C  
ATOM    227  C   PRO A  48       9.897  -1.497  11.341  1.00 40.98           C  
ANISOU  227  C   PRO A  48     4913   4774   5883    310   1642    477       C  
ATOM    228  O   PRO A  48       8.752  -1.948  11.240  1.00 42.17           O  
ANISOU  228  O   PRO A  48     4835   4838   6350    278   1783    520       O  
ATOM    229  CB  PRO A  48      10.116  -0.149  13.455  1.00 41.05           C  
ANISOU  229  CB  PRO A  48     5414   4641   5543    429   2054    484       C  
ATOM    230  CG  PRO A  48       9.420   1.089  13.886  1.00 46.78           C  
ANISOU  230  CG  PRO A  48     6137   5288   6347    500   2290    488       C  
ATOM    231  CD  PRO A  48       8.412   1.383  12.824  1.00 42.65           C  
ANISOU  231  CD  PRO A  48     5193   4788   6225    490   2248    508       C  
ATOM    232  N   VAL A  49      10.991  -2.173  10.950  1.00 35.45           N  
ANISOU  232  N   VAL A  49     4318   4162   4990    274   1398    442       N  
ATOM    233  CA  VAL A  49      10.919  -3.528  10.395  1.00 34.72           C  
ANISOU  233  CA  VAL A  49     4108   4075   5010    195   1287    451       C  
ATOM    234  C   VAL A  49      10.764  -4.530  11.550  1.00 40.30           C  
ANISOU  234  C   VAL A  49     4988   4659   5664    171   1527    507       C  
ATOM    235  O   VAL A  49      11.660  -4.653  12.388  1.00 39.73           O  
ANISOU  235  O   VAL A  49     5224   4574   5297    198   1542    507       O  
ATOM    236  CB  VAL A  49      12.126  -3.878   9.477  1.00 35.96           C  
ANISOU  236  CB  VAL A  49     4304   4351   5007    173    965    395       C  
ATOM    237  CG1 VAL A  49      11.960  -5.263   8.865  1.00 35.76           C  
ANISOU  237  CG1 VAL A  49     4161   4315   5111     93    863    397       C  
ATOM    238  CG2 VAL A  49      12.321  -2.833   8.380  1.00 34.51           C  
ANISOU  238  CG2 VAL A  49     4006   4264   4843    209    772    351       C  
ATOM    239  N   THR A  50       9.631  -5.241  11.587  1.00 38.76           N  
ANISOU  239  N   THR A  50     4601   4358   5769    123   1704    556       N  
ATOM    240  CA  THR A  50       9.359  -6.238  12.625  1.00 40.19           C  
ANISOU  240  CA  THR A  50     4938   4396   5938     99   1976    623       C  
ATOM    241  C   THR A  50       9.842  -7.617  12.178  1.00 43.03           C  
ANISOU  241  C   THR A  50     5282   4777   6290     24   1799    617       C  
ATOM    242  O   THR A  50       9.991  -7.855  10.978  1.00 40.66           O  
ANISOU  242  O   THR A  50     4776   4573   6100    -21   1515    562       O  
ATOM    243  CB  THR A  50       7.866  -6.246  13.007  1.00 51.35           C  
ANISOU  243  CB  THR A  50     6145   5641   7724     89   2327    687       C  
ATOM    244  CG2 THR A  50       7.405  -4.932  13.639  1.00 50.67           C  
ANISOU  244  CG2 THR A  50     6123   5498   7631    174   2572    701       C  
ATOM    245  OG1 THR A  50       7.086  -6.535  11.848  1.00 51.70           O  
ANISOU  245  OG1 THR A  50     5779   5699   8164     24   2157    664       O  
ATOM    246  N   ASP A  51      10.081  -8.529  13.143  1.00 41.38           N  
ANISOU  246  N   ASP A  51     5317   4465   5939     17   1972    674       N  
ATOM    247  CA  ASP A  51      10.521  -9.900  12.864  1.00 41.07           C  
ANISOU  247  CA  ASP A  51     5287   4419   5897    -50   1846    679       C  
ATOM    248  C   ASP A  51       9.443 -10.720  12.134  1.00 47.98           C  
ANISOU  248  C   ASP A  51     5810   5224   7194   -143   1873    684       C  
ATOM    249  O   ASP A  51       9.782 -11.659  11.414  1.00 46.88           O  
ANISOU  249  O   ASP A  51     5591   5119   7103   -206   1666    651       O  
ATOM    250  CB  ASP A  51      10.993 -10.608  14.149  1.00 43.66           C  
ANISOU  250  CB  ASP A  51     5991   4632   5968    -20   2035    752       C  
ATOM    251  CG  ASP A  51      12.392 -10.237  14.630  1.00 47.02           C  
ANISOU  251  CG  ASP A  51     6756   5129   5981     51   1841    726       C  
ATOM    252  OD1 ASP A  51      13.018  -9.338  14.020  1.00 43.94           O  
ANISOU  252  OD1 ASP A  51     6305   4876   5514     76   1598    650       O  
ATOM    253  OD2 ASP A  51      12.860 -10.847  15.616  1.00 51.56           O1-
ANISOU  253  OD2 ASP A  51     7656   5607   6327     84   1924    782       O1-
ATOM    254  N   ALA A  52       8.155 -10.341  12.294  1.00 48.00           N  
ANISOU  254  N   ALA A  52     5596   5114   7527   -149   2121    720       N  
ATOM    255  CA  ALA A  52       7.015 -10.984  11.633  1.00 49.95           C  
ANISOU  255  CA  ALA A  52     5463   5264   8254   -236   2135    719       C  
ATOM    256  C   ALA A  52       7.074 -10.772  10.116  1.00 53.00           C  
ANISOU  256  C   ALA A  52     5589   5787   8761   -269   1709    621       C  
ATOM    257  O   ALA A  52       6.890 -11.728   9.364  1.00 52.99           O  
ANISOU  257  O   ALA A  52     5424   5763   8945   -351   1529    583       O  
ATOM    258  CB  ALA A  52       5.707 -10.442  12.190  1.00 53.38           C  
ANISOU  258  CB  ALA A  52     5716   5533   9033   -218   2498    780       C  
ATOM    259  N   ILE A  53       7.363  -9.531   9.671  1.00 48.85           N  
ANISOU  259  N   ILE A  53     5067   5393   8101   -201   1547    578       N  
ATOM    260  CA  ILE A  53       7.478  -9.197   8.246  1.00 47.62           C  
ANISOU  260  CA  ILE A  53     4740   5359   7995   -210   1157    494       C  
ATOM    261  C   ILE A  53       8.816  -9.638   7.643  1.00 48.66           C  
ANISOU  261  C   ILE A  53     5075   5623   7793   -217    885    436       C  
ATOM    262  O   ILE A  53       8.855 -10.021   6.474  1.00 48.01           O  
ANISOU  262  O   ILE A  53     4882   5581   7779   -257    600    371       O  
ATOM    263  CB  ILE A  53       7.100  -7.728   7.904  1.00 51.03           C  
ANISOU  263  CB  ILE A  53     5058   5845   8485   -135   1106    482       C  
ATOM    264  CG1 ILE A  53       7.957  -6.706   8.692  1.00 50.27           C  
ANISOU  264  CG1 ILE A  53     5251   5826   8022    -46   1232    498       C  
ATOM    265  CG2 ILE A  53       5.590  -7.494   8.093  1.00 54.56           C  
ANISOU  265  CG2 ILE A  53     5184   6135   9410   -146   1296    524       C  
ATOM    266  CD1 ILE A  53       8.011  -5.286   8.135  1.00 57.85           C  
ANISOU  266  CD1 ILE A  53     6163   6878   8938     29   1102    468       C  
ATOM    267  N   ALA A  54       9.902  -9.603   8.442  1.00 43.37           N  
ANISOU  267  N   ALA A  54     4707   4995   6775   -176    971    458       N  
ATOM    268  CA  ALA A  54      11.239 -10.014   8.013  1.00 40.96           C  
ANISOU  268  CA  ALA A  54     4583   4786   6192   -175    755    413       C  
ATOM    269  C   ALA A  54      11.859 -10.981   9.034  1.00 44.62           C  
ANISOU  269  C   ALA A  54     5277   5183   6495   -186    895    464       C  
ATOM    270  O   ALA A  54      12.380 -10.530  10.058  1.00 43.46           O  
ANISOU  270  O   ALA A  54     5363   5028   6123   -125   1021    501       O  
ATOM    271  CB  ALA A  54      12.131  -8.798   7.815  1.00 40.02           C  
ANISOU  271  CB  ALA A  54     4587   4788   5830    -96    638    380       C  
ATOM    272  N   PRO A  55      11.787 -12.316   8.792  1.00 42.08           N  
ANISOU  272  N   PRO A  55     4909   4796   6283   -259    866    465       N  
ATOM    273  CA  PRO A  55      12.346 -13.276   9.764  1.00 41.91           C  
ANISOU  273  CA  PRO A  55     5115   4694   6116   -263    997    524       C  
ATOM    274  C   PRO A  55      13.824 -13.069  10.083  1.00 42.21           C  
ANISOU  274  C   PRO A  55     5417   4806   5815   -198    868    514       C  
ATOM    275  O   PRO A  55      14.630 -12.836   9.181  1.00 40.20           O  
ANISOU  275  O   PRO A  55     5134   4653   5487   -190    632    446       O  
ATOM    276  CB  PRO A  55      12.095 -14.636   9.103  1.00 44.42           C  
ANISOU  276  CB  PRO A  55     5297   4948   6631   -355    919    503       C  
ATOM    277  CG  PRO A  55      10.951 -14.400   8.178  1.00 49.91           C  
ANISOU  277  CG  PRO A  55     5680   5633   7651   -407    844    454       C  
ATOM    278  CD  PRO A  55      11.171 -13.019   7.647  1.00 44.31           C  
ANISOU  278  CD  PRO A  55     4950   5057   6829   -340    700    409       C  
ATOM    279  N   GLY A  56      14.141 -13.117  11.375  1.00 37.96           N  
ANISOU  279  N   GLY A  56     5142   4195   5087   -148   1028    584       N  
ATOM    280  CA  GLY A  56      15.494 -12.949  11.897  1.00 36.00           C  
ANISOU  280  CA  GLY A  56     5156   3977   4546    -82    893    581       C  
ATOM    281  C   GLY A  56      16.087 -11.562  11.746  1.00 36.60           C  
ANISOU  281  C   GLY A  56     5261   4157   4488    -19    761    525       C  
ATOM    282  O   GLY A  56      17.311 -11.421  11.806  1.00 36.34           O  
ANISOU  282  O   GLY A  56     5354   4158   4297     21    575    496       O  
ATOM    283  N   TYR A  57      15.238 -10.524  11.552  1.00 30.34           N  
ANISOU  283  N   TYR A  57     4336   3400   3792     -9    857    510       N  
ATOM    284  CA  TYR A  57      15.698  -9.142  11.379  1.00 27.59           C  
ANISOU  284  CA  TYR A  57     4002   3140   3341     49    756    459       C  
ATOM    285  C   TYR A  57      16.471  -8.627  12.606  1.00 31.20           C  
ANISOU  285  C   TYR A  57     4774   3550   3529    123    768    472       C  
ATOM    286  O   TYR A  57      17.589  -8.135  12.446  1.00 29.14           O  
ANISOU  286  O   TYR A  57     4575   3341   3155    157    561    422       O  
ATOM    287  CB  TYR A  57      14.535  -8.198  11.006  1.00 28.19           C  
ANISOU  287  CB  TYR A  57     3879   3239   3592     51    874    453       C  
ATOM    288  CG  TYR A  57      15.000  -6.839  10.528  1.00 27.14           C  
ANISOU  288  CG  TYR A  57     3718   3203   3392    102    745    396       C  
ATOM    289  CD1 TYR A  57      15.374  -6.634   9.203  1.00 27.14           C  
ANISOU  289  CD1 TYR A  57     3556   3297   3457     88    534    341       C  
ATOM    290  CD2 TYR A  57      15.075  -5.758  11.403  1.00 28.25           C  
ANISOU  290  CD2 TYR A  57     4021   3321   3393    169    846    398       C  
ATOM    291  CE1 TYR A  57      15.813  -5.387   8.759  1.00 26.12           C  
ANISOU  291  CE1 TYR A  57     3413   3237   3272    137    443    299       C  
ATOM    292  CE2 TYR A  57      15.513  -4.507  10.972  1.00 28.02           C  
ANISOU  292  CE2 TYR A  57     3960   3365   3321    212    736    346       C  
ATOM    293  CZ  TYR A  57      15.885  -4.327   9.648  1.00 31.99           C  
ANISOU  293  CZ  TYR A  57     4287   3961   3907    196    542    302       C  
ATOM    294  OH  TYR A  57      16.336  -3.102   9.224  1.00 29.81           O  
ANISOU  294  OH  TYR A  57     3993   3739   3595    241    459    261       O  
ATOM    295  N   SER A  58      15.890  -8.773  13.819  1.00 29.65           N  
ANISOU  295  N   SER A  58     4790   3235   3239    151   1009    539       N  
ATOM    296  CA  SER A  58      16.490  -8.329  15.090  1.00 30.42           C  
ANISOU  296  CA  SER A  58     5257   3257   3045    230   1024    551       C  
ATOM    297  C   SER A  58      17.814  -9.045  15.416  1.00 34.90           C  
ANISOU  297  C   SER A  58     6023   3798   3441    250    777    548       C  
ATOM    298  O   SER A  58      18.638  -8.498  16.149  1.00 34.68           O  
ANISOU  298  O   SER A  58     6247   3734   3196    315    638    522       O  
ATOM    299  CB  SER A  58      15.501  -8.489  16.240  1.00 34.89           C  
ANISOU  299  CB  SER A  58     6040   3673   3544    257   1378    633       C  
ATOM    300  OG  SER A  58      15.213  -9.855  16.484  1.00 38.98           O  
ANISOU  300  OG  SER A  58     6600   4097   4112    219   1497    709       O  
ATOM    301  N   MET A  59      18.000 -10.261  14.873  1.00 32.31           N  
ANISOU  301  N   MET A  59     5574   3473   3230    195    709    570       N  
ATOM    302  CA  MET A  59      19.198 -11.093  15.020  1.00 33.01           C  
ANISOU  302  CA  MET A  59     5784   3528   3230    209    480    575       C  
ATOM    303  C   MET A  59      20.379 -10.460  14.256  1.00 32.74           C  
ANISOU  303  C   MET A  59     5617   3586   3236    221    187    486       C  
ATOM    304  O   MET A  59      21.523 -10.581  14.693  1.00 31.92           O  
ANISOU  304  O   MET A  59     5662   3434   3035    265    -29    475       O  
ATOM    305  CB  MET A  59      18.894 -12.510  14.472  1.00 36.45           C  
ANISOU  305  CB  MET A  59     6075   3940   3834    139    532    616       C  
ATOM    306  CG  MET A  59      20.096 -13.454  14.373  1.00 41.48           C  
ANISOU  306  CG  MET A  59     6767   4545   4448    147    304    618       C  
ATOM    307  SD  MET A  59      20.514 -14.337  15.899  1.00 49.63           S  
ANISOU  307  SD  MET A  59     8220   5399   5236    215    312    719       S  
ATOM    308  CE  MET A  59      19.021 -15.307  16.150  1.00 47.77           C  
ANISOU  308  CE  MET A  59     7979   5071   5099    155    697    815       C  
ATOM    309  N   ILE A  60      20.086  -9.782  13.131  1.00 27.72           N  
ANISOU  309  N   ILE A  60     4706   3064   2761    186    185    430       N  
ATOM    310  CA  ILE A  60      21.065  -9.173  12.222  1.00 26.10           C  
ANISOU  310  CA  ILE A  60     4348   2935   2634    191    -21    354       C  
ATOM    311  C   ILE A  60      21.229  -7.660  12.420  1.00 29.05           C  
ANISOU  311  C   ILE A  60     4754   3340   2944    238    -52    305       C  
ATOM    312  O   ILE A  60      22.362  -7.169  12.452  1.00 28.43           O  
ANISOU  312  O   ILE A  60     4702   3246   2852    270   -244    257       O  
ATOM    313  CB  ILE A  60      20.703  -9.554  10.749  1.00 28.40           C  
ANISOU  313  CB  ILE A  60     4363   3307   3121    128     -9    329       C  
ATOM    314  CG1 ILE A  60      20.773 -11.092  10.538  1.00 30.08           C  
ANISOU  314  CG1 ILE A  60     4558   3469   3401     82    -15    361       C  
ATOM    315  CG2 ILE A  60      21.571  -8.803   9.718  1.00 27.63           C  
ANISOU  315  CG2 ILE A  60     4129   3272   3097    141   -151    260       C  
ATOM    316  CD1 ILE A  60      19.846 -11.651   9.431  1.00 41.12           C  
ANISOU  316  CD1 ILE A  60     5750   4908   4965     11     56    348       C  
ATOM    317  N   ILE A  61      20.109  -6.924  12.501  1.00 24.79           N  
ANISOU  317  N   ILE A  61     4183   2830   2405    239    136    314       N  
ATOM    318  CA  ILE A  61      20.109  -5.465  12.635  1.00 24.13           C  
ANISOU  318  CA  ILE A  61     4118   2772   2277    282    139    268       C  
ATOM    319  C   ILE A  61      19.965  -5.047  14.098  1.00 30.54           C  
ANISOU  319  C   ILE A  61     5245   3485   2874    339    221    284       C  
ATOM    320  O   ILE A  61      18.904  -5.236  14.700  1.00 31.55           O  
ANISOU  320  O   ILE A  61     5466   3562   2958    342    464    339       O  
ATOM    321  CB  ILE A  61      19.055  -4.832  11.680  1.00 25.87           C  
ANISOU  321  CB  ILE A  61     4097   3078   2656    259    269    264       C  
ATOM    322  CG1 ILE A  61      19.306  -5.224  10.189  1.00 24.71           C  
ANISOU  322  CG1 ILE A  61     3709   3009   2669    216    153    239       C  
ATOM    323  CG2 ILE A  61      18.917  -3.318  11.871  1.00 25.61           C  
ANISOU  323  CG2 ILE A  61     4086   3058   2586    308    310    227       C  
ATOM    324  CD1 ILE A  61      20.740  -4.899   9.577  1.00 29.92           C  
ANISOU  324  CD1 ILE A  61     4341   3687   3341    232    -44    184       C  
ATOM    325  N   LYS A  62      21.052  -4.492  14.663  1.00 28.14           N  
ANISOU  325  N   LYS A  62     5113   3132   2448    385     17    232       N  
ATOM    326  CA  LYS A  62      21.118  -4.075  16.069  1.00 30.13           C  
ANISOU  326  CA  LYS A  62     5732   3268   2448    449     27    228       C  
ATOM    327  C   LYS A  62      20.725  -2.626  16.313  1.00 35.96           C  
ANISOU  327  C   LYS A  62     6521   4005   3136    485    122    178       C  
ATOM    328  O   LYS A  62      20.308  -2.291  17.423  1.00 37.99           O  
ANISOU  328  O   LYS A  62     7090   4161   3181    536    250    186       O  
ATOM    329  CB  LYS A  62      22.501  -4.386  16.678  1.00 32.72           C  
ANISOU  329  CB  LYS A  62     6256   3507   2671    484   -295    196       C  
ATOM    330  CG  LYS A  62      22.890  -5.870  16.644  1.00 39.06           C  
ANISOU  330  CG  LYS A  62     7062   4278   3500    464   -379    256       C  
ATOM    331  CD  LYS A  62      21.996  -6.741  17.529  1.00 45.06           C  
ANISOU  331  CD  LYS A  62     8084   4955   4082    479   -151    351       C  
ATOM    332  CE  LYS A  62      21.985  -8.175  17.072  1.00 48.03           C  
ANISOU  332  CE  LYS A  62     8334   5338   4576    432   -133    417       C  
ATOM    333  NZ  LYS A  62      20.913  -8.950  17.747  1.00 51.77           N1+
ANISOU  333  NZ  LYS A  62     8996   5732   4944    432    164    514       N1+
ATOM    334  N   HIS A  63      20.846  -1.768  15.286  1.00 31.31           N  
ANISOU  334  N   HIS A  63     5654   3514   2730    465     77    128       N  
ATOM    335  CA  HIS A  63      20.494  -0.354  15.388  1.00 31.92           C  
ANISOU  335  CA  HIS A  63     5742   3591   2793    498    164     81       C  
ATOM    336  C   HIS A  63      19.424  -0.016  14.330  1.00 34.29           C  
ANISOU  336  C   HIS A  63     5737   3996   3298    470    361    112       C  
ATOM    337  O   HIS A  63      19.748   0.571  13.296  1.00 32.24           O  
ANISOU  337  O   HIS A  63     5249   3812   3187    457    269     79       O  
ATOM    338  CB  HIS A  63      21.758   0.528  15.292  1.00 32.82           C  
ANISOU  338  CB  HIS A  63     5853   3685   2933    514   -105    -12       C  
ATOM    339  CG  HIS A  63      22.843   0.111  16.241  1.00 38.00           C  
ANISOU  339  CG  HIS A  63     6770   4225   3442    540   -365    -46       C  
ATOM    340  CD2 HIS A  63      23.991  -0.564  15.999  1.00 39.84           C  
ANISOU  340  CD2 HIS A  63     6929   4436   3771    523   -629    -60       C  
ATOM    341  ND1 HIS A  63      22.754   0.369  17.599  1.00 42.36           N  
ANISOU  341  ND1 HIS A  63     7720   4652   3724    597   -370    -65       N  
ATOM    342  CE1 HIS A  63      23.851  -0.144  18.135  1.00 42.87           C  
ANISOU  342  CE1 HIS A  63     7943   4625   3721    614   -675    -92       C  
ATOM    343  NE2 HIS A  63      24.625  -0.716  17.213  1.00 41.87           N  
ANISOU  343  NE2 HIS A  63     7520   4556   3834    570   -837    -88       N  
ATOM    344  N   PRO A  64      18.143  -0.417  14.548  1.00 31.79           N  
ANISOU  344  N   PRO A  64     5408   3664   3009    464    627    179       N  
ATOM    345  CA  PRO A  64      17.117  -0.153  13.527  1.00 30.68           C  
ANISOU  345  CA  PRO A  64     4955   3602   3100    440    759    207       C  
ATOM    346  C   PRO A  64      16.737   1.315  13.385  1.00 33.00           C  
ANISOU  346  C   PRO A  64     5191   3904   3442    484    839    174       C  
ATOM    347  O   PRO A  64      16.856   2.087  14.337  1.00 33.01           O  
ANISOU  347  O   PRO A  64     5427   3825   3289    534    905    141       O  
ATOM    348  CB  PRO A  64      15.928  -0.992  13.991  1.00 34.08           C  
ANISOU  348  CB  PRO A  64     5395   3969   3583    423   1019    285       C  
ATOM    349  CG  PRO A  64      16.095  -1.104  15.460  1.00 40.54           C  
ANISOU  349  CG  PRO A  64     6600   4658   4146    469   1130    296       C  
ATOM    350  CD  PRO A  64      17.573  -1.141  15.706  1.00 35.44           C  
ANISOU  350  CD  PRO A  64     6134   4014   3319    482    822    238       C  
ATOM    351  N   MET A  65      16.282   1.691  12.183  1.00 28.36           N  
ANISOU  351  N   MET A  65     4313   3403   3060    471    820    182       N  
ATOM    352  CA  MET A  65      15.846   3.051  11.869  1.00 27.35           C  
ANISOU  352  CA  MET A  65     4091   3286   3016    516    890    164       C  
ATOM    353  C   MET A  65      14.799   3.019  10.761  1.00 32.34           C  
ANISOU  353  C   MET A  65     4421   3975   3893    503    929    210       C  
ATOM    354  O   MET A  65      14.791   2.100   9.938  1.00 31.98           O  
ANISOU  354  O   MET A  65     4235   3985   3933    455    813    229       O  
ATOM    355  CB  MET A  65      17.052   3.943  11.493  1.00 27.98           C  
ANISOU  355  CB  MET A  65     4198   3393   3040    533    692     96       C  
ATOM    356  CG  MET A  65      16.752   5.449  11.456  1.00 30.67           C  
ANISOU  356  CG  MET A  65     4516   3714   3425    588    776     71       C  
ATOM    357  SD  MET A  65      15.846   6.144  12.872  1.00 35.66           S  
ANISOU  357  SD  MET A  65     5364   4222   3964    645   1060     69       S  
ATOM    358  CE  MET A  65      17.035   5.884  14.186  1.00 33.39           C  
ANISOU  358  CE  MET A  65     5465   3842   3381    648    935      0       C  
ATOM    359  N   ASP A  66      13.891   4.005  10.774  1.00 30.34           N  
ANISOU  359  N   ASP A  66     4078   3691   3760    550   1083    226       N  
ATOM    360  CA  ASP A  66      12.821   4.168   9.793  1.00 30.46           C  
ANISOU  360  CA  ASP A  66     3805   3735   4035    555   1094    269       C  
ATOM    361  C   ASP A  66      12.409   5.637   9.740  1.00 35.23           C  
ANISOU  361  C   ASP A  66     4361   4313   4714    627   1181    265       C  
ATOM    362  O   ASP A  66      12.802   6.408  10.621  1.00 35.15           O  
ANISOU  362  O   ASP A  66     4551   4247   4557    665   1284    228       O  
ATOM    363  CB  ASP A  66      11.623   3.269  10.134  1.00 33.29           C  
ANISOU  363  CB  ASP A  66     4045   4026   4577    525   1272    327       C  
ATOM    364  CG  ASP A  66      10.944   3.628  11.439  1.00 42.60           C  
ANISOU  364  CG  ASP A  66     5356   5075   5754    564   1602    350       C  
ATOM    365  OD1 ASP A  66      11.496   3.290  12.504  1.00 43.10           O  
ANISOU  365  OD1 ASP A  66     5710   5085   5581    563   1692    337       O  
ATOM    366  OD2 ASP A  66       9.874   4.265  11.391  1.00 46.69           O1-
ANISOU  366  OD2 ASP A  66     5704   5531   6505    603   1771    383       O1-
ATOM    367  N   PHE A  67      11.628   6.024   8.712  1.00 31.89           N  
ANISOU  367  N   PHE A  67     3689   3915   4515    650   1122    299       N  
ATOM    368  CA  PHE A  67      11.162   7.400   8.527  1.00 31.91           C  
ANISOU  368  CA  PHE A  67     3615   3886   4623    726   1191    308       C  
ATOM    369  C   PHE A  67      10.261   7.901   9.666  1.00 38.20           C  
ANISOU  369  C   PHE A  67     4442   4560   5511    769   1510    326       C  
ATOM    370  O   PHE A  67      10.349   9.075  10.033  1.00 37.84           O  
ANISOU  370  O   PHE A  67     4486   4470   5423    829   1612    303       O  
ATOM    371  CB  PHE A  67      10.477   7.578   7.161  1.00 33.58           C  
ANISOU  371  CB  PHE A  67     3568   4135   5055    750   1021    349       C  
ATOM    372  CG  PHE A  67      11.379   7.661   5.947  1.00 33.27           C  
ANISOU  372  CG  PHE A  67     3559   4187   4897    749    756    332       C  
ATOM    373  CD1 PHE A  67      12.509   8.473   5.950  1.00 34.70           C  
ANISOU  373  CD1 PHE A  67     3905   4386   4894    772    731    292       C  
ATOM    374  CD2 PHE A  67      11.040   7.011   4.766  1.00 35.02           C  
ANISOU  374  CD2 PHE A  67     3647   4448   5210    732    544    355       C  
ATOM    375  CE1 PHE A  67      13.313   8.586   4.811  1.00 34.42           C  
ANISOU  375  CE1 PHE A  67     3899   4403   4774    779    544    286       C  
ATOM    376  CE2 PHE A  67      11.842   7.130   3.626  1.00 36.36           C  
ANISOU  376  CE2 PHE A  67     3892   4675   5248    745    342    344       C  
ATOM    377  CZ  PHE A  67      12.969   7.921   3.655  1.00 33.43           C  
ANISOU  377  CZ  PHE A  67     3681   4316   4705    770    367    316       C  
ATOM    378  N   GLY A  68       9.430   7.008  10.216  1.00 36.53           N  
ANISOU  378  N   GLY A  68     4172   4279   5431    738   1686    366       N  
ATOM    379  CA  GLY A  68       8.528   7.307  11.327  1.00 38.55           C  
ANISOU  379  CA  GLY A  68     4471   4386   5789    777   2052    394       C  
ATOM    380  C   GLY A  68       9.268   7.712  12.586  1.00 42.45           C  
ANISOU  380  C   GLY A  68     5354   4819   5955    803   2207    342       C  
ATOM    381  O   GLY A  68       8.918   8.719  13.209  1.00 43.67           O  
ANISOU  381  O   GLY A  68     5603   4876   6113    870   2428    331       O  
ATOM    382  N   THR A  69      10.330   6.949  12.946  1.00 37.17           N  
ANISOU  382  N   THR A  69     4924   4198   5001    755   2069    305       N  
ATOM    383  CA  THR A  69      11.197   7.217  14.103  1.00 36.85           C  
ANISOU  383  CA  THR A  69     5284   4095   4621    777   2118    244       C  
ATOM    384  C   THR A  69      11.930   8.544  13.889  1.00 38.81           C  
ANISOU  384  C   THR A  69     5598   4372   4777    818   1980    172       C  
ATOM    385  O   THR A  69      12.074   9.320  14.834  1.00 39.59           O  
ANISOU  385  O   THR A  69     5961   4368   4714    867   2118    123       O  
ATOM    386  CB  THR A  69      12.137   6.024  14.367  1.00 43.30           C  
ANISOU  386  CB  THR A  69     6280   4953   5217    718   1940    229       C  
ATOM    387  CG2 THR A  69      13.045   6.234  15.581  1.00 42.98           C  
ANISOU  387  CG2 THR A  69     6672   4831   4827    746   1928    165       C  
ATOM    388  OG1 THR A  69      11.344   4.856  14.575  1.00 42.31           O  
ANISOU  388  OG1 THR A  69     6086   4781   5207    682   2107    301       O  
ATOM    389  N   MET A  70      12.353   8.815  12.635  1.00 32.56           N  
ANISOU  389  N   MET A  70     4580   3700   4091    802   1725    168       N  
ATOM    390  CA  MET A  70      13.005  10.071  12.266  1.00 31.07           C  
ANISOU  390  CA  MET A  70     4407   3528   3869    838   1610    114       C  
ATOM    391  C   MET A  70      12.019  11.237  12.435  1.00 36.53           C  
ANISOU  391  C   MET A  70     5030   4135   4717    914   1845    132       C  
ATOM    392  O   MET A  70      12.383  12.251  13.031  1.00 36.55           O  
ANISOU  392  O   MET A  70     5219   4064   4605    955   1908     70       O  
ATOM    393  CB  MET A  70      13.564  10.005  10.841  1.00 31.04           C  
ANISOU  393  CB  MET A  70     4194   3647   3951    812   1341    125       C  
ATOM    394  CG  MET A  70      14.810   9.145  10.743  1.00 32.73           C  
ANISOU  394  CG  MET A  70     4510   3918   4008    750   1121     87       C  
ATOM    395  SD  MET A  70      15.364   8.842   9.055  1.00 34.32           S  
ANISOU  395  SD  MET A  70     4499   4235   4307    722    876    111       S  
ATOM    396  CE  MET A  70      16.081  10.423   8.654  1.00 31.43           C  
ANISOU  396  CE  MET A  70     4153   3840   3949    773    835     69       C  
ATOM    397  N   LYS A  71      10.755  11.053  11.977  1.00 34.79           N  
ANISOU  397  N   LYS A  71     4540   3902   4775    931   1974    212       N  
ATOM    398  CA  LYS A  71       9.674  12.041  12.118  1.00 36.62           C  
ANISOU  398  CA  LYS A  71     4653   4032   5227   1008   2217    245       C  
ATOM    399  C   LYS A  71       9.411  12.330  13.601  1.00 43.27           C  
ANISOU  399  C   LYS A  71     5786   4717   5935   1045   2553    213       C  
ATOM    400  O   LYS A  71       9.287  13.498  13.969  1.00 43.65           O  
ANISOU  400  O   LYS A  71     5925   4679   5980   1110   2697    181       O  
ATOM    401  CB  LYS A  71       8.388  11.571  11.396  1.00 39.89           C  
ANISOU  401  CB  LYS A  71     4703   4442   6013   1010   2257    337       C  
ATOM    402  CG  LYS A  71       7.167  12.510  11.499  1.00 53.80           C  
ANISOU  402  CG  LYS A  71     6277   6078   8087   1094   2505    384       C  
ATOM    403  CD  LYS A  71       7.360  13.867  10.796  1.00 63.06           C  
ANISOU  403  CD  LYS A  71     7387   7270   9301   1164   2388    374       C  
ATOM    404  CE  LYS A  71       6.059  14.581  10.493  1.00 75.86           C  
ANISOU  404  CE  LYS A  71     8716   8789  11318   1246   2529    443       C  
ATOM    405  NZ  LYS A  71       5.362  15.050  11.721  1.00 86.56           N1+
ANISOU  405  NZ  LYS A  71    10162   9963  12765   1297   2963    442       N1+
ATOM    406  N   ASP A  72       9.376  11.273  14.448  1.00 41.35           N  
ANISOU  406  N   ASP A  72     5725   4426   5559   1007   2679    222       N  
ATOM    407  CA  ASP A  72       9.178  11.399  15.897  1.00 43.53           C  
ANISOU  407  CA  ASP A  72     6361   4534   5644   1047   3007    196       C  
ATOM    408  C   ASP A  72      10.336  12.161  16.544  1.00 46.63           C  
ANISOU  408  C   ASP A  72     7132   4902   5683   1068   2882     85       C  
ATOM    409  O   ASP A  72      10.099  12.963  17.445  1.00 48.13           O  
ANISOU  409  O   ASP A  72     7575   4943   5768   1132   3128     43       O  
ATOM    410  CB  ASP A  72       9.000  10.022  16.561  1.00 46.33           C  
ANISOU  410  CB  ASP A  72     6855   4843   5905   1004   3132    238       C  
ATOM    411  CG  ASP A  72       7.718   9.283  16.206  1.00 58.42           C  
ANISOU  411  CG  ASP A  72     8048   6332   7818    985   3340    342       C  
ATOM    412  OD1 ASP A  72       6.704   9.954  15.909  1.00 60.32           O  
ANISOU  412  OD1 ASP A  72     8024   6503   8393   1033   3527    383       O  
ATOM    413  OD2 ASP A  72       7.715   8.035  16.276  1.00 64.71           O1-
ANISOU  413  OD2 ASP A  72     8841   7144   8602    925   3322    381       O1-
ATOM    414  N   LYS A  73      11.578  11.927  16.065  1.00 40.49           N  
ANISOU  414  N   LYS A  73     6382   4250   4752   1014   2502     32       N  
ATOM    415  CA  LYS A  73      12.776  12.607  16.562  1.00 39.80           C  
ANISOU  415  CA  LYS A  73     6594   4133   4397   1021   2315    -81       C  
ATOM    416  C   LYS A  73      12.804  14.099  16.194  1.00 43.45           C  
ANISOU  416  C   LYS A  73     6973   4570   4967   1069   2319   -126       C  
ATOM    417  O   LYS A  73      13.326  14.894  16.977  1.00 44.86           O  
ANISOU  417  O   LYS A  73     7450   4641   4955   1099   2323   -222       O  
ATOM    418  CB  LYS A  73      14.054  11.890  16.112  1.00 40.09           C  
ANISOU  418  CB  LYS A  73     6624   4286   4324    950   1932   -114       C  
ATOM    419  CG  LYS A  73      14.387  10.649  16.940  1.00 47.65           C  
ANISOU  419  CG  LYS A  73     7841   5211   5054    919   1900   -109       C  
ATOM    420  CD  LYS A  73      15.667   9.949  16.472  1.00 50.56           C  
ANISOU  420  CD  LYS A  73     8175   5678   5358    856   1524   -140       C  
ATOM    421  CE  LYS A  73      16.931  10.576  17.022  1.00 55.85           C  
ANISOU  421  CE  LYS A  73     9100   6280   5841    861   1276   -258       C  
ATOM    422  NZ  LYS A  73      18.141   9.784  16.675  1.00 56.95           N1+
ANISOU  422  NZ  LYS A  73     9195   6483   5960    804    937   -280       N1+
ATOM    423  N   ILE A  74      12.234  14.486  15.023  1.00 38.24           N  
ANISOU  423  N   ILE A  74     5931   3992   4607   1080   2307    -58       N  
ATOM    424  CA  ILE A  74      12.151  15.899  14.609  1.00 37.83           C  
ANISOU  424  CA  ILE A  74     5784   3906   4683   1136   2335    -81       C  
ATOM    425  C   ILE A  74      11.140  16.600  15.531  1.00 45.21           C  
ANISOU  425  C   ILE A  74     6850   4671   5658   1214   2719    -82       C  
ATOM    426  O   ILE A  74      11.457  17.649  16.098  1.00 46.16           O  
ANISOU  426  O   ILE A  74     7187   4685   5667   1256   2783   -165       O  
ATOM    427  CB  ILE A  74      11.787  16.094  13.099  1.00 39.10           C  
ANISOU  427  CB  ILE A  74     5543   4182   5132   1142   2207      4       C  
ATOM    428  CG1 ILE A  74      12.875  15.523  12.161  1.00 36.93           C  
ANISOU  428  CG1 ILE A  74     5185   4048   4798   1075   1866     -2       C  
ATOM    429  CG2 ILE A  74      11.508  17.583  12.773  1.00 39.93           C  
ANISOU  429  CG2 ILE A  74     5566   4222   5384   1218   2291      0       C  
ATOM    430  CD1 ILE A  74      12.376  15.235  10.740  1.00 43.37           C  
ANISOU  430  CD1 ILE A  74     5671   4971   5837   1077   1744     93       C  
ATOM    431  N   VAL A  75       9.935  16.000  15.688  1.00 43.86           N  
ANISOU  431  N   VAL A  75     6546   4456   5665   1233   2986      8       N  
ATOM    432  CA  VAL A  75       8.838  16.503  16.530  1.00 46.69           C  
ANISOU  432  CA  VAL A  75     6989   4628   6123   1311   3419     28       C  
ATOM    433  C   VAL A  75       9.301  16.713  17.990  1.00 53.33           C  
ANISOU  433  C   VAL A  75     8362   5314   6587   1335   3586    -72       C  
ATOM    434  O   VAL A  75       9.006  17.756  18.581  1.00 54.46           O  
ANISOU  434  O   VAL A  75     8678   5306   6707   1407   3822   -121       O  
ATOM    435  CB  VAL A  75       7.560  15.614  16.414  1.00 52.00           C  
ANISOU  435  CB  VAL A  75     7393   5266   7098   1310   3661    145       C  
ATOM    436  CG1 VAL A  75       6.473  16.043  17.400  1.00 55.14           C  
ANISOU  436  CG1 VAL A  75     7904   5435   7610   1391   4170    167       C  
ATOM    437  CG2 VAL A  75       7.010  15.626  14.989  1.00 50.71           C  
ANISOU  437  CG2 VAL A  75     6729   5218   7321   1305   3473    229       C  
ATOM    438  N   ALA A  76      10.065  15.746  18.538  1.00 50.02           N  
ANISOU  438  N   ALA A  76     8219   4922   5863   1281   3435   -108       N  
ATOM    439  CA  ALA A  76      10.606  15.794  19.901  1.00 51.96           C  
ANISOU  439  CA  ALA A  76     9020   5020   5703   1305   3509   -204       C  
ATOM    440  C   ALA A  76      11.841  16.709  20.036  1.00 56.01           C  
ANISOU  440  C   ALA A  76     9754   5528   6000   1300   3195   -343       C  
ATOM    441  O   ALA A  76      12.289  16.952  21.161  1.00 57.50           O  
ANISOU  441  O   ALA A  76    10424   5568   5854   1330   3217   -443       O  
ATOM    442  CB  ALA A  76      10.938  14.387  20.380  1.00 52.61           C  
ANISOU  442  CB  ALA A  76     9300   5124   5567   1257   3435   -176       C  
ATOM    443  N   ASN A  77      12.371  17.226  18.895  1.00 50.66           N  
ANISOU  443  N   ASN A  77     8739   4990   5519   1265   2909   -351       N  
ATOM    444  CA  ASN A  77      13.552  18.102  18.804  1.00 50.05           C  
ANISOU  444  CA  ASN A  77     8766   4908   5343   1247   2606   -471       C  
ATOM    445  C   ASN A  77      14.820  17.374  19.313  1.00 53.87           C  
ANISOU  445  C   ASN A  77     9523   5402   5541   1188   2263   -554       C  
ATOM    446  O   ASN A  77      15.619  17.930  20.074  1.00 54.58           O  
ANISOU  446  O   ASN A  77     9951   5373   5415   1195   2111   -685       O  
ATOM    447  CB  ASN A  77      13.303  19.467  19.497  1.00 54.64           C  
ANISOU  447  CB  ASN A  77     9587   5305   5867   1321   2816   -560       C  
ATOM    448  CG  ASN A  77      14.218  20.592  19.069  1.00 78.65           C  
ANISOU  448  CG  ASN A  77    12579   8341   8964   1307   2566   -658       C  
ATOM    449  ND2 ASN A  77      14.706  21.350  20.040  1.00 73.28           N  
ANISOU  449  ND2 ASN A  77    12295   7488   8061   1332   2546   -800       N  
ATOM    450  OD1 ASN A  77      14.451  20.835  17.879  1.00 71.07           O  
ANISOU  450  OD1 ASN A  77    11245   7509   8252   1279   2409   -608       O  
ATOM    451  N   GLU A  78      14.980  16.109  18.874  1.00 49.25           N  
ANISOU  451  N   GLU A  78     8783   4950   4981   1132   2126   -478       N  
ATOM    452  CA  GLU A  78      16.095  15.225  19.225  1.00 48.64           C  
ANISOU  452  CA  GLU A  78     8894   4895   4694   1078   1802   -526       C  
ATOM    453  C   GLU A  78      17.326  15.419  18.336  1.00 50.17           C  
ANISOU  453  C   GLU A  78     8857   5184   5020   1016   1415   -574       C  
ATOM    454  O   GLU A  78      18.410  14.945  18.686  1.00 50.10           O  
ANISOU  454  O   GLU A  78     9005   5155   4876    979   1112   -640       O  
ATOM    455  CB  GLU A  78      15.645  13.755  19.221  1.00 49.73           C  
ANISOU  455  CB  GLU A  78     8983   5105   4808   1051   1878   -419       C  
ATOM    456  CG  GLU A  78      14.966  13.330  20.510  1.00 63.27           C  
ANISOU  456  CG  GLU A  78    11107   6664   6268   1104   2176   -404       C  
ATOM    457  CD  GLU A  78      14.474  11.897  20.520  1.00 85.76           C  
ANISOU  457  CD  GLU A  78    13901   9561   9123   1077   2287   -292       C  
ATOM    458  OE1 GLU A  78      15.319  10.974  20.557  1.00 81.98           O  
ANISOU  458  OE1 GLU A  78    13498   9135   8516   1031   2004   -297       O  
ATOM    459  OE2 GLU A  78      13.238  11.696  20.507  1.00 80.91           O1-
ANISOU  459  OE2 GLU A  78    13159   8914   8668   1102   2661   -197       O1-
ATOM    460  N   TYR A  79      17.168  16.104  17.187  1.00 44.25           N  
ANISOU  460  N   TYR A  79     7743   4522   4549   1012   1431   -535       N  
ATOM    461  CA  TYR A  79      18.289  16.365  16.290  1.00 41.83           C  
ANISOU  461  CA  TYR A  79     7222   4278   4392    961   1136   -568       C  
ATOM    462  C   TYR A  79      18.887  17.736  16.575  1.00 46.45           C  
ANISOU  462  C   TYR A  79     7919   4734   4994    979   1064   -687       C  
ATOM    463  O   TYR A  79      18.181  18.746  16.502  1.00 47.00           O  
ANISOU  463  O   TYR A  79     7957   4755   5147   1031   1282   -681       O  
ATOM    464  CB  TYR A  79      17.883  16.252  14.811  1.00 40.16           C  
ANISOU  464  CB  TYR A  79     6595   4218   4445    950   1175   -453       C  
ATOM    465  CG  TYR A  79      17.440  14.875  14.375  1.00 39.66           C  
ANISOU  465  CG  TYR A  79     6389   4280   4400    919   1183   -351       C  
ATOM    466  CD1 TYR A  79      18.337  13.811  14.337  1.00 40.45           C  
ANISOU  466  CD1 TYR A  79     6512   4428   4428    860    953   -362       C  
ATOM    467  CD2 TYR A  79      16.145  14.652  13.918  1.00 40.04           C  
ANISOU  467  CD2 TYR A  79     6248   4385   4580    948   1404   -245       C  
ATOM    468  CE1 TYR A  79      17.940  12.544  13.914  1.00 39.76           C  
ANISOU  468  CE1 TYR A  79     6297   4445   4365    829    962   -274       C  
ATOM    469  CE2 TYR A  79      15.741  13.395  13.473  1.00 39.89           C  
ANISOU  469  CE2 TYR A  79     6083   4465   4606    912   1392   -162       C  
ATOM    470  CZ  TYR A  79      16.640  12.340  13.484  1.00 44.42           C  
ANISOU  470  CZ  TYR A  79     6714   5089   5076    851   1179   -178       C  
ATOM    471  OH  TYR A  79      16.244  11.098  13.057  1.00 41.70           O  
ANISOU  471  OH  TYR A  79     6236   4830   4777    814   1172   -102       O  
ATOM    472  N   LYS A  80      20.185  17.760  16.913  1.00 42.92           N  
ANISOU  472  N   LYS A  80     7595   4216   4497    935    749   -796       N  
ATOM    473  CA  LYS A  80      20.935  18.984  17.195  1.00 43.85           C  
ANISOU  473  CA  LYS A  80     7808   4188   4664    934    618   -927       C  
ATOM    474  C   LYS A  80      21.531  19.566  15.909  1.00 44.50           C  
ANISOU  474  C   LYS A  80     7520   4321   5066    900    542   -901       C  
ATOM    475  O   LYS A  80      21.887  20.744  15.879  1.00 44.87           O  
ANISOU  475  O   LYS A  80     7562   4256   5231    906    526   -978       O  
ATOM    476  CB  LYS A  80      22.040  18.711  18.227  1.00 48.61           C  
ANISOU  476  CB  LYS A  80     8721   4657   5092    905    283  -1065       C  
ATOM    477  N   SER A  81      21.644  18.736  14.851  1.00 38.13           N  
ANISOU  477  N   SER A  81     6429   3665   4395    868    509   -792       N  
ATOM    478  CA  SER A  81      22.204  19.139  13.562  1.00 35.93           C  
ANISOU  478  CA  SER A  81     5837   3426   4389    844    471   -748       C  
ATOM    479  C   SER A  81      21.647  18.301  12.411  1.00 37.70           C  
ANISOU  479  C   SER A  81     5817   3826   4682    845    569   -599       C  
ATOM    480  O   SER A  81      21.110  17.213  12.638  1.00 37.20           O  
ANISOU  480  O   SER A  81     5795   3852   4487    841    593   -546       O  
ATOM    481  CB  SER A  81      23.725  19.006  13.589  1.00 39.37           C  
ANISOU  481  CB  SER A  81     6238   3773   4949    778    175   -838       C  
ATOM    482  OG  SER A  81      24.112  17.640  13.588  1.00 42.60           O  
ANISOU  482  OG  SER A  81     6627   4259   5299    740     25   -805       O  
ATOM    483  N   VAL A  82      21.833  18.789  11.170  1.00 33.15           N  
ANISOU  483  N   VAL A  82     5006   3279   4309    851    613   -535       N  
ATOM    484  CA  VAL A  82      21.461  18.071   9.945  1.00 31.92           C  
ANISOU  484  CA  VAL A  82     4648   3265   4214    855    662   -407       C  
ATOM    485  C   VAL A  82      22.356  16.811   9.813  1.00 34.40           C  
ANISOU  485  C   VAL A  82     4931   3623   4518    790    479   -413       C  
ATOM    486  O   VAL A  82      21.890  15.785   9.320  1.00 32.18           O  
ANISOU  486  O   VAL A  82     4579   3461   4188    784    494   -332       O  
ATOM    487  CB  VAL A  82      21.503  18.986   8.690  1.00 36.02           C  
ANISOU  487  CB  VAL A  82     5000   3772   4916    892    755   -340       C  
ATOM    488  CG1 VAL A  82      22.902  19.538   8.439  1.00 36.43           C  
ANISOU  488  CG1 VAL A  82     5006   3699   5138    852    661   -406       C  
ATOM    489  CG2 VAL A  82      20.961  18.275   7.450  1.00 34.78           C  
ANISOU  489  CG2 VAL A  82     4699   3746   4771    913    793   -210       C  
ATOM    490  N   THR A  83      23.620  16.893  10.304  1.00 31.70           N  
ANISOU  490  N   THR A  83     4636   3165   4242    743    295   -515       N  
ATOM    491  CA  THR A  83      24.594  15.792  10.313  1.00 30.98           C  
ANISOU  491  CA  THR A  83     4510   3077   4183    687    104   -534       C  
ATOM    492  C   THR A  83      24.027  14.580  11.074  1.00 34.43           C  
ANISOU  492  C   THR A  83     5093   3596   4391    680     61   -516       C  
ATOM    493  O   THR A  83      24.144  13.455  10.590  1.00 32.77           O  
ANISOU  493  O   THR A  83     4799   3472   4182    655     22   -458       O  
ATOM    494  CB  THR A  83      25.961  16.291  10.826  1.00 40.68           C  
ANISOU  494  CB  THR A  83     5752   4130   5574    646   -103   -657       C  
ATOM    495  CG2 THR A  83      27.022  15.187  10.886  1.00 39.94           C  
ANISOU  495  CG2 THR A  83     5599   4010   5567    594   -318   -678       C  
ATOM    496  OG1 THR A  83      26.419  17.334   9.963  1.00 41.92           O  
ANISOU  496  OG1 THR A  83     5745   4206   5977    650     -8   -650       O  
ATOM    497  N   GLU A  84      23.370  14.822  12.230  1.00 31.83           N  
ANISOU  497  N   GLU A  84     4996   3230   3867    709    103   -562       N  
ATOM    498  CA  GLU A  84      22.731  13.774  13.036  1.00 31.77           C  
ANISOU  498  CA  GLU A  84     5166   3271   3634    713    122   -536       C  
ATOM    499  C   GLU A  84      21.563  13.138  12.279  1.00 34.53           C  
ANISOU  499  C   GLU A  84     5368   3768   3986    727    320   -410       C  
ATOM    500  O   GLU A  84      21.401  11.918  12.322  1.00 34.12           O  
ANISOU  500  O   GLU A  84     5320   3782   3861    703    292   -363       O  
ATOM    501  CB  GLU A  84      22.236  14.335  14.369  1.00 34.86           C  
ANISOU  501  CB  GLU A  84     5869   3558   3819    754    188   -608       C  
ATOM    502  CG  GLU A  84      23.345  14.610  15.367  1.00 45.79           C  
ANISOU  502  CG  GLU A  84     7484   4783   5130    738    -82   -745       C  
ATOM    503  CD  GLU A  84      22.897  15.154  16.711  1.00 58.48           C  
ANISOU  503  CD  GLU A  84     9474   6263   6483    786    -27   -827       C  
ATOM    504  OE1 GLU A  84      21.679  15.370  16.905  1.00 50.00           O  
ANISOU  504  OE1 GLU A  84     8476   5215   5306    834    273   -773       O  
ATOM    505  OE2 GLU A  84      23.776  15.364  17.576  1.00 49.84           O1-
ANISOU  505  OE2 GLU A  84     8612   5022   5302    779   -288   -949       O1-
ATOM    506  N   PHE A  85      20.752  13.975  11.591  1.00 30.22           N  
ANISOU  506  N   PHE A  85     4688   3256   3539    768    501   -358       N  
ATOM    507  CA  PHE A  85      19.612  13.544  10.776  1.00 28.52           C  
ANISOU  507  CA  PHE A  85     4305   3155   3375    788    648   -245       C  
ATOM    508  C   PHE A  85      20.112  12.666   9.621  1.00 30.10           C  
ANISOU  508  C   PHE A  85     4332   3446   3659    749    532   -192       C  
ATOM    509  O   PHE A  85      19.577  11.575   9.404  1.00 28.68           O  
ANISOU  509  O   PHE A  85     4102   3348   3448    730    541   -133       O  
ATOM    510  CB  PHE A  85      18.848  14.775  10.254  1.00 29.66           C  
ANISOU  510  CB  PHE A  85     4347   3286   3636    850    807   -210       C  
ATOM    511  CG  PHE A  85      17.675  14.487   9.348  1.00 30.10           C  
ANISOU  511  CG  PHE A  85     4214   3435   3788    881    907    -99       C  
ATOM    512  CD1 PHE A  85      16.433  14.157   9.875  1.00 33.78           C  
ANISOU  512  CD1 PHE A  85     4680   3906   4248    905   1066    -57       C  
ATOM    513  CD2 PHE A  85      17.798  14.602   7.969  1.00 30.73           C  
ANISOU  513  CD2 PHE A  85     4125   3571   3979    893    844    -37       C  
ATOM    514  CE1 PHE A  85      15.338  13.924   9.037  1.00 34.62           C  
ANISOU  514  CE1 PHE A  85     4579   4075   4499    933   1120     38       C  
ATOM    515  CE2 PHE A  85      16.705  14.350   7.129  1.00 33.46           C  
ANISOU  515  CE2 PHE A  85     4317   3985   4410    927    880     57       C  
ATOM    516  CZ  PHE A  85      15.483  14.017   7.669  1.00 32.40           C  
ANISOU  516  CZ  PHE A  85     4144   3856   4310    944    999     91       C  
ATOM    517  N   LYS A  86      21.170  13.128   8.921  1.00 26.21           N  
ANISOU  517  N   LYS A  86     3761   2917   3282    737    439   -216       N  
ATOM    518  CA  LYS A  86      21.813  12.415   7.810  1.00 24.98           C  
ANISOU  518  CA  LYS A  86     3475   2808   3208    707    363   -174       C  
ATOM    519  C   LYS A  86      22.347  11.057   8.261  1.00 29.69           C  
ANISOU  519  C   LYS A  86     4119   3425   3737    653    232   -193       C  
ATOM    520  O   LYS A  86      22.221  10.084   7.515  1.00 28.82           O  
ANISOU  520  O   LYS A  86     3929   3391   3629    635    220   -136       O  
ATOM    521  CB  LYS A  86      22.947  13.254   7.204  1.00 27.15           C  
ANISOU  521  CB  LYS A  86     3683   2989   3643    706    336   -205       C  
ATOM    522  CG  LYS A  86      22.455  14.415   6.337  1.00 30.09           C  
ANISOU  522  CG  LYS A  86     3990   3350   4092    765    475   -152       C  
ATOM    523  CD  LYS A  86      23.562  15.438   6.048  1.00 34.93           C  
ANISOU  523  CD  LYS A  86     4566   3827   4878    763    486   -195       C  
ATOM    524  CE  LYS A  86      24.661  14.910   5.147  1.00 38.42           C  
ANISOU  524  CE  LYS A  86     4921   4229   5447    733    462   -176       C  
ATOM    525  NZ  LYS A  86      25.631  15.982   4.796  1.00 40.14           N1+
ANISOU  525  NZ  LYS A  86     5081   4290   5881    735    524   -205       N1+
ATOM    526  N   ALA A  87      22.917  10.990   9.488  1.00 27.88           N  
ANISOU  526  N   ALA A  87     4042   3115   3437    634    122   -273       N  
ATOM    527  CA  ALA A  87      23.448   9.751  10.068  1.00 27.92           C  
ANISOU  527  CA  ALA A  87     4124   3117   3368    594    -24   -290       C  
ATOM    528  C   ALA A  87      22.334   8.716  10.276  1.00 30.84           C  
ANISOU  528  C   ALA A  87     4539   3580   3598    593     71   -222       C  
ATOM    529  O   ALA A  87      22.544   7.539   9.985  1.00 29.10           O  
ANISOU  529  O   ALA A  87     4276   3405   3377    560      8   -188       O  
ATOM    530  CB  ALA A  87      24.160  10.040  11.380  1.00 30.19           C  
ANISOU  530  CB  ALA A  87     4610   3277   3582    592   -184   -390       C  
ATOM    531  N   ASP A  88      21.142   9.160  10.747  1.00 28.28           N  
ANISOU  531  N   ASP A  88     4286   3269   3191    629    241   -199       N  
ATOM    532  CA  ASP A  88      19.984   8.280  10.946  1.00 27.95           C  
ANISOU  532  CA  ASP A  88     4253   3287   3080    627    371   -130       C  
ATOM    533  C   ASP A  88      19.451   7.794   9.602  1.00 30.29           C  
ANISOU  533  C   ASP A  88     4318   3687   3503    614    398    -55       C  
ATOM    534  O   ASP A  88      19.094   6.622   9.473  1.00 29.16           O  
ANISOU  534  O   ASP A  88     4140   3592   3348    582    394    -13       O  
ATOM    535  CB  ASP A  88      18.878   8.982  11.748  1.00 30.81           C  
ANISOU  535  CB  ASP A  88     4724   3602   3380    675    581   -125       C  
ATOM    536  CG  ASP A  88      18.964   8.792  13.253  1.00 38.71           C  
ANISOU  536  CG  ASP A  88     6036   4500   4171    687    605   -172       C  
ATOM    537  OD1 ASP A  88      19.918   8.126  13.719  1.00 38.98           O  
ANISOU  537  OD1 ASP A  88     6205   4501   4104    660    416   -209       O  
ATOM    538  OD2 ASP A  88      18.060   9.277  13.962  1.00 41.48           O1-
ANISOU  538  OD2 ASP A  88     6513   4791   4459    730    819   -166       O1-
ATOM    539  N   PHE A  89      19.420   8.693   8.595  1.00 26.01           N  
ANISOU  539  N   PHE A  89     3642   3166   3076    643    414    -41       N  
ATOM    540  CA  PHE A  89      18.980   8.348   7.245  1.00 24.65           C  
ANISOU  540  CA  PHE A  89     3303   3071   2993    644    403     24       C  
ATOM    541  C   PHE A  89      19.917   7.290   6.641  1.00 26.35           C  
ANISOU  541  C   PHE A  89     3498   3308   3204    597    275     20       C  
ATOM    542  O   PHE A  89      19.435   6.291   6.100  1.00 25.63           O  
ANISOU  542  O   PHE A  89     3346   3274   3117    572    252     60       O  
ATOM    543  CB  PHE A  89      18.902   9.593   6.350  1.00 26.09           C  
ANISOU  543  CB  PHE A  89     3407   3242   3263    698    439     42       C  
ATOM    544  CG  PHE A  89      18.540   9.267   4.922  1.00 26.62           C  
ANISOU  544  CG  PHE A  89     3367   3368   3381    712    393    105       C  
ATOM    545  CD1 PHE A  89      17.313   8.690   4.612  1.00 29.29           C  
ANISOU  545  CD1 PHE A  89     3616   3759   3756    716    393    157       C  
ATOM    546  CD2 PHE A  89      19.439   9.503   3.891  1.00 27.31           C  
ANISOU  546  CD2 PHE A  89     3457   3435   3487    722    350    110       C  
ATOM    547  CE1 PHE A  89      16.984   8.377   3.294  1.00 30.31           C  
ANISOU  547  CE1 PHE A  89     3681   3923   3911    733    302    203       C  
ATOM    548  CE2 PHE A  89      19.106   9.192   2.571  1.00 29.81           C  
ANISOU  548  CE2 PHE A  89     3741   3786   3801    746    305    165       C  
ATOM    549  CZ  PHE A  89      17.886   8.625   2.284  1.00 28.33           C  
ANISOU  549  CZ  PHE A  89     3487   3655   3621    751    257    206       C  
ATOM    550  N   LYS A  90      21.246   7.494   6.778  1.00 22.80           N  
ANISOU  550  N   LYS A  90     3092   2795   2774    582    193    -34       N  
ATOM    551  CA  LYS A  90      22.270   6.562   6.298  1.00 22.11           C  
ANISOU  551  CA  LYS A  90     2979   2698   2724    543     94    -42       C  
ATOM    552  C   LYS A  90      22.146   5.213   7.008  1.00 26.35           C  
ANISOU  552  C   LYS A  90     3576   3257   3178    502     35    -38       C  
ATOM    553  O   LYS A  90      22.269   4.178   6.352  1.00 25.42           O  
ANISOU  553  O   LYS A  90     3408   3173   3076    474      2    -12       O  
ATOM    554  CB  LYS A  90      23.689   7.145   6.460  1.00 24.54           C  
ANISOU  554  CB  LYS A  90     3289   2899   3137    538     22   -103       C  
ATOM    555  CG  LYS A  90      24.755   6.302   5.764  1.00 27.08           C  
ANISOU  555  CG  LYS A  90     3544   3185   3562    509    -35   -102       C  
ATOM    556  CD  LYS A  90      26.141   6.913   5.823  1.00 31.76           C  
ANISOU  556  CD  LYS A  90     4085   3643   4341    504    -88   -157       C  
ATOM    557  CE  LYS A  90      27.147   6.064   5.078  1.00 36.73           C  
ANISOU  557  CE  LYS A  90     4628   4215   5112    482    -97   -147       C  
ATOM    558  NZ  LYS A  90      27.487   4.816   5.818  1.00 38.49           N1+
ANISOU  558  NZ  LYS A  90     4881   4436   5310    448   -243   -164       N1+
ATOM    559  N   LEU A  91      21.897   5.230   8.339  1.00 23.47           N  
ANISOU  559  N   LEU A  91     3346   2860   2713    504     35    -62       N  
ATOM    560  CA  LEU A  91      21.719   4.019   9.149  1.00 23.47           C  
ANISOU  560  CA  LEU A  91     3448   2859   2611    475      6    -48       C  
ATOM    561  C   LEU A  91      20.545   3.190   8.630  1.00 25.84           C  
ANISOU  561  C   LEU A  91     3659   3238   2922    457    106     19       C  
ATOM    562  O   LEU A  91      20.698   1.983   8.442  1.00 24.72           O  
ANISOU  562  O   LEU A  91     3501   3112   2779    419     56     39       O  
ATOM    563  CB  LEU A  91      21.530   4.377  10.638  1.00 24.81           C  
ANISOU  563  CB  LEU A  91     3835   2956   2635    499     28    -80       C  
ATOM    564  CG  LEU A  91      21.213   3.223  11.604  1.00 29.55           C  
ANISOU  564  CG  LEU A  91     4601   3531   3094    485     43    -51       C  
ATOM    565  CD1 LEU A  91      22.369   2.230  11.687  1.00 29.07           C  
ANISOU  565  CD1 LEU A  91     4572   3437   3037    457   -158    -65       C  
ATOM    566  CD2 LEU A  91      20.882   3.759  12.982  1.00 32.38           C  
ANISOU  566  CD2 LEU A  91     5228   3801   3276    526    116    -77       C  
ATOM    567  N   MET A  92      19.398   3.848   8.359  1.00 23.29           N  
ANISOU  567  N   MET A  92     3262   2948   2640    484    234     50       N  
ATOM    568  CA  MET A  92      18.191   3.216   7.816  1.00 22.67           C  
ANISOU  568  CA  MET A  92     3059   2921   2634    468    303    106       C  
ATOM    569  C   MET A  92      18.500   2.512   6.478  1.00 25.20           C  
ANISOU  569  C   MET A  92     3271   3292   3013    441    189    116       C  
ATOM    570  O   MET A  92      18.109   1.355   6.288  1.00 24.16           O  
ANISOU  570  O   MET A  92     3100   3178   2902    399    168    138       O  
ATOM    571  CB  MET A  92      17.094   4.275   7.638  1.00 25.05           C  
ANISOU  571  CB  MET A  92     3270   3227   3022    516    421    131       C  
ATOM    572  CG  MET A  92      15.774   3.713   7.165  1.00 28.71           C  
ANISOU  572  CG  MET A  92     3575   3715   3620    503    470    184       C  
ATOM    573  SD  MET A  92      14.620   5.011   6.665  1.00 32.94           S  
ANISOU  573  SD  MET A  92     3958   4243   4315    571    547    218       S  
ATOM    574  CE  MET A  92      15.360   5.515   5.110  1.00 28.69           C  
ANISOU  574  CE  MET A  92     3386   3756   3758    598    361    211       C  
ATOM    575  N   CYS A  93      19.219   3.205   5.570  1.00 21.54           N  
ANISOU  575  N   CYS A  93     2782   2832   2572    467    131     99       N  
ATOM    576  CA  CYS A  93      19.589   2.669   4.258  1.00 20.73           C  
ANISOU  576  CA  CYS A  93     2635   2749   2491    456     55    106       C  
ATOM    577  C   CYS A  93      20.603   1.543   4.382  1.00 23.66           C  
ANISOU  577  C   CYS A  93     3053   3095   2842    411     -8     84       C  
ATOM    578  O   CYS A  93      20.415   0.493   3.765  1.00 22.39           O  
ANISOU  578  O   CYS A  93     2871   2952   2683    380    -49     95       O  
ATOM    579  CB  CYS A  93      20.090   3.777   3.337  1.00 20.72           C  
ANISOU  579  CB  CYS A  93     2631   2728   2512    507     64    105       C  
ATOM    580  SG  CYS A  93      18.850   5.044   2.969  1.00 24.98           S  
ANISOU  580  SG  CYS A  93     3111   3290   3092    573    115    145       S  
ATOM    581  N   ASP A  94      21.657   1.745   5.206  1.00 20.86           N  
ANISOU  581  N   ASP A  94     2761   2683   2483    410    -34     49       N  
ATOM    582  CA  ASP A  94      22.689   0.736   5.445  1.00 20.74           C  
ANISOU  582  CA  ASP A  94     2776   2621   2482    376   -113     30       C  
ATOM    583  C   ASP A  94      22.094  -0.547   6.019  1.00 24.33           C  
ANISOU  583  C   ASP A  94     3267   3097   2879    337   -124     55       C  
ATOM    584  O   ASP A  94      22.513  -1.633   5.614  1.00 23.32           O  
ANISOU  584  O   ASP A  94     3127   2958   2777    306   -168     58       O  
ATOM    585  CB  ASP A  94      23.801   1.281   6.356  1.00 22.59           C  
ANISOU  585  CB  ASP A  94     3063   2770   2748    388   -185    -16       C  
ATOM    586  CG  ASP A  94      24.760   2.241   5.673  1.00 27.89           C  
ANISOU  586  CG  ASP A  94     3667   3380   3549    412   -177    -44       C  
ATOM    587  OD1 ASP A  94      24.724   2.335   4.418  1.00 27.48           O  
ANISOU  587  OD1 ASP A  94     3559   3345   3539    424   -100    -21       O  
ATOM    588  OD2 ASP A  94      25.550   2.896   6.386  1.00 29.61           O1-
ANISOU  588  OD2 ASP A  94     3904   3516   3832    420   -249    -90       O1-
ATOM    589  N   ASN A  95      21.086  -0.424   6.915  1.00 21.57           N  
ANISOU  589  N   ASN A  95     2964   2764   2466    339    -55     76       N  
ATOM    590  CA  ASN A  95      20.398  -1.575   7.520  1.00 21.73           C  
ANISOU  590  CA  ASN A  95     3024   2782   2450    303    -15    111       C  
ATOM    591  C   ASN A  95      19.708  -2.419   6.458  1.00 24.42           C  
ANISOU  591  C   ASN A  95     3245   3167   2868    266    -14    132       C  
ATOM    592  O   ASN A  95      19.882  -3.639   6.441  1.00 23.25           O  
ANISOU  592  O   ASN A  95     3109   3001   2726    225    -48    141       O  
ATOM    593  CB  ASN A  95      19.387  -1.127   8.581  1.00 23.16           C  
ANISOU  593  CB  ASN A  95     3278   2945   2576    322    121    135       C  
ATOM    594  CG  ASN A  95      20.003  -0.672   9.879  1.00 30.75           C  
ANISOU  594  CG  ASN A  95     4443   3836   3406    354    105    110       C  
ATOM    595  ND2 ASN A  95      19.203   0.007  10.689  1.00 25.69           N  
ANISOU  595  ND2 ASN A  95     3894   3163   2703    386    250    120       N  
ATOM    596  OD1 ASN A  95      21.168  -0.948  10.191  1.00 24.30           O  
ANISOU  596  OD1 ASN A  95     3711   2974   2549    355    -41     80       O  
ATOM    597  N   ALA A  96      18.963  -1.758   5.544  1.00 21.09           N  
ANISOU  597  N   ALA A  96     2718   2789   2508    283      1    137       N  
ATOM    598  CA  ALA A  96      18.265  -2.423   4.447  1.00 20.96           C  
ANISOU  598  CA  ALA A  96     2605   2798   2561    255    -50    144       C  
ATOM    599  C   ALA A  96      19.253  -3.108   3.508  1.00 23.08           C  
ANISOU  599  C   ALA A  96     2912   3055   2802    241   -138    116       C  
ATOM    600  O   ALA A  96      18.983  -4.215   3.060  1.00 22.51           O  
ANISOU  600  O   ALA A  96     2822   2975   2756    197   -183    112       O  
ATOM    601  CB  ALA A  96      17.412  -1.426   3.690  1.00 22.26           C  
ANISOU  601  CB  ALA A  96     2682   2993   2784    296    -58    154       C  
ATOM    602  N   MET A  97      20.421  -2.483   3.262  1.00 19.28           N  
ANISOU  602  N   MET A  97     2483   2553   2292    275   -144     95       N  
ATOM    603  CA  MET A  97      21.447  -3.069   2.401  1.00 18.36           C  
ANISOU  603  CA  MET A  97     2404   2395   2177    271   -175     72       C  
ATOM    604  C   MET A  97      22.207  -4.218   3.081  1.00 21.92           C  
ANISOU  604  C   MET A  97     2882   2798   2648    233   -198     66       C  
ATOM    605  O   MET A  97      22.734  -5.081   2.388  1.00 21.56           O  
ANISOU  605  O   MET A  97     2855   2714   2623    216   -212     52       O  
ATOM    606  CB  MET A  97      22.386  -1.999   1.829  1.00 20.04           C  
ANISOU  606  CB  MET A  97     2638   2569   2405    322   -135     59       C  
ATOM    607  CG  MET A  97      21.698  -1.093   0.824  1.00 23.38           C  
ANISOU  607  CG  MET A  97     3071   3022   2791    367   -120     74       C  
ATOM    608  SD  MET A  97      22.840   0.057   0.018  1.00 27.45           S  
ANISOU  608  SD  MET A  97     3637   3461   3331    429    -26     71       S  
ATOM    609  CE  MET A  97      22.979   1.312   1.268  1.00 24.89           C  
ANISOU  609  CE  MET A  97     3250   3140   3067    445     -3     66       C  
ATOM    610  N   THR A  98      22.243  -4.244   4.428  1.00 19.07           N  
ANISOU  610  N   THR A  98     2549   2426   2270    226   -203     79       N  
ATOM    611  CA  THR A  98      22.887  -5.316   5.193  1.00 19.58           C  
ANISOU  611  CA  THR A  98     2666   2436   2339    202   -249     85       C  
ATOM    612  C   THR A  98      21.977  -6.548   5.257  1.00 23.77           C  
ANISOU  612  C   THR A  98     3195   2978   2859    152   -226    112       C  
ATOM    613  O   THR A  98      22.443  -7.665   5.019  1.00 22.93           O  
ANISOU  613  O   THR A  98     3099   2829   2785    125   -258    110       O  
ATOM    614  CB  THR A  98      23.310  -4.798   6.584  1.00 25.85           C  
ANISOU  614  CB  THR A  98     3547   3191   3085    228   -286     86       C  
ATOM    615  CG2 THR A  98      23.825  -5.904   7.513  1.00 25.34           C  
ANISOU  615  CG2 THR A  98     3575   3057   2995    216   -358    105       C  
ATOM    616  OG1 THR A  98      24.327  -3.815   6.405  1.00 26.00           O  
ANISOU  616  OG1 THR A  98     3540   3172   3169    264   -332     49       O  
ATOM    617  N   TYR A  99      20.692  -6.346   5.608  1.00 21.30           N  
ANISOU  617  N   TYR A  99     2857   2703   2532    140   -159    137       N  
ATOM    618  CA  TYR A  99      19.738  -7.442   5.750  1.00 21.90           C  
ANISOU  618  CA  TYR A  99     2905   2767   2651     87   -117    165       C  
ATOM    619  C   TYR A  99      19.318  -8.071   4.418  1.00 25.37           C  
ANISOU  619  C   TYR A  99     3258   3219   3164     49   -174    137       C  
ATOM    620  O   TYR A  99      19.261  -9.300   4.311  1.00 25.59           O  
ANISOU  620  O   TYR A  99     3287   3206   3230      1   -189    137       O  
ATOM    621  CB  TYR A  99      18.511  -6.994   6.568  1.00 23.63           C  
ANISOU  621  CB  TYR A  99     3103   2988   2886     88      6    204       C  
ATOM    622  CG  TYR A  99      17.470  -8.078   6.733  1.00 25.83           C  
ANISOU  622  CG  TYR A  99     3321   3227   3268     29     81    236       C  
ATOM    623  CD1 TYR A  99      17.605  -9.059   7.713  1.00 28.46           C  
ANISOU  623  CD1 TYR A  99     3764   3488   3563      8    152    278       C  
ATOM    624  CD2 TYR A  99      16.365  -8.145   5.890  1.00 27.16           C  
ANISOU  624  CD2 TYR A  99     3322   3408   3589     -4     66    226       C  
ATOM    625  CE1 TYR A  99      16.659 -10.073   7.857  1.00 30.13           C  
ANISOU  625  CE1 TYR A  99     3909   3639   3898    -51    248    312       C  
ATOM    626  CE2 TYR A  99      15.427  -9.167   6.008  1.00 29.26           C  
ANISOU  626  CE2 TYR A  99     3500   3613   4006    -67    125    249       C  
ATOM    627  CZ  TYR A  99      15.570 -10.122   7.001  1.00 37.07           C  
ANISOU  627  CZ  TYR A  99     4589   4528   4967    -93    237    294       C  
ATOM    628  OH  TYR A  99      14.632 -11.118   7.122  1.00 38.58           O  
ANISOU  628  OH  TYR A  99     4684   4640   5336   -159    324    321       O  
ATOM    629  N   ASN A 100      18.971  -7.234   3.436  1.00 21.44           N  
ANISOU  629  N   ASN A 100     2706   2764   2676     74   -214    114       N  
ATOM    630  CA  ASN A 100      18.461  -7.675   2.137  1.00 21.21           C  
ANISOU  630  CA  ASN A 100     2640   2734   2684     52   -304     81       C  
ATOM    631  C   ASN A 100      19.550  -7.887   1.108  1.00 23.75           C  
ANISOU  631  C   ASN A 100     3060   3029   2934     72   -347     41       C  
ATOM    632  O   ASN A 100      20.468  -7.077   1.022  1.00 22.66           O  
ANISOU  632  O   ASN A 100     2969   2891   2749    122   -310     40       O  
ATOM    633  CB  ASN A 100      17.447  -6.672   1.607  1.00 21.32           C  
ANISOU  633  CB  ASN A 100     2576   2787   2739     82   -345     83       C  
ATOM    634  CG  ASN A 100      16.301  -6.442   2.552  1.00 32.19           C  
ANISOU  634  CG  ASN A 100     3834   4165   4233     67   -265    124       C  
ATOM    635  ND2 ASN A 100      16.329  -5.321   3.260  1.00 25.17           N  
ANISOU  635  ND2 ASN A 100     2950   3299   3313    115   -172    150       N  
ATOM    636  OD1 ASN A 100      15.403  -7.274   2.677  1.00 27.57           O  
ANISOU  636  OD1 ASN A 100     3153   3541   3781     11   -267    131       O  
ATOM    637  N   ARG A 101      19.412  -8.939   0.280  1.00 20.78           N  
ANISOU  637  N   ARG A 101     2717   2612   2565     34   -413      5       N  
ATOM    638  CA  ARG A 101      20.372  -9.229  -0.793  1.00 20.12           C  
ANISOU  638  CA  ARG A 101     2759   2476   2408     57   -418    -35       C  
ATOM    639  C   ARG A 101      20.302  -8.194  -1.934  1.00 23.33           C  
ANISOU  639  C   ARG A 101     3250   2893   2723    120   -448    -51       C  
ATOM    640  O   ARG A 101      19.267  -7.541  -2.074  1.00 23.08           O  
ANISOU  640  O   ARG A 101     3163   2907   2700    132   -526    -41       O  
ATOM    641  CB  ARG A 101      20.219 -10.666  -1.294  1.00 20.43           C  
ANISOU  641  CB  ARG A 101     2843   2454   2467      1   -471    -76       C  
ATOM    642  CG  ARG A 101      20.867 -11.640  -0.333  1.00 21.63           C  
ANISOU  642  CG  ARG A 101     2969   2564   2683    -34   -403    -54       C  
ATOM    643  CD  ARG A 101      20.835 -13.043  -0.878  1.00 22.83           C  
ANISOU  643  CD  ARG A 101     3174   2640   2861    -86   -437    -96       C  
ATOM    644  NE  ARG A 101      21.593 -13.950  -0.020  1.00 26.76           N  
ANISOU  644  NE  ARG A 101     3662   3084   3421   -105   -372    -67       N  
ATOM    645  CZ  ARG A 101      21.908 -15.197  -0.352  1.00 33.77           C  
ANISOU  645  CZ  ARG A 101     4601   3886   4344   -140   -367    -96       C  
ATOM    646  NH1 ARG A 101      21.544 -15.689  -1.529  1.00 25.24           N1+
ANISOU  646  NH1 ARG A 101     3603   2760   3226   -162   -424   -166       N1+
ATOM    647  NH2 ARG A 101      22.609 -15.954   0.481  1.00 26.14           N  
ANISOU  647  NH2 ARG A 101     3624   2865   3443   -145   -318    -58       N  
ATOM    648  N   PRO A 102      21.390  -7.997  -2.729  1.00 20.83           N  
ANISOU  648  N   PRO A 102     3066   2515   2332    168   -369    -68       N  
ATOM    649  CA  PRO A 102      21.384  -6.927  -3.749  1.00 21.19           C  
ANISOU  649  CA  PRO A 102     3229   2552   2271    241   -362    -67       C  
ATOM    650  C   PRO A 102      20.319  -6.940  -4.840  1.00 26.27           C  
ANISOU  650  C   PRO A 102     3980   3190   2811    255   -522    -94       C  
ATOM    651  O   PRO A 102      20.028  -5.878  -5.395  1.00 27.19           O  
ANISOU  651  O   PRO A 102     4164   3317   2851    320   -550    -74       O  
ATOM    652  CB  PRO A 102      22.804  -6.971  -4.324  1.00 23.14           C  
ANISOU  652  CB  PRO A 102     3602   2697   2494    281   -197    -76       C  
ATOM    653  CG  PRO A 102      23.619  -7.603  -3.261  1.00 25.83           C  
ANISOU  653  CG  PRO A 102     3817   3021   2976    241   -135    -69       C  
ATOM    654  CD  PRO A 102      22.720  -8.634  -2.659  1.00 22.04           C  
ANISOU  654  CD  PRO A 102     3261   2588   2524    169   -256    -77       C  
ATOM    655  N   ASP A 103      19.737  -8.107  -5.148  1.00 24.14           N  
ANISOU  655  N   ASP A 103     3734   2891   2548    198   -647   -141       N  
ATOM    656  CA  ASP A 103      18.711  -8.208  -6.191  1.00 25.36           C  
ANISOU  656  CA  ASP A 103     3996   3017   2622    208   -861   -182       C  
ATOM    657  C   ASP A 103      17.275  -8.026  -5.662  1.00 30.44           C  
ANISOU  657  C   ASP A 103     4419   3720   3426    169  -1031   -168       C  
ATOM    658  O   ASP A 103      16.320  -8.255  -6.405  1.00 32.72           O  
ANISOU  658  O   ASP A 103     4744   3971   3716    164  -1258   -208       O  
ATOM    659  CB  ASP A 103      18.870  -9.518  -6.994  1.00 27.91           C  
ANISOU  659  CB  ASP A 103     4496   3241   2867    173   -925   -258       C  
ATOM    660  CG  ASP A 103      18.753 -10.804  -6.190  1.00 32.19           C  
ANISOU  660  CG  ASP A 103     4886   3778   3566     75   -921   -278       C  
ATOM    661  OD1 ASP A 103      18.770 -10.733  -4.935  1.00 31.15           O  
ANISOU  661  OD1 ASP A 103     4541   3713   3582     40   -830   -225       O  
ATOM    662  OD2 ASP A 103      18.714 -11.888  -6.813  1.00 34.59           O1-
ANISOU  662  OD2 ASP A 103     5315   3997   3830     38   -996   -346       O1-
ATOM    663  N   THR A 104      17.126  -7.597  -4.391  1.00 25.95           N  
ANISOU  663  N   THR A 104     3633   3225   3001    149   -923   -113       N  
ATOM    664  CA  THR A 104      15.816  -7.374  -3.762  1.00 26.29           C  
ANISOU  664  CA  THR A 104     3451   3303   3234    118  -1008    -88       C  
ATOM    665  C   THR A 104      15.344  -5.928  -3.934  1.00 30.44           C  
ANISOU  665  C   THR A 104     3941   3868   3757    196  -1042    -47       C  
ATOM    666  O   THR A 104      16.166  -5.019  -4.087  1.00 27.93           O  
ANISOU  666  O   THR A 104     3735   3570   3308    263   -933    -22       O  
ATOM    667  CB  THR A 104      15.845  -7.718  -2.257  1.00 28.81           C  
ANISOU  667  CB  THR A 104     3602   3654   3692     62   -841    -47       C  
ATOM    668  CG2 THR A 104      16.251  -9.168  -1.970  1.00 27.21           C  
ANISOU  668  CG2 THR A 104     3420   3403   3513    -12   -805    -74       C  
ATOM    669  OG1 THR A 104      16.712  -6.807  -1.583  1.00 25.47           O  
ANISOU  669  OG1 THR A 104     3204   3278   3197    111   -676     -5       O  
ATOM    670  N   VAL A 105      14.016  -5.719  -3.861  1.00 29.72           N  
ANISOU  670  N   VAL A 105     3672   3771   3849    185  -1180    -38       N  
ATOM    671  CA  VAL A 105      13.376  -4.402  -3.947  1.00 30.35           C  
ANISOU  671  CA  VAL A 105     3676   3875   3982    259  -1224      7       C  
ATOM    672  C   VAL A 105      13.893  -3.450  -2.839  1.00 31.63           C  
ANISOU  672  C   VAL A 105     3777   4099   4143    288   -974     63       C  
ATOM    673  O   VAL A 105      14.214  -2.298  -3.129  1.00 30.52           O  
ANISOU  673  O   VAL A 105     3712   3977   3906    367   -940     91       O  
ATOM    674  CB  VAL A 105      11.817  -4.517  -3.996  1.00 37.15           C  
ANISOU  674  CB  VAL A 105     4306   4690   5120    234  -1419      4       C  
ATOM    675  CG1 VAL A 105      11.246  -5.245  -2.776  1.00 37.36           C  
ANISOU  675  CG1 VAL A 105     4090   4704   5403    144  -1277     19       C  
ATOM    676  CG2 VAL A 105      11.146  -3.160  -4.189  1.00 37.91           C  
ANISOU  676  CG2 VAL A 105     4322   4792   5289    322  -1486     52       C  
ATOM    677  N   TYR A 106      14.024  -3.958  -1.599  1.00 27.44           N  
ANISOU  677  N   TYR A 106     3142   3584   3700    227   -805     77       N  
ATOM    678  CA  TYR A 106      14.460  -3.185  -0.435  1.00 26.25           C  
ANISOU  678  CA  TYR A 106     2964   3472   3539    248   -595    118       C  
ATOM    679  C   TYR A 106      15.897  -2.697  -0.522  1.00 28.07           C  
ANISOU  679  C   TYR A 106     3363   3721   3580    288   -508    111       C  
ATOM    680  O   TYR A 106      16.155  -1.541  -0.191  1.00 27.24           O  
ANISOU  680  O   TYR A 106     3265   3636   3450    341   -422    135       O  
ATOM    681  CB  TYR A 106      14.199  -3.946   0.874  1.00 27.83           C  
ANISOU  681  CB  TYR A 106     3069   3657   3848    181   -453    135       C  
ATOM    682  CG  TYR A 106      12.833  -4.595   0.931  1.00 31.76           C  
ANISOU  682  CG  TYR A 106     3378   4103   4587    129   -506    140       C  
ATOM    683  CD1 TYR A 106      11.672  -3.827   0.911  1.00 34.93           C  
ANISOU  683  CD1 TYR A 106     3605   4482   5184    160   -527    168       C  
ATOM    684  CD2 TYR A 106      12.700  -5.978   1.005  1.00 33.46           C  
ANISOU  684  CD2 TYR A 106     3568   4273   4874     48   -530    119       C  
ATOM    685  CE1 TYR A 106      10.411  -4.420   0.945  1.00 37.79           C  
ANISOU  685  CE1 TYR A 106     3751   4768   5839    110   -577    172       C  
ATOM    686  CE2 TYR A 106      11.444  -6.583   1.047  1.00 36.30           C  
ANISOU  686  CE2 TYR A 106     3727   4560   5507     -8   -573    121       C  
ATOM    687  CZ  TYR A 106      10.302  -5.799   1.017  1.00 44.70           C  
ANISOU  687  CZ  TYR A 106     4597   5592   6794     22   -598    147       C  
ATOM    688  OH  TYR A 106       9.059  -6.386   1.060  1.00 47.19           O  
ANISOU  688  OH  TYR A 106     4674   5810   7447    -35   -639    148       O  
ATOM    689  N   TYR A 107      16.827  -3.562  -0.975  1.00 23.18           N  
ANISOU  689  N   TYR A 107     2869   3079   2862    263   -523     78       N  
ATOM    690  CA  TYR A 107      18.232  -3.179  -1.138  1.00 20.89           C  
ANISOU  690  CA  TYR A 107     2708   2774   2456    298   -430     71       C  
ATOM    691  C   TYR A 107      18.339  -2.093  -2.216  1.00 24.69           C  
ANISOU  691  C   TYR A 107     3289   3241   2850    379   -453     81       C  
ATOM    692  O   TYR A 107      18.956  -1.058  -1.972  1.00 23.37           O  
ANISOU  692  O   TYR A 107     3138   3073   2669    424   -348    101       O  
ATOM    693  CB  TYR A 107      19.074  -4.400  -1.535  1.00 20.87           C  
ANISOU  693  CB  TYR A 107     2802   2723   2405    260   -430     36       C  
ATOM    694  CG  TYR A 107      20.550  -4.124  -1.728  1.00 20.94           C  
ANISOU  694  CG  TYR A 107     2908   2684   2363    294   -316     30       C  
ATOM    695  CD1 TYR A 107      21.015  -3.462  -2.865  1.00 23.00           C  
ANISOU  695  CD1 TYR A 107     3304   2899   2537    358   -278     29       C  
ATOM    696  CD2 TYR A 107      21.492  -4.627  -0.838  1.00 20.44           C  
ANISOU  696  CD2 TYR A 107     2813   2596   2358    264   -247     27       C  
ATOM    697  CE1 TYR A 107      22.376  -3.245  -3.069  1.00 23.90           C  
ANISOU  697  CE1 TYR A 107     3483   2938   2661    386   -136     26       C  
ATOM    698  CE2 TYR A 107      22.856  -4.434  -1.042  1.00 21.33           C  
ANISOU  698  CE2 TYR A 107     2973   2637   2494    292   -153     19       C  
ATOM    699  CZ  TYR A 107      23.294  -3.734  -2.154  1.00 27.37           C  
ANISOU  699  CZ  TYR A 107     3839   3351   3211    350    -80     18       C  
ATOM    700  OH  TYR A 107      24.640  -3.545  -2.355  1.00 27.32           O  
ANISOU  700  OH  TYR A 107     3853   3245   3283    376     51     14       O  
ATOM    701  N   LYS A 108      17.731  -2.332  -3.399  1.00 23.72           N  
ANISOU  701  N   LYS A 108     3253   3092   2667    399   -599     67       N  
ATOM    702  CA  LYS A 108      17.771  -1.404  -4.535  1.00 24.32           C  
ANISOU  702  CA  LYS A 108     3484   3134   2621    488   -638     84       C  
ATOM    703  C   LYS A 108      17.217  -0.033  -4.170  1.00 29.09           C  
ANISOU  703  C   LYS A 108     3988   3773   3290    544   -620    133       C  
ATOM    704  O   LYS A 108      17.836   0.978  -4.507  1.00 28.89           O  
ANISOU  704  O   LYS A 108     4062   3723   3194    610   -520    160       O  
ATOM    705  CB  LYS A 108      17.031  -1.977  -5.754  1.00 27.60           C  
ANISOU  705  CB  LYS A 108     4033   3504   2951    501   -858     54       C  
ATOM    706  CG  LYS A 108      17.741  -3.150  -6.418  1.00 30.87           C  
ANISOU  706  CG  LYS A 108     4632   3853   3246    471   -851      1       C  
ATOM    707  CD  LYS A 108      16.904  -3.687  -7.565  1.00 35.33           C  
ANISOU  707  CD  LYS A 108     5350   4360   3716    485  -1109    -42       C  
ATOM    708  CE  LYS A 108      17.483  -4.938  -8.165  1.00 43.40           C  
ANISOU  708  CE  LYS A 108     6561   5306   4624    448  -1106   -107       C  
ATOM    709  NZ  LYS A 108      16.586  -5.501  -9.208  1.00 53.68           N1+
ANISOU  709  NZ  LYS A 108     8019   6538   5838    454  -1401   -165       N1+
ATOM    710  N   LEU A 109      16.076  -0.001  -3.454  1.00 26.86           N  
ANISOU  710  N   LEU A 109     3504   3531   3168    516   -687    145       N  
ATOM    711  CA  LEU A 109      15.448   1.250  -3.027  1.00 27.50           C  
ANISOU  711  CA  LEU A 109     3471   3633   3343    569   -653    190       C  
ATOM    712  C   LEU A 109      16.317   1.988  -2.009  1.00 28.83           C  
ANISOU  712  C   LEU A 109     3623   3821   3510    573   -440    200       C  
ATOM    713  O   LEU A 109      16.498   3.196  -2.147  1.00 28.21           O  
ANISOU  713  O   LEU A 109     3577   3730   3411    639   -380    228       O  
ATOM    714  CB  LEU A 109      14.020   1.019  -2.500  1.00 28.88           C  
ANISOU  714  CB  LEU A 109     3422   3817   3734    538   -738    201       C  
ATOM    715  CG  LEU A 109      13.183   2.279  -2.189  1.00 34.46           C  
ANISOU  715  CG  LEU A 109     3996   4522   4577    603   -712    249       C  
ATOM    716  CD1 LEU A 109      12.971   3.148  -3.430  1.00 35.84           C  
ANISOU  716  CD1 LEU A 109     4282   4664   4673    702   -869    277       C  
ATOM    717  CD2 LEU A 109      11.854   1.903  -1.581  1.00 38.69           C  
ANISOU  717  CD2 LEU A 109     4285   5037   5380    564   -743    259       C  
ATOM    718  N   ALA A 110      16.900   1.258  -1.029  1.00 24.20           N  
ANISOU  718  N   ALA A 110     3006   3248   2941    504   -346    175       N  
ATOM    719  CA  ALA A 110      17.793   1.839  -0.024  1.00 22.87           C  
ANISOU  719  CA  ALA A 110     2845   3077   2767    504   -199    169       C  
ATOM    720  C   ALA A 110      19.006   2.508  -0.677  1.00 25.94           C  
ANISOU  720  C   ALA A 110     3353   3422   3083    549   -139    165       C  
ATOM    721  O   ALA A 110      19.353   3.621  -0.286  1.00 24.97           O  
ANISOU  721  O   ALA A 110     3221   3281   2984    585    -54    172       O  
ATOM    722  CB  ALA A 110      18.258   0.771   0.954  1.00 22.77           C  
ANISOU  722  CB  ALA A 110     2823   3067   2763    433   -164    144       C  
ATOM    723  N   LYS A 111      19.628   1.845  -1.679  1.00 23.80           N  
ANISOU  723  N   LYS A 111     3195   3111   2736    548   -162    152       N  
ATOM    724  CA  LYS A 111      20.802   2.357  -2.396  1.00 23.89           C  
ANISOU  724  CA  LYS A 111     3326   3046   2705    591    -56    155       C  
ATOM    725  C   LYS A 111      20.455   3.635  -3.164  1.00 29.04           C  
ANISOU  725  C   LYS A 111     4048   3674   3312    677    -35    198       C  
ATOM    726  O   LYS A 111      21.207   4.608  -3.093  1.00 28.33           O  
ANISOU  726  O   LYS A 111     3972   3529   3261    710     93    210       O  
ATOM    727  CB  LYS A 111      21.375   1.284  -3.342  1.00 27.01           C  
ANISOU  727  CB  LYS A 111     3853   3385   3022    578    -56    135       C  
ATOM    728  CG  LYS A 111      22.741   1.635  -3.926  1.00 34.51           C  
ANISOU  728  CG  LYS A 111     4907   4224   3981    613    119    137       C  
ATOM    729  CD  LYS A 111      23.331   0.470  -4.705  1.00 41.33           C  
ANISOU  729  CD  LYS A 111     5899   5016   4787    598    157    113       C  
ATOM    730  CE  LYS A 111      24.787   0.684  -5.042  1.00 52.37           C  
ANISOU  730  CE  LYS A 111     7345   6279   6275    622    374    114       C  
ATOM    731  NZ  LYS A 111      24.968   1.602  -6.195  1.00 64.62           N1+
ANISOU  731  NZ  LYS A 111     9087   7736   7731    709    514    156       N1+
ATOM    732  N   LYS A 112      19.302   3.628  -3.867  1.00 27.18           N  
ANISOU  732  N   LYS A 112     3850   3465   3014    712   -178    222       N  
ATOM    733  CA  LYS A 112      18.800   4.750  -4.663  1.00 28.21           C  
ANISOU  733  CA  LYS A 112     4065   3565   3090    805   -207    272       C  
ATOM    734  C   LYS A 112      18.516   5.962  -3.778  1.00 31.41           C  
ANISOU  734  C   LYS A 112     4327   3994   3613    828   -135    296       C  
ATOM    735  O   LYS A 112      18.988   7.061  -4.085  1.00 31.18           O  
ANISOU  735  O   LYS A 112     4367   3908   3570    890    -24    327       O  
ATOM    736  CB  LYS A 112      17.531   4.337  -5.431  1.00 32.33           C  
ANISOU  736  CB  LYS A 112     4619   4101   3562    830   -443    282       C  
ATOM    737  CG  LYS A 112      17.079   5.345  -6.486  1.00 44.47           C  
ANISOU  737  CG  LYS A 112     6307   5585   5006    943   -523    340       C  
ATOM    738  CD  LYS A 112      15.728   4.969  -7.065  0.00 56.48           C  
ANISOU  738  CD  LYS A 112     7811   7110   6537    964   -818    342       C  
ATOM    739  CE  LYS A 112      15.196   6.010  -8.017  0.00 69.31           C  
ANISOU  739  CE  LYS A 112     9584   8673   8078   1088   -936    406       C  
ATOM    740  NZ  LYS A 112      13.849   5.648  -8.529  0.00 80.40           N1+
ANISOU  740  NZ  LYS A 112    10943  10064   9541   1111  -1276    403       N1+
ATOM    741  N   ILE A 113      17.759   5.757  -2.684  1.00 28.00           N  
ANISOU  741  N   ILE A 113     3713   3629   3299    780   -171    280       N  
ATOM    742  CA  ILE A 113      17.393   6.827  -1.757  1.00 27.89           C  
ANISOU  742  CA  ILE A 113     3584   3625   3390    802    -87    294       C  
ATOM    743  C   ILE A 113      18.573   7.388  -0.969  1.00 29.14           C  
ANISOU  743  C   ILE A 113     3756   3750   3566    783     69    263       C  
ATOM    744  O   ILE A 113      18.624   8.601  -0.759  1.00 28.44           O  
ANISOU  744  O   ILE A 113     3658   3627   3520    830    150    277       O  
ATOM    745  CB  ILE A 113      16.104   6.570  -0.930  1.00 31.94           C  
ANISOU  745  CB  ILE A 113     3923   4183   4030    776   -132    297       C  
ATOM    746  CG1 ILE A 113      16.322   5.571   0.221  1.00 31.88           C  
ANISOU  746  CG1 ILE A 113     3862   4204   4046    687    -77    255       C  
ATOM    747  CG2 ILE A 113      14.933   6.169  -1.847  1.00 34.81           C  
ANISOU  747  CG2 ILE A 113     4242   4548   4436    801   -325    326       C  
ATOM    748  CD1 ILE A 113      15.228   5.580   1.305  1.00 40.79           C  
ANISOU  748  CD1 ILE A 113     4849   5342   5307    669    -16    264       C  
ATOM    749  N   LEU A 114      19.554   6.526  -0.598  1.00 24.32           N  
ANISOU  749  N   LEU A 114     3169   3131   2941    719     93    218       N  
ATOM    750  CA  LEU A 114      20.762   6.972   0.102  1.00 22.89           C  
ANISOU  750  CA  LEU A 114     2990   2893   2815    699    189    180       C  
ATOM    751  C   LEU A 114      21.537   7.973  -0.769  1.00 27.34           C  
ANISOU  751  C   LEU A 114     3625   3367   3397    756    291    203       C  
ATOM    752  O   LEU A 114      21.916   9.043  -0.285  1.00 26.38           O  
ANISOU  752  O   LEU A 114     3475   3194   3356    773    366    191       O  
ATOM    753  CB  LEU A 114      21.667   5.779   0.482  1.00 21.97           C  
ANISOU  753  CB  LEU A 114     2876   2764   2707    630    165    137       C  
ATOM    754  CG  LEU A 114      22.989   6.136   1.192  1.00 25.66           C  
ANISOU  754  CG  LEU A 114     3325   3148   3276    608    210     91       C  
ATOM    755  CD1 LEU A 114      22.742   6.838   2.523  1.00 26.05           C  
ANISOU  755  CD1 LEU A 114     3347   3202   3348    602    196     58       C  
ATOM    756  CD2 LEU A 114      23.844   4.914   1.402  1.00 25.64           C  
ANISOU  756  CD2 LEU A 114     3317   3119   3306    554    164     61       C  
ATOM    757  N   HIS A 115      21.743   7.622  -2.054  1.00 25.60           N  
ANISOU  757  N   HIS A 115     3518   3111   3099    787    304    235       N  
ATOM    758  CA  HIS A 115      22.440   8.444  -3.045  1.00 26.78           C  
ANISOU  758  CA  HIS A 115     3781   3149   3244    851    441    273       C  
ATOM    759  C   HIS A 115      21.696   9.775  -3.243  1.00 31.97           C  
ANISOU  759  C   HIS A 115     4452   3801   3893    928    456    323       C  
ATOM    760  O   HIS A 115      22.303  10.842  -3.116  1.00 31.64           O  
ANISOU  760  O   HIS A 115     4402   3675   3945    953    588    330       O  
ATOM    761  CB  HIS A 115      22.561   7.667  -4.373  1.00 28.71           C  
ANISOU  761  CB  HIS A 115     4206   3355   3349    880    445    300       C  
ATOM    762  CG  HIS A 115      23.430   8.327  -5.396  1.00 33.72           C  
ANISOU  762  CG  HIS A 115     5002   3844   3968    945    642    343       C  
ATOM    763  CD2 HIS A 115      24.723   8.088  -5.716  1.00 36.36           C  
ANISOU  763  CD2 HIS A 115     5376   4051   4388    933    831    332       C  
ATOM    764  ND1 HIS A 115      22.940   9.318  -6.224  1.00 36.91           N  
ANISOU  764  ND1 HIS A 115     5551   4203   4271   1041    673    413       N  
ATOM    765  CE1 HIS A 115      23.953   9.671  -7.000  1.00 37.37           C  
ANISOU  765  CE1 HIS A 115     5755   4106   4337   1083    901    445       C  
ATOM    766  NE2 HIS A 115      25.045   8.956  -6.733  1.00 37.48           N  
ANISOU  766  NE2 HIS A 115     5697   4062   4480   1018   1014    397       N  
ATOM    767  N   ALA A 116      20.376   9.703  -3.490  1.00 29.53           N  
ANISOU  767  N   ALA A 116     4143   3569   3509    962    313    357       N  
ATOM    768  CA  ALA A 116      19.510  10.865  -3.688  1.00 30.79           C  
ANISOU  768  CA  ALA A 116     4298   3721   3679   1044    295    412       C  
ATOM    769  C   ALA A 116      19.487  11.797  -2.469  1.00 33.58           C  
ANISOU  769  C   ALA A 116     4510   4077   4172   1029    377    384       C  
ATOM    770  O   ALA A 116      19.588  13.012  -2.634  1.00 34.02           O  
ANISOU  770  O   ALA A 116     4591   4064   4271   1090    472    417       O  
ATOM    771  CB  ALA A 116      18.103  10.413  -4.036  1.00 32.45           C  
ANISOU  771  CB  ALA A 116     4480   4000   3849   1070     92    440       C  
ATOM    772  N   GLY A 117      19.398  11.213  -1.271  1.00 28.33           N  
ANISOU  772  N   GLY A 117     3729   3474   3563    952    351    324       N  
ATOM    773  CA  GLY A 117      19.374  11.938  -0.004  1.00 27.62           C  
ANISOU  773  CA  GLY A 117     3554   3374   3565    934    420    282       C  
ATOM    774  C   GLY A 117      20.662  12.673   0.299  1.00 30.23           C  
ANISOU  774  C   GLY A 117     3911   3607   3967    921    527    239       C  
ATOM    775  O   GLY A 117      20.627  13.823   0.744  1.00 29.73           O  
ANISOU  775  O   GLY A 117     3832   3491   3974    951    601    230       O  
ATOM    776  N   PHE A 118      21.813  12.023   0.027  1.00 26.18           N  
ANISOU  776  N   PHE A 118     3429   3051   3467    876    540    213       N  
ATOM    777  CA  PHE A 118      23.119  12.644   0.247  1.00 26.35           C  
ANISOU  777  CA  PHE A 118     3437   2949   3624    856    631    170       C  
ATOM    778  C   PHE A 118      23.466  13.731  -0.763  1.00 32.47           C  
ANISOU  778  C   PHE A 118     4272   3615   4452    925    778    227       C  
ATOM    779  O   PHE A 118      24.325  14.563  -0.480  1.00 33.61           O  
ANISOU  779  O   PHE A 118     4377   3639   4754    916    869    194       O  
ATOM    780  CB  PHE A 118      24.235  11.605   0.459  1.00 27.96           C  
ANISOU  780  CB  PHE A 118     3614   3120   3891    786    597    120       C  
ATOM    781  CG  PHE A 118      24.397  11.263   1.924  1.00 29.48           C  
ANISOU  781  CG  PHE A 118     3755   3335   4112    724    481     38       C  
ATOM    782  CD1 PHE A 118      23.447  10.489   2.586  1.00 32.44           C  
ANISOU  782  CD1 PHE A 118     4143   3825   4357    704    389     35       C  
ATOM    783  CD2 PHE A 118      25.482  11.738   2.649  1.00 32.31           C  
ANISOU  783  CD2 PHE A 118     4067   3577   4634    690    461    -34       C  
ATOM    784  CE1 PHE A 118      23.587  10.190   3.945  1.00 33.30           C  
ANISOU  784  CE1 PHE A 118     4265   3935   4453    660    300    -30       C  
ATOM    785  CE2 PHE A 118      25.624  11.433   4.009  1.00 35.16           C  
ANISOU  785  CE2 PHE A 118     4437   3941   4982    645    320   -111       C  
ATOM    786  CZ  PHE A 118      24.675  10.662   4.647  1.00 32.66           C  
ANISOU  786  CZ  PHE A 118     4179   3742   4489    635    252   -104       C  
ATOM    787  N   LYS A 119      22.762  13.754  -1.883  1.00 28.79           N  
ANISOU  787  N   LYS A 119     3909   3172   3857    998    789    313       N  
ATOM    788  CA  LYS A 119      22.889  14.832  -2.852  1.00 29.23           C  
ANISOU  788  CA  LYS A 119     4072   3118   3918   1083    931    387       C  
ATOM    789  C   LYS A 119      22.072  16.042  -2.420  1.00 33.05           C  
ANISOU  789  C   LYS A 119     4509   3608   4440   1134    929    406       C  
ATOM    790  O   LYS A 119      22.495  17.151  -2.530  1.00 32.99           O  
ANISOU  790  O   LYS A 119     4515   3483   4536   1169   1067    422       O  
ATOM    791  CB  LYS A 119      22.464  14.387  -4.242  1.00 20.00           C  
ATOM    792  CG  LYS A 119      23.460  13.444  -4.884  1.00 20.00           C  
ATOM    793  CD  LYS A 119      23.287  13.269  -6.368  1.00 20.00           C  
ATOM    794  CE  LYS A 119      24.633  12.952  -7.004  1.00 20.00           C  
ATOM    795  NZ  LYS A 119      24.903  13.696  -8.274  1.00 20.00           N1+
ATOM    796  N   MET A 120      20.891  15.763  -1.930  1.00 29.88           N  
ANISOU  796  N   MET A 120     4042   3328   3983   1137    791    402       N  
ATOM    797  CA  MET A 120      19.957  16.779  -1.428  1.00 30.13           C  
ANISOU  797  CA  MET A 120     4012   3366   4069   1187    796    417       C  
ATOM    798  C   MET A 120      20.522  17.495  -0.190  1.00 33.00           C  
ANISOU  798  C   MET A 120     4305   3672   4562   1139    878    330       C  
ATOM    799  O   MET A 120      20.370  18.711  -0.055  1.00 33.99           O  
ANISOU  799  O   MET A 120     4428   3722   4766   1188    967    342       O  
ATOM    800  CB  MET A 120      18.604  16.119  -1.104  1.00 32.42           C  
ANISOU  800  CB  MET A 120     4222   3776   4319   1190    654    428       C  
ATOM    801  CG  MET A 120      17.558  17.084  -0.561  1.00 36.85           C  
ANISOU  801  CG  MET A 120     4699   4330   4972   1247    682    448       C  
ATOM    802  SD  MET A 120      16.046  16.258  -0.027  1.00 41.42           S  
ANISOU  802  SD  MET A 120     5136   5010   5590   1236    567    454       S  
ATOM    803  CE  MET A 120      16.579  15.524   1.447  1.00 36.95           C  
ANISOU  803  CE  MET A 120     4549   4479   5010   1124    624    347       C  
ATOM    804  N   MET A 121      21.163  16.732   0.704  1.00 28.07           N  
ANISOU  804  N   MET A 121     3642   3070   3953   1047    830    241       N  
ATOM    805  CA  MET A 121      21.733  17.242   1.949  1.00 27.27           C  
ANISOU  805  CA  MET A 121     3512   2904   3945    997    847    141       C  
ATOM    806  C   MET A 121      23.262  17.281   1.872  1.00 30.46           C  
ANISOU  806  C   MET A 121     3903   3188   4481    945    874     89       C  
ATOM    807  O   MET A 121      23.937  17.117   2.888  1.00 29.97           O  
ANISOU  807  O   MET A 121     3818   3085   4485    880    799     -9       O  
ATOM    808  CB  MET A 121      21.239  16.399   3.141  1.00 28.68           C  
ANISOU  808  CB  MET A 121     3682   3172   4044    945    750     80       C  
ATOM    809  CG  MET A 121      19.723  16.342   3.246  1.00 31.81           C  
ANISOU  809  CG  MET A 121     4053   3657   4378    992    757    133       C  
ATOM    810  SD  MET A 121      19.095  15.300   4.580  1.00 34.54           S  
ANISOU  810  SD  MET A 121     4409   4077   4639    937    713     81       S  
ATOM    811  CE  MET A 121      19.492  13.641   3.957  1.00 30.56           C  
ANISOU  811  CE  MET A 121     3887   3659   4066    877    588    102       C  
ATOM    812  N   SER A 122      23.807  17.528   0.665  1.00 27.91           N  
ANISOU  812  N   SER A 122     3605   2787   4211    981    985    156       N  
ATOM    813  CA  SER A 122      25.256  17.584   0.431  1.00 27.96           C  
ANISOU  813  CA  SER A 122     3573   2646   4405    938   1063    123       C  
ATOM    814  C   SER A 122      25.892  18.780   1.125  1.00 32.69           C  
ANISOU  814  C   SER A 122     4111   3096   5214    918   1108     49       C  
ATOM    815  O   SER A 122      25.195  19.755   1.418  1.00 32.28           O  
ANISOU  815  O   SER A 122     4084   3042   5137    961   1138     54       O  
ATOM    816  CB  SER A 122      25.555  17.646  -1.066  1.00 30.56           C  
ANISOU  816  CB  SER A 122     3985   2902   4724    997   1230    227       C  
ATOM    817  OG  SER A 122      25.159  18.885  -1.633  1.00 35.93           O  
ANISOU  817  OG  SER A 122     4732   3510   5411   1080   1361    298       O  
ATOM    818  N   LYS A 123      27.222  18.720   1.358  1.00 30.56           N  
ANISOU  818  N   LYS A 123     3749   2684   5179    853   1108    -20       N  
ATOM    819  CA  LYS A 123      27.974  19.829   1.963  1.00 31.59           C  
ANISOU  819  CA  LYS A 123     3804   2637   5564    823   1126   -104       C  
ATOM    820  C   LYS A 123      27.821  21.098   1.120  1.00 35.89           C  
ANISOU  820  C   LYS A 123     4381   3072   6182    893   1351    -24       C  
ATOM    821  O   LYS A 123      27.693  22.188   1.681  1.00 34.09           O  
ANISOU  821  O   LYS A 123     4146   2768   6039    899   1360    -73       O  
ATOM    822  CB  LYS A 123      29.452  19.458   2.148  1.00 35.11           C  
ANISOU  822  CB  LYS A 123     4109   2921   6310    746   1083   -177       C  
ATOM    823  CG  LYS A 123      29.697  18.548   3.344  1.00 50.69           C  
ANISOU  823  CG  LYS A 123     6055   4952   8253    677    806   -286       C  
ATOM    824  N   GLU A 124      27.772  20.940  -0.225  1.00 33.37           N  
ANISOU  824  N   GLU A 124     4135   2743   5802    955   1532    103       N  
ATOM    825  CA  GLU A 124      27.569  22.031  -1.184  1.00 34.40           C  
ANISOU  825  CA  GLU A 124     4352   2769   5952   1042   1756    208       C  
ATOM    826  C   GLU A 124      26.213  22.716  -0.945  1.00 36.55           C  
ANISOU  826  C   GLU A 124     4699   3152   6036   1113   1699    242       C  
ATOM    827  O   GLU A 124      26.161  23.940  -0.823  1.00 35.49           O  
ANISOU  827  O   GLU A 124     4560   2906   6017   1144   1796    242       O  
ATOM    828  CB  GLU A 124      27.664  21.499  -2.627  1.00 36.47           C  
ANISOU  828  CB  GLU A 124     4750   3012   6096   1105   1924    336       C  
ATOM    829  CG  GLU A 124      27.479  22.557  -3.705  1.00 50.60           C  
ANISOU  829  CG  GLU A 124     6687   4674   7863   1211   2161    462       C  
ATOM    830  CD  GLU A 124      27.302  22.020  -5.113  1.00 80.18           C  
ANISOU  830  CD  GLU A 124    10659   8418  11385   1297   2285    593       C  
ATOM    831  OE1 GLU A 124      28.099  22.409  -5.997  1.00 80.06           O  
ANISOU  831  OE1 GLU A 124    10738   8199  11481   1334   2567    665       O  
ATOM    832  OE2 GLU A 124      26.360  21.226  -5.340  1.00 77.23           O1-
ANISOU  832  OE2 GLU A 124    10385   8228  10729   1330   2106    622       O1-
ATOM    833  N   ARG A 125      25.133  21.916  -0.863  1.00 32.30           N  
ANISOU  833  N   ARG A 125     4212   2815   5245   1136   1549    267       N  
ATOM    834  CA  ARG A 125      23.777  22.416  -0.642  1.00 32.33           C  
ANISOU  834  CA  ARG A 125     4253   2918   5112   1206   1494    305       C  
ATOM    835  C   ARG A 125      23.609  23.026   0.751  1.00 35.47           C  
ANISOU  835  C   ARG A 125     4581   3302   5592   1164   1434    190       C  
ATOM    836  O   ARG A 125      22.934  24.047   0.889  1.00 35.72           O  
ANISOU  836  O   ARG A 125     4631   3300   5640   1226   1495    212       O  
ATOM    837  CB  ARG A 125      22.731  21.330  -0.943  1.00 32.59           C  
ANISOU  837  CB  ARG A 125     4327   3138   4917   1232   1354    358       C  
ATOM    838  CG  ARG A 125      22.610  21.040  -2.437  1.00 43.50           C  
ANISOU  838  CG  ARG A 125     5845   4512   6172   1309   1404    483       C  
ATOM    839  CD  ARG A 125      21.308  20.359  -2.801  1.00 56.46           C  
ANISOU  839  CD  ARG A 125     7525   6305   7620   1360   1238    542       C  
ATOM    840  NE  ARG A 125      21.205  20.124  -4.242  1.00 68.79           N  
ANISOU  840  NE  ARG A 125     9270   7838   9031   1442   1250    652       N  
ATOM    841  CZ  ARG A 125      20.656  20.973  -5.107  1.00 86.46           C  
ANISOU  841  CZ  ARG A 125    11636  10007  11206   1561   1282    760       C  
ATOM    842  NH1 ARG A 125      20.150  22.128  -4.687  1.00 74.15           N1+
ANISOU  842  NH1 ARG A 125    10011   8409   9754   1609   1321    777       N1+
ATOM    843  NH2 ARG A 125      20.611  20.675  -6.398  1.00 75.20           N  
ANISOU  843  NH2 ARG A 125    10432   8541   9601   1638   1274    854       N  
ATOM    844  N   LEU A 126      24.277  22.446   1.766  1.00 31.57           N  
ANISOU  844  N   LEU A 126     4031   2810   5153   1066   1315     65       N  
ATOM    845  CA  LEU A 126      24.224  22.969   3.134  1.00 31.97           C  
ANISOU  845  CA  LEU A 126     4078   2822   5246   1028   1240    -59       C  
ATOM    846  C   LEU A 126      25.002  24.278   3.280  1.00 36.17           C  
ANISOU  846  C   LEU A 126     4581   3148   6014   1018   1333   -116       C  
ATOM    847  O   LEU A 126      24.568  25.155   4.031  1.00 34.43           O  
ANISOU  847  O   LEU A 126     4401   2879   5803   1035   1343   -176       O  
ATOM    848  CB  LEU A 126      24.663  21.929   4.174  1.00 31.56           C  
ANISOU  848  CB  LEU A 126     4023   2821   5146    940   1052   -169       C  
ATOM    849  CG  LEU A 126      23.746  20.711   4.332  1.00 35.25           C  
ANISOU  849  CG  LEU A 126     4527   3481   5387    944    966   -131       C  
ATOM    850  CD1 LEU A 126      24.454  19.594   5.066  1.00 35.21           C  
ANISOU  850  CD1 LEU A 126     4522   3497   5357    861    798   -214       C  
ATOM    851  CD2 LEU A 126      22.423  21.072   5.004  1.00 38.12           C  
ANISOU  851  CD2 LEU A 126     4950   3913   5622    993    997   -127       C  
ATOM    852  N   LEU A 127      26.129  24.425   2.543  1.00 33.74           N  
ANISOU  852  N   LEU A 127     4207   2699   5915    993   1426    -95       N  
ATOM    853  CA  LEU A 127      26.916  25.665   2.545  1.00 35.12           C  
ANISOU  853  CA  LEU A 127     4328   2648   6369    980   1541   -138       C  
ATOM    854  C   LEU A 127      26.106  26.809   1.913  1.00 38.72           C  
ANISOU  854  C   LEU A 127     4853   3069   6789   1083   1728    -33       C  
ATOM    855  O   LEU A 127      26.126  27.926   2.438  1.00 38.15           O  
ANISOU  855  O   LEU A 127     4777   2870   6846   1085   1770    -96       O  
ATOM    856  CB  LEU A 127      28.268  25.476   1.819  1.00 36.28           C  
ANISOU  856  CB  LEU A 127     4368   2631   6785    934   1644   -123       C  
ATOM    857  CG  LEU A 127      29.155  26.726   1.643  1.00 43.94           C  
ANISOU  857  CG  LEU A 127     5254   3333   8110    918   1809   -149       C  
ATOM    858  CD1 LEU A 127      29.736  27.201   2.975  1.00 45.69           C  
ANISOU  858  CD1 LEU A 127     5393   3430   8538    829   1611   -338       C  
ATOM    859  CD2 LEU A 127      30.276  26.460   0.660  1.00 47.18           C  
ANISOU  859  CD2 LEU A 127     5573   3583   8770    899   2000    -85       C  
ATOM    860  N   ALA A 128      25.378  26.524   0.807  1.00 35.42           N  
ANISOU  860  N   ALA A 128     4512   2752   6192   1173   1817    122       N  
ATOM    861  CA  ALA A 128      24.525  27.509   0.124  1.00 36.27           C  
ANISOU  861  CA  ALA A 128     4703   2833   6247   1290   1957    241       C  
ATOM    862  C   ALA A 128      23.402  27.984   1.051  1.00 40.18           C  
ANISOU  862  C   ALA A 128     5204   3406   6656   1322   1880    196       C  
ATOM    863  O   ALA A 128      23.085  29.172   1.065  1.00 40.42           O  
ANISOU  863  O   ALA A 128     5254   3329   6773   1381   1992    216       O  
ATOM    864  CB  ALA A 128      23.941  26.916  -1.150  1.00 36.84           C  
ANISOU  864  CB  ALA A 128     4881   3003   6114   1379   1986    401       C  
ATOM    865  N   LEU A 129      22.842  27.063   1.858  1.00 35.97           N  
ANISOU  865  N   LEU A 129     4660   3036   5971   1285   1714    133       N  
ATOM    866  CA  LEU A 129      21.793  27.367   2.829  1.00 35.75           C  
ANISOU  866  CA  LEU A 129     4649   3067   5868   1311   1677     84       C  
ATOM    867  C   LEU A 129      22.362  28.200   3.993  1.00 39.91           C  
ANISOU  867  C   LEU A 129     5192   3446   6526   1253   1682    -72       C  
ATOM    868  O   LEU A 129      21.721  29.166   4.417  1.00 39.25           O  
ANISOU  868  O   LEU A 129     5144   3300   6470   1306   1768    -88       O  
ATOM    869  CB  LEU A 129      21.132  26.064   3.321  1.00 34.85           C  
ANISOU  869  CB  LEU A 129     4531   3140   5568   1283   1535     67       C  
ATOM    870  CG  LEU A 129      20.052  26.174   4.407  1.00 39.85           C  
ANISOU  870  CG  LEU A 129     5192   3824   6127   1304   1534     17       C  
ATOM    871  CD1 LEU A 129      18.848  27.012   3.951  1.00 40.76           C  
ANISOU  871  CD1 LEU A 129     5280   3929   6278   1424   1649    124       C  
ATOM    872  CD2 LEU A 129      19.623  24.805   4.884  1.00 41.54           C  
ANISOU  872  CD2 LEU A 129     5405   4192   6187   1261   1419      0       C  
ATOM    873  N   LYS A 130      23.571  27.835   4.488  1.00 37.06           N  
ANISOU  873  N   LYS A 130     4807   3013   6260   1148   1576   -191       N  
ATOM    874  CA  LYS A 130      24.274  28.552   5.561  1.00 37.96           C  
ANISOU  874  CA  LYS A 130     4947   2960   6514   1083   1517   -358       C  
ATOM    875  C   LYS A 130      24.594  29.987   5.131  1.00 42.92           C  
ANISOU  875  C   LYS A 130     5547   3390   7371   1115   1685   -343       C  
ATOM    876  O   LYS A 130      24.417  30.918   5.926  1.00 42.91           O  
ANISOU  876  O   LYS A 130     5609   3278   7416   1119   1701   -440       O  
ATOM    877  CB  LYS A 130      25.566  27.821   5.956  1.00 40.66           C  
ANISOU  877  CB  LYS A 130     5236   3246   6967    971   1336   -467       C  
ATOM    878  CG  LYS A 130      25.366  26.701   6.966  0.00 54.92           C  
ANISOU  878  CG  LYS A 130     7126   5180   8562    927   1130   -549       C  
ATOM    879  CD  LYS A 130      26.691  26.266   7.584  0.00 65.94           C  
ANISOU  879  CD  LYS A 130     8484   6463  10108    824    908   -685       C  
ATOM    880  CE  LYS A 130      27.248  25.002   6.975  0.00 76.08           C  
ANISOU  880  CE  LYS A 130     9664   7836  11408    787    841   -624       C  
ATOM    881  NZ  LYS A 130      28.505  24.581   7.647  0.00 86.28           N1+
ANISOU  881  NZ  LYS A 130    10900   9001  12881    695    601   -756       N1+
ATOM    882  N   ARG A 131      25.034  30.167   3.862  1.00 39.62           N  
ANISOU  882  N   ARG A 131     5058   2913   7082   1145   1829   -218       N  
ATOM    883  CA  ARG A 131      25.349  31.483   3.288  1.00 40.92           C  
ANISOU  883  CA  ARG A 131     5204   2877   7468   1184   2029   -173       C  
ATOM    884  C   ARG A 131      24.099  32.358   3.163  1.00 44.97           C  
ANISOU  884  C   ARG A 131     5794   3414   7879   1302   2149    -89       C  
ATOM    885  O   ARG A 131      24.184  33.573   3.354  1.00 45.63           O  
ANISOU  885  O   ARG A 131     5888   3325   8126   1320   2261   -124       O  
ATOM    886  CB  ARG A 131      26.067  31.341   1.937  1.00 41.64           C  
ANISOU  886  CB  ARG A 131     5248   2893   7679   1201   2189    -40       C  
ATOM    887  CG  ARG A 131      27.545  31.007   2.084  1.00 53.26           C  
ANISOU  887  CG  ARG A 131     6595   4218   9425   1085   2148   -138       C  
ATOM    888  CD  ARG A 131      28.212  30.759   0.748  1.00 64.40           C  
ANISOU  888  CD  ARG A 131     7981   5546  10944   1108   2357      0       C  
ATOM    889  NE  ARG A 131      29.640  30.482   0.904  1.00 75.57           N  
ANISOU  889  NE  ARG A 131     9232   6785  12695    998   2344    -93       N  
ATOM    890  CZ  ARG A 131      30.439  30.063  -0.072  1.00 90.88           C  
ANISOU  890  CZ  ARG A 131    11125   8626  14781    995   2527     -5       C  
ATOM    891  NH1 ARG A 131      29.957  29.857  -1.293  1.00 77.45           N1+
ANISOU  891  NH1 ARG A 131     9574   6988  12866   1098   2726    176       N1+
ATOM    892  NH2 ARG A 131      31.724  29.839   0.165  1.00 79.47           N  
ANISOU  892  NH2 ARG A 131     9491   7000  13704    893   2508    -98       N  
ATOM    893  N   SER A 132      22.934  31.736   2.892  1.00 40.62           N  
ANISOU  893  N   SER A 132     5283   3062   7087   1378   2115     13       N  
ATOM    894  CA  SER A 132      21.656  32.449   2.793  1.00 40.95           C  
ANISOU  894  CA  SER A 132     5365   3130   7064   1496   2204     98       C  
ATOM    895  C   SER A 132      21.088  32.827   4.177  1.00 45.62           C  
ANISOU  895  C   SER A 132     5995   3709   7629   1482   2175    -39       C  
ATOM    896  O   SER A 132      20.142  33.610   4.249  1.00 45.68           O  
ANISOU  896  O   SER A 132     6022   3685   7650   1575   2283      7       O  
ATOM    897  CB  SER A 132      20.645  31.643   1.981  1.00 44.32           C  
ANISOU  897  CB  SER A 132     5795   3743   7301   1581   2152    251       C  
ATOM    898  OG  SER A 132      20.231  30.472   2.664  1.00 53.21           O  
ANISOU  898  OG  SER A 132     6901   5042   8272   1529   2000    190       O  
ATOM    899  N   MET A 133      21.667  32.286   5.269  1.00 42.66           N  
ANISOU  899  N   MET A 133     5653   3340   7217   1374   2036   -206       N  
ATOM    900  CA  MET A 133      21.250  32.591   6.645  1.00 43.89           C  
ANISOU  900  CA  MET A 133     5915   3455   7305   1358   2013   -352       C  
ATOM    901  C   MET A 133      21.968  33.835   7.195  1.00 50.04           C  
ANISOU  901  C   MET A 133     6745   3995   8272   1322   2054   -486       C  
ATOM    902  O   MET A 133      21.675  34.264   8.313  1.00 51.03           O  
ANISOU  902  O   MET A 133     7004   4046   8340   1317   2050   -618       O  
ATOM    903  CB  MET A 133      21.475  31.387   7.572  1.00 45.89           C  
ANISOU  903  CB  MET A 133     6237   3815   7385   1274   1825   -461       C  
ATOM    904  CG  MET A 133      20.459  30.294   7.403  1.00 48.97           C  
ANISOU  904  CG  MET A 133     6606   4418   7585   1315   1812   -358       C  
ATOM    905  SD  MET A 133      20.990  28.789   8.249  1.00 53.18           S  
ANISOU  905  SD  MET A 133     7210   5058   7938   1210   1592   -462       S  
ATOM    906  CE  MET A 133      19.735  27.671   7.707  1.00 48.78           C  
ANISOU  906  CE  MET A 133     6576   4725   7232   1267   1623   -308       C  
ATOM    907  N   SER A 134      22.896  34.415   6.406  1.00 47.31           N  
ANISOU  907  N   SER A 134     6308   3510   8158   1300   2110   -454       N  
ATOM    908  CA  SER A 134      23.659  35.607   6.785  1.00 72.90           C  
ANISOU  908  CA  SER A 134     9561   6498  11641   1257   2151   -574       C  
ATOM    909  C   SER A 134      22.794  36.866   6.733  1.00 90.35           C  
ANISOU  909  C   SER A 134    11822   8610  13897   1362   2358   -526       C  
ATOM    910  O   SER A 134      21.773  36.891   6.047  1.00 45.04           O  
ANISOU  910  O   SER A 134     6065   2980   8069   1475   2481   -360       O  
ATOM    911  CB  SER A 134      24.883  35.769   5.889  1.00 76.76           C  
ANISOU  911  CB  SER A 134     9912   6852  12402   1204   2191   -534       C  
ATOM    912  OG  SER A 134      24.516  35.964   4.533  1.00 85.11           O  
ANISOU  912  OG  SER A 134    10924   7941  13472   1301   2392   -321       O  
TER   
HETATM  913  N   5TU A 201      12.338  -2.866   4.806  1.00 32.78           N  
HETATM  914  C   5TU A 201      13.007  -1.560   4.808  1.00 30.89           C  
HETATM  915  O   5TU A 201      14.337  -4.075   4.988  1.00 30.69           O  
HETATM  916  C1  5TU A 201      10.992  -2.907   4.706  1.00 35.20           C  
HETATM  917  N1  5TU A 201       3.837  -4.350   3.336  1.00 51.03           N  
HETATM  918  O1  5TU A 201       3.830  -4.184   5.561  1.00 51.30           O  
HETATM  919  C2  5TU A 201      10.268  -4.111   4.689  1.00 37.31           C  
HETATM  920  C3  5TU A 201      10.951  -5.329   4.796  1.00 35.82           C  
HETATM  921  C4  5TU A 201      12.340  -5.361   4.884  1.00 33.55           C  
HETATM  922  C5  5TU A 201      13.047  -6.685   4.975  1.00 33.51           C  
HETATM  923  C6  5TU A 201      13.087  -4.073   4.893  1.00 32.36           C  
HETATM  924  C7  5TU A 201       8.770  -4.121   4.622  1.00 42.01           C  
HETATM  925  C8  5TU A 201       8.018  -3.100   5.227  1.00 44.15           C  
HETATM  926  C9  5TU A 201       6.618  -3.132   5.185  1.00 45.99           C  
HETATM  927  C10 5TU A 201       5.960  -4.194   4.551  1.00 47.94           C  
HETATM  928  C11 5TU A 201       6.703  -5.224   3.960  1.00 46.64           C  
HETATM  929  C12 5TU A 201       8.100  -5.185   3.997  1.00 44.51           C  
HETATM  930  C13 5TU A 201       4.457  -4.239   4.513  1.00 50.43           C  
HETATM  931  O   HOH A 301      13.358  -2.955  13.404  1.00 44.90           O  
HETATM  932  O   HOH A 302      25.516  -2.495  -4.594  1.00 37.22           O  
HETATM  933  O   HOH A 303      18.414 -14.368  -5.930  1.00 35.40           O  
HETATM  934  O   HOH A 304      15.945  -2.716   6.626  1.00 24.88           O  
HETATM  935  O   HOH A 305      22.019  10.386  14.410  1.00 44.47           O  
HETATM  936  O   HOH A 306      26.116  14.102  17.380  1.00 47.01           O  
HETATM  937  O   HOH A 307      25.544  19.847  10.205  1.00 30.00           O  
HETATM  938  O   HOH A 308      11.025   0.089   7.210  1.00 33.34           O  
HETATM  939  O   HOH A 309       4.426  -6.769  11.970  1.00 47.67           O  
HETATM  940  O   HOH A 310      24.183 -10.422  14.448  1.00 32.90           O  
HETATM  941  O   HOH A 311      18.739   2.552  16.192  1.00 43.30           O  
HETATM  942  O   HOH A 312      14.913  -9.625   1.477  1.00 31.86           O  
HETATM  943  O   HOH A 313      11.234  10.274  19.424  1.00 51.88           O  
HETATM  944  O   HOH A 314      22.558   7.635  13.834  1.00 43.28           O  
HETATM  945  O   HOH A 315      19.317   8.030  -6.571  1.00 41.61           O  
HETATM  946  O   HOH A 316      19.499   0.886  -6.626  1.00 34.92           O  
HETATM  947  O   HOH A 317      17.248 -12.330  -3.383  1.00 39.33           O  
HETATM  948  O   HOH A 318      18.871  14.516  -4.757  1.00 41.18           O  
HETATM  949  O   HOH A 319      23.490  30.905  -0.964  1.00 45.48           O  
HETATM  950  O   HOH A 320      24.873   6.181  10.122  1.00 32.53           O  
HETATM  951  O   HOH A 321      24.792  -8.038  13.246  1.00 34.68           O  
HETATM  952  O   HOH A 322      26.489  17.069  14.735  1.00 45.89           O  
HETATM  953  O   HOH A 323       6.349  -1.471  12.378  1.00 51.38           O  
HETATM  954  O   HOH A 324       9.013  22.279   6.350  1.00 44.64           O  
HETATM  955  O   HOH A 325       8.959  -8.771   2.325  1.00 47.31           O  
HETATM  956  O   HOH A 326      13.213   1.295  13.119  1.00 37.54           O  
HETATM  957  O   HOH A 327      21.535  -3.940  -6.527  1.00 29.07           O  
HETATM  958  O   HOH A 328      10.526  -9.115   4.551  1.00 47.17           O  
HETATM  959  O   HOH A 329      16.176  -0.563  10.147  1.00 28.58           O  
HETATM  960  O   HOH A 330       7.778   6.222   3.288  1.00 45.27           O  
HETATM  961  O   HOH A 331      26.002  12.391   8.920  1.00 31.00           O  
HETATM  962  O   HOH A 332       8.445   2.702  -2.273  1.00 42.89           O  
HETATM  963  O   HOH A 333      12.650  -6.531  14.085  1.00 38.33           O  
HETATM  964  O   HOH A 334      11.933  13.607  -3.807  1.00 51.70           O  
HETATM  965  O   HOH A 335       7.240  13.164   5.762  1.00 59.66           O  
HETATM  966  O   HOH A 336      15.948  -0.021   7.219  1.00 27.08           O  
HETATM  967  O   HOH A 337      18.286 -11.640   3.307  1.00 40.81           O  
HETATM  968  O   HOH A 338      22.800  15.437  20.121  1.00 52.87           O  
HETATM  969  O   HOH A 339       6.487  12.989   1.652  1.00 50.49           O  
HETATM  970  O   HOH A 340      16.817  -4.644  16.365  1.00 43.51           O  
HETATM  971  O   HOH A 341      18.015  -6.490  17.904  1.00 56.20           O  
HETATM  972  O   HOH A 342      21.282 -11.723  -4.467  1.00 25.67           O  
HETATM  973  O   HOH A 343       9.667 -14.108  12.642  1.00 67.63           O  
HETATM  974  O   HOH A 344      20.540  24.596  -0.333  1.00 49.16           O  
HETATM  975  O   HOH A 345      26.639  -5.412  -2.130  1.00 26.41           O  
HETATM  976  O   HOH A 346      16.895 -11.673  17.674  1.00 44.82           O  
HETATM  977  O   HOH A 347      18.496  20.544  -0.879  1.00 41.52           O  
HETATM  978  O   HOH A 348      25.116  -8.355   4.995  1.00 30.00           O  
HETATM  979  O   HOH A 349      27.707  14.756   3.439  1.00 38.38           O  
HETATM  980  O   HOH A 350      25.153   3.619   9.031  1.00 34.02           O  
HETATM  981  O   HOH A 351       7.639  12.798  18.712  1.00 51.02           O  
HETATM  982  O   HOH A 352      24.554  18.236  -4.265  1.00 39.02           O  
HETATM  983  O   HOH A 353      23.808  -0.801   9.305  1.00 43.00           O  
HETATM  984  O   HOH A 354       8.877  20.774   1.396  1.00 45.02           O  
HETATM  985  O   HOH A 355      15.702  20.472  -0.852  1.00 43.97           O  
HETATM  986  O   HOH A 356       9.817  -7.887  15.860  1.00 51.18           O  
HETATM  987  O   HOH A 357      28.498   5.923   8.189  1.00 40.94           O  
HETATM  988  O   HOH A 358      12.343 -14.286  13.187  1.00 49.86           O  
HETATM  989  O   HOH A 359      27.559  25.932  -2.228  1.00 45.90           O  
HETATM  990  O   HOH A 360      26.585  17.295   7.098  1.00 43.44           O  
HETATM  991  O   HOH A 361      22.224  -1.722  12.687  1.00 27.07           O  
HETATM  992  O   HOH A 362      13.437  -0.825  11.339  1.00 35.95           O  
HETATM  993  O   HOH A 363      26.867   3.437   2.947  1.00 34.11           O  
HETATM  994  O   HOH A 364      27.724   1.868  -6.788  1.00 63.61           O  
HETATM  995  O   HOH A 365      13.390  -1.120  -5.570  1.00 34.92           O  
HETATM  996  O   HOH A 366       6.332   7.278   8.249  1.00 49.15           O  
HETATM  997  O   HOH A 367      13.523   1.123   7.591  1.00 30.69           O  
HETATM  998  O   HOH A 368      29.976   3.808   4.875  1.00 62.50           O  
HETATM  999  O   HOH A 369      27.691   1.237   7.269  1.00 56.98           O  
HETATM 1000  O   HOH A 370      16.686  -8.336  -9.503  1.00 30.00           O  
HETATM 1001  O   HOH A 371      13.592  -7.698  -7.061  1.00 52.85           O  
HETATM 1002  O   HOH A 372      19.872   6.971  16.339  1.00 49.28           O  
HETATM 1003  O   HOH A 373      15.448  10.855  -6.189  1.00 58.10           O  
HETATM 1004  O   HOH A 374      17.314 -10.885   0.858  1.00 26.76           O  
HETATM 1005  O   HOH A 375      25.805   0.043   2.950  1.00 58.61           O  
HETATM 1006  O   HOH A 376       5.727   9.827  -4.342  1.00 60.87           O  
HETATM 1007  O   HOH A 377      15.314  18.508  15.857  1.00 50.10           O  
HETATM 1008  O   HOH A 378      16.766  -3.287 -11.183  1.00 43.52           O  
HETATM 1009  O   HOH A 379      27.280  28.637  -1.749  1.00 55.55           O  
HETATM 1010  O   HOH A 380      12.991   3.054  -7.334  1.00 62.01           O  
HETATM 1011  O   HOH A 381      23.608  -4.117  13.149  1.00 36.86           O  
HETATM 1012  O   HOH A 382      24.451 -14.927   2.609  1.00 38.27           O  
HETATM 1013  O   HOH A 383       7.285  -9.109  14.895  1.00 62.28           O  
HETATM 1014  O   HOH A 384      28.941  18.451  -1.449  1.00 36.30           O  
HETATM 1015  O   HOH A 385      19.158  22.927  -1.956  1.00 43.66           O  
HETATM 1016  O   HOH A 386       7.347   0.213   6.813  1.00 44.03           O  
HETATM 1017  O   HOH A 387       7.001  18.498   0.617  1.00 61.17           O  
HETATM 1018  O   HOH A 388      28.585  16.039   0.890  1.00 27.00           O  
HETATM 1019  O   HOH A 389       7.343  -1.946   8.538  1.00 46.53           O  
HETATM 1020  O   HOH A 390      15.956 -12.231  -8.071  1.00 56.61           O  
HETATM 1021  O   HOH A 391       5.257  26.870  13.948  1.00 73.99           O  
HETATM 1022  O   HOH A 392      12.542  -8.378  -3.489  1.00 40.09           O  
HETATM 1023  O   HOH A 393      32.148  27.642  -1.984  1.00 66.64           O  
HETATM 1024  O   HOH A 394      22.980 -12.804   2.516  1.00 40.37           O  
HETATM 1025  O   HOH A 395       7.574   4.639  13.486  1.00 69.06           O  
HETATM 1026  O   HOH A 396      27.418  14.006  -0.491  1.00 52.08           O  
HETATM 1027  O   HOH A 397      17.238  23.333  -4.698  1.00 66.41           O  
HETATM 1028  O   HOH A 398      20.398 -13.272   2.940  1.00 54.03           O  
HETATM 1029  O   HOH A 399      19.449  -7.140  20.122  1.00 59.44           O  
HETATM 1030  O   HOH A 400      27.174  -5.540   6.326  1.00 60.10           O  
HETATM 1031  O   HOH A 401      29.990  33.290  -0.869  1.00 64.35           O  
HETATM 1032  O   HOH A 402      27.341  14.290   7.138  1.00 47.66           O  
HETATM 1033  O   HOH A 403      21.327  24.942  -3.163  1.00 65.95           O  
HETATM 1034  O   HOH A 404      18.793 -14.468  11.137  1.00 59.39           O  
HETATM 1035  O   HOH A 405      14.785   1.179  -6.452  1.00 41.24           O  
HETATM 1036  O   HOH A 406      25.116   4.912  -5.144  1.00 51.49           O  
HETATM 1037  O   HOH A 407      24.176  35.493   0.432  1.00 67.10           O  
HETATM 1038  O   HOH A 408      19.566  17.137  -5.055  1.00 55.92           O  
HETATM 1039  O   HOH A 409      18.024 -15.104  -1.733  1.00 45.61           O  
HETATM 1040  O   HOH A 410      21.700 -11.061   6.282  1.00 55.79           O  
HETATM 1041  O   HOH A 411      27.782  -2.451  17.073  1.00 60.47           O  
HETATM 1042  O   HOH A 412       9.766   2.289  -4.850  1.00 41.13           O  
HETATM 1043  O   HOH A 413      22.444   4.667  -6.535  1.00 48.95           O  
HETATM 1044  O   HOH A 414       7.732 -13.683   6.389  1.00 65.86           O  
HETATM 1045  O   HOH A 415      26.743  -1.063   6.156  1.00 58.07           O  
HETATM 1046  O   HOH A 416       7.306 -12.495  15.202  1.00 58.22           O  
HETATM 1047  O   HOH A 417      22.416   4.106  16.789  1.00 54.34           O  
HETATM 1048  O   HOH A 418      19.176   1.337  18.620  1.00 61.93           O  
HETATM 1049  O   HOH A 419      14.500  -4.809  15.020  1.00 54.17           O  
HETATM 1050  O   HOH A 420      27.762  12.054  10.731  1.00 30.00           O  
HETATM 1051  O   HOH A 421      16.832   1.104  -8.284  1.00 65.86           O  
HETATM 1052  O   HOH A 422      21.093  -4.983  -9.062  1.00 52.30           O  
HETATM 1053  O   HOH A 423      26.257  10.082   7.615  1.00 30.45           O  
HETATM 1054  O   HOH A 424      24.343  -4.040  -6.366  1.00 33.67           O  
HETATM 1055  O   HOH A 425      18.824 -15.464   2.596  1.00 64.33           O  
HETATM 1056  O   HOH A 426      27.048  -0.867  -8.729  1.00 46.08           O  
HETATM 1057  O   HOH A 427      13.103 -11.116   3.303  1.00 69.83           O  
HETATM 1058  O   HOH A 428      25.524   1.083  10.093  1.00 45.73           O  
HETATM 1059  O   HOH A 429      14.544 -11.606  -4.702  1.00 56.61           O  
HETATM 1060  O   HOH A 430      12.748   0.919  15.746  1.00 49.43           O  
HETATM 1061  O   HOH A 431      24.705  10.724  14.721  1.00 53.92           O  
HETATM 1062  O   HOH A 432      15.675 -14.571  15.092  1.00 70.13           O  
HETATM 1063  O   HOH A 433      17.804 -17.719  -0.833  1.00 42.34           O  
HETATM 1064  O   HOH A 434       4.185  -3.363  11.493  1.00 63.80           O  
HETATM 1065  O   HOH A 435      28.897  13.087   4.885  1.00 30.00           O  
HETATM 1066  O   HOH A 436      24.870   0.026  12.841  1.00 58.69           O  
HETATM 1067  O   HOH A 437      26.938   7.971   9.361  1.00 32.87           O  
HETATM 1068  O   HOH A 438      13.330  -2.753  -7.766  1.00 41.29           O  
HETATM 1069  O   HOH A 439      30.073  25.446  -3.116  1.00 57.42           O  
HETATM 1070  O   HOH A 440      29.084  -0.521  -6.521  1.00 56.82           O  
HETATM 1071  O   HOH A 441      27.866  34.780   0.023  1.00 70.91           O  
HETATM 1072  O   HOH A 442       2.822   4.579   4.553  1.00 74.28           O  
HETATM 1073  O   HOH A 443      21.105  -1.376  -7.167  1.00 45.17           O  
HETATM 1074  O   HOH A 444      10.967   0.023  -5.850  1.00 46.53           O  
HETATM 1075  O   HOH A 445      16.766 -12.830  -0.860  1.00 36.56           O  
HETATM 1076  O   HOH A 446      12.991  -9.872  -0.708  1.00 42.63           O  
HETATM 1077  O   HOH A 447      32.523  21.119   4.086  1.00 57.31           O  
CONECT  913  914  916  923
CONECT  914  913
CONECT  915  923
CONECT  916  913  919
CONECT  917  930
CONECT  918  930
CONECT  919  916  920  924
CONECT  920  919  921
CONECT  921  920  922  923
CONECT  922  921
CONECT  923  921  913  915
CONECT  924  919  925  929
CONECT  925  924  926
CONECT  926  925  927
CONECT  927  926  928  930
CONECT  928  927  929
CONECT  929  924  928
CONECT  930  917  927  918
END
