# Supplementary material for: Solvent-Site Prediction for Fragment Docking and Its Implication on Fragment-Based Drug Discovery
Source: J Chem Inf Model. 2025 Nov 24;65(23):12959–77. doi: 10.1021/acs.jcim.5c02352 (PMC12690578; doi:10.1021/acs.jcim.5c02352)
Supplement: Supplementary file 3 [file ci5c02352_si_003.zip › Frag2Lead_dataset/2016-16/rec-lead.pdb]

ATOM      1  N   SER A  22       7.088  25.337  16.100  1.00 67.75           N  
ANISOU    1  N   SER A  22     8429   7324   9989   2337   2898   -839       N  
ATOM      2  CA  SER A  22       8.178  24.745  15.320  1.00 64.54           C  
ANISOU    2  CA  SER A  22     8105   7055   9361   2260   2562   -710       C  
ATOM      3  C   SER A  22       9.380  25.691  15.211  1.00 66.69           C  
ANISOU    3  C   SER A  22     8647   7226   9467   2250   2461   -675       C  
ATOM      4  O   SER A  22       9.201  26.901  15.077  1.00 68.48           O  
ANISOU    4  O   SER A  22     8895   7303   9819   2388   2532   -685       O  
ATOM      5  CB  SER A  22       7.688  24.361  13.927  1.00 67.99           C  
ANISOU    5  CB  SER A  22     8248   7600   9983   2402   2284   -607       C  
ATOM      6  OG  SER A  22       8.641  23.575  13.231  1.00 73.90           O  
ANISOU    6  OG  SER A  22     9080   8478  10518   2306   2028   -497       O  
ATOM      7  N   THR A  23      10.600  25.129  15.274  1.00 60.01           N  
ANISOU    7  N   THR A  23     7980   6435   8386   2087   2301   -645       N  
ATOM      8  CA  THR A  23      11.865  25.867  15.187  1.00 58.27           C  
ANISOU    8  CA  THR A  23     7960   6095   8085   2040   2205   -643       C  
ATOM      9  C   THR A  23      12.399  25.858  13.733  1.00 59.52           C  
ANISOU    9  C   THR A  23     8032   6280   8303   2104   2013   -488       C  
ATOM     10  O   THR A  23      11.970  25.005  12.954  1.00 57.25           O  
ANISOU   10  O   THR A  23     7588   6142   8023   2142   1888   -395       O  
ATOM     11  CB  THR A  23      12.908  25.255  16.150  1.00 64.59           C  
ANISOU   11  CB  THR A  23     8992   6890   8660   1838   2126   -741       C  
ATOM     12  CG2 THR A  23      12.490  25.325  17.611  1.00 64.76           C  
ANISOU   12  CG2 THR A  23     9242   6828   8537   1793   2328   -893       C  
ATOM     13  OG1 THR A  23      13.184  23.907  15.768  1.00 62.51           O  
ANISOU   13  OG1 THR A  23     8650   6799   8304   1742   1957   -668       O  
ATOM     14  N   PRO A  24      13.356  26.750  13.347  1.00 56.50           N  
ANISOU   14  N   PRO A  24     7776   5729   7964   2109   2007   -467       N  
ATOM     15  CA  PRO A  24      13.889  26.710  11.972  1.00 55.25           C  
ANISOU   15  CA  PRO A  24     7614   5547   7832   2167   1907   -312       C  
ATOM     16  C   PRO A  24      14.557  25.386  11.594  1.00 56.23           C  
ANISOU   16  C   PRO A  24     7694   5818   7852   2027   1748   -264       C  
ATOM     17  O   PRO A  24      14.491  25.006  10.426  1.00 54.42           O  
ANISOU   17  O   PRO A  24     7445   5634   7600   2108   1664   -129       O  
ATOM     18  CB  PRO A  24      14.896  27.857  11.956  1.00 58.05           C  
ANISOU   18  CB  PRO A  24     8125   5642   8289   2144   2023   -343       C  
ATOM     19  CG  PRO A  24      14.453  28.774  13.033  1.00 64.71           C  
ANISOU   19  CG  PRO A  24     9023   6382   9183   2166   2159   -486       C  
ATOM     20  CD  PRO A  24      13.970  27.857  14.111  1.00 59.84           C  
ANISOU   20  CD  PRO A  24     8368   5938   8431   2065   2122   -591       C  
ATOM     21  N   ILE A  25      15.191  24.684  12.570  1.00 52.50           N  
ANISOU   21  N   ILE A  25     7244   5402   7302   1836   1688   -377       N  
ATOM     22  CA  ILE A  25      15.826  23.381  12.331  1.00 50.77           C  
ANISOU   22  CA  ILE A  25     6975   5312   7002   1704   1529   -346       C  
ATOM     23  C   ILE A  25      14.748  22.323  12.075  1.00 52.68           C  
ANISOU   23  C   ILE A  25     7081   5774   7159   1749   1469   -278       C  
ATOM     24  O   ILE A  25      14.871  21.565  11.116  1.00 50.48           O  
ANISOU   24  O   ILE A  25     6737   5587   6855   1755   1360   -177       O  
ATOM     25  CB  ILE A  25      16.886  22.962  13.412  1.00 54.15           C  
ANISOU   25  CB  ILE A  25     7490   5693   7390   1518   1422   -495       C  
ATOM     26  CG1 ILE A  25      17.623  21.638  13.057  1.00 53.62           C  
ANISOU   26  CG1 ILE A  25     7355   5734   7284   1400   1248   -458       C  
ATOM     27  CG2 ILE A  25      16.305  22.897  14.825  1.00 55.98           C  
ANISOU   27  CG2 ILE A  25     7852   5947   7472   1492   1455   -621       C  
ATOM     28  CD1 ILE A  25      18.551  21.673  11.843  1.00 62.76           C  
ANISOU   28  CD1 ILE A  25     8448   6797   8602   1381   1256   -378       C  
ATOM     29  N   GLN A  26      13.665  22.323  12.889  1.00 49.94           N  
ANISOU   29  N   GLN A  26     6691   5482   6804   1786   1569   -345       N  
ATOM     30  CA  GLN A  26      12.540  21.396  12.742  1.00 49.50           C  
ANISOU   30  CA  GLN A  26     6452   5589   6765   1819   1560   -322       C  
ATOM     31  C   GLN A  26      11.878  21.548  11.371  1.00 53.70           C  
ANISOU   31  C   GLN A  26     6830   6155   7420   2005   1449   -216       C  
ATOM     32  O   GLN A  26      11.590  20.540  10.727  1.00 52.89           O  
ANISOU   32  O   GLN A  26     6601   6185   7310   2004   1307   -170       O  
ATOM     33  CB  GLN A  26      11.513  21.586  13.868  1.00 52.41           C  
ANISOU   33  CB  GLN A  26     6805   5929   7178   1828   1786   -435       C  
ATOM     34  CG  GLN A  26      11.921  20.909  15.174  1.00 59.23           C  
ANISOU   34  CG  GLN A  26     7885   6785   7837   1653   1866   -528       C  
ATOM     35  CD  GLN A  26      11.086  21.344  16.356  1.00 69.66           C  
ANISOU   35  CD  GLN A  26     9307   8003   9158   1666   2169   -644       C  
ATOM     36  NE2 GLN A  26      10.642  20.383  17.155  1.00 58.86           N  
ANISOU   36  NE2 GLN A  26     8000   6669   7696   1570   2325   -683       N  
ATOM     37  OE1 GLN A  26      10.872  22.535  16.597  1.00 64.32           O  
ANISOU   37  OE1 GLN A  26     8692   7191   8556   1754   2303   -703       O  
ATOM     38  N   GLN A  27      11.687  22.804  10.911  1.00 51.06           N  
ANISOU   38  N   GLN A  27     6545   5677   7178   2177   1488   -183       N  
ATOM     39  CA  GLN A  27      11.094  23.120   9.609  1.00 51.99           C  
ANISOU   39  CA  GLN A  27     6617   5768   7370   2405   1338    -81       C  
ATOM     40  C   GLN A  27      11.964  22.581   8.476  1.00 54.81           C  
ANISOU   40  C   GLN A  27     7115   6140   7571   2390   1187     45       C  
ATOM     41  O   GLN A  27      11.451  21.921   7.566  1.00 54.97           O  
ANISOU   41  O   GLN A  27     7077   6241   7570   2498    985    102       O  
ATOM     42  CB  GLN A  27      10.870  24.637   9.455  1.00 55.34           C  
ANISOU   42  CB  GLN A  27     7143   5990   7894   2591   1435    -66       C  
ATOM     43  CG  GLN A  27       9.654  25.168  10.214  1.00 71.84           C  
ANISOU   43  CG  GLN A  27     9044   8050  10200   2691   1556   -183       C  
ATOM     44  CD  GLN A  27       8.357  24.512   9.798  1.00 91.48           C  
ANISOU   44  CD  GLN A  27    11236  10634  12886   2834   1389   -213       C  
ATOM     45  NE2 GLN A  27       7.921  24.760   8.571  1.00 83.71           N  
ANISOU   45  NE2 GLN A  27    10264   9597  11946   3079   1129   -126       N  
ATOM     46  OE1 GLN A  27       7.751  23.756  10.560  1.00 87.92           O  
ANISOU   46  OE1 GLN A  27    10561  10281  12562   2732   1488   -325       O  
ATOM     47  N   LEU A  28      13.287  22.812   8.567  1.00 49.51           N  
ANISOU   47  N   LEU A  28     6621   5369   6820   2250   1290     65       N  
ATOM     48  CA  LEU A  28      14.244  22.332   7.580  1.00 48.53           C  
ANISOU   48  CA  LEU A  28     6638   5211   6590   2208   1242    167       C  
ATOM     49  C   LEU A  28      14.284  20.804   7.525  1.00 49.22           C  
ANISOU   49  C   LEU A  28     6601   5503   6597   2081   1095    160       C  
ATOM     50  O   LEU A  28      14.227  20.241   6.430  1.00 47.87           O  
ANISOU   50  O   LEU A  28     6494   5362   6330   2154    973    251       O  
ATOM     51  CB  LEU A  28      15.644  22.903   7.847  1.00 48.78           C  
ANISOU   51  CB  LEU A  28     6804   5052   6677   2066   1423    143       C  
ATOM     52  CG  LEU A  28      16.760  22.348   6.961  1.00 54.12           C  
ANISOU   52  CG  LEU A  28     7593   5653   7318   1982   1460    219       C  
ATOM     53  CD1 LEU A  28      16.620  22.810   5.522  1.00 56.23           C  
ANISOU   53  CD1 LEU A  28     8122   5760   7484   2183   1522    377       C  
ATOM     54  CD2 LEU A  28      18.093  22.692   7.504  1.00 57.38           C  
ANISOU   54  CD2 LEU A  28     7999   5899   7904   1792   1602    121       C  
ATOM     55  N   LEU A  29      14.362  20.139   8.691  1.00 45.01           N  
ANISOU   55  N   LEU A  29     5939   5085   6079   1905   1108     54       N  
ATOM     56  CA  LEU A  29      14.415  18.677   8.732  1.00 43.59           C  
ANISOU   56  CA  LEU A  29     5658   5077   5829   1778    991     45       C  
ATOM     57  C   LEU A  29      13.120  18.035   8.232  1.00 47.97           C  
ANISOU   57  C   LEU A  29     6044   5771   6411   1888    859     56       C  
ATOM     58  O   LEU A  29      13.191  17.034   7.523  1.00 46.46           O  
ANISOU   58  O   LEU A  29     5824   5674   6156   1859    721     98       O  
ATOM     59  CB  LEU A  29      14.841  18.143  10.108  1.00 42.84           C  
ANISOU   59  CB  LEU A  29     5552   5022   5705   1587   1035    -63       C  
ATOM     60  CG  LEU A  29      16.200  18.638  10.632  1.00 47.39           C  
ANISOU   60  CG  LEU A  29     6257   5446   6301   1474   1066   -121       C  
ATOM     61  CD1 LEU A  29      16.454  18.142  12.017  1.00 47.73           C  
ANISOU   61  CD1 LEU A  29     6358   5506   6268   1341   1035   -239       C  
ATOM     62  CD2 LEU A  29      17.350  18.248   9.718  1.00 48.32           C  
ANISOU   62  CD2 LEU A  29     6393   5511   6457   1411   1015    -63       C  
ATOM     63  N   GLU A  30      11.953  18.642   8.535  1.00 46.84           N  
ANISOU   63  N   GLU A  30     5775   5616   6406   2020    892      4       N  
ATOM     64  CA  GLU A  30      10.651  18.169   8.046  1.00 48.14           C  
ANISOU   64  CA  GLU A  30     5711   5865   6712   2148    741    -28       C  
ATOM     65  C   GLU A  30      10.600  18.233   6.512  1.00 53.26           C  
ANISOU   65  C   GLU A  30     6473   6479   7286   2341    488     70       C  
ATOM     66  O   GLU A  30      10.088  17.309   5.879  1.00 53.19           O  
ANISOU   66  O   GLU A  30     6346   6562   7299   2379    270     54       O  
ATOM     67  CB  GLU A  30       9.497  18.974   8.664  1.00 51.38           C  
ANISOU   67  CB  GLU A  30     5946   6213   7362   2267    855   -124       C  
ATOM     68  CG  GLU A  30       8.939  18.331   9.921  0.50 59.86           C  
ANISOU   68  CG  GLU A  30     6844   7345   8556   2107   1072   -248       C  
ATOM     69  CD  GLU A  30       7.954  19.151  10.733  0.50 80.81           C  
ANISOU   69  CD  GLU A  30     9363   9892  11447   2185   1303   -358       C  
ATOM     70  OE1 GLU A  30       7.303  20.058  10.163  0.50 69.60           O  
ANISOU   70  OE1 GLU A  30     7848   8385  10214   2407   1210   -363       O  
ATOM     71  OE2 GLU A  30       7.815  18.863  11.943  0.50 76.49           O1-
ANISOU   71  OE2 GLU A  30     8835   9329  10897   2034   1585   -442       O1-
ATOM     72  N   HIS A  31      11.168  19.310   5.926  1.00 50.55           N  
ANISOU   72  N   HIS A  31     6398   5971   6837   2461    527    167       N  
ATOM     73  CA  HIS A  31      11.271  19.525   4.483  1.00 51.58           C  
ANISOU   73  CA  HIS A  31     6792   5998   6810   2662    349    285       C  
ATOM     74  C   HIS A  31      12.138  18.419   3.857  1.00 52.39           C  
ANISOU   74  C   HIS A  31     7026   6159   6719   2530    307    344       C  
ATOM     75  O   HIS A  31      11.710  17.798   2.883  1.00 53.38           O  
ANISOU   75  O   HIS A  31     7219   6316   6748   2652     57    368       O  
ATOM     76  CB  HIS A  31      11.841  20.925   4.188  1.00 53.48           C  
ANISOU   76  CB  HIS A  31     7333   6002   6983   2776    519    379       C  
ATOM     77  CG  HIS A  31      12.419  21.075   2.817  1.00 58.07           C  
ANISOU   77  CG  HIS A  31     8321   6420   7324   2919    473    525       C  
ATOM     78  CD2 HIS A  31      13.708  21.004   2.409  1.00 59.18           C  
ANISOU   78  CD2 HIS A  31     8732   6434   7322   2800    694    612       C  
ATOM     79  ND1 HIS A  31      11.614  21.319   1.721  1.00 62.72           N  
ANISOU   79  ND1 HIS A  31     9098   6923   7807   3224    188    582       N  
ATOM     80  CE1 HIS A  31      12.433  21.382   0.684  1.00 62.93           C  
ANISOU   80  CE1 HIS A  31     9574   6774   7562   3284    266    720       C  
ATOM     81  NE2 HIS A  31      13.703  21.201   1.050  1.00 61.18           N  
ANISOU   81  NE2 HIS A  31     9395   6515   7337   3024    607    740       N  
ATOM     82  N   PHE A  32      13.341  18.165   4.424  1.00 45.81           N  
ANISOU   82  N   PHE A  32     6225   5325   5855   2292    527    346       N  
ATOM     83  CA  PHE A  32      14.244  17.108   3.946  1.00 43.86           C  
ANISOU   83  CA  PHE A  32     6064   5115   5486   2151    527    383       C  
ATOM     84  C   PHE A  32      13.575  15.735   4.016  1.00 46.11           C  
ANISOU   84  C   PHE A  32     6127   5609   5784   2088    321    320       C  
ATOM     85  O   PHE A  32      13.666  14.969   3.062  1.00 44.92           O  
ANISOU   85  O   PHE A  32     6088   5478   5503   2121    186    361       O  
ATOM     86  CB  PHE A  32      15.568  17.082   4.743  1.00 43.66           C  
ANISOU   86  CB  PHE A  32     6028   5034   5525   1917    750    352       C  
ATOM     87  CG  PHE A  32      16.576  18.159   4.413  1.00 45.91           C  
ANISOU   87  CG  PHE A  32     6536   5066   5842   1930    986    405       C  
ATOM     88  CD1 PHE A  32      16.686  18.665   3.119  1.00 50.09           C  
ANISOU   88  CD1 PHE A  32     7383   5413   6237   2096   1055    527       C  
ATOM     89  CD2 PHE A  32      17.459  18.627   5.381  1.00 47.57           C  
ANISOU   89  CD2 PHE A  32     6671   5185   6219   1773   1143    321       C  
ATOM     90  CE1 PHE A  32      17.642  19.634   2.807  1.00 52.42           C  
ANISOU   90  CE1 PHE A  32     7895   5427   6593   2089   1352    575       C  
ATOM     91  CE2 PHE A  32      18.414  19.597   5.069  1.00 52.02           C  
ANISOU   91  CE2 PHE A  32     7393   5480   6891   1762   1385    342       C  
ATOM     92  CZ  PHE A  32      18.497  20.096   3.785  1.00 51.80           C  
ANISOU   92  CZ  PHE A  32     7661   5263   6757   1911   1524    474       C  
ATOM     93  N   LEU A  33      12.855  15.461   5.117  1.00 43.50           N  
ANISOU   93  N   LEU A  33     5509   5404   5612   2004    327    214       N  
ATOM     94  CA  LEU A  33      12.170  14.189   5.352  1.00 43.41           C  
ANISOU   94  CA  LEU A  33     5259   5558   5676   1919    203    136       C  
ATOM     95  C   LEU A  33      11.021  13.933   4.392  1.00 49.53           C  
ANISOU   95  C   LEU A  33     5938   6362   6520   2114    -82    104       C  
ATOM     96  O   LEU A  33      10.903  12.817   3.894  1.00 49.13           O  
ANISOU   96  O   LEU A  33     5822   6398   6447   2067   -242     77       O  
ATOM     97  CB  LEU A  33      11.706  14.069   6.815  1.00 43.57           C  
ANISOU   97  CB  LEU A  33     5068   5637   5851   1789    372     34       C  
ATOM     98  CG  LEU A  33      11.157  12.705   7.243  1.00 48.06           C  
ANISOU   98  CG  LEU A  33     5436   6329   6494   1641    362    -38       C  
ATOM     99  CD1 LEU A  33      12.268  11.693   7.425  1.00 45.84           C  
ANISOU   99  CD1 LEU A  33     5284   6086   6047   1445    401      3       C  
ATOM    100  CD2 LEU A  33      10.359  12.824   8.498  1.00 51.67           C  
ANISOU  100  CD2 LEU A  33     5720   6781   7131   1589    566   -141       C  
ATOM    101  N   ARG A  34      10.181  14.960   4.124  1.00 48.64           N  
ANISOU  101  N   ARG A  34     5815   6158   6508   2344   -180     92       N  
ATOM    102  CA  ARG A  34       9.052  14.857   3.196  1.00 51.09           C  
ANISOU  102  CA  ARG A  34     6036   6451   6924   2582   -539     34       C  
ATOM    103  C   ARG A  34       9.525  14.489   1.796  1.00 56.22           C  
ANISOU  103  C   ARG A  34     7033   7050   7277   2696   -774    124       C  
ATOM    104  O   ARG A  34       8.892  13.658   1.141  1.00 57.72           O  
ANISOU  104  O   ARG A  34     7131   7293   7510   2764  -1087     44       O  
ATOM    105  CB  ARG A  34       8.265  16.176   3.138  1.00 52.66           C  
ANISOU  105  CB  ARG A  34     6223   6518   7268   2833   -605     20       C  
ATOM    106  CG  ARG A  34       7.119  16.261   4.130  1.00 60.62           C  
ANISOU  106  CG  ARG A  34     6773   7560   8701   2837   -572   -149       C  
ATOM    107  CD  ARG A  34       6.171  17.418   3.812  1.00 69.11           C  
ANISOU  107  CD  ARG A  34     7800   8485   9972   3151   -769   -187       C  
ATOM    108  NE  ARG A  34       6.885  18.646   3.438  1.00 72.91           N  
ANISOU  108  NE  ARG A  34     8689   8821  10194   3274   -661    -31       N  
ATOM    109  CZ  ARG A  34       7.344  19.545   4.303  1.00 85.28           C  
ANISOU  109  CZ  ARG A  34    10287  10331  11785   3189   -308     -5       C  
ATOM    110  NH1 ARG A  34       7.154  19.381   5.607  1.00 74.70           N1+
ANISOU  110  NH1 ARG A  34     8648   9066  10668   2996    -32   -119       N1+
ATOM    111  NH2 ARG A  34       7.992  20.618   3.871  1.00 69.44           N  
ANISOU  111  NH2 ARG A  34     8646   8164   9573   3296   -214    126       N  
ATOM    112  N   GLN A  35      10.632  15.117   1.342  1.00 52.13           N  
ANISOU  112  N   GLN A  35     6927   6402   6479   2711   -598    273       N  
ATOM    113  CA  GLN A  35      11.238  14.884   0.029  1.00 53.40           C  
ANISOU  113  CA  GLN A  35     7522   6454   6312   2812   -700    378       C  
ATOM    114  C   GLN A  35      11.761  13.448  -0.079  1.00 55.07           C  
ANISOU  114  C   GLN A  35     7669   6794   6462   2602   -699    348       C  
ATOM    115  O   GLN A  35      11.629  12.828  -1.136  1.00 56.19           O  
ANISOU  115  O   GLN A  35     8020   6910   6420   2708   -940    349       O  
ATOM    116  CB  GLN A  35      12.381  15.878  -0.222  1.00 54.81           C  
ANISOU  116  CB  GLN A  35     8102   6426   6299   2816   -369    528       C  
ATOM    117  CG  GLN A  35      11.935  17.260  -0.664  1.00 80.01           C  
ANISOU  117  CG  GLN A  35    11543   9419   9438   3093   -411    596       C  
ATOM    118  CD  GLN A  35      13.128  18.125  -0.977  1.00108.67           C  
ANISOU  118  CD  GLN A  35    15559  12814  12919   3056    -15    734       C  
ATOM    119  NE2 GLN A  35      13.420  18.298  -2.259  1.00106.66           N  
ANISOU  119  NE2 GLN A  35    15830  12352  12345   3195     18    854       N  
ATOM    120  OE1 GLN A  35      13.811  18.635  -0.082  1.00103.96           O  
ANISOU  120  OE1 GLN A  35    14804  12197  12498   2890    287    720       O  
ATOM    121  N   LEU A  36      12.335  12.920   1.020  1.00 48.17           N  
ANISOU  121  N   LEU A  36     6533   6040   5728   2324   -453    313       N  
ATOM    122  CA  LEU A  36      12.855  11.550   1.075  1.00 45.82           C  
ANISOU  122  CA  LEU A  36     6146   5855   5407   2113   -431    284       C  
ATOM    123  C   LEU A  36      11.730  10.528   1.083  1.00 50.74           C  
ANISOU  123  C   LEU A  36     6469   6623   6187   2112   -707    153       C  
ATOM    124  O   LEU A  36      11.822   9.523   0.374  1.00 50.62           O  
ANISOU  124  O   LEU A  36     6527   6639   6067   2088   -857    135       O  
ATOM    125  CB  LEU A  36      13.759  11.355   2.304  1.00 43.28           C  
ANISOU  125  CB  LEU A  36     5677   5581   5185   1855   -138    281       C  
ATOM    126  CG  LEU A  36      15.069  12.130   2.285  1.00 47.53           C  
ANISOU  126  CG  LEU A  36     6452   5955   5651   1804    130    368       C  
ATOM    127  CD1 LEU A  36      15.732  12.122   3.645  1.00 45.91           C  
ANISOU  127  CD1 LEU A  36     6072   5780   5594   1599    307    318       C  
ATOM    128  CD2 LEU A  36      15.985  11.633   1.204  1.00 51.12           C  
ANISOU  128  CD2 LEU A  36     7173   6309   5941   1788    189    435       C  
ATOM    129  N   GLN A  37      10.656  10.798   1.868  1.00 48.25           N  
ANISOU  129  N   GLN A  37     5811   6366   6156   2134   -749     48       N  
ATOM    130  CA  GLN A  37       9.479   9.931   1.995  1.00 49.14           C  
ANISOU  130  CA  GLN A  37     5558   6571   6540   2121   -955   -111       C  
ATOM    131  C   GLN A  37       8.714   9.767   0.684  1.00 56.19           C  
ANISOU  131  C   GLN A  37     6522   7412   7414   2364  -1409   -179       C  
ATOM    132  O   GLN A  37       8.053   8.741   0.503  1.00 57.07           O  
ANISOU  132  O   GLN A  37     6391   7585   7709   2323  -1618   -315       O  
ATOM    133  CB  GLN A  37       8.555  10.385   3.139  1.00 51.04           C  
ANISOU  133  CB  GLN A  37     5429   6828   7135   2090   -806   -217       C  
ATOM    134  CG  GLN A  37       9.136  10.090   4.523  1.00 56.82           C  
ANISOU  134  CG  GLN A  37     6104   7613   7870   1827   -413   -193       C  
ATOM    135  CD  GLN A  37       8.099   9.684   5.544  1.00 70.86           C  
ANISOU  135  CD  GLN A  37     7514   9412   9995   1722   -247   -335       C  
ATOM    136  NE2 GLN A  37       7.568   8.473   5.420  1.00 58.58           N  
ANISOU  136  NE2 GLN A  37     5740   7907   8608   1617   -314   -431       N  
ATOM    137  OE1 GLN A  37       7.811  10.421   6.492  1.00 64.03           O  
ANISOU  137  OE1 GLN A  37     6582   8497   9251   1718     -6   -361       O  
ATOM    138  N   ARG A  38       8.838  10.751  -0.246  1.00 54.52           N  
ANISOU  138  N   ARG A  38     6684   7061   6970   2623  -1568    -89       N  
ATOM    139  CA  ARG A  38       8.218  10.717  -1.579  1.00 57.74           C  
ANISOU  139  CA  ARG A  38     7317   7370   7253   2909  -2051   -136       C  
ATOM    140  C   ARG A  38       8.791   9.560  -2.402  1.00 60.41           C  
ANISOU  140  C   ARG A  38     7915   7725   7314   2836  -2151   -122       C  
ATOM    141  O   ARG A  38       8.080   8.986  -3.227  1.00 62.50           O  
ANISOU  141  O   ARG A  38     8210   7961   7576   2989  -2592   -242       O  
ATOM    142  CB  ARG A  38       8.442  12.037  -2.336  1.00 60.38           C  
ANISOU  142  CB  ARG A  38     8129   7507   7304   3193  -2112      0       C  
ATOM    143  CG  ARG A  38       7.524  13.173  -1.913  1.00 76.59           C  
ANISOU  143  CG  ARG A  38     9957   9497   9645   3383  -2212    -55       C  
ATOM    144  CD  ARG A  38       7.440  14.227  -3.001  1.00 93.62           C  
ANISOU  144  CD  ARG A  38    12638  11426  11509   3746  -2456     49       C  
ATOM    145  NE  ARG A  38       6.860  15.480  -2.514  1.00107.71           N  
ANISOU  145  NE  ARG A  38    14276  13126  13523   3897  -2415     47       N  
ATOM    146  CZ  ARG A  38       7.572  16.538  -2.135  1.00124.93           C  
ANISOU  146  CZ  ARG A  38    16709  15204  15557   3883  -2036    206       C  
ATOM    147  NH1 ARG A  38       6.962  17.636  -1.710  1.00115.87           N1+
ANISOU  147  NH1 ARG A  38    15412  13973  14639   4029  -2021    187       N1+
ATOM    148  NH2 ARG A  38       8.898  16.507  -2.180  1.00110.79           N  
ANISOU  148  NH2 ARG A  38    15298  13366  13430   3723  -1662    369       N  
ATOM    149  N   LYS A  39      10.070   9.207  -2.152  1.00 53.76           N  
ANISOU  149  N   LYS A  39     7243   6912   6272   2607  -1758      5       N  
ATOM    150  CA  LYS A  39      10.766   8.111  -2.833  1.00 52.75           C  
ANISOU  150  CA  LYS A  39     7352   6785   5903   2509  -1756     26       C  
ATOM    151  C   LYS A  39      10.342   6.716  -2.334  1.00 54.70           C  
ANISOU  151  C   LYS A  39     7179   7196   6408   2297  -1831   -120       C  
ATOM    152  O   LYS A  39      10.704   5.715  -2.951  1.00 54.60           O  
ANISOU  152  O   LYS A  39     7321   7186   6239   2234  -1899   -137       O  
ATOM    153  CB  LYS A  39      12.298   8.295  -2.767  1.00 53.17           C  
ANISOU  153  CB  LYS A  39     7711   6761   5729   2363  -1302    194       C  
ATOM    154  CG  LYS A  39      12.827   9.620  -3.352  1.00 67.82           C  
ANISOU  154  CG  LYS A  39    10039   8398   7330   2553  -1152    342       C  
ATOM    155  CD  LYS A  39      12.515   9.843  -4.847  1.00 84.12           C  
ANISOU  155  CD  LYS A  39    12656  10275   9030   2861  -1453    372       C  
ATOM    156  CE  LYS A  39      13.405   9.074  -5.798  1.00 95.87           C  
ANISOU  156  CE  LYS A  39    14582  11651  10193   2818  -1326    425       C  
ATOM    157  NZ  LYS A  39      12.997   9.287  -7.213  1.00108.27           N1+
ANISOU  157  NZ  LYS A  39    16773  13015  11352   3144  -1650    444       N1+
ATOM    158  N   ASP A  40       9.549   6.645  -1.250  1.00 49.96           N  
ANISOU  158  N   ASP A  40     6077   6702   6203   2191  -1788   -228       N  
ATOM    159  CA  ASP A  40       9.057   5.379  -0.699  1.00 48.81           C  
ANISOU  159  CA  ASP A  40     5526   6670   6349   1988  -1796   -369       C  
ATOM    160  C   ASP A  40       7.505   5.389  -0.692  1.00 56.15           C  
ANISOU  160  C   ASP A  40     6039   7590   7708   2112  -2114   -582       C  
ATOM    161  O   ASP A  40       6.908   5.541   0.376  1.00 55.65           O  
ANISOU  161  O   ASP A  40     5591   7557   7996   2014  -1905   -649       O  
ATOM    162  CB  ASP A  40       9.677   5.131   0.700  1.00 46.50           C  
ANISOU  162  CB  ASP A  40     5062   6458   6147   1708  -1344   -304       C  
ATOM    163  CG  ASP A  40       9.138   3.937   1.475  1.00 49.46           C  
ANISOU  163  CG  ASP A  40     5062   6909   6819   1494  -1255   -427       C  
ATOM    164  OD1 ASP A  40       8.877   2.880   0.849  1.00 48.33           O  
ANISOU  164  OD1 ASP A  40     4864   6779   6719   1461  -1460   -521       O  
ATOM    165  OD2 ASP A  40       8.955   4.068   2.702  1.00 53.51           O1-
ANISOU  165  OD2 ASP A  40     5372   7443   7515   1361   -965   -434       O1-
ATOM    166  N   PRO A  41       6.828   5.266  -1.873  1.00 57.13           N  
ANISOU  166  N   PRO A  41     6242   7639   7828   2342  -2622   -706       N  
ATOM    167  CA  PRO A  41       5.352   5.341  -1.883  1.00 60.86           C  
ANISOU  167  CA  PRO A  41     6255   8067   8804   2480  -2973   -946       C  
ATOM    168  C   PRO A  41       4.620   4.177  -1.220  1.00 65.32           C  
ANISOU  168  C   PRO A  41     6263   8685   9871   2245  -2897  -1150       C  
ATOM    169  O   PRO A  41       3.491   4.362  -0.763  1.00 67.61           O  
ANISOU  169  O   PRO A  41     6058   8926  10703   2270  -2942  -1336       O  
ATOM    170  CB  PRO A  41       5.012   5.450  -3.371  1.00 66.31           C  
ANISOU  170  CB  PRO A  41     7279   8634   9281   2805  -3592  -1020       C  
ATOM    171  CG  PRO A  41       6.139   4.788  -4.060  1.00 68.71           C  
ANISOU  171  CG  PRO A  41     8092   8948   9066   2732  -3524   -887       C  
ATOM    172  CD  PRO A  41       7.359   5.104  -3.244  1.00 59.76           C  
ANISOU  172  CD  PRO A  41     7105   7889   7711   2506  -2910   -652       C  
ATOM    173  N   HIS A  42       5.249   2.989  -1.166  1.00 59.36           N  
ANISOU  173  N   HIS A  42     5584   7999   8972   2019  -2750  -1122       N  
ATOM    174  CA  HIS A  42       4.643   1.802  -0.557  1.00 60.08           C  
ANISOU  174  CA  HIS A  42     5212   8111   9503   1778  -2626  -1297       C  
ATOM    175  C   HIS A  42       4.807   1.751   0.968  1.00 60.45           C  
ANISOU  175  C   HIS A  42     5042   8202   9724   1515  -2019  -1221       C  
ATOM    176  O   HIS A  42       4.234   0.871   1.619  1.00 61.73           O  
ANISOU  176  O   HIS A  42     4836   8339  10280   1314  -1819  -1355       O  
ATOM    177  CB  HIS A  42       5.144   0.510  -1.219  1.00 60.69           C  
ANISOU  177  CB  HIS A  42     5482   8214   9364   1669  -2753  -1314       C  
ATOM    178  CG  HIS A  42       4.975   0.482  -2.706  1.00 67.29           C  
ANISOU  178  CG  HIS A  42     6607   8977   9984   1931  -3347  -1405       C  
ATOM    179  CD2 HIS A  42       5.911   0.538  -3.682  1.00 68.58           C  
ANISOU  179  CD2 HIS A  42     7375   9118   9565   2056  -3474  -1258       C  
ATOM    180  ND1 HIS A  42       3.723   0.382  -3.291  1.00 73.92           N  
ANISOU  180  ND1 HIS A  42     7126   9719  11241   2096  -3876  -1694       N  
ATOM    181  CE1 HIS A  42       3.935   0.388  -4.597  1.00 75.37           C  
ANISOU  181  CE1 HIS A  42     7783   9834  11022   2335  -4355  -1705       C  
ATOM    182  NE2 HIS A  42       5.236   0.476  -4.881  1.00 72.62           N  
ANISOU  182  NE2 HIS A  42     8021   9521  10052   2314  -4095  -1439       N  
ATOM    183  N   GLY A  43       5.568   2.697   1.514  1.00 52.69           N  
ANISOU  183  N   GLY A  43     4320   7254   8447   1526  -1732  -1017       N  
ATOM    184  CA  GLY A  43       5.798   2.821   2.947  1.00 50.13           C  
ANISOU  184  CA  GLY A  43     3913   6946   8189   1323  -1204   -935       C  
ATOM    185  C   GLY A  43       6.644   1.724   3.550  1.00 50.86           C  
ANISOU  185  C   GLY A  43     4145   7088   8094   1062   -906   -840       C  
ATOM    186  O   GLY A  43       6.449   1.369   4.717  1.00 49.84           O  
ANISOU  186  O   GLY A  43     3876   6928   8133    877   -522   -851       O  
ATOM    187  N   PHE A  44       7.611   1.193   2.770  1.00 46.08           N  
ANISOU  187  N   PHE A  44     3853   6530   7127   1058  -1061   -741       N  
ATOM    188  CA  PHE A  44       8.526   0.152   3.237  1.00 43.36           C  
ANISOU  188  CA  PHE A  44     3658   6214   6600    841   -831   -646       C  
ATOM    189  C   PHE A  44       9.434   0.665   4.350  1.00 44.33           C  
ANISOU  189  C   PHE A  44     3984   6345   6516    751   -485   -484       C  
ATOM    190  O   PHE A  44       9.810  -0.104   5.222  1.00 43.37           O  
ANISOU  190  O   PHE A  44     3897   6210   6373    568   -239   -444       O  
ATOM    191  CB  PHE A  44       9.375  -0.403   2.084  1.00 44.11           C  
ANISOU  191  CB  PHE A  44     4044   6330   6388    882  -1063   -591       C  
ATOM    192  CG  PHE A  44       8.613  -1.071   0.961  1.00 47.73           C  
ANISOU  192  CG  PHE A  44     4388   6766   6982    962  -1444   -764       C  
ATOM    193  CD1 PHE A  44       7.612  -2.000   1.230  1.00 52.25           C  
ANISOU  193  CD1 PHE A  44     4576   7309   7966    841  -1462   -951       C  
ATOM    194  CD2 PHE A  44       8.942  -0.823  -0.366  1.00 50.18           C  
ANISOU  194  CD2 PHE A  44     5014   7048   7004   1156  -1772   -748       C  
ATOM    195  CE1 PHE A  44       6.927  -2.636   0.191  1.00 55.72           C  
ANISOU  195  CE1 PHE A  44     4895   7710   8567    917  -1866  -1146       C  
ATOM    196  CE2 PHE A  44       8.258  -1.466  -1.407  1.00 55.64           C  
ANISOU  196  CE2 PHE A  44     5663   7698   7781   1249  -2180   -927       C  
ATOM    197  CZ  PHE A  44       7.258  -2.366  -1.119  1.00 55.56           C  
ANISOU  197  CZ  PHE A  44     5217   7675   8217   1128  -2255  -1135       C  
ATOM    198  N   PHE A  45       9.759   1.968   4.333  1.00 40.47           N  
ANISOU  198  N   PHE A  45     3645   5850   5879    890   -488   -400       N  
ATOM    199  CA  PHE A  45      10.630   2.611   5.321  1.00 37.50           C  
ANISOU  199  CA  PHE A  45     3464   5459   5326    833   -227   -277       C  
ATOM    200  C   PHE A  45       9.845   3.522   6.278  1.00 43.38           C  
ANISOU  200  C   PHE A  45     4067   6163   6251    863    -29   -322       C  
ATOM    201  O   PHE A  45      10.454   4.216   7.089  1.00 41.29           O  
ANISOU  201  O   PHE A  45     3978   5870   5839    841    153   -245       O  
ATOM    202  CB  PHE A  45      11.753   3.386   4.603  1.00 37.42           C  
ANISOU  202  CB  PHE A  45     3749   5433   5033    941   -317   -155       C  
ATOM    203  CG  PHE A  45      12.686   2.499   3.819  1.00 37.28           C  
ANISOU  203  CG  PHE A  45     3905   5418   4841    890   -406   -105       C  
ATOM    204  CD1 PHE A  45      13.758   1.870   4.442  1.00 37.78           C  
ANISOU  204  CD1 PHE A  45     4076   5466   4814    737   -257    -40       C  
ATOM    205  CD2 PHE A  45      12.496   2.288   2.458  1.00 40.03           C  
ANISOU  205  CD2 PHE A  45     4335   5757   5117   1011   -650   -135       C  
ATOM    206  CE1 PHE A  45      14.624   1.047   3.717  1.00 38.02           C  
ANISOU  206  CE1 PHE A  45     4237   5474   4734    694   -310     -6       C  
ATOM    207  CE2 PHE A  45      13.353   1.450   1.737  1.00 41.72           C  
ANISOU  207  CE2 PHE A  45     4736   5949   5167    961   -680    -97       C  
ATOM    208  CZ  PHE A  45      14.409   0.833   2.374  1.00 37.81           C  
ANISOU  208  CZ  PHE A  45     4290   5440   4634    797   -489    -34       C  
ATOM    209  N   ALA A  46       8.493   3.496   6.198  1.00 44.10           N  
ANISOU  209  N   ALA A  46     3830   6229   6696    910    -65   -471       N  
ATOM    210  CA  ALA A  46       7.605   4.333   7.018  1.00 46.25           C  
ANISOU  210  CA  ALA A  46     3918   6433   7221    948    151   -546       C  
ATOM    211  C   ALA A  46       7.585   3.999   8.519  1.00 52.04           C  
ANISOU  211  C   ALA A  46     4706   7098   7969    760    599   -538       C  
ATOM    212  O   ALA A  46       7.387   4.905   9.331  1.00 52.41           O  
ANISOU  212  O   ALA A  46     4804   7081   8029    790    829   -535       O  
ATOM    213  CB  ALA A  46       6.190   4.301   6.460  1.00 50.10           C  
ANISOU  213  CB  ALA A  46     3986   6878   8173   1052    -27   -740       C  
ATOM    214  N   PHE A  47       7.759   2.716   8.884  1.00 49.05           N  
ANISOU  214  N   PHE A  47     4362   6705   7570    579    730   -535       N  
ATOM    215  CA  PHE A  47       7.716   2.260  10.278  1.00 50.22           C  
ANISOU  215  CA  PHE A  47     4661   6744   7678    412   1162   -519       C  
ATOM    216  C   PHE A  47       8.778   1.163  10.579  1.00 51.02           C  
ANISOU  216  C   PHE A  47     5070   6851   7465    274   1171   -405       C  
ATOM    217  O   PHE A  47       9.376   0.657   9.624  1.00 49.26           O  
ANISOU  217  O   PHE A  47     4844   6721   7150    289    872   -369       O  
ATOM    218  CB  PHE A  47       6.280   1.831  10.668  1.00 56.55           C  
ANISOU  218  CB  PHE A  47     5107   7415   8966    333   1466   -690       C  
ATOM    219  CG  PHE A  47       5.674   0.693   9.876  1.00 60.84           C  
ANISOU  219  CG  PHE A  47     5316   7959   9840    266   1317   -815       C  
ATOM    220  CD1 PHE A  47       4.987   0.937   8.689  1.00 65.07           C  
ANISOU  220  CD1 PHE A  47     5476   8543  10702    410    934   -956       C  
ATOM    221  CD2 PHE A  47       5.730  -0.615  10.350  1.00 64.70           C  
ANISOU  221  CD2 PHE A  47     5883   8370  10329     71   1548   -806       C  
ATOM    222  CE1 PHE A  47       4.414  -0.116   7.964  1.00 69.37           C  
ANISOU  222  CE1 PHE A  47     5717   9070  11571    352    750  -1105       C  
ATOM    223  CE2 PHE A  47       5.154  -1.665   9.626  1.00 66.86           C  
ANISOU  223  CE2 PHE A  47     5835   8626  10942     -2   1413   -942       C  
ATOM    224  CZ  PHE A  47       4.503  -1.408   8.437  1.00 67.19           C  
ANISOU  224  CZ  PHE A  47     5489   8726  11314    136   1004  -1101       C  
ATOM    225  N   PRO A  48       9.077   0.818  11.870  1.00 46.72           N  
ANISOU  225  N   PRO A  48     4838   6189   6725    160   1490   -346       N  
ATOM    226  CA  PRO A  48      10.116  -0.198  12.141  1.00 44.87           C  
ANISOU  226  CA  PRO A  48     4909   5939   6198     66   1431   -241       C  
ATOM    227  C   PRO A  48       9.843  -1.576  11.542  1.00 48.00           C  
ANISOU  227  C   PRO A  48     5130   6342   6765    -42   1390   -279       C  
ATOM    228  O   PRO A  48       8.697  -2.034  11.543  1.00 48.16           O  
ANISOU  228  O   PRO A  48     4876   6289   7133   -116   1600   -396       O  
ATOM    229  CB  PRO A  48      10.147  -0.276  13.676  1.00 48.14           C  
ANISOU  229  CB  PRO A  48     5716   6175   6400     -3   1794   -198       C  
ATOM    230  CG  PRO A  48       9.557   1.000  14.144  1.00 53.67           C  
ANISOU  230  CG  PRO A  48     6385   6835   7172     77   1976   -252       C  
ATOM    231  CD  PRO A  48       8.511   1.340  13.135  1.00 50.13           C  
ANISOU  231  CD  PRO A  48     5416   6468   7163    135   1906   -373       C  
ATOM    232  N   VAL A  49      10.906  -2.241  11.037  1.00 42.81           N  
ANISOU  232  N   VAL A  49     4610   5749   5906    -54   1131   -197       N  
ATOM    233  CA  VAL A  49      10.795  -3.587  10.466  1.00 42.55           C  
ANISOU  233  CA  VAL A  49     4459   5715   5994   -154   1075   -228       C  
ATOM    234  C   VAL A  49      10.738  -4.589  11.630  1.00 47.73           C  
ANISOU  234  C   VAL A  49     5367   6194   6574   -299   1410   -185       C  
ATOM    235  O   VAL A  49      11.625  -4.592  12.487  1.00 47.81           O  
ANISOU  235  O   VAL A  49     5780   6128   6257   -289   1442    -74       O  
ATOM    236  CB  VAL A  49      11.938  -3.937   9.457  1.00 43.60           C  
ANISOU  236  CB  VAL A  49     4658   5951   5958   -110    721   -165       C  
ATOM    237  CG1 VAL A  49      11.695  -5.296   8.806  1.00 43.75           C  
ANISOU  237  CG1 VAL A  49     4537   5960   6125   -210    667   -220       C  
ATOM    238  CG2 VAL A  49      12.098  -2.865   8.385  1.00 41.92           C  
ANISOU  238  CG2 VAL A  49     4327   5858   5742     45    456   -179       C  
ATOM    239  N   THR A  50       9.693  -5.423  11.661  1.00 45.33           N  
ANISOU  239  N   THR A  50     4846   5792   6584   -421   1651   -286       N  
ATOM    240  CA  THR A  50       9.509  -6.436  12.707  1.00 46.60           C  
ANISOU  240  CA  THR A  50     5268   5738   6702   -567   2046   -246       C  
ATOM    241  C   THR A  50       9.983  -7.792  12.189  1.00 49.57           C  
ANISOU  241  C   THR A  50     5664   6104   7067   -653   1909   -220       C  
ATOM    242  O   THR A  50      10.069  -7.990  10.972  1.00 47.22           O  
ANISOU  242  O   THR A  50     5078   5953   6911   -626   1580   -285       O  
ATOM    243  CB  THR A  50       8.030  -6.530  13.122  1.00 53.38           C  
ANISOU  243  CB  THR A  50     5861   6429   7989   -672   2510   -391       C  
ATOM    244  CG2 THR A  50       7.434  -5.185  13.538  1.00 54.11           C  
ANISOU  244  CG2 THR A  50     5902   6508   8148   -585   2686   -436       C  
ATOM    245  OG1 THR A  50       7.292  -7.098  12.042  1.00 51.92           O  
ANISOU  245  OG1 THR A  50     5153   6303   8270   -717   2354   -560       O  
ATOM    246  N   ASP A  51      10.238  -8.739  13.106  1.00 48.82           N  
ANISOU  246  N   ASP A  51     5947   5810   6793   -748   2175   -128       N  
ATOM    247  CA  ASP A  51      10.645 -10.103  12.764  1.00 49.36           C  
ANISOU  247  CA  ASP A  51     6076   5822   6857   -837   2106    -96       C  
ATOM    248  C   ASP A  51       9.514 -10.873  12.060  1.00 56.31           C  
ANISOU  248  C   ASP A  51     6495   6665   8233   -974   2237   -269       C  
ATOM    249  O   ASP A  51       9.795 -11.794  11.292  1.00 55.14           O  
ANISOU  249  O   ASP A  51     6239   6555   8157  -1019   2034   -295       O  
ATOM    250  CB  ASP A  51      11.144 -10.853  14.009  1.00 53.20           C  
ANISOU  250  CB  ASP A  51     7141   6059   7014   -878   2369     50       C  
ATOM    251  CG  ASP A  51      12.505 -10.422  14.532  1.00 60.32           C  
ANISOU  251  CG  ASP A  51     8491   6980   7448   -730   2058    196       C  
ATOM    252  OD1 ASP A  51      13.044  -9.403  14.036  1.00 58.48           O  
ANISOU  252  OD1 ASP A  51     8112   6944   7164   -612   1719    184       O  
ATOM    253  OD2 ASP A  51      13.028 -11.096  15.444  1.00 66.26           O1-
ANISOU  253  OD2 ASP A  51     9747   7523   7905   -726   2146    311       O1-
ATOM    254  N   ALA A  52       8.245 -10.471  12.297  1.00 56.69           N  
ANISOU  254  N   ALA A  52     6249   6627   8664  -1034   2562   -411       N  
ATOM    255  CA  ALA A  52       7.064 -11.057  11.650  1.00 59.23           C  
ANISOU  255  CA  ALA A  52     6046   6886   9572  -1154   2659   -632       C  
ATOM    256  C   ALA A  52       7.112 -10.718  10.156  1.00 61.87           C  
ANISOU  256  C   ALA A  52     5984   7471  10051  -1040   2081   -752       C  
ATOM    257  O   ALA A  52       6.948 -11.608   9.323  1.00 62.31           O  
ANISOU  257  O   ALA A  52     5807   7531  10336  -1105   1898   -867       O  
ATOM    258  CB  ALA A  52       5.791 -10.500  12.276  1.00 63.46           C  
ANISOU  258  CB  ALA A  52     6339   7250  10523  -1216   3125   -769       C  
ATOM    259  N   ILE A  53       7.406  -9.441   9.831  1.00 56.38           N  
ANISOU  259  N   ILE A  53     5283   6962   9178   -862   1798   -716       N  
ATOM    260  CA  ILE A  53       7.539  -8.923   8.467  1.00 54.55           C  
ANISOU  260  CA  ILE A  53     4813   6937   8975   -713   1271   -795       C  
ATOM    261  C   ILE A  53       8.833  -9.441   7.810  1.00 55.37           C  
ANISOU  261  C   ILE A  53     5185   7154   8701   -673    952   -671       C  
ATOM    262  O   ILE A  53       8.794  -9.875   6.655  1.00 55.46           O  
ANISOU  262  O   ILE A  53     5029   7232   8810   -646    633   -774       O  
ATOM    263  CB  ILE A  53       7.387  -7.371   8.463  1.00 56.94           C  
ANISOU  263  CB  ILE A  53     5065   7346   9224   -540   1163   -787       C  
ATOM    264  CG1 ILE A  53       5.901  -6.979   8.720  1.00 61.31           C  
ANISOU  264  CG1 ILE A  53     5206   7776  10311   -567   1411   -981       C  
ATOM    265  CG2 ILE A  53       7.903  -6.727   7.169  1.00 54.89           C  
ANISOU  265  CG2 ILE A  53     4765   7276   8813   -354    639   -793       C  
ATOM    266  CD1 ILE A  53       5.685  -5.608   9.433  1.00 70.22           C  
ANISOU  266  CD1 ILE A  53     6371   8925  11384   -443   1530   -945       C  
ATOM    267  N   ALA A  54       9.962  -9.429   8.547  1.00 48.90           N  
ANISOU  267  N   ALA A  54     4783   6322   7474   -665   1035   -472       N  
ATOM    268  CA  ALA A  54      11.238  -9.914   8.021  1.00 45.84           C  
ANISOU  268  CA  ALA A  54     4621   5998   6797   -630    782   -366       C  
ATOM    269  C   ALA A  54      11.924 -10.906   8.976  1.00 49.20           C  
ANISOU  269  C   ALA A  54     5387   6271   7037   -728    988   -237       C  
ATOM    270  O   ALA A  54      12.634 -10.485   9.893  1.00 46.61           O  
ANISOU  270  O   ALA A  54     5379   5893   6435   -679   1061   -106       O  
ATOM    271  CB  ALA A  54      12.156  -8.746   7.688  1.00 44.09           C  
ANISOU  271  CB  ALA A  54     4535   5910   6307   -466    543   -275       C  
ATOM    272  N   PRO A  55      11.716 -12.235   8.769  1.00 48.12           N  
ANISOU  272  N   PRO A  55     5207   6033   7043   -854   1060   -281       N  
ATOM    273  CA  PRO A  55      12.330 -13.239   9.662  1.00 48.32           C  
ANISOU  273  CA  PRO A  55     5595   5878   6886   -930   1249   -151       C  
ATOM    274  C   PRO A  55      13.812 -13.039   9.974  1.00 48.62           C  
ANISOU  274  C   PRO A  55     5982   5933   6557   -813   1032      9       C  
ATOM    275  O   PRO A  55      14.621 -12.817   9.075  1.00 45.54           O  
ANISOU  275  O   PRO A  55     5513   5673   6118   -729    725      6       O  
ATOM    276  CB  PRO A  55      12.077 -14.554   8.925  1.00 51.23           C  
ANISOU  276  CB  PRO A  55     5799   6184   7484  -1051   1240   -244       C  
ATOM    277  CG  PRO A  55      10.802 -14.317   8.197  1.00 57.25           C  
ANISOU  277  CG  PRO A  55     6103   7008   8642  -1092   1216   -457       C  
ATOM    278  CD  PRO A  55      10.879 -12.887   7.737  1.00 51.27           C  
ANISOU  278  CD  PRO A  55     5246   6451   7784   -925    954   -465       C  
ATOM    279  N   GLY A  56      14.127 -13.076  11.266  1.00 46.01           N  
ANISOU  279  N   GLY A  56     6048   5442   5991   -799   1200    129       N  
ATOM    280  CA  GLY A  56      15.479 -12.924  11.786  1.00 44.54           C  
ANISOU  280  CA  GLY A  56     6208   5214   5500   -678    966    253       C  
ATOM    281  C   GLY A  56      16.090 -11.548  11.617  1.00 45.04           C  
ANISOU  281  C   GLY A  56     6214   5430   5471   -541    722    253       C  
ATOM    282  O   GLY A  56      17.318 -11.430  11.625  1.00 44.49           O  
ANISOU  282  O   GLY A  56     6259   5355   5291   -445    445    300       O  
ATOM    283  N   TYR A  57      15.245 -10.497  11.461  1.00 39.18           N  
ANISOU  283  N   TYR A  57     5270   4798   4818   -530    828    188       N  
ATOM    284  CA  TYR A  57      15.694  -9.112  11.273  1.00 35.84           C  
ANISOU  284  CA  TYR A  57     4788   4502   4326   -407    642    183       C  
ATOM    285  C   TYR A  57      16.490  -8.616  12.481  1.00 38.25           C  
ANISOU  285  C   TYR A  57     5486   4689   4358   -320    582    264       C  
ATOM    286  O   TYR A  57      17.582  -8.077  12.301  1.00 36.00           O  
ANISOU  286  O   TYR A  57     5220   4436   4021   -223    305    275       O  
ATOM    287  CB  TYR A  57      14.512  -8.160  10.980  1.00 36.40           C  
ANISOU  287  CB  TYR A  57     4582   4682   4567   -403    778     94       C  
ATOM    288  CG  TYR A  57      14.948  -6.801  10.474  1.00 35.72           C  
ANISOU  288  CG  TYR A  57     4398   4730   4444   -275    575     86       C  
ATOM    289  CD1 TYR A  57      15.268  -6.603   9.133  1.00 35.95           C  
ANISOU  289  CD1 TYR A  57     4214   4886   4561   -221    353     49       C  
ATOM    290  CD2 TYR A  57      15.050  -5.713  11.336  1.00 36.40           C  
ANISOU  290  CD2 TYR A  57     4650   4788   4393   -206    631    113       C  
ATOM    291  CE1 TYR A  57      15.682  -5.361   8.663  1.00 34.17           C  
ANISOU  291  CE1 TYR A  57     3946   4739   4296   -103    222     53       C  
ATOM    292  CE2 TYR A  57      15.460  -4.461  10.878  1.00 35.92           C  
ANISOU  292  CE2 TYR A  57     4502   4825   4322    -95    472    103       C  
ATOM    293  CZ  TYR A  57      15.779  -4.290   9.539  1.00 40.56           C  
ANISOU  293  CZ  TYR A  57     4880   5523   5009    -46    281     80       C  
ATOM    294  OH  TYR A  57      16.206  -3.068   9.077  1.00 38.65           O  
ANISOU  294  OH  TYR A  57     4598   5335   4751     60    176     81       O  
ATOM    295  N   SER A  58      15.948  -8.811  13.701  1.00 37.18           N  
ANISOU  295  N   SER A  58     5680   4385   4063   -355    849    305       N  
ATOM    296  CA  SER A  58      16.565  -8.365  14.961  1.00 38.29           C  
ANISOU  296  CA  SER A  58     6298   4369   3881   -258    786    368       C  
ATOM    297  C   SER A  58      17.901  -9.074  15.269  1.00 43.09           C  
ANISOU  297  C   SER A  58     7182   4852   4337   -178    443    428       C  
ATOM    298  O   SER A  58      18.744  -8.513  15.970  1.00 42.89           O  
ANISOU  298  O   SER A  58     7434   4738   4122    -55    188    437       O  
ATOM    299  CB  SER A  58      15.588  -8.512  16.123  1.00 42.68           C  
ANISOU  299  CB  SER A  58     7214   4727   4274   -314   1218    400       C  
ATOM    300  OG  SER A  58      15.280  -9.877  16.334  1.00 47.37           O  
ANISOU  300  OG  SER A  58     7956   5163   4881   -416   1438    446       O  
ATOM    301  N   MET A  59      18.087 -10.289  14.725  1.00 40.95           N  
ANISOU  301  N   MET A  59     6813   4558   4187   -242    415    449       N  
ATOM    302  CA  MET A  59      19.291 -11.114  14.844  1.00 42.50           C  
ANISOU  302  CA  MET A  59     7189   4627   4332   -170     99    492       C  
ATOM    303  C   MET A  59      20.461 -10.460  14.079  1.00 41.70           C  
ANISOU  303  C   MET A  59     6794   4639   4409    -80   -276    427       C  
ATOM    304  O   MET A  59      21.609 -10.599  14.497  1.00 40.70           O  
ANISOU  304  O   MET A  59     6838   4376   4251     32   -607    428       O  
ATOM    305  CB  MET A  59      18.983 -12.513  14.269  1.00 46.54           C  
ANISOU  305  CB  MET A  59     7589   5104   4988   -285    242    511       C  
ATOM    306  CG  MET A  59      20.166 -13.484  14.207  1.00 52.94           C  
ANISOU  306  CG  MET A  59     8541   5772   5800   -216    -54    551       C  
ATOM    307  SD  MET A  59      20.396 -14.558  15.649  1.00 62.96           S  
ANISOU  307  SD  MET A  59    10517   6683   6719   -147    -35    678       S  
ATOM    308  CE  MET A  59      18.749 -15.298  15.808  1.00 61.36           C  
ANISOU  308  CE  MET A  59    10344   6421   6548   -359    580    710       C  
ATOM    309  N   ILE A  60      20.153  -9.749  12.975  1.00 35.89           N  
ANISOU  309  N   ILE A  60     5635   4118   3883   -121   -215    363       N  
ATOM    310  CA  ILE A  60      21.113  -9.095  12.065  1.00 33.88           C  
ANISOU  310  CA  ILE A  60     5095   3952   3827    -60   -441    302       C  
ATOM    311  C   ILE A  60      21.264  -7.599  12.336  1.00 35.53           C  
ANISOU  311  C   ILE A  60     5285   4208   4007     16   -505    263       C  
ATOM    312  O   ILE A  60      22.388  -7.099  12.414  1.00 35.49           O  
ANISOU  312  O   ILE A  60     5258   4129   4098    101   -755    218       O  
ATOM    313  CB  ILE A  60      20.699  -9.344  10.572  1.00 36.22           C  
ANISOU  313  CB  ILE A  60     5030   4409   4322   -136   -325    263       C  
ATOM    314  CG1 ILE A  60      20.409 -10.857  10.271  1.00 38.72           C  
ANISOU  314  CG1 ILE A  60     5350   4679   4684   -230   -235    281       C  
ATOM    315  CG2 ILE A  60      21.708  -8.736   9.568  1.00 36.12           C  
ANISOU  315  CG2 ILE A  60     4797   4431   4499    -77   -468    211       C  
ATOM    316  CD1 ILE A  60      21.550 -11.872  10.520  1.00 45.36           C  
ANISOU  316  CD1 ILE A  60     6323   5346   5567   -197   -420    308       C  
ATOM    317  N   ILE A  61      20.137  -6.885  12.415  1.00 30.64           N  
ANISOU  317  N   ILE A  61     4630   3696   3313    -16   -275    262       N  
ATOM    318  CA  ILE A  61      20.105  -5.430  12.587  1.00 29.94           C  
ANISOU  318  CA  ILE A  61     4510   3662   3206     49   -287    225       C  
ATOM    319  C   ILE A  61      19.967  -5.048  14.063  1.00 36.53           C  
ANISOU  319  C   ILE A  61     5740   4359   3782     98   -276    239       C  
ATOM    320  O   ILE A  61      18.906  -5.240  14.661  1.00 36.57           O  
ANISOU  320  O   ILE A  61     5915   4337   3642     48      2    270       O  
ATOM    321  CB  ILE A  61      19.006  -4.817  11.671  1.00 31.28           C  
ANISOU  321  CB  ILE A  61     4390   4013   3482     14    -78    200       C  
ATOM    322  CG1 ILE A  61      19.225  -5.202  10.174  1.00 29.98           C  
ANISOU  322  CG1 ILE A  61     3942   3948   3503     -7   -129    180       C  
ATOM    323  CG2 ILE A  61      18.848  -3.298  11.871  1.00 31.01           C  
ANISOU  323  CG2 ILE A  61     4335   4021   3428     87    -58    170       C  
ATOM    324  CD1 ILE A  61      20.662  -4.904   9.558  1.00 34.55           C  
ANISOU  324  CD1 ILE A  61     4440   4477   4209     52   -314    160       C  
ATOM    325  N   LYS A  62      21.059  -4.503  14.635  1.00 34.55           N  
ANISOU  325  N   LYS A  62     5640   3992   3494    199   -575    197       N  
ATOM    326  CA  LYS A  62      21.138  -4.122  16.046  1.00 37.02           C  
ANISOU  326  CA  LYS A  62     6407   4139   3522    280   -664    188       C  
ATOM    327  C   LYS A  62      20.723  -2.678  16.294  1.00 43.02           C  
ANISOU  327  C   LYS A  62     7152   4954   4238    311   -559    137       C  
ATOM    328  O   LYS A  62      20.355  -2.331  17.420  1.00 45.37           O  
ANISOU  328  O   LYS A  62     7850   5134   4253    351   -477    138       O  
ATOM    329  CB  LYS A  62      22.558  -4.380  16.603  1.00 40.44           C  
ANISOU  329  CB  LYS A  62     7029   4376   3960    394  -1131    135       C  
ATOM    330  CG  LYS A  62      23.026  -5.835  16.508  1.00 45.65           C  
ANISOU  330  CG  LYS A  62     7770   4932   4644    393  -1266    186       C  
ATOM    331  CD  LYS A  62      22.264  -6.752  17.460  1.00 55.19           C  
ANISOU  331  CD  LYS A  62     9494   5998   5476    384  -1081    290       C  
ATOM    332  CE  LYS A  62      22.003  -8.103  16.855  1.00 57.40           C  
ANISOU  332  CE  LYS A  62     9669   6295   5846    290   -920    368       C  
ATOM    333  NZ  LYS A  62      21.055  -8.877  17.692  1.00 62.45           N1+
ANISOU  333  NZ  LYS A  62    10768   6794   6166    244   -594    470       N1+
ATOM    334  N   HIS A  63      20.804  -1.827  15.261  1.00 38.05           N  
ANISOU  334  N   HIS A  63     6114   4476   3868    302   -545     94       N  
ATOM    335  CA  HIS A  63      20.449  -0.417  15.389  1.00 38.38           C  
ANISOU  335  CA  HIS A  63     6111   4564   3908    338   -449     46       C  
ATOM    336  C   HIS A  63      19.382  -0.038  14.346  1.00 38.60           C  
ANISOU  336  C   HIS A  63     5797   4787   4083    288   -160     73       C  
ATOM    337  O   HIS A  63      19.703   0.582  13.321  1.00 36.29           O  
ANISOU  337  O   HIS A  63     5217   4578   3992    308   -206     53       O  
ATOM    338  CB  HIS A  63      21.717   0.457  15.336  1.00 39.98           C  
ANISOU  338  CB  HIS A  63     6220   4687   4282    412   -757    -51       C  
ATOM    339  CG  HIS A  63      22.772   0.026  16.316  1.00 46.19           C  
ANISOU  339  CG  HIS A  63     7304   5260   4984    485  -1133   -112       C  
ATOM    340  CD2 HIS A  63      23.882  -0.724  16.121  1.00 48.91           C  
ANISOU  340  CD2 HIS A  63     7568   5499   5517    510  -1437   -150       C  
ATOM    341  ND1 HIS A  63      22.679   0.340  17.663  1.00 50.96           N  
ANISOU  341  ND1 HIS A  63     8370   5712   5279    561  -1239   -151       N  
ATOM    342  CE1 HIS A  63      23.744  -0.203  18.236  1.00 52.25           C  
ANISOU  342  CE1 HIS A  63     8733   5684   5436    644  -1658   -215       C  
ATOM    343  NE2 HIS A  63      24.498  -0.853  17.351  1.00 51.48           N  
ANISOU  343  NE2 HIS A  63     8289   5607   5665    616  -1793   -220       N  
ATOM    344  N   PRO A  64      18.106  -0.454  14.563  1.00 35.79           N  
ANISOU  344  N   PRO A  64     5478   4471   3651    229    138    107       N  
ATOM    345  CA  PRO A  64      17.064  -0.159  13.560  1.00 34.97           C  
ANISOU  345  CA  PRO A  64     5023   4526   3739    204    328    100       C  
ATOM    346  C   PRO A  64      16.730   1.326  13.431  1.00 37.51           C  
ANISOU  346  C   PRO A  64     5239   4896   4118    281    386     61       C  
ATOM    347  O   PRO A  64      16.922   2.098  14.370  1.00 37.40           O  
ANISOU  347  O   PRO A  64     5457   4787   3968    325    399     33       O  
ATOM    348  CB  PRO A  64      15.857  -0.978  14.039  1.00 38.37           C  
ANISOU  348  CB  PRO A  64     5510   4922   4147    118    630    111       C  
ATOM    349  CG  PRO A  64      16.067  -1.150  15.498  1.00 45.18           C  
ANISOU  349  CG  PRO A  64     6847   5594   4724    124    708    133       C  
ATOM    350  CD  PRO A  64      17.556  -1.219  15.705  1.00 40.06           C  
ANISOU  350  CD  PRO A  64     6387   4875   3960    190    324    142       C  
ATOM    351  N   MET A  65      16.253   1.722  12.250  1.00 32.40           N  
ANISOU  351  N   MET A  65     4279   4375   3656    310    395     52       N  
ATOM    352  CA  MET A  65      15.861   3.104  11.947  1.00 31.40           C  
ANISOU  352  CA  MET A  65     4037   4289   3605    402    441     25       C  
ATOM    353  C   MET A  65      14.853   3.078  10.809  1.00 35.77           C  
ANISOU  353  C   MET A  65     4297   4956   4338    435    471     10       C  
ATOM    354  O   MET A  65      14.881   2.167   9.982  1.00 34.52           O  
ANISOU  354  O   MET A  65     4026   4854   4236    401    377     21       O  
ATOM    355  CB  MET A  65      17.091   3.973  11.596  1.00 31.97           C  
ANISOU  355  CB  MET A  65     4139   4320   3690    463    263     26       C  
ATOM    356  CG  MET A  65      16.815   5.493  11.562  1.00 35.05           C  
ANISOU  356  CG  MET A  65     4500   4697   4121    559    330      0       C  
ATOM    357  SD  MET A  65      15.924   6.177  12.991  1.00 40.48           S  
ANISOU  357  SD  MET A  65     5361   5319   4702    572    543    -51       S  
ATOM    358  CE  MET A  65      17.112   5.878  14.323  1.00 38.38           C  
ANISOU  358  CE  MET A  65     5470   4893   4219    533    394    -82       C  
ATOM    359  N   ASP A  66      13.956   4.060  10.789  1.00 34.03           N  
ANISOU  359  N   ASP A  66     3964   4752   4215    514    577    -30       N  
ATOM    360  CA  ASP A  66      12.891   4.202   9.794  1.00 34.64           C  
ANISOU  360  CA  ASP A  66     3764   4904   4492    589    543    -73       C  
ATOM    361  C   ASP A  66      12.451   5.660   9.783  1.00 38.77           C  
ANISOU  361  C   ASP A  66     4243   5407   5080    723    582    -95       C  
ATOM    362  O   ASP A  66      12.748   6.386  10.735  1.00 37.74           O  
ANISOU  362  O   ASP A  66     4279   5205   4854    722    706    -92       O  
ATOM    363  CB  ASP A  66      11.701   3.281  10.132  1.00 37.79           C  
ANISOU  363  CB  ASP A  66     3986   5295   5076    503    706   -148       C  
ATOM    364  CG  ASP A  66      11.049   3.597  11.464  1.00 48.72           C  
ANISOU  364  CG  ASP A  66     5451   6575   6486    456   1034   -189       C  
ATOM    365  OD1 ASP A  66      11.558   3.123  12.496  1.00 50.20           O  
ANISOU  365  OD1 ASP A  66     5931   6677   6465    365   1168   -147       O  
ATOM    366  OD2 ASP A  66      10.056   4.359  11.474  1.00 49.72           O1-
ANISOU  366  OD2 ASP A  66     5382   6680   6830    529   1153   -266       O1-
ATOM    367  N   PHE A  67      11.728   6.076   8.728  1.00 36.83           N  
ANISOU  367  N   PHE A  67     3800   5205   4987    852    450   -125       N  
ATOM    368  CA  PHE A  67      11.223   7.447   8.558  1.00 37.69           C  
ANISOU  368  CA  PHE A  67     3857   5280   5182   1012    452   -144       C  
ATOM    369  C   PHE A  67      10.340   7.940   9.705  1.00 44.03           C  
ANISOU  369  C   PHE A  67     4580   6019   6131    996    721   -222       C  
ATOM    370  O   PHE A  67      10.437   9.110  10.076  1.00 44.48           O  
ANISOU  370  O   PHE A  67     4730   6017   6153   1074    803   -215       O  
ATOM    371  CB  PHE A  67      10.486   7.602   7.218  1.00 40.79           C  
ANISOU  371  CB  PHE A  67     4078   5705   5715   1177    202   -179       C  
ATOM    372  CG  PHE A  67      11.350   7.642   5.976  1.00 41.29           C  
ANISOU  372  CG  PHE A  67     4334   5775   5578   1260    -17    -91       C  
ATOM    373  CD1 PHE A  67      12.498   8.428   5.930  1.00 42.59           C  
ANISOU  373  CD1 PHE A  67     4749   5875   5558   1284     43      6       C  
ATOM    374  CD2 PHE A  67      10.969   6.967   4.824  1.00 44.08           C  
ANISOU  374  CD2 PHE A  67     4634   6164   5950   1325   -267   -124       C  
ATOM    375  CE1 PHE A  67      13.268   8.503   4.768  1.00 43.44           C  
ANISOU  375  CE1 PHE A  67     5062   5938   5507   1356    -67     84       C  
ATOM    376  CE2 PHE A  67      11.741   7.040   3.662  1.00 46.34           C  
ANISOU  376  CE2 PHE A  67     5178   6417   6013   1414   -415    -41       C  
ATOM    377  CZ  PHE A  67      12.878   7.815   3.637  1.00 43.23           C  
ANISOU  377  CZ  PHE A  67     5042   5943   5443   1427   -280     68       C  
ATOM    378  N   GLY A  68       9.488   7.055  10.231  1.00 41.71           N  
ANISOU  378  N   GLY A  68     4126   5709   6013    891    892   -302       N  
ATOM    379  CA  GLY A  68       8.569   7.345  11.330  1.00 43.61           C  
ANISOU  379  CA  GLY A  68     4301   5844   6424    853   1244   -388       C  
ATOM    380  C   GLY A  68       9.294   7.688  12.614  1.00 46.39           C  
ANISOU  380  C   GLY A  68     5034   6110   6482    783   1469   -338       C  
ATOM    381  O   GLY A  68       8.923   8.652  13.291  1.00 47.19           O  
ANISOU  381  O   GLY A  68     5189   6121   6619    836   1676   -382       O  
ATOM    382  N   THR A  69      10.360   6.919  12.935  1.00 41.36           N  
ANISOU  382  N   THR A  69     4676   5483   5556    679   1392   -259       N  
ATOM    383  CA  THR A  69      11.207   7.152  14.109  1.00 41.20           C  
ANISOU  383  CA  THR A  69     5067   5363   5224    633   1482   -227       C  
ATOM    384  C   THR A  69      11.902   8.507  13.954  1.00 43.40           C  
ANISOU  384  C   THR A  69     5429   5636   5425    745   1331   -214       C  
ATOM    385  O   THR A  69      11.943   9.280  14.908  1.00 44.36           O  
ANISOU  385  O   THR A  69     5776   5649   5431    764   1478   -251       O  
ATOM    386  CB  THR A  69      12.179   5.978  14.319  1.00 46.80           C  
ANISOU  386  CB  THR A  69     6001   6070   5711    528   1346   -163       C  
ATOM    387  CG2 THR A  69      13.136   6.199  15.489  1.00 44.89           C  
ANISOU  387  CG2 THR A  69     6207   5700   5146    514   1324   -150       C  
ATOM    388  OG1 THR A  69      11.410   4.809  14.579  1.00 47.40           O  
ANISOU  388  OG1 THR A  69     6023   6113   5874    422   1560   -180       O  
ATOM    389  N   MET A  70      12.410   8.803  12.738  1.00 37.12           N  
ANISOU  389  N   MET A  70     4479   4931   4696    819   1068   -168       N  
ATOM    390  CA  MET A  70      13.053  10.078  12.424  1.00 35.59           C  
ANISOU  390  CA  MET A  70     4342   4704   4478    921    963   -151       C  
ATOM    391  C   MET A  70      12.043  11.232  12.557  1.00 41.05           C  
ANISOU  391  C   MET A  70     4927   5350   5321   1038   1124   -204       C  
ATOM    392  O   MET A  70      12.380  12.275  13.120  1.00 40.21           O  
ANISOU  392  O   MET A  70     4975   5153   5151   1080   1184   -226       O  
ATOM    393  CB  MET A  70      13.634  10.042  11.017  1.00 36.13           C  
ANISOU  393  CB  MET A  70     4306   4835   4586    977    736    -84       C  
ATOM    394  CG  MET A  70      14.886   9.182  10.909  1.00 37.94           C  
ANISOU  394  CG  MET A  70     4647   5064   4705    875    596    -45       C  
ATOM    395  SD  MET A  70      15.321   8.856   9.195  1.00 40.54           S  
ANISOU  395  SD  MET A  70     4876   5447   5079    926    429     27       S  
ATOM    396  CE  MET A  70      15.929  10.400   8.698  1.00 38.02           C  
ANISOU  396  CE  MET A  70     4646   5010   4788   1042    452     55       C  
ATOM    397  N   LYS A  71      10.798  11.028  12.069  1.00 39.90           N  
ANISOU  397  N   LYS A  71     4499   5248   5414   1092   1180   -245       N  
ATOM    398  CA  LYS A  71       9.721  12.021  12.164  1.00 41.54           C  
ANISOU  398  CA  LYS A  71     4536   5395   5851   1217   1323   -317       C  
ATOM    399  C   LYS A  71       9.460  12.387  13.633  1.00 47.90           C  
ANISOU  399  C   LYS A  71     5524   6074   6599   1154   1672   -384       C  
ATOM    400  O   LYS A  71       9.421  13.575  13.954  1.00 47.43           O  
ANISOU  400  O   LYS A  71     5540   5932   6549   1244   1760   -413       O  
ATOM    401  CB  LYS A  71       8.434  11.521  11.464  1.00 45.53           C  
ANISOU  401  CB  LYS A  71     4656   5941   6701   1276   1278   -390       C  
ATOM    402  CG  LYS A  71       7.208  12.441  11.602  1.00 59.48           C  
ANISOU  402  CG  LYS A  71     6173   7618   8811   1414   1419   -498       C  
ATOM    403  CD  LYS A  71       7.330  13.754  10.824  1.00 66.66           C  
ANISOU  403  CD  LYS A  71     7087   8507   9733   1633   1195   -456       C  
ATOM    404  CE  LYS A  71       6.141  14.653  11.070  1.00 78.71           C  
ANISOU  404  CE  LYS A  71     8368   9920  11618   1777   1337   -571       C  
ATOM    405  NZ  LYS A  71       6.246  15.928  10.316  1.00 85.73           N1+
ANISOU  405  NZ  LYS A  71     9313  10763  12496   2006   1121   -517       N1+
ATOM    406  N   ASP A  72       9.341  11.367  14.519  1.00 46.37           N  
ANISOU  406  N   ASP A  72     5464   5843   6314   1005   1881   -407       N  
ATOM    407  CA  ASP A  72       9.109  11.551  15.962  1.00 48.35           C  
ANISOU  407  CA  ASP A  72     6010   5933   6428    941   2250   -466       C  
ATOM    408  C   ASP A  72      10.270  12.287  16.618  1.00 51.29           C  
ANISOU  408  C   ASP A  72     6792   6239   6458    953   2142   -444       C  
ATOM    409  O   ASP A  72      10.053  13.046  17.555  1.00 52.79           O  
ANISOU  409  O   ASP A  72     7211   6287   6559    976   2382   -510       O  
ATOM    410  CB  ASP A  72       8.850  10.209  16.673  1.00 51.18           C  
ANISOU  410  CB  ASP A  72     6511   6232   6704    787   2483   -469       C  
ATOM    411  CG  ASP A  72       7.659   9.417  16.156  1.00 62.27           C  
ANISOU  411  CG  ASP A  72     7491   7656   8514    747   2637   -529       C  
ATOM    412  OD1 ASP A  72       6.684  10.045  15.678  1.00 63.94           O  
ANISOU  412  OD1 ASP A  72     7325   7854   9116    844   2708   -619       O  
ATOM    413  OD2 ASP A  72       7.689   8.173  16.253  1.00 69.07           O1-
ANISOU  413  OD2 ASP A  72     8389   8521   9336    624   2679   -504       O1-
ATOM    414  N   LYS A  73      11.502  12.070  16.122  1.00 45.04           N  
ANISOU  414  N   LYS A  73     6078   5524   5510    938   1786   -374       N  
ATOM    415  CA  LYS A  73      12.686  12.755  16.630  1.00 44.06           C  
ANISOU  415  CA  LYS A  73     6260   5318   5164    948   1617   -388       C  
ATOM    416  C   LYS A  73      12.657  14.242  16.240  1.00 48.15           C  
ANISOU  416  C   LYS A  73     6673   5801   5821   1069   1607   -416       C  
ATOM    417  O   LYS A  73      13.015  15.076  17.070  1.00 49.44           O  
ANISOU  417  O   LYS A  73     7095   5833   5855   1086   1648   -486       O  
ATOM    418  CB  LYS A  73      13.977  12.053  16.177  1.00 44.35           C  
ANISOU  418  CB  LYS A  73     6337   5409   5104    891   1275   -333       C  
ATOM    419  CG  LYS A  73      14.238  10.724  16.890  1.00 46.53           C  
ANISOU  419  CG  LYS A  73     6865   5652   5164    789   1255   -320       C  
ATOM    420  CD  LYS A  73      15.540  10.049  16.448  1.00 49.29           C  
ANISOU  420  CD  LYS A  73     7212   6036   5481    747    906   -282       C  
ATOM    421  CE  LYS A  73      16.785  10.683  17.039  1.00 58.12           C  
ANISOU  421  CE  LYS A  73     8582   7013   6487    766    654   -360       C  
ATOM    422  NZ  LYS A  73      18.005   9.875  16.773  1.00 59.05           N1+
ANISOU  422  NZ  LYS A  73     8676   7124   6637    722    334   -349       N1+
ATOM    423  N   ILE A  74      12.169  14.582  15.019  1.00 44.21           N  
ANISOU  423  N   ILE A  74     5835   5394   5569   1164   1546   -368       N  
ATOM    424  CA  ILE A  74      12.033  15.984  14.576  1.00 44.81           C  
ANISOU  424  CA  ILE A  74     5831   5414   5783   1302   1552   -376       C  
ATOM    425  C   ILE A  74      10.997  16.690  15.458  1.00 51.69           C  
ANISOU  425  C   ILE A  74     6728   6179   6735   1354   1868   -470       C  
ATOM    426  O   ILE A  74      11.296  17.750  16.010  1.00 52.12           O  
ANISOU  426  O   ILE A  74     6960   6110   6731   1395   1937   -522       O  
ATOM    427  CB  ILE A  74      11.689  16.154  13.062  1.00 47.26           C  
ANISOU  427  CB  ILE A  74     5861   5810   6287   1427   1389   -298       C  
ATOM    428  CG1 ILE A  74      12.761  15.529  12.139  1.00 44.99           C  
ANISOU  428  CG1 ILE A  74     5600   5588   5906   1379   1144   -208       C  
ATOM    429  CG2 ILE A  74      11.459  17.648  12.713  1.00 48.90           C  
ANISOU  429  CG2 ILE A  74     6044   5919   6618   1594   1422   -299       C  
ATOM    430  CD1 ILE A  74      12.297  15.349  10.652  1.00 50.05           C  
ANISOU  430  CD1 ILE A  74     6049   6310   6655   1495    980   -133       C  
ATOM    431  N   VAL A  75       9.798  16.079  15.609  1.00 50.44           N  
ANISOU  431  N   VAL A  75     6382   6039   6742   1341   2082   -509       N  
ATOM    432  CA  VAL A  75       8.678  16.585  16.424  1.00 53.65           C  
ANISOU  432  CA  VAL A  75     6762   6314   7306   1378   2465   -615       C  
ATOM    433  C   VAL A  75       9.110  16.805  17.892  1.00 60.39           C  
ANISOU  433  C   VAL A  75     8094   7011   7839   1296   2697   -677       C  
ATOM    434  O   VAL A  75       8.790  17.846  18.473  1.00 61.92           O  
ANISOU  434  O   VAL A  75     8399   7069   8060   1363   2908   -755       O  
ATOM    435  CB  VAL A  75       7.417  15.672  16.295  1.00 59.43           C  
ANISOU  435  CB  VAL A  75     7165   7064   8351   1347   2671   -667       C  
ATOM    436  CG1 VAL A  75       6.296  16.098  17.249  1.00 62.79           C  
ANISOU  436  CG1 VAL A  75     7565   7305   8987   1359   3162   -796       C  
ATOM    437  CG2 VAL A  75       6.903  15.637  14.856  1.00 58.89           C  
ANISOU  437  CG2 VAL A  75     6650   7115   8612   1474   2374   -643       C  
ATOM    438  N   ALA A  76       9.864  15.847  18.469  1.00 56.83           N  
ANISOU  438  N   ALA A  76     7960   6564   7070   1168   2620   -648       N  
ATOM    439  CA  ALA A  76      10.347  15.933  19.855  1.00 58.65           C  
ANISOU  439  CA  ALA A  76     8737   6621   6926   1114   2748   -711       C  
ATOM    440  C   ALA A  76      11.596  16.822  20.021  1.00 62.45           C  
ANISOU  440  C   ALA A  76     9457   7055   7216   1149   2421   -740       C  
ATOM    441  O   ALA A  76      12.070  16.982  21.147  1.00 64.61           O  
ANISOU  441  O   ALA A  76    10210   7172   7169   1127   2424   -816       O  
ATOM    442  CB  ALA A  76      10.610  14.538  20.412  1.00 59.55           C  
ANISOU  442  CB  ALA A  76     9127   6719   6782    994   2771   -674       C  
ATOM    443  N   ASN A  77      12.103  17.422  18.910  1.00 56.44           N  
ANISOU  443  N   ASN A  77     8387   6393   6664   1211   2152   -693       N  
ATOM    444  CA  ASN A  77      13.282  18.303  18.863  1.00 55.32           C  
ANISOU  444  CA  ASN A  77     8361   6184   6474   1233   1876   -730       C  
ATOM    445  C   ASN A  77      14.558  17.574  19.351  1.00 58.09           C  
ANISOU  445  C   ASN A  77     8989   6497   6586   1142   1560   -759       C  
ATOM    446  O   ASN A  77      15.352  18.122  20.119  1.00 58.08           O  
ANISOU  446  O   ASN A  77     9287   6341   6439   1142   1406   -873       O  
ATOM    447  CB  ASN A  77      13.023  19.641  19.606  1.00 59.18           C  
ANISOU  447  CB  ASN A  77     9039   6498   6949   1307   2062   -845       C  
ATOM    448  CG  ASN A  77      13.883  20.796  19.143  1.00 82.10           C  
ANISOU  448  CG  ASN A  77    11884   9331   9980   1352   1858   -877       C  
ATOM    449  ND2 ASN A  77      14.615  21.395  20.071  1.00 77.97           N  
ANISOU  449  ND2 ASN A  77    11696   8637   9293   1329   1746  -1014       N  
ATOM    450  OD1 ASN A  77      13.871  21.192  17.972  1.00 73.23           O  
ANISOU  450  OD1 ASN A  77    10447   8277   9102   1415   1808   -790       O  
ATOM    451  N   GLU A  78      14.739  16.326  18.871  1.00 53.42           N  
ANISOU  451  N   GLU A  78     8283   6034   5983   1076   1434   -669       N  
ATOM    452  CA  GLU A  78      15.854  15.440  19.204  1.00 52.91           C  
ANISOU  452  CA  GLU A  78     8419   5941   5744   1004   1120   -682       C  
ATOM    453  C   GLU A  78      17.066  15.584  18.286  1.00 55.14           C  
ANISOU  453  C   GLU A  78     8469   6246   6237    990    792   -676       C  
ATOM    454  O   GLU A  78      18.107  14.976  18.553  1.00 55.35           O  
ANISOU  454  O   GLU A  78     8623   6208   6199    946    491   -725       O  
ATOM    455  CB  GLU A  78      15.376  13.979  19.253  1.00 54.02           C  
ANISOU  455  CB  GLU A  78     8583   6171   5772    938   1202   -596       C  
ATOM    456  CG  GLU A  78      15.255  13.442  20.668  1.00 67.27           C  
ANISOU  456  CG  GLU A  78    10789   7692   7078    914   1310   -646       C  
ATOM    457  CD  GLU A  78      14.050  12.561  20.925  1.00 88.38           C  
ANISOU  457  CD  GLU A  78    13495  10378   9707    868   1729   -587       C  
ATOM    458  OE1 GLU A  78      13.891  11.538  20.220  1.00 82.00           O  
ANISOU  458  OE1 GLU A  78    12412   9707   9038    810   1725   -498       O  
ATOM    459  OE2 GLU A  78      13.279  12.878  21.858  1.00 85.61           O1-
ANISOU  459  OE2 GLU A  78    13459   9872   9195    885   2084   -646       O1-
ATOM    460  N   TYR A  79      16.944  16.361  17.199  1.00 49.49           N  
ANISOU  460  N   TYR A  79     7432   5588   5785   1037    858   -622       N  
ATOM    461  CA  TYR A  79      18.085  16.547  16.309  1.00 47.39           C  
ANISOU  461  CA  TYR A  79     6976   5291   5739   1017    654   -616       C  
ATOM    462  C   TYR A  79      18.737  17.890  16.581  1.00 52.11           C  
ANISOU  462  C   TYR A  79     7633   5700   6465   1044    617   -738       C  
ATOM    463  O   TYR A  79      18.071  18.925  16.489  1.00 52.34           O  
ANISOU  463  O   TYR A  79     7649   5697   6539   1121    824   -735       O  
ATOM    464  CB  TYR A  79      17.694  16.404  14.830  1.00 46.17           C  
ANISOU  464  CB  TYR A  79     6519   5268   5754   1054    749   -472       C  
ATOM    465  CG  TYR A  79      17.321  15.003  14.402  1.00 45.49           C  
ANISOU  465  CG  TYR A  79     6336   5349   5601   1011    721   -377       C  
ATOM    466  CD1 TYR A  79      18.275  13.986  14.364  1.00 46.11           C  
ANISOU  466  CD1 TYR A  79     6429   5431   5660    923    518   -379       C  
ATOM    467  CD2 TYR A  79      16.029  14.702  13.983  1.00 45.65           C  
ANISOU  467  CD2 TYR A  79     6216   5500   5627   1064    879   -302       C  
ATOM    468  CE1 TYR A  79      17.940  12.697  13.949  1.00 44.42           C  
ANISOU  468  CE1 TYR A  79     6131   5354   5391    880    502   -296       C  
ATOM    469  CE2 TYR A  79      15.691  13.425  13.541  1.00 45.20           C  
ANISOU  469  CE2 TYR A  79     6050   5576   5548   1016    843   -236       C  
ATOM    470  CZ  TYR A  79      16.645  12.419  13.545  1.00 49.12           C  
ANISOU  470  CZ  TYR A  79     6600   6080   5983    920    670   -227       C  
ATOM    471  OH  TYR A  79      16.305  11.159  13.121  1.00 45.61           O  
ANISOU  471  OH  TYR A  79     6058   5754   5519    870    647   -168       O  
ATOM    472  N   LYS A  80      20.020  17.873  16.970  1.00 49.03           N  
ANISOU  472  N   LYS A  80     7293   5162   6174    988    340   -864       N  
ATOM    473  CA  LYS A  80      20.742  19.115  17.248  1.00 50.67           C  
ANISOU  473  CA  LYS A  80     7522   5157   6575    995    276  -1018       C  
ATOM    474  C   LYS A  80      21.421  19.652  15.987  1.00 52.13           C  
ANISOU  474  C   LYS A  80     7401   5271   7136    977    359   -975       C  
ATOM    475  O   LYS A  80      21.762  20.833  15.931  1.00 53.19           O  
ANISOU  475  O   LYS A  80     7504   5224   7482    987    428  -1065       O  
ATOM    476  CB  LYS A  80      21.705  18.974  18.452  1.00 56.49           C  
ANISOU  476  CB  LYS A  80     8496   5711   7255    961    -94  -1232       C  
ATOM    477  CG  LYS A  80      21.056  18.763  19.814  0.00 76.56           C  
ANISOU  477  CG  LYS A  80    10853   8170  10065    892   -420  -1310       C  
ATOM    478  CD  LYS A  80      22.109  18.614  20.912  0.00 91.68           C  
ANISOU  478  CD  LYS A  80    13030   9883  11921    900   -870  -1547       C  
ATOM    479  CE  LYS A  80      21.501  18.426  22.282  0.00101.94           C  
ANISOU  479  CE  LYS A  80    14077  11054  13602    847  -1223  -1666       C  
ATOM    480  NZ  LYS A  80      22.541  18.259  23.330  0.00111.96           N1+
ANISOU  480  NZ  LYS A  80    15630  12121  14789    891  -1757  -1904       N1+
ATOM    481  N   SER A  81      21.588  18.785  14.967  1.00 45.38           N  
ANISOU  481  N   SER A  81     6356   4531   6353    949    389   -839       N  
ATOM    482  CA  SER A  81      22.213  19.151  13.701  1.00 44.00           C  
ANISOU  482  CA  SER A  81     5971   4266   6482    935    532   -777       C  
ATOM    483  C   SER A  81      21.663  18.345  12.524  1.00 46.05           C  
ANISOU  483  C   SER A  81     6142   4708   6645    966    658   -574       C  
ATOM    484  O   SER A  81      21.061  17.283  12.726  1.00 43.12           O  
ANISOU  484  O   SER A  81     5803   4531   6051    962    574   -512       O  
ATOM    485  CB  SER A  81      23.726  18.956  13.788  1.00 47.39           C  
ANISOU  485  CB  SER A  81     6261   4489   7256    830    338   -938       C  
ATOM    486  OG  SER A  81      24.075  17.583  13.818  1.00 49.74           O  
ANISOU  486  OG  SER A  81     6515   4886   7498    777    126   -928       O  
ATOM    487  N   VAL A  82      21.919  18.837  11.290  1.00 43.68           N  
ANISOU  487  N   VAL A  82     5769   4314   6514    996    867   -481       N  
ATOM    488  CA  VAL A  82      21.556  18.156  10.040  1.00 42.82           C  
ANISOU  488  CA  VAL A  82     5637   4324   6309   1042    966   -306       C  
ATOM    489  C   VAL A  82      22.411  16.879   9.920  1.00 45.70           C  
ANISOU  489  C   VAL A  82     5895   4713   6757    927    827   -336       C  
ATOM    490  O   VAL A  82      21.904  15.860   9.454  1.00 44.52           O  
ANISOU  490  O   VAL A  82     5741   4743   6430    940    784   -233       O  
ATOM    491  CB  VAL A  82      21.672  19.085   8.799  1.00 48.13           C  
ANISOU  491  CB  VAL A  82     6377   4825   7085   1126   1242   -202       C  
ATOM    492  CG1 VAL A  82      21.424  18.324   7.495  1.00 47.46           C  
ANISOU  492  CG1 VAL A  82     6352   4826   6856   1187   1306    -39       C  
ATOM    493  CG2 VAL A  82      20.715  20.266   8.911  1.00 48.98           C  
ANISOU  493  CG2 VAL A  82     6595   4908   7105   1264   1345   -165       C  
ATOM    494  N   THR A  83      23.687  16.929  10.391  1.00 43.04           N  
ANISOU  494  N   THR A  83     5454   4181   6721    820    730   -499       N  
ATOM    495  CA  THR A  83      24.636  15.809  10.422  1.00 43.08           C  
ANISOU  495  CA  THR A  83     5323   4156   6889    722    562   -568       C  
ATOM    496  C   THR A  83      24.023  14.601  11.153  1.00 45.35           C  
ANISOU  496  C   THR A  83     5687   4678   6865    720    309   -541       C  
ATOM    497  O   THR A  83      24.054  13.496  10.607  1.00 43.14           O  
ANISOU  497  O   THR A  83     5355   4498   6540    692    286   -466       O  
ATOM    498  CB  THR A  83      25.991  16.270  10.998  1.00 52.24           C  
ANISOU  498  CB  THR A  83     6328   5030   8490    635    435   -799       C  
ATOM    499  CG2 THR A  83      26.983  15.119  11.208  1.00 51.13           C  
ANISOU  499  CG2 THR A  83     6012   4825   8589    553    209   -902       C  
ATOM    500  OG1 THR A  83      26.553  17.217  10.093  1.00 55.51           O  
ANISOU  500  OG1 THR A  83     6666   5201   9226    620    768   -804       O  
ATOM    501  N   GLU A  84      23.432  14.829  12.355  1.00 41.69           N  
ANISOU  501  N   GLU A  84     5381   4280   6180    752    171   -598       N  
ATOM    502  CA  GLU A  84      22.749  13.804  13.160  1.00 40.47           C  
ANISOU  502  CA  GLU A  84     5373   4298   5707    752     16   -569       C  
ATOM    503  C   GLU A  84      21.580  13.187  12.384  1.00 42.17           C  
ANISOU  503  C   GLU A  84     5566   4737   5720    787    189   -392       C  
ATOM    504  O   GLU A  84      21.406  11.967  12.407  1.00 40.94           O  
ANISOU  504  O   GLU A  84     5414   4693   5448    749    105   -344       O  
ATOM    505  CB  GLU A  84      22.236  14.392  14.483  1.00 42.95           C  
ANISOU  505  CB  GLU A  84     5925   4583   5810    791    -48   -659       C  
ATOM    506  CG  GLU A  84      23.306  14.497  15.555  1.00 54.05           C  
ANISOU  506  CG  GLU A  84     7441   5784   7312    766   -369   -864       C  
ATOM    507  CD  GLU A  84      22.870  14.996  16.922  1.00 68.11           C  
ANISOU  507  CD  GLU A  84     9571   7511   8798    814   -461   -960       C  
ATOM    508  OE1 GLU A  84      21.660  15.240  17.131  1.00 51.20           O  
ANISOU  508  OE1 GLU A  84     7560   5484   6409    857   -204   -872       O  
ATOM    509  OE2 GLU A  84      23.755  15.132  17.796  1.00 69.55           O1-
ANISOU  509  OE2 GLU A  84     9906   7511   9010    818   -799  -1143       O1-
ATOM    510  N   PHE A  85      20.787  14.038  11.699  1.00 37.68           N  
ANISOU  510  N   PHE A  85     4973   4209   5134    871    403   -309       N  
ATOM    511  CA  PHE A  85      19.664  13.628  10.857  1.00 35.72           C  
ANISOU  511  CA  PHE A  85     4678   4136   4756    935    511   -174       C  
ATOM    512  C   PHE A  85      20.175  12.754   9.697  1.00 37.10           C  
ANISOU  512  C   PHE A  85     4769   4337   4991    905    497    -99       C  
ATOM    513  O   PHE A  85      19.638  11.675   9.475  1.00 35.60           O  
ANISOU  513  O   PHE A  85     4546   4295   4685    889    443    -46       O  
ATOM    514  CB  PHE A  85      18.900  14.862  10.349  1.00 37.50           C  
ANISOU  514  CB  PHE A  85     4916   4338   4996   1065    675   -125       C  
ATOM    515  CG  PHE A  85      17.738  14.561   9.433  1.00 38.29           C  
ANISOU  515  CG  PHE A  85     4959   4579   5010   1171    707    -18       C  
ATOM    516  CD1 PHE A  85      16.507  14.176   9.949  1.00 40.93           C  
ANISOU  516  CD1 PHE A  85     5234   5047   5270   1197    709    -32       C  
ATOM    517  CD2 PHE A  85      17.879  14.657   8.052  1.00 40.25           C  
ANISOU  517  CD2 PHE A  85     5231   4791   5271   1250    737     77       C  
ATOM    518  CE1 PHE A  85      15.434  13.896   9.102  1.00 42.92           C  
ANISOU  518  CE1 PHE A  85     5380   5404   5526   1302    681     23       C  
ATOM    519  CE2 PHE A  85      16.807  14.365   7.201  1.00 43.62           C  
ANISOU  519  CE2 PHE A  85     5634   5326   5613   1374    678    148       C  
ATOM    520  CZ  PHE A  85      15.594  13.979   7.732  1.00 42.34           C  
ANISOU  520  CZ  PHE A  85     5341   5305   5441   1399    621    108       C  
ATOM    521  N   LYS A  86      21.228  13.208   8.988  1.00 34.79           N  
ANISOU  521  N   LYS A  86     4450   3870   4900    888    577   -108       N  
ATOM    522  CA  LYS A  86      21.864  12.467   7.883  1.00 34.66           C  
ANISOU  522  CA  LYS A  86     4393   3813   4964    856    634    -53       C  
ATOM    523  C   LYS A  86      22.364  11.097   8.344  1.00 37.91           C  
ANISOU  523  C   LYS A  86     4725   4286   5394    750    453    -99       C  
ATOM    524  O   LYS A  86      22.219  10.119   7.606  1.00 35.64           O  
ANISOU  524  O   LYS A  86     4425   4082   5033    740    457    -30       O  
ATOM    525  CB  LYS A  86      23.032  13.269   7.291  1.00 37.71           C  
ANISOU  525  CB  LYS A  86     4762   3928   5638    830    826    -92       C  
ATOM    526  CG  LYS A  86      22.597  14.458   6.439  1.00 39.53           C  
ANISOU  526  CG  LYS A  86     5144   4056   5818    950   1068      3       C  
ATOM    527  CD  LYS A  86      23.773  15.394   6.110  1.00 44.88           C  
ANISOU  527  CD  LYS A  86     5810   4412   6832    903   1318    -62       C  
ATOM    528  CE  LYS A  86      24.810  14.791   5.186  1.00 53.74           C  
ANISOU  528  CE  LYS A  86     6902   5358   8159    826   1513    -59       C  
ATOM    529  NZ  LYS A  86      25.849  15.793   4.817  1.00 63.83           N1+
ANISOU  529  NZ  LYS A  86     8163   6275   9816    776   1846   -127       N1+
ATOM    530  N   ALA A  87      22.936  11.023   9.571  1.00 36.22           N  
ANISOU  530  N   ALA A  87     4491   4010   5261    689    268   -223       N  
ATOM    531  CA  ALA A  87      23.435   9.771  10.150  1.00 36.18           C  
ANISOU  531  CA  ALA A  87     4461   4024   5262    616     46   -275       C  
ATOM    532  C   ALA A  87      22.303   8.746  10.359  1.00 37.72           C  
ANISOU  532  C   ALA A  87     4739   4439   5153    619      9   -183       C  
ATOM    533  O   ALA A  87      22.498   7.564  10.064  1.00 34.81           O  
ANISOU  533  O   ALA A  87     4332   4119   4777    573    -56   -153       O  
ATOM    534  CB  ALA A  87      24.148  10.044  11.466  1.00 38.69           C  
ANISOU  534  CB  ALA A  87     4825   4200   5672    594   -197   -433       C  
ATOM    535  N   ASP A  88      21.122   9.193  10.853  1.00 34.36           N  
ANISOU  535  N   ASP A  88     4409   4120   4525    670     81   -153       N  
ATOM    536  CA  ASP A  88      19.972   8.291  11.049  1.00 33.62           C  
ANISOU  536  CA  ASP A  88     4352   4194   4229    662    111    -91       C  
ATOM    537  C   ASP A  88      19.452   7.800   9.697  1.00 36.02           C  
ANISOU  537  C   ASP A  88     4530   4609   4546    685    186     -3       C  
ATOM    538  O   ASP A  88      19.127   6.621   9.543  1.00 33.81           O  
ANISOU  538  O   ASP A  88     4219   4421   4208    636    147     26       O  
ATOM    539  CB  ASP A  88      18.851   8.990  11.837  1.00 36.47           C  
ANISOU  539  CB  ASP A  88     4803   4592   4461    710    230   -107       C  
ATOM    540  CG  ASP A  88      18.951   8.888  13.346  1.00 43.87           C  
ANISOU  540  CG  ASP A  88     5979   5448   5243    679    169   -180       C  
ATOM    541  OD1 ASP A  88      19.936   8.302  13.842  1.00 44.01           O  
ANISOU  541  OD1 ASP A  88     6098   5372   5251    637    -37   -227       O  
ATOM    542  OD2 ASP A  88      18.028   9.369  14.030  1.00 47.07           O1-
ANISOU  542  OD2 ASP A  88     6493   5858   5534    709    325   -197       O1-
ATOM    543  N   PHE A  89      19.407   8.706   8.710  1.00 33.11           N  
ANISOU  543  N   PHE A  89     4129   4207   4243    769    280     34       N  
ATOM    544  CA  PHE A  89      18.975   8.402   7.350  1.00 32.54           C  
ANISOU  544  CA  PHE A  89     4029   4194   4137    831    312    109       C  
ATOM    545  C   PHE A  89      19.887   7.338   6.716  1.00 33.12           C  
ANISOU  545  C   PHE A  89     4091   4234   4259    755    280    121       C  
ATOM    546  O   PHE A  89      19.388   6.353   6.156  1.00 31.92           O  
ANISOU  546  O   PHE A  89     3916   4185   4027    747    227    150       O  
ATOM    547  CB  PHE A  89      18.965   9.686   6.507  1.00 35.25           C  
ANISOU  547  CB  PHE A  89     4450   4438   4505    955    425    151       C  
ATOM    548  CG  PHE A  89      18.696   9.433   5.050  1.00 37.34           C  
ANISOU  548  CG  PHE A  89     4802   4702   4683   1046    437    227       C  
ATOM    549  CD1 PHE A  89      17.452   8.980   4.626  1.00 41.45           C  
ANISOU  549  CD1 PHE A  89     5292   5362   5096   1129    308    242       C  
ATOM    550  CD2 PHE A  89      19.688   9.630   4.100  1.00 39.27           C  
ANISOU  550  CD2 PHE A  89     5180   4773   4968   1050    581    266       C  
ATOM    551  CE1 PHE A  89      17.206   8.746   3.278  1.00 43.04           C  
ANISOU  551  CE1 PHE A  89     5637   5540   5177   1236    254    294       C  
ATOM    552  CE2 PHE A  89      19.443   9.385   2.754  1.00 43.11           C  
ANISOU  552  CE2 PHE A  89     5849   5225   5304   1150    604    337       C  
ATOM    553  CZ  PHE A  89      18.209   8.939   2.353  1.00 41.72           C  
ANISOU  553  CZ  PHE A  89     5685   5199   4967   1251    406    351       C  
ATOM    554  N   LYS A  90      21.220   7.543   6.810  1.00 29.30           N  
ANISOU  554  N   LYS A  90     3600   3585   3950    699    312     78       N  
ATOM    555  CA  LYS A  90      22.224   6.616   6.289  1.00 29.39           C  
ANISOU  555  CA  LYS A  90     3567   3513   4087    625    315     66       C  
ATOM    556  C   LYS A  90      22.097   5.257   6.984  1.00 33.49           C  
ANISOU  556  C   LYS A  90     4043   4138   4543    546    140     48       C  
ATOM    557  O   LYS A  90      22.174   4.231   6.314  1.00 31.89           O  
ANISOU  557  O   LYS A  90     3825   3968   4323    515    141     76       O  
ATOM    558  CB  LYS A  90      23.641   7.176   6.464  1.00 32.15           C  
ANISOU  558  CB  LYS A  90     3843   3626   4746    577    375    -21       C  
ATOM    559  CG  LYS A  90      24.721   6.278   5.832  1.00 34.44           C  
ANISOU  559  CG  LYS A  90     4048   3784   5253    509    435    -52       C  
ATOM    560  CD  LYS A  90      26.101   6.916   5.881  1.00 39.01           C  
ANISOU  560  CD  LYS A  90     4487   4083   6253    461    527   -172       C  
ATOM    561  CE  LYS A  90      27.154   6.032   5.258  1.00 44.68           C  
ANISOU  561  CE  LYS A  90     5083   4637   7257    394    632   -221       C  
ATOM    562  NZ  LYS A  90      27.403   4.807   6.073  1.00 43.53           N1+
ANISOU  562  NZ  LYS A  90     4837   4565   7139    349    326   -273       N1+
ATOM    563  N   LEU A  91      21.867   5.257   8.314  1.00 31.02           N  
ANISOU  563  N   LEU A  91     3761   3856   4170    523     12      3       N  
ATOM    564  CA  LEU A  91      21.685   4.036   9.102  1.00 30.24           C  
ANISOU  564  CA  LEU A  91     3707   3817   3968    461   -122     -1       C  
ATOM    565  C   LEU A  91      20.500   3.213   8.586  1.00 32.65           C  
ANISOU  565  C   LEU A  91     3990   4286   4127    452    -57     64       C  
ATOM    566  O   LEU A  91      20.633   2.001   8.410  1.00 31.22           O  
ANISOU  566  O   LEU A  91     3793   4125   3942    393   -107     78       O  
ATOM    567  CB  LEU A  91      21.534   4.376  10.596  1.00 30.99           C  
ANISOU  567  CB  LEU A  91     3949   3873   3951    465   -219    -52       C  
ATOM    568  CG  LEU A  91      21.124   3.234  11.561  1.00 34.73           C  
ANISOU  568  CG  LEU A  91     4586   4371   4239    421   -296    -38       C  
ATOM    569  CD1 LEU A  91      22.206   2.145  11.644  1.00 34.70           C  
ANISOU  569  CD1 LEU A  91     4586   4268   4330    384   -495    -59       C  
ATOM    570  CD2 LEU A  91      20.820   3.795  12.940  1.00 37.31           C  
ANISOU  570  CD2 LEU A  91     5159   4629   4389    451   -325    -83       C  
ATOM    571  N   MET A  92      19.366   3.877   8.314  1.00 29.04           N  
ANISOU  571  N   MET A  92     3511   3924   3598    515     39     87       N  
ATOM    572  CA  MET A  92      18.161   3.232   7.781  1.00 28.72           C  
ANISOU  572  CA  MET A  92     3392   4013   3506    521     62    106       C  
ATOM    573  C   MET A  92      18.477   2.518   6.449  1.00 31.69           C  
ANISOU  573  C   MET A  92     3741   4401   3900    524     20    129       C  
ATOM    574  O   MET A  92      18.141   1.344   6.299  1.00 30.48           O  
ANISOU  574  O   MET A  92     3543   4303   3734    461    -22    122       O  
ATOM    575  CB  MET A  92      17.046   4.279   7.608  1.00 31.27           C  
ANISOU  575  CB  MET A  92     3661   4390   3829    625    124     99       C  
ATOM    576  CG  MET A  92      15.737   3.709   7.093  1.00 34.87           C  
ANISOU  576  CG  MET A  92     3977   4949   4322    647     99     74       C  
ATOM    577  SD  MET A  92      14.602   5.021   6.595  1.00 39.77           S  
ANISOU  577  SD  MET A  92     4509   5592   5010    821     87     50       S  
ATOM    578  CE  MET A  92      15.351   5.525   5.044  1.00 36.35           C  
ANISOU  578  CE  MET A  92     4233   5101   4475    946    -18    115       C  
ATOM    579  N   CYS A  93      19.161   3.214   5.519  1.00 28.54           N  
ANISOU  579  N   CYS A  93     3401   3916   3527    592     64    154       N  
ATOM    580  CA  CYS A  93      19.553   2.671   4.207  1.00 28.93           C  
ANISOU  580  CA  CYS A  93     3514   3924   3553    609     82    176       C  
ATOM    581  C   CYS A  93      20.584   1.556   4.343  1.00 32.06           C  
ANISOU  581  C   CYS A  93     3881   4255   4045    497     76    157       C  
ATOM    582  O   CYS A  93      20.434   0.517   3.692  1.00 30.83           O  
ANISOU  582  O   CYS A  93     3735   4133   3843    470     44    157       O  
ATOM    583  CB  CYS A  93      20.056   3.784   3.291  1.00 29.46           C  
ANISOU  583  CB  CYS A  93     3723   3858   3613    711    215    213       C  
ATOM    584  SG  CYS A  93      18.822   5.057   2.932  1.00 34.01           S  
ANISOU  584  SG  CYS A  93     4378   4484   4062    887    180    244       S  
ATOM    585  N   ASP A  94      21.618   1.753   5.205  1.00 28.64           N  
ANISOU  585  N   ASP A  94     3406   3712   3765    444     73    125       N  
ATOM    586  CA  ASP A  94      22.646   0.745   5.462  1.00 28.81           C  
ANISOU  586  CA  ASP A  94     3374   3639   3935    361     17     90       C  
ATOM    587  C   ASP A  94      22.032  -0.540   6.026  1.00 31.76           C  
ANISOU  587  C   ASP A  94     3746   4120   4203    298   -103     99       C  
ATOM    588  O   ASP A  94      22.461  -1.620   5.632  1.00 30.42           O  
ANISOU  588  O   ASP A  94     3556   3912   4090    249   -119     93       O  
ATOM    589  CB  ASP A  94      23.740   1.271   6.414  1.00 31.29           C  
ANISOU  589  CB  ASP A  94     3631   3798   4462    344    -57     20       C  
ATOM    590  CG  ASP A  94      24.687   2.295   5.811  1.00 38.33           C  
ANISOU  590  CG  ASP A  94     4469   4505   5588    368    106    -20       C  
ATOM    591  OD1 ASP A  94      24.740   2.402   4.557  1.00 38.45           O  
ANISOU  591  OD1 ASP A  94     4542   4475   5593    394    320     22       O  
ATOM    592  OD2 ASP A  94      25.391   2.973   6.587  1.00 39.31           O1-
ANISOU  592  OD2 ASP A  94     4523   4502   5912    365     30   -102       O1-
ATOM    593  N   ASN A  95      21.011  -0.428   6.905  1.00 28.75           N  
ANISOU  593  N   ASN A  95     3397   3843   3686    295   -140    110       N  
ATOM    594  CA  ASN A  95      20.334  -1.596   7.498  1.00 28.50           C  
ANISOU  594  CA  ASN A  95     3390   3874   3566    225   -174    119       C  
ATOM    595  C   ASN A  95      19.654  -2.427   6.420  1.00 30.85           C  
ANISOU  595  C   ASN A  95     3617   4257   3849    203   -145    121       C  
ATOM    596  O   ASN A  95      19.832  -3.646   6.382  1.00 28.97           O  
ANISOU  596  O   ASN A  95     3380   3998   3629    132   -174    120       O  
ATOM    597  CB  ASN A  95      19.316  -1.158   8.554  1.00 27.93           C  
ANISOU  597  CB  ASN A  95     3377   3852   3384    228   -117    120       C  
ATOM    598  CG  ASN A  95      19.928  -0.655   9.837  1.00 34.90           C  
ANISOU  598  CG  ASN A  95     4420   4626   4214    243   -184    105       C  
ATOM    599  ND2 ASN A  95      19.135   0.043  10.634  1.00 29.75           N  
ANISOU  599  ND2 ASN A  95     3855   3992   3458    264    -88     99       N  
ATOM    600  OD1 ASN A  95      21.078  -0.949  10.166  1.00 28.27           O  
ANISOU  600  OD1 ASN A  95     3638   3667   3438    242   -335     85       O  
ATOM    601  N   ALA A  96      18.920  -1.755   5.514  1.00 26.93           N  
ANISOU  601  N   ALA A  96     3077   3835   3320    278   -118    114       N  
ATOM    602  CA  ALA A  96      18.232  -2.418   4.413  1.00 27.50           C  
ANISOU  602  CA  ALA A  96     3111   3970   3369    288   -163     85       C  
ATOM    603  C   ALA A  96      19.220  -3.083   3.459  1.00 30.12           C  
ANISOU  603  C   ALA A  96     3523   4219   3703    276   -156     91       C  
ATOM    604  O   ALA A  96      18.913  -4.140   2.927  1.00 29.61           O  
ANISOU  604  O   ALA A  96     3448   4176   3628    233   -204     57       O  
ATOM    605  CB  ALA A  96      17.347  -1.432   3.673  1.00 29.00           C  
ANISOU  605  CB  ALA A  96     3291   4215   3512    415   -205     68       C  
ATOM    606  N   MET A  97      20.419  -2.489   3.272  1.00 26.92           N  
ANISOU  606  N   MET A  97     3185   3691   3353    304    -71    116       N  
ATOM    607  CA  MET A  97      21.441  -3.070   2.387  1.00 26.68           C  
ANISOU  607  CA  MET A  97     3221   3534   3382    287     14    109       C  
ATOM    608  C   MET A  97      22.228  -4.199   3.067  1.00 30.02           C  
ANISOU  608  C   MET A  97     3562   3890   3954    186    -24     91       C  
ATOM    609  O   MET A  97      22.812  -5.037   2.380  1.00 28.98           O  
ANISOU  609  O   MET A  97     3455   3673   3882    156     33     69       O  
ATOM    610  CB  MET A  97      22.362  -1.987   1.802  1.00 29.95           C  
ANISOU  610  CB  MET A  97     3722   3793   3865    351    191    125       C  
ATOM    611  CG  MET A  97      21.623  -1.010   0.883  1.00 34.57           C  
ANISOU  611  CG  MET A  97     4483   4399   4252    479    232    157       C  
ATOM    612  SD  MET A  97      22.710   0.192   0.094  1.00 40.87           S  
ANISOU  612  SD  MET A  97     5463   4951   5115    549    536    189       S  
ATOM    613  CE  MET A  97      22.974   1.313   1.420  1.00 38.16           C  
ANISOU  613  CE  MET A  97     4916   4592   4990    516    521    174       C  
ATOM    614  N   THR A  98      22.246  -4.225   4.406  1.00 26.29           N  
ANISOU  614  N   THR A  98     3033   3431   3526    148   -124     95       N  
ATOM    615  CA  THR A  98      22.907  -5.290   5.169  1.00 26.59           C  
ANISOU  615  CA  THR A  98     3052   3384   3666     85   -219     84       C  
ATOM    616  C   THR A  98      21.975  -6.519   5.257  1.00 30.26           C  
ANISOU  616  C   THR A  98     3542   3935   4022     15   -245     98       C  
ATOM    617  O   THR A  98      22.429  -7.653   5.070  1.00 29.16           O  
ANISOU  617  O   THR A  98     3402   3722   3955    -31   -263     87       O  
ATOM    618  CB  THR A  98      23.332  -4.771   6.562  1.00 32.40           C  
ANISOU  618  CB  THR A  98     3815   4053   4443    104   -347     79       C  
ATOM    619  CG2 THR A  98      23.924  -5.870   7.453  1.00 33.33           C  
ANISOU  619  CG2 THR A  98     3989   4056   4617     78   -511     72       C  
ATOM    620  OG1 THR A  98      24.298  -3.739   6.390  1.00 34.00           O  
ANISOU  620  OG1 THR A  98     3947   4141   4830    153   -324     35       O  
ATOM    621  N   TYR A  99      20.687  -6.300   5.574  1.00 27.09           N  
ANISOU  621  N   TYR A  99     3140   3659   3494      4   -227    106       N  
ATOM    622  CA  TYR A  99      19.759  -7.423   5.746  1.00 27.77           C  
ANISOU  622  CA  TYR A  99     3212   3789   3550    -79   -207     95       C  
ATOM    623  C   TYR A  99      19.338  -8.082   4.422  1.00 31.81           C  
ANISOU  623  C   TYR A  99     3661   4346   4079    -95   -213     40       C  
ATOM    624  O   TYR A  99      19.257  -9.315   4.354  1.00 30.88           O  
ANISOU  624  O   TYR A  99     3540   4190   4002   -175   -212     20       O  
ATOM    625  CB  TYR A  99      18.534  -7.013   6.589  1.00 29.22           C  
ANISOU  625  CB  TYR A  99     3381   4041   3681    -97   -133     94       C  
ATOM    626  CG  TYR A  99      17.490  -8.099   6.720  1.00 31.50           C  
ANISOU  626  CG  TYR A  99     3610   4339   4021   -200    -50     58       C  
ATOM    627  CD1 TYR A  99      17.587  -9.073   7.711  1.00 34.36           C  
ANISOU  627  CD1 TYR A  99     4110   4589   4356   -282     30     98       C  
ATOM    628  CD2 TYR A  99      16.408  -8.161   5.848  1.00 32.50           C  
ANISOU  628  CD2 TYR A  99     3556   4551   4242   -207    -60    -31       C  
ATOM    629  CE1 TYR A  99      16.632 -10.089   7.823  1.00 35.17           C  
ANISOU  629  CE1 TYR A  99     4157   4659   4549   -394    167     60       C  
ATOM    630  CE2 TYR A  99      15.470  -9.184   5.930  1.00 34.67           C  
ANISOU  630  CE2 TYR A  99     3722   4800   4651   -315     19    -99       C  
ATOM    631  CZ  TYR A  99      15.578 -10.141   6.925  1.00 40.75           C  
ANISOU  631  CZ  TYR A  99     4614   5453   5416   -421    170    -50       C  
ATOM    632  OH  TYR A  99      14.627 -11.131   6.991  1.00 38.82           O  
ANISOU  632  OH  TYR A  99     4257   5149   5344   -544    305   -125       O  
ATOM    633  N   ASN A 100      19.017  -7.266   3.409  1.00 27.74           N  
ANISOU  633  N   ASN A 100     3136   3891   3511     -9   -234     12       N  
ATOM    634  CA  ASN A 100      18.521  -7.710   2.104  1.00 27.72           C  
ANISOU  634  CA  ASN A 100     3151   3914   3467     16   -299    -58       C  
ATOM    635  C   ASN A 100      19.624  -7.873   1.077  1.00 30.05           C  
ANISOU  635  C   ASN A 100     3596   4102   3720     54   -242    -51       C  
ATOM    636  O   ASN A 100      20.541  -7.057   1.041  1.00 28.99           O  
ANISOU  636  O   ASN A 100     3525   3891   3599    107   -145     -3       O  
ATOM    637  CB  ASN A 100      17.485  -6.726   1.580  1.00 30.73           C  
ANISOU  637  CB  ASN A 100     3507   4383   3786    123   -391   -100       C  
ATOM    638  CG  ASN A 100      16.360  -6.468   2.549  1.00 39.65           C  
ANISOU  638  CG  ASN A 100     4455   5589   5021     90   -392   -127       C  
ATOM    639  ND2 ASN A 100      16.396  -5.333   3.248  1.00 28.95           N  
ANISOU  639  ND2 ASN A 100     3100   4251   3647    142   -327    -72       N  
ATOM    640  OD1 ASN A 100      15.473  -7.295   2.709  1.00 31.96           O  
ANISOU  640  OD1 ASN A 100     3338   4633   4172      9   -415   -207       O  
ATOM    641  N   ARG A 101      19.507  -8.897   0.198  1.00 27.68           N  
ANISOU  641  N   ARG A 101     3356   3771   3391     26   -277   -115       N  
ATOM    642  CA  ARG A 101      20.495  -9.160  -0.856  1.00 27.48           C  
ANISOU  642  CA  ARG A 101     3515   3611   3317     58   -168   -123       C  
ATOM    643  C   ARG A 101      20.435  -8.118  -1.969  1.00 31.53           C  
ANISOU  643  C   ARG A 101     4262   4086   3633    203   -139   -121       C  
ATOM    644  O   ARG A 101      19.395  -7.475  -2.103  1.00 31.09           O  
ANISOU  644  O   ARG A 101     4210   4132   3471    284   -299   -141       O  
ATOM    645  CB  ARG A 101      20.384 -10.595  -1.386  1.00 27.45           C  
ANISOU  645  CB  ARG A 101     3539   3567   3323    -16   -207   -199       C  
ATOM    646  CG  ARG A 101      21.067 -11.570  -0.444  1.00 31.09           C  
ANISOU  646  CG  ARG A 101     3871   3963   3978   -130   -145   -169       C  
ATOM    647  CD  ARG A 101      20.965 -12.995  -0.926  1.00 33.18           C  
ANISOU  647  CD  ARG A 101     4163   4172   4272   -207   -162   -242       C  
ATOM    648  NE  ARG A 101      21.729 -13.896  -0.062  1.00 33.84           N  
ANISOU  648  NE  ARG A 101     4163   4159   4537   -289   -108   -201       N  
ATOM    649  CZ  ARG A 101      22.097 -15.128  -0.398  1.00 39.06           C  
ANISOU  649  CZ  ARG A 101     4852   4713   5274   -348    -70   -244       C  
ATOM    650  NH1 ARG A 101      21.768 -15.625  -1.584  1.00 30.71           N1+
ANISOU  650  NH1 ARG A 101     3913   3637   4116   -349    -72   -341       N1+
ATOM    651  NH2 ARG A 101      22.810 -15.867   0.442  1.00 32.66           N  
ANISOU  651  NH2 ARG A 101     3984   3795   4632   -393    -54   -198       N  
ATOM    652  N   PRO A 102      21.518  -7.913  -2.771  1.00 29.85           N  
ANISOU  652  N   PRO A 102     4260   3697   3384    245     85    -99       N  
ATOM    653  CA  PRO A 102      21.503  -6.825  -3.769  1.00 30.92           C  
ANISOU  653  CA  PRO A 102     4703   3750   3296    394    172    -73       C  
ATOM    654  C   PRO A 102      20.435  -6.879  -4.861  1.00 36.10           C  
ANISOU  654  C   PRO A 102     5633   4438   3645    520    -53   -137       C  
ATOM    655  O   PRO A 102      20.087  -5.823  -5.395  1.00 36.59           O  
ANISOU  655  O   PRO A 102     5923   4472   3508    670    -90   -104       O  
ATOM    656  CB  PRO A 102      22.908  -6.881  -4.374  1.00 33.21           C  
ANISOU  656  CB  PRO A 102     5165   3793   3662    381    533    -57       C  
ATOM    657  CG  PRO A 102      23.748  -7.496  -3.296  1.00 35.13           C  
ANISOU  657  CG  PRO A 102     5067   4018   4264    244    588    -60       C  
ATOM    658  CD  PRO A 102      22.851  -8.554  -2.725  1.00 30.55           C  
ANISOU  658  CD  PRO A 102     4315   3617   3676    168    308    -97       C  
ATOM    659  N   ASP A 103      19.905  -8.074  -5.184  1.00 32.86           N  
ANISOU  659  N   ASP A 103     5212   4068   3207    471   -232   -237       N  
ATOM    660  CA  ASP A 103      18.893  -8.214  -6.238  1.00 34.36           C  
ANISOU  660  CA  ASP A 103     5654   4264   3137    600   -526   -342       C  
ATOM    661  C   ASP A 103      17.449  -8.060  -5.724  1.00 39.45           C  
ANISOU  661  C   ASP A 103     6006   5093   3892    622   -896   -423       C  
ATOM    662  O   ASP A 103      16.505  -8.389  -6.444  1.00 42.09           O  
ANISOU  662  O   ASP A 103     6431   5436   4126    708  -1225   -559       O  
ATOM    663  CB  ASP A 103      19.090  -9.535  -7.015  1.00 37.20           C  
ANISOU  663  CB  ASP A 103     6186   4526   3421    550   -535   -445       C  
ATOM    664  CG  ASP A 103      19.015 -10.812  -6.186  1.00 42.34           C  
ANISOU  664  CG  ASP A 103     6459   5263   4367    355   -568   -500       C  
ATOM    665  OD1 ASP A 103      18.999 -10.713  -4.926  1.00 39.32           O  
ANISOU  665  OD1 ASP A 103     5715   4988   4236    249   -523   -436       O  
ATOM    666  OD2 ASP A 103      19.030 -11.910  -6.787  1.00 44.64           O1-
ANISOU  666  OD2 ASP A 103     6862   5484   4616    312   -616   -602       O1-
ATOM    667  N   THR A 104      17.278  -7.522  -4.506  1.00 34.66           N  
ANISOU  667  N   THR A 104     5057   4606   3506    553   -843   -357       N  
ATOM    668  CA  THR A 104      15.965  -7.327  -3.878  1.00 34.45           C  
ANISOU  668  CA  THR A 104     4712   4721   3658    554  -1087   -433       C  
ATOM    669  C   THR A 104      15.440  -5.898  -4.008  1.00 39.14           C  
ANISOU  669  C   THR A 104     5374   5337   4160    733  -1199   -400       C  
ATOM    670  O   THR A 104      16.224  -4.950  -4.114  1.00 36.52           O  
ANISOU  670  O   THR A 104     5254   4936   3687    805  -1001   -276       O  
ATOM    671  CB  THR A 104      15.995  -7.750  -2.393  1.00 36.59           C  
ANISOU  671  CB  THR A 104     4614   5076   4214    363   -927   -393       C  
ATOM    672  CG2 THR A 104      16.492  -9.189  -2.179  1.00 33.53           C  
ANISOU  672  CG2 THR A 104     4167   4646   3928    197   -828   -417       C  
ATOM    673  OG1 THR A 104      16.783  -6.812  -1.650  1.00 33.42           O  
ANISOU  673  OG1 THR A 104     4220   4669   3809    365   -710   -255       O  
ATOM    674  N   VAL A 105      14.105  -5.746  -3.941  1.00 38.76           N  
ANISOU  674  N   VAL A 105     5108   5364   4254    799  -1504   -524       N  
ATOM    675  CA  VAL A 105      13.409  -4.455  -4.006  1.00 39.94           C  
ANISOU  675  CA  VAL A 105     5258   5532   4386    983  -1670   -521       C  
ATOM    676  C   VAL A 105      13.895  -3.520  -2.877  1.00 40.98           C  
ANISOU  676  C   VAL A 105     5259   5711   4601    926  -1366   -374       C  
ATOM    677  O   VAL A 105      14.174  -2.353  -3.133  1.00 40.18           O  
ANISOU  677  O   VAL A 105     5373   5557   4337   1070  -1318   -282       O  
ATOM    678  CB  VAL A 105      11.868  -4.670  -4.001  1.00 46.75           C  
ANISOU  678  CB  VAL A 105     5781   6447   5534   1028  -2041   -725       C  
ATOM    679  CG1 VAL A 105      11.107  -3.396  -3.632  1.00 48.03           C  
ANISOU  679  CG1 VAL A 105     5811   6633   5803   1186  -2161   -728       C  
ATOM    680  CG2 VAL A 105      11.387  -5.203  -5.351  1.00 49.70           C  
ANISOU  680  CG2 VAL A 105     6371   6737   5777   1157  -2448   -895       C  
ATOM    681  N   TYR A 106      14.051  -4.056  -1.652  1.00 35.84           N  
ANISOU  681  N   TYR A 106     4310   5129   4177    724  -1161   -353       N  
ATOM    682  CA  TYR A 106      14.466  -3.278  -0.482  1.00 34.02           C  
ANISOU  682  CA  TYR A 106     3975   4930   4021    667   -918   -242       C  
ATOM    683  C   TYR A 106      15.884  -2.741  -0.588  1.00 36.30           C  
ANISOU  683  C   TYR A 106     4517   5132   4145    677   -695   -107       C  
ATOM    684  O   TYR A 106      16.103  -1.571  -0.269  1.00 35.63           O  
ANISOU  684  O   TYR A 106     4471   5029   4038    745   -602    -37       O  
ATOM    685  CB  TYR A 106      14.261  -4.068   0.819  1.00 34.09           C  
ANISOU  685  CB  TYR A 106     3710   4989   4254    470   -773   -260       C  
ATOM    686  CG  TYR A 106      12.887  -4.690   0.921  1.00 37.00           C  
ANISOU  686  CG  TYR A 106     3791   5393   4874    428   -907   -414       C  
ATOM    687  CD1 TYR A 106      11.748  -3.899   1.030  1.00 40.59           C  
ANISOU  687  CD1 TYR A 106     4043   5874   5505    523  -1009   -496       C  
ATOM    688  CD2 TYR A 106      12.722  -6.071   0.871  1.00 37.88           C  
ANISOU  688  CD2 TYR A 106     3807   5486   5102    291   -923   -496       C  
ATOM    689  CE1 TYR A 106      10.475  -4.465   1.085  1.00 43.73           C  
ANISOU  689  CE1 TYR A 106     4112   6265   6238    480  -1119   -675       C  
ATOM    690  CE2 TYR A 106      11.455  -6.649   0.931  1.00 40.85           C  
ANISOU  690  CE2 TYR A 106     3879   5858   5787    237  -1022   -667       C  
ATOM    691  CZ  TYR A 106      10.335  -5.842   1.040  1.00 49.10           C  
ANISOU  691  CZ  TYR A 106     4686   6915   7053    329  -1116   -765       C  
ATOM    692  OH  TYR A 106       9.087  -6.404   1.132  1.00 51.67           O  
ANISOU  692  OH  TYR A 106     4646   7199   7788    265  -1190   -965       O  
ATOM    693  N   TYR A 107      16.844  -3.578  -1.041  1.00 31.14           N  
ANISOU  693  N   TYR A 107     4010   4400   3422    607   -595    -87       N  
ATOM    694  CA  TYR A 107      18.238  -3.154  -1.212  1.00 29.19           C  
ANISOU  694  CA  TYR A 107     3951   4023   3119    605   -350      7       C  
ATOM    695  C   TYR A 107      18.313  -2.058  -2.297  1.00 33.55           C  
ANISOU  695  C   TYR A 107     4829   4465   3455    788   -319     49       C  
ATOM    696  O   TYR A 107      18.927  -1.020  -2.071  1.00 32.15           O  
ANISOU  696  O   TYR A 107     4711   4209   3298    820   -133    123       O  
ATOM    697  CB  TYR A 107      19.122  -4.354  -1.595  1.00 29.40           C  
ANISOU  697  CB  TYR A 107     4045   3961   3165    504   -245    -10       C  
ATOM    698  CG  TYR A 107      20.598  -4.047  -1.756  1.00 29.99           C  
ANISOU  698  CG  TYR A 107     4238   3860   3298    483     38     50       C  
ATOM    699  CD1 TYR A 107      21.072  -3.361  -2.872  1.00 32.99           C  
ANISOU  699  CD1 TYR A 107     4942   4075   3519    596    212     81       C  
ATOM    700  CD2 TYR A 107      21.531  -4.524  -0.840  1.00 29.03           C  
ANISOU  700  CD2 TYR A 107     3919   3694   3415    358    136     58       C  
ATOM    701  CE1 TYR A 107      22.434  -3.110  -3.044  1.00 34.43           C  
ANISOU  701  CE1 TYR A 107     5192   4048   3842    560    541    111       C  
ATOM    702  CE2 TYR A 107      22.897  -4.299  -1.014  1.00 29.33           C  
ANISOU  702  CE2 TYR A 107     3992   3537   3616    338    379     71       C  
ATOM    703  CZ  TYR A 107      23.342  -3.578  -2.109  1.00 37.40           C  
ANISOU  703  CZ  TYR A 107     5280   4391   4540    425    613     93       C  
ATOM    704  OH  TYR A 107      24.688  -3.367  -2.293  1.00 39.08           O  
ANISOU  704  OH  TYR A 107     5488   4366   4994    389    919     84       O  
ATOM    705  N   LYS A 108      17.694  -2.304  -3.469  1.00 33.16           N  
ANISOU  705  N   LYS A 108     5025   4383   3191    916   -508     -6       N  
ATOM    706  CA  LYS A 108      17.691  -1.364  -4.594  1.00 35.05           C  
ANISOU  706  CA  LYS A 108     5694   4480   3145   1124   -508     38       C  
ATOM    707  C   LYS A 108      17.076  -0.022  -4.203  1.00 39.89           C  
ANISOU  707  C   LYS A 108     6252   5132   3774   1249   -588     81       C  
ATOM    708  O   LYS A 108      17.652   1.021  -4.518  1.00 39.29           O  
ANISOU  708  O   LYS A 108     6437   4910   3582   1341   -376    178       O  
ATOM    709  CB  LYS A 108      16.976  -1.960  -5.811  1.00 39.73           C  
ANISOU  709  CB  LYS A 108     6576   5032   3486   1260   -811    -59       C  
ATOM    710  CG  LYS A 108      17.721  -3.133  -6.449  1.00 43.69           C  
ANISOU  710  CG  LYS A 108     7280   5428   3892   1174   -668    -90       C  
ATOM    711  CD  LYS A 108      16.932  -3.686  -7.610  1.00 47.74           C  
ANISOU  711  CD  LYS A 108     8109   5893   4136   1321  -1022   -210       C  
ATOM    712  CE  LYS A 108      17.540  -4.942  -8.161  1.00 53.52           C  
ANISOU  712  CE  LYS A 108     9010   6534   4794   1222   -899   -266       C  
ATOM    713  NZ  LYS A 108      16.714  -5.492  -9.270  1.00 63.44           N1+
ANISOU  713  NZ  LYS A 108    10597   7731   5776   1374  -1299   -412       N1+
ATOM    714  N   LEU A 109      15.936  -0.046  -3.487  1.00 37.78           N  
ANISOU  714  N   LEU A 109     5633   5034   3688   1243   -842      3       N  
ATOM    715  CA  LEU A 109      15.269   1.181  -3.038  1.00 38.77           C  
ANISOU  715  CA  LEU A 109     5654   5196   3880   1359   -917     24       C  
ATOM    716  C   LEU A 109      16.118   1.929  -1.994  1.00 40.23           C  
ANISOU  716  C   LEU A 109     5719   5371   4196   1251   -592    122       C  
ATOM    717  O   LEU A 109      16.239   3.147  -2.090  1.00 41.39           O  
ANISOU  717  O   LEU A 109     6011   5436   4279   1369   -511    190       O  
ATOM    718  CB  LEU A 109      13.842   0.894  -2.522  1.00 39.97           C  
ANISOU  718  CB  LEU A 109     5417   5496   4274   1359  -1209   -110       C  
ATOM    719  CG  LEU A 109      12.980   2.112  -2.108  1.00 46.00           C  
ANISOU  719  CG  LEU A 109     6049   6280   5150   1508  -1328   -125       C  
ATOM    720  CD1 LEU A 109      12.754   3.069  -3.275  1.00 49.04           C  
ANISOU  720  CD1 LEU A 109     6825   6534   5276   1798  -1567   -105       C  
ATOM    721  CD2 LEU A 109      11.650   1.667  -1.554  1.00 50.61           C  
ANISOU  721  CD2 LEU A 109     6180   6972   6078   1462  -1518   -283       C  
ATOM    722  N   ALA A 110      16.757   1.203  -1.050  1.00 34.46           N  
ANISOU  722  N   ALA A 110     4764   4692   3638   1041   -431    122       N  
ATOM    723  CA  ALA A 110      17.633   1.815  -0.041  1.00 32.00           C  
ANISOU  723  CA  ALA A 110     4351   4345   3460    945   -197    180       C  
ATOM    724  C   ALA A 110      18.832   2.521  -0.689  1.00 36.34           C  
ANISOU  724  C   ALA A 110     5166   4695   3946    988     54    254       C  
ATOM    725  O   ALA A 110      19.190   3.627  -0.271  1.00 34.69           O  
ANISOU  725  O   ALA A 110     4955   4418   3807   1011    189    294       O  
ATOM    726  CB  ALA A 110      18.121   0.770   0.945  1.00 30.67           C  
ANISOU  726  CB  ALA A 110     3970   4232   3452    751   -147    153       C  
ATOM    727  N   LYS A 111      19.432   1.899  -1.718  1.00 35.37           N  
ANISOU  727  N   LYS A 111     5280   4451   3709    993    151    263       N  
ATOM    728  CA  LYS A 111      20.567   2.488  -2.435  1.00 37.41           C  
ANISOU  728  CA  LYS A 111     5818   4462   3936   1023    480    322       C  
ATOM    729  C   LYS A 111      20.130   3.753  -3.195  1.00 44.66           C  
ANISOU  729  C   LYS A 111     7075   5266   4627   1229    507    392       C  
ATOM    730  O   LYS A 111      20.856   4.751  -3.181  1.00 45.34           O  
ANISOU  730  O   LYS A 111     7267   5173   4787   1241    793    446       O  
ATOM    731  CB  LYS A 111      21.218   1.450  -3.368  1.00 40.89           C  
ANISOU  731  CB  LYS A 111     6467   4780   4291    987    608    304       C  
ATOM    732  CG  LYS A 111      22.568   1.875  -3.936  1.00 52.13           C  
ANISOU  732  CG  LYS A 111     8060   5912   5836    945   1056    336       C  
ATOM    733  CD  LYS A 111      23.282   0.691  -4.573  1.00 61.71           C  
ANISOU  733  CD  LYS A 111     9351   7017   7078    861   1207    291       C  
ATOM    734  CE  LYS A 111      24.432   1.101  -5.462  1.00 76.92           C  
ANISOU  734  CE  LYS A 111    11658   8596   8971    897   1688    324       C  
ATOM    735  NZ  LYS A 111      25.646   1.459  -4.681  1.00 86.35           N1+
ANISOU  735  NZ  LYS A 111    12592   9593  10624    774   2039    300       N1+
ATOM    736  N   LYS A 112      18.921   3.726  -3.794  1.00 43.39           N  
ANISOU  736  N   LYS A 112     7067   5193   4226   1395    187    375       N  
ATOM    737  CA  LYS A 112      18.332   4.854  -4.521  1.00 46.33           C  
ANISOU  737  CA  LYS A 112     7792   5455   4355   1635    110    435       C  
ATOM    738  C   LYS A 112      18.049   6.006  -3.559  1.00 50.86           C  
ANISOU  738  C   LYS A 112     8125   6092   5108   1652    113    458       C  
ATOM    739  O   LYS A 112      18.444   7.141  -3.838  1.00 52.34           O  
ANISOU  739  O   LYS A 112     8570   6097   5218   1760    309    542       O  
ATOM    740  CB  LYS A 112      17.038   4.416  -5.233  1.00 51.17           C  
ANISOU  740  CB  LYS A 112     8553   6148   4743   1817   -342    365       C  
ATOM    741  CG  LYS A 112      16.507   5.415  -6.262  1.00 67.58           C  
ANISOU  741  CG  LYS A 112    11100   8064   6513   2117   -494    422       C  
ATOM    742  CD  LYS A 112      14.991   5.324  -6.434  0.00 79.43           C  
ANISOU  742  CD  LYS A 112    12454   9706   8020   2290  -1058    307       C  
ATOM    743  CE  LYS A 112      14.555   4.297  -7.454  0.00 93.23           C  
ANISOU  743  CE  LYS A 112    14549  11390   9483   2436  -1406    220       C  
ATOM    744  NZ  LYS A 112      13.074   4.176  -7.506  0.00103.12           N1+
ANISOU  744  NZ  LYS A 112    15404  12821  10954   2491  -1942     38       N1+
ATOM    745  N   ILE A 113      17.366   5.707  -2.429  1.00 46.00           N  
ANISOU  745  N   ILE A 113     7051   5705   4724   1549    -73    382       N  
ATOM    746  CA  ILE A 113      16.998   6.661  -1.384  1.00 45.14           C  
ANISOU  746  CA  ILE A 113     6702   5662   4788   1551    -67    383       C  
ATOM    747  C   ILE A 113      18.263   7.310  -0.785  1.00 45.92           C  
ANISOU  747  C   ILE A 113     6779   5630   5037   1429    281    429       C  
ATOM    748  O   ILE A 113      18.299   8.536  -0.667  1.00 45.66           O  
ANISOU  748  O   ILE A 113     6828   5499   5023   1513    390    472       O  
ATOM    749  CB  ILE A 113      16.039   5.985  -0.349  1.00 47.70           C  
ANISOU  749  CB  ILE A 113     6604   6215   5307   1458   -279    282       C  
ATOM    750  CG1 ILE A 113      14.604   5.869  -0.921  1.00 50.61           C  
ANISOU  750  CG1 ILE A 113     6945   6650   5634   1634   -635    207       C  
ATOM    751  CG2 ILE A 113      16.016   6.685   0.993  1.00 47.16           C  
ANISOU  751  CG2 ILE A 113     6295   6195   5429   1383   -162    274       C  
ATOM    752  CD1 ILE A 113      13.589   5.090  -0.025  1.00 58.58           C  
ANISOU  752  CD1 ILE A 113     7523   7835   6901   1530   -792     80       C  
ATOM    753  N   LEU A 114      19.318   6.503  -0.498  1.00 39.95           N  
ANISOU  753  N   LEU A 114     5920   4843   4417   1245    439    405       N  
ATOM    754  CA  LEU A 114      20.599   6.984   0.042  1.00 38.81           C  
ANISOU  754  CA  LEU A 114     5698   4544   4504   1125    716    403       C  
ATOM    755  C   LEU A 114      21.247   8.019  -0.883  1.00 46.26           C  
ANISOU  755  C   LEU A 114     6967   5208   5400   1217   1028    473       C  
ATOM    756  O   LEU A 114      21.655   9.090  -0.419  1.00 45.22           O  
ANISOU  756  O   LEU A 114     6789   4958   5436   1204   1190    473       O  
ATOM    757  CB  LEU A 114      21.582   5.820   0.325  1.00 37.53           C  
ANISOU  757  CB  LEU A 114     5369   4366   4523    946    772    346       C  
ATOM    758  CG  LEU A 114      22.940   6.201   0.950  1.00 42.01           C  
ANISOU  758  CG  LEU A 114     5775   4757   5429    822    973    292       C  
ATOM    759  CD1 LEU A 114      22.775   6.755   2.368  1.00 41.14           C  
ANISOU  759  CD1 LEU A 114     5437   4744   5449    779    817    238       C  
ATOM    760  CD2 LEU A 114      23.891   5.004   0.974  1.00 43.92           C  
ANISOU  760  CD2 LEU A 114     5884   4940   5862    692   1011    233       C  
ATOM    761  N   HIS A 115      21.299   7.710  -2.190  1.00 46.62           N  
ANISOU  761  N   HIS A 115     7383   5123   5207   1314   1126    529       N  
ATOM    762  CA  HIS A 115      21.865   8.597  -3.204  1.00 50.79           C  
ANISOU  762  CA  HIS A 115     8338   5334   5627   1417   1486    614       C  
ATOM    763  C   HIS A 115      21.094   9.913  -3.307  1.00 55.61           C  
ANISOU  763  C   HIS A 115     9141   5907   6082   1607   1419    685       C  
ATOM    764  O   HIS A 115      21.720  10.968  -3.362  1.00 56.80           O  
ANISOU  764  O   HIS A 115     9396   5829   6357   1609   1739    723       O  
ATOM    765  CB  HIS A 115      21.951   7.886  -4.560  1.00 54.82           C  
ANISOU  765  CB  HIS A 115     9294   5710   5827   1504   1575    656       C  
ATOM    766  CG  HIS A 115      22.988   8.465  -5.469  0.00 61.92           C  
ANISOU  766  CG  HIS A 115    10594   6214   6720   1515   2119    719       C  
ATOM    767  CD2 HIS A 115      24.279   8.100  -5.649  0.00 64.81           C  
ANISOU  767  CD2 HIS A 115    10863   6355   7406   1341   2554    673       C  
ATOM    768  ND1 HIS A 115      22.704   9.540  -6.300  0.00 67.32           N  
ANISOU  768  ND1 HIS A 115    11850   6660   7068   1729   2277    834       N  
ATOM    769  CE1 HIS A 115      23.823   9.786  -6.964  0.00 69.14           C  
ANISOU  769  CE1 HIS A 115    12345   6520   7403   1665   2858    865       C  
ATOM    770  NE2 HIS A 115      24.800   8.944  -6.608  0.00 68.10           N  
ANISOU  770  NE2 HIS A 115    11790   6383   7704   1427   3049    758       N  
ATOM    771  N   ALA A 116      19.743   9.853  -3.260  1.00 51.94           N  
ANISOU  771  N   ALA A 116     8670   5651   5412   1761   1000    682       N  
ATOM    772  CA  ALA A 116      18.859  11.020  -3.322  1.00 53.05           C  
ANISOU  772  CA  ALA A 116     8951   5774   5433   1971    854    732       C  
ATOM    773  C   ALA A 116      19.007  11.929  -2.096  1.00 54.60           C  
ANISOU  773  C   ALA A 116     8809   6009   5926   1880    947    703       C  
ATOM    774  O   ALA A 116      18.991  13.152  -2.233  1.00 55.57           O  
ANISOU  774  O   ALA A 116     9125   5968   6021   2003   1079    766       O  
ATOM    775  CB  ALA A 116      17.415  10.573  -3.472  1.00 54.45           C  
ANISOU  775  CB  ALA A 116     9060   6165   5462   2125    356    682       C  
ATOM    776  N   GLY A 117      19.165  11.325  -0.922  1.00 47.65           N  
ANISOU  776  N   GLY A 117     7482   5320   5303   1677    881    607       N  
ATOM    777  CA  GLY A 117      19.340  12.048   0.332  1.00 45.74           C  
ANISOU  777  CA  GLY A 117     6952   5114   5313   1582    935    553       C  
ATOM    778  C   GLY A 117      20.675  12.745   0.460  1.00 48.97           C  
ANISOU  778  C   GLY A 117     7391   5269   5947   1474   1295    547       C  
ATOM    779  O   GLY A 117      20.735  13.871   0.957  1.00 48.70           O  
ANISOU  779  O   GLY A 117     7323   5147   6034   1495   1389    537       O  
ATOM    780  N   PHE A 118      21.757  12.093   0.005  1.00 44.73           N  
ANISOU  780  N   PHE A 118     6892   4591   5514   1356   1509    534       N  
ATOM    781  CA  PHE A 118      23.096  12.661   0.116  1.00 45.60           C  
ANISOU  781  CA  PHE A 118     6954   4417   5954   1232   1870    487       C  
ATOM    782  C   PHE A 118      23.396  13.712  -0.965  1.00 54.88           C  
ANISOU  782  C   PHE A 118     8546   5259   7048   1350   2260    590       C  
ATOM    783  O   PHE A 118      24.336  14.488  -0.793  1.00 56.83           O  
ANISOU  783  O   PHE A 118     8736   5240   7619   1260   2588    542       O  
ATOM    784  CB  PHE A 118      24.173  11.562   0.206  1.00 46.75           C  
ANISOU  784  CB  PHE A 118     6894   4514   6354   1051   1952    399       C  
ATOM    785  CG  PHE A 118      24.419  11.177   1.649  1.00 46.47           C  
ANISOU  785  CG  PHE A 118     6441   4637   6580    908   1689    265       C  
ATOM    786  CD1 PHE A 118      23.516  10.369   2.336  1.00 47.60           C  
ANISOU  786  CD1 PHE A 118     6454   5092   6541    907   1325    256       C  
ATOM    787  CD2 PHE A 118      25.497  11.702   2.352  1.00 49.39           C  
ANISOU  787  CD2 PHE A 118     6583   4811   7373    791   1799    138       C  
ATOM    788  CE1 PHE A 118      23.704  10.071   3.690  1.00 47.35           C  
ANISOU  788  CE1 PHE A 118     6151   5165   6675    802   1101    148       C  
ATOM    789  CE2 PHE A 118      25.690  11.394   3.704  1.00 51.08           C  
ANISOU  789  CE2 PHE A 118     6500   5143   7766    697   1494      8       C  
ATOM    790  CZ  PHE A 118      24.795  10.579   4.362  1.00 47.41           C  
ANISOU  790  CZ  PHE A 118     5993   4980   7043    709   1158     27       C  
ATOM    791  N   LYS A 119      22.575  13.800  -2.026  1.00 53.74           N  
ANISOU  791  N   LYS A 119     8833   5100   6485   1561   2212    718       N  
ATOM    792  CA  LYS A 119      22.756  14.855  -3.033  1.00 57.68           C  
ANISOU  792  CA  LYS A 119     9841   5255   6819   1713   2567    840       C  
ATOM    793  C   LYS A 119      22.000  16.096  -2.554  1.00 62.75           C  
ANISOU  793  C   LYS A 119    10486   5921   7436   1848   2441    873       C  
ATOM    794  O   LYS A 119      22.485  17.223  -2.710  1.00 64.70           O  
ANISOU  794  O   LYS A 119    10916   5870   7795   1870   2792    915       O  
ATOM    795  CB  LYS A 119      22.269  14.417  -4.431  1.00 62.96           C  
ANISOU  795  CB  LYS A 119    11071   5852   6997   1919   2523    959       C  
ATOM    796  CG  LYS A 119      23.090  13.295  -5.082  0.00 82.40           C  
ANISOU  796  CG  LYS A 119    13639   8223   9447   1806   2734    936       C  
ATOM    797  CD  LYS A 119      22.578  12.861  -6.453  0.00 96.93           C  
ANISOU  797  CD  LYS A 119    15719   9615  11495   1707   3414    957       C  
ATOM    798  CE  LYS A 119      23.443  11.777  -7.042  0.00106.83           C  
ANISOU  798  CE  LYS A 119    16605  10859  13127   1464   3588    831       C  
ATOM    799  NZ  LYS A 119      22.941  11.329  -8.366  0.00119.45           N1+
ANISOU  799  NZ  LYS A 119    18683  12139  14565   1479   4043    882       N1+
ATOM    800  N   MET A 120      20.822  15.872  -1.938  1.00 57.26           N  
ANISOU  800  N   MET A 120     9564   5558   6633   1927   1967    842       N  
ATOM    801  CA  MET A 120      19.928  16.888  -1.385  1.00 56.77           C  
ANISOU  801  CA  MET A 120     9435   5566   6568   2060   1791    850       C  
ATOM    802  C   MET A 120      20.522  17.539  -0.122  1.00 55.99           C  
ANISOU  802  C   MET A 120     8971   5449   6855   1878   1931    742       C  
ATOM    803  O   MET A 120      20.381  18.748   0.067  1.00 56.43           O  
ANISOU  803  O   MET A 120     9111   5357   6972   1959   2051    765       O  
ATOM    804  CB  MET A 120      18.566  16.238  -1.090  1.00 58.41           C  
ANISOU  804  CB  MET A 120     9443   6111   6640   2161   1296    810       C  
ATOM    805  CG  MET A 120      17.542  17.153  -0.454  1.00 62.75           C  
ANISOU  805  CG  MET A 120     9841   6748   7251   2287   1109    787       C  
ATOM    806  SD  MET A 120      16.088  16.229   0.090  1.00 66.51           S  
ANISOU  806  SD  MET A 120     9946   7586   7737   2330    627    686       S  
ATOM    807  CE  MET A 120      16.722  15.415   1.519  1.00 59.90           C  
ANISOU  807  CE  MET A 120     8664   6938   7156   2003    706    564       C  
ATOM    808  N   MET A 121      21.155  16.735   0.742  1.00 48.67           N  
ANISOU  808  N   MET A 121     7665   4652   6174   1651   1882    617       N  
ATOM    809  CA  MET A 121      21.768  17.204   1.987  1.00 46.57           C  
ANISOU  809  CA  MET A 121     7076   4363   6256   1485   1925    482       C  
ATOM    810  C   MET A 121      23.301  17.205   1.877  1.00 52.14           C  
ANISOU  810  C   MET A 121     7707   4787   7315   1306   2254    404       C  
ATOM    811  O   MET A 121      23.999  17.018   2.878  1.00 50.22           O  
ANISOU  811  O   MET A 121     7137   4556   7388   1138   2174    249       O  
ATOM    812  CB  MET A 121      21.292  16.352   3.175  1.00 45.54           C  
ANISOU  812  CB  MET A 121     6609   4552   6143   1390   1574    378       C  
ATOM    813  CG  MET A 121      19.795  16.360   3.353  1.00 47.16           C  
ANISOU  813  CG  MET A 121     6811   4990   6118   1542   1315    417       C  
ATOM    814  SD  MET A 121      19.249  15.371   4.750  1.00 47.56           S  
ANISOU  814  SD  MET A 121     6533   5342   6196   1416   1033    301       S  
ATOM    815  CE  MET A 121      19.541  13.672   4.124  1.00 43.56           C  
ANISOU  815  CE  MET A 121     6001   4961   5588   1341    921    327       C  
ATOM    816  N   SER A 122      23.817  17.451   0.659  1.00 52.66           N  
ANISOU  816  N   SER A 122     8099   4563   7347   1353   2630    499       N  
ATOM    817  CA  SER A 122      25.253  17.493   0.382  1.00 55.49           C  
ANISOU  817  CA  SER A 122     8388   4585   8110   1187   3041    420       C  
ATOM    818  C   SER A 122      25.914  18.699   1.039  1.00 61.78           C  
ANISOU  818  C   SER A 122     9011   5139   9324   1099   3235    302       C  
ATOM    819  O   SER A 122      25.237  19.686   1.334  1.00 60.49           O  
ANISOU  819  O   SER A 122     8957   4992   9033   1214   3176    346       O  
ATOM    820  CB  SER A 122      25.518  17.490  -1.122  1.00 61.65           C  
ANISOU  820  CB  SER A 122     9646   5076   8701   1275   3469    562       C  
ATOM    821  OG  SER A 122      25.141  18.704  -1.749  1.00 72.10           O  
ANISOU  821  OG  SER A 122    11395   6160   9839   1442   3724    693       O  
ATOM    822  N   LYS A 123      27.240  18.606   1.269  1.00 61.64           N  
ANISOU  822  N   LYS A 123     8698   4876   9846    900   3450    132       N  
ATOM    823  CA  LYS A 123      28.053  19.665   1.872  1.00 63.77           C  
ANISOU  823  CA  LYS A 123     8743   4858  10629    786   3633    -35       C  
ATOM    824  C   LYS A 123      27.921  20.984   1.109  1.00 69.01           C  
ANISOU  824  C   LYS A 123     9792   5201  11229    891   4090     92       C  
ATOM    825  O   LYS A 123      27.893  22.041   1.735  1.00 68.03           O  
ANISOU  825  O   LYS A 123     9592   4978  11277    888   4093     20       O  
ATOM    826  CB  LYS A 123      29.518  19.221   1.983  1.00 69.06           C  
ANISOU  826  CB  LYS A 123     9041   5251  11948    574   3828   -246       C  
ATOM    827  CG  LYS A 123      29.973  18.983   3.420  1.00 88.88           C  
ANISOU  827  CG  LYS A 123    11062   7871  14837    451   3364   -503       C  
ATOM    828  CD  LYS A 123      31.008  20.026   3.854  1.00105.11           C  
ANISOU  828  CD  LYS A 123    12831   9514  17593    313   3583   -741       C  
ATOM    829  CE  LYS A 123      31.531  19.806   5.256  1.00118.19           C  
ANISOU  829  CE  LYS A 123    14044  11233  19629    215   3056  -1027       C  
ATOM    830  NZ  LYS A 123      30.593  20.317   6.292  1.00125.73           N1+
ANISOU  830  NZ  LYS A 123    15087  12436  20247    300   2647  -1036       N1+
ATOM    831  N   GLU A 124      27.776  20.906  -0.231  1.00 67.15           N  
ANISOU  831  N   GLU A 124    10024   4791  10698   1000   4464    285       N  
ATOM    832  CA  GLU A 124      27.583  22.035  -1.147  1.00 69.75           C  
ANISOU  832  CA  GLU A 124    10874   4783  10843   1144   4919    454       C  
ATOM    833  C   GLU A 124      26.232  22.727  -0.900  1.00 70.48           C  
ANISOU  833  C   GLU A 124    11186   5111  10480   1372   4569    583       C  
ATOM    834  O   GLU A 124      26.176  23.956  -0.824  1.00 70.32           O  
ANISOU  834  O   GLU A 124    11288   4870  10560   1422   4768    599       O  
ATOM    835  CB  GLU A 124      27.691  21.541  -2.601  1.00 73.36           C  
ANISOU  835  CB  GLU A 124    11862   5033  10976   1235   5308    630       C  
ATOM    836  CG  GLU A 124      27.616  22.631  -3.653  1.00 89.45           C  
ANISOU  836  CG  GLU A 124    14573   6661  12753   1409   5815    826       C  
ATOM    837  CD  GLU A 124      26.469  22.458  -4.630  1.00114.26           C  
ANISOU  837  CD  GLU A 124    18354   9943  15118   1721   5583   1069       C  
ATOM    838  OE1 GLU A 124      25.297  22.550  -4.197  1.00106.71           O  
ANISOU  838  OE1 GLU A 124    17282   9396  13867   1863   4972   1094       O  
ATOM    839  OE2 GLU A 124      26.742  22.235  -5.831  1.00113.21           O1-
ANISOU  839  OE2 GLU A 124    18855   9473  14684   1832   6018   1223       O1-
ATOM    840  N   ARG A 125      25.156  21.928  -0.780  1.00 63.75           N  
ANISOU  840  N   ARG A 125    10352   4685   9186   1505   4062    656       N  
ATOM    841  CA  ARG A 125      23.792  22.398  -0.532  1.00 62.29           C  
ANISOU  841  CA  ARG A 125    10294   4741   8631   1726   3686    750       C  
ATOM    842  C   ARG A 125      23.693  23.015   0.869  1.00 62.44           C  
ANISOU  842  C   ARG A 125     9904   4878   8943   1635   3486    590       C  
ATOM    843  O   ARG A 125      23.005  24.024   1.045  1.00 62.53           O  
ANISOU  843  O   ARG A 125    10053   4852   8853   1781   3456    643       O  
ATOM    844  CB  ARG A 125      22.790  21.238  -0.686  1.00 62.13           C  
ANISOU  844  CB  ARG A 125    10270   5120   8217   1837   3211    805       C  
ATOM    845  CG  ARG A 125      22.688  20.679  -2.111  1.00 75.44           C  
ANISOU  845  CG  ARG A 125    12451   6695   9517   1980   3325    961       C  
ATOM    846  CD  ARG A 125      21.446  21.132  -2.856  1.00 87.12           C  
ANISOU  846  CD  ARG A 125    14399   8186  10514   2309   3103   1125       C  
ATOM    847  NE  ARG A 125      20.219  20.628  -2.230  1.00 92.29           N  
ANISOU  847  NE  ARG A 125    14765   9258  11043   2400   2520   1078       N  
ATOM    848  CZ  ARG A 125      19.222  21.400  -1.814  1.00101.05           C  
ANISOU  848  CZ  ARG A 125    15827  10454  12111   2569   2276   1088       C  
ATOM    849  NH1 ARG A 125      19.279  22.717  -1.972  1.00 86.72           N1+
ANISOU  849  NH1 ARG A 125    14267   8355  10326   2679   2524   1158       N1+
ATOM    850  NH2 ARG A 125      18.150  20.859  -1.247  1.00 81.97           N  
ANISOU  850  NH2 ARG A 125    13107   8381   9654   2629   1812   1021       N  
ATOM    851  N   LEU A 126      24.413  22.431   1.850  1.00 55.61           N  
ANISOU  851  N   LEU A 126     8574   4123   8434   1408   3347    390       N  
ATOM    852  CA  LEU A 126      24.446  22.923   3.225  1.00 54.00           C  
ANISOU  852  CA  LEU A 126     8027   4000   8490   1311   3135    209       C  
ATOM    853  C   LEU A 126      25.321  24.168   3.366  1.00 58.79           C  
ANISOU  853  C   LEU A 126     8612   4199   9526   1222   3507    107       C  
ATOM    854  O   LEU A 126      24.987  25.044   4.168  1.00 57.92           O  
ANISOU  854  O   LEU A 126     8413   4091   9501   1237   3397     19       O  
ATOM    855  CB  LEU A 126      24.857  21.828   4.222  1.00 51.81           C  
ANISOU  855  CB  LEU A 126     7350   3951   8384   1136   2798     31       C  
ATOM    856  CG  LEU A 126      23.903  20.623   4.359  1.00 54.14           C  
ANISOU  856  CG  LEU A 126     7619   4657   8295   1201   2413    102       C  
ATOM    857  CD1 LEU A 126      24.559  19.496   5.137  1.00 53.19           C  
ANISOU  857  CD1 LEU A 126     7188   4666   8358   1029   2173    -48       C  
ATOM    858  CD2 LEU A 126      22.571  21.015   5.005  1.00 54.82           C  
ANISOU  858  CD2 LEU A 126     7728   4983   8118   1335   2154    129       C  
ATOM    859  N   LEU A 127      26.427  24.264   2.588  1.00 56.60           N  
ANISOU  859  N   LEU A 127     8421   3543   9541   1129   3980    108       N  
ATOM    860  CA  LEU A 127      27.290  25.453   2.596  1.00 59.39           C  
ANISOU  860  CA  LEU A 127     8753   3443  10368   1031   4419      6       C  
ATOM    861  C   LEU A 127      26.518  26.646   2.022  1.00 63.04           C  
ANISOU  861  C   LEU A 127     9673   3750  10529   1243   4641    199       C  
ATOM    862  O   LEU A 127      26.621  27.751   2.565  1.00 62.73           O  
ANISOU  862  O   LEU A 127     9564   3524  10746   1215   4743    103       O  
ATOM    863  CB  LEU A 127      28.620  25.223   1.830  1.00 62.43           C  
ANISOU  863  CB  LEU A 127     9107   3419  11194    869   4947    -50       C  
ATOM    864  CG  LEU A 127      29.537  26.450   1.622  1.00 71.48           C  
ANISOU  864  CG  LEU A 127    10211   4022  12926    744   5500   -172       C  
ATOM    865  CD1 LEU A 127      30.032  27.035   2.949  1.00 72.19           C  
ANISOU  865  CD1 LEU A 127     9725   4069  13635    550   5231   -512       C  
ATOM    866  CD2 LEU A 127      30.700  26.122   0.719  1.00 76.28           C  
ANISOU  866  CD2 LEU A 127    10952   4192  13838    642   6158   -148       C  
ATOM    867  N   ALA A 128      25.722  26.417   0.950  1.00 59.94           N  
ANISOU  867  N   ALA A 128     9755   3429   9589   1469   4669    458       N  
ATOM    868  CA  ALA A 128      24.888  27.464   0.342  1.00 62.76           C  
ANISOU  868  CA  ALA A 128    10601   3648   9597   1727   4788    659       C  
ATOM    869  C   ALA A 128      23.816  27.941   1.333  1.00 65.05           C  
ANISOU  869  C   ALA A 128    10709   4248   9761   1837   4329    615       C  
ATOM    870  O   ALA A 128      23.507  29.127   1.364  1.00 66.03           O  
ANISOU  870  O   ALA A 128    11028   4187   9871   1964   4455    667       O  
ATOM    871  CB  ALA A 128      24.244  26.957  -0.940  1.00 64.57           C  
ANISOU  871  CB  ALA A 128    11366   3904   9263   1963   4784    906       C  
ATOM    872  N   LEU A 129      23.302  27.023   2.183  1.00 59.30           N  
ANISOU  872  N   LEU A 129     9612   3954   8964   1782   3840    511       N  
ATOM    873  CA  LEU A 129      22.328  27.326   3.231  1.00 57.53           C  
ANISOU  873  CA  LEU A 129     9178   4022   8658   1849   3449    437       C  
ATOM    874  C   LEU A 129      22.983  28.179   4.325  1.00 60.49           C  
ANISOU  874  C   LEU A 129     9293   4227   9462   1681   3544    222       C  
ATOM    875  O   LEU A 129      22.405  29.185   4.742  1.00 59.23           O  
ANISOU  875  O   LEU A 129     9196   4024   9287   1787   3529    214       O  
ATOM    876  CB  LEU A 129      21.783  26.033   3.853  1.00 54.93           C  
ANISOU  876  CB  LEU A 129     8554   4124   8191   1787   3013    368       C  
ATOM    877  CG  LEU A 129      20.264  25.862   3.972  1.00 59.36           C  
ANISOU  877  CG  LEU A 129     9136   5014   8405   1987   2651    448       C  
ATOM    878  CD1 LEU A 129      19.938  24.617   4.773  1.00 57.67           C  
ANISOU  878  CD1 LEU A 129     8643   5155   8115   1879   2326    372       C  
ATOM    879  CD2 LEU A 129      19.578  27.071   4.605  1.00 62.36           C  
ANISOU  879  CD2 LEU A 129     9450   5403   8842   2069   2585    383       C  
ATOM    880  N   LYS A 130      24.185  27.766   4.785  1.00 57.33           N  
ANISOU  880  N   LYS A 130     8600   3714   9470   1431   3616     31       N  
ATOM    881  CA  LYS A 130      24.998  28.453   5.794  1.00 58.26           C  
ANISOU  881  CA  LYS A 130     8442   3630  10065   1253   3650   -225       C  
ATOM    882  C   LYS A 130      25.270  29.886   5.348  1.00 64.60           C  
ANISOU  882  C   LYS A 130     9461   4010  11077   1293   4094   -193       C  
ATOM    883  O   LYS A 130      25.042  30.820   6.121  1.00 64.72           O  
ANISOU  883  O   LYS A 130     9419   3966  11205   1302   4031   -307       O  
ATOM    884  CB  LYS A 130      26.330  27.702   5.991  1.00 61.17           C  
ANISOU  884  CB  LYS A 130     8480   3872  10890   1009   3671   -424       C  
ATOM    885  CG  LYS A 130      26.435  26.900   7.274  0.00 73.78           C  
ANISOU  885  CG  LYS A 130     9754   5773  12507    909   3151   -618       C  
ATOM    886  CD  LYS A 130      27.808  26.249   7.379  0.00 85.19           C  
ANISOU  886  CD  LYS A 130    10855   7020  14493    695   3147   -844       C  
ATOM    887  CE  LYS A 130      27.951  25.374   8.597  0.00 94.87           C  
ANISOU  887  CE  LYS A 130    11829   8501  15716    623   2593  -1034       C  
ATOM    888  NZ  LYS A 130      29.337  24.859   8.742  0.00105.80           N1+
ANISOU  888  NZ  LYS A 130    12849   9640  17710    439   2532  -1290       N1+
ATOM    889  N   ARG A 131      25.700  30.061   4.077  1.00 62.76           N  
ANISOU  889  N   ARG A 131     9528   3462  10857   1330   4568    -27       N  
ATOM    890  CA  ARG A 131      25.987  31.374   3.486  1.00 66.10           C  
ANISOU  890  CA  ARG A 131    10248   3418  11451   1377   5084     43       C  
ATOM    891  C   ARG A 131      24.750  32.279   3.439  1.00 70.23           C  
ANISOU  891  C   ARG A 131    11099   3999  11585   1645   4995    211       C  
ATOM    892  O   ARG A 131      24.864  33.471   3.721  1.00 70.86           O  
ANISOU  892  O   ARG A 131    11242   3789  11893   1646   5228    157       O  
ATOM    893  CB  ARG A 131      26.618  31.226   2.095  1.00 69.10           C  
ANISOU  893  CB  ARG A 131    10967   3438  11849   1374   5639    203       C  
ATOM    894  CG  ARG A 131      28.088  30.835   2.165  1.00 81.95           C  
ANISOU  894  CG  ARG A 131    12220   4779  14138   1074   5941    -29       C  
ATOM    895  CD  ARG A 131      28.670  30.546   0.801  1.00 96.67           C  
ANISOU  895  CD  ARG A 131    14440   6284  16007   1065   6544    128       C  
ATOM    896  NE  ARG A 131      30.100  30.245   0.888  1.00108.02           N  
ANISOU  896  NE  ARG A 131    15453   7414  18177    773   6867   -122       N  
ATOM    897  CZ  ARG A 131      30.809  29.674  -0.080  1.00124.84           C  
ANISOU  897  CZ  ARG A 131    17722   9299  20412    703   7325    -63       C  
ATOM    898  NH1 ARG A 131      30.227  29.318  -1.219  1.00112.20           N1+
ANISOU  898  NH1 ARG A 131    16723   7742  18165    908   7479    241       N1+
ATOM    899  NH2 ARG A 131      32.104  29.442   0.086  1.00114.14           N  
ANISOU  899  NH2 ARG A 131    15900   7642  19827    435   7609   -327       N  
ATOM    900  N   SER A 132      23.569  31.707   3.127  1.00 65.99           N  
ANISOU  900  N   SER A 132    10731   3826  10515   1869   4638    387       N  
ATOM    901  CA  SER A 132      22.307  32.458   3.071  1.00 66.48           C  
ANISOU  901  CA  SER A 132    11049   3962  10250   2151   4482    527       C  
ATOM    902  C   SER A 132      21.805  32.882   4.456  1.00 69.64           C  
ANISOU  902  C   SER A 132    11109   4573  10778   2113   4175    335       C  
ATOM    903  O   SER A 132      20.944  33.750   4.542  1.00 69.62           O  
ANISOU  903  O   SER A 132    11260   4552  10640   2316   4124    403       O  
ATOM    904  CB  SER A 132      21.233  31.652   2.347  1.00 69.72           C  
ANISOU  904  CB  SER A 132    11694   4652  10143   2398   4176    732       C  
ATOM    905  OG  SER A 132      20.723  30.606   3.157  1.00 77.03           O  
ANISOU  905  OG  SER A 132    12242   6034  10993   2320   3730    628       O  
ATOM    906  N   MET A 133      22.337  32.274   5.530  1.00 65.75           N  
ANISOU  906  N   MET A 133    10195   4250  10537   1871   3972     93       N  
ATOM    907  CA  MET A 133      21.956  32.590   6.909  1.00 65.48           C  
ANISOU  907  CA  MET A 133     9913   4383  10584   1823   3699   -107       C  
ATOM    908  C   MET A 133      22.678  33.824   7.459  1.00 73.77           C  
ANISOU  908  C   MET A 133    10907   5067  12054   1703   3938   -295       C  
ATOM    909  O   MET A 133      22.365  34.269   8.565  1.00 73.81           O  
ANISOU  909  O   MET A 133    10788   5145  12111   1682   3752   -467       O  
ATOM    910  CB  MET A 133      22.128  31.367   7.824  1.00 65.58           C  
ANISOU  910  CB  MET A 133     9603   4731  10583   1661   3321   -270       C  
ATOM    911  CG  MET A 133      21.034  30.337   7.655  1.00 67.24           C  
ANISOU  911  CG  MET A 133     9827   5343  10379   1802   3024   -133       C  
ATOM    912  SD  MET A 133      21.454  28.774   8.457  1.00 69.49           S  
ANISOU  912  SD  MET A 133     9821   5935  10647   1604   2688   -269       S  
ATOM    913  CE  MET A 133      19.942  27.893   8.249  1.00 64.49           C  
ANISOU  913  CE  MET A 133     9214   5709   9581   1788   2418   -125       C  
ATOM    914  N   SER A 134      23.600  34.407   6.672  1.00 73.77           N  
ANISOU  914  N   SER A 134    11025   4648  12358   1625   4380   -270       N  
ATOM    915  CA  SER A 134      24.343  35.608   7.055  1.00102.68           C  
ANISOU  915  CA  SER A 134    14623   7894  16498   1494   4670   -457       C  
ATOM    916  C   SER A 134      23.483  36.873   6.936  1.00118.30           C  
ANISOU  916  C   SER A 134    16893   9718  18338   1704   4824   -345       C  
ATOM    917  O   SER A 134      22.442  36.873   6.275  1.00 68.62           O  
ANISOU  917  O   SER A 134    10913   3532  11626   1968   4808    -84       O  
ATOM    918  CB  SER A 134      25.612  35.746   6.222  1.00108.94           C  
ANISOU  918  CB  SER A 134    15444   8249  17701   1339   5170   -459       C  
ATOM    919  OG  SER A 134      25.320  35.908   4.843  1.00119.02           O  
ANISOU  919  OG  SER A 134    17193   9362  18667   1530   5535   -137       O  
TER   
HETATM  920  C1  5U6 A 201      10.115  -6.618   4.418  1.00 40.36           C  
HETATM  921  C2  5U6 A 201      10.827  -7.786   4.266  1.00 41.61           C  
HETATM  922  N3  5U6 A 201      12.158  -7.788   4.224  1.00 41.58           N  
HETATM  923  C4  5U6 A 201      12.863  -6.671   4.341  1.00 40.88           C  
HETATM  924  C5  5U6 A 201      10.800  -5.398   4.546  1.00 41.69           C  
HETATM  925  C6  5U6 A 201      12.226  -5.433   4.515  1.00 39.84           C  
HETATM  926  C7  5U6 A 201      12.968  -4.164   4.649  1.00 38.48           C  
HETATM  927  N8  5U6 A 201      12.273  -2.996   4.751  1.00 38.23           N  
HETATM  928  C9  5U6 A 201      10.904  -2.963   4.786  1.00 40.95           C  
HETATM  929  C10 5U6 A 201      10.128  -4.087   4.707  1.00 43.88           C  
HETATM  930  O11 5U6 A 201      14.191  -4.173   4.648  1.00 38.43           O  
HETATM  931  C12 5U6 A 201      12.989  -1.724   4.894  1.00 35.01           C  
HETATM  932  C13 5U6 A 201       6.657  -3.287   6.022  1.00 51.54           C  
HETATM  933  C14 5U6 A 201       4.350  -3.655   5.155  1.00 57.62           C  
HETATM  934  N15 5U6 A 201       3.820  -2.707   4.161  1.00 59.68           N  
HETATM  935  C16 5U6 A 201       2.348  -2.716   4.176  1.00 61.02           C  
HETATM  936  C17 5U6 A 201       8.047  -3.352   5.928  1.00 48.46           C  
HETATM  937  C18 5U6 A 201       8.642  -3.973   4.804  1.00 47.91           C  
HETATM  938  C19 5U6 A 201       7.815  -4.489   3.793  1.00 50.58           C  
HETATM  939  C20 5U6 A 201       6.420  -4.420   3.902  1.00 53.79           C  
HETATM  940  C21 5U6 A 201       5.850  -3.787   5.012  1.00 54.57           C  
HETATM  941  O22 5U6 A 201       5.607  -4.898   2.903  1.00 53.41           O  
HETATM  942  C23 5U6 A 201       5.932  -6.129   2.247  1.00 51.49           C  
HETATM  943  C24 5U6 A 201       4.325  -1.342   4.370  1.00 59.52           C  
HETATM  944  O25 5U6 A 201       8.813  -2.838   6.937  1.00 45.32           O  
HETATM  945  C26 5U6 A 201       8.352  -1.699   7.666  1.00 44.19           C  
HETATM  946  O   HOH A 301      25.514  -1.888  -4.357  1.00 54.92           O  
HETATM  947  O   HOH A 302      13.347   1.258  13.175  1.00 38.28           O  
HETATM  948  O   HOH A 303      15.830  -2.920   6.434  1.00 32.16           O  
HETATM  949  O   HOH A 304      24.259 -10.214  14.402  1.00 48.29           O  
HETATM  950  O   HOH A 305      17.366 -12.361  -3.578  1.00 42.57           O  
HETATM  951  O   HOH A 306      23.670  -0.758   9.493  1.00 49.45           O  
HETATM  952  O   HOH A 307      15.970  -0.111   6.920  1.00 35.85           O  
HETATM  953  O   HOH A 308      24.880   6.312  10.183  1.00 40.69           O  
HETATM  954  O   HOH A 309      11.108   0.176   7.570  1.00 42.46           O  
HETATM  955  O   HOH A 310      13.683   0.986   7.866  1.00 37.68           O  
HETATM  956  O   HOH A 311      16.149  -0.542  10.060  1.00 33.60           O  
HETATM  957  O   HOH A 312       7.269  12.920   5.589  1.00 55.85           O  
HETATM  958  O   HOH A 313       7.635  13.101  18.782  1.00 55.39           O  
HETATM  959  O   HOH A 314       7.983   2.248  -1.634  1.00 53.40           O  
HETATM  960  O   HOH A 315      24.881  -7.855  13.184  1.00 41.80           O  
HETATM  961  O   HOH A 316      21.529 -11.627  -4.534  1.00 33.49           O  
HETATM  962  O   HOH A 317      19.341   0.828  -6.647  1.00 50.78           O  
HETATM  963  O   HOH A 318       8.199  20.510  14.086  1.00 60.42           O  
HETATM  964  O   HOH A 319      25.020   3.609   9.218  1.00 43.74           O  
HETATM  965  O   HOH A 320       8.726  -9.055   1.690  1.00 57.42           O  
HETATM  966  O   HOH A 321      26.170  17.008  15.483  1.00 53.03           O  
HETATM  967  O   HOH A 322       7.834   6.421   3.542  1.00 57.38           O  
HETATM  968  O   HOH A 323      25.107  -8.191   4.855  1.00 47.93           O  
HETATM  969  O   HOH A 324      18.782   2.707  16.290  1.00 55.42           O  
HETATM  970  O   HOH A 325      26.089  12.360   9.159  1.00 43.78           O  
HETATM  971  O   HOH A 326      15.112  -9.648   1.336  1.00 35.78           O  
HETATM  972  O   HOH A 327      21.668  -3.906  -6.578  1.00 38.67           O  
HETATM  973  O   HOH A 328      22.025  -1.686  12.642  1.00 37.41           O  
HETATM  974  O   HOH A 329      18.541 -11.692   3.160  1.00 48.93           O  
HETATM  975  O   HOH A 330       8.888  22.265   6.583  1.00 66.73           O  
HETATM  976  O   HOH A 331      11.465  10.410  19.515  1.00 57.74           O  
HETATM  977  O   HOH A 332      29.620   3.533   5.011  1.00 50.51           O  
HETATM  978  O   HOH A 333      12.676  -6.667  14.251  1.00 48.82           O  
HETATM  979  O   HOH A 334      15.331  18.637  16.112  1.00 65.25           O  
HETATM  980  O   HOH A 335      26.730  -5.246  -2.045  1.00 33.58           O  
HETATM  981  O   HOH A 336      18.717 -14.589  -6.088  1.00 51.42           O  
HETATM  982  O   HOH A 337      27.739  14.414   3.289  1.00 50.98           O  
HETATM  983  O   HOH A 338      28.489   5.989   8.375  1.00 45.12           O  
HETATM  984  O   HOH A 339      19.154  19.051  -4.297  1.00 71.94           O  
HETATM  985  O   HOH A 340      17.102  -3.390 -11.094  1.00 51.43           O  
HETATM  986  O   HOH A 341      17.049  -8.274  -9.518  1.00 54.93           O  
HETATM  987  O   HOH A 342      24.523 -15.086   2.534  1.00 51.51           O  
HETATM  988  O   HOH A 343       7.824  18.875   0.669  1.00 88.68           O  
HETATM  989  O   HOH A 344      18.686  -9.809  18.917  1.00 34.93           O  
HETATM  990  O   HOH A 345       6.259   7.306   8.356  1.00 62.42           O  
HETATM  991  O   HOH A 346       7.957  -9.793  15.039  1.00 56.85           O  
HETATM  992  O   HOH A 347      18.220  -6.498  17.924  1.00 53.68           O  
HETATM  993  O   HOH A 348      11.792   8.457  17.640  1.00 56.43           O  
HETATM  994  O   HOH A 349      20.490 -11.284   6.066  1.00 58.89           O  
HETATM  995  O   HOH A 350      13.121 -10.283   3.108  1.00 43.34           O  
HETATM  996  O   HOH A 351      23.496  -4.149  13.107  1.00 41.69           O  
HETATM  997  O   HOH A 352      25.084  19.648  10.686  1.00 55.24           O  
HETATM  998  O   HOH A 353      13.444  -0.854  11.480  1.00 38.55           O  
HETATM  999  O   HOH A 354       7.342  -9.015   4.261  1.00 53.02           O  
HETATM 1000  O   HOH A 355      17.456 -10.904   0.805  1.00 31.84           O  
HETATM 1001  O   HOH A 356       5.295  26.805  14.226  1.00 87.82           O  
HETATM 1002  O   HOH A 357      12.675  -8.324  -3.364  1.00 51.57           O  
HETATM 1003  O   HOH A 358      20.971  10.562  16.854  1.00 65.17           O  
HETATM 1004  O   HOH A 359      20.439 -13.577   2.751  1.00 54.96           O  
HETATM 1005  O   HOH A 360      28.088   1.532   7.170  1.00 58.20           O  
HETATM 1006  O   HOH A 361      22.945 -12.646   2.522  1.00 43.95           O  
HETATM 1007  O   HOH A 362       7.277 -13.302   6.688  1.00 75.50           O  
HETATM 1008  O   HOH A 363      16.723  26.194  14.896  1.00 80.14           O  
HETATM 1009  O   HOH A 364      27.404  14.250   7.236  1.00 63.00           O  
HETATM 1010  O   HOH A 365       9.957  -8.092  16.325  1.00 63.83           O  
HETATM 1011  O   HOH A 366      16.068 -11.997  -8.277  1.00 72.12           O  
HETATM 1012  O   HOH A 367      18.596  -0.960  19.910  1.00 67.34           O  
HETATM 1013  O   HOH A 368      18.425 -15.185  -2.182  1.00 65.62           O  
HETATM 1014  O   HOH A 369      22.725   3.721  16.773  1.00 71.24           O  
HETATM 1015  O   HOH A 370       4.585   9.107  -3.470  1.00 69.86           O  
HETATM 1016  O   HOH A 371      27.908  -1.551  16.733  1.00 69.60           O  
HETATM 1017  O   HOH A 372       3.687   8.219  16.240  1.00 78.09           O  
HETATM 1018  O   HOH A 373      14.592   0.897  -6.641  1.00 58.84           O  
HETATM 1019  O   HOH A 374      20.015  -6.744  20.411  1.00 58.41           O  
HETATM 1020  O   HOH A 375      24.436   6.120  12.864  1.00 56.05           O  
HETATM 1021  O   HOH A 376      24.829  -3.909  -6.005  1.00 48.53           O  
HETATM 1022  O   HOH A 377      28.456  16.132  -1.296  1.00 46.30           O  
HETATM 1023  O   HOH A 378       7.980  -6.277  -2.496  1.00 70.64           O  
HETATM 1024  O   HOH A 379      26.136  10.070   7.675  1.00 43.50           O  
HETATM 1025  O   HOH A 380       9.812  11.306  -6.308  1.00 65.63           O  
HETATM 1026  O   HOH A 381      28.821  -0.318  -6.054  1.00 54.52           O  
HETATM 1027  O   HOH A 382      25.551   1.093  10.122  1.00 52.24           O  
HETATM 1028  O   HOH A 383      12.781   1.152  15.849  1.00 49.36           O  
HETATM 1029  O   HOH A 384      11.004 -10.546   1.407  1.00 55.56           O  
HETATM 1030  O   HOH A 385       3.440   4.716  10.475  1.00 67.66           O  
HETATM 1031  O   HOH A 386      24.655  -4.077  10.626  1.00 69.94           O  
HETATM 1032  O   HOH A 387      18.180 -17.703  -0.863  1.00 52.14           O  
HETATM 1033  O   HOH A 388      25.933  -3.556  14.206  1.00 63.80           O  
HETATM 1034  O   HOH A 389      26.833   8.068   9.408  1.00 44.99           O  
HETATM 1035  O   HOH A 390      18.652 -13.065   7.256  1.00 58.83           O  
HETATM 1036  O   HOH A 391      21.056 -15.558   4.557  1.00 63.27           O  
HETATM 1037  O   HOH A 392      27.356  -0.339  -8.502  1.00 60.20           O  
HETATM 1038  O   HOH A 393      32.530  25.482  -2.494  1.00 58.01           O  
HETATM 1039  O   HOH A 394      16.732 -15.212  -4.313  1.00 55.52           O  
HETATM 1040  O   HOH A 395      21.237  -1.222  -6.648  1.00 54.09           O  
HETATM 1041  O   HOH A 396      13.185  -9.820  -0.868  1.00 49.23           O  
HETATM 1042  O   HOH A 397      25.133  -0.160  12.561  1.00 65.56           O  
HETATM 1043  O   HOH A 398      16.969 -12.869  -0.990  1.00 43.27           O  
HETATM 1044  O   HOH A 399       7.130  12.040  -6.893  1.00 63.17           O  
HETATM 1045  O   HOH A 400       2.708   4.453   6.093  1.00 63.71           O  
HETATM 1046  O   HOH A 401      30.832  13.865   5.609  1.00 62.08           O  
HETATM 1047  O   HOH A 402      14.808 -14.628   1.997  1.00 64.87           O  
HETATM 1048  O   HOH A 403      30.842  39.012   0.135  1.00 69.33           O  
CONECT  920  921  924
CONECT  921  920  922
CONECT  922  921  923
CONECT  923  922  925
CONECT  924  920  925  929
CONECT  925  923  924  926
CONECT  926  925  927  930
CONECT  927  926  928  931
CONECT  928  927  929
CONECT  929  924  928  937
CONECT  930  926
CONECT  931  927
CONECT  932  936  940
CONECT  933  934  940
CONECT  934  933  935  943
CONECT  935  934
CONECT  936  932  937  944
CONECT  937  929  936  938
CONECT  938  937  939
CONECT  939  938  940  941
CONECT  940  932  939  933
CONECT  941  939  942
CONECT  942  941
CONECT  943  934
CONECT  944  936  945
CONECT  945  944
END
