# Supplementary material for: Solvent-Site Prediction for Fragment Docking and Its Implication on Fragment-Based Drug Discovery
Source: J Chem Inf Model. 2025 Nov 24;65(23):12959–77. doi: 10.1021/acs.jcim.5c02352 (PMC12690578; doi:10.1021/acs.jcim.5c02352)
Supplement: Supplementary file 3 [file ci5c02352_si_003.zip › Frag2Lead_dataset/2016-17/rec-frag.pdb]

ATOM      1  N   ILE A1084     -14.744  33.704 -33.566  1.00 43.60           N  
ANISOU    1  N   ILE A1084     5462   4642   6463   -856  -1175    324       N  
ATOM      2  CA  ILE A1084     -15.559  33.557 -32.316  1.00 41.89           C  
ANISOU    2  CA  ILE A1084     5243   4397   6275   -750  -1168    213       C  
ATOM      3  C   ILE A1084     -15.454  32.183 -31.588  1.00 36.83           C  
ANISOU    3  C   ILE A1084     4610   3854   5530   -686  -1066    141       C  
ATOM      4  O   ILE A1084     -15.306  32.202 -30.359  1.00 36.82           O  
ANISOU    4  O   ILE A1084     4595   3851   5544   -620  -1058     50       O  
ATOM      5  CB  ILE A1084     -17.011  34.121 -32.504  1.00 42.57           C  
ANISOU    5  CB  ILE A1084     5335   4402   6439   -725  -1230    218       C  
ATOM      6  CG1 ILE A1084     -17.683  34.372 -31.159  1.00 43.24           C  
ANISOU    6  CG1 ILE A1084     5404   4445   6580   -627  -1247     98       C  
ATOM      7  CG2 ILE A1084     -17.895  33.228 -33.362  1.00 43.21           C  
ANISOU    7  CG2 ILE A1084     5441   4533   6446   -733  -1183    265       C  
ATOM      8  CD1 ILE A1084     -18.917  35.240 -31.236  1.00 43.51           C  
ANISOU    8  CD1 ILE A1084     5432   4381   6720   -603  -1330     90       C  
ATOM      9  N   PHE A1085     -15.479  31.008 -32.261  1.00 33.55           N  
ANISOU    9  N   PHE A1085     4211   3523   5013   -704   -992    177       N  
ATOM     10  CA  PHE A1085     -15.259  29.693 -31.583  1.00 30.01           C  
ANISOU   10  CA  PHE A1085     3766   3162   4476   -649   -904    116       C  
ATOM     11  C   PHE A1085     -13.923  28.993 -31.892  1.00 27.94           C  
ANISOU   11  C   PHE A1085     3497   2981   4136   -690   -849    134       C  
ATOM     12  O   PHE A1085     -13.557  28.816 -33.050  1.00 31.54           O  
ANISOU   12  O   PHE A1085     3955   3474   4553   -761   -839    205       O  
ATOM     13  CB  PHE A1085     -16.417  28.737 -31.912  1.00 28.83           C  
ANISOU   13  CB  PHE A1085     3635   3043   4278   -618   -860    120       C  
ATOM     14  CG  PHE A1085     -17.746  29.234 -31.401  1.00 28.21           C  
ANISOU   14  CG  PHE A1085     3557   2899   4264   -563   -901     82       C  
ATOM     15  CD1 PHE A1085     -18.058  29.096 -30.057  1.00 27.89           C  
ANISOU   15  CD1 PHE A1085     3506   2861   4232   -482   -887     -9       C  
ATOM     16  CD2 PHE A1085     -18.613  29.903 -32.219  1.00 28.18           C  
ANISOU   16  CD2 PHE A1085     3561   2834   4313   -592   -957    134       C  
ATOM     17  CE1 PHE A1085     -19.255  29.557 -29.551  1.00 27.78           C  
ANISOU   17  CE1 PHE A1085     3485   2797   4274   -430   -923    -54       C  
ATOM     18  CE2 PHE A1085     -19.807  30.385 -31.723  1.00 28.88           C  
ANISOU   18  CE2 PHE A1085     3645   2861   4467   -538   -998     90       C  
ATOM     19  CZ  PHE A1085     -20.131  30.207 -30.383  1.00 28.72           C  
ANISOU   19  CZ  PHE A1085     3612   2850   4452   -456   -979     -8       C  
ATOM     20  N   LYS A1086     -13.162  28.647 -30.861  1.00 25.87           N  
ANISOU   20  N   LYS A1086     3225   2751   3855   -648   -817     67       N  
ATOM     21  CA  LYS A1086     -11.943  27.865 -31.056  1.00 24.08           C  
ANISOU   21  CA  LYS A1086     2990   2604   3556   -675   -763     71       C  
ATOM     22  C   LYS A1086     -12.334  26.408 -31.147  1.00 22.57           C  
ANISOU   22  C   LYS A1086     2809   2482   3286   -642   -690     57       C  
ATOM     23  O   LYS A1086     -13.190  25.976 -30.395  1.00 21.79           O  
ANISOU   23  O   LYS A1086     2717   2376   3186   -574   -674     14       O  
ATOM     24  CB  LYS A1086     -11.024  28.051 -29.897  1.00 24.80           C  
ANISOU   24  CB  LYS A1086     3065   2699   3660   -640   -762      5       C  
ATOM     25  CG  LYS A1086     -10.624  29.530 -29.701  1.00 26.35           C  
ANISOU   25  CG  LYS A1086     3246   2818   3948   -667   -840      8       C  
ATOM     26  CD  LYS A1086     -10.111  29.691 -28.291  1.00 26.97           C  
ANISOU   26  CD  LYS A1086     3307   2894   4045   -605   -842    -81       C  
ATOM     27  N   PRO A1087     -11.707  25.656 -32.073  1.00 21.36           N  
ANISOU   27  N   PRO A1087     2650   2398   3068   -690   -648     93       N  
ATOM     28  CA  PRO A1087     -12.277  24.336 -32.406  1.00 20.00           C  
ANISOU   28  CA  PRO A1087     2486   2279   2836   -666   -591     88       C  
ATOM     29  C   PRO A1087     -12.279  23.369 -31.242  1.00 18.60           C  
ANISOU   29  C   PRO A1087     2308   2126   2634   -589   -547     22       C  
ATOM     30  O   PRO A1087     -13.299  22.663 -31.005  1.00 18.36           O  
ANISOU   30  O   PRO A1087     2288   2095   2591   -542   -523      9       O  
ATOM     31  CB  PRO A1087     -11.373  23.815 -33.546  1.00 20.69           C  
ANISOU   31  CB  PRO A1087     2557   2441   2863   -734   -561    123       C  
ATOM     32  CG  PRO A1087     -10.231  24.806 -33.647  1.00 21.70           C  
ANISOU   32  CG  PRO A1087     2668   2562   3014   -790   -596    144       C  
ATOM     33  CD  PRO A1087     -10.675  26.095 -33.041  1.00 21.95           C  
ANISOU   33  CD  PRO A1087     2709   2500   3129   -778   -662    147       C  
ATOM     34  N   GLU A1088     -11.170  23.314 -30.522  1.00 17.89           N  
ANISOU   34  N   GLU A1088     2203   2059   2536   -577   -537    -16       N  
ATOM     35  CA  GLU A1088     -11.097  22.378 -29.393  1.00 17.19           C  
ANISOU   35  CA  GLU A1088     2112   1999   2421   -507   -498    -71       C  
ATOM     36  C   GLU A1088     -12.002  22.782 -28.222  1.00 17.12           C  
ANISOU   36  C   GLU A1088     2110   1949   2447   -442   -519   -109       C  
ATOM     37  O   GLU A1088     -12.453  21.914 -27.450  1.00 17.12           O  
ANISOU   37  O   GLU A1088     2111   1974   2421   -385   -486   -137       O  
ATOM     38  CB  GLU A1088      -9.643  22.177 -28.949  1.00 17.40           C  
ANISOU   38  CB  GLU A1088     2119   2065   2427   -511   -484   -102       C  
ATOM     39  CG  GLU A1088      -9.081  23.252 -28.016  1.00 17.62           C  
ANISOU   39  CG  GLU A1088     2138   2059   2498   -498   -524   -135       C  
ATOM     40  CD  GLU A1088      -8.754  24.633 -28.623  1.00 18.09           C  
ANISOU   40  CD  GLU A1088     2193   2071   2610   -561   -579   -101       C  
ATOM     41  OE1 GLU A1088      -9.060  24.946 -29.814  1.00 17.87           O  
ANISOU   41  OE1 GLU A1088     2171   2031   2586   -621   -594    -41       O  
ATOM     42  OE2 GLU A1088      -8.181  25.449 -27.841  1.00 18.77           O1-
ANISOU   42  OE2 GLU A1088     2268   2129   2735   -549   -612   -136       O1-
ATOM     43  N   GLU A1089     -12.242  24.088 -28.070  1.00 17.76           N  
ANISOU   43  N   GLU A1089     2191   1970   2588   -450   -575   -111       N  
ATOM     44  CA  GLU A1089     -13.192  24.594 -27.076  1.00 18.31           C  
ANISOU   44  CA  GLU A1089     2259   2002   2695   -392   -601   -155       C  
ATOM     45  C   GLU A1089     -14.642  24.232 -27.417  1.00 17.42           C  
ANISOU   45  C   GLU A1089     2162   1876   2582   -373   -593   -137       C  
ATOM     46  O   GLU A1089     -15.391  23.811 -26.542  1.00 16.75           O  
ANISOU   46  O   GLU A1089     2075   1806   2485   -313   -575   -175       O  
ATOM     47  CB  GLU A1089     -13.044  26.089 -26.861  1.00 20.47           C  
ANISOU   47  CB  GLU A1089     2524   2209   3046   -404   -670   -171       C  
ATOM     48  CG  GLU A1089     -11.716  26.403 -26.160  1.00 22.59           C  
ANISOU   48  CG  GLU A1089     2773   2494   3317   -404   -676   -209       C  
ATOM     49  CD  GLU A1089     -11.547  27.886 -25.831  1.00 25.65           C  
ANISOU   49  CD  GLU A1089     3144   2810   3791   -411   -750   -234       C  
ATOM     50  OE1 GLU A1089     -12.325  28.735 -26.341  1.00 30.47           O  
ANISOU   50  OE1 GLU A1089     3760   3353   4466   -430   -801   -210       O  
ATOM     51  OE2 GLU A1089     -10.627  28.212 -25.048  1.00 29.54           O1-
ANISOU   51  OE2 GLU A1089     3617   3312   4294   -396   -760   -281       O1-
ATOM     52  N   LEU A1090     -14.979  24.338 -28.694  1.00 17.22           N  
ANISOU   52  N   LEU A1090     2149   1831   2562   -425   -603    -78       N  
ATOM     53  CA  LEU A1090     -16.310  23.999 -29.145  1.00 17.05           C  
ANISOU   53  CA  LEU A1090     2141   1797   2540   -413   -596    -57       C  
ATOM     54  C   LEU A1090     -16.542  22.491 -28.942  1.00 16.38           C  
ANISOU   54  C   LEU A1090     2059   1773   2393   -380   -530    -66       C  
ATOM     55  O   LEU A1090     -17.579  22.042 -28.408  1.00 15.33           O  
ANISOU   55  O   LEU A1090     1927   1642   2255   -331   -515    -86       O  
ATOM     56  CB  LEU A1090     -16.460  24.402 -30.607  1.00 18.26           C  
ANISOU   56  CB  LEU A1090     2304   1929   2706   -483   -622     13       C  
ATOM     57  CG  LEU A1090     -17.834  24.240 -31.200  1.00 19.11           C  
ANISOU   57  CG  LEU A1090     2425   2014   2821   -477   -626     38       C  
ATOM     58  CD1 LEU A1090     -18.828  24.867 -30.229  1.00 20.60           C  
ANISOU   58  CD1 LEU A1090     2611   2153   3064   -418   -660    -10       C  
ATOM     59  CD2 LEU A1090     -17.994  24.866 -32.575  1.00 19.98           C  
ANISOU   59  CD2 LEU A1090     2542   2099   2949   -548   -665    110       C  
ATOM     60  N   ARG A1091     -15.543  21.701 -29.353  1.00 15.84           N  
ANISOU   60  N   ARG A1091     1985   1754   2279   -406   -494    -53       N  
ATOM     61  CA  ARG A1091     -15.576  20.260 -29.130  1.00 15.68           C  
ANISOU   61  CA  ARG A1091     1962   1785   2211   -376   -439    -63       C  
ATOM     62  C   ARG A1091     -15.793  19.942 -27.649  1.00 15.44           C  
ANISOU   62  C   ARG A1091     1925   1767   2175   -309   -426   -109       C  
ATOM     63  O   ARG A1091     -16.618  19.101 -27.308  1.00 14.40           O  
ANISOU   63  O   ARG A1091     1794   1651   2027   -273   -398   -111       O  
ATOM     64  CB  ARG A1091     -14.308  19.595 -29.671  1.00 15.91           C  
ANISOU   64  CB  ARG A1091     1979   1863   2204   -411   -411    -56       C  
ATOM     65  CG  ARG A1091     -14.211  18.095 -29.466  1.00 15.64           C  
ANISOU   65  CG  ARG A1091     1936   1873   2132   -381   -363    -70       C  
ATOM     66  CD  ARG A1091     -12.911  17.550 -30.055  1.00 16.97           C  
ANISOU   66  CD  ARG A1091     2086   2088   2273   -416   -343    -74       C  
ATOM     67  NE  ARG A1091     -12.880  16.100 -29.943  1.00 17.87           N  
ANISOU   67  NE  ARG A1091     2190   2236   2366   -387   -305    -88       N  
ATOM     68  CZ  ARG A1091     -11.945  15.341 -29.345  1.00 19.84           C  
ANISOU   68  CZ  ARG A1091     2421   2514   2602   -365   -287   -116       C  
ATOM     69  NH1 ARG A1091     -10.876  15.853 -28.749  1.00 21.75           N1+
ANISOU   69  NH1 ARG A1091     2655   2765   2843   -366   -299   -138       N1+
ATOM     70  NH2 ARG A1091     -12.110  14.003 -29.363  1.00 19.79           N  
ANISOU   70  NH2 ARG A1091     2404   2526   2590   -340   -261   -122       N  
ATOM     71  N   GLN A1092     -15.043  20.609 -26.748  1.00 16.55           N  
ANISOU   71  N   GLN A1092     2054   1906   2327   -293   -446   -145       N  
ATOM     72  CA  GLN A1092     -15.066  20.185 -25.357  1.00 17.73           C  
ANISOU   72  CA  GLN A1092     2191   2087   2457   -234   -429   -186       C  
ATOM     73  C   GLN A1092     -16.442  20.500 -24.790  1.00 16.69           C  
ANISOU   73  C   GLN A1092     2060   1940   2343   -193   -441   -205       C  
ATOM     74  O   GLN A1092     -16.945  19.769 -23.934  1.00 17.24           O  
ANISOU   74  O   GLN A1092     2121   2047   2383   -149   -414   -219       O  
ATOM     75  CB  GLN A1092     -13.942  20.881 -24.543  1.00 20.64           C  
ANISOU   75  CB  GLN A1092     2545   2463   2834   -226   -450   -226       C  
ATOM     76  CG  GLN A1092     -13.772  20.364 -23.100  1.00 23.76           C  
ANISOU   76  CG  GLN A1092     2923   2907   3196   -169   -431   -267       C  
ATOM     77  CD  GLN A1092     -12.661  21.054 -22.279  1.00 27.24           C  
ANISOU   77  CD  GLN A1092     3347   3359   3645   -159   -454   -312       C  
ATOM     78  NE2 GLN A1092     -13.059  21.870 -21.311  1.00 31.55           N  
ANISOU   78  NE2 GLN A1092     3877   3900   4209   -121   -482   -363       N  
ATOM     79  OE1 GLN A1092     -11.469  20.818 -22.483  1.00 31.39           O  
ANISOU   79  OE1 GLN A1092     3868   3899   4158   -183   -446   -308       O  
ATOM     80  N   ALA A1093     -17.025  21.612 -25.232  1.00 15.94           N  
ANISOU   80  N   ALA A1093     1970   1790   2298   -209   -485   -205       N  
ATOM     81  CA  ALA A1093     -18.285  22.090 -24.682  1.00 15.43           C  
ANISOU   81  CA  ALA A1093     1899   1706   2259   -169   -505   -235       C  
ATOM     82  C   ALA A1093     -19.393  21.171 -25.120  1.00 14.43           C  
ANISOU   82  C   ALA A1093     1783   1591   2110   -162   -472   -204       C  
ATOM     83  O   ALA A1093     -20.265  20.885 -24.349  1.00 14.13           O  
ANISOU   83  O   ALA A1093     1733   1576   2059   -119   -459   -229       O  
ATOM     84  CB  ALA A1093     -18.620  23.514 -25.142  1.00 16.19           C  
ANISOU   84  CB  ALA A1093     1996   1729   2426   -190   -568   -242       C  
ATOM     85  N   LEU A1094     -19.326  20.697 -26.358  1.00 13.78           N  
ANISOU   85  N   LEU A1094     1718   1498   2021   -207   -459   -152       N  
ATOM     86  CA  LEU A1094     -20.441  19.931 -26.921  1.00 13.32           C  
ANISOU   86  CA  LEU A1094     1668   1442   1952   -204   -435   -124       C  
ATOM     87  C   LEU A1094     -20.282  18.440 -26.711  1.00 13.17           C  
ANISOU   87  C   LEU A1094     1645   1474   1885   -189   -381   -111       C  
ATOM     88  O   LEU A1094     -21.294  17.718 -26.647  1.00 12.52           O  
ANISOU   88  O   LEU A1094     1562   1401   1793   -168   -359   -101       O  
ATOM     89  CB  LEU A1094     -20.580  20.219 -28.400  1.00 13.35           C  
ANISOU   89  CB  LEU A1094     1688   1411   1974   -258   -453    -77       C  
ATOM     90  CG  LEU A1094     -21.000  21.649 -28.740  1.00 13.62           C  
ANISOU   90  CG  LEU A1094     1726   1383   2067   -276   -515    -76       C  
ATOM     91  CD1 LEU A1094     -20.903  21.904 -30.203  1.00 13.84           C  
ANISOU   91  CD1 LEU A1094     1767   1389   2102   -339   -534    -19       C  
ATOM     92  CD2 LEU A1094     -22.370  21.962 -28.162  1.00 13.56           C  
ANISOU   92  CD2 LEU A1094     1713   1352   2088   -230   -531   -108       C  
ATOM     93  N   MET A1095     -19.065  17.940 -26.640  1.00 12.62           N  
ANISOU   93  N   MET A1095     1571   1433   1790   -201   -363   -109       N  
ATOM     94  CA  MET A1095     -18.883  16.492 -26.477  1.00 12.97           C  
ANISOU   94  CA  MET A1095     1609   1518   1802   -187   -320    -96       C  
ATOM     95  C   MET A1095     -19.703  15.784 -25.374  1.00 12.58           C  
ANISOU   95  C   MET A1095     1548   1496   1735   -138   -298   -102       C  
ATOM     96  O   MET A1095     -20.188  14.669 -25.591  1.00 12.17           O  
ANISOU   96  O   MET A1095     1494   1456   1675   -133   -271    -77       O  
ATOM     97  CB  MET A1095     -17.394  16.172 -26.290  1.00 13.69           C  
ANISOU   97  CB  MET A1095     1691   1636   1874   -198   -312   -104       C  
ATOM     98  CG  MET A1095     -17.099  14.704 -26.441  1.00 14.06           C  
ANISOU   98  CG  MET A1095     1729   1712   1902   -193   -277    -89       C  
ATOM     99  SD  MET A1095     -17.444  13.944 -28.023  1.00 14.47           S  
ANISOU   99  SD  MET A1095     1784   1756   1959   -231   -262    -62       S  
ATOM    100  CE  MET A1095     -16.151  14.730 -29.034  1.00 14.28           C  
ANISOU  100  CE  MET A1095     1758   1737   1931   -289   -279    -66       C  
ATOM    101  N   PRO A1096     -19.875  16.409 -24.201  1.00 12.64           N  
ANISOU  101  N   PRO A1096     1544   1519   1738   -103   -311   -136       N  
ATOM    102  CA  PRO A1096     -20.606  15.653 -23.182  1.00 12.93           C  
ANISOU  102  CA  PRO A1096     1565   1599   1749    -64   -287   -134       C  
ATOM    103  C   PRO A1096     -22.052  15.377 -23.608  1.00 12.49           C  
ANISOU  103  C   PRO A1096     1513   1528   1705    -60   -279   -116       C  
ATOM    104  O   PRO A1096     -22.607  14.381 -23.165  1.00 12.26           O  
ANISOU  104  O   PRO A1096     1473   1529   1656    -42   -251    -94       O  
ATOM    105  CB  PRO A1096     -20.586  16.553 -21.966  1.00 13.45           C  
ANISOU  105  CB  PRO A1096     1613   1691   1806    -30   -307   -183       C  
ATOM    106  CG  PRO A1096     -19.329  17.350 -22.164  1.00 13.45           C  
ANISOU  106  CG  PRO A1096     1618   1670   1821    -51   -332   -205       C  
ATOM    107  CD  PRO A1096     -19.193  17.604 -23.623  1.00 13.23           C  
ANISOU  107  CD  PRO A1096     1613   1589   1826    -98   -344   -177       C  
ATOM    108  N   THR A1097     -22.600  16.255 -24.439  1.00 12.48           N  
ANISOU  108  N   THR A1097     1524   1479   1738    -78   -305   -122       N  
ATOM    109  CA  THR A1097     -23.956  16.057 -24.898  1.00 12.26           C  
ANISOU  109  CA  THR A1097     1500   1434   1724    -75   -300   -108       C  
ATOM    110  C   THR A1097     -24.037  14.881 -25.857  1.00 12.05           C  
ANISOU  110  C   THR A1097     1482   1401   1694    -99   -273    -64       C  
ATOM    111  O   THR A1097     -25.027  14.140 -25.820  1.00 11.74           O  
ANISOU  111  O   THR A1097     1437   1371   1653    -86   -252    -47       O  
ATOM    112  CB  THR A1097     -24.572  17.342 -25.513  1.00 12.42           C  
ANISOU  112  CB  THR A1097     1530   1402   1788    -86   -342   -126       C  
ATOM    113  CG2 THR A1097     -24.394  18.520 -24.598  1.00 12.94           C  
ANISOU  113  CG2 THR A1097     1581   1467   1869    -62   -376   -179       C  
ATOM    114  OG1 THR A1097     -23.965  17.623 -26.778  1.00 12.73           O  
ANISOU  114  OG1 THR A1097     1588   1403   1845   -134   -359    -98       O  
ATOM    115  N   LEU A1098     -22.994  14.668 -26.650  1.00 11.98           N  
ANISOU  115  N   LEU A1098     1483   1385   1685   -132   -272    -50       N  
ATOM    116  CA  LEU A1098     -22.945  13.538 -27.564  1.00 12.10           C  
ANISOU  116  CA  LEU A1098     1499   1401   1699   -152   -249    -21       C  
ATOM    117  C   LEU A1098     -22.655  12.239 -26.809  1.00 11.92           C  
ANISOU  117  C   LEU A1098     1460   1411   1660   -129   -220     -9       C  
ATOM    118  O   LEU A1098     -23.240  11.173 -27.070  1.00 11.77           O  
ANISOU  118  O   LEU A1098     1433   1391   1648   -125   -201     13       O  
ATOM    119  CB  LEU A1098     -21.881  13.778 -28.631  1.00 12.37           C  
ANISOU  119  CB  LEU A1098     1540   1427   1733   -196   -258    -17       C  
ATOM    120  CG  LEU A1098     -21.737  12.764 -29.747  1.00 12.77           C  
ANISOU  120  CG  LEU A1098     1585   1484   1782   -221   -240     -1       C  
ATOM    121  CD1 LEU A1098     -23.029  12.576 -30.475  1.00 13.05           C  
ANISOU  121  CD1 LEU A1098     1626   1500   1832   -225   -238     14       C  
ATOM    122  CD2 LEU A1098     -20.624  13.181 -30.724  1.00 13.50           C  
ANISOU  122  CD2 LEU A1098     1678   1586   1865   -267   -250     -4       C  
ATOM    123  N   GLU A1099     -21.743  12.318 -25.871  1.00 12.08           N  
ANISOU  123  N   GLU A1099     1472   1457   1662   -114   -221    -22       N  
ATOM    124  CA  GLU A1099     -21.419  11.159 -24.993  1.00 12.04           C  
ANISOU  124  CA  GLU A1099     1448   1483   1642    -91   -201     -5       C  
ATOM    125  C   GLU A1099     -22.678  10.670 -24.235  1.00 11.67           C  
ANISOU  125  C   GLU A1099     1390   1455   1588    -65   -187     15       C  
ATOM    126  O   GLU A1099     -22.869   9.471 -24.075  1.00 11.22           O  
ANISOU  126  O   GLU A1099     1320   1406   1537    -59   -171     48       O  
ATOM    127  CB  GLU A1099     -20.320  11.588 -23.987  1.00 13.11           C  
ANISOU  127  CB  GLU A1099     1578   1650   1755    -77   -210    -27       C  
ATOM    128  CG  GLU A1099     -18.957  11.651 -24.642  1.00 14.09           C  
ANISOU  128  CG  GLU A1099     1705   1765   1884   -104   -217    -40       C  
ATOM    129  CD  GLU A1099     -17.861  12.157 -23.722  1.00 15.33           C  
ANISOU  129  CD  GLU A1099     1856   1948   2022    -91   -228    -64       C  
ATOM    130  OE1 GLU A1099     -18.219  12.825 -22.725  1.00 19.49           O  
ANISOU  130  OE1 GLU A1099     2378   2495   2533    -66   -236    -81       O  
ATOM    131  OE2 GLU A1099     -16.670  11.914 -24.034  1.00 15.70           O1-
ANISOU  131  OE2 GLU A1099     1898   1997   2069   -107   -229    -72       O1-
ATOM    132  N   ALA A1100     -23.543  11.595 -23.810  1.00 11.37           N  
ANISOU  132  N   ALA A1100     1353   1423   1544    -50   -196     -5       N  
ATOM    133  CA  ALA A1100     -24.786  11.196 -23.146  1.00 11.11           C  
ANISOU  133  CA  ALA A1100     1304   1417   1501    -29   -181     10       C  
ATOM    134  C   ALA A1100     -25.703  10.382 -24.077  1.00 10.64           C  
ANISOU  134  C   ALA A1100     1248   1326   1470    -43   -168     41       C  
ATOM    135  O   ALA A1100     -26.400   9.467 -23.638  1.00 10.97           O  
ANISOU  135  O   ALA A1100     1273   1387   1508    -33   -150     73       O  
ATOM    136  CB  ALA A1100     -25.552  12.401 -22.594  1.00 11.41           C  
ANISOU  136  CB  ALA A1100     1336   1468   1531     -9   -196    -31       C  
ATOM    137  N   LEU A1101     -25.701  10.744 -25.341  1.00 10.16           N  
ANISOU  137  N   LEU A1101     1205   1220   1434    -67   -179     32       N  
ATOM    138  CA  LEU A1101     -26.460   9.968 -26.323  1.00  9.86           C  
ANISOU  138  CA  LEU A1101     1169   1155   1422    -81   -169     55       C  
ATOM    139  C   LEU A1101     -25.880   8.570 -26.458  1.00  9.77           C  
ANISOU  139  C   LEU A1101     1145   1145   1422    -87   -154     81       C  
ATOM    140  O   LEU A1101     -26.597   7.553 -26.400  1.00  9.78           O  
ANISOU  140  O   LEU A1101     1132   1144   1441    -81   -140    110       O  
ATOM    141  CB  LEU A1101     -26.550  10.671 -27.655  1.00  9.78           C  
ANISOU  141  CB  LEU A1101     1179   1107   1430   -109   -186     41       C  
ATOM    142  CG  LEU A1101     -27.193  12.065 -27.672  1.00 10.06           C  
ANISOU  142  CG  LEU A1101     1225   1126   1471   -106   -212     18       C  
ATOM    143  CD1 LEU A1101     -27.359  12.605 -29.041  1.00 10.25           C  
ANISOU  143  CD1 LEU A1101     1267   1113   1514   -138   -232     20       C  
ATOM    144  CD2 LEU A1101     -28.497  12.076 -26.892  1.00 10.15           C  
ANISOU  144  CD2 LEU A1101     1223   1152   1482    -76   -205     13       C  
ATOM    145  N   TYR A1102     -24.571   8.497 -26.613  1.00  9.76           N  
ANISOU  145  N   TYR A1102     1146   1146   1417    -97   -159     71       N  
ATOM    146  CA  TYR A1102     -23.916   7.190 -26.703  1.00 10.20           C  
ANISOU  146  CA  TYR A1102     1184   1199   1491    -98   -152     88       C  
ATOM    147  C   TYR A1102     -24.086   6.303 -25.441  1.00 10.89           C  
ANISOU  147  C   TYR A1102     1252   1311   1576    -75   -144    125       C  
ATOM    148  O   TYR A1102     -24.113   5.066 -25.537  1.00 10.89           O  
ANISOU  148  O   TYR A1102     1234   1296   1609    -74   -141    152       O  
ATOM    149  CB  TYR A1102     -22.406   7.365 -26.973  1.00 10.07           C  
ANISOU  149  CB  TYR A1102     1169   1189   1468   -112   -161     63       C  
ATOM    150  CG  TYR A1102     -21.965   7.432 -28.400  1.00 10.11           C  
ANISOU  150  CG  TYR A1102     1178   1179   1486   -143   -164     40       C  
ATOM    151  CD1 TYR A1102     -21.713   6.293 -29.122  1.00 10.06           C  
ANISOU  151  CD1 TYR A1102     1151   1163   1508   -150   -160     35       C  
ATOM    152  CD2 TYR A1102     -21.802   8.654 -29.019  1.00  9.98           C  
ANISOU  152  CD2 TYR A1102     1179   1160   1451   -166   -176     22       C  
ATOM    153  CE1 TYR A1102     -21.311   6.354 -30.455  1.00 10.07           C  
ANISOU  153  CE1 TYR A1102     1148   1167   1512   -180   -162      7       C  
ATOM    154  CE2 TYR A1102     -21.354   8.754 -30.333  1.00  9.95           C  
ANISOU  154  CE2 TYR A1102     1175   1157   1448   -201   -179      6       C  
ATOM    155  CZ  TYR A1102     -21.178   7.597 -31.070  1.00 10.11           C  
ANISOU  155  CZ  TYR A1102     1172   1180   1488   -208   -170     -3       C  
ATOM    156  OH  TYR A1102     -20.706   7.634 -32.337  1.00 10.30           O  
ANISOU  156  OH  TYR A1102     1188   1220   1506   -242   -172    -25       O  
ATOM    157  N   ARG A1103     -24.231   6.930 -24.265  1.00 11.87           N  
ANISOU  157  N   ARG A1103     1375   1473   1663    -56   -143    127       N  
ATOM    158  CA  ARG A1103     -24.429   6.226 -23.006  1.00 13.09           C  
ANISOU  158  CA  ARG A1103     1507   1666   1802    -38   -136    168       C  
ATOM    159  C   ARG A1103     -25.738   5.426 -22.976  1.00 12.37           C  
ANISOU  159  C   ARG A1103     1400   1570   1729    -38   -124    208       C  
ATOM    160  O   ARG A1103     -25.885   4.487 -22.209  1.00 12.85           O  
ANISOU  160  O   ARG A1103     1440   1652   1792    -33   -121    258       O  
ATOM    161  CB  ARG A1103     -24.386   7.250 -21.880  1.00 14.78           C  
ANISOU  161  CB  ARG A1103     1719   1932   1964    -20   -138    147       C  
ATOM    162  CG  ARG A1103     -24.393   6.759 -20.465  1.00 18.09           C  
ANISOU  162  CG  ARG A1103     2112   2413   2347     -3   -133    184       C  
ATOM    163  CD  ARG A1103     -24.054   7.919 -19.458  1.00 19.87           C  
ANISOU  163  CD  ARG A1103     2333   2695   2520     16   -139    143       C  
ATOM    164  NE  ARG A1103     -22.860   8.681 -19.827  1.00 22.41           N  
ANISOU  164  NE  ARG A1103     2674   2995   2847     13   -155     97       N  
ATOM    165  CZ  ARG A1103     -22.720  10.030 -19.990  1.00 23.14           C  
ANISOU  165  CZ  ARG A1103     2779   3080   2935     16   -168     40       C  
ATOM    166  NH1 ARG A1103     -21.518  10.490 -20.385  1.00 25.95           N1+
ANISOU  166  NH1 ARG A1103     3148   3412   3299      6   -183     13       N1+
ATOM    167  NH2 ARG A1103     -23.671  10.930 -19.767  1.00 24.83           N  
ANISOU  167  NH2 ARG A1103     2988   3307   3138     28   -171      8       N  
ATOM    168  N   GLN A1104     -26.712   5.831 -23.809  1.00 11.51           N  
ANISOU  168  N   GLN A1104     1302   1435   1635    -45   -120    190       N  
ATOM    169  CA  GLN A1104     -27.988   5.158 -23.795  1.00 11.35           C  
ANISOU  169  CA  GLN A1104     1267   1412   1634    -46   -108    224       C  
ATOM    170  C   GLN A1104     -27.902   3.770 -24.448  1.00 11.31           C  
ANISOU  170  C   GLN A1104     1250   1364   1684    -58   -110    255       C  
ATOM    171  O   GLN A1104     -27.657   3.654 -25.666  1.00 10.99           O  
ANISOU  171  O   GLN A1104     1219   1281   1676    -70   -116    228       O  
ATOM    172  CB  GLN A1104     -29.053   6.005 -24.475  1.00 11.08           C  
ANISOU  172  CB  GLN A1104     1247   1362   1602    -48   -106    193       C  
ATOM    173  CG  GLN A1104     -29.128   7.447 -23.982  1.00 11.38           C  
ANISOU  173  CG  GLN A1104     1295   1429   1602    -35   -114    150       C  
ATOM    174  CD  GLN A1104     -29.239   7.520 -22.464  1.00 11.88           C  
ANISOU  174  CD  GLN A1104     1334   1561   1620    -15   -105    162       C  
ATOM    175  NE2 GLN A1104     -28.405   8.323 -21.824  1.00 12.22           N  
ANISOU  175  NE2 GLN A1104     1379   1633   1631     -3   -115    131       N  
ATOM    176  OE1 GLN A1104     -30.087   6.865 -21.881  1.00 12.26           O  
ANISOU  176  OE1 GLN A1104     1358   1641   1660    -11    -90    197       O  
ATOM    177  N   ASP A1105     -28.152   2.732 -23.658  1.00 11.47           N  
ANISOU  177  N   ASP A1105     1244   1398   1716    -55   -108    311       N  
ATOM    178  CA  ASP A1105     -28.108   1.366 -24.128  1.00 11.69           C  
ANISOU  178  CA  ASP A1105     1253   1380   1809    -64   -117    343       C  
ATOM    179  C   ASP A1105     -29.392   0.722 -23.624  1.00 11.21           C  
ANISOU  179  C   ASP A1105     1169   1329   1760    -68   -107    398       C  
ATOM    180  O   ASP A1105     -29.567   0.632 -22.417  1.00 11.30           O  
ANISOU  180  O   ASP A1105     1164   1393   1736    -64   -103    444       O  
ATOM    181  CB  ASP A1105     -26.868   0.720 -23.524  1.00 13.13           C  
ANISOU  181  CB  ASP A1105     1423   1565   2001    -60   -134    366       C  
ATOM    182  CG  ASP A1105     -26.719  -0.697 -23.818  1.00 14.55           C  
ANISOU  182  CG  ASP A1105     1577   1695   2255    -65   -152    399       C  
ATOM    183  OD1 ASP A1105     -27.599  -1.380 -24.377  1.00 15.80           O1-
ANISOU  183  OD1 ASP A1105     1722   1817   2464    -73   -152    414       O1-
ATOM    184  OD2 ASP A1105     -25.698  -1.195 -23.260  1.00 19.13           O1-
ANISOU  184  OD2 ASP A1105     2145   2276   2845    -60   -171    420       O1-
ATOM    185  N   PRO A1106     -30.313   0.316 -24.513  1.00 10.67           N  
ANISOU  185  N   PRO A1106     1096   1220   1737    -76   -104    394       N  
ATOM    186  CA  PRO A1106     -30.053   0.021 -25.948  1.00 10.18           C  
ANISOU  186  CA  PRO A1106     1041   1100   1728    -83   -114    349       C  
ATOM    187  C   PRO A1106     -30.392   1.142 -26.918  1.00  9.52           C  
ANISOU  187  C   PRO A1106      985   1014   1620    -85   -107    291       C  
ATOM    188  O   PRO A1106     -30.193   0.979 -28.111  1.00  9.41           O  
ANISOU  188  O   PRO A1106      974    965   1636    -94   -114    254       O  
ATOM    189  CB  PRO A1106     -31.011  -1.133 -26.230  1.00 10.49           C  
ANISOU  189  CB  PRO A1106     1053   1102   1832    -90   -117    385       C  
ATOM    190  CG  PRO A1106     -32.176  -0.852 -25.345  1.00 10.74           C  
ANISOU  190  CG  PRO A1106     1077   1176   1827    -90    -99    426       C  
ATOM    191  CD  PRO A1106     -31.560  -0.306 -24.057  1.00 10.95           C  
ANISOU  191  CD  PRO A1106     1107   1266   1788    -82    -95    447       C  
ATOM    192  N   GLU A1107     -30.836   2.294 -26.430  1.00  9.20           N  
ANISOU  192  N   GLU A1107      961   1011   1525    -79    -97    279       N  
ATOM    193  CA  GLU A1107     -31.477   3.286 -27.338  1.00  8.83           C  
ANISOU  193  CA  GLU A1107      935    952   1467    -82    -96    236       C  
ATOM    194  C   GLU A1107     -30.553   3.891 -28.385  1.00  8.57           C  
ANISOU  194  C   GLU A1107      925    901   1431    -94   -108    191       C  
ATOM    195  O   GLU A1107     -31.034   4.227 -29.450  1.00  8.42           O  
ANISOU  195  O   GLU A1107      916    861   1422   -105   -112    166       O  
ATOM    196  CB  GLU A1107     -32.247   4.337 -26.566  1.00  8.92           C  
ANISOU  196  CB  GLU A1107      952   1003   1434    -70    -88    229       C  
ATOM    197  CG  GLU A1107     -33.438   3.749 -25.752  1.00  9.24           C  
ANISOU  197  CG  GLU A1107      964   1070   1476    -65    -73    270       C  
ATOM    198  CD  GLU A1107     -33.075   3.336 -24.347  1.00  9.56           C  
ANISOU  198  CD  GLU A1107      984   1163   1486    -58    -66    313       C  
ATOM    199  OE1 GLU A1107     -31.828   3.274 -24.045  1.00  9.53           O  
ANISOU  199  OE1 GLU A1107      987   1164   1472    -57    -75    315       O  
ATOM    200  OE2 GLU A1107     -34.010   3.038 -23.572  1.00  9.86           O1-
ANISOU  200  OE2 GLU A1107      995   1240   1510    -58    -52    347       O1-
ATOM    201  N   SER A1108     -29.259   3.982 -28.098  1.00  8.57           N  
ANISOU  201  N   SER A1108      929    912   1415    -94   -114    183       N  
ATOM    202  CA  SER A1108     -28.360   4.499 -29.086  1.00  8.39           C  
ANISOU  202  CA  SER A1108      921    880   1386   -110   -124    144       C  
ATOM    203  C   SER A1108     -27.970   3.508 -30.132  1.00  8.38           C  
ANISOU  203  C   SER A1108      904    855   1427   -122   -128    129       C  
ATOM    204  O   SER A1108     -27.436   3.910 -31.159  1.00  8.28           O  
ANISOU  204  O   SER A1108      898    842   1405   -141   -134     95       O  
ATOM    205  CB  SER A1108     -27.127   5.124 -28.497  1.00  8.39           C  
ANISOU  205  CB  SER A1108      932    904   1354   -108   -130    132       C  
ATOM    206  OG  SER A1108     -26.243   4.188 -27.920  1.00  8.54           O  
ANISOU  206  OG  SER A1108      932    927   1386   -100   -132    148       O  
ATOM    207  N   LEU A1109     -28.268   2.241 -29.908  1.00  8.56           N  
ANISOU  207  N   LEU A1109      899    858   1494   -114   -127    154       N  
ATOM    208  CA  LEU A1109     -27.660   1.226 -30.790  1.00  8.71           C  
ANISOU  208  CA  LEU A1109      894    854   1561   -121   -137    128       C  
ATOM    209  C   LEU A1109     -27.982   1.388 -32.303  1.00  8.67           C  
ANISOU  209  C   LEU A1109      889    844   1562   -139   -138     85       C  
ATOM    210  O   LEU A1109     -27.068   1.216 -33.123  1.00  8.73           O  
ANISOU  210  O   LEU A1109      884    860   1573   -150   -145     43       O  
ATOM    211  CB  LEU A1109     -27.965  -0.199 -30.287  1.00  9.11           C  
ANISOU  211  CB  LEU A1109      912    875   1675   -109   -144    164       C  
ATOM    212  CG  LEU A1109     -27.435  -0.539 -28.904  1.00  9.53           C  
ANISOU  212  CG  LEU A1109      958    938   1724    -96   -149    211       C  
ATOM    213  CD1 LEU A1109     -27.996  -1.877 -28.483  1.00  9.91           C  
ANISOU  213  CD1 LEU A1109      974    952   1839    -92   -161    259       C  
ATOM    214  CD2 LEU A1109     -25.953  -0.413 -28.700  1.00  9.64           C  
ANISOU  214  CD2 LEU A1109      974    966   1724    -94   -160    189       C  
ATOM    215  N   PRO A1110     -29.232   1.698 -32.668  1.00  8.66           N  
ANISOU  215  N   PRO A1110      896    835   1560   -141   -133     92       N  
ATOM    216  CA  PRO A1110     -29.556   1.877 -34.080  1.00  8.65           C  
ANISOU  216  CA  PRO A1110      893    834   1558   -159   -136     55       C  
ATOM    217  C   PRO A1110     -28.971   3.120 -34.700  1.00  8.60           C  
ANISOU  217  C   PRO A1110      912    857   1497   -181   -140     34       C  
ATOM    218  O   PRO A1110     -28.981   3.246 -35.934  1.00  8.89           O  
ANISOU  218  O   PRO A1110      944    909   1526   -202   -145      4       O  
ATOM    219  CB  PRO A1110     -31.076   1.969 -34.102  1.00  8.69           C  
ANISOU  219  CB  PRO A1110      904    823   1575   -154   -131     75       C  
ATOM    220  CG  PRO A1110     -31.550   1.594 -32.792  1.00  8.76           C  
ANISOU  220  CG  PRO A1110      907    823   1597   -135   -123    120       C  
ATOM    221  CD  PRO A1110     -30.468   1.784 -31.830  1.00  8.73           C  
ANISOU  221  CD  PRO A1110      910    837   1569   -129   -124    133       C  
ATOM    222  N   PHE A1111     -28.335   3.964 -33.886  1.00  8.48           N  
ANISOU  222  N   PHE A1111      919    856   1447   -179   -141     47       N  
ATOM    223  CA  PHE A1111     -27.913   5.263 -34.311  1.00  8.49           C  
ANISOU  223  CA  PHE A1111      944    877   1403   -201   -149     37       C  
ATOM    224  C   PHE A1111     -26.394   5.411 -34.303  1.00  8.84           C  
ANISOU  224  C   PHE A1111      986    947   1426   -214   -152     19       C  
ATOM    225  O   PHE A1111     -25.861   6.463 -34.648  1.00  9.08           O  
ANISOU  225  O   PHE A1111     1034    995   1422   -237   -161     14       O  
ATOM    226  CB  PHE A1111     -28.565   6.319 -33.401  1.00  8.30           C  
ANISOU  226  CB  PHE A1111      947    846   1361   -188   -153     61       C  
ATOM    227  CG  PHE A1111     -30.062   6.277 -33.484  1.00  8.21           C  
ANISOU  227  CG  PHE A1111      936    815   1367   -178   -151     73       C  
ATOM    228  CD1 PHE A1111     -30.702   6.771 -34.611  1.00  8.32           C  
ANISOU  228  CD1 PHE A1111      959    824   1379   -197   -162     65       C  
ATOM    229  CD2 PHE A1111     -30.811   5.693 -32.495  1.00  8.24           C  
ANISOU  229  CD2 PHE A1111      929    812   1389   -152   -139     95       C  
ATOM    230  CE1 PHE A1111     -32.084   6.689 -34.734  1.00  8.24           C  
ANISOU  230  CE1 PHE A1111      948    795   1389   -186   -162     73       C  
ATOM    231  CE2 PHE A1111     -32.198   5.587 -32.627  1.00  8.27           C  
ANISOU  231  CE2 PHE A1111      930    802   1412   -145   -135    103       C  
ATOM    232  CZ  PHE A1111     -32.826   6.070 -33.756  1.00  8.27           C  
ANISOU  232  CZ  PHE A1111      939    791   1414   -160   -147     89       C  
ATOM    233  N   ARG A1112     -25.692   4.341 -33.946  1.00  9.37           N  
ANISOU  233  N   ARG A1112     1028   1013   1520   -200   -148      9       N  
ATOM    234  CA  ARG A1112     -24.234   4.412 -33.797  1.00 10.28           C  
ANISOU  234  CA  ARG A1112     1136   1151   1618   -207   -151    -12       C  
ATOM    235  C   ARG A1112     -23.504   4.401 -35.141  1.00 11.32           C  
ANISOU  235  C   ARG A1112     1249   1315   1735   -239   -154    -54       C  
ATOM    236  O   ARG A1112     -22.351   4.774 -35.173  1.00 12.63           O  
ANISOU  236  O   ARG A1112     1413   1509   1876   -253   -156    -72       O  
ATOM    237  CB  ARG A1112     -23.737   3.313 -32.876  1.00 10.60           C  
ANISOU  237  CB  ARG A1112     1154   1177   1695   -180   -151     -5       C  
ATOM    238  CG  ARG A1112     -24.035   3.628 -31.433  1.00 10.58           C  
ANISOU  238  CG  ARG A1112     1170   1168   1682   -157   -149     37       C  
ATOM    239  CD  ARG A1112     -23.588   2.543 -30.449  1.00 10.92           C  
ANISOU  239  CD  ARG A1112     1191   1200   1759   -134   -153     58       C  
ATOM    240  NE  ARG A1112     -23.843   2.894 -29.041  1.00 11.18           N  
ANISOU  240  NE  ARG A1112     1237   1243   1767   -116   -150    100       N  
ATOM    241  CZ  ARG A1112     -23.469   2.186 -27.991  1.00 11.97           C  
ANISOU  241  CZ  ARG A1112     1321   1345   1881    -98   -155    131       C  
ATOM    242  NH1 ARG A1112     -22.810   1.035 -28.138  1.00 12.61           N1+
ANISOU  242  NH1 ARG A1112     1374   1404   2012    -94   -169    127       N1+
ATOM    243  NH2 ARG A1112     -23.770   2.564 -26.770  1.00 11.90           N  
ANISOU  243  NH2 ARG A1112     1321   1360   1840    -85   -151    167       N  
ATOM    244  N   GLN A1113     -24.117   3.930 -36.168  1.00 12.22           N  
ANISOU  244  N   GLN A1113     1346   1433   1864   -248   -153    -73       N  
ATOM    245  CA  GLN A1113     -23.420   3.725 -37.444  1.00 13.91           C  
ANISOU  245  CA  GLN A1113     1530   1693   2062   -277   -154   -121       C  
ATOM    246  C   GLN A1113     -24.338   4.264 -38.529  1.00 14.00           C  
ANISOU  246  C   GLN A1113     1550   1720   2048   -303   -156   -116       C  
ATOM    247  O   GLN A1113     -25.579   4.305 -38.399  1.00 13.70           O  
ANISOU  247  O   GLN A1113     1529   1649   2029   -290   -157    -90       O  
ATOM    248  CB  GLN A1113     -23.143   2.231 -37.697  1.00 15.25           C  
ANISOU  248  CB  GLN A1113     1652   1857   2286   -258   -156   -167       C  
ATOM    249  CG  GLN A1113     -24.327   1.371 -37.504  1.00 16.98           C  
ANISOU  249  CG  GLN A1113     1863   2028   2561   -232   -157   -153       C  
ATOM    250  CD  GLN A1113     -24.743   1.182 -36.042  1.00 17.30           C  
ANISOU  250  CD  GLN A1113     1924   2020   2630   -202   -157    -99       C  
ATOM    251  NE2 GLN A1113     -26.062   1.411 -35.755  1.00 15.68           N  
ANISOU  251  NE2 GLN A1113     1740   1789   2430   -194   -152    -59       N  
ATOM    252  OE1 GLN A1113     -23.878   0.920 -35.167  1.00 20.07           O  
ANISOU  252  OE1 GLN A1113     2270   2364   2991   -187   -161    -92       O  
ATOM    253  N   PRO A1114     -23.765   4.680 -39.660  1.00 14.83           N  
ANISOU  253  N   PRO A1114     1641   1883   2110   -342   -159   -141       N  
ATOM    254  CA  PRO A1114     -24.584   5.137 -40.796  1.00 15.76           C  
ANISOU  254  CA  PRO A1114     1762   2025   2200   -371   -165   -134       C  
ATOM    255  C   PRO A1114     -25.512   4.040 -41.320  1.00 17.34           C  
ANISOU  255  C   PRO A1114     1934   2213   2442   -352   -162   -163       C  
ATOM    256  O   PRO A1114     -25.138   2.827 -41.361  1.00 18.27           O  
ANISOU  256  O   PRO A1114     2010   2330   2600   -331   -158   -212       O  
ATOM    257  CB  PRO A1114     -23.563   5.461 -41.880  1.00 16.09           C  
ANISOU  257  CB  PRO A1114     1778   2148   2188   -418   -166   -162       C  
ATOM    258  CG  PRO A1114     -22.310   5.695 -41.160  1.00 16.11           C  
ANISOU  258  CG  PRO A1114     1783   2156   2181   -419   -162   -166       C  
ATOM    259  CD  PRO A1114     -22.322   4.750 -39.973  1.00 15.23           C  
ANISOU  259  CD  PRO A1114     1669   1987   2130   -366   -157   -175       C  
ATOM    260  N   VAL A1115     -26.723   4.460 -41.709  1.00 18.60           N  
ANISOU  260  N   VAL A1115     2112   2357   2597   -357   -168   -136       N  
ATOM    261  CA  VAL A1115     -27.647   3.560 -42.358  1.00 19.01           C  
ANISOU  261  CA  VAL A1115     2137   2404   2683   -344   -167   -164       C  
ATOM    262  C   VAL A1115     -27.103   3.124 -43.704  1.00 18.49           C  
ANISOU  262  C   VAL A1115     2023   2413   2588   -371   -168   -223       C  
ATOM    263  O   VAL A1115     -26.729   3.940 -44.522  1.00 18.25           O  
ANISOU  263  O   VAL A1115     1995   2445   2495   -414   -173   -216       O  
ATOM    264  CB  VAL A1115     -29.031   4.210 -42.549  1.00 19.06           C  
ANISOU  264  CB  VAL A1115     2173   2384   2685   -346   -176   -124       C  
ATOM    265  CG1 VAL A1115     -30.018   3.247 -43.200  1.00 18.95           C  
ANISOU  265  CG1 VAL A1115     2129   2363   2709   -332   -176   -155       C  
ATOM    266  CG2 VAL A1115     -29.557   4.655 -41.195  1.00 19.03           C  
ANISOU  266  CG2 VAL A1115     2208   2318   2705   -318   -175    -76       C  
ATOM    267  N   ASP A1116     -27.050   1.825 -43.918  1.00 19.47           N  
ANISOU  267  N   ASP A1116     2101   2535   2762   -348   -165   -281       N  
ATOM    268  CA  ASP A1116     -26.782   1.284 -45.242  1.00 21.04           C  
ANISOU  268  CA  ASP A1116     2245   2807   2942   -367   -167   -352       C  
ATOM    269  C   ASP A1116     -28.055   0.604 -45.748  1.00 20.61           C  
ANISOU  269  C   ASP A1116     2172   2730   2930   -349   -172   -371       C  
ATOM    270  O   ASP A1116     -28.375  -0.450 -45.287  1.00 19.88           O  
ANISOU  270  O   ASP A1116     2059   2581   2915   -312   -175   -394       O  
ATOM    271  CB  ASP A1116     -25.621   0.302 -45.180  1.00 22.78           C  
ANISOU  271  CB  ASP A1116     2413   3047   3194   -352   -165   -422       C  
ATOM    272  CG  ASP A1116     -25.184  -0.170 -46.541  1.00 24.60           C  
ANISOU  272  CG  ASP A1116     2580   3371   3396   -373   -166   -507       C  
ATOM    273  OD1 ASP A1116     -26.008  -0.355 -47.472  1.00 27.81           O  
ANISOU  273  OD1 ASP A1116     2965   3807   3793   -381   -170   -531       O  
ATOM    274  OD2 ASP A1116     -23.969  -0.406 -46.709  1.00 28.06           O1-
ANISOU  274  OD2 ASP A1116     2980   3862   3818   -381   -164   -560       O1-
ATOM    275  N   PRO A1117     -28.771   1.242 -46.683  1.00 19.93           N  
ANISOU  275  N   PRO A1117     2094   2685   2794   -377   -177   -356       N  
ATOM    276  CA  PRO A1117     -30.110   0.707 -47.037  1.00 21.52           C  
ANISOU  276  CA  PRO A1117     2286   2854   3038   -358   -183   -366       C  
ATOM    277  C   PRO A1117     -30.066  -0.646 -47.710  1.00 23.96           C  
ANISOU  277  C   PRO A1117     2525   3183   3394   -339   -186   -456       C  
ATOM    278  O   PRO A1117     -30.929  -1.476 -47.430  1.00 25.97           O  
ANISOU  278  O   PRO A1117     2768   3374   3724   -306   -191   -467       O  
ATOM    279  CB  PRO A1117     -30.674   1.765 -47.983  1.00 20.86           C  
ANISOU  279  CB  PRO A1117     2222   2823   2880   -398   -192   -332       C  
ATOM    280  CG  PRO A1117     -29.998   2.993 -47.563  1.00 20.48           C  
ANISOU  280  CG  PRO A1117     2218   2785   2779   -426   -193   -272       C  
ATOM    281  CD  PRO A1117     -28.593   2.618 -47.160  1.00 20.06           C  
ANISOU  281  CD  PRO A1117     2143   2753   2726   -425   -182   -306       C  
ATOM    282  N   GLN A1118     -29.047  -0.894 -48.521  1.00 26.27           N  
ANISOU  282  N   GLN A1118     2768   3562   3650   -359   -185   -524       N  
ATOM    283  CA  GLN A1118     -28.957  -2.168 -49.242  1.00 31.44           C  
ANISOU  283  CA  GLN A1118     3348   4245   4353   -340   -193   -627       C  
ATOM    284  C   GLN A1118     -28.702  -3.238 -48.224  1.00 32.16           C  
ANISOU  284  C   GLN A1118     3424   4246   4550   -294   -199   -647       C  
ATOM    285  O   GLN A1118     -29.481  -4.181 -48.080  1.00 30.91           O  
ANISOU  285  O   GLN A1118     3243   4023   4478   -262   -211   -668       O  
ATOM    286  CB  GLN A1118     -27.771  -2.134 -50.221  1.00 34.96           C  
ANISOU  286  CB  GLN A1118     3740   4813   4730   -372   -189   -700       C  
ATOM    287  CG  GLN A1118     -27.926  -3.006 -51.472  1.00 40.65           C  
ANISOU  287  CG  GLN A1118     4381   5610   5456   -369   -198   -809       C  
ATOM    288  CD  GLN A1118     -27.074  -4.284 -51.423  1.00 42.58           C  
ANISOU  288  CD  GLN A1118     4551   5852   5776   -335   -208   -918       C  
ATOM    289  NE2 GLN A1118     -27.708  -5.427 -51.698  1.00 45.07           N  
ANISOU  289  NE2 GLN A1118     4815   6128   6180   -299   -225   -989       N  
ATOM    290  OE1 GLN A1118     -25.865  -4.238 -51.146  1.00 43.86           O  
ANISOU  290  OE1 GLN A1118     4699   6042   5922   -341   -203   -939       O  
ATOM    291  N   LEU A1119     -27.633  -3.040 -47.451  1.00 32.54           N  
ANISOU  291  N   LEU A1119     3487   4284   4593   -294   -194   -629       N  
ATOM    292  CA  LEU A1119     -27.283  -4.030 -46.465  1.00 34.38           C  
ANISOU  292  CA  LEU A1119     3704   4435   4923   -254   -205   -640       C  
ATOM    293  C   LEU A1119     -28.518  -4.352 -45.640  1.00 35.76           C  
ANISOU  293  C   LEU A1119     3910   4508   5167   -227   -210   -578       C  
ATOM    294  O   LEU A1119     -28.930  -5.520 -45.629  1.00 32.17           O  
ANISOU  294  O   LEU A1119     3414   4002   4808   -198   -227   -617       O  
ATOM    295  CB  LEU A1119     -26.122  -3.572 -45.583  1.00 36.77           C  
ANISOU  295  CB  LEU A1119     4034   4735   5203   -257   -198   -608       C  
ATOM    296  CG  LEU A1119     -24.720  -3.865 -46.095  1.00 38.77           C  
ANISOU  296  CG  LEU A1119     4233   5061   5437   -266   -201   -692       C  
ATOM    297  CD1 LEU A1119     -23.764  -3.456 -44.984  1.00 39.11           C  
ANISOU  297  CD1 LEU A1119     4311   5077   5473   -263   -196   -645       C  
ATOM    298  CD2 LEU A1119     -24.532  -5.327 -46.492  1.00 40.13           C  
ANISOU  298  CD2 LEU A1119     4326   5220   5703   -233   -224   -795       C  
ATOM    299  N   LEU A1120     -29.150  -3.312 -45.072  1.00 37.49           N  
ANISOU  299  N   LEU A1120     4197   4706   5341   -239   -197   -488       N  
ATOM    300  CA  LEU A1120     -30.196  -3.407 -44.011  1.00 38.47           C  
ANISOU  300  CA  LEU A1120     4358   4742   5516   -216   -196   -414       C  
ATOM    301  C   LEU A1120     -31.549  -3.868 -44.520  1.00 37.05           C  
ANISOU  301  C   LEU A1120     4163   4536   5377   -207   -202   -423       C  
ATOM    302  O   LEU A1120     -32.504  -3.988 -43.744  1.00 41.95           O  
ANISOU  302  O   LEU A1120     4808   5092   6040   -192   -200   -368       O  
ATOM    303  CB  LEU A1120     -30.400  -2.052 -43.291  1.00 39.50           C  
ANISOU  303  CB  LEU A1120     4559   4870   5580   -231   -181   -329       C  
ATOM    304  CG  LEU A1120     -29.449  -1.700 -42.160  1.00 41.66           C  
ANISOU  304  CG  LEU A1120     4859   5128   5842   -227   -176   -291       C  
ATOM    305  CD1 LEU A1120     -29.591  -0.260 -41.702  1.00 41.88           C  
ANISOU  305  CD1 LEU A1120     4946   5165   5799   -244   -166   -227       C  
ATOM    306  CD2 LEU A1120     -29.720  -2.641 -40.995  1.00 41.77           C  
ANISOU  306  CD2 LEU A1120     4866   5065   5938   -193   -182   -261       C  
ATOM    307  N   GLY A1121     -31.677  -4.083 -45.815  1.00 35.31           N  
ANISOU  307  N   GLY A1121     3903   4374   5141   -219   -208   -493       N  
ATOM    308  CA  GLY A1121     -32.932  -4.564 -46.349  1.00 33.15           C  
ANISOU  308  CA  GLY A1121     3610   4077   4908   -209   -216   -509       C  
ATOM    309  C   GLY A1121     -34.052  -3.505 -46.346  1.00 31.97           C  
ANISOU  309  C   GLY A1121     3515   3926   4707   -224   -206   -441       C  
ATOM    310  O   GLY A1121     -35.226  -3.849 -46.367  1.00 31.62           O  
ANISOU  310  O   GLY A1121     3467   3840   4706   -210   -210   -432       O  
ATOM    311  N   ILE A1122     -33.665  -2.228 -46.349  1.00 28.02           N  
ANISOU  311  N   ILE A1122     3060   3469   4117   -251   -197   -398       N  
ATOM    312  CA  ILE A1122     -34.630  -1.093 -46.477  1.00 25.24           C  
ANISOU  312  CA  ILE A1122     2755   3120   3713   -267   -196   -340       C  
ATOM    313  C   ILE A1122     -34.276  -0.227 -47.682  1.00 23.39           C  
ANISOU  313  C   ILE A1122     2522   2978   3389   -308   -201   -353       C  
ATOM    314  O   ILE A1122     -33.955   0.965 -47.553  1.00 21.71           O  
ANISOU  314  O   ILE A1122     2350   2785   3112   -334   -202   -301       O  
ATOM    315  CB  ILE A1122     -34.720  -0.262 -45.175  1.00 27.03           C  
ANISOU  315  CB  ILE A1122     3041   3297   3931   -261   -188   -260       C  
ATOM    316  CG1 ILE A1122     -33.342   0.110 -44.639  1.00 27.86           C  
ANISOU  316  CG1 ILE A1122     3158   3421   4004   -271   -182   -251       C  
ATOM    317  CG2 ILE A1122     -35.569  -1.012 -44.146  1.00 28.31           C  
ANISOU  317  CG2 ILE A1122     3203   3380   4173   -227   -184   -234       C  
ATOM    318  CD1 ILE A1122     -33.367   1.069 -43.460  1.00 26.86           C  
ANISOU  318  CD1 ILE A1122     3086   3260   3859   -267   -176   -181       C  
ATOM    319  N   PRO A1123     -34.284  -0.794 -48.877  1.00 21.81           N  
ANISOU  319  N   PRO A1123     2269   2838   3179   -317   -208   -422       N  
ATOM    320  CA  PRO A1123     -33.915  -0.031 -50.089  1.00 21.76           C  
ANISOU  320  CA  PRO A1123     2254   2937   3078   -362   -214   -433       C  
ATOM    321  C   PRO A1123     -34.640   1.326 -50.472  1.00 20.32           C  
ANISOU  321  C   PRO A1123     2120   2772   2830   -394   -226   -360       C  
ATOM    322  O   PRO A1123     -34.079   2.117 -51.210  1.00 21.28           O  
ANISOU  322  O   PRO A1123     2243   2974   2870   -437   -232   -345       O  
ATOM    323  CB  PRO A1123     -34.051  -1.079 -51.205  1.00 23.57           C  
ANISOU  323  CB  PRO A1123     2411   3223   3323   -356   -220   -529       C  
ATOM    324  CG  PRO A1123     -34.974  -2.106 -50.654  1.00 23.35           C  
ANISOU  324  CG  PRO A1123     2370   3101   3401   -311   -223   -546       C  
ATOM    325  CD  PRO A1123     -34.699  -2.186 -49.207  1.00 23.82           C  
ANISOU  325  CD  PRO A1123     2466   3073   3514   -288   -214   -496       C  
ATOM    326  N   ASP A1124     -35.836   1.617 -49.920  1.00 17.43           N  
ANISOU  326  N   ASP A1124     1792   2330   2500   -373   -231   -311       N  
ATOM    327  CA  ASP A1124     -36.524   2.884 -50.135  1.00 15.74           C  
ANISOU  327  CA  ASP A1124     1623   2116   2242   -397   -249   -244       C  
ATOM    328  C   ASP A1124     -35.963   4.039 -49.274  1.00 14.72           C  
ANISOU  328  C   ASP A1124     1547   1958   2087   -410   -252   -175       C  
ATOM    329  O   ASP A1124     -36.357   5.185 -49.419  1.00 14.86           O  
ANISOU  329  O   ASP A1124     1601   1973   2074   -432   -273   -119       O  
ATOM    330  CB  ASP A1124     -38.039   2.730 -49.846  1.00 14.92           C  
ANISOU  330  CB  ASP A1124     1533   1942   2193   -366   -255   -229       C  
ATOM    331  CG  ASP A1124     -38.342   2.286 -48.423  1.00 14.14           C  
ANISOU  331  CG  ASP A1124     1453   1752   2169   -325   -240   -213       C  
ATOM    332  OD1 ASP A1124     -37.432   1.915 -47.688  1.00 14.27           O  
ANISOU  332  OD1 ASP A1124     1466   1755   2202   -315   -225   -219       O  
ATOM    333  OD2 ASP A1124     -39.514   2.300 -47.999  1.00 13.04           O1-
ANISOU  333  OD2 ASP A1124     1328   1557   2071   -303   -242   -192       O1-
ATOM    334  N   TYR A1125     -35.009   3.728 -48.408  1.00 14.14           N  
ANISOU  334  N   TYR A1125     1474   1864   2032   -397   -235   -183       N  
ATOM    335  CA  TYR A1125     -34.603   4.649 -47.350  1.00 13.83           C  
ANISOU  335  CA  TYR A1125     1482   1783   1988   -397   -236   -127       C  
ATOM    336  C   TYR A1125     -34.131   5.970 -47.907  1.00 15.12           C  
ANISOU  336  C   TYR A1125     1670   1992   2082   -445   -257    -81       C  
ATOM    337  O   TYR A1125     -34.604   7.009 -47.440  1.00 15.43           O  
ANISOU  337  O   TYR A1125     1752   1987   2123   -446   -275    -26       O  
ATOM    338  CB  TYR A1125     -33.511   4.019 -46.478  1.00 12.81           C  
ANISOU  338  CB  TYR A1125     1342   1641   1882   -378   -215   -149       C  
ATOM    339  CG  TYR A1125     -33.122   4.873 -45.262  1.00 12.01           C  
ANISOU  339  CG  TYR A1125     1287   1496   1781   -372   -215    -98       C  
ATOM    340  CD1 TYR A1125     -33.916   4.952 -44.140  1.00 11.31           C  
ANISOU  340  CD1 TYR A1125     1225   1337   1737   -338   -211    -69       C  
ATOM    341  CD2 TYR A1125     -31.994   5.672 -45.315  1.00 11.79           C  
ANISOU  341  CD2 TYR A1125     1271   1505   1703   -404   -219    -81       C  
ATOM    342  CE1 TYR A1125     -33.580   5.789 -43.088  1.00 10.84           C  
ANISOU  342  CE1 TYR A1125     1200   1247   1670   -332   -213    -30       C  
ATOM    343  CE2 TYR A1125     -31.625   6.448 -44.265  1.00 11.13           C  
ANISOU  343  CE2 TYR A1125     1224   1384   1621   -398   -222    -42       C  
ATOM    344  CZ  TYR A1125     -32.399   6.492 -43.146  1.00 11.07           C  
ANISOU  344  CZ  TYR A1125     1241   1309   1657   -360   -219    -20       C  
ATOM    345  OH  TYR A1125     -32.059   7.351 -42.118  1.00 10.93           O  
ANISOU  345  OH  TYR A1125     1255   1262   1637   -353   -224     12       O  
ATOM    346  N   PHE A1126     -33.203   5.962 -48.866  1.00 16.01           N  
ANISOU  346  N   PHE A1126     1753   2194   2136   -485   -257   -103       N  
ATOM    347  CA  PHE A1126     -32.642   7.229 -49.418  1.00 18.02           C  
ANISOU  347  CA  PHE A1126     2027   2499   2322   -540   -279    -49       C  
ATOM    348  C   PHE A1126     -33.651   8.040 -50.222  1.00 19.25           C  
ANISOU  348  C   PHE A1126     2198   2663   2454   -566   -312     -2       C  
ATOM    349  O   PHE A1126     -33.381   9.184 -50.554  1.00 20.30           O  
ANISOU  349  O   PHE A1126     2352   2815   2545   -610   -340     58       O  
ATOM    350  CB  PHE A1126     -31.339   7.005 -50.221  1.00 18.82           C  
ANISOU  350  CB  PHE A1126     2085   2706   2360   -581   -268    -83       C  
ATOM    351  CG  PHE A1126     -30.151   6.570 -49.380  1.00 18.92           C  
ANISOU  351  CG  PHE A1126     2090   2710   2390   -565   -245   -114       C  
ATOM    352  CD1 PHE A1126     -29.956   7.018 -48.078  1.00 18.06           C  
ANISOU  352  CD1 PHE A1126     2024   2520   2319   -541   -243    -78       C  
ATOM    353  CD2 PHE A1126     -29.161   5.754 -49.938  1.00 19.89           C  
ANISOU  353  CD2 PHE A1126     2158   2913   2487   -576   -227   -183       C  
ATOM    354  CE1 PHE A1126     -28.858   6.587 -47.323  1.00 18.48           C  
ANISOU  354  CE1 PHE A1126     2068   2569   2386   -525   -224   -106       C  
ATOM    355  CE2 PHE A1126     -28.060   5.330 -49.209  1.00 19.90           C  
ANISOU  355  CE2 PHE A1126     2148   2907   2507   -560   -209   -214       C  
ATOM    356  CZ  PHE A1126     -27.900   5.739 -47.885  1.00 19.07           C  
ANISOU  356  CZ  PHE A1126     2089   2716   2441   -535   -207   -173       C  
ATOM    357  N   ASP A1127     -34.805   7.462 -50.560  1.00 19.85           N  
ANISOU  357  N   ASP A1127     2262   2722   2559   -540   -314    -27       N  
ATOM    358  CA  ASP A1127     -35.872   8.221 -51.200  1.00 21.58           C  
ANISOU  358  CA  ASP A1127     2499   2936   2766   -558   -348     18       C  
ATOM    359  C   ASP A1127     -36.671   9.090 -50.272  1.00 21.31           C  
ANISOU  359  C   ASP A1127     2514   2802   2781   -534   -370     70       C  
ATOM    360  O   ASP A1127     -37.358  10.034 -50.694  1.00 21.76           O  
ANISOU  360  O   ASP A1127     2592   2846   2829   -553   -409    120       O  
ATOM    361  CB  ASP A1127     -36.907   7.279 -51.774  1.00 23.11           C  
ANISOU  361  CB  ASP A1127     2661   3137   2983   -532   -343    -31       C  
ATOM    362  CG  ASP A1127     -36.383   6.349 -52.847  1.00 26.62           C  
ANISOU  362  CG  ASP A1127     3045   3684   3385   -550   -327    -98       C  
ATOM    363  OD1 ASP A1127     -35.390   6.647 -53.540  1.00 25.64           O  
ANISOU  363  OD1 ASP A1127     2901   3652   3190   -598   -329    -95       O  
ATOM    364  OD2 ASP A1127     -37.048   5.280 -53.001  1.00 28.56           O1-
ANISOU  364  OD2 ASP A1127     3259   3918   3673   -515   -314   -159       O1-
ATOM    365  N   ILE A1128     -36.657   8.709 -48.994  1.00 19.93           N  
ANISOU  365  N   ILE A1128     2353   2559   2661   -488   -346     53       N  
ATOM    366  CA  ILE A1128     -37.376   9.412 -47.955  1.00 18.52           C  
ANISOU  366  CA  ILE A1128     2214   2294   2530   -458   -360     85       C  
ATOM    367  C   ILE A1128     -36.404  10.330 -47.209  1.00 17.32           C  
ANISOU  367  C   ILE A1128     2089   2123   2368   -472   -369    120       C  
ATOM    368  O   ILE A1128     -36.715  11.476 -46.925  1.00 17.46           O  
ANISOU  368  O   ILE A1128     2138   2098   2398   -477   -404    163       O  
ATOM    369  CB  ILE A1128     -37.973   8.371 -46.971  1.00 20.07           C  
ANISOU  369  CB  ILE A1128     2401   2438   2787   -402   -327     46       C  
ATOM    370  CG1 ILE A1128     -38.802   7.305 -47.706  1.00 22.96           C  
ANISOU  370  CG1 ILE A1128     2733   2822   3170   -389   -317      4       C  
ATOM    371  CG2 ILE A1128     -38.783   9.066 -45.903  1.00 20.64           C  
ANISOU  371  CG2 ILE A1128     2506   2436   2902   -371   -340     71       C  
ATOM    372  CD1 ILE A1128     -39.744   7.888 -48.713  1.00 23.69           C  
ANISOU  372  CD1 ILE A1128     2829   2929   3245   -409   -351     24       C  
ATOM    373  N   VAL A1129     -35.248   9.769 -46.882  1.00 15.65           N  
ANISOU  373  N   VAL A1129     1863   1941   2142   -473   -339     94       N  
ATOM    374  CA  VAL A1129     -34.227  10.423 -46.110  1.00 15.00           C  
ANISOU  374  CA  VAL A1129     1802   1846   2053   -481   -340    115       C  
ATOM    375  C   VAL A1129     -33.119  10.904 -47.021  1.00 15.74           C  
ANISOU  375  C   VAL A1129     1884   2012   2083   -540   -352    135       C  
ATOM    376  O   VAL A1129     -32.223  10.147 -47.439  1.00 15.47           O  
ANISOU  376  O   VAL A1129     1817   2043   2017   -555   -327     99       O  
ATOM    377  CB  VAL A1129     -33.681   9.480 -45.025  1.00 14.66           C  
ANISOU  377  CB  VAL A1129     1749   1783   2038   -442   -301     76       C  
ATOM    378  CG1 VAL A1129     -32.488  10.076 -44.304  1.00 14.46           C  
ANISOU  378  CG1 VAL A1129     1740   1757   1999   -452   -301     91       C  
ATOM    379  CG2 VAL A1129     -34.759   9.152 -44.012  1.00 14.09           C  
ANISOU  379  CG2 VAL A1129     1688   1645   2023   -390   -292     70       C  
ATOM    380  N   LYS A1130     -33.186  12.184 -47.356  1.00 16.91           N  
ANISOU  380  N   LYS A1130     2056   2153   2217   -577   -395    195       N  
ATOM    381  CA  LYS A1130     -32.285  12.778 -48.324  1.00 18.94           C  
ANISOU  381  CA  LYS A1130     2302   2483   2411   -644   -413    231       C  
ATOM    382  C   LYS A1130     -30.916  13.114 -47.756  1.00 18.21           C  
ANISOU  382  C   LYS A1130     2214   2402   2305   -661   -404    236       C  
ATOM    383  O   LYS A1130     -29.927  13.158 -48.468  1.00 18.80           O  
ANISOU  383  O   LYS A1130     2265   2556   2322   -711   -400    243       O  
ATOM    384  CB  LYS A1130     -32.936  14.039 -48.906  1.00 20.91           C  
ANISOU  384  CB  LYS A1130     2575   2712   2660   -680   -471    303       C  
ATOM    385  CG  LYS A1130     -34.322  13.842 -49.460  1.00 23.03           C  
ANISOU  385  CG  LYS A1130     2840   2965   2944   -664   -487    302       C  
ATOM    386  CD  LYS A1130     -34.506  12.590 -50.265  1.00 25.36           C  
ANISOU  386  CD  LYS A1130     3097   3334   3207   -660   -453    248       C  
ATOM    387  CE  LYS A1130     -33.444  12.354 -51.302  1.00 28.02           C  
ANISOU  387  CE  LYS A1130     3396   3787   3464   -716   -442    243       C  
ATOM    388  NZ  LYS A1130     -34.039  12.542 -52.636  1.00 31.41           N1+
ANISOU  388  NZ  LYS A1130     3806   4282   3845   -757   -470    271       N1+
ATOM    389  N   ASN A1131     -30.872  13.309 -46.443  1.00 17.33           N  
ANISOU  389  N   ASN A1131     2128   2215   2243   -619   -399    229       N  
ATOM    390  CA  ASN A1131     -29.669  13.756 -45.746  1.00 17.11           C  
ANISOU  390  CA  ASN A1131     2108   2184   2211   -629   -395    235       C  
ATOM    391  C   ASN A1131     -29.455  12.882 -44.518  1.00 15.72           C  
ANISOU  391  C   ASN A1131     1930   1973   2068   -570   -355    183       C  
ATOM    392  O   ASN A1131     -29.853  13.222 -43.426  1.00 14.67           O  
ANISOU  392  O   ASN A1131     1821   1774   1979   -531   -361    184       O  
ATOM    393  CB  ASN A1131     -29.809  15.208 -45.366  1.00 18.20           C  
ANISOU  393  CB  ASN A1131     2279   2260   2377   -644   -445    291       C  
ATOM    394  CG  ASN A1131     -29.911  16.143 -46.583  1.00 19.94           C  
ANISOU  394  CG  ASN A1131     2499   2511   2566   -710   -493    358       C  
ATOM    395  ND2 ASN A1131     -28.896  16.173 -47.380  1.00 21.39           N  
ANISOU  395  ND2 ASN A1131     2661   2778   2690   -769   -488    376       N  
ATOM    396  OD1 ASN A1131     -30.922  16.753 -46.795  1.00 22.63           O  
ANISOU  396  OD1 ASN A1131     2856   2806   2936   -708   -532    391       O  
ATOM    397  N   PRO A1132     -28.885  11.685 -44.733  1.00 15.07           N  
ANISOU  397  N   PRO A1132     1815   1943   1967   -563   -317    134       N  
ATOM    398  CA  PRO A1132     -28.648  10.798 -43.595  1.00 14.04           C  
ANISOU  398  CA  PRO A1132     1681   1781   1872   -511   -285     92       C  
ATOM    399  C   PRO A1132     -27.712  11.398 -42.561  1.00 12.93           C  
ANISOU  399  C   PRO A1132     1559   1617   1738   -506   -286    103       C  
ATOM    400  O   PRO A1132     -26.796  12.175 -42.897  1.00 13.06           O  
ANISOU  400  O   PRO A1132     1576   1664   1721   -550   -302    125       O  
ATOM    401  CB  PRO A1132     -28.010   9.568 -44.235  1.00 15.08           C  
ANISOU  401  CB  PRO A1132     1768   1978   1984   -516   -256     40       C  
ATOM    402  CG  PRO A1132     -28.190   9.734 -45.722  1.00 16.17           C  
ANISOU  402  CG  PRO A1132     1885   2185   2074   -564   -269     46       C  
ATOM    403  CD  PRO A1132     -28.329  11.160 -45.998  1.00 16.21           C  
ANISOU  403  CD  PRO A1132     1920   2181   2057   -605   -306    113       C  
ATOM    404  N   MET A1133     -27.904  10.989 -41.307  1.00 11.96           N  
ANISOU  404  N   MET A1133     1444   1446   1653   -455   -270     86       N  
ATOM    405  CA  MET A1133     -27.058  11.383 -40.231  1.00 11.55           C  
ANISOU  405  CA  MET A1133     1405   1376   1607   -442   -268     86       C  
ATOM    406  C   MET A1133     -27.132  10.353 -39.115  1.00 11.15           C  
ANISOU  406  C   MET A1133     1347   1303   1587   -390   -240     59       C  
ATOM    407  O   MET A1133     -28.180   9.723 -38.919  1.00 11.30           O  
ANISOU  407  O   MET A1133     1363   1297   1634   -359   -230     53       O  
ATOM    408  CB  MET A1133     -27.460  12.764 -39.724  1.00 11.52           C  
ANISOU  408  CB  MET A1133     1434   1325   1620   -443   -303    121       C  
ATOM    409  CG  MET A1133     -26.484  13.419 -38.754  1.00 11.70           C  
ANISOU  409  CG  MET A1133     1467   1335   1645   -439   -309    121       C  
ATOM    410  SD  MET A1133     -24.763  13.503 -39.290  1.00 12.41           S  
ANISOU  410  SD  MET A1133     1540   1484   1691   -488   -304    119       S  
ATOM    411  CE  MET A1133     -24.916  14.317 -40.894  1.00 12.79           C  
ANISOU  411  CE  MET A1133     1586   1566   1707   -559   -337    164       C  
ATOM    412  N   ASP A1134     -26.027  10.178 -38.407  1.00 10.91           N  
ANISOU  412  N   ASP A1134     1311   1283   1551   -382   -228     45       N  
ATOM    413  CA  ASP A1134     -25.917   9.233 -37.303  1.00 10.56           C  
ANISOU  413  CA  ASP A1134     1258   1222   1534   -338   -206     27       C  
ATOM    414  C   ASP A1134     -24.873   9.684 -36.345  1.00 10.23           C  
ANISOU  414  C   ASP A1134     1224   1181   1482   -331   -207     27       C  
ATOM    415  O   ASP A1134     -24.122  10.600 -36.661  1.00 10.44           O  
ANISOU  415  O   ASP A1134     1258   1223   1484   -364   -222     34       O  
ATOM    416  CB  ASP A1134     -25.530   7.841 -37.796  1.00 10.93           C  
ANISOU  416  CB  ASP A1134     1268   1295   1590   -334   -186     -7       C  
ATOM    417  CG  ASP A1134     -24.083   7.769 -38.224  1.00 11.37           C  
ANISOU  417  CG  ASP A1134     1304   1398   1619   -361   -183    -32       C  
ATOM    418  OD1 ASP A1134     -23.743   8.371 -39.244  1.00 12.20           O  
ANISOU  418  OD1 ASP A1134     1406   1543   1688   -405   -192    -31       O  
ATOM    419  OD2 ASP A1134     -23.318   7.103 -37.518  1.00 12.13           O1-
ANISOU  419  OD2 ASP A1134     1386   1493   1730   -339   -173    -51       O1-
ATOM    420  N   LEU A1135     -24.801   9.012 -35.189  1.00  9.96           N  
ANISOU  420  N   LEU A1135     1185   1132   1468   -292   -192     21       N  
ATOM    421  CA  LEU A1135     -23.885   9.433 -34.142  1.00  9.77           C  
ANISOU  421  CA  LEU A1135     1167   1111   1434   -280   -194     20       C  
ATOM    422  C   LEU A1135     -22.433   9.349 -34.548  1.00  9.97           C  
ANISOU  422  C   LEU A1135     1178   1171   1439   -306   -193     -1       C  
ATOM    423  O   LEU A1135     -21.668  10.223 -34.169  1.00 10.01           O  
ANISOU  423  O   LEU A1135     1194   1181   1429   -317   -204      1       O  
ATOM    424  CB  LEU A1135     -24.065   8.580 -32.899  1.00  9.70           C  
ANISOU  424  CB  LEU A1135     1149   1090   1444   -237   -179     23       C  
ATOM    425  CG  LEU A1135     -25.407   8.743 -32.172  1.00  9.56           C  
ANISOU  425  CG  LEU A1135     1143   1050   1441   -209   -178     42       C  
ATOM    426  CD1 LEU A1135     -25.522   7.704 -31.070  1.00  9.90           C  
ANISOU  426  CD1 LEU A1135     1169   1094   1498   -175   -162     54       C  
ATOM    427  CD2 LEU A1135     -25.568  10.149 -31.581  1.00  9.57           C  
ANISOU  427  CD2 LEU A1135     1165   1043   1427   -205   -197     43       C  
ATOM    428  N   SER A1136     -22.021   8.345 -35.315  1.00 10.23           N  
ANISOU  428  N   SER A1136     1182   1229   1475   -316   -181    -26       N  
ATOM    429  CA  SER A1136     -20.559   8.248 -35.678  1.00 10.42           C  
ANISOU  429  CA  SER A1136     1185   1296   1479   -340   -178    -54       C  
ATOM    430  C   SER A1136     -20.143   9.394 -36.613  1.00 10.76           C  
ANISOU  430  C   SER A1136     1235   1370   1483   -393   -192    -44       C  
ATOM    431  O   SER A1136     -19.021   9.907 -36.487  1.00 10.85           O  
ANISOU  431  O   SER A1136     1244   1405   1473   -413   -196    -51       O  
ATOM    432  CB  SER A1136     -20.205   6.893 -36.316  1.00 10.85           C  
ANISOU  432  CB  SER A1136     1198   1373   1550   -336   -166    -95       C  
ATOM    433  OG  SER A1136     -20.726   6.783 -37.652  1.00 10.88           O  
ANISOU  433  OG  SER A1136     1187   1405   1542   -364   -166   -107       O  
ATOM    434  N   THR A1137     -21.077   9.837 -37.469  1.00 10.72           N  
ANISOU  434  N   THR A1137     1240   1363   1469   -415   -202    -23       N  
ATOM    435  CA  THR A1137     -20.827  10.986 -38.354  1.00 11.07           C  
ANISOU  435  CA  THR A1137     1293   1433   1479   -470   -222      3       C  
ATOM    436  C   THR A1137     -20.770  12.307 -37.592  1.00 11.02           C  
ANISOU  436  C   THR A1137     1318   1387   1480   -473   -247     35       C  
ATOM    437  O   THR A1137     -19.862  13.117 -37.799  1.00 11.30           O  
ANISOU  437  O   THR A1137     1354   1443   1495   -511   -261     47       O  
ATOM    438  CB  THR A1137     -21.837  11.008 -39.515  1.00 11.36           C  
ANISOU  438  CB  THR A1137     1327   1482   1506   -494   -229     19       C  
ATOM    439  CG2 THR A1137     -21.532  12.191 -40.439  1.00 11.81           C  
ANISOU  439  CG2 THR A1137     1390   1570   1526   -557   -255     57       C  
ATOM    440  OG1 THR A1137     -21.746   9.773 -40.226  1.00 11.70           O  
ANISOU  440  OG1 THR A1137     1334   1568   1545   -491   -207    -23       O  
ATOM    441  N   ILE A1138     -21.682  12.507 -36.655  1.00 10.58           N  
ANISOU  441  N   ILE A1138     1286   1279   1456   -431   -253     45       N  
ATOM    442  CA  ILE A1138     -21.651  13.655 -35.782  1.00 10.79           C  
ANISOU  442  CA  ILE A1138     1335   1268   1497   -422   -278     59       C  
ATOM    443  C   ILE A1138     -20.316  13.668 -35.010  1.00 11.14           C  
ANISOU  443  C   ILE A1138     1371   1328   1532   -417   -270     38       C  
ATOM    444  O   ILE A1138     -19.639  14.730 -34.916  1.00 11.86           O  
ANISOU  444  O   ILE A1138     1470   1415   1621   -443   -294     48       O  
ATOM    445  CB  ILE A1138     -22.832  13.661 -34.814  1.00 10.46           C  
ANISOU  445  CB  ILE A1138     1308   1181   1485   -372   -279     58       C  
ATOM    446  CG1 ILE A1138     -24.106  13.787 -35.661  1.00 10.50           C  
ANISOU  446  CG1 ILE A1138     1321   1169   1502   -382   -291     78       C  
ATOM    447  CG2 ILE A1138     -22.762  14.829 -33.845  1.00 10.58           C  
ANISOU  447  CG2 ILE A1138     1339   1164   1518   -357   -306     58       C  
ATOM    448  CD1 ILE A1138     -25.416  13.644 -34.902  1.00 10.34           C  
ANISOU  448  CD1 ILE A1138     1308   1113   1509   -335   -289     74       C  
ATOM    449  N   LYS A1139     -19.948  12.530 -34.419  1.00 11.53           N  
ANISOU  449  N   LYS A1139     1405   1393   1583   -383   -243     11       N  
ATOM    450  CA  LYS A1139     -18.699  12.471 -33.642  1.00 12.47           C  
ANISOU  450  CA  LYS A1139     1515   1528   1695   -374   -237    -10       C  
ATOM    451  C   LYS A1139     -17.504  12.834 -34.509  1.00 12.79           C  
ANISOU  451  C   LYS A1139     1541   1610   1709   -426   -242    -15       C  
ATOM    452  O   LYS A1139     -16.633  13.626 -34.106  1.00 12.54           O  
ANISOU  452  O   LYS A1139     1512   1579   1672   -440   -256    -16       O  
ATOM    453  CB  LYS A1139     -18.546  11.074 -33.027  1.00 13.44           C  
ANISOU  453  CB  LYS A1139     1619   1659   1829   -333   -212    -31       C  
ATOM    454  CG  LYS A1139     -17.274  10.779 -32.277  1.00 14.93           C  
ANISOU  454  CG  LYS A1139     1794   1866   2012   -320   -207    -54       C  
ATOM    455  CD  LYS A1139     -17.141  11.510 -30.991  1.00 16.03           C  
ANISOU  455  CD  LYS A1139     1950   1989   2153   -294   -218    -50       C  
ATOM    456  CE  LYS A1139     -16.229  10.786 -29.980  1.00 16.01           C  
ANISOU  456  CE  LYS A1139     1932   2002   2151   -263   -210    -68       C  
ATOM    457  NZ  LYS A1139     -14.876  10.507 -30.561  1.00 16.53           N1+
ANISOU  457  NZ  LYS A1139     1975   2099   2206   -289   -206    -95       N1+
ATOM    458  N   ARG A1140     -17.433  12.239 -35.696  1.00 12.55           N  
ANISOU  458  N   ARG A1140     1489   1619   1660   -456   -230    -22       N  
ATOM    459  CA  ARG A1140     -16.344  12.524 -36.589  1.00 13.76           C  
ANISOU  459  CA  ARG A1140     1620   1828   1780   -510   -231    -29       C  
ATOM    460  C   ARG A1140     -16.257  14.053 -36.891  1.00 13.55           C  
ANISOU  460  C   ARG A1140     1613   1790   1744   -558   -263     15       C  
ATOM    461  O   ARG A1140     -15.166  14.683 -36.819  1.00 13.46           O  
ANISOU  461  O   ARG A1140     1595   1799   1720   -588   -273     16       O  
ATOM    462  CB  ARG A1140     -16.451  11.670 -37.864  1.00 15.76           C  
ANISOU  462  CB  ARG A1140     1842   2135   2011   -534   -215    -48       C  
ATOM    463  CG  ARG A1140     -15.394  11.929 -38.960  1.00 18.59           C  
ANISOU  463  CG  ARG A1140     2169   2573   2322   -598   -213    -57       C  
ATOM    464  CD  ARG A1140     -15.371  10.780 -39.980  1.00 21.43           C  
ANISOU  464  CD  ARG A1140     2484   2994   2663   -605   -192   -102       C  
ATOM    465  NE  ARG A1140     -14.383   9.814 -39.472  1.00 25.47           N  
ANISOU  465  NE  ARG A1140     2964   3523   3189   -574   -175   -162       N  
ATOM    466  CZ  ARG A1140     -14.604   8.583 -38.984  1.00 28.96           C  
ANISOU  466  CZ  ARG A1140     3393   3938   3674   -519   -164   -201       C  
ATOM    467  NH1 ARG A1140     -13.558   7.864 -38.557  1.00 28.25           N1+
ANISOU  467  NH1 ARG A1140     3273   3863   3598   -498   -156   -250       N1+
ATOM    468  NH2 ARG A1140     -15.830   8.018 -38.974  1.00 33.73           N  
ANISOU  468  NH2 ARG A1140     4007   4500   4307   -488   -163   -192       N  
ATOM    469  N   LYS A1141     -17.403  14.646 -37.197  1.00 13.47           N  
ANISOU  469  N   LYS A1141     1626   1744   1747   -564   -284     51       N  
ATOM    470  CA  LYS A1141     -17.485  16.066 -37.519  1.00 14.25           C  
ANISOU  470  CA  LYS A1141     1742   1819   1852   -607   -324     98       C  
ATOM    471  C   LYS A1141     -17.060  16.948 -36.326  1.00 14.08           C  
ANISOU  471  C   LYS A1141     1737   1750   1862   -586   -347     95       C  
ATOM    472  O   LYS A1141     -16.218  17.866 -36.460  1.00 14.78           O  
ANISOU  472  O   LYS A1141     1823   1843   1949   -628   -371    114       O  
ATOM    473  CB  LYS A1141     -18.886  16.417 -38.020  1.00 14.44           C  
ANISOU  473  CB  LYS A1141     1785   1808   1893   -609   -346    132       C  
ATOM    474  CG  LYS A1141     -19.126  15.898 -39.431  1.00 14.98           C  
ANISOU  474  CG  LYS A1141     1834   1935   1923   -650   -335    145       C  
ATOM    475  CD  LYS A1141     -20.515  16.203 -39.904  1.00 15.35           C  
ANISOU  475  CD  LYS A1141     1898   1946   1986   -648   -357    177       C  
ATOM    476  CE  LYS A1141     -20.704  17.642 -40.273  1.00 15.95           C  
ANISOU  476  CE  LYS A1141     1992   1990   2078   -694   -409    237       C  
ATOM    477  NZ  LYS A1141     -22.057  17.896 -40.876  1.00 16.24           N1+
ANISOU  477  NZ  LYS A1141     2043   1997   2131   -695   -434    269       N1+
ATOM    478  N   LEU A1142     -17.470  16.547 -35.125  1.00 13.34           N  
ANISOU  478  N   LEU A1142     1653   1623   1792   -522   -335     65       N  
ATOM    479  CA  LEU A1142     -17.098  17.243 -33.914  1.00 13.05           C  
ANISOU  479  CA  LEU A1142     1626   1553   1781   -493   -352     50       C  
ATOM    480  C   LEU A1142     -15.611  17.111 -33.580  1.00 13.03           C  
ANISOU  480  C   LEU A1142     1605   1585   1759   -504   -341     26       C  
ATOM    481  O   LEU A1142     -15.014  18.068 -33.034  1.00 14.02           O  
ANISOU  481  O   LEU A1142     1734   1690   1902   -511   -367     24       O  
ATOM    482  CB  LEU A1142     -17.947  16.759 -32.776  1.00 12.62           C  
ANISOU  482  CB  LEU A1142     1580   1471   1744   -426   -340     26       C  
ATOM    483  CG  LEU A1142     -17.880  17.500 -31.445  1.00 12.96           C  
ANISOU  483  CG  LEU A1142     1629   1484   1812   -388   -359      3       C  
ATOM    484  CD1 LEU A1142     -18.327  18.952 -31.576  1.00 13.49           C  
ANISOU  484  CD1 LEU A1142     1709   1501   1917   -407   -410     19       C  
ATOM    485  CD2 LEU A1142     -18.775  16.820 -30.436  1.00 12.36           C  
ANISOU  485  CD2 LEU A1142     1554   1404   1739   -327   -339    -17       C  
ATOM    486  N   ASP A1143     -15.013  15.989 -33.962  1.00 12.57           N  
ANISOU  486  N   ASP A1143     1526   1579   1673   -507   -306      5       N  
ATOM    487  CA  ASP A1143     -13.594  15.718 -33.734  1.00 12.96           C  
ANISOU  487  CA  ASP A1143     1553   1668   1704   -516   -293    -23       C  
ATOM    488  C   ASP A1143     -12.656  16.410 -34.722  1.00 13.79           C  
ANISOU  488  C   ASP A1143     1643   1813   1786   -588   -305     -5       C  
ATOM    489  O   ASP A1143     -11.472  16.510 -34.460  1.00 12.99           O  
ANISOU  489  O   ASP A1143     1525   1737   1674   -600   -302    -26       O  
ATOM    490  CB  ASP A1143     -13.327  14.202 -33.753  1.00 13.39           C  
ANISOU  490  CB  ASP A1143     1584   1759   1745   -488   -257    -59       C  
ATOM    491  CG  ASP A1143     -13.843  13.481 -32.530  1.00 13.45           C  
ANISOU  491  CG  ASP A1143     1599   1735   1774   -420   -246    -74       C  
ATOM    492  OD1 ASP A1143     -14.101  14.121 -31.490  1.00 14.87           O  
ANISOU  492  OD1 ASP A1143     1799   1882   1971   -392   -261    -70       O  
ATOM    493  OD2 ASP A1143     -13.936  12.221 -32.583  1.00 14.16           O1-
ANISOU  493  OD2 ASP A1143     1673   1839   1868   -396   -225    -92       O1-
ATOM    494  N   THR A1144     -13.163  16.790 -35.889  1.00 13.86           N  
ANISOU  494  N   THR A1144     1652   1834   1781   -637   -317     34       N  
ATOM    495  CA  THR A1144     -12.316  17.183 -37.029  1.00 14.62           C  
ANISOU  495  CA  THR A1144     1724   1992   1840   -714   -322     56       C  
ATOM    496  C   THR A1144     -12.650  18.588 -37.506  1.00 15.40           C  
ANISOU  496  C   THR A1144     1839   2058   1953   -767   -368    120       C  
ATOM    497  O   THR A1144     -12.428  18.970 -38.663  1.00 16.00           O  
ANISOU  497  O   THR A1144     1899   2182   1997   -837   -378    162       O  
ATOM    498  CB  THR A1144     -12.426  16.183 -38.187  1.00 14.33           C  
ANISOU  498  CB  THR A1144     1658   2027   1760   -735   -292     42       C  
ATOM    499  CG2 THR A1144     -11.906  14.855 -37.699  1.00 14.17           C  
ANISOU  499  CG2 THR A1144     1615   2032   1738   -686   -256    -24       C  
ATOM    500  OG1 THR A1144     -13.785  16.060 -38.640  1.00 14.91           O  
ANISOU  500  OG1 THR A1144     1750   2075   1842   -725   -298     67       O  
ATOM    501  N   GLY A1145     -13.136  19.387 -36.579  1.00 15.89           N  
ANISOU  501  N   GLY A1145     1929   2041   2067   -734   -399    128       N  
ATOM    502  CA  GLY A1145     -13.414  20.797 -36.868  1.00 16.63           C  
ANISOU  502  CA  GLY A1145     2038   2087   2196   -778   -454    185       C  
ATOM    503  C   GLY A1145     -14.353  21.099 -37.981  1.00 17.54           C  
ANISOU  503  C   GLY A1145     2160   2200   2306   -819   -476    242       C  
ATOM    504  O   GLY A1145     -14.222  22.132 -38.650  1.00 17.85           O  
ANISOU  504  O   GLY A1145     2198   2229   2355   -883   -519    303       O  
ATOM    505  N   GLN A1146     -15.356  20.248 -38.164  1.00 17.79           N  
ANISOU  505  N   GLN A1146     2199   2235   2326   -782   -452    227       N  
ATOM    506  CA  GLN A1146     -16.302  20.486 -39.194  1.00 18.92           C  
ANISOU  506  CA  GLN A1146     2348   2377   2463   -816   -473    277       C  
ATOM    507  C   GLN A1146     -17.468  21.371 -38.761  1.00 18.69           C  
ANISOU  507  C   GLN A1146     2349   2255   2499   -789   -521    300       C  
ATOM    508  O   GLN A1146     -18.231  21.806 -39.623  1.00 18.82           O  
ANISOU  508  O   GLN A1146     2371   2259   2520   -823   -552    351       O  
ATOM    509  CB  GLN A1146     -16.792  19.176 -39.794  1.00 19.38           C  
ANISOU  509  CB  GLN A1146     2394   2492   2479   -798   -427    250       C  
ATOM    510  CG  GLN A1146     -15.649  18.388 -40.419  1.00 21.62           C  
ANISOU  510  CG  GLN A1146     2640   2875   2702   -832   -388    224       C  
ATOM    511  CD  GLN A1146     -16.043  17.193 -41.226  1.00 23.25           C  
ANISOU  511  CD  GLN A1146     2824   3144   2868   -826   -352    196       C  
ATOM    512  NE2 GLN A1146     -15.356  16.088 -40.949  1.00 26.00           N  
ANISOU  512  NE2 GLN A1146     3146   3534   3199   -796   -311    132       N  
ATOM    513  OE1 GLN A1146     -16.890  17.243 -42.142  1.00 25.93           O  
ANISOU  513  OE1 GLN A1146     3163   3497   3191   -851   -363    228       O  
ATOM    514  N   TYR A1147     -17.635  21.605 -37.474  1.00 18.22           N  
ANISOU  514  N   TYR A1147     2302   2134   2486   -728   -529    260       N  
ATOM    515  CA  TYR A1147     -18.613  22.543 -36.948  1.00 19.36           C  
ANISOU  515  CA  TYR A1147     2466   2192   2698   -700   -579    267       C  
ATOM    516  C   TYR A1147     -17.939  23.836 -36.467  1.00 21.94           C  
ANISOU  516  C   TYR A1147     2792   2467   3076   -721   -632    278       C  
ATOM    517  O   TYR A1147     -17.147  23.855 -35.491  1.00 22.32           O  
ANISOU  517  O   TYR A1147     2834   2514   3132   -693   -620    233       O  
ATOM    518  CB  TYR A1147     -19.340  21.972 -35.759  1.00 18.47           C  
ANISOU  518  CB  TYR A1147     2362   2053   2603   -616   -554    206       C  
ATOM    519  CG  TYR A1147     -20.105  20.687 -36.012  1.00 17.81           C  
ANISOU  519  CG  TYR A1147     2279   2005   2484   -585   -506    190       C  
ATOM    520  CD1 TYR A1147     -21.113  20.623 -36.973  1.00 18.36           C  
ANISOU  520  CD1 TYR A1147     2355   2071   2552   -604   -516    225       C  
ATOM    521  CD2 TYR A1147     -19.837  19.510 -35.280  1.00 16.79           C  
ANISOU  521  CD2 TYR A1147     2141   1911   2328   -538   -452    142       C  
ATOM    522  CE1 TYR A1147     -21.830  19.458 -37.179  1.00 18.15           C  
ANISOU  522  CE1 TYR A1147     2324   2071   2499   -575   -475    206       C  
ATOM    523  CE2 TYR A1147     -20.557  18.351 -35.488  1.00 16.39           C  
ANISOU  523  CE2 TYR A1147     2088   1884   2257   -511   -415    130       C  
ATOM    524  CZ  TYR A1147     -21.541  18.313 -36.429  1.00 16.14           C  
ANISOU  524  CZ  TYR A1147     2062   1847   2225   -529   -424    159       C  
ATOM    525  OH  TYR A1147     -22.217  17.175 -36.665  1.00 16.50           O  
ANISOU  525  OH  TYR A1147     2101   1914   2255   -505   -389    144       O  
ATOM    526  N   GLN A1148     -18.288  24.924 -37.129  1.00 24.18           N  
ANISOU  526  N   GLN A1148     3081   2704   3402   -769   -694    338       N  
ATOM    527  CA  GLN A1148     -17.710  26.202 -36.801  1.00 26.73           C  
ANISOU  527  CA  GLN A1148     3400   2969   3788   -795   -755    356       C  
ATOM    528  C   GLN A1148     -18.503  26.945 -35.751  1.00 26.40           C  
ANISOU  528  C   GLN A1148     3365   2835   3829   -733   -800    313       C  
ATOM    529  O   GLN A1148     -17.949  27.829 -35.053  1.00 25.00           O  
ANISOU  529  O   GLN A1148     3180   2609   3709   -728   -841    292       O  
ATOM    530  CB  GLN A1148     -17.588  27.055 -38.061  1.00 29.31           C  
ANISOU  530  CB  GLN A1148     3723   3290   4125   -886   -808    452       C  
ATOM    531  CG  GLN A1148     -16.366  26.711 -38.906  1.00 33.41           C  
ANISOU  531  CG  GLN A1148     4222   3903   4570   -960   -776    490       C  
ATOM    532  CD  GLN A1148     -16.561  25.472 -39.763  1.00 34.50           C  
ANISOU  532  CD  GLN A1148     4353   4137   4619   -970   -714    490       C  
ATOM    533  NE2 GLN A1148     -15.576  24.566 -39.744  1.00 35.95           N  
ANISOU  533  NE2 GLN A1148     4518   4405   4738   -972   -654    452       N  
ATOM    534  OE1 GLN A1148     -17.577  25.332 -40.432  1.00 41.51           O  
ANISOU  534  OE1 GLN A1148     5250   5022   5500   -973   -723    520       O  
ATOM    535  N   GLU A1149     -19.799  26.647 -35.682  1.00 23.47           N  
ANISOU  535  N   GLU A1149     3007   2442   3471   -688   -798    296       N  
ATOM    536  CA  GLU A1149     -20.696  27.229 -34.712  1.00 24.40           C  
ANISOU  536  CA  GLU A1149     3125   2485   3660   -623   -835    243       C  
ATOM    537  C   GLU A1149     -21.549  26.124 -34.105  1.00 22.98           C  
ANISOU  537  C   GLU A1149     2949   2339   3442   -553   -776    187       C  
ATOM    538  O   GLU A1149     -21.857  25.157 -34.788  1.00 22.07           O  
ANISOU  538  O   GLU A1149     2841   2275   3270   -563   -730    210       O  
ATOM    539  CB  GLU A1149     -21.613  28.265 -35.364  1.00 26.25           C  
ANISOU  539  CB  GLU A1149     3365   2642   3968   -648   -914    292       C  
ATOM    540  CG  GLU A1149     -20.851  29.292 -36.200  1.00 29.73           C  
ANISOU  540  CG  GLU A1149     3800   3052   4442   -733   -976    373       C  
ATOM    541  CD  GLU A1149     -21.430  30.701 -36.123  1.00 31.93           C  
ANISOU  541  CD  GLU A1149     4074   3218   4839   -737  -1078    389       C  
ATOM    542  OE1 GLU A1149     -20.674  31.648 -35.841  1.00 36.37           O  
ANISOU  542  OE1 GLU A1149     4624   3732   5462   -761  -1131    396       O  
ATOM    543  OE2 GLU A1149     -22.616  30.907 -36.349  1.00 34.39           O1-
ANISOU  543  OE2 GLU A1149     4393   3485   5190   -715  -1111    393       O1-
ATOM    544  N   PRO A1150     -21.942  26.280 -32.828  1.00 21.88           N  
ANISOU  544  N   PRO A1150     2803   2175   3336   -483   -779    114       N  
ATOM    545  CA  PRO A1150     -22.690  25.226 -32.130  1.00 20.81           C  
ANISOU  545  CA  PRO A1150     2667   2079   3162   -419   -722     64       C  
ATOM    546  C   PRO A1150     -24.005  24.824 -32.781  1.00 20.43           C  
ANISOU  546  C   PRO A1150     2628   2024   3111   -412   -717     85       C  
ATOM    547  O   PRO A1150     -24.379  23.625 -32.715  1.00 19.08           O  
ANISOU  547  O   PRO A1150     2459   1904   2886   -388   -656     75       O  
ATOM    548  CB  PRO A1150     -22.969  25.815 -30.746  1.00 21.24           C  
ANISOU  548  CB  PRO A1150     2704   2103   3262   -356   -745    -13       C  
ATOM    549  CG  PRO A1150     -22.080  27.007 -30.590  1.00 21.41           C  
ANISOU  549  CG  PRO A1150     2716   2078   3340   -381   -803    -15       C  
ATOM    550  CD  PRO A1150     -21.454  27.326 -31.911  1.00 22.26           C  
ANISOU  550  CD  PRO A1150     2836   2175   3448   -464   -827     70       C  
ATOM    551  N   TRP A1151     -24.716  25.780 -33.397  1.00 19.92           N  
ANISOU  551  N   TRP A1151     2568   1895   3108   -433   -782    116       N  
ATOM    552  CA  TRP A1151     -26.005  25.468 -34.033  1.00 19.92           C  
ANISOU  552  CA  TRP A1151     2576   1885   3110   -426   -783    135       C  
ATOM    553  C   TRP A1151     -25.858  24.399 -35.136  1.00 18.20           C  
ANISOU  553  C   TRP A1151     2368   1730   2817   -468   -732    186       C  
ATOM    554  O   TRP A1151     -26.801  23.715 -35.421  1.00 17.59           O  
ANISOU  554  O   TRP A1151     2294   1667   2722   -449   -707    184       O  
ATOM    555  CB  TRP A1151     -26.722  26.756 -34.565  1.00 21.45           C  
ANISOU  555  CB  TRP A1151     2770   1992   3388   -446   -872    164       C  
ATOM    556  CG  TRP A1151     -26.002  27.521 -35.629  1.00 22.54           C  
ANISOU  556  CG  TRP A1151     2915   2107   3544   -526   -923    246       C  
ATOM    557  CD1 TRP A1151     -25.122  28.595 -35.439  1.00 24.13           C  
ANISOU  557  CD1 TRP A1151     3107   2261   3799   -556   -979    259       C  
ATOM    558  CD2 TRP A1151     -26.019  27.270 -37.052  1.00 22.76           C  
ANISOU  558  CD2 TRP A1151     2953   2164   3531   -593   -922    331       C  
ATOM    559  CE2 TRP A1151     -25.164  28.227 -37.658  1.00 24.25           C  
ANISOU  559  CE2 TRP A1151     3139   2327   3748   -664   -979    397       C  
ATOM    560  CE3 TRP A1151     -26.700  26.373 -37.869  1.00 22.13           C  
ANISOU  560  CE3 TRP A1151     2881   2131   3397   -601   -884    355       C  
ATOM    561  NE1 TRP A1151     -24.643  29.011 -36.658  1.00 24.78           N  
ANISOU  561  NE1 TRP A1151     3196   2343   3877   -639  -1013    353       N  
ATOM    562  CZ2 TRP A1151     -24.940  28.258 -39.035  1.00 24.08           C  
ANISOU  562  CZ2 TRP A1151     3122   2339   3689   -744   -992    490       C  
ATOM    563  CZ3 TRP A1151     -26.479  26.404 -39.258  1.00 22.79           C  
ANISOU  563  CZ3 TRP A1151     2969   2247   3445   -676   -898    440       C  
ATOM    564  CH2 TRP A1151     -25.596  27.349 -39.822  1.00 23.54           C  
ANISOU  564  CH2 TRP A1151     3060   2327   3559   -748   -951    508       C  
ATOM    565  N   GLN A1152     -24.681  24.309 -35.760  1.00 17.35           N  
ANISOU  565  N   GLN A1152     2260   1661   2671   -524   -721    227       N  
ATOM    566  CA  GLN A1152     -24.448  23.390 -36.831  1.00 17.04           C  
ANISOU  566  CA  GLN A1152     2222   1688   2564   -566   -679    266       C  
ATOM    567  C   GLN A1152     -24.445  21.961 -36.259  1.00 15.19           C  
ANISOU  567  C   GLN A1152     1983   1510   2279   -518   -603    217       C  
ATOM    568  O   GLN A1152     -24.958  21.038 -36.890  1.00 14.93           O  
ANISOU  568  O   GLN A1152     1949   1513   2210   -520   -569    225       O  
ATOM    569  CB  GLN A1152     -23.131  23.699 -37.558  1.00 18.34           C  
ANISOU  569  CB  GLN A1152     2380   1888   2699   -638   -687    314       C  
ATOM    570  CG  GLN A1152     -23.251  25.003 -38.316  1.00 20.06           C  
ANISOU  570  CG  GLN A1152     2603   2054   2966   -696   -765    382       C  
ATOM    571  CD  GLN A1152     -21.947  25.535 -38.805  1.00 22.23           C  
ANISOU  571  CD  GLN A1152     2868   2354   3225   -767   -783    430       C  
ATOM    572  NE2 GLN A1152     -22.033  26.359 -39.854  1.00 25.86           N  
ANISOU  572  NE2 GLN A1152     3327   2798   3701   -837   -840    512       N  
ATOM    573  OE1 GLN A1152     -20.887  25.269 -38.255  1.00 22.22           O  
ANISOU  573  OE1 GLN A1152     2857   2385   3199   -763   -750    399       O  
ATOM    574  N   TYR A1153     -23.898  21.808 -35.060  1.00 14.51           N  
ANISOU  574  N   TYR A1153     1892   1429   2194   -477   -582    168       N  
ATOM    575  CA  TYR A1153     -23.923  20.514 -34.380  1.00 13.45           C  
ANISOU  575  CA  TYR A1153     1751   1340   2021   -431   -518    127       C  
ATOM    576  C   TYR A1153     -25.348  20.135 -34.014  1.00 13.43           C  
ANISOU  576  C   TYR A1153     1750   1319   2035   -382   -509    106       C  
ATOM    577  O   TYR A1153     -25.834  19.010 -34.269  1.00 13.14           O  
ANISOU  577  O   TYR A1153     1709   1313   1969   -369   -468    105       O  
ATOM    578  CB  TYR A1153     -23.074  20.562 -33.096  1.00 12.91           C  
ANISOU  578  CB  TYR A1153     1674   1280   1953   -397   -506     83       C  
ATOM    579  CG  TYR A1153     -23.325  19.463 -32.090  1.00 12.11           C  
ANISOU  579  CG  TYR A1153     1565   1211   1826   -340   -456     44       C  
ATOM    580  CD1 TYR A1153     -22.815  18.176 -32.295  1.00 11.73           C  
ANISOU  580  CD1 TYR A1153     1509   1214   1733   -343   -406     46       C  
ATOM    581  CD2 TYR A1153     -24.018  19.707 -30.927  1.00 11.89           C  
ANISOU  581  CD2 TYR A1153     1530   1167   1819   -286   -462      4       C  
ATOM    582  CE1 TYR A1153     -22.963  17.182 -31.351  1.00 11.43           C  
ANISOU  582  CE1 TYR A1153     1462   1202   1678   -297   -367     20       C  
ATOM    583  CE2 TYR A1153     -24.209  18.708 -30.001  1.00 11.59           C  
ANISOU  583  CE2 TYR A1153     1482   1168   1754   -242   -418    -22       C  
ATOM    584  CZ  TYR A1153     -23.681  17.447 -30.218  1.00 11.38           C  
ANISOU  584  CZ  TYR A1153     1452   1183   1688   -249   -372     -8       C  
ATOM    585  OH  TYR A1153     -23.838  16.451 -29.300  1.00 10.90           O  
ANISOU  585  OH  TYR A1153     1380   1157   1606   -209   -335    -22       O  
ATOM    586  N   VAL A1154     -26.032  21.067 -33.370  1.00 14.35           N  
ANISOU  586  N   VAL A1154     1866   1385   2202   -352   -550     83       N  
ATOM    587  CA  VAL A1154     -27.439  20.867 -32.997  1.00 14.42           C  
ANISOU  587  CA  VAL A1154     1872   1377   2230   -307   -547     58       C  
ATOM    588  C   VAL A1154     -28.301  20.517 -34.216  1.00 14.28           C  
ANISOU  588  C   VAL A1154     1862   1355   2208   -332   -549     97       C  
ATOM    589  O   VAL A1154     -29.136  19.596 -34.144  1.00 14.57           O  
ANISOU  589  O   VAL A1154     1894   1412   2229   -304   -513     86       O  
ATOM    590  CB  VAL A1154     -28.002  22.118 -32.314  1.00 15.16           C  
ANISOU  590  CB  VAL A1154     1958   1414   2388   -278   -604     23       C  
ATOM    591  CG1 VAL A1154     -29.488  22.008 -32.044  1.00 15.29           C  
ANISOU  591  CG1 VAL A1154     1968   1416   2427   -235   -606     -5       C  
ATOM    592  CG2 VAL A1154     -27.244  22.381 -31.026  1.00 15.06           C  
ANISOU  592  CG2 VAL A1154     1932   1415   2375   -246   -599    -27       C  
ATOM    593  N   ASP A1155     -28.066  21.168 -35.352  1.00 14.41           N  
ANISOU  593  N   ASP A1155     1888   1353   2234   -388   -589    147       N  
ATOM    594  CA  ASP A1155     -28.837  20.827 -36.545  1.00 14.58           C  
ANISOU  594  CA  ASP A1155     1914   1380   2244   -414   -591    185       C  
ATOM    595  C   ASP A1155     -28.594  19.365 -36.942  1.00 13.27           C  
ANISOU  595  C   ASP A1155     1743   1282   2019   -418   -525    184       C  
ATOM    596  O   ASP A1155     -29.506  18.664 -37.395  1.00 12.75           O  
ANISOU  596  O   ASP A1155     1674   1226   1945   -407   -507    184       O  
ATOM    597  CB  ASP A1155     -28.482  21.690 -37.760  1.00 16.41           C  
ANISOU  597  CB  ASP A1155     2154   1598   2483   -483   -642    250       C  
ATOM    598  CG  ASP A1155     -29.057  23.087 -37.698  1.00 18.49           C  
ANISOU  598  CG  ASP A1155     2422   1782   2821   -484   -720    263       C  
ATOM    599  OD1 ASP A1155     -29.882  23.394 -36.824  1.00 18.94           O  
ANISOU  599  OD1 ASP A1155     2474   1795   2925   -429   -736    215       O  
ATOM    600  OD2 ASP A1155     -28.609  23.915 -38.554  1.00 22.58           O1-
ANISOU  600  OD2 ASP A1155     2944   2282   3352   -545   -770    324       O1-
ATOM    601  N   ASP A1156     -27.382  18.914 -36.842  1.00 12.57           N  
ANISOU  601  N   ASP A1156     1647   1235   1892   -434   -495    180       N  
ATOM    602  CA  ASP A1156     -27.098  17.494 -37.227  1.00 12.05           C  
ANISOU  602  CA  ASP A1156     1569   1229   1780   -435   -439    171       C  
ATOM    603  C   ASP A1156     -27.770  16.470 -36.282  1.00 11.38           C  
ANISOU  603  C   ASP A1156     1478   1146   1700   -375   -398    132       C  
ATOM    604  O   ASP A1156     -28.259  15.431 -36.704  1.00 10.30           O  
ANISOU  604  O   ASP A1156     1332   1032   1551   -368   -368    128       O  
ATOM    605  CB  ASP A1156     -25.604  17.204 -37.307  1.00 12.44           C  
ANISOU  605  CB  ASP A1156     1608   1324   1792   -464   -418    169       C  
ATOM    606  CG  ASP A1156     -25.000  17.543 -38.679  1.00 13.44           C  
ANISOU  606  CG  ASP A1156     1729   1488   1888   -534   -435    210       C  
ATOM    607  OD1 ASP A1156     -25.764  17.856 -39.645  1.00 14.30           O  
ANISOU  607  OD1 ASP A1156     1843   1593   1998   -562   -460    244       O  
ATOM    608  OD2 ASP A1156     -23.773  17.464 -38.818  1.00 12.77           O1-
ANISOU  608  OD2 ASP A1156     1633   1445   1773   -564   -423    209       O1-
ATOM    609  N   VAL A1157     -27.781  16.767 -34.991  1.00 10.81           N  
ANISOU  609  N   VAL A1157     1406   1054   1647   -334   -399    104       N  
ATOM    610  CA  VAL A1157     -28.426  15.884 -34.040  1.00 10.49           C  
ANISOU  610  CA  VAL A1157     1356   1023   1607   -283   -363     77       C  
ATOM    611  C   VAL A1157     -29.925  15.823 -34.362  1.00 10.38           C  
ANISOU  611  C   VAL A1157     1343    986   1616   -268   -371     80       C  
ATOM    612  O   VAL A1157     -30.513  14.704 -34.476  1.00 10.14           O  
ANISOU  612  O   VAL A1157     1302    973   1578   -253   -337     78       O  
ATOM    613  CB  VAL A1157     -28.218  16.341 -32.607  1.00 10.50           C  
ANISOU  613  CB  VAL A1157     1353   1019   1618   -245   -366     46       C  
ATOM    614  CG1 VAL A1157     -29.099  15.541 -31.629  1.00 10.31           C  
ANISOU  614  CG1 VAL A1157     1315   1011   1591   -197   -334     26       C  
ATOM    615  CG2 VAL A1157     -26.755  16.267 -32.171  1.00 10.50           C  
ANISOU  615  CG2 VAL A1157     1350   1045   1595   -254   -355     40       C  
ATOM    616  N   TRP A1158     -30.565  16.979 -34.573  1.00 10.58           N  
ANISOU  616  N   TRP A1158     1376    969   1674   -272   -418     84       N  
ATOM    617  CA  TRP A1158     -31.978  16.938 -34.967  1.00 10.72           C  
ANISOU  617  CA  TRP A1158     1393    964   1715   -258   -428     85       C  
ATOM    618  C   TRP A1158     -32.261  16.336 -36.301  1.00 10.36           C  
ANISOU  618  C   TRP A1158     1350    934   1654   -291   -421    115       C  
ATOM    619  O   TRP A1158     -33.328  15.733 -36.493  1.00 10.27           O  
ANISOU  619  O   TRP A1158     1332    921   1650   -273   -407    109       O  
ATOM    620  CB  TRP A1158     -32.603  18.344 -34.906  1.00 11.54           C  
ANISOU  620  CB  TRP A1158     1503   1014   1867   -253   -489     79       C  
ATOM    621  CG  TRP A1158     -32.863  18.832 -33.492  1.00 12.08           C  
ANISOU  621  CG  TRP A1158     1559   1072   1960   -204   -495     29       C  
ATOM    622  CD1 TRP A1158     -32.066  19.647 -32.697  1.00 12.64           C  
ANISOU  622  CD1 TRP A1158     1626   1133   2043   -196   -517      6       C  
ATOM    623  CD2 TRP A1158     -34.002  18.530 -32.735  1.00 12.72           C  
ANISOU  623  CD2 TRP A1158     1623   1160   2051   -158   -479     -7       C  
ATOM    624  CE2 TRP A1158     -33.849  19.142 -31.479  1.00 13.25           C  
ANISOU  624  CE2 TRP A1158     1675   1230   2130   -122   -489    -54       C  
ATOM    625  CE3 TRP A1158     -35.139  17.737 -32.966  1.00 13.32           C  
ANISOU  625  CE3 TRP A1158     1691   1247   2125   -143   -454     -6       C  
ATOM    626  NE1 TRP A1158     -32.669  19.839 -31.484  1.00 12.98           N  
ANISOU  626  NE1 TRP A1158     1650   1182   2101   -145   -515    -48       N  
ATOM    627  CZ2 TRP A1158     -34.815  19.024 -30.471  1.00 13.80           C  
ANISOU  627  CZ2 TRP A1158     1718   1321   2204    -74   -475   -101       C  
ATOM    628  CZ3 TRP A1158     -36.086  17.617 -31.963  1.00 13.80           C  
ANISOU  628  CZ3 TRP A1158     1729   1322   2193    -97   -440    -47       C  
ATOM    629  CH2 TRP A1158     -35.913  18.274 -30.739  1.00 14.12           C  
ANISOU  629  CH2 TRP A1158     1752   1373   2240    -65   -450    -95       C  
ATOM    630  N   LEU A1159     -31.314  16.427 -37.232  1.00 10.29           N  
ANISOU  630  N   LEU A1159     1345    946   1618   -340   -428    143       N  
ATOM    631  CA  LEU A1159     -31.501  15.782 -38.510  1.00 10.19           C  
ANISOU  631  CA  LEU A1159     1327    963   1581   -372   -418    164       C  
ATOM    632  C   LEU A1159     -31.589  14.251 -38.273  1.00  9.65           C  
ANISOU  632  C   LEU A1159     1241    928   1497   -346   -362    137       C  
ATOM    633  O   LEU A1159     -32.424  13.573 -38.866  1.00  9.45           O  
ANISOU  633  O   LEU A1159     1207    908   1474   -342   -351    134       O  
ATOM    634  CB  LEU A1159     -30.350  16.145 -39.430  1.00 10.51           C  
ANISOU  634  CB  LEU A1159     1368   1037   1588   -431   -431    194       C  
ATOM    635  CG  LEU A1159     -30.244  15.431 -40.748  1.00 10.72           C  
ANISOU  635  CG  LEU A1159     1381   1118   1575   -469   -416    207       C  
ATOM    636  CD1 LEU A1159     -31.517  15.618 -41.552  1.00 10.88           C  
ANISOU  636  CD1 LEU A1159     1404   1121   1608   -474   -442    226       C  
ATOM    637  CD2 LEU A1159     -28.971  15.854 -41.487  1.00 11.11           C  
ANISOU  637  CD2 LEU A1159     1424   1213   1583   -528   -427    235       C  
ATOM    638  N   MET A1160     -30.697  13.722 -37.434  1.00  9.31           N  
ANISOU  638  N   MET A1160     1191    904   1443   -330   -333    118       N  
ATOM    639  CA  MET A1160     -30.717  12.279 -37.146  1.00  9.08           C  
ANISOU  639  CA  MET A1160     1143    897   1410   -305   -288     98       C  
ATOM    640  C   MET A1160     -32.110  11.906 -36.597  1.00  8.90           C  
ANISOU  640  C   MET A1160     1116    849   1416   -266   -279     91       C  
ATOM    641  O   MET A1160     -32.706  10.880 -36.974  1.00  8.68           O  
ANISOU  641  O   MET A1160     1073    828   1396   -259   -259     85       O  
ATOM    642  CB  MET A1160     -29.611  11.911 -36.164  1.00  9.21           C  
ANISOU  642  CB  MET A1160     1153    929   1416   -291   -267     85       C  
ATOM    643  CG  MET A1160     -29.506  10.464 -35.803  1.00  9.08           C  
ANISOU  643  CG  MET A1160     1115    929   1405   -268   -230     70       C  
ATOM    644  SD  MET A1160     -28.221  10.156 -34.591  1.00  9.34           S  
ANISOU  644  SD  MET A1160     1143    979   1428   -250   -214     61       S  
ATOM    645  CE  MET A1160     -29.013  10.594 -33.143  1.00  9.40           C  
ANISOU  645  CE  MET A1160     1158    968   1447   -209   -215     63       C  
ATOM    646  N   PHE A1161     -32.603  12.720 -35.688  1.00  8.79           N  
ANISOU  646  N   PHE A1161     1111    810   1419   -241   -295     85       N  
ATOM    647  CA  PHE A1161     -33.843  12.385 -35.008  1.00  8.96           C  
ANISOU  647  CA  PHE A1161     1122    819   1461   -203   -283     74       C  
ATOM    648  C   PHE A1161     -35.010  12.498 -35.991  1.00  8.94           C  
ANISOU  648  C   PHE A1161     1122    798   1478   -212   -301     80       C  
ATOM    649  O   PHE A1161     -35.857  11.611 -36.119  1.00  8.85           O  
ANISOU  649  O   PHE A1161     1096    789   1478   -199   -280     77       O  
ATOM    650  CB  PHE A1161     -34.149  13.314 -33.860  1.00  9.24           C  
ANISOU  650  CB  PHE A1161     1159    841   1508   -174   -300     56       C  
ATOM    651  CG  PHE A1161     -33.174  13.315 -32.696  1.00  9.48           C  
ANISOU  651  CG  PHE A1161     1187    895   1521   -159   -285     45       C  
ATOM    652  CD1 PHE A1161     -32.441  12.189 -32.361  1.00  9.36           C  
ANISOU  652  CD1 PHE A1161     1161    910   1486   -157   -249     53       C  
ATOM    653  CD2 PHE A1161     -33.104  14.434 -31.886  1.00  9.69           C  
ANISOU  653  CD2 PHE A1161     1214    911   1555   -141   -311     21       C  
ATOM    654  CE1 PHE A1161     -31.553  12.202 -31.299  1.00  9.46           C  
ANISOU  654  CE1 PHE A1161     1169    945   1481   -143   -239     45       C  
ATOM    655  CE2 PHE A1161     -32.274  14.442 -30.782  1.00  9.89           C  
ANISOU  655  CE2 PHE A1161     1233    964   1561   -125   -299      7       C  
ATOM    656  CZ  PHE A1161     -31.438  13.342 -30.516  1.00  9.61           C  
ANISOU  656  CZ  PHE A1161     1191    960   1499   -128   -263     22       C  
ATOM    657  N   ASN A1162     -35.044  13.582 -36.715  1.00  9.02           N  
ANISOU  657  N   ASN A1162     1147    786   1493   -236   -343     93       N  
ATOM    658  CA  ASN A1162     -36.132  13.792 -37.670  1.00  9.21           C  
ANISOU  658  CA  ASN A1162     1174    792   1535   -246   -367    102       C  
ATOM    659  C   ASN A1162     -36.177  12.765 -38.772  1.00  9.02           C  
ANISOU  659  C   ASN A1162     1139    797   1493   -268   -346    110       C  
ATOM    660  O   ASN A1162     -37.265  12.321 -39.174  1.00  8.90           O  
ANISOU  660  O   ASN A1162     1113    773   1493   -257   -343    105       O  
ATOM    661  CB  ASN A1162     -36.077  15.171 -38.290  1.00  9.69           C  
ANISOU  661  CB  ASN A1162     1251    824   1607   -273   -424    124       C  
ATOM    662  CG  ASN A1162     -36.528  16.264 -37.321  1.00 10.09           C  
ANISOU  662  CG  ASN A1162     1306    832   1697   -243   -457    104       C  
ATOM    663  ND2 ASN A1162     -36.001  17.425 -37.490  1.00 10.44           N  
ANISOU  663  ND2 ASN A1162     1363    849   1756   -265   -505    120       N  
ATOM    664  OD1 ASN A1162     -37.445  16.054 -36.533  1.00 10.53           O  
ANISOU  664  OD1 ASN A1162     1349    882   1772   -202   -444     73       O  
ATOM    665  N   ASN A1163     -35.019  12.291 -39.168  1.00  8.92           N  
ANISOU  665  N   ASN A1163     1121    819   1450   -294   -329    114       N  
ATOM    666  CA  ASN A1163     -34.961  11.218 -40.167  1.00  8.91           C  
ANISOU  666  CA  ASN A1163     1100    852   1432   -311   -308    107       C  
ATOM    667  C   ASN A1163     -35.642   9.957 -39.643  1.00  8.62           C  
ANISOU  667  C   ASN A1163     1044    810   1422   -275   -273     85       C  
ATOM    668  O   ASN A1163     -36.453   9.352 -40.321  1.00  8.42           O  
ANISOU  668  O   ASN A1163     1005    786   1409   -274   -269     77       O  
ATOM    669  CB  ASN A1163     -33.530  10.846 -40.535  1.00  9.15           C  
ANISOU  669  CB  ASN A1163     1122    927   1429   -339   -294    103       C  
ATOM    670  CG  ASN A1163     -32.845  11.916 -41.391  1.00  9.61           C  
ANISOU  670  CG  ASN A1163     1192   1006   1455   -389   -327    131       C  
ATOM    671  ND2 ASN A1163     -31.520  11.865 -41.470  1.00  9.75           N  
ANISOU  671  ND2 ASN A1163     1202   1060   1441   -414   -317    128       N  
ATOM    672  OD1 ASN A1163     -33.506  12.744 -41.996  1.00 10.47           O  
ANISOU  672  OD1 ASN A1163     1312   1099   1566   -407   -363    157       O  
ATOM    673  N   ALA A1164     -35.336   9.628 -38.411  1.00  8.36           N  
ANISOU  673  N   ALA A1164     1008    770   1398   -247   -251     79       N  
ATOM    674  CA  ALA A1164     -35.946   8.426 -37.781  1.00  8.35           C  
ANISOU  674  CA  ALA A1164      986    763   1425   -217   -221     70       C  
ATOM    675  C   ALA A1164     -37.460   8.567 -37.558  1.00  8.54           C  
ANISOU  675  C   ALA A1164     1007    763   1475   -195   -225     70       C  
ATOM    676  O   ALA A1164     -38.203   7.610 -37.772  1.00  8.58           O  
ANISOU  676  O   ALA A1164      992    764   1505   -186   -210     65       O  
ATOM    677  CB  ALA A1164     -35.217   8.053 -36.476  1.00  8.35           C  
ANISOU  677  CB  ALA A1164      981    769   1423   -197   -199     72       C  
ATOM    678  N   TRP A1165     -37.887   9.752 -37.117  1.00  8.69           N  
ANISOU  678  N   TRP A1165     1043    765   1495   -186   -249     72       N  
ATOM    679  CA  TRP A1165     -39.306   9.980 -36.926  1.00  8.91           C  
ANISOU  679  CA  TRP A1165     1065    773   1547   -164   -256     65       C  
ATOM    680  C   TRP A1165     -40.083  10.044 -38.239  1.00  9.09           C  
ANISOU  680  C   TRP A1165     1089    785   1581   -181   -277     66       C  
ATOM    681  O   TRP A1165     -41.328   9.853 -38.231  1.00  9.79           O  
ANISOU  681  O   TRP A1165     1165    859   1694   -163   -277     57       O  
ATOM    682  CB  TRP A1165     -39.505  11.241 -36.134  1.00  8.98           C  
ANISOU  682  CB  TRP A1165     1085    767   1559   -147   -281     56       C  
ATOM    683  CG  TRP A1165     -39.139  11.167 -34.730  1.00  8.94           C  
ANISOU  683  CG  TRP A1165     1071    781   1544   -123   -260     47       C  
ATOM    684  CD1 TRP A1165     -39.251  10.100 -33.871  1.00  8.87           C  
ANISOU  684  CD1 TRP A1165     1041    797   1533   -106   -221     52       C  
ATOM    685  CD2 TRP A1165     -38.524  12.233 -33.957  1.00  9.04           C  
ANISOU  685  CD2 TRP A1165     1095    794   1548   -114   -280     35       C  
ATOM    686  CE2 TRP A1165     -38.411  11.781 -32.638  1.00  9.02           C  
ANISOU  686  CE2 TRP A1165     1073    822   1530    -89   -249     27       C  
ATOM    687  CE3 TRP A1165     -38.123  13.561 -34.256  1.00  9.20           C  
ANISOU  687  CE3 TRP A1165     1134    788   1575   -126   -325     30       C  
ATOM    688  NE1 TRP A1165     -38.842  10.486 -32.580  1.00  9.05           N  
ANISOU  688  NE1 TRP A1165     1059    843   1537    -86   -214     43       N  
ATOM    689  CZ2 TRP A1165     -37.851  12.604 -31.608  1.00  9.21           C  
ANISOU  689  CZ2 TRP A1165     1097    860   1541    -73   -259      7       C  
ATOM    690  CZ3 TRP A1165     -37.564  14.353 -33.258  1.00  9.34           C  
ANISOU  690  CZ3 TRP A1165     1151    808   1588   -111   -337     10       C  
ATOM    691  CH2 TRP A1165     -37.451  13.867 -31.935  1.00  9.35           C  
ANISOU  691  CH2 TRP A1165     1134    849   1572    -82   -303     -6       C  
ATOM    692  N   LEU A1166     -39.432  10.304 -39.355  1.00  9.16           N  
ANISOU  692  N   LEU A1166     1107    804   1568   -215   -296     76       N  
ATOM    693  CA  LEU A1166     -40.103  10.345 -40.664  1.00  9.44           C  
ANISOU  693  CA  LEU A1166     1140    840   1605   -235   -318     80       C  
ATOM    694  C   LEU A1166     -40.213   8.938 -41.262  1.00  9.15           C  
ANISOU  694  C   LEU A1166     1078    828   1573   -237   -288     63       C  
ATOM    695  O   LEU A1166     -41.237   8.580 -41.845  1.00  9.14           O  
ANISOU  695  O   LEU A1166     1063    819   1590   -232   -292     54       O  
ATOM    696  CB  LEU A1166     -39.362  11.279 -41.644  1.00  9.85           C  
ANISOU  696  CB  LEU A1166     1210    907   1627   -277   -354    104       C  
ATOM    697  CG  LEU A1166     -39.891  11.371 -43.062  1.00 10.43           C  
ANISOU  697  CG  LEU A1166     1279    995   1688   -306   -380    115       C  
ATOM    698  CD1 LEU A1166     -41.305  11.918 -43.037  1.00 10.67           C  
ANISOU  698  CD1 LEU A1166     1314    985   1755   -285   -408    116       C  
ATOM    699  CD2 LEU A1166     -38.983  12.292 -43.891  1.00 11.04           C  
ANISOU  699  CD2 LEU A1166     1370   1096   1727   -355   -414    150       C  
ATOM    700  N   TYR A1167     -39.142   8.125 -41.101  1.00  9.10           N  
ANISOU  700  N   TYR A1167     1058    844   1554   -243   -262     55       N  
ATOM    701  CA  TYR A1167     -39.025   6.871 -41.769  1.00  9.11           C  
ANISOU  701  CA  TYR A1167     1031    867   1564   -247   -242     32       C  
ATOM    702  C   TYR A1167     -39.799   5.699 -41.130  1.00  8.95           C  
ANISOU  702  C   TYR A1167      986    824   1592   -216   -217     20       C  
ATOM    703  O   TYR A1167     -40.266   4.768 -41.785  1.00  9.09           O  
ANISOU  703  O   TYR A1167      976    843   1635   -215   -211     -1       O  
ATOM    704  CB  TYR A1167     -37.533   6.448 -41.981  1.00  9.16           C  
ANISOU  704  CB  TYR A1167     1027    909   1544   -267   -231     20       C  
ATOM    705  CG  TYR A1167     -37.445   5.213 -42.813  1.00  9.43           C  
ANISOU  705  CG  TYR A1167     1023    967   1592   -271   -218    -17       C  
ATOM    706  CD1 TYR A1167     -37.659   5.270 -44.170  1.00  9.60           C  
ANISOU  706  CD1 TYR A1167     1032   1026   1591   -296   -233    -33       C  
ATOM    707  CD2 TYR A1167     -37.165   3.940 -42.214  1.00  9.40           C  
ANISOU  707  CD2 TYR A1167      993    949   1631   -248   -195    -36       C  
ATOM    708  CE1 TYR A1167     -37.615   4.142 -44.960  1.00  9.84           C  
ANISOU  708  CE1 TYR A1167     1021   1083   1635   -297   -225    -78       C  
ATOM    709  CE2 TYR A1167     -37.074   2.796 -42.983  1.00  9.78           C  
ANISOU  709  CE2 TYR A1167     1000   1013   1703   -249   -191    -79       C  
ATOM    710  CZ  TYR A1167     -37.357   2.908 -44.368  1.00  9.90           C  
ANISOU  710  CZ  TYR A1167     1001   1068   1693   -271   -205   -105       C  
ATOM    711  OH  TYR A1167     -37.315   1.796 -45.165  1.00 10.80           O  
ANISOU  711  OH  TYR A1167     1069   1203   1833   -270   -202   -158       O  
ATOM    712  N   ASN A1168     -39.817   5.705 -39.808  1.00  8.82           N  
ANISOU  712  N   ASN A1168      974    788   1587   -194   -202     35       N  
ATOM    713  CA  ASN A1168     -40.278   4.571 -38.975  1.00  9.01           C  
ANISOU  713  CA  ASN A1168      974    797   1653   -171   -176     39       C  
ATOM    714  C   ASN A1168     -41.658   4.724 -38.341  1.00  9.34           C  
ANISOU  714  C   ASN A1168     1011    820   1717   -150   -172     48       C  
ATOM    715  O   ASN A1168     -42.098   5.819 -38.085  1.00  9.35           O  
ANISOU  715  O   ASN A1168     1032    819   1702   -144   -187     51       O  
ATOM    716  CB  ASN A1168     -39.274   4.302 -37.844  1.00  8.89           C  
ANISOU  716  CB  ASN A1168      958    787   1631   -163   -160     54       C  
ATOM    717  CG  ASN A1168     -37.880   4.066 -38.393  1.00  8.82           C  
ANISOU  717  CG  ASN A1168      949    798   1605   -181   -162     39       C  
ATOM    718  ND2 ASN A1168     -37.050   5.127 -38.393  1.00  8.72           N  
ANISOU  718  ND2 ASN A1168      961    802   1549   -195   -174     44       N  
ATOM    719  OD1 ASN A1168     -37.518   2.944 -38.794  1.00  8.96           O  
ANISOU  719  OD1 ASN A1168      938    816   1651   -183   -156     21       O  
ATOM    720  N   ARG A1169     -42.312   3.593 -38.115  1.00  9.77           N  
ANISOU  720  N   ARG A1169     1036    862   1813   -140   -155     51       N  
ATOM    721  CA  ARG A1169     -43.624   3.577 -37.474  1.00 10.41           C  
ANISOU  721  CA  ARG A1169     1105    934   1916   -123   -147     61       C  
ATOM    722  C   ARG A1169     -43.497   4.093 -36.033  1.00 10.58           C  
ANISOU  722  C   ARG A1169     1134    973   1915   -109   -135     82       C  
ATOM    723  O   ARG A1169     -42.482   3.855 -35.360  1.00 10.12           O  
ANISOU  723  O   ARG A1169     1078    926   1842   -110   -124     98       O  
ATOM    724  CB  ARG A1169     -44.190   2.161 -37.428  1.00 11.26           C  
ANISOU  724  CB  ARG A1169     1176   1026   2078   -120   -131     67       C  
ATOM    725  CG  ARG A1169     -44.586   1.686 -38.789  1.00 12.06           C  
ANISOU  725  CG  ARG A1169     1263   1114   2206   -129   -144     37       C  
ATOM    726  CD  ARG A1169     -44.989   0.237 -38.836  1.00 13.82           C  
ANISOU  726  CD  ARG A1169     1445   1313   2493   -127   -134     37       C  
ATOM    727  NE  ARG A1169     -46.061  -0.194 -37.938  1.00 16.31           N  
ANISOU  727  NE  ARG A1169     1739   1617   2841   -118   -119     66       N  
ATOM    728  CZ  ARG A1169     -46.969  -1.160 -38.161  1.00 17.52           C  
ANISOU  728  CZ  ARG A1169     1857   1746   3054   -117   -117     65       C  
ATOM    729  NH1 ARG A1169     -47.096  -1.847 -39.358  1.00 16.75           N1+
ANISOU  729  NH1 ARG A1169     1739   1629   2997   -121   -131     26       N1+
ATOM    730  NH2 ARG A1169     -47.841  -1.413 -37.180  1.00 19.30           N  
ANISOU  730  NH2 ARG A1169     2064   1973   3297   -114   -101    100       N  
ATOM    731  N   LYS A1170     -44.500   4.775 -35.568  1.00 11.21           N  
ANISOU  731  N   LYS A1170     1213   1058   1990    -95   -137     77       N  
ATOM    732  CA  LYS A1170     -44.436   5.388 -34.279  1.00 12.31           C  
ANISOU  732  CA  LYS A1170     1353   1223   2102    -80   -128     83       C  
ATOM    733  C   LYS A1170     -44.113   4.452 -33.113  1.00 12.37           C  
ANISOU  733  C   LYS A1170     1337   1255   2109    -78    -99    118       C  
ATOM    734  O   LYS A1170     -43.387   4.883 -32.201  1.00 13.08           O  
ANISOU  734  O   LYS A1170     1433   1371   2164    -72    -95    125       O  
ATOM    735  CB  LYS A1170     -45.710   6.178 -34.016  1.00 13.49           C  
ANISOU  735  CB  LYS A1170     1495   1378   2254    -62   -137     61       C  
ATOM    736  CG  LYS A1170     -45.798   6.823 -32.663  1.00 15.26           C  
ANISOU  736  CG  LYS A1170     1710   1640   2450    -44   -129     55       C  
ATOM    737  CD  LYS A1170     -46.915   7.819 -32.615  1.00 16.76           C  
ANISOU  737  CD  LYS A1170     1892   1830   2645    -25   -148     16       C  
ATOM    738  CE  LYS A1170     -46.375   9.192 -32.868  1.00 17.95           C  
ANISOU  738  CE  LYS A1170     2072   1961   2785    -19   -186    -11       C  
ATOM    739  NZ  LYS A1170     -47.428  10.212 -33.070  1.00 18.82           N1+
ANISOU  739  NZ  LYS A1170     2178   2056   2918     -1   -219    -51       N1+
ATOM    740  N   THR A1171     -44.639   3.264 -33.117  1.00 12.72           N  
ANISOU  740  N   THR A1171     1353   1290   2190    -83    -84    140       N  
ATOM    741  CA  THR A1171     -44.367   2.324 -32.016  1.00 13.64           C  
ANISOU  741  CA  THR A1171     1443   1427   2311    -87    -62    185       C  
ATOM    742  C   THR A1171     -43.207   1.370 -32.359  1.00 12.70           C  
ANISOU  742  C   THR A1171     1324   1283   2217    -99    -66    202       C  
ATOM    743  O   THR A1171     -42.946   0.384 -31.618  1.00 13.04           O  
ANISOU  743  O   THR A1171     1343   1329   2281   -105    -56    246       O  
ATOM    744  CB  THR A1171     -45.651   1.644 -31.548  1.00 15.09           C  
ANISOU  744  CB  THR A1171     1589   1622   2521    -88    -45    209       C  
ATOM    745  CG2 THR A1171     -46.590   2.625 -30.939  1.00 16.29           C  
ANISOU  745  CG2 THR A1171     1736   1815   2640    -73    -40    188       C  
ATOM    746  OG1 THR A1171     -46.238   0.970 -32.619  1.00 16.38           O  
ANISOU  746  OG1 THR A1171     1743   1743   2738    -95    -53    198       O  
ATOM    747  N   SER A1172     -42.446   1.631 -33.432  1.00 11.31           N  
ANISOU  747  N   SER A1172     1171   1085   2041   -104    -83    170       N  
ATOM    748  CA  SER A1172     -41.282   0.785 -33.746  1.00 10.55           C  
ANISOU  748  CA  SER A1172     1069    972   1967   -113    -88    173       C  
ATOM    749  C   SER A1172     -40.192   1.025 -32.747  1.00 10.18           C  
ANISOU  749  C   SER A1172     1034    950   1886   -110    -84    195       C  
ATOM    750  O   SER A1172     -40.127   2.089 -32.121  1.00  9.89           O  
ANISOU  750  O   SER A1172     1016    943   1799   -102    -81    191       O  
ATOM    751  CB  SER A1172     -40.720   1.020 -35.147  1.00 10.33           C  
ANISOU  751  CB  SER A1172     1056    932   1938   -123   -106    129       C  
ATOM    752  OG  SER A1172     -40.222   2.338 -35.296  1.00  9.63           O  
ANISOU  752  OG  SER A1172     1002    862   1794   -125   -115    113       O  
ATOM    753  N   ARG A1173     -39.343  -0.003 -32.565  1.00  9.94           N  
ANISOU  753  N   ARG A1173      986    905   1886   -115    -86    214       N  
ATOM    754  CA  ARG A1173     -38.141   0.163 -31.735  1.00  9.80           C  
ANISOU  754  CA  ARG A1173      978    908   1837   -112    -85    230       C  
ATOM    755  C   ARG A1173     -37.360   1.405 -32.123  1.00  9.33           C  
ANISOU  755  C   ARG A1173      954    867   1726   -113    -92    193       C  
ATOM    756  O   ARG A1173     -36.955   2.163 -31.265  1.00  9.07           O  
ANISOU  756  O   ARG A1173      936    863   1648   -106    -88    201       O  
ATOM    757  CB  ARG A1173     -37.276  -1.114 -31.875  1.00  9.99           C  
ANISOU  757  CB  ARG A1173      978    902   1915   -117    -96    241       C  
ATOM    758  CG  ARG A1173     -35.926  -1.103 -31.207  1.00 10.11           C  
ANISOU  758  CG  ARG A1173     1000    932   1909   -114   -101    253       C  
ATOM    759  CD  ARG A1173     -35.337  -2.496 -31.308  1.00 10.49           C  
ANISOU  759  CD  ARG A1173     1016    942   2028   -116   -117    265       C  
ATOM    760  NE  ARG A1173     -34.050  -2.612 -30.710  1.00 10.72           N  
ANISOU  760  NE  ARG A1173     1047    980   2046   -113   -125    276       N  
ATOM    761  CZ  ARG A1173     -32.878  -2.448 -31.334  1.00 10.67           C  
ANISOU  761  CZ  ARG A1173     1048    973   2033   -113   -135    229       C  
ATOM    762  NH1 ARG A1173     -32.844  -2.084 -32.628  1.00 10.53           N1+
ANISOU  762  NH1 ARG A1173     1037    954   2009   -119   -137    169       N1+
ATOM    763  NH2 ARG A1173     -31.744  -2.581 -30.641  1.00 10.86           N  
ANISOU  763  NH2 ARG A1173     1072   1007   2049   -108   -143    243       N  
ATOM    764  N   VAL A1174     -37.047   1.553 -33.408  1.00  9.09           N  
ANISOU  764  N   VAL A1174      932    821   1701   -123   -104    154       N  
ATOM    765  CA  VAL A1174     -36.191   2.692 -33.799  1.00  8.84           C  
ANISOU  765  CA  VAL A1174      931    807   1621   -131   -114    128       C  
ATOM    766  C   VAL A1174     -36.852   4.038 -33.425  1.00  8.64           C  
ANISOU  766  C   VAL A1174      929    795   1558   -124   -117    126       C  
ATOM    767  O   VAL A1174     -36.170   4.923 -32.979  1.00  8.26           O  
ANISOU  767  O   VAL A1174      900    763   1474   -123   -123    122       O  
ATOM    768  CB  VAL A1174     -35.817   2.627 -35.297  1.00  8.93           C  
ANISOU  768  CB  VAL A1174      943    813   1639   -149   -126     90       C  
ATOM    769  CG1 VAL A1174     -35.043   3.881 -35.729  1.00  8.88           C  
ANISOU  769  CG1 VAL A1174      965    828   1581   -164   -139     74       C  
ATOM    770  CG2 VAL A1174     -34.955   1.390 -35.528  1.00  9.18           C  
ANISOU  770  CG2 VAL A1174      946    836   1708   -151   -127     78       C  
ATOM    771  N   TYR A1175     -38.141   4.181 -33.675  1.00  8.73           N  
ANISOU  771  N   TYR A1175      936    797   1583   -119   -118    124       N  
ATOM    772  CA  TYR A1175     -38.843   5.434 -33.348  1.00  8.84           C  
ANISOU  772  CA  TYR A1175      966    819   1572   -109   -126    114       C  
ATOM    773  C   TYR A1175     -38.815   5.701 -31.826  1.00  8.87           C  
ANISOU  773  C   TYR A1175      964    855   1553    -91   -114    128       C  
ATOM    774  O   TYR A1175     -38.483   6.807 -31.381  1.00  8.72           O  
ANISOU  774  O   TYR A1175      961    849   1503    -84   -125    112       O  
ATOM    775  CB  TYR A1175     -40.276   5.379 -33.860  1.00  9.14           C  
ANISOU  775  CB  TYR A1175      994    842   1636   -106   -129    106       C  
ATOM    776  CG  TYR A1175     -41.016   6.705 -33.877  1.00  9.46           C  
ANISOU  776  CG  TYR A1175     1050    881   1663    -96   -149     86       C  
ATOM    777  CD1 TYR A1175     -41.425   7.295 -32.697  1.00  9.87           C  
ANISOU  777  CD1 TYR A1175     1095    956   1699    -76   -144     81       C  
ATOM    778  CD2 TYR A1175     -41.353   7.291 -35.095  1.00  9.63           C  
ANISOU  778  CD2 TYR A1175     1087    880   1691   -108   -175     69       C  
ATOM    779  CE1 TYR A1175     -42.129   8.481 -32.700  1.00 10.50           C  
ANISOU  779  CE1 TYR A1175     1182   1029   1777    -63   -168     53       C  
ATOM    780  CE2 TYR A1175     -42.075   8.455 -35.127  1.00 10.12           C  
ANISOU  780  CE2 TYR A1175     1160    932   1753    -99   -201     52       C  
ATOM    781  CZ  TYR A1175     -42.441   9.038 -33.934  1.00 10.57           C  
ANISOU  781  CZ  TYR A1175     1209   1005   1803    -75   -198     41       C  
ATOM    782  OH  TYR A1175     -43.143  10.241 -33.867  1.00 12.69           O  
ANISOU  782  OH  TYR A1175     1481   1260   2079    -61   -229     14       O  
ATOM    783  N   LYS A1176     -39.083   4.682 -31.039  1.00  8.94           N  
ANISOU  783  N   LYS A1176      946    877   1575    -86    -93    159       N  
ATOM    784  CA  LYS A1176     -39.117   4.802 -29.579  1.00  9.34           C  
ANISOU  784  CA  LYS A1176      982    972   1594    -72    -78    178       C  
ATOM    785  C   LYS A1176     -37.738   5.098 -29.064  1.00  8.95           C  
ANISOU  785  C   LYS A1176      946    939   1515    -72    -82    179       C  
ATOM    786  O   LYS A1176     -37.548   5.937 -28.180  1.00  9.08           O  
ANISOU  786  O   LYS A1176      966    991   1493    -59    -83    167       O  
ATOM    787  CB  LYS A1176     -39.616   3.510 -28.949  1.00  9.93           C  
ANISOU  787  CB  LYS A1176     1023   1059   1692    -76    -59    226       C  
ATOM    788  CG  LYS A1176     -41.105   3.249 -29.089  1.00 10.70           C  
ANISOU  788  CG  LYS A1176     1098   1155   1813    -75    -50    229       C  
ATOM    789  CD  LYS A1176     -41.534   1.900 -28.583  1.00 11.75           C  
ANISOU  789  CD  LYS A1176     1195   1291   1978    -86    -35    283       C  
ATOM    790  CE  LYS A1176     -43.031   1.771 -28.535  1.00 12.95           C  
ANISOU  790  CE  LYS A1176     1322   1454   2145    -86    -24    287       C  
ATOM    791  NZ  LYS A1176     -43.456   1.109 -27.256  1.00 14.47           N1+
ANISOU  791  NZ  LYS A1176     1476   1699   2324    -93     -3    344       N1+
ATOM    792  N   PHE A1177     -36.730   4.454 -29.668  1.00  8.65           N  
ANISOU  792  N   PHE A1177      915    877   1496    -85    -87    186       N  
ATOM    793  CA  PHE A1177     -35.354   4.686 -29.249  1.00  8.61           C  
ANISOU  793  CA  PHE A1177      921    885   1464    -85    -92    184       C  
ATOM    794  C   PHE A1177     -34.923   6.109 -29.595  1.00  8.46           C  
ANISOU  794  C   PHE A1177      931    866   1416    -86   -110    146       C  
ATOM    795  O   PHE A1177     -34.322   6.826 -28.769  1.00  8.52           O  
ANISOU  795  O   PHE A1177      945    900   1391    -77   -113    138       O  
ATOM    796  CB  PHE A1177     -34.400   3.648 -29.882  1.00  8.55           C  
ANISOU  796  CB  PHE A1177      907    852   1488    -98    -95    191       C  
ATOM    797  CG  PHE A1177     -34.435   2.281 -29.247  1.00  8.79           C  
ANISOU  797  CG  PHE A1177      907    879   1552    -96    -87    235       C  
ATOM    798  CD1 PHE A1177     -35.434   1.875 -28.379  1.00  9.04           C  
ANISOU  798  CD1 PHE A1177      918    929   1588    -91    -75    274       C  
ATOM    799  CD2 PHE A1177     -33.438   1.384 -29.527  1.00  8.82           C  
ANISOU  799  CD2 PHE A1177      901    862   1589   -102    -96    238       C  
ATOM    800  CE1 PHE A1177     -35.410   0.616 -27.841  1.00  9.33           C  
ANISOU  800  CE1 PHE A1177      925    959   1661    -95    -73    325       C  
ATOM    801  CE2 PHE A1177     -33.416   0.124 -28.978  1.00  9.11           C  
ANISOU  801  CE2 PHE A1177      908    885   1669   -101    -98    282       C  
ATOM    802  CZ  PHE A1177     -34.386  -0.250 -28.129  1.00  9.37           C  
ANISOU  802  CZ  PHE A1177      922    933   1705   -100    -88    330       C  
ATOM    803  N   CYS A1178     -35.313   6.565 -30.793  1.00  8.34           N  
ANISOU  803  N   CYS A1178      931    823   1416    -98   -124    125       N  
ATOM    804  CA  CYS A1178     -35.082   7.917 -31.182  1.00  8.52           C  
ANISOU  804  CA  CYS A1178      978    839   1420   -104   -148     99       C  
ATOM    805  C   CYS A1178     -35.626   8.894 -30.167  1.00  8.69           C  
ANISOU  805  C   CYS A1178      998    878   1424    -81   -154     84       C  
ATOM    806  O   CYS A1178     -34.960   9.837 -29.783  1.00  8.54           O  
ANISOU  806  O   CYS A1178      991    866   1388    -78   -170     66       O  
ATOM    807  CB  CYS A1178     -35.705   8.217 -32.543  1.00  8.57           C  
ANISOU  807  CB  CYS A1178      995    816   1445   -120   -165     88       C  
ATOM    808  SG  CYS A1178     -35.369   9.878 -33.070  1.00  9.27           S  
ANISOU  808  SG  CYS A1178     1112    890   1520   -134   -203     70       S  
ATOM    809  N   SER A1179     -36.888   8.681 -29.793  1.00  9.01           N  
ANISOU  809  N   SER A1179     1020    928   1475    -66   -144     85       N  
ATOM    810  CA  SER A1179     -37.550   9.548 -28.819  1.00  9.49           C  
ANISOU  810  CA  SER A1179     1068   1016   1520    -42   -148     59       C  
ATOM    811  C   SER A1179     -36.846   9.637 -27.464  1.00  9.91           C  
ANISOU  811  C   SER A1179     1109   1119   1536    -27   -137     58       C  
ATOM    812  O   SER A1179     -36.755  10.723 -26.905  1.00 10.11           O  
ANISOU  812  O   SER A1179     1134   1159   1547    -11   -155     21       O  
ATOM    813  CB  SER A1179     -38.998   9.175 -28.656  1.00  9.62           C  
ANISOU  813  CB  SER A1179     1061   1044   1551    -31   -135     60       C  
ATOM    814  OG  SER A1179     -39.700   9.476 -29.863  1.00  9.67           O  
ANISOU  814  OG  SER A1179     1081   1005   1589    -39   -155     48       O  
ATOM    815  N   LYS A1180     -36.295   8.511 -26.984  1.00  9.98           N  
ANISOU  815  N   LYS A1180     1106   1150   1534    -33   -113     98       N  
ATOM    816  CA  LYS A1180     -35.494   8.528 -25.801  1.00 10.53           C  
ANISOU  816  CA  LYS A1180     1166   1268   1568    -22   -105    103       C  
ATOM    817  C   LYS A1180     -34.256   9.368 -25.987  1.00 10.16           C  
ANISOU  817  C   LYS A1180     1144   1206   1511    -26   -127     78       C  
ATOM    818  O   LYS A1180     -33.911  10.151 -25.108  1.00 10.67           O  
ANISOU  818  O   LYS A1180     1203   1304   1549     -9   -134     51       O  
ATOM    819  CB  LYS A1180     -35.092   7.111 -25.388  1.00 10.64           C  
ANISOU  819  CB  LYS A1180     1163   1298   1582    -32    -84    159       C  
ATOM    820  CG  LYS A1180     -34.113   7.023 -24.230  1.00 11.28           C  
ANISOU  820  CG  LYS A1180     1234   1427   1623    -24    -79    173       C  
ATOM    821  CD  LYS A1180     -34.594   7.707 -22.947  1.00 11.90           C  
ANISOU  821  CD  LYS A1180     1289   1579   1655     -3    -72    152       C  
ATOM    822  CE  LYS A1180     -33.557   7.461 -21.858  1.00 12.73           C  
ANISOU  822  CE  LYS A1180     1382   1735   1719      2    -68    173       C  
ATOM    823  NZ  LYS A1180     -34.046   8.005 -20.544  1.00 13.49           N1+
ANISOU  823  NZ  LYS A1180     1445   1920   1759     22    -59    153       N1+
ATOM    824  N   LEU A1181     -33.533   9.223 -27.131  1.00  9.84           N  
ANISOU  824  N   LEU A1181     1127   1119   1492    -48   -137     84       N  
ATOM    825  CA  LEU A1181     -32.334  10.017 -27.333  1.00  9.79           C  
ANISOU  825  CA  LEU A1181     1142   1102   1477    -57   -157     64       C  
ATOM    826  C   LEU A1181     -32.656  11.517 -27.350  1.00  9.87           C  
ANISOU  826  C   LEU A1181     1162   1099   1490    -49   -187     23       C  
ATOM    827  O   LEU A1181     -31.891  12.310 -26.856  1.00  9.93           O  
ANISOU  827  O   LEU A1181     1173   1115   1485    -43   -203      0       O  
ATOM    828  CB  LEU A1181     -31.590   9.653 -28.636  1.00  9.77           C  
ANISOU  828  CB  LEU A1181     1156   1064   1491    -86   -163     74       C  
ATOM    829  CG  LEU A1181     -31.084   8.238 -28.732  1.00 10.03           C  
ANISOU  829  CG  LEU A1181     1176   1101   1534    -93   -143    102       C  
ATOM    830  CD1 LEU A1181     -30.234   8.074 -29.984  1.00 10.01           C  
ANISOU  830  CD1 LEU A1181     1184   1076   1542   -121   -151     94       C  
ATOM    831  CD2 LEU A1181     -30.326   7.759 -27.505  1.00 10.38           C  
ANISOU  831  CD2 LEU A1181     1207   1180   1558    -79   -131    117       C  
ATOM    832  N   ALA A1182     -33.767  11.872 -27.984  1.00 10.19           N  
ANISOU  832  N   ALA A1182     1204   1112   1555    -49   -200     14       N  
ATOM    833  CA  ALA A1182     -34.133  13.279 -28.114  1.00 10.63           C  
ANISOU  833  CA  ALA A1182     1267   1143   1629    -42   -238    -24       C  
ATOM    834  C   ALA A1182     -34.450  13.859 -26.732  1.00 11.46           C  
ANISOU  834  C   ALA A1182     1347   1290   1717     -7   -239    -64       C  
ATOM    835  O   ALA A1182     -34.134  15.001 -26.464  1.00 11.56           O  
ANISOU  835  O   ALA A1182     1362   1292   1740      3   -272   -102       O  
ATOM    836  CB  ALA A1182     -35.286  13.476 -29.059  1.00 10.41           C  
ANISOU  836  CB  ALA A1182     1245   1078   1633    -48   -253    -24       C  
ATOM    837  N   GLU A1183     -35.061  13.058 -25.878  1.00 12.35           N  
ANISOU  837  N   GLU A1183     1432   1455   1806     10   -206    -55       N  
ATOM    838  CA  GLU A1183     -35.372  13.500 -24.492  1.00 14.11           C  
ANISOU  838  CA  GLU A1183     1622   1740   2000     42   -202    -95       C  
ATOM    839  C   GLU A1183     -34.085  13.822 -23.769  1.00 13.87           C  
ANISOU  839  C   GLU A1183     1593   1735   1943     47   -207   -106       C  
ATOM    840  O   GLU A1183     -33.946  14.881 -23.116  1.00 14.10           O  
ANISOU  840  O   GLU A1183     1609   1780   1970     69   -231   -162       O  
ATOM    841  CB  GLU A1183     -36.122  12.431 -23.687  1.00 15.71           C  
ANISOU  841  CB  GLU A1183     1792   2008   2172     51   -161    -68       C  
ATOM    842  CG  GLU A1183     -37.540  12.030 -24.087  1.00 19.01           C  
ANISOU  842  CG  GLU A1183     2195   2419   2609     51   -150    -60       C  
ATOM    843  CD  GLU A1183     -38.012  10.735 -23.368  1.00 22.79           C  
ANISOU  843  CD  GLU A1183     2644   2958   3059     46   -109    -11       C  
ATOM    844  OE1 GLU A1183     -37.611  10.487 -22.171  1.00 29.31           O  
ANISOU  844  OE1 GLU A1183     3444   3857   3837     54    -91     -1       O  
ATOM    845  OE2 GLU A1183     -38.792   9.952 -23.976  1.00 27.54           O1-
ANISOU  845  OE2 GLU A1183     3243   3536   3684     33    -95     21       O1-
ATOM    846  N   VAL A1184     -33.137  12.880 -23.845  1.00 12.84           N  
ANISOU  846  N   VAL A1184     1475   1610   1795     29   -185    -59       N  
ATOM    847  CA  VAL A1184     -31.833  13.065 -23.244  1.00 12.81           C  
ANISOU  847  CA  VAL A1184     1473   1627   1766     30   -189    -65       C  
ATOM    848  C   VAL A1184     -31.159  14.292 -23.780  1.00 13.27           C  
ANISOU  848  C   VAL A1184     1554   1637   1851     24   -228   -101       C  
ATOM    849  O   VAL A1184     -30.607  15.078 -23.016  1.00 13.63           O  
ANISOU  849  O   VAL A1184     1590   1704   1886     40   -245   -141       O  
ATOM    850  CB  VAL A1184     -30.943  11.827 -23.461  1.00 12.43           C  
ANISOU  850  CB  VAL A1184     1435   1578   1709     10   -166     -9       C  
ATOM    851  CG1 VAL A1184     -29.520  12.069 -22.991  1.00 12.36           C  
ANISOU  851  CG1 VAL A1184     1433   1584   1680     10   -174    -18       C  
ATOM    852  CG2 VAL A1184     -31.534  10.630 -22.739  1.00 12.43           C  
ANISOU  852  CG2 VAL A1184     1408   1627   1686     16   -134     33       C  
ATOM    853  N   PHE A1185     -31.173  14.467 -25.101  1.00 13.05           N  
ANISOU  853  N   PHE A1185     1554   1546   1860     -3   -245    -85       N  
ATOM    854  CA  PHE A1185     -30.509  15.575 -25.728  1.00 13.51           C  
ANISOU  854  CA  PHE A1185     1632   1555   1946    -20   -285   -103       C  
ATOM    855  C   PHE A1185     -31.072  16.892 -25.282  1.00 15.54           C  
ANISOU  855  C   PHE A1185     1877   1800   2229      4   -324   -160       C  
ATOM    856  O   PHE A1185     -30.329  17.809 -24.946  1.00 15.08           O  
ANISOU  856  O   PHE A1185     1817   1731   2181      8   -354   -191       O  
ATOM    857  CB  PHE A1185     -30.625  15.511 -27.244  1.00 13.01           C  
ANISOU  857  CB  PHE A1185     1594   1438   1910    -56   -297    -71       C  
ATOM    858  CG  PHE A1185     -29.758  16.532 -27.949  1.00 13.16           C  
ANISOU  858  CG  PHE A1185     1633   1415   1951    -85   -337    -73       C  
ATOM    859  CD1 PHE A1185     -28.378  16.403 -27.905  1.00 13.38           C  
ANISOU  859  CD1 PHE A1185     1669   1456   1960   -103   -331    -63       C  
ATOM    860  CD2 PHE A1185     -30.289  17.576 -28.692  1.00 13.75           C  
ANISOU  860  CD2 PHE A1185     1718   1437   2067    -98   -382    -78       C  
ATOM    861  CE1 PHE A1185     -27.551  17.361 -28.512  1.00 13.28           C  
ANISOU  861  CE1 PHE A1185     1670   1409   1966   -134   -367    -61       C  
ATOM    862  CE2 PHE A1185     -29.467  18.509 -29.334  1.00 13.68           C  
ANISOU  862  CE2 PHE A1185     1726   1391   2081   -131   -422    -68       C  
ATOM    863  CZ  PHE A1185     -28.077  18.384 -29.266  1.00 13.58           C  
ANISOU  863  CZ  PHE A1185     1719   1396   2045   -151   -412    -58       C  
ATOM    864  N   GLU A1186     -32.394  16.979 -25.276  1.00 17.61           N  
ANISOU  864  N   GLU A1186     2123   2060   2506     21   -327   -176       N  
ATOM    865  CA  GLU A1186     -33.028  18.261 -24.870  1.00 22.37           C  
ANISOU  865  CA  GLU A1186     2707   2647   3145     49   -370   -241       C  
ATOM    866  C   GLU A1186     -32.611  18.619 -23.450  1.00 24.80           C  
ANISOU  866  C   GLU A1186     2983   3016   3424     82   -368   -295       C  
ATOM    867  O   GLU A1186     -32.255  19.784 -23.187  1.00 25.18           O  
ANISOU  867  O   GLU A1186     3023   3039   3504     94   -412   -347       O  
ATOM    868  CB  GLU A1186     -34.534  18.195 -25.060  1.00 24.47           C  
ANISOU  868  CB  GLU A1186     2959   2910   3431     64   -370   -255       C  
ATOM    869  CG  GLU A1186     -34.912  18.239 -26.531  1.00 28.33           C  
ANISOU  869  CG  GLU A1186     3477   3328   3959     33   -391   -215       C  
ATOM    870  CD  GLU A1186     -36.372  18.555 -26.788  1.00 32.44           C  
ANISOU  870  CD  GLU A1186     3983   3828   4514     50   -409   -240       C  
ATOM    871  OE1 GLU A1186     -37.240  17.693 -26.491  1.00 37.09           O  
ANISOU  871  OE1 GLU A1186     4553   4460   5079     63   -370   -235       O  
ATOM    872  OE2 GLU A1186     -36.631  19.682 -27.290  1.00 36.30           O1-
ANISOU  872  OE2 GLU A1186     4477   4256   5059     50   -467   -264       O1-
ATOM    873  N   GLN A1187     -32.528  17.634 -22.554  1.00 25.66           N  
ANISOU  873  N   GLN A1187     3073   3203   3474     94   -320   -279       N  
ATOM    874  CA  GLN A1187     -32.083  17.905 -21.171  1.00 29.10           C  
ANISOU  874  CA  GLN A1187     3475   3712   3870    123   -315   -327       C  
ATOM    875  C   GLN A1187     -30.622  18.366 -21.076  1.00 27.74           C  
ANISOU  875  C   GLN A1187     3319   3522   3700    114   -334   -333       C  
ATOM    876  O   GLN A1187     -30.279  19.225 -20.243  1.00 30.45           O  
ANISOU  876  O   GLN A1187     3637   3889   4042    139   -359   -397       O  
ATOM    877  CB  GLN A1187     -32.310  16.672 -20.317  1.00 31.34           C  
ANISOU  877  CB  GLN A1187     3735   4084   4088    130   -262   -291       C  
ATOM    878  CG  GLN A1187     -32.150  16.869 -18.810  1.00 37.09           C  
ANISOU  878  CG  GLN A1187     4418   4911   4762    161   -253   -339       C  
ATOM    879  CD  GLN A1187     -33.490  17.019 -18.083  1.00 40.43           C  
ANISOU  879  CD  GLN A1187     4792   5404   5165    190   -244   -386       C  
ATOM    880  NE2 GLN A1187     -34.445  17.672 -18.727  1.00 43.42           N  
ANISOU  880  NE2 GLN A1187     5171   5729   5597    197   -271   -423       N  
ATOM    881  OE1 GLN A1187     -33.660  16.552 -16.948  1.00 47.93           O  
ANISOU  881  OE1 GLN A1187     5702   6459   6050    203   -215   -389       O  
ATOM    882  N   GLU A1188     -29.760  17.817 -21.923  1.00 26.15           N  
ANISOU  882  N   GLU A1188     3153   3281   3500     78   -325   -273       N  
ATOM    883  CA  GLU A1188     -28.314  18.089 -21.937  1.00 26.35           C  
ANISOU  883  CA  GLU A1188     3195   3293   3525     63   -337   -269       C  
ATOM    884  C   GLU A1188     -27.982  19.472 -22.590  1.00 25.77           C  
ANISOU  884  C   GLU A1188     3135   3144   3513     49   -395   -300       C  
ATOM    885  O   GLU A1188     -27.160  20.236 -22.083  1.00 27.22           O  
ANISOU  885  O   GLU A1188     3310   3327   3705     57   -420   -339       O  
ATOM    886  CB  GLU A1188     -27.597  16.979 -22.730  1.00 27.98           C  
ANISOU  886  CB  GLU A1188     3430   3486   3716     27   -308   -199       C  
ATOM    887  CG  GLU A1188     -27.594  15.614 -22.060  1.00 30.62           C  
ANISOU  887  CG  GLU A1188     3750   3883   4001     36   -261   -162       C  
ATOM    888  CD  GLU A1188     -26.578  15.445 -20.940  1.00 36.69           C  
ANISOU  888  CD  GLU A1188     4503   4710   4728     51   -252   -172       C  
ATOM    889  OE1 GLU A1188     -25.467  16.040 -21.036  1.00 41.95           O  
ANISOU  889  OE1 GLU A1188     5180   5355   5404     42   -273   -190       O  
ATOM    890  OE2 GLU A1188     -26.885  14.676 -19.976  1.00 39.79           O1-
ANISOU  890  OE2 GLU A1188     4870   5171   5077     69   -225   -156       O1-
ATOM    891  N   ILE A1189     -28.584  19.748 -23.739  1.00 23.23           N  
ANISOU  891  N   ILE A1189     2833   2758   3234     26   -416   -277       N  
ATOM    892  CA  ILE A1189     -28.107  20.795 -24.639  1.00 22.02           C  
ANISOU  892  CA  ILE A1189     2701   2529   3137     -4   -468   -272       C  
ATOM    893  C   ILE A1189     -28.448  22.206 -24.177  1.00 24.01           C  
ANISOU  893  C   ILE A1189     2931   2746   3445     22   -527   -341       C  
ATOM    894  O   ILE A1189     -27.649  23.134 -24.414  1.00 22.98           O  
ANISOU  894  O   ILE A1189     2807   2568   3357      3   -572   -348       O  
ATOM    895  CB  ILE A1189     -28.577  20.554 -26.103  1.00 20.65           C  
ANISOU  895  CB  ILE A1189     2557   2306   2985    -43   -473   -214       C  
ATOM    896  CG1 ILE A1189     -27.841  21.425 -27.129  1.00 18.98           C  
ANISOU  896  CG1 ILE A1189     2367   2030   2815    -89   -519   -186       C  
ATOM    897  CG2 ILE A1189     -30.056  20.783 -26.256  1.00 20.68           C  
ANISOU  897  CG2 ILE A1189     2550   2289   3019    -23   -488   -233       C  
ATOM    898  CD1 ILE A1189     -26.357  21.154 -27.238  1.00 18.77           C  
ANISOU  898  CD1 ILE A1189     2351   2022   2759   -119   -503   -161       C  
ATOM    899  N   ASP A1190     -29.592  22.376 -23.508  1.00 26.35           N  
ANISOU  899  N   ASP A1190     3197   3067   3749     63   -530   -393       N  
ATOM    900  CA  ASP A1190     -30.069  23.738 -23.206  1.00 29.49           C  
ANISOU  900  CA  ASP A1190     3569   3422   4215     90   -594   -467       C  
ATOM    901  C   ASP A1190     -29.029  24.607 -22.449  1.00 29.39           C  
ANISOU  901  C   ASP A1190     3537   3407   4221    103   -628   -521       C  
ATOM    902  O   ASP A1190     -28.624  25.647 -22.956  1.00 29.72           O  
ANISOU  902  O   ASP A1190     3588   3372   4334     84   -689   -526       O  
ATOM    903  CB  ASP A1190     -31.434  23.748 -22.488  1.00 32.74           C  
ANISOU  903  CB  ASP A1190     3940   3876   4624    137   -589   -530       C  
ATOM    904  CG  ASP A1190     -32.617  23.677 -23.436  1.00 35.68           C  
ANISOU  904  CG  ASP A1190     4325   4201   5031    128   -600   -503       C  
ATOM    905  OD1 ASP A1190     -32.509  23.149 -24.581  1.00 41.21           O  
ANISOU  905  OD1 ASP A1190     5065   4864   5729     85   -587   -423       O  
ATOM    906  OD2 ASP A1190     -33.704  24.143 -23.015  1.00 42.83           O1-
ANISOU  906  OD2 ASP A1190     5195   5113   5965    165   -621   -568       O1-
ATOM    907  N   PRO A1191     -28.552  24.155 -21.274  1.00 29.04           N  
ANISOU  907  N   PRO A1191     3469   3450   4115    131   -591   -555       N  
ATOM    908  CA  PRO A1191     -27.543  24.956 -20.576  1.00 28.66           C  
ANISOU  908  CA  PRO A1191     3402   3403   4084    143   -623   -609       C  
ATOM    909  C   PRO A1191     -26.183  25.022 -21.259  1.00 26.84           C  
ANISOU  909  C   PRO A1191     3208   3128   3864     96   -631   -553       C  
ATOM    910  O   PRO A1191     -25.469  26.009 -21.092  1.00 26.36           O  
ANISOU  910  O   PRO A1191     3137   3027   3852     94   -680   -590       O  
ATOM    911  CB  PRO A1191     -27.403  24.279 -19.207  1.00 28.76           C  
ANISOU  911  CB  PRO A1191     3380   3533   4013    180   -574   -647       C  
ATOM    912  CG  PRO A1191     -28.248  23.069 -19.229  1.00 31.08           C  
ANISOU  912  CG  PRO A1191     3678   3883   4247    181   -515   -599       C  
ATOM    913  CD  PRO A1191     -28.858  22.892 -20.582  1.00 29.87           C  
ANISOU  913  CD  PRO A1191     3562   3653   4133    147   -521   -538       C  
ATOM    914  N   VAL A1192     -25.822  24.020 -22.062  1.00 23.89           N  
ANISOU  914  N   VAL A1192     2871   2757   3450     56   -588   -467       N  
ATOM    915  CA  VAL A1192     -24.563  24.071 -22.777  1.00 24.15           C  
ANISOU  915  CA  VAL A1192     2933   2755   3489      8   -595   -417       C  
ATOM    916  C   VAL A1192     -24.643  25.194 -23.797  1.00 25.86           C  
ANISOU  916  C   VAL A1192     3163   2874   3788    -26   -660   -400       C  
ATOM    917  O   VAL A1192     -23.688  25.962 -23.948  1.00 26.57           O  
ANISOU  917  O   VAL A1192     3255   2925   3916    -50   -699   -401       O  
ATOM    918  CB  VAL A1192     -24.258  22.725 -23.474  1.00 24.02           C  
ANISOU  918  CB  VAL A1192     2946   2767   3414    -24   -536   -338       C  
ATOM    919  CG1 VAL A1192     -23.132  22.883 -24.479  1.00 24.77           C  
ANISOU  919  CG1 VAL A1192     3067   2823   3523    -80   -549   -287       C  
ATOM    920  CG2 VAL A1192     -23.925  21.656 -22.433  1.00 23.47           C  
ANISOU  920  CG2 VAL A1192     2862   2785   3272      4   -481   -345       C  
ATOM    921  N   MET A1193     -25.782  25.304 -24.485  1.00 25.08           N  
ANISOU  921  N   MET A1193     3072   2737   3722    -30   -677   -382       N  
ATOM    922  CA  MET A1193     -25.944  26.317 -25.506  1.00 27.22           C  
ANISOU  922  CA  MET A1193     3356   2916   4072    -66   -743   -355       C  
ATOM    923  C   MET A1193     -25.953  27.704 -24.876  1.00 31.34           C  
ANISOU  923  C   MET A1193     3846   3385   4676    -39   -817   -429       C  
ATOM    924  O   MET A1193     -25.344  28.627 -25.436  1.00 35.14           O  
ANISOU  924  O   MET A1193     4334   3795   5221    -77   -875   -406       O  
ATOM    925  CB  MET A1193     -27.235  26.104 -26.319  1.00 26.68           C  
ANISOU  925  CB  MET A1193     3298   2820   4018    -71   -747   -323       C  
ATOM    926  CG  MET A1193     -27.118  24.957 -27.318  1.00 25.35           C  
ANISOU  926  CG  MET A1193     3162   2679   3790   -113   -693   -241       C  
ATOM    927  SD  MET A1193     -25.792  25.019 -28.532  1.00 25.61           S  
ANISOU  927  SD  MET A1193     3225   2691   3815   -190   -701   -159       S  
ATOM    928  CE  MET A1193     -26.559  26.025 -29.807  1.00 25.82           C  
ANISOU  928  CE  MET A1193     3264   2629   3918   -230   -776   -111       C  
ATOM    929  N   GLN A1194     -26.653  27.832 -23.744  1.00 32.83           N  
ANISOU  929  N   GLN A1194     3997   3612   4865     23   -816   -518       N  
ATOM    930  CA  GLN A1194     -26.737  29.111 -23.008  1.00 36.89           C  
ANISOU  930  CA  GLN A1194     4470   4086   5460     60   -886   -611       C  
ATOM    931  C   GLN A1194     -25.332  29.570 -22.651  1.00 40.04           C  
ANISOU  931  C   GLN A1194     4866   4479   5870     45   -904   -622       C  
ATOM    932  O   GLN A1194     -24.972  30.713 -22.913  1.00 45.30           O  
ANISOU  932  O   GLN A1194     5524   5061   6627     28   -979   -635       O  
ATOM    933  CB  GLN A1194     -27.581  28.971 -21.745  1.00 35.79           C  
ANISOU  933  CB  GLN A1194     4284   4022   5293    129   -866   -710       C  
ATOM    934  N   SER A1195     -24.529  28.657 -22.098  1.00 40.05           N  
ANISOU  934  N   SER A1195     4872   4565   5780     47   -838   -612       N  
ATOM    935  CA  SER A1195     -23.152  28.935 -21.741  1.00 39.85           C  
ANISOU  935  CA  SER A1195     4844   4545   5753     33   -845   -621       C  
ATOM    936  C   SER A1195     -22.231  29.284 -22.929  1.00 41.64           C  
ANISOU  936  C   SER A1195     5105   4701   6017    -38   -873   -537       C  
ATOM    937  O   SER A1195     -21.219  29.952 -22.738  1.00 44.49           O  
ANISOU  937  O   SER A1195     5457   5035   6413    -53   -907   -553       O  
ATOM    938  CB  SER A1195     -22.542  27.746 -20.996  1.00 38.64           C  
ANISOU  938  CB  SER A1195     4692   4498   5492     49   -767   -616       C  
ATOM    939  OG  SER A1195     -22.154  26.726 -21.919  1.00 39.04           O  
ANISOU  939  OG  SER A1195     4785   4560   5491      1   -717   -519       O  
ATOM    940  N   LEU A1196     -22.554  28.834 -24.136  1.00 40.02           N  
ANISOU  940  N   LEU A1196     4935   4470   5799    -84   -858   -449       N  
ATOM    941  CA  LEU A1196     -21.706  29.094 -25.306  1.00 40.27           C  
ANISOU  941  CA  LEU A1196     4994   4454   5852   -158   -879   -365       C  
ATOM    942  C   LEU A1196     -21.871  30.518 -25.880  1.00 40.33           C  
ANISOU  942  C   LEU A1196     4995   4353   5974   -186   -975   -355       C  
ATOM    943  O   LEU A1196     -22.989  31.034 -26.062  1.00 39.26           O  
ANISOU  943  O   LEU A1196     4852   4166   5899   -168  -1020   -371       O  
ATOM    944  CB  LEU A1196     -21.910  28.012 -26.386  1.00 39.68           C  
ANISOU  944  CB  LEU A1196     4954   4410   5713   -198   -825   -278       C  
ATOM    945  CG  LEU A1196     -21.140  26.715 -26.069  1.00 40.12           C  
ANISOU  945  CG  LEU A1196     5018   4554   5671   -195   -745   -266       C  
ATOM    946  CD1 LEU A1196     -21.696  25.507 -26.804  1.00 40.35           C  
ANISOU  946  CD1 LEU A1196     5070   4622   5641   -209   -689   -212       C  
ATOM    947  CD2 LEU A1196     -19.647  26.870 -26.370  1.00 40.51           C  
ANISOU  947  CD2 LEU A1196     5073   4607   5712   -243   -747   -237       C  
TER   
HETATM  948  O   986 A1201     -34.540   4.774 -39.492  1.00 11.12           O  
HETATM  949  C1  986 A1201     -31.780   4.133 -37.777  1.00 17.48           C  
HETATM  950  N1  986 A1201     -34.852   2.583 -39.514  1.00 12.40           N  
HETATM  951  C2  986 A1201     -31.756   3.054 -38.838  1.00 17.24           C  
HETATM  952  N2  986 A1201     -32.284   1.785 -38.371  1.00 20.25           N  
HETATM  953  C3  986 A1201     -32.604   3.476 -40.037  1.00 16.15           C  
HETATM  954  C4  986 A1201     -34.074   3.644 -39.678  1.00 13.71           C  
HETATM  955  C5  986 A1201     -34.411   1.326 -39.566  1.00 17.70           C  
HETATM  956  C6  986 A1201     -33.165   0.972 -39.021  1.00 20.18           C  
HETATM  957  C7  986 A1201     -32.742  -0.339 -39.097  1.00 22.77           C  
HETATM  958  C8  986 A1201     -33.552  -1.287 -39.713  1.00 20.87           C  
HETATM  959  C9  986 A1201     -34.788  -0.940 -40.259  1.00 21.86           C  
HETATM  960  C10 986 A1201     -35.247   0.399 -40.203  1.00 18.55           C  
HETATM  961  C1  EDO A1202     -38.011  -0.811 -49.657  1.00 14.32           C  
HETATM  962  O1  EDO A1202     -38.722  -0.630 -51.025  1.00 20.65           O  
HETATM  963  C2  EDO A1202     -38.273  -1.756 -48.528  1.00 16.71           C  
HETATM  964  O2  EDO A1202     -38.085  -3.173 -48.706  1.00 22.42           O  
HETATM  965  O   HOH A1301     -42.933  -0.361 -25.848  1.00 23.32           O  
HETATM  966  O   HOH A1302     -26.067  10.577 -19.420  1.00 31.65           O  
HETATM  967  O   HOH A1303     -26.929   6.414 -44.479  1.00 22.86           O  
HETATM  968  O   HOH A1304     -28.590  -5.947 -43.199  1.00 27.34           O  
HETATM  969  O   HOH A1305     -45.104   2.776 -26.297  1.00 24.86           O  
HETATM  970  O   HOH A1306     -30.178  25.816 -39.201  1.00 38.62           O  
HETATM  971  O   HOH A1307     -19.966  12.867 -20.852  1.00 28.43           O  
HETATM  972  O   HOH A1308     -13.024  19.528 -33.769  1.00 12.57           O  
HETATM  973  O   HOH A1309      -7.532  26.698 -30.945  1.00 17.02           O  
HETATM  974  O   HOH A1310     -32.058  22.338 -35.840  1.00 22.99           O  
HETATM  975  O   HOH A1311     -26.174  13.904 -44.765  1.00 22.68           O  
HETATM  976  O   HOH A1312     -14.575  24.127 -35.006  1.00 25.09           O  
HETATM  977  O   HOH A1313     -35.893  16.461 -22.302  1.00 25.06           O  
HETATM  978  O   HOH A1314     -20.351  21.168 -21.724  1.00 20.76           O  
HETATM  979  O   HOH A1315     -41.812   3.028 -49.082  1.00 12.75           O  
HETATM  980  O   HOH A1316     -36.177   6.874 -19.443  1.00 30.26           O  
HETATM  981  O   HOH A1317     -41.433  -1.274 -30.205  1.00 12.13           O  
HETATM  982  O   HOH A1318     -33.473   7.230 -39.877  1.00  8.70           O  
HETATM  983  O   HOH A1319     -16.152   9.311 -23.976  1.00 30.11           O  
HETATM  984  O   HOH A1320     -25.122  17.776 -42.222  1.00 24.44           O  
HETATM  985  O   HOH A1321     -32.269   3.861 -50.206  1.00 19.67           O  
HETATM  986  O   HOH A1322     -22.075   0.233 -33.329  1.00 31.11           O  
HETATM  987  O   HOH A1323     -20.351   5.081 -33.430  1.00 15.68           O  
HETATM  988  O   HOH A1324     -30.168   8.864 -40.968  1.00 11.01           O  
HETATM  989  O   HOH A1325     -35.358   4.114 -21.488  1.00 11.58           O  
HETATM  990  O   HOH A1326     -14.038  10.705 -34.832  1.00 19.16           O  
HETATM  991  O   HOH A1327     -35.735  13.733 -45.777  1.00 19.04           O  
HETATM  992  O   HOH A1328     -43.551   6.066 -29.761  1.00 16.28           O  
HETATM  993  O   HOH A1329     -25.168  21.000 -39.605  1.00 19.64           O  
HETATM  994  O   HOH A1330     -29.398   7.417 -38.126  1.00 13.09           O  
HETATM  995  O   HOH A1331     -27.614  19.597 -40.650  1.00 27.82           O  
HETATM  996  O   HOH A1332     -25.308   8.970 -41.410  1.00 13.09           O  
HETATM  997  O   HOH A1333     -35.775  14.285 -42.030  1.00 30.26           O  
HETATM  998  O   HOH A1334     -38.834  17.554 -34.701  1.00 15.15           O  
HETATM  999  O   HOH A1335     -28.176   5.064 -37.935  1.00  9.71           O  
HETATM 1000  O   HOH A1336     -22.474  16.504 -43.207  1.00 26.99           O  
HETATM 1001  O   HOH A1337     -38.565  12.775 -27.179  1.00 20.82           O  
HETATM 1002  O   HOH A1338     -31.853   8.503 -38.073  1.00 10.88           O  
HETATM 1003  O   HOH A1339     -48.892  10.112 -30.736  1.00 36.18           O  
HETATM 1004  O   HOH A1340     -38.756   0.642 -37.893  1.00 13.16           O  
HETATM 1005  O   HOH A1341     -31.286   4.396 -21.549  1.00 11.41           O  
HETATM 1006  O   HOH A1342     -36.994  18.406 -17.943  1.00 36.93           O  
HETATM 1007  O   HOH A1343     -39.592  13.818 -39.028  1.00 16.91           O  
HETATM 1008  O   HOH A1344     -11.483  11.133 -31.874  1.00 18.70           O  
HETATM 1009  O   HOH A1345     -31.681  19.621 -38.834  1.00 13.90           O  
HETATM 1010  O   HOH A1346     -31.082   7.933 -19.514  1.00 21.05           O  
HETATM 1011  O   HOH A1347     -33.071  13.854 -44.519  1.00 15.91           O  
HETATM 1012  O   HOH A1348     -16.807   8.648 -35.340  1.00 19.87           O  
HETATM 1013  O   HOH A1349     -26.657  23.325 -40.468  1.00 26.96           O  
HETATM 1014  O   HOH A1350     -11.041  19.791 -40.951  1.00 22.49           O  
HETATM 1015  O   HOH A1351     -22.625  20.643 -40.909  1.00 25.27           O  
HETATM 1016  O   HOH A1352     -29.082   1.083 -37.720  1.00 22.62           O  
HETATM 1017  O   HOH A1353     -15.201  24.487 -23.821  1.00 25.56           O  
HETATM 1018  O   HOH A1354     -27.366   7.205 -41.785  1.00 18.06           O  
HETATM 1019  O   HOH A1355     -21.982   0.576 -25.478  1.00 18.62           O  
HETATM 1020  O   HOH A1356     -24.821  -0.327 -32.369  1.00 15.33           O  
HETATM 1021  O   HOH A1357     -28.710   3.337 -20.937  1.00 12.78           O  
HETATM 1022  O   HOH A1358     -14.437  21.869 -33.488  1.00 15.82           O  
HETATM 1023  O   HOH A1359      -9.653  18.427 -28.775  1.00 25.94           O  
HETATM 1024  O   HOH A1360     -35.090  10.659 -20.852  1.00 29.46           O  
HETATM 1025  O   HOH A1361     -32.004  21.742 -29.462  1.00 17.28           O  
HETATM 1026  O   HOH A1362     -40.119  15.184 -37.034  1.00 17.85           O  
HETATM 1027  O   HOH A1363     -40.647   1.933 -41.932  1.00 10.88           O  
HETATM 1028  O   HOH A1364     -43.249  11.437 -36.812  1.00 17.48           O  
HETATM 1029  O   HOH A1365     -10.359  11.899 -28.495  1.00 29.64           O  
HETATM 1030  O   HOH A1366     -16.668  15.202 -22.275  1.00 21.82           O  
HETATM 1031  O   HOH A1367     -29.960  10.173 -49.221  1.00 21.53           O  
HETATM 1032  O   HOH A1368     -41.159   1.163 -39.222  1.00 13.08           O  
HETATM 1033  O   HOH A1369     -18.840   7.614 -39.726  1.00 24.38           O  
HETATM 1034  O   HOH A1370     -42.000   7.812 -29.095  1.00 26.81           O  
HETATM 1035  O   HOH A1371     -29.201  -3.057 -32.090  1.00 18.33           O  
HETATM 1036  O   HOH A1372     -22.522  -0.706 -30.526  1.00 31.03           O  
HETATM 1037  O   HOH A1373     -39.847   5.887 -52.128  1.00 31.33           O  
HETATM 1038  O   HOH A1374     -16.263  20.527 -35.025  1.00 11.34           O  
HETATM 1039  O   HOH A1375     -14.843  29.212 -27.935  1.00 36.60           O  
HETATM 1040  O   HOH A1376      -8.552  14.576 -27.293  1.00 17.50           O  
HETATM 1041  O   HOH A1377     -17.817   7.032 -33.036  1.00 23.43           O  
HETATM 1042  O   HOH A1378     -11.908  22.504 -40.639  1.00 32.85           O  
HETATM 1043  O   HOH A1379     -33.811  17.800 -39.679  1.00 20.93           O  
HETATM 1044  O   HOH A1380     -30.354  -1.504 -34.423  1.00 26.06           O  
HETATM 1045  O   HOH A1381     -35.140  -2.159 -34.880  1.00 26.35           O  
HETATM 1046  O   HOH A1382     -20.733   1.990 -35.190  1.00 25.47           O  
HETATM 1047  O   HOH A1383     -19.287   8.457 -21.587  1.00 28.97           O  
HETATM 1048  O   HOH A1384     -33.163   4.823 -19.773  1.00 12.85           O  
HETATM 1049  O   HOH A1385     -27.322   4.894 -19.099  1.00 32.11           O  
HETATM 1050  O   HOH A1386     -28.332  18.427 -44.640  1.00 30.76           O  
HETATM 1051  O   HOH A1387     -20.691   0.444 -31.025  1.00 21.43           O  
HETATM 1052  O   HOH A1388     -38.069  16.178 -23.281  1.00 35.17           O  
HETATM 1053  O   HOH A1389     -37.963  15.058 -41.491  1.00 34.43           O  
HETATM 1054  O   HOH A1390     -32.443  24.620 -34.426  1.00 25.11           O  
HETATM 1055  O   HOH A1391     -20.328   5.707 -19.970  1.00 36.90           O  
HETATM 1056  O   HOH A1392     -23.897   9.626 -43.664  1.00 25.88           O  
HETATM 1057  O   HOH A1393     -13.729  16.369 -26.003  1.00 33.05           O  
HETATM 1058  O   HOH A1394     -50.166   7.837 -31.182  1.00 29.23           O  
HETATM 1059  O   HOH A1395     -35.461  17.396 -41.685  1.00 10.29           O  
HETATM 1060  O   HOH A1396     -33.997  25.434 -27.836  1.00 36.86           O  
HETATM 1061  O   HOH A1397     -41.225  14.096 -32.630  1.00 35.75           O  
HETATM 1062  O   HOH A1398      -8.435  11.709 -30.476  1.00 17.23           O  
HETATM 1063  O   HOH A1399     -29.628   2.737 -51.387  1.00 28.52           O  
HETATM 1064  O   HOH A1400     -41.787   5.128 -50.758  1.00 40.25           O  
HETATM 1065  O   HOH A1401     -17.804   4.403 -34.856  1.00 38.88           O  
HETATM 1066  O   HOH A1402     -19.785   3.230 -31.438  1.00 23.92           O  
HETATM 1067  O   HOH A1403     -27.551   9.268 -49.278  1.00 31.83           O  
HETATM 1068  O   HOH A1404     -30.196  23.545 -28.766  1.00 24.73           O  
HETATM 1069  O   HOH A1405     -40.643  16.331 -32.573  1.00 26.13           O  
CONECT  948  954
CONECT  949  951
CONECT  950  955  954
CONECT  951  949  952  953
CONECT  952  951  956
CONECT  953  951  954
CONECT  954  953  948  950
CONECT  955  950  956  960
CONECT  956  955  952  957
CONECT  957  956  958
CONECT  958  957  959
CONECT  959  958  960
CONECT  960  955  959
CONECT  961  962  963
CONECT  962  961
CONECT  963  961  964
CONECT  964  963
END
