# Supplementary material for: Solvent-Site Prediction for Fragment Docking and Its Implication on Fragment-Based Drug Discovery
Source: J Chem Inf Model. 2025 Nov 24;65(23):12959–77. doi: 10.1021/acs.jcim.5c02352 (PMC12690578; doi:10.1021/acs.jcim.5c02352)
Supplement: Supplementary file 3 [file ci5c02352_si_003.zip › Frag2Lead_dataset/2016-17/rec-lead.pdb]

ATOM      1  N   GLY A1079     -12.846  44.759 -37.645  1.00 48.41           N  
ATOM      2  CA  GLY A1079     -12.761  44.559 -36.208  1.00 47.86           C  
ATOM      3  C   GLY A1079     -14.080  44.617 -35.462  1.00 51.08           C  
ATOM      4  O   GLY A1079     -14.198  45.348 -34.479  1.00 52.47           O  
ATOM      5  N   SER A1080     -15.068  43.836 -35.909  1.00 52.34           N  
ATOM      6  CA  SER A1080     -16.429  43.930 -35.392  1.00 48.04           C  
ATOM      7  C   SER A1080     -16.728  42.927 -34.278  1.00 48.60           C  
ATOM      8  O   SER A1080     -17.908  42.652 -34.013  1.00 45.42           O  
ATOM      9  CB  SER A1080     -17.454  43.820 -36.522  1.00 51.77           C  
ATOM     10  OG  SER A1080     -18.768  44.032 -36.027  1.00 56.61           O  
ATOM     11  N   ARG A1081     -15.688  42.363 -33.652  1.00 33.90           N  
ATOM     12  CA AARG A1081     -15.842  41.570 -32.431  0.53 34.31           C  
ATOM     13  CA BARG A1081     -15.764  41.527 -32.452  0.47 34.28           C  
ATOM     14  C   ARG A1081     -16.543  40.230 -32.657  1.00 28.66           C  
ATOM     15  O   ARG A1081     -17.095  39.666 -31.710  1.00 28.45           O  
ATOM     16  CB AARG A1081     -16.570  42.350 -31.319  0.53 35.34           C  
ATOM     17  CB BARG A1081     -16.226  42.311 -31.224  0.47 36.20           C  
ATOM     18  CG AARG A1081     -15.851  43.592 -30.775  0.53 34.95           C  
ATOM     19  CG BARG A1081     -15.080  43.037 -30.532  0.47 34.54           C  
ATOM     20  CD AARG A1081     -16.794  44.504 -29.959  0.53 33.72           C  
ATOM     21  CD BARG A1081     -14.702  42.322 -29.262  0.47 32.25           C  
ATOM     22  NE AARG A1081     -17.331  43.859 -28.759  0.53 30.40           N  
ATOM     23  NE BARG A1081     -15.875  42.196 -28.413  0.47 30.60           N  
ATOM     24  CZ AARG A1081     -18.187  44.430 -27.913  0.53 27.57           C  
ATOM     25  CZ BARG A1081     -16.140  41.148 -27.647  0.47 30.10           C  
ATOM     26  NH1AARG A1081     -18.621  43.762 -26.854  0.53 18.29           N1+
ATOM     27  NH1BARG A1081     -17.249  41.135 -26.922  0.47 24.99           N1+
ATOM     28  NH2AARG A1081     -18.616  45.668 -28.121  0.53 22.54           N  
ATOM     29  NH2BARG A1081     -15.311  40.115 -27.619  0.47 31.81           N  
ATOM     30  N   LYS A1082     -16.553  39.717 -33.884  1.00 25.20           N  
ATOM     31  CA  LYS A1082     -17.241  38.456 -34.156  1.00 25.82           C  
ATOM     32  C   LYS A1082     -16.636  37.313 -33.349  1.00 26.61           C  
ATOM     33  O   LYS A1082     -15.414  37.156 -33.265  1.00 26.97           O  
ATOM     34  CB  LYS A1082     -17.170  38.127 -35.647  1.00 29.19           C  
ATOM     35  CG  LYS A1082     -17.866  36.828 -36.042  1.00 35.62           C  
ATOM     36  CD  LYS A1082     -17.794  36.612 -37.550  1.00 37.58           C  
ATOM     37  CE  LYS A1082     -18.368  35.262 -37.951  1.00 38.87           C  
ATOM     38  NZ  LYS A1082     -19.792  35.113 -37.538  1.00 43.72           N1+
ATOM     39  N   LYS A1083     -17.498  36.495 -32.757  1.00 23.98           N  
ATOM     40  CA  LYS A1083     -17.029  35.320 -32.035  1.00 21.92           C  
ATOM     41  C   LYS A1083     -16.682  34.221 -33.032  1.00 24.35           C  
ATOM     42  O   LYS A1083     -17.517  33.824 -33.850  1.00 24.79           O  
ATOM     43  CB  LYS A1083     -18.105  34.837 -31.066  1.00 22.85           C  
ATOM     44  CG  LYS A1083     -17.807  33.476 -30.448  1.00 23.79           C  
ATOM     45  CD  LYS A1083     -16.540  33.476 -29.614  1.00 26.47           C  
ATOM     46  CE  LYS A1083     -16.297  32.093 -29.026  1.00 28.66           C  
ATOM     47  NZ  LYS A1083     -15.087  32.034 -28.158  1.00 35.00           N1+
ATOM     48  N   ILE A1084     -15.439  33.751 -32.978  1.00 21.48           N  
ATOM     49  CA  ILE A1084     -14.983  32.627 -33.778  1.00 23.72           C  
ATOM     50  C   ILE A1084     -14.754  31.473 -32.820  1.00 22.88           C  
ATOM     51  O   ILE A1084     -14.027  31.616 -31.831  1.00 24.76           O  
ATOM     52  CB  ILE A1084     -13.695  32.980 -34.536  1.00 22.18           C  
ATOM     53  CG1 ILE A1084     -13.923  34.196 -35.448  1.00 22.74           C  
ATOM     54  CG2 ILE A1084     -13.175  31.761 -35.290  1.00 24.91           C  
ATOM     55  CD1 ILE A1084     -14.860  33.960 -36.619  1.00 29.77           C  
ATOM     56  N   PHE A1085     -15.394  30.334 -33.079  1.00 22.69           N  
ATOM     57  CA  PHE A1085     -15.225  29.175 -32.215  1.00 20.35           C  
ATOM     58  C   PHE A1085     -14.099  28.305 -32.761  1.00 22.08           C  
ATOM     59  O   PHE A1085     -14.139  27.883 -33.920  1.00 26.50           O  
ATOM     60  CB  PHE A1085     -16.517  28.356 -32.142  1.00 22.11           C  
ATOM     61  CG  PHE A1085     -17.672  29.077 -31.497  1.00 22.02           C  
ATOM     62  CD1 PHE A1085     -17.825  29.081 -30.123  1.00 25.05           C  
ATOM     63  CD2 PHE A1085     -18.594  29.753 -32.271  1.00 21.22           C  
ATOM     64  CE1 PHE A1085     -18.897  29.747 -29.532  1.00 26.57           C  
ATOM     65  CE2 PHE A1085     -19.669  30.428 -31.687  1.00 21.52           C  
ATOM     66  CZ  PHE A1085     -19.806  30.419 -30.316  1.00 22.38           C  
ATOM     67  N   LYS A1086     -13.114  28.043 -31.938  1.00 25.88           N  
ATOM     68  CA  LYS A1086     -12.100  27.138 -32.439  1.00 25.90           C  
ATOM     69  C   LYS A1086     -12.563  25.692 -32.255  1.00 25.41           C  
ATOM     70  O   LYS A1086     -13.391  25.397 -31.382  1.00 24.23           O  
ATOM     71  CB  LYS A1086     -10.765  27.384 -31.739  1.00 28.60           C  
ATOM     72  CG  LYS A1086     -10.772  27.112 -30.250  1.00 27.84           C  
ATOM     73  CD  LYS A1086      -9.441  27.537 -29.610  1.00 31.40           C  
ATOM     74  CE  LYS A1086      -9.393  27.160 -28.135  1.00 32.80           C  
ATOM     75  NZ  LYS A1086      -8.096  27.533 -27.486  1.00 30.76           N1+
ATOM     76  N   PRO A1087     -12.067  24.786 -33.094  1.00 23.25           N  
ATOM     77  CA  PRO A1087     -12.555  23.397 -33.047  1.00 26.06           C  
ATOM     78  C   PRO A1087     -12.477  22.751 -31.677  1.00 26.23           C  
ATOM     79  O   PRO A1087     -13.419  22.052 -31.287  1.00 23.86           O  
ATOM     80  CB  PRO A1087     -11.667  22.692 -34.077  1.00 29.18           C  
ATOM     81  CG  PRO A1087     -11.355  23.765 -35.071  1.00 32.11           C  
ATOM     82  CD  PRO A1087     -11.165  25.010 -34.237  1.00 28.09           C  
ATOM     83  N   GLU A1088     -11.392  22.955 -30.926  1.00 26.30           N  
ATOM     84  CA  GLU A1088     -11.268  22.299 -29.628  1.00 26.88           C  
ATOM     85  C   GLU A1088     -12.257  22.854 -28.612  1.00 28.86           C  
ATOM     86  O   GLU A1088     -12.718  22.118 -27.732  1.00 30.10           O  
ATOM     87  CB  GLU A1088      -9.831  22.419 -29.112  1.00 29.88           C  
ATOM     88  CG  GLU A1088      -9.597  21.823 -27.737  1.00 31.43           C  
ATOM     89  CD  GLU A1088      -9.884  20.331 -27.664  1.00 35.78           C  
ATOM     90  OE1 GLU A1088      -9.806  19.647 -28.706  1.00 36.51           O  
ATOM     91  OE2 GLU A1088     -10.183  19.838 -26.559  1.00 43.69           O1-
ATOM     92  N   GLU A1089     -12.591  24.140 -28.720  1.00 24.96           N  
ATOM     93  CA  GLU A1089     -13.620  24.728 -27.874  1.00 25.05           C  
ATOM     94  C   GLU A1089     -14.950  24.026 -28.094  1.00 21.12           C  
ATOM     95  O   GLU A1089     -15.629  23.641 -27.133  1.00 25.74           O  
ATOM     96  CB  GLU A1089     -13.741  26.214 -28.197  1.00 29.43           C  
ATOM     97  CG  GLU A1089     -14.747  26.986 -27.375  1.00 28.15           C  
ATOM     98  CD  GLU A1089     -14.784  28.451 -27.794  1.00 32.30           C  
ATOM     99  OE1 GLU A1089     -15.337  29.274 -27.043  1.00 44.95           O  
ATOM    100  OE2 GLU A1089     -14.254  28.765 -28.883  1.00 35.85           O1-
ATOM    101  N   LEU A1090     -15.330  23.835 -29.360  1.00 24.03           N  
ATOM    102  CA  LEU A1090     -16.600  23.170 -29.639  1.00 21.49           C  
ATOM    103  C   LEU A1090     -16.548  21.706 -29.230  1.00 24.24           C  
ATOM    104  O   LEU A1090     -17.511  21.189 -28.648  1.00 23.02           O  
ATOM    105  CB  LEU A1090     -16.958  23.311 -31.116  1.00 21.91           C  
ATOM    106  CG  LEU A1090     -17.214  24.747 -31.580  1.00 21.15           C  
ATOM    107  CD1 LEU A1090     -17.443  24.763 -33.070  1.00 26.15           C  
ATOM    108  CD2 LEU A1090     -18.419  25.319 -30.880  1.00 24.60           C  
ATOM    109  N   ARG A1091     -15.435  21.022 -29.513  1.00 23.82           N  
ATOM    110  CA  ARG A1091     -15.345  19.600 -29.188  1.00 24.64           C  
ATOM    111  C   ARG A1091     -15.442  19.369 -27.684  1.00 25.83           C  
ATOM    112  O   ARG A1091     -16.208  18.517 -27.223  1.00 24.11           O  
ATOM    113  CB  ARG A1091     -14.047  19.007 -29.750  1.00 27.97           C  
ATOM    114  CG  ARG A1091     -14.066  17.487 -29.872  1.00 29.07           C  
ATOM    115  CD  ARG A1091     -12.656  16.893 -29.821  1.00 34.71           C  
ATOM    116  NE  ARG A1091     -11.953  17.322 -28.617  1.00 38.21           N  
ATOM    117  CZ  ARG A1091     -12.161  16.793 -27.414  1.00 45.18           C  
ATOM    118  NH1 ARG A1091     -13.045  15.812 -27.267  1.00 41.74           N1+
ATOM    119  NH2 ARG A1091     -11.496  17.243 -26.359  1.00 43.20           N  
ATOM    120  N   GLN A1092     -14.678  20.128 -26.898  1.00 23.96           N  
ATOM    121  CA  GLN A1092     -14.686  19.963 -25.448  1.00 26.37           C  
ATOM    122  C   GLN A1092     -16.059  20.254 -24.852  1.00 27.67           C  
ATOM    123  O   GLN A1092     -16.491  19.580 -23.909  1.00 25.74           O  
ATOM    124  CB  GLN A1092     -13.615  20.869 -24.831  1.00 30.03           C  
ATOM    125  CG  GLN A1092     -13.591  20.891 -23.316  1.00 38.17           C  
ATOM    126  CD  GLN A1092     -12.404  20.144 -22.748  1.00 57.65           C  
ATOM    127  NE2 GLN A1092     -11.912  20.595 -21.598  1.00 62.71           N  
ATOM    128  OE1 GLN A1092     -11.929  19.175 -23.338  1.00 57.65           O  
ATOM    129  N   ALA A1093     -16.767  21.246 -25.394  1.00 24.56           N  
ATOM    130  CA  ALA A1093     -18.058  21.624 -24.835  1.00 24.94           C  
ATOM    131  C   ALA A1093     -19.159  20.656 -25.250  1.00 22.36           C  
ATOM    132  O   ALA A1093     -19.993  20.278 -24.424  1.00 21.51           O  
ATOM    133  CB  ALA A1093     -18.425  23.047 -25.263  1.00 24.70           C  
ATOM    134  N   LEU A1094     -19.162  20.235 -26.517  1.00 20.64           N  
ATOM    135  CA  LEU A1094     -20.308  19.523 -27.075  1.00 21.24           C  
ATOM    136  C   LEU A1094     -20.151  18.014 -27.008  1.00 20.28           C  
ATOM    137  O   LEU A1094     -21.163  17.304 -26.999  1.00 20.06           O  
ATOM    138  CB  LEU A1094     -20.543  19.941 -28.534  1.00 19.57           C  
ATOM    139  CG  LEU A1094     -20.817  21.441 -28.731  1.00 18.83           C  
ATOM    140  CD1 LEU A1094     -20.786  21.771 -30.202  1.00 19.75           C  
ATOM    141  CD2 LEU A1094     -22.168  21.810 -28.119  1.00 22.38           C  
ATOM    142  N   MET A1095     -18.926  17.496 -26.954  1.00 20.43           N  
ATOM    143  CA  MET A1095     -18.777  16.045 -26.899  1.00 19.96           C  
ATOM    144  C   MET A1095     -19.502  15.402 -25.722  1.00 20.65           C  
ATOM    145  O   MET A1095     -20.080  14.317 -25.920  1.00 21.27           O  
ATOM    146  CB  MET A1095     -17.299  15.636 -26.958  1.00 23.84           C  
ATOM    147  CG  MET A1095     -17.103  14.141 -27.172  1.00 28.17           C  
ATOM    148  SD  MET A1095     -17.612  13.677 -28.836  1.00 28.85           S  
ATOM    149  CE  MET A1095     -16.287  14.402 -29.797  1.00 35.49           C  
ATOM    150  N   PRO A1096     -19.554  15.991 -24.524  1.00 20.43           N  
ATOM    151  CA  PRO A1096     -20.307  15.341 -23.443  1.00 21.54           C  
ATOM    152  C   PRO A1096     -21.783  15.178 -23.754  1.00 22.01           C  
ATOM    153  O   PRO A1096     -22.415  14.238 -23.255  1.00 22.17           O  
ATOM    154  CB  PRO A1096     -20.070  16.262 -22.244  1.00 24.03           C  
ATOM    155  CG  PRO A1096     -18.743  16.899 -22.537  1.00 23.85           C  
ATOM    156  CD  PRO A1096     -18.743  17.119 -24.015  1.00 25.54           C  
ATOM    157  N   THR A1097     -22.362  16.050 -24.582  1.00 19.77           N  
ATOM    158  CA  THR A1097     -23.764  15.855 -24.928  1.00 19.44           C  
ATOM    159  C   THR A1097     -23.933  14.698 -25.904  1.00 19.05           C  
ATOM    160  O   THR A1097     -24.934  13.969 -25.831  1.00 20.24           O  
ATOM    161  CB  THR A1097     -24.392  17.152 -25.462  1.00 20.55           C  
ATOM    162  CG2 THR A1097     -24.133  18.305 -24.506  1.00 21.60           C  
ATOM    163  OG1 THR A1097     -23.895  17.470 -26.773  1.00 19.52           O  
ATOM    164  N   LEU A1098     -22.973  14.499 -26.805  1.00 18.56           N  
ATOM    165  CA  LEU A1098     -23.002  13.360 -27.709  1.00 18.81           C  
ATOM    166  C   LEU A1098     -22.767  12.068 -26.943  1.00 20.84           C  
ATOM    167  O   LEU A1098     -23.419  11.049 -27.213  1.00 21.48           O  
ATOM    168  CB  LEU A1098     -21.936  13.536 -28.792  1.00 20.05           C  
ATOM    169  CG  LEU A1098     -22.194  12.753 -30.079  1.00 21.53           C  
ATOM    170  CD1 LEU A1098     -23.486  13.225 -30.772  1.00 21.25           C  
ATOM    171  CD2 LEU A1098     -20.998  12.858 -31.024  1.00 23.12           C  
ATOM    172  N   GLU A1099     -21.843  12.095 -25.980  1.00 19.48           N  
ATOM    173  CA  GLU A1099     -21.586  10.912 -25.168  1.00 21.54           C  
ATOM    174  C   GLU A1099     -22.814  10.515 -24.373  1.00 21.79           C  
ATOM    175  O   GLU A1099     -23.056   9.317 -24.179  1.00 21.61           O  
ATOM    176  CB  GLU A1099     -20.385  11.154 -24.248  1.00 23.52           C  
ATOM    177  CG  GLU A1099     -19.087  11.167 -25.049  1.00 32.42           C  
ATOM    178  CD  GLU A1099     -17.882  11.739 -24.318  1.00 46.74           C  
ATOM    179  OE1 GLU A1099     -18.047  12.570 -23.394  1.00 46.15           O  
ATOM    180  OE2 GLU A1099     -16.752  11.359 -24.699  1.00 45.83           O1-
ATOM    181  N   ALA A1100     -23.602  11.491 -23.922  1.00 20.17           N  
ATOM    182  CA  ALA A1100     -24.835  11.173 -23.205  1.00 19.75           C  
ATOM    183  C   ALA A1100     -25.798  10.398 -24.084  1.00 22.62           C  
ATOM    184  O   ALA A1100     -26.543   9.546 -23.590  1.00 21.53           O  
ATOM    185  CB  ALA A1100     -25.503  12.457 -22.725  1.00 20.80           C  
ATOM    186  N   LEU A1101     -25.828  10.694 -25.376  1.00 19.17           N  
ATOM    187  CA  LEU A1101     -26.648   9.905 -26.288  1.00 18.59           C  
ATOM    188  C   LEU A1101     -26.054   8.516 -26.481  1.00 19.67           C  
ATOM    189  O   LEU A1101     -26.771   7.505 -26.411  1.00 20.86           O  
ATOM    190  CB  LEU A1101     -26.762  10.626 -27.631  1.00 20.08           C  
ATOM    191  CG  LEU A1101     -27.330  12.048 -27.619  1.00 17.27           C  
ATOM    192  CD1 LEU A1101     -27.572  12.524 -29.056  1.00 22.60           C  
ATOM    193  CD2 LEU A1101     -28.616  12.123 -26.800  1.00 20.79           C  
ATOM    194  N   TYR A1102     -24.737   8.445 -26.714  1.00 19.84           N  
ATOM    195  CA  TYR A1102     -24.073   7.160 -26.912  1.00 20.06           C  
ATOM    196  C   TYR A1102     -24.267   6.238 -25.712  1.00 20.28           C  
ATOM    197  O   TYR A1102     -24.426   5.021 -25.876  1.00 24.20           O  
ATOM    198  CB  TYR A1102     -22.581   7.390 -27.162  1.00 21.65           C  
ATOM    199  CG  TYR A1102     -21.863   6.190 -27.743  1.00 31.30           C  
ATOM    200  CD1 TYR A1102     -21.282   5.238 -26.911  1.00 32.27           C  
ATOM    201  CD2 TYR A1102     -21.771   6.004 -29.120  1.00 29.09           C  
ATOM    202  CE1 TYR A1102     -20.624   4.129 -27.429  1.00 32.45           C  
ATOM    203  CE2 TYR A1102     -21.105   4.897 -29.650  1.00 34.89           C  
ATOM    204  CZ  TYR A1102     -20.538   3.966 -28.796  1.00 34.12           C  
ATOM    205  OH  TYR A1102     -19.882   2.864 -29.303  1.00 38.50           O  
ATOM    206  N   ARG A1103     -24.278   6.800 -24.497  1.00 20.25           N  
ATOM    207  CA  ARG A1103     -24.441   5.993 -23.284  1.00 23.09           C  
ATOM    208  C   ARG A1103     -25.777   5.271 -23.224  1.00 23.10           C  
ATOM    209  O   ARG A1103     -25.907   4.301 -22.469  1.00 26.64           O  
ATOM    210  CB  ARG A1103     -24.325   6.868 -22.035  1.00 26.44           C  
ATOM    211  CG  ARG A1103     -22.908   7.243 -21.674  1.00 35.98           C  
ATOM    212  CD  ARG A1103     -22.815   7.656 -20.216  1.00 40.98           C  
ATOM    213  NE  ARG A1103     -23.597   8.854 -19.925  1.00 44.21           N  
ATOM    214  CZ  ARG A1103     -23.141  10.092 -20.082  1.00 36.70           C  
ATOM    215  NH1 ARG A1103     -21.909  10.290 -20.525  1.00 40.02           N1+
ATOM    216  NH2 ARG A1103     -23.912  11.128 -19.790  1.00 36.57           N  
ATOM    217  N   GLN A1104     -26.787   5.711 -23.967  1.00 19.82           N  
ATOM    218  CA  GLN A1104     -28.103   5.091 -23.837  1.00 19.22           C  
ATOM    219  C   GLN A1104     -28.109   3.721 -24.505  1.00 20.24           C  
ATOM    220  O   GLN A1104     -27.864   3.598 -25.707  1.00 20.02           O  
ATOM    221  CB  GLN A1104     -29.176   5.981 -24.452  1.00 19.58           C  
ATOM    222  CG  GLN A1104     -29.175   7.422 -23.948  1.00 20.80           C  
ATOM    223  CD  GLN A1104     -29.310   7.519 -22.445  1.00 24.82           C  
ATOM    224  NE2 GLN A1104     -28.406   8.269 -21.812  1.00 25.16           N  
ATOM    225  OE1 GLN A1104     -30.217   6.931 -21.856  1.00 23.91           O  
ATOM    226  N   ASP A1105     -28.396   2.682 -23.719  1.00 21.83           N  
ATOM    227  CA  ASP A1105     -28.411   1.313 -24.210  1.00 23.80           C  
ATOM    228  C   ASP A1105     -29.762   0.775 -23.768  1.00 22.24           C  
ATOM    229  O   ASP A1105     -30.037   0.734 -22.551  1.00 24.38           O  
ATOM    230  CB  ASP A1105     -27.268   0.546 -23.544  1.00 23.72           C  
ATOM    231  CG  ASP A1105     -27.104  -0.863 -24.086  1.00 29.56           C  
ATOM    232  OD1 ASP A1105     -28.028  -1.388 -24.730  1.00 27.20           O  
ATOM    233  OD2 ASP A1105     -26.040  -1.462 -23.832  1.00 41.75           O1-
ATOM    234  N   PRO A1106     -30.641   0.353 -24.697  1.00 20.78           N  
ATOM    235  CA  PRO A1106     -30.402   0.063 -26.115  1.00 19.70           C  
ATOM    236  C   PRO A1106     -30.607   1.235 -27.070  1.00 19.10           C  
ATOM    237  O   PRO A1106     -30.403   1.047 -28.264  1.00 20.21           O  
ATOM    238  CB  PRO A1106     -31.471  -0.996 -26.416  1.00 21.58           C  
ATOM    239  CG  PRO A1106     -32.630  -0.554 -25.578  1.00 20.32           C  
ATOM    240  CD  PRO A1106     -32.006  -0.036 -24.283  1.00 20.49           C  
ATOM    241  N   GLU A1107     -31.019   2.403 -26.567  1.00 17.45           N  
ATOM    242  CA  GLU A1107     -31.649   3.375 -27.460  1.00 16.38           C  
ATOM    243  C   GLU A1107     -30.692   3.979 -28.483  1.00 17.51           C  
ATOM    244  O   GLU A1107     -31.145   4.362 -29.569  1.00 17.90           O  
ATOM    245  CB  GLU A1107     -32.353   4.455 -26.652  1.00 16.41           C  
ATOM    246  CG  GLU A1107     -33.540   3.899 -25.856  1.00 16.15           C  
ATOM    247  CD  GLU A1107     -33.198   3.512 -24.427  1.00 19.56           C  
ATOM    248  OE1 GLU A1107     -34.158   3.312 -23.646  1.00 23.95           O  
ATOM    249  OE2 GLU A1107     -32.002   3.432 -24.064  1.00 19.58           O1-
ATOM    250  N   SER A1108     -29.390   4.047 -28.191  1.00 17.40           N  
ATOM    251  CA  SER A1108     -28.470   4.607 -29.173  1.00 16.99           C  
ATOM    252  C   SER A1108     -28.053   3.594 -30.231  1.00 18.86           C  
ATOM    253  O   SER A1108     -27.442   3.980 -31.234  1.00 18.78           O  
ATOM    254  CB  SER A1108     -27.214   5.146 -28.486  1.00 17.77           C  
ATOM    255  OG  SER A1108     -26.409   4.073 -28.008  1.00 21.00           O  
ATOM    256  N   LEU A1109     -28.345   2.307 -30.028  1.00 19.42           N  
ATOM    257  CA  LEU A1109     -27.783   1.292 -30.918  1.00 19.92           C  
ATOM    258  C   LEU A1109     -28.123   1.494 -32.390  1.00 20.01           C  
ATOM    259  O   LEU A1109     -27.210   1.351 -33.223  1.00 20.76           O  
ATOM    260  CB  LEU A1109     -28.118  -0.119 -30.407  1.00 20.60           C  
ATOM    261  CG  LEU A1109     -27.560  -0.438 -29.012  1.00 22.34           C  
ATOM    262  CD1 LEU A1109     -28.057  -1.819 -28.550  1.00 24.43           C  
ATOM    263  CD2 LEU A1109     -26.053  -0.369 -28.970  1.00 25.35           C  
ATOM    264  N   PRO A1110     -29.349   1.862 -32.779  1.00 18.41           N  
ATOM    265  CA  PRO A1110     -29.628   2.086 -34.210  1.00 18.34           C  
ATOM    266  C   PRO A1110     -28.914   3.287 -34.798  1.00 18.36           C  
ATOM    267  O   PRO A1110     -28.920   3.422 -36.023  1.00 19.91           O  
ATOM    268  CB  PRO A1110     -31.148   2.308 -34.244  1.00 20.19           C  
ATOM    269  CG  PRO A1110     -31.660   1.693 -32.942  1.00 20.93           C  
ATOM    270  CD  PRO A1110     -30.579   1.968 -31.964  1.00 19.99           C  
ATOM    271  N   PHE A1111     -28.338   4.148 -33.963  1.00 18.30           N  
ATOM    272  CA  PHE A1111     -27.830   5.456 -34.351  1.00 17.36           C  
ATOM    273  C   PHE A1111     -26.321   5.569 -34.263  1.00 18.95           C  
ATOM    274  O   PHE A1111     -25.777   6.621 -34.604  1.00 19.36           O  
ATOM    275  CB  PHE A1111     -28.491   6.520 -33.472  1.00 18.44           C  
ATOM    276  CG  PHE A1111     -29.981   6.471 -33.534  1.00 17.07           C  
ATOM    277  CD1 PHE A1111     -30.714   5.857 -32.536  1.00 19.06           C  
ATOM    278  CD2 PHE A1111     -30.652   6.966 -34.636  1.00 19.90           C  
ATOM    279  CE1 PHE A1111     -32.088   5.782 -32.607  1.00 20.44           C  
ATOM    280  CE2 PHE A1111     -32.038   6.887 -34.710  1.00 21.42           C  
ATOM    281  CZ  PHE A1111     -32.749   6.295 -33.687  1.00 19.33           C  
ATOM    282  N   ARG A1112     -25.625   4.529 -33.816  1.00 19.39           N  
ATOM    283  CA  ARG A1112     -24.186   4.638 -33.601  1.00 18.82           C  
ATOM    284  C   ARG A1112     -23.370   4.533 -34.882  1.00 19.80           C  
ATOM    285  O   ARG A1112     -22.153   4.746 -34.829  1.00 25.25           O  
ATOM    286  CB  ARG A1112     -23.716   3.558 -32.611  1.00 19.58           C  
ATOM    287  CG  ARG A1112     -24.148   3.770 -31.170  1.00 19.62           C  
ATOM    288  CD  ARG A1112     -23.616   2.634 -30.301  1.00 20.33           C  
ATOM    289  NE  ARG A1112     -23.928   2.869 -28.898  1.00 22.35           N  
ATOM    290  CZ  ARG A1112     -23.504   2.102 -27.895  1.00 23.33           C  
ATOM    291  NH1 ARG A1112     -22.739   1.041 -28.142  1.00 28.51           N1+
ATOM    292  NH2 ARG A1112     -23.846   2.404 -26.649  1.00 23.50           N  
ATOM    293  N   GLN A1113     -23.975   4.198 -36.008  1.00 18.19           N  
ATOM    294  CA  GLN A1113     -23.249   3.982 -37.250  1.00 20.75           C  
ATOM    295  C   GLN A1113     -24.097   4.464 -38.407  1.00 23.92           C  
ATOM    296  O   GLN A1113     -25.327   4.528 -38.295  1.00 20.58           O  
ATOM    297  CB  GLN A1113     -22.914   2.498 -37.472  1.00 22.13           C  
ATOM    298  CG  GLN A1113     -24.118   1.555 -37.475  1.00 26.80           C  
ATOM    299  CD  GLN A1113     -24.750   1.371 -36.094  1.00 26.45           C  
ATOM    300  NE2 GLN A1113     -26.057   1.635 -35.995  1.00 21.83           N  
ATOM    301  OE1 GLN A1113     -24.066   1.010 -35.126  1.00 27.89           O  
ATOM    302  N   PRO A1114     -23.483   4.792 -39.547  1.00 19.26           N  
ATOM    303  CA  PRO A1114     -24.269   5.250 -40.698  1.00 20.46           C  
ATOM    304  C   PRO A1114     -25.256   4.183 -41.155  1.00 22.68           C  
ATOM    305  O   PRO A1114     -24.955   2.987 -41.136  1.00 22.40           O  
ATOM    306  CB  PRO A1114     -23.205   5.541 -41.764  1.00 22.16           C  
ATOM    307  CG  PRO A1114     -21.975   5.801 -40.986  1.00 22.81           C  
ATOM    308  CD  PRO A1114     -22.033   4.913 -39.791  1.00 22.23           C  
ATOM    309  N   VAL A1115     -26.463   4.631 -41.530  1.00 20.69           N  
ATOM    310  CA  VAL A1115     -27.486   3.719 -42.034  1.00 23.18           C  
ATOM    311  C   VAL A1115     -26.998   3.061 -43.314  1.00 22.54           C  
ATOM    312  O   VAL A1115     -26.556   3.735 -44.256  1.00 22.62           O  
ATOM    313  CB  VAL A1115     -28.816   4.459 -42.262  1.00 21.57           C  
ATOM    314  CG1 VAL A1115     -29.885   3.480 -42.765  1.00 23.42           C  
ATOM    315  CG2 VAL A1115     -29.276   5.142 -40.976  1.00 24.20           C  
ATOM    316  N   ASP A1116     -27.102   1.732 -43.363  1.00 21.17           N  
ATOM    317  CA  ASP A1116     -26.649   0.920 -44.491  1.00 24.19           C  
ATOM    318  C   ASP A1116     -27.884   0.210 -45.032  1.00 25.62           C  
ATOM    319  O   ASP A1116     -28.227  -0.892 -44.579  1.00 27.23           O  
ATOM    320  CB  ASP A1116     -25.593  -0.076 -44.007  1.00 25.93           C  
ATOM    321  CG  ASP A1116     -24.958  -0.866 -45.135  1.00 31.46           C  
ATOM    322  OD1 ASP A1116     -25.570  -0.998 -46.213  1.00 33.31           O  
ATOM    323  OD2 ASP A1116     -23.838  -1.387 -44.918  1.00 32.54           O1-
ATOM    324  N   PRO A1117     -28.597   0.813 -45.988  1.00 24.21           N  
ATOM    325  CA  PRO A1117     -29.911   0.264 -46.379  1.00 26.26           C  
ATOM    326  C   PRO A1117     -29.877  -1.166 -46.894  1.00 28.19           C  
ATOM    327  O   PRO A1117     -30.779  -1.950 -46.575  1.00 30.00           O  
ATOM    328  CB  PRO A1117     -30.399   1.262 -47.439  1.00 25.09           C  
ATOM    329  CG  PRO A1117     -29.751   2.550 -47.030  1.00 25.98           C  
ATOM    330  CD  PRO A1117     -28.374   2.159 -46.543  1.00 26.36           C  
ATOM    331  N   GLN A1118     -28.860  -1.544 -47.669  1.00 29.48           N  
ATOM    332  CA  GLN A1118     -28.813  -2.914 -48.174  1.00 34.73           C  
ATOM    333  C   GLN A1118     -28.552  -3.908 -47.048  1.00 30.63           C  
ATOM    334  O   GLN A1118     -29.188  -4.962 -46.975  1.00 37.05           O  
ATOM    335  CB  GLN A1118     -27.782  -3.053 -49.297  1.00 41.64           C  
ATOM    336  CG  GLN A1118     -28.042  -2.164 -50.483  1.00 47.27           C  
ATOM    337  CD  GLN A1118     -29.420  -2.375 -51.059  1.00 55.04           C  
ATOM    338  NE2 GLN A1118     -30.136  -1.273 -51.277  1.00 49.80           N  
ATOM    339  OE1 GLN A1118     -29.844  -3.508 -51.296  1.00 61.93           O  
ATOM    340  N   LEU A1119     -27.637  -3.576 -46.139  1.00 30.49           N  
ATOM    341  CA  LEU A1119     -27.353  -4.462 -45.015  1.00 28.34           C  
ATOM    342  C   LEU A1119     -28.575  -4.638 -44.120  1.00 32.08           C  
ATOM    343  O   LEU A1119     -28.867  -5.750 -43.667  1.00 33.06           O  
ATOM    344  CB  LEU A1119     -26.176  -3.899 -44.219  1.00 37.48           C  
ATOM    345  CG  LEU A1119     -25.697  -4.715 -43.019  1.00 39.22           C  
ATOM    346  CD1 LEU A1119     -25.168  -6.055 -43.488  1.00 38.70           C  
ATOM    347  CD2 LEU A1119     -24.637  -3.969 -42.216  1.00 41.13           C  
ATOM    348  N   LEU A1120     -29.306  -3.553 -43.863  1.00 27.09           N  
ATOM    349  CA  LEU A1120     -30.477  -3.598 -42.997  1.00 28.54           C  
ATOM    350  C   LEU A1120     -31.721  -4.117 -43.699  1.00 29.60           C  
ATOM    351  O   LEU A1120     -32.705  -4.425 -43.021  1.00 35.68           O  
ATOM    352  CB  LEU A1120     -30.774  -2.199 -42.458  1.00 28.88           C  
ATOM    353  CG  LEU A1120     -29.656  -1.583 -41.630  1.00 27.52           C  
ATOM    354  CD1 LEU A1120     -29.979  -0.117 -41.332  1.00 26.69           C  
ATOM    355  CD2 LEU A1120     -29.445  -2.359 -40.341  1.00 28.35           C  
ATOM    356  N   GLY A1121     -31.713  -4.197 -45.027  1.00 29.08           N  
ATOM    357  CA  GLY A1121     -32.895  -4.616 -45.749  1.00 30.26           C  
ATOM    358  C   GLY A1121     -33.967  -3.557 -45.850  1.00 34.87           C  
ATOM    359  O   GLY A1121     -35.157  -3.886 -45.870  1.00 35.84           O  
ATOM    360  N   ILE A1122     -33.577  -2.287 -45.922  1.00 31.55           N  
ATOM    361  CA  ILE A1122     -34.534  -1.198 -46.091  1.00 30.89           C  
ATOM    362  C   ILE A1122     -34.181  -0.429 -47.362  1.00 31.41           C  
ATOM    363  O   ILE A1122     -33.756   0.737 -47.299  1.00 27.49           O  
ATOM    364  CB  ILE A1122     -34.613  -0.321 -44.829  1.00 28.18           C  
ATOM    365  CG1 ILE A1122     -33.222   0.090 -44.342  1.00 26.66           C  
ATOM    366  CG2 ILE A1122     -35.337  -1.072 -43.721  1.00 29.10           C  
ATOM    367  CD1 ILE A1122     -33.246   1.183 -43.286  1.00 25.55           C  
ATOM    368  N   PRO A1123     -34.357  -1.037 -48.543  1.00 32.01           N  
ATOM    369  CA  PRO A1123     -33.832  -0.428 -49.779  1.00 32.36           C  
ATOM    370  C   PRO A1123     -34.496   0.880 -50.184  1.00 30.39           C  
ATOM    371  O   PRO A1123     -33.946   1.582 -51.047  1.00 31.27           O  
ATOM    372  CB  PRO A1123     -34.047  -1.523 -50.834  1.00 35.94           C  
ATOM    373  CG  PRO A1123     -35.149  -2.373 -50.286  1.00 36.17           C  
ATOM    374  CD  PRO A1123     -34.979  -2.350 -48.793  1.00 38.41           C  
ATOM    375  N   ASP A1124     -35.645   1.236 -49.609  1.00 27.55           N  
ATOM    376  CA  ASP A1124     -36.291   2.504 -49.924  1.00 26.28           C  
ATOM    377  C   ASP A1124     -35.796   3.651 -49.053  1.00 23.73           C  
ATOM    378  O   ASP A1124     -36.316   4.764 -49.173  1.00 25.85           O  
ATOM    379  CB  ASP A1124     -37.821   2.388 -49.801  1.00 31.72           C  
ATOM    380  CG  ASP A1124     -38.288   2.197 -48.363  1.00 31.54           C  
ATOM    381  OD1 ASP A1124     -37.478   1.785 -47.513  1.00 29.03           O  
ATOM    382  OD2 ASP A1124     -39.485   2.439 -48.086  1.00 38.38           O1-
ATOM    383  N   TYR A1125     -34.798   3.408 -48.199  1.00 24.79           N  
ATOM    384  CA  TYR A1125     -34.421   4.398 -47.191  1.00 21.53           C  
ATOM    385  C   TYR A1125     -34.074   5.738 -47.819  1.00 21.35           C  
ATOM    386  O   TYR A1125     -34.564   6.784 -47.383  1.00 21.51           O  
ATOM    387  CB  TYR A1125     -33.258   3.880 -46.340  1.00 21.76           C  
ATOM    388  CG  TYR A1125     -32.866   4.836 -45.234  1.00 21.50           C  
ATOM    389  CD1 TYR A1125     -33.616   4.916 -44.068  1.00 19.21           C  
ATOM    390  CD2 TYR A1125     -31.747   5.647 -45.350  1.00 20.80           C  
ATOM    391  CE1 TYR A1125     -33.276   5.779 -43.057  1.00 20.09           C  
ATOM    392  CE2 TYR A1125     -31.387   6.517 -44.344  1.00 20.28           C  
ATOM    393  CZ  TYR A1125     -32.162   6.580 -43.198  1.00 19.84           C  
ATOM    394  OH  TYR A1125     -31.798   7.439 -42.198  1.00 19.34           O  
ATOM    395  N   PHE A1126     -33.231   5.731 -48.859  1.00 22.58           N  
ATOM    396  CA  PHE A1126     -32.802   6.987 -49.462  1.00 23.12           C  
ATOM    397  C   PHE A1126     -33.842   7.609 -50.392  1.00 22.39           C  
ATOM    398  O   PHE A1126     -33.642   8.741 -50.840  1.00 28.41           O  
ATOM    399  CB  PHE A1126     -31.457   6.807 -50.165  1.00 23.99           C  
ATOM    400  CG  PHE A1126     -30.306   6.610 -49.210  1.00 24.98           C  
ATOM    401  CD1 PHE A1126     -30.131   7.468 -48.128  1.00 26.04           C  
ATOM    402  CD2 PHE A1126     -29.429   5.562 -49.378  1.00 25.01           C  
ATOM    403  CE1 PHE A1126     -29.084   7.291 -47.239  1.00 27.71           C  
ATOM    404  CE2 PHE A1126     -28.362   5.381 -48.500  1.00 29.31           C  
ATOM    405  CZ  PHE A1126     -28.201   6.248 -47.420  1.00 26.51           C  
ATOM    406  N   ASP A1127     -34.948   6.913 -50.678  1.00 24.75           N  
ATOM    407  CA  ASP A1127     -36.072   7.599 -51.305  1.00 26.33           C  
ATOM    408  C   ASP A1127     -36.724   8.570 -50.331  1.00 28.36           C  
ATOM    409  O   ASP A1127     -37.263   9.607 -50.742  1.00 31.76           O  
ATOM    410  CB  ASP A1127     -37.123   6.594 -51.763  1.00 29.09           C  
ATOM    411  CG  ASP A1127     -36.595   5.617 -52.776  1.00 34.99           C  
ATOM    412  OD1 ASP A1127     -35.668   5.986 -53.527  1.00 41.12           O  
ATOM    413  OD2 ASP A1127     -37.120   4.486 -52.827  1.00 45.95           O1-
ATOM    414  N   ILE A1128     -36.677   8.250 -49.042  1.00 22.91           N  
ATOM    415  CA  ILE A1128     -37.356   9.025 -48.017  1.00 23.55           C  
ATOM    416  C   ILE A1128     -36.396   9.956 -47.288  1.00 21.54           C  
ATOM    417  O   ILE A1128     -36.717  11.118 -47.047  1.00 24.48           O  
ATOM    418  CB  ILE A1128     -38.062   8.054 -47.045  1.00 26.15           C  
ATOM    419  CG1 ILE A1128     -39.176   7.292 -47.777  1.00 27.14           C  
ATOM    420  CG2 ILE A1128     -38.633   8.793 -45.842  1.00 24.97           C  
ATOM    421  CD1 ILE A1128     -39.605   6.046 -47.077  1.00 36.96           C  
ATOM    422  N   VAL A1129     -35.202   9.466 -46.955  1.00 21.44           N  
ATOM    423  CA  VAL A1129     -34.201  10.238 -46.225  1.00 20.44           C  
ATOM    424  C   VAL A1129     -33.140  10.713 -47.219  1.00 20.85           C  
ATOM    425  O   VAL A1129     -32.302   9.927 -47.673  1.00 24.06           O  
ATOM    426  CB  VAL A1129     -33.580   9.406 -45.096  1.00 19.53           C  
ATOM    427  CG1 VAL A1129     -32.413  10.155 -44.454  1.00 20.42           C  
ATOM    428  CG2 VAL A1129     -34.642   9.045 -44.054  1.00 21.35           C  
ATOM    429  N   LYS A1130     -33.142  12.014 -47.518  1.00 21.06           N  
ATOM    430  CA  LYS A1130     -32.233  12.569 -48.519  1.00 20.50           C  
ATOM    431  C   LYS A1130     -30.871  12.932 -47.950  1.00 22.45           C  
ATOM    432  O   LYS A1130     -29.884  12.971 -48.691  1.00 24.19           O  
ATOM    433  CB  LYS A1130     -32.862  13.795 -49.188  1.00 25.06           C  
ATOM    434  CG  LYS A1130     -34.178  13.503 -49.910  1.00 29.82           C  
ATOM    435  CD  LYS A1130     -33.993  12.458 -50.997  1.00 31.07           C  
ATOM    436  CE  LYS A1130     -35.295  12.177 -51.734  1.00 41.41           C  
ATOM    437  NZ  LYS A1130     -35.127  11.137 -52.787  1.00 41.92           N1+
ATOM    438  N   ASN A1131     -30.784  13.199 -46.651  1.00 20.30           N  
ATOM    439  CA  ASN A1131     -29.546  13.623 -46.007  1.00 20.32           C  
ATOM    440  C   ASN A1131     -29.384  12.850 -44.710  1.00 19.23           C  
ATOM    441  O   ASN A1131     -29.820  13.301 -43.641  1.00 19.06           O  
ATOM    442  CB  ASN A1131     -29.522  15.129 -45.771  1.00 21.12           C  
ATOM    443  CG  ASN A1131     -29.418  15.909 -47.056  1.00 23.87           C  
ATOM    444  ND2 ASN A1131     -30.496  16.593 -47.413  1.00 25.02           N  
ATOM    445  OD1 ASN A1131     -28.371  15.909 -47.712  1.00 26.01           O  
ATOM    446  N   PRO A1132     -28.767  11.677 -44.771  1.00 17.91           N  
ATOM    447  CA  PRO A1132     -28.607  10.851 -43.572  1.00 18.94           C  
ATOM    448  C   PRO A1132     -27.674  11.499 -42.559  1.00 19.52           C  
ATOM    449  O   PRO A1132     -26.828  12.337 -42.881  1.00 20.43           O  
ATOM    450  CB  PRO A1132     -27.991   9.563 -44.128  1.00 24.64           C  
ATOM    451  CG  PRO A1132     -27.239  10.028 -45.343  1.00 29.58           C  
ATOM    452  CD  PRO A1132     -28.165  11.052 -45.958  1.00 23.26           C  
ATOM    453  N   MET A1133     -27.835  11.088 -41.305  1.00 19.59           N  
ATOM    454  CA  MET A1133     -26.968  11.560 -40.229  1.00 16.98           C  
ATOM    455  C   MET A1133     -26.996  10.531 -39.105  1.00 19.85           C  
ATOM    456  O   MET A1133     -28.017   9.875 -38.890  1.00 21.40           O  
ATOM    457  CB  MET A1133     -27.432  12.933 -39.710  1.00 18.66           C  
ATOM    458  CG  MET A1133     -26.476  13.591 -38.718  1.00 18.44           C  
ATOM    459  SD  MET A1133     -24.761  13.746 -39.288  1.00 20.25           S  
ATOM    460  CE  MET A1133     -24.987  14.733 -40.777  1.00 22.55           C  
ATOM    461  N   ASP A1134     -25.874  10.399 -38.391  1.00 18.37           N  
ATOM    462  CA  ASP A1134     -25.759   9.405 -37.324  1.00 18.56           C  
ATOM    463  C   ASP A1134     -24.719   9.869 -36.316  1.00 16.92           C  
ATOM    464  O   ASP A1134     -23.955  10.810 -36.571  1.00 17.73           O  
ATOM    465  CB  ASP A1134     -25.354   8.044 -37.890  1.00 17.55           C  
ATOM    466  CG  ASP A1134     -23.919   8.011 -38.334  1.00 23.10           C  
ATOM    467  OD1 ASP A1134     -23.608   8.612 -39.373  1.00 24.19           O  
ATOM    468  OD2 ASP A1134     -23.104   7.371 -37.653  1.00 27.32           O1-
ATOM    469  N   LEU A1135     -24.665   9.182 -35.169  1.00 17.01           N  
ATOM    470  CA  LEU A1135     -23.766   9.611 -34.099  1.00 17.72           C  
ATOM    471  C   LEU A1135     -22.302   9.582 -34.521  1.00 19.41           C  
ATOM    472  O   LEU A1135     -21.530  10.468 -34.137  1.00 19.02           O  
ATOM    473  CB  LEU A1135     -23.947   8.749 -32.851  1.00 19.08           C  
ATOM    474  CG  LEU A1135     -25.309   8.827 -32.177  1.00 16.95           C  
ATOM    475  CD1 LEU A1135     -25.413   7.787 -31.064  1.00 20.53           C  
ATOM    476  CD2 LEU A1135     -25.475  10.229 -31.616  1.00 22.66           C  
ATOM    477  N   SER A1136     -21.896   8.563 -35.275  1.00 17.98           N  
ATOM    478  CA  SER A1136     -20.488   8.461 -35.658  1.00 19.73           C  
ATOM    479  C   SER A1136     -20.081   9.615 -36.565  1.00 18.45           C  
ATOM    480  O   SER A1136     -18.946  10.113 -36.476  1.00 20.18           O  
ATOM    481  CB  SER A1136     -20.207   7.105 -36.320  1.00 22.05           C  
ATOM    482  OG  SER A1136     -20.613   7.094 -37.682  1.00 27.86           O  
ATOM    483  N   THR A1137     -20.985  10.047 -37.448  1.00 19.53           N  
ATOM    484  CA  THR A1137     -20.681  11.169 -38.334  1.00 18.24           C  
ATOM    485  C   THR A1137     -20.595  12.479 -37.563  1.00 20.53           C  
ATOM    486  O   THR A1137     -19.691  13.289 -37.795  1.00 20.85           O  
ATOM    487  CB  THR A1137     -21.708  11.233 -39.459  1.00 21.50           C  
ATOM    488  CG2 THR A1137     -21.471  12.458 -40.352  1.00 22.13           C  
ATOM    489  OG1 THR A1137     -21.627  10.031 -40.242  1.00 25.92           O  
ATOM    490  N   ILE A1138     -21.512  12.703 -36.625  1.00 18.47           N  
ATOM    491  CA  ILE A1138     -21.447  13.895 -35.787  1.00 19.16           C  
ATOM    492  C   ILE A1138     -20.145  13.923 -34.997  1.00 18.65           C  
ATOM    493  O   ILE A1138     -19.469  14.960 -34.923  1.00 20.44           O  
ATOM    494  CB  ILE A1138     -22.683  13.976 -34.872  1.00 17.16           C  
ATOM    495  CG1 ILE A1138     -23.948  14.111 -35.717  1.00 18.23           C  
ATOM    496  CG2 ILE A1138     -22.574  15.170 -33.947  1.00 19.93           C  
ATOM    497  CD1 ILE A1138     -25.239  13.992 -34.882  1.00 17.77           C  
ATOM    498  N   LYS A1139     -19.765  12.785 -34.403  1.00 18.96           N  
ATOM    499  CA  LYS A1139     -18.515  12.716 -33.653  1.00 18.95           C  
ATOM    500  C   LYS A1139     -17.334  13.056 -34.547  1.00 22.23           C  
ATOM    501  O   LYS A1139     -16.456  13.843 -34.158  1.00 20.75           O  
ATOM    502  CB  LYS A1139     -18.338  11.327 -33.036  1.00 20.66           C  
ATOM    503  CG  LYS A1139     -17.023  11.200 -32.267  1.00 22.43           C  
ATOM    504  CD  LYS A1139     -16.874   9.858 -31.571  1.00 26.93           C  
ATOM    505  CE  LYS A1139     -15.653   9.869 -30.667  1.00 30.75           C  
ATOM    506  NZ  LYS A1139     -14.415  10.195 -31.421  1.00 34.03           N1+
ATOM    507  N   ARG A1140     -17.321  12.510 -35.763  1.00 18.78           N  
ATOM    508  CA  ARG A1140     -16.206  12.781 -36.666  1.00 20.59           C  
ATOM    509  C   ARG A1140     -16.146  14.257 -37.028  1.00 21.55           C  
ATOM    510  O   ARG A1140     -15.053  14.840 -37.086  1.00 22.18           O  
ATOM    511  CB  ARG A1140     -16.322  11.913 -37.919  1.00 19.88           C  
ATOM    512  CG  ARG A1140     -15.195  12.106 -38.921  1.00 21.55           C  
ATOM    513  CD  ARG A1140     -13.877  11.673 -38.332  1.00 23.19           C  
ATOM    514  NE  ARG A1140     -12.815  11.839 -39.320  1.00 22.88           N  
ATOM    515  CZ  ARG A1140     -11.523  11.799 -39.031  1.00 24.69           C  
ATOM    516  NH1 ARG A1140     -10.626  11.986 -39.990  1.00 25.43           N1+
ATOM    517  NH2 ARG A1140     -11.134  11.595 -37.786  1.00 25.57           N  
ATOM    518  N   LYS A1141     -17.307  14.883 -37.248  1.00 21.53           N  
ATOM    519  CA  LYS A1141     -17.339  16.311 -37.553  1.00 19.60           C  
ATOM    520  C   LYS A1141     -16.809  17.141 -36.392  1.00 21.65           C  
ATOM    521  O   LYS A1141     -16.090  18.127 -36.609  1.00 24.37           O  
ATOM    522  CB  LYS A1141     -18.758  16.723 -37.957  1.00 19.34           C  
ATOM    523  CG  LYS A1141     -19.153  16.190 -39.316  1.00 20.16           C  
ATOM    524  CD  LYS A1141     -20.586  16.520 -39.707  1.00 23.03           C  
ATOM    525  CE  LYS A1141     -20.763  17.964 -40.098  1.00 24.12           C  
ATOM    526  NZ  LYS A1141     -22.080  18.134 -40.801  1.00 25.66           N1+
ATOM    527  N   LEU A1142     -17.140  16.762 -35.151  1.00 21.29           N  
ATOM    528  CA  LEU A1142     -16.569  17.438 -33.995  1.00 20.00           C  
ATOM    529  C   LEU A1142     -15.068  17.211 -33.924  1.00 25.17           C  
ATOM    530  O   LEU A1142     -14.306  18.131 -33.610  1.00 27.75           O  
ATOM    531  CB  LEU A1142     -17.217  16.946 -32.705  1.00 23.48           C  
ATOM    532  CG  LEU A1142     -18.598  17.469 -32.369  1.00 24.98           C  
ATOM    533  CD1 LEU A1142     -19.105  16.744 -31.145  1.00 23.98           C  
ATOM    534  CD2 LEU A1142     -18.528  18.971 -32.117  1.00 24.00           C  
ATOM    535  N   ASP A1143     -14.634  15.984 -34.208  1.00 22.77           N  
ATOM    536  CA  ASP A1143     -13.220  15.647 -34.115  1.00 25.10           C  
ATOM    537  C   ASP A1143     -12.371  16.329 -35.176  1.00 23.65           C  
ATOM    538  O   ASP A1143     -11.158  16.466 -34.972  1.00 27.37           O  
ATOM    539  CB  ASP A1143     -13.036  14.143 -34.252  1.00 23.55           C  
ATOM    540  CG  ASP A1143     -13.452  13.392 -33.019  1.00 28.90           C  
ATOM    541  OD1 ASP A1143     -13.540  14.017 -31.941  1.00 32.86           O  
ATOM    542  OD2 ASP A1143     -13.654  12.162 -33.120  1.00 28.78           O1-
ATOM    543  N   THR A1144     -12.958  16.730 -36.303  1.00 24.92           N  
ATOM    544  CA  THR A1144     -12.214  17.323 -37.411  1.00 24.30           C  
ATOM    545  C   THR A1144     -12.531  18.800 -37.635  1.00 28.69           C  
ATOM    546  O   THR A1144     -12.129  19.364 -38.661  1.00 28.63           O  
ATOM    547  CB  THR A1144     -12.457  16.529 -38.694  1.00 23.46           C  
ATOM    548  CG2 THR A1144     -11.888  15.117 -38.565  1.00 26.65           C  
ATOM    549  OG1 THR A1144     -13.868  16.452 -38.955  1.00 25.21           O  
ATOM    550  N   GLY A1145     -13.245  19.439 -36.710  1.00 27.09           N  
ATOM    551  CA  GLY A1145     -13.514  20.863 -36.827  1.00 25.06           C  
ATOM    552  C   GLY A1145     -14.417  21.271 -37.973  1.00 26.72           C  
ATOM    553  O   GLY A1145     -14.223  22.346 -38.549  1.00 28.14           O  
ATOM    554  N   GLN A1146     -15.423  20.461 -38.312  1.00 23.01           N  
ATOM    555  CA  GLN A1146     -16.294  20.796 -39.429  1.00 23.04           C  
ATOM    556  C   GLN A1146     -17.451  21.708 -39.038  1.00 23.06           C  
ATOM    557  O   GLN A1146     -18.194  22.134 -39.926  1.00 27.41           O  
ATOM    558  CB  GLN A1146     -16.851  19.534 -40.093  1.00 24.12           C  
ATOM    559  CG  GLN A1146     -15.798  18.654 -40.750  1.00 25.32           C  
ATOM    560  CD  GLN A1146     -16.420  17.486 -41.483  1.00 24.55           C  
ATOM    561  NE2 GLN A1146     -15.868  16.290 -41.279  1.00 30.92           N  
ATOM    562  OE1 GLN A1146     -17.396  17.650 -42.216  1.00 30.55           O  
ATOM    563  N   TYR A1147     -17.617  22.011 -37.752  1.00 23.78           N  
ATOM    564  CA  TYR A1147     -18.647  22.929 -37.287  1.00 24.53           C  
ATOM    565  C   TYR A1147     -18.010  24.278 -36.989  1.00 25.67           C  
ATOM    566  O   TYR A1147     -17.038  24.356 -36.228  1.00 25.88           O  
ATOM    567  CB  TYR A1147     -19.303  22.403 -36.008  1.00 24.06           C  
ATOM    568  CG  TYR A1147     -20.073  21.122 -36.178  1.00 20.04           C  
ATOM    569  CD1 TYR A1147     -21.106  21.025 -37.088  1.00 19.80           C  
ATOM    570  CD2 TYR A1147     -19.784  20.016 -35.387  1.00 21.59           C  
ATOM    571  CE1 TYR A1147     -21.831  19.857 -37.235  1.00 20.50           C  
ATOM    572  CE2 TYR A1147     -20.489  18.840 -35.528  1.00 22.86           C  
ATOM    573  CZ  TYR A1147     -21.515  18.771 -36.452  1.00 19.11           C  
ATOM    574  OH  TYR A1147     -22.229  17.601 -36.603  1.00 20.77           O  
ATOM    575  N   GLN A1148     -18.573  25.339 -37.574  1.00 24.18           N  
ATOM    576  CA  GLN A1148     -18.111  26.685 -37.257  1.00 25.90           C  
ATOM    577  C   GLN A1148     -18.769  27.235 -35.999  1.00 27.06           C  
ATOM    578  O   GLN A1148     -18.163  28.040 -35.285  1.00 26.24           O  
ATOM    579  CB  GLN A1148     -18.395  27.643 -38.414  1.00 26.98           C  
ATOM    580  CG  GLN A1148     -17.574  27.378 -39.666  1.00 33.03           C  
ATOM    581  CD  GLN A1148     -18.266  26.433 -40.626  1.00 39.70           C  
ATOM    582  NE2 GLN A1148     -17.575  25.362 -40.999  1.00 44.68           N  
ATOM    583  OE1 GLN A1148     -19.406  26.664 -41.035  1.00 41.17           O  
ATOM    584  N   GLU A1149     -20.000  26.830 -35.706  1.00 23.30           N  
ATOM    585  CA  GLU A1149     -20.690  27.348 -34.536  1.00 20.55           C  
ATOM    586  C   GLU A1149     -21.642  26.275 -34.033  1.00 19.56           C  
ATOM    587  O   GLU A1149     -22.079  25.412 -34.810  1.00 21.13           O  
ATOM    588  CB  GLU A1149     -21.406  28.678 -34.849  1.00 21.39           C  
ATOM    589  CG  GLU A1149     -22.362  28.631 -36.018  1.00 24.84           C  
ATOM    590  CD  GLU A1149     -23.769  28.297 -35.598  1.00 23.91           C  
ATOM    591  OE1 GLU A1149     -24.050  28.356 -34.379  1.00 25.39           O  
ATOM    592  OE2 GLU A1149     -24.582  27.980 -36.500  1.00 27.28           O1-
ATOM    593  N   PRO A1150     -21.983  26.298 -32.739  1.00 19.45           N  
ATOM    594  CA  PRO A1150     -22.627  25.119 -32.140  1.00 18.45           C  
ATOM    595  C   PRO A1150     -24.034  24.841 -32.618  1.00 19.31           C  
ATOM    596  O   PRO A1150     -24.458  23.687 -32.501  1.00 19.54           O  
ATOM    597  CB  PRO A1150     -22.586  25.405 -30.639  1.00 20.93           C  
ATOM    598  CG  PRO A1150     -22.547  26.896 -30.543  1.00 23.97           C  
ATOM    599  CD  PRO A1150     -21.690  27.327 -31.721  1.00 21.39           C  
ATOM    600  N   TRP A1151     -24.782  25.821 -33.148  1.00 17.26           N  
ATOM    601  CA  TRP A1151     -26.089  25.491 -33.708  1.00 16.81           C  
ATOM    602  C   TRP A1151     -25.991  24.525 -34.889  1.00 17.27           C  
ATOM    603  O   TRP A1151     -26.958  23.806 -35.172  1.00 18.37           O  
ATOM    604  CB  TRP A1151     -26.885  26.751 -34.078  1.00 16.50           C  
ATOM    605  CG  TRP A1151     -27.426  27.487 -32.874  1.00 18.35           C  
ATOM    606  CD1 TRP A1151     -27.039  28.721 -32.422  1.00 23.22           C  
ATOM    607  CD2 TRP A1151     -28.463  27.042 -31.983  1.00 17.66           C  
ATOM    608  CE2 TRP A1151     -28.625  28.042 -31.000  1.00 19.33           C  
ATOM    609  CE3 TRP A1151     -29.240  25.885 -31.906  1.00 21.56           C  
ATOM    610  NE1 TRP A1151     -27.767  29.064 -31.298  1.00 23.65           N  
ATOM    611  CZ2 TRP A1151     -29.554  27.932 -29.974  1.00 22.67           C  
ATOM    612  CZ3 TRP A1151     -30.173  25.779 -30.883  1.00 23.42           C  
ATOM    613  CH2 TRP A1151     -30.311  26.797 -29.928  1.00 22.33           C  
ATOM    614  N   GLN A1152     -24.852  24.488 -35.597  1.00 17.93           N  
ATOM    615  CA  GLN A1152     -24.725  23.510 -36.670  1.00 17.58           C  
ATOM    616  C   GLN A1152     -24.657  22.094 -36.119  1.00 16.40           C  
ATOM    617  O   GLN A1152     -25.135  21.154 -36.769  1.00 18.04           O  
ATOM    618  CB  GLN A1152     -23.467  23.790 -37.487  1.00 20.52           C  
ATOM    619  CG  GLN A1152     -23.502  25.090 -38.274  1.00 20.54           C  
ATOM    620  CD  GLN A1152     -22.150  25.404 -38.877  1.00 24.27           C  
ATOM    621  NE2 GLN A1152     -22.142  25.768 -40.152  1.00 33.00           N  
ATOM    622  OE1 GLN A1152     -21.132  25.354 -38.194  1.00 24.79           O  
ATOM    623  N   TYR A1153     -24.066  21.934 -34.936  1.00 17.20           N  
ATOM    624  CA  TYR A1153     -24.065  20.632 -34.272  1.00 17.74           C  
ATOM    625  C   TYR A1153     -25.469  20.265 -33.818  1.00 16.66           C  
ATOM    626  O   TYR A1153     -25.932  19.139 -34.059  1.00 16.98           O  
ATOM    627  CB  TYR A1153     -23.099  20.672 -33.086  1.00 17.82           C  
ATOM    628  CG  TYR A1153     -23.318  19.574 -32.075  1.00 16.41           C  
ATOM    629  CD1 TYR A1153     -22.784  18.305 -32.272  1.00 19.42           C  
ATOM    630  CD2 TYR A1153     -24.040  19.815 -30.914  1.00 17.81           C  
ATOM    631  CE1 TYR A1153     -22.984  17.291 -31.313  1.00 18.47           C  
ATOM    632  CE2 TYR A1153     -24.233  18.816 -29.959  1.00 18.51           C  
ATOM    633  CZ  TYR A1153     -23.706  17.555 -30.175  1.00 16.37           C  
ATOM    634  OH  TYR A1153     -23.887  16.527 -29.253  1.00 18.44           O  
ATOM    635  N   VAL A1154     -26.171  21.221 -33.191  1.00 16.57           N  
ATOM    636  CA  VAL A1154     -27.551  20.990 -32.774  1.00 15.45           C  
ATOM    637  C   VAL A1154     -28.407  20.594 -33.969  1.00 17.23           C  
ATOM    638  O   VAL A1154     -29.212  19.650 -33.892  1.00 16.80           O  
ATOM    639  CB  VAL A1154     -28.096  22.220 -32.024  1.00 15.28           C  
ATOM    640  CG1 VAL A1154     -29.568  22.022 -31.673  1.00 18.19           C  
ATOM    641  CG2 VAL A1154     -27.284  22.464 -30.755  1.00 17.01           C  
ATOM    642  N   ASP A1155     -28.196  21.253 -35.114  1.00 16.55           N  
ATOM    643  CA  ASP A1155     -28.973  20.941 -36.311  1.00 17.12           C  
ATOM    644  C   ASP A1155     -28.726  19.513 -36.776  1.00 14.74           C  
ATOM    645  O   ASP A1155     -29.646  18.827 -37.226  1.00 17.46           O  
ATOM    646  CB  ASP A1155     -28.658  21.928 -37.443  1.00 17.37           C  
ATOM    647  CG  ASP A1155     -29.290  23.282 -37.230  1.00 24.47           C  
ATOM    648  OD1 ASP A1155     -30.110  23.438 -36.307  1.00 24.65           O  
ATOM    649  OD2 ASP A1155     -28.957  24.200 -38.012  1.00 30.40           O1-
ATOM    650  N   ASP A1156     -27.477  19.050 -36.691  1.00 16.53           N  
ATOM    651  CA  ASP A1156     -27.180  17.681 -37.116  1.00 18.18           C  
ATOM    652  C   ASP A1156     -27.829  16.660 -36.187  1.00 14.59           C  
ATOM    653  O   ASP A1156     -28.306  15.617 -36.651  1.00 16.65           O  
ATOM    654  CB  ASP A1156     -25.666  17.448 -37.182  1.00 17.46           C  
ATOM    655  CG  ASP A1156     -25.069  17.783 -38.534  1.00 21.03           C  
ATOM    656  OD1 ASP A1156     -25.816  17.968 -39.514  1.00 21.01           O  
ATOM    657  OD2 ASP A1156     -23.825  17.814 -38.605  1.00 20.66           O1-
ATOM    658  N   VAL A1157     -27.823  16.930 -34.878  1.00 15.85           N  
ATOM    659  CA  VAL A1157     -28.478  16.016 -33.939  1.00 15.74           C  
ATOM    660  C   VAL A1157     -29.957  15.898 -34.278  1.00 15.70           C  
ATOM    661  O   VAL A1157     -30.504  14.793 -34.382  1.00 15.30           O  
ATOM    662  CB  VAL A1157     -28.235  16.468 -32.490  1.00 15.17           C  
ATOM    663  CG1 VAL A1157     -29.133  15.679 -31.528  1.00 17.66           C  
ATOM    664  CG2 VAL A1157     -26.764  16.304 -32.125  1.00 16.39           C  
ATOM    665  N   TRP A1158     -30.618  17.037 -34.515  1.00 15.39           N  
ATOM    666  CA  TRP A1158     -32.036  16.993 -34.848  1.00 14.65           C  
ATOM    667  C   TRP A1158     -32.301  16.433 -36.243  1.00 14.46           C  
ATOM    668  O   TRP A1158     -33.356  15.829 -36.460  1.00 16.66           O  
ATOM    669  CB  TRP A1158     -32.692  18.358 -34.659  1.00 15.75           C  
ATOM    670  CG  TRP A1158     -32.901  18.676 -33.228  1.00 16.52           C  
ATOM    671  CD1 TRP A1158     -32.120  19.453 -32.444  1.00 16.54           C  
ATOM    672  CD2 TRP A1158     -33.965  18.195 -32.399  1.00 17.31           C  
ATOM    673  CE2 TRP A1158     -33.756  18.719 -31.113  1.00 17.00           C  
ATOM    674  CE3 TRP A1158     -35.058  17.349 -32.621  1.00 16.63           C  
ATOM    675  NE1 TRP A1158     -32.628  19.505 -31.163  1.00 17.34           N  
ATOM    676  CZ2 TRP A1158     -34.626  18.450 -30.046  1.00 17.44           C  
ATOM    677  CZ3 TRP A1158     -35.924  17.080 -31.574  1.00 18.75           C  
ATOM    678  CH2 TRP A1158     -35.701  17.631 -30.296  1.00 17.53           C  
ATOM    679  N   LEU A1159     -31.361  16.587 -37.189  1.00 17.43           N  
ATOM    680  CA  LEU A1159     -31.527  15.925 -38.474  1.00 16.03           C  
ATOM    681  C   LEU A1159     -31.551  14.413 -38.296  1.00 14.71           C  
ATOM    682  O   LEU A1159     -32.410  13.716 -38.853  1.00 16.29           O  
ATOM    683  CB  LEU A1159     -30.378  16.349 -39.395  1.00 16.45           C  
ATOM    684  CG  LEU A1159     -30.335  15.636 -40.745  1.00 17.04           C  
ATOM    685  CD1 LEU A1159     -31.582  15.948 -41.539  1.00 18.26           C  
ATOM    686  CD2 LEU A1159     -29.075  16.015 -41.540  1.00 19.70           C  
ATOM    687  N   MET A1160     -30.634  13.896 -37.484  1.00 15.68           N  
ATOM    688  CA  MET A1160     -30.635  12.470 -37.186  1.00 15.51           C  
ATOM    689  C   MET A1160     -31.972  12.033 -36.590  1.00 15.18           C  
ATOM    690  O   MET A1160     -32.561  11.037 -37.031  1.00 16.43           O  
ATOM    691  CB  MET A1160     -29.503  12.177 -36.212  1.00 15.73           C  
ATOM    692  CG  MET A1160     -29.388  10.696 -35.865  1.00 17.39           C  
ATOM    693  SD  MET A1160     -28.077  10.366 -34.654  1.00 18.69           S  
ATOM    694  CE  MET A1160     -28.865  10.885 -33.145  1.00 25.23           C  
ATOM    695  N   PHE A1161     -32.472  12.778 -35.595  1.00 15.58           N  
ATOM    696  CA  PHE A1161     -33.748  12.415 -34.980  1.00 15.67           C  
ATOM    697  C   PHE A1161     -34.889  12.502 -35.990  1.00 16.18           C  
ATOM    698  O   PHE A1161     -35.727  11.592 -36.079  1.00 15.24           O  
ATOM    699  CB  PHE A1161     -34.071  13.335 -33.808  1.00 16.70           C  
ATOM    700  CG  PHE A1161     -33.122  13.243 -32.662  1.00 13.85           C  
ATOM    701  CD1 PHE A1161     -32.369  12.101 -32.417  1.00 16.63           C  
ATOM    702  CD2 PHE A1161     -33.028  14.311 -31.783  1.00 15.74           C  
ATOM    703  CE1 PHE A1161     -31.530  12.044 -31.303  1.00 18.22           C  
ATOM    704  CE2 PHE A1161     -32.168  14.272 -30.681  1.00 17.08           C  
ATOM    705  CZ  PHE A1161     -31.421  13.134 -30.457  1.00 15.06           C  
ATOM    706  N   ASN A1162     -34.945  13.602 -36.744  1.00 15.54           N  
ATOM    707  CA  ASN A1162     -36.067  13.816 -37.652  1.00 15.90           C  
ATOM    708  C   ASN A1162     -36.083  12.792 -38.773  1.00 17.65           C  
ATOM    709  O   ASN A1162     -37.154  12.340 -39.194  1.00 18.45           O  
ATOM    710  CB  ASN A1162     -36.054  15.246 -38.207  1.00 16.18           C  
ATOM    711  CG  ASN A1162     -36.396  16.286 -37.158  1.00 17.35           C  
ATOM    712  ND2 ASN A1162     -35.964  17.513 -37.377  1.00 18.12           N  
ATOM    713  OD1 ASN A1162     -37.053  15.981 -36.157  1.00 20.88           O  
ATOM    714  N   ASN A1163     -34.909  12.402 -39.268  1.00 15.55           N  
ATOM    715  CA  ASN A1163     -34.852  11.332 -40.261  1.00 17.29           C  
ATOM    716  C   ASN A1163     -35.488  10.063 -39.726  1.00 17.52           C  
ATOM    717  O   ASN A1163     -36.247   9.396 -40.434  1.00 18.71           O  
ATOM    718  CB  ASN A1163     -33.403  11.025 -40.642  1.00 16.90           C  
ATOM    719  CG  ASN A1163     -32.786  12.060 -41.552  1.00 16.71           C  
ATOM    720  ND2 ASN A1163     -31.454  12.080 -41.575  1.00 18.42           N  
ATOM    721  OD1 ASN A1163     -33.481  12.817 -42.226  1.00 19.04           O  
ATOM    722  N   ALA A1164     -35.185   9.715 -38.476  1.00 15.87           N  
ATOM    723  CA  ALA A1164     -35.713   8.475 -37.922  1.00 16.41           C  
ATOM    724  C   ALA A1164     -37.211   8.579 -37.642  1.00 16.72           C  
ATOM    725  O   ALA A1164     -37.954   7.612 -37.859  1.00 17.98           O  
ATOM    726  CB  ALA A1164     -34.977   8.133 -36.638  1.00 16.93           C  
ATOM    727  N   TRP A1165     -37.672   9.733 -37.160  1.00 16.68           N  
ATOM    728  CA  TRP A1165     -39.110   9.868 -36.934  1.00 17.44           C  
ATOM    729  C   TRP A1165     -39.882   9.863 -38.250  1.00 18.26           C  
ATOM    730  O   TRP A1165     -41.039   9.425 -38.288  1.00 20.34           O  
ATOM    731  CB  TRP A1165     -39.409  11.129 -36.132  1.00 18.87           C  
ATOM    732  CG  TRP A1165     -39.076  11.064 -34.670  1.00 17.27           C  
ATOM    733  CD1 TRP A1165     -39.267  10.007 -33.802  1.00 18.27           C  
ATOM    734  CD2 TRP A1165     -38.524  12.126 -33.900  1.00 14.99           C  
ATOM    735  CE2 TRP A1165     -38.392  11.662 -32.568  1.00 17.16           C  
ATOM    736  CE3 TRP A1165     -38.124  13.437 -34.204  1.00 17.55           C  
ATOM    737  NE1 TRP A1165     -38.859  10.369 -32.526  1.00 17.72           N  
ATOM    738  CZ2 TRP A1165     -37.884  12.471 -31.544  1.00 20.12           C  
ATOM    739  CZ3 TRP A1165     -37.622  14.239 -33.188  1.00 18.09           C  
ATOM    740  CH2 TRP A1165     -37.501  13.752 -31.878  1.00 19.76           C  
ATOM    741  N   LEU A1166     -39.254  10.301 -39.342  1.00 17.10           N  
ATOM    742  CA  LEU A1166     -39.905  10.281 -40.645  1.00 18.35           C  
ATOM    743  C   LEU A1166     -39.926   8.875 -41.227  1.00 18.80           C  
ATOM    744  O   LEU A1166     -40.978   8.389 -41.665  1.00 21.77           O  
ATOM    745  CB  LEU A1166     -39.170  11.226 -41.595  1.00 20.11           C  
ATOM    746  CG  LEU A1166     -39.612  11.161 -43.060  1.00 20.61           C  
ATOM    747  CD1 LEU A1166     -41.070  11.574 -43.180  1.00 24.96           C  
ATOM    748  CD2 LEU A1166     -38.717  12.031 -43.935  1.00 24.49           C  
ATOM    749  N   TYR A1167     -38.774   8.199 -41.225  1.00 18.23           N  
ATOM    750  CA  TYR A1167     -38.671   6.914 -41.910  1.00 20.16           C  
ATOM    751  C   TYR A1167     -39.436   5.814 -41.183  1.00 19.56           C  
ATOM    752  O   TYR A1167     -40.043   4.941 -41.825  1.00 21.99           O  
ATOM    753  CB  TYR A1167     -37.198   6.514 -42.125  1.00 19.45           C  
ATOM    754  CG  TYR A1167     -37.139   5.199 -42.854  1.00 18.37           C  
ATOM    755  CD1 TYR A1167     -37.429   5.149 -44.217  1.00 20.96           C  
ATOM    756  CD2 TYR A1167     -36.902   4.008 -42.186  1.00 21.43           C  
ATOM    757  CE1 TYR A1167     -37.464   3.951 -44.887  1.00 21.41           C  
ATOM    758  CE2 TYR A1167     -36.933   2.802 -42.855  1.00 21.09           C  
ATOM    759  CZ  TYR A1167     -37.203   2.788 -44.208  1.00 22.74           C  
ATOM    760  OH  TYR A1167     -37.246   1.585 -44.887  1.00 28.53           O  
ATOM    761  N   ASN A1168     -39.387   5.811 -39.856  1.00 18.55           N  
ATOM    762  CA  ASN A1168     -39.914   4.708 -39.065  1.00 17.60           C  
ATOM    763  C   ASN A1168     -41.320   5.025 -38.584  1.00 18.05           C  
ATOM    764  O   ASN A1168     -41.681   6.183 -38.380  1.00 20.06           O  
ATOM    765  CB  ASN A1168     -39.007   4.433 -37.871  1.00 20.48           C  
ATOM    766  CG  ASN A1168     -37.584   4.145 -38.292  1.00 18.38           C  
ATOM    767  ND2 ASN A1168     -36.751   5.161 -38.253  1.00 18.32           N  
ATOM    768  OD1 ASN A1168     -37.244   3.027 -38.650  1.00 19.43           O  
ATOM    769  N  AARG A1169     -42.115   3.974 -38.412  0.49 21.21           N  
ATOM    770  N  BARG A1169     -42.113   3.971 -38.411  0.51 21.20           N  
ATOM    771  CA AARG A1169     -43.467   4.131 -37.896  0.49 19.44           C  
ATOM    772  CA BARG A1169     -43.466   4.123 -37.893  0.51 19.43           C  
ATOM    773  C  AARG A1169     -43.435   4.420 -36.400  0.49 18.76           C  
ATOM    774  C  BARG A1169     -43.430   4.425 -36.400  0.51 18.75           C  
ATOM    775  O  AARG A1169     -42.526   3.995 -35.687  0.49 19.62           O  
ATOM    776  O  BARG A1169     -42.518   4.013 -35.685  0.51 19.60           O  
ATOM    777  CB AARG A1169     -44.271   2.862 -38.155  0.49 22.22           C  
ATOM    778  CB BARG A1169     -44.251   2.838 -38.130  0.51 22.17           C  
ATOM    779  CG AARG A1169     -44.413   2.563 -39.638  0.49 24.37           C  
ATOM    780  CG BARG A1169     -44.325   2.472 -39.602  0.51 24.35           C  
ATOM    781  CD AARG A1169     -45.313   1.382 -39.883  0.49 28.22           C  
ATOM    782  CD BARG A1169     -45.206   1.270 -39.846  0.51 28.10           C  
ATOM    783  NE AARG A1169     -45.531   1.159 -41.311  0.49 31.27           N  
ATOM    784  NE BARG A1169     -45.301   0.953 -41.271  0.51 31.13           N  
ATOM    785  CZ AARG A1169     -44.887   0.246 -42.029  0.49 29.64           C  
ATOM    786  CZ BARG A1169     -46.055   1.620 -42.141  0.51 31.53           C  
ATOM    787  NH1AARG A1169     -45.153   0.110 -43.321  0.49 30.38           N1+
ATOM    788  NH1BARG A1169     -46.078   1.252 -43.416  0.51 32.05           N1+
ATOM    789  NH2AARG A1169     -43.988  -0.537 -41.453  0.49 31.60           N  
ATOM    790  NH2BARG A1169     -46.785   2.655 -41.746  0.51 29.38           N  
ATOM    791  N   LYS A1170     -44.453   5.150 -35.931  1.00 19.86           N  
ATOM    792  CA  LYS A1170     -44.511   5.551 -34.523  1.00 20.21           C  
ATOM    793  C   LYS A1170     -44.479   4.366 -33.560  1.00 20.26           C  
ATOM    794  O   LYS A1170     -44.046   4.514 -32.412  1.00 22.64           O  
ATOM    795  CB  LYS A1170     -45.788   6.354 -34.253  1.00 24.19           C  
ATOM    796  CG  LYS A1170     -45.961   7.620 -35.058  1.00 29.96           C  
ATOM    797  CD  LYS A1170     -47.296   8.264 -34.697  1.00 36.36           C  
ATOM    798  CE  LYS A1170     -47.910   8.988 -35.883  1.00 50.30           C  
ATOM    799  NZ  LYS A1170     -48.335   8.034 -36.949  1.00 50.44           N1+
ATOM    800  N   THR A1171     -44.977   3.199 -33.978  1.00 19.72           N  
ATOM    801  CA  THR A1171     -45.009   2.015 -33.139  1.00 19.56           C  
ATOM    802  C   THR A1171     -43.725   1.208 -33.179  1.00 20.30           C  
ATOM    803  O   THR A1171     -43.617   0.218 -32.451  1.00 22.51           O  
ATOM    804  CB  THR A1171     -46.171   1.103 -33.560  1.00 22.38           C  
ATOM    805  CG2 THR A1171     -47.508   1.726 -33.180  1.00 25.28           C  
ATOM    806  OG1 THR A1171     -46.120   0.903 -34.981  1.00 24.03           O  
ATOM    807  N   SER A1172     -42.764   1.582 -34.026  1.00 19.68           N  
ATOM    808  CA  SER A1172     -41.549   0.793 -34.172  1.00 22.11           C  
ATOM    809  C   SER A1172     -40.559   1.077 -33.040  1.00 19.25           C  
ATOM    810  O   SER A1172     -40.548   2.159 -32.438  1.00 18.95           O  
ATOM    811  CB  SER A1172     -40.861   1.061 -35.518  1.00 21.61           C  
ATOM    812  OG  SER A1172     -40.317   2.382 -35.574  1.00 20.47           O  
ATOM    813  N   ARG A1173     -39.684   0.104 -32.803  1.00 21.69           N  
ATOM    814  CA AARG A1173     -38.671   0.255 -31.764  0.58 20.93           C  
ATOM    815  CA BARG A1173     -38.689   0.271 -31.753  0.42 20.98           C  
ATOM    816  C   ARG A1173     -37.710   1.395 -32.078  1.00 20.43           C  
ATOM    817  O   ARG A1173     -37.348   2.172 -31.192  1.00 19.41           O  
ATOM    818  CB AARG A1173     -37.917  -1.059 -31.583  0.58 26.61           C  
ATOM    819  CB BARG A1173     -37.974  -1.049 -31.462  0.42 26.62           C  
ATOM    820  CG AARG A1173     -38.755  -2.136 -30.924  0.58 33.01           C  
ATOM    821  CG BARG A1173     -38.768  -1.976 -30.539  0.42 31.52           C  
ATOM    822  CD AARG A1173     -38.126  -2.584 -29.621  0.58 36.27           C  
ATOM    823  CD BARG A1173     -37.854  -2.970 -29.835  0.42 35.74           C  
ATOM    824  NE AARG A1173     -39.018  -3.450 -28.858  0.58 30.79           N  
ATOM    825  NE BARG A1173     -37.179  -3.850 -30.782  0.42 35.01           N  
ATOM    826  CZ AARG A1173     -38.629  -4.197 -27.832  0.58 39.14           C  
ATOM    827  CZ BARG A1173     -37.224  -5.179 -30.760  0.42 37.38           C  
ATOM    828  NH1AARG A1173     -37.355  -4.188 -27.454  0.58 40.28           N1+
ATOM    829  NH1BARG A1173     -37.913  -5.812 -29.824  0.42 39.81           N1+
ATOM    830  NH2AARG A1173     -39.506  -4.957 -27.189  0.58 39.97           N  
ATOM    831  NH2BARG A1173     -36.564  -5.877 -31.675  0.42 38.78           N  
ATOM    832  N   VAL A1174     -37.288   1.515 -33.338  1.00 19.02           N  
ATOM    833  CA  VAL A1174     -36.352   2.589 -33.692  1.00 19.12           C  
ATOM    834  C   VAL A1174     -36.959   3.965 -33.410  1.00 18.36           C  
ATOM    835  O   VAL A1174     -36.277   4.869 -32.900  1.00 18.14           O  
ATOM    836  CB  VAL A1174     -35.879   2.448 -35.151  1.00 18.58           C  
ATOM    837  CG1 VAL A1174     -35.023   3.650 -35.559  1.00 18.92           C  
ATOM    838  CG2 VAL A1174     -35.084   1.148 -35.343  1.00 21.74           C  
ATOM    839  N   TYR A1175     -38.238   4.154 -33.757  1.00 17.62           N  
ATOM    840  CA  TYR A1175     -38.913   5.422 -33.477  1.00 16.12           C  
ATOM    841  C   TYR A1175     -38.930   5.707 -31.982  1.00 18.73           C  
ATOM    842  O   TYR A1175     -38.606   6.817 -31.537  1.00 18.67           O  
ATOM    843  CB  TYR A1175     -40.338   5.368 -34.024  1.00 17.50           C  
ATOM    844  CG  TYR A1175     -41.116   6.675 -34.039  1.00 16.88           C  
ATOM    845  CD1 TYR A1175     -41.639   7.201 -32.868  1.00 18.47           C  
ATOM    846  CD2 TYR A1175     -41.392   7.332 -35.230  1.00 18.36           C  
ATOM    847  CE1 TYR A1175     -42.363   8.361 -32.872  1.00 18.68           C  
ATOM    848  CE2 TYR A1175     -42.127   8.502 -35.248  1.00 18.70           C  
ATOM    849  CZ  TYR A1175     -42.607   9.015 -34.061  1.00 19.42           C  
ATOM    850  OH  TYR A1175     -43.343  10.181 -34.067  1.00 21.71           O  
ATOM    851  N   LYS A1176     -39.327   4.712 -31.187  1.00 17.16           N  
ATOM    852  CA  LYS A1176     -39.381   4.907 -29.743  1.00 18.56           C  
ATOM    853  C   LYS A1176     -37.991   5.157 -29.161  1.00 18.93           C  
ATOM    854  O   LYS A1176     -37.832   5.969 -28.241  1.00 19.30           O  
ATOM    855  CB  LYS A1176     -40.041   3.691 -29.082  1.00 22.22           C  
ATOM    856  CG  LYS A1176     -41.509   3.500 -29.486  1.00 23.03           C  
ATOM    857  CD  LYS A1176     -42.070   2.200 -28.910  1.00 23.67           C  
ATOM    858  CE  LYS A1176     -43.538   2.011 -29.265  1.00 30.01           C  
ATOM    859  NZ  LYS A1176     -44.018   0.699 -28.719  1.00 29.67           N1+
ATOM    860  N   PHE A1177     -36.975   4.457 -29.670  1.00 17.66           N  
ATOM    861  CA  PHE A1177     -35.610   4.705 -29.214  1.00 18.13           C  
ATOM    862  C   PHE A1177     -35.181   6.127 -29.544  1.00 20.19           C  
ATOM    863  O   PHE A1177     -34.546   6.800 -28.728  1.00 19.43           O  
ATOM    864  CB  PHE A1177     -34.641   3.729 -29.881  1.00 18.01           C  
ATOM    865  CG  PHE A1177     -34.699   2.311 -29.347  1.00 19.27           C  
ATOM    866  CD1 PHE A1177     -35.627   1.912 -28.389  1.00 19.14           C  
ATOM    867  CD2 PHE A1177     -33.766   1.396 -29.795  1.00 19.94           C  
ATOM    868  CE1 PHE A1177     -35.631   0.592 -27.915  1.00 21.08           C  
ATOM    869  CE2 PHE A1177     -33.767   0.077 -29.339  1.00 21.14           C  
ATOM    870  CZ  PHE A1177     -34.701  -0.320 -28.396  1.00 20.50           C  
ATOM    871  N   CYS A1178     -35.521   6.599 -30.746  1.00 16.98           N  
ATOM    872  CA  CYS A1178     -35.217   7.973 -31.115  1.00 18.51           C  
ATOM    873  C   CYS A1178     -35.835   8.957 -30.129  1.00 18.93           C  
ATOM    874  O   CYS A1178     -35.185   9.918 -29.702  1.00 17.32           O  
ATOM    875  CB  CYS A1178     -35.741   8.237 -32.526  1.00 16.56           C  
ATOM    876  SG  CYS A1178     -35.337   9.874 -33.116  1.00 18.64           S  
ATOM    877  N   SER A1179     -37.096   8.735 -29.757  1.00 17.94           N  
ATOM    878  CA  SER A1179     -37.745   9.660 -28.835  1.00 18.14           C  
ATOM    879  C   SER A1179     -37.010   9.712 -27.499  1.00 18.93           C  
ATOM    880  O   SER A1179     -36.904  10.779 -26.887  1.00 17.33           O  
ATOM    881  CB  SER A1179     -39.204   9.271 -28.633  1.00 18.84           C  
ATOM    882  OG  SER A1179     -39.928   9.428 -29.843  1.00 19.09           O  
ATOM    883  N   LYS A1180     -36.505   8.569 -27.030  1.00 18.04           N  
ATOM    884  CA  LYS A1180     -35.718   8.562 -25.801  1.00 18.02           C  
ATOM    885  C   LYS A1180     -34.444   9.380 -25.952  1.00 19.58           C  
ATOM    886  O   LYS A1180     -34.100  10.169 -25.062  1.00 18.36           O  
ATOM    887  CB  LYS A1180     -35.392   7.123 -25.398  1.00 20.56           C  
ATOM    888  CG  LYS A1180     -34.422   7.006 -24.226  1.00 22.04           C  
ATOM    889  CD  LYS A1180     -34.977   7.647 -22.957  1.00 23.51           C  
ATOM    890  CE  LYS A1180     -33.979   7.491 -21.808  1.00 28.03           C  
ATOM    891  NZ  LYS A1180     -34.493   8.057 -20.530  1.00 35.81           N1+
ATOM    892  N   LEU A1181     -33.732   9.214 -27.072  1.00 17.41           N  
ATOM    893  CA  LEU A1181     -32.527  10.008 -27.284  1.00 17.89           C  
ATOM    894  C   LEU A1181     -32.838  11.491 -27.302  1.00 17.43           C  
ATOM    895  O   LEU A1181     -32.069  12.294 -26.768  1.00 17.09           O  
ATOM    896  CB  LEU A1181     -31.842   9.618 -28.590  1.00 18.38           C  
ATOM    897  CG  LEU A1181     -31.259   8.215 -28.716  1.00 21.80           C  
ATOM    898  CD1 LEU A1181     -30.378   8.168 -29.954  1.00 21.09           C  
ATOM    899  CD2 LEU A1181     -30.477   7.785 -27.464  1.00 22.75           C  
ATOM    900  N   ALA A1182     -33.949  11.877 -27.930  1.00 16.23           N  
ATOM    901  CA  ALA A1182     -34.276  13.295 -27.985  1.00 17.18           C  
ATOM    902  C   ALA A1182     -34.578  13.840 -26.594  1.00 17.92           C  
ATOM    903  O   ALA A1182     -34.232  14.981 -26.282  1.00 18.73           O  
ATOM    904  CB  ALA A1182     -35.452  13.525 -28.929  1.00 17.07           C  
ATOM    905  N   GLU A1183     -35.232  13.036 -25.740  1.00 18.09           N  
ATOM    906  CA AGLU A1183     -35.478  13.458 -24.363  0.47 18.58           C  
ATOM    907  CA BGLU A1183     -35.477  13.464 -24.366  0.53 18.55           C  
ATOM    908  C   GLU A1183     -34.169  13.691 -23.620  1.00 19.02           C  
ATOM    909  O   GLU A1183     -34.020  14.687 -22.903  1.00 20.90           O  
ATOM    910  CB AGLU A1183     -36.320  12.400 -23.637  0.47 20.67           C  
ATOM    911  CB BGLU A1183     -36.335  12.416 -23.649  0.53 20.67           C  
ATOM    912  CG AGLU A1183     -37.733  12.244 -24.184  0.47 20.71           C  
ATOM    913  CG BGLU A1183     -36.555  12.673 -22.170  0.53 27.72           C  
ATOM    914  CD AGLU A1183     -38.388  10.910 -23.807  0.47 24.05           C  
ATOM    915  CD BGLU A1183     -37.410  11.600 -21.526  0.53 29.38           C  
ATOM    916  OE1AGLU A1183     -37.810  10.146 -23.003  0.47 30.07           O  
ATOM    917  OE1BGLU A1183     -36.914  10.904 -20.614  0.53 35.86           O  
ATOM    918  OE2AGLU A1183     -39.487  10.625 -24.327  0.47 30.24           O1-
ATOM    919  OE2BGLU A1183     -38.576  11.451 -21.941  0.53 34.41           O1-
ATOM    920  N   VAL A1184     -33.209  12.784 -23.783  1.00 18.21           N  
ATOM    921  CA  VAL A1184     -31.911  12.947 -23.142  1.00 18.90           C  
ATOM    922  C   VAL A1184     -31.223  14.205 -23.659  1.00 19.52           C  
ATOM    923  O   VAL A1184     -30.708  15.013 -22.883  1.00 19.73           O  
ATOM    924  CB  VAL A1184     -31.043  11.699 -23.373  1.00 19.12           C  
ATOM    925  CG1 VAL A1184     -29.626  11.944 -22.895  1.00 20.86           C  
ATOM    926  CG2 VAL A1184     -31.639  10.477 -22.652  1.00 20.15           C  
ATOM    927  N   PHE A1185     -31.232  14.403 -24.981  1.00 17.06           N  
ATOM    928  CA  PHE A1185     -30.548  15.568 -25.551  1.00 17.45           C  
ATOM    929  C   PHE A1185     -31.125  16.874 -25.026  1.00 19.16           C  
ATOM    930  O   PHE A1185     -30.383  17.792 -24.659  1.00 19.08           O  
ATOM    931  CB  PHE A1185     -30.630  15.529 -27.076  1.00 18.60           C  
ATOM    932  CG  PHE A1185     -29.774  16.575 -27.753  1.00 15.73           C  
ATOM    933  CD1 PHE A1185     -28.400  16.444 -27.752  1.00 17.33           C  
ATOM    934  CD2 PHE A1185     -30.339  17.671 -28.374  1.00 17.31           C  
ATOM    935  CE1 PHE A1185     -27.589  17.393 -28.356  1.00 18.93           C  
ATOM    936  CE2 PHE A1185     -29.536  18.631 -28.995  1.00 18.50           C  
ATOM    937  CZ  PHE A1185     -28.156  18.487 -28.981  1.00 18.06           C  
ATOM    938  N   GLU A1186     -32.450  16.975 -24.975  1.00 17.82           N  
ATOM    939  CA  GLU A1186     -33.065  18.217 -24.526  1.00 19.32           C  
ATOM    940  C   GLU A1186     -32.702  18.546 -23.089  1.00 20.60           C  
ATOM    941  O   GLU A1186     -32.638  19.728 -22.722  1.00 23.23           O  
ATOM    942  CB  GLU A1186     -34.566  18.154 -24.765  1.00 21.65           C  
ATOM    943  CG  GLU A1186     -34.826  18.020 -26.268  1.00 26.49           C  
ATOM    944  CD  GLU A1186     -36.210  18.419 -26.704  1.00 35.61           C  
ATOM    945  OE1 GLU A1186     -37.090  17.532 -26.746  1.00 35.53           O  
ATOM    946  OE2 GLU A1186     -36.403  19.613 -27.031  1.00 24.89           O1-
ATOM    947  N   GLN A1187     -32.432  17.526 -22.272  1.00 21.31           N  
ATOM    948  CA  GLN A1187     -32.051  17.737 -20.882  1.00 25.79           C  
ATOM    949  C   GLN A1187     -30.575  18.063 -20.715  1.00 26.69           C  
ATOM    950  O   GLN A1187     -30.182  18.532 -19.639  1.00 33.22           O  
ATOM    951  CB  GLN A1187     -32.364  16.484 -20.059  1.00 28.25           C  
ATOM    952  CG  GLN A1187     -33.844  16.166 -19.929  1.00 35.37           C  
ATOM    953  CD  GLN A1187     -34.090  14.767 -19.377  1.00 48.99           C  
ATOM    954  NE2 GLN A1187     -35.324  14.289 -19.502  1.00 48.98           N  
ATOM    955  OE1 GLN A1187     -33.180  14.127 -18.846  1.00 55.67           O  
ATOM    956  N   GLU A1188     -29.752  17.808 -21.732  1.00 21.22           N  
ATOM    957  CA  GLU A1188     -28.311  18.024 -21.660  1.00 21.07           C  
ATOM    958  C   GLU A1188     -27.851  19.313 -22.329  1.00 22.23           C  
ATOM    959  O   GLU A1188     -26.832  19.886 -21.922  1.00 20.97           O  
ATOM    960  CB  GLU A1188     -27.567  16.873 -22.347  1.00 21.85           C  
ATOM    961  CG  GLU A1188     -27.731  15.500 -21.695  1.00 29.06           C  
ATOM    962  CD  GLU A1188     -27.067  15.410 -20.337  1.00 38.92           C  
ATOM    963  OE1 GLU A1188     -27.549  14.628 -19.493  1.00 42.51           O  
ATOM    964  OE2 GLU A1188     -26.069  16.125 -20.109  1.00 39.29           O1-
ATOM    965  N   ILE A1189     -28.563  19.781 -23.354  1.00 19.54           N  
ATOM    966  CA  ILE A1189     -27.970  20.763 -24.257  1.00 18.03           C  
ATOM    967  C   ILE A1189     -27.979  22.187 -23.698  1.00 19.17           C  
ATOM    968  O   ILE A1189     -27.085  22.968 -24.031  1.00 19.30           O  
ATOM    969  CB  ILE A1189     -28.623  20.668 -25.648  1.00 17.18           C  
ATOM    970  CG1 ILE A1189     -27.848  21.488 -26.679  1.00 18.30           C  
ATOM    971  CG2 ILE A1189     -30.084  21.115 -25.594  1.00 18.18           C  
ATOM    972  CD1 ILE A1189     -26.416  21.044 -26.842  1.00 18.64           C  
ATOM    973  N   ASP A1190     -28.953  22.575 -22.875  1.00 20.08           N  
ATOM    974  CA  ASP A1190     -29.050  23.989 -22.504  1.00 19.74           C  
ATOM    975  C   ASP A1190     -27.841  24.490 -21.724  1.00 20.44           C  
ATOM    976  O   ASP A1190     -27.290  25.541 -22.097  1.00 20.76           O  
ATOM    977  CB  ASP A1190     -30.336  24.296 -21.730  1.00 20.67           C  
ATOM    978  CG  ASP A1190     -31.584  24.290 -22.582  1.00 23.25           C  
ATOM    979  OD1 ASP A1190     -31.515  24.121 -23.819  1.00 21.05           O  
ATOM    980  OD2 ASP A1190     -32.662  24.461 -21.965  1.00 24.87           O1-
ATOM    981  N   PRO A1191     -27.406  23.854 -20.629  1.00 20.23           N  
ATOM    982  CA  PRO A1191     -26.253  24.414 -19.909  1.00 22.11           C  
ATOM    983  C   PRO A1191     -24.992  24.413 -20.739  1.00 22.38           C  
ATOM    984  O   PRO A1191     -24.147  25.306 -20.576  1.00 22.86           O  
ATOM    985  CB  PRO A1191     -26.132  23.525 -18.662  1.00 23.81           C  
ATOM    986  CG  PRO A1191     -26.801  22.261 -19.038  1.00 27.43           C  
ATOM    987  CD  PRO A1191     -27.920  22.638 -19.969  1.00 22.80           C  
ATOM    988  N   VAL A1192     -24.856  23.455 -21.659  1.00 19.58           N  
ATOM    989  CA  VAL A1192     -23.690  23.419 -22.530  1.00 20.62           C  
ATOM    990  C   VAL A1192     -23.707  24.604 -23.482  1.00 21.15           C  
ATOM    991  O   VAL A1192     -22.703  25.302 -23.651  1.00 21.34           O  
ATOM    992  CB  VAL A1192     -23.613  22.069 -23.264  1.00 22.46           C  
ATOM    993  CG1 VAL A1192     -22.557  22.106 -24.339  1.00 24.00           C  
ATOM    994  CG2 VAL A1192     -23.315  20.960 -22.254  1.00 25.40           C  
ATOM    995  N   MET A1193     -24.856  24.870 -24.104  1.00 19.50           N  
ATOM    996  CA  MET A1193     -24.943  26.040 -24.965  1.00 18.92           C  
ATOM    997  C   MET A1193     -24.767  27.325 -24.171  1.00 21.24           C  
ATOM    998  O   MET A1193     -24.149  28.281 -24.652  1.00 20.75           O  
ATOM    999  CB  MET A1193     -26.248  25.998 -25.752  1.00 18.95           C  
ATOM   1000  CG  MET A1193     -26.216  24.895 -26.805  1.00 18.42           C  
ATOM   1001  SD  MET A1193     -25.175  25.352 -28.211  1.00 20.75           S  
ATOM   1002  CE  MET A1193     -26.270  26.495 -29.048  1.00 20.11           C  
ATOM   1003  N   GLN A1194     -25.266  27.356 -22.938  1.00 19.27           N  
ATOM   1004  CA  GLN A1194     -25.064  28.542 -22.111  1.00 21.65           C  
ATOM   1005  C   GLN A1194     -23.588  28.761 -21.793  1.00 22.88           C  
ATOM   1006  O   GLN A1194     -23.129  29.911 -21.734  1.00 24.03           O  
ATOM   1007  CB  GLN A1194     -25.916  28.451 -20.848  1.00 22.97           C  
ATOM   1008  CG  GLN A1194     -27.397  28.648 -21.151  1.00 23.59           C  
ATOM   1009  CD  GLN A1194     -28.335  28.036 -20.130  1.00 25.03           C  
ATOM   1010  NE2 GLN A1194     -29.635  28.165 -20.385  1.00 26.42           N  
ATOM   1011  OE1 GLN A1194     -27.910  27.454 -19.129  1.00 26.79           O  
ATOM   1012  N   SER A1195     -22.819  27.677 -21.631  1.00 23.81           N  
ATOM   1013  CA  SER A1195     -21.382  27.808 -21.395  1.00 22.92           C  
ATOM   1014  C   SER A1195     -20.647  28.368 -22.610  1.00 25.00           C  
ATOM   1015  O   SER A1195     -19.573  28.964 -22.452  1.00 27.37           O  
ATOM   1016  CB  SER A1195     -20.788  26.468 -20.938  1.00 26.40           C  
ATOM   1017  OG  SER A1195     -20.531  25.592 -22.022  1.00 27.73           O  
ATOM   1018  N   LEU A1196     -21.209  28.208 -23.807  1.00 22.24           N  
ATOM   1019  CA  LEU A1196     -20.678  28.762 -25.044  1.00 22.75           C  
ATOM   1020  C   LEU A1196     -21.225  30.160 -25.336  1.00 20.03           C  
ATOM   1021  O   LEU A1196     -20.983  30.693 -26.425  1.00 22.28           O  
ATOM   1022  CB  LEU A1196     -20.981  27.824 -26.222  1.00 22.53           C  
ATOM   1023  CG  LEU A1196     -20.263  26.470 -26.201  1.00 20.17           C  
ATOM   1024  CD1 LEU A1196     -20.805  25.531 -27.248  1.00 25.02           C  
ATOM   1025  CD2 LEU A1196     -18.786  26.727 -26.457  1.00 25.16           C  
ATOM   1026  N   GLY A1197     -21.977  30.734 -24.404  1.00 21.57           N  
ATOM   1027  CA  GLY A1197     -22.443  32.101 -24.522  1.00 22.66           C  
ATOM   1028  C   GLY A1197     -23.848  32.273 -25.041  1.00 22.38           C  
ATOM   1029  O   GLY A1197     -24.256  33.413 -25.285  1.00 22.97           O  
ATOM   1030  N   TYR A1198     -24.606  31.195 -25.201  1.00 20.74           N  
ATOM   1031  CA  TYR A1198     -25.938  31.274 -25.783  1.00 19.99           C  
ATOM   1032  C   TYR A1198     -27.018  31.317 -24.709  1.00 20.84           C  
ATOM   1033  O   TYR A1198     -26.789  31.044 -23.533  1.00 22.45           O  
ATOM   1034  CB  TYR A1198     -26.170  30.098 -26.725  1.00 21.09           C  
ATOM   1035  CG  TYR A1198     -25.314  30.194 -27.954  1.00 20.53           C  
ATOM   1036  CD1 TYR A1198     -23.992  29.738 -27.949  1.00 20.34           C  
ATOM   1037  CD2 TYR A1198     -25.806  30.774 -29.115  1.00 20.80           C  
ATOM   1038  CE1 TYR A1198     -23.202  29.844 -29.076  1.00 22.31           C  
ATOM   1039  CE2 TYR A1198     -25.024  30.883 -30.242  1.00 21.21           C  
ATOM   1040  CZ  TYR A1198     -23.723  30.417 -30.220  1.00 20.47           C  
ATOM   1041  OH  TYR A1198     -22.958  30.518 -31.349  1.00 20.84           O  
ATOM   1042  N   CYS A1199     -28.230  31.644 -25.152  1.00 18.65           N  
ATOM   1043  CA  CYS A1199     -29.363  31.708 -24.239  1.00 19.80           C  
ATOM   1044  C   CYS A1199     -29.754  30.324 -23.739  1.00 18.74           C  
ATOM   1045  O   CYS A1199     -30.106  30.159 -22.566  1.00 21.23           O  
ATOM   1046  CB  CYS A1199     -30.541  32.356 -24.960  1.00 23.21           C  
ATOM   1047  SG  CYS A1199     -30.941  31.618 -26.599  1.00 18.60           S  
ATOM   1048  N   CYS A1200     -29.700  29.332 -24.619  1.00 19.13           N  
ATOM   1049  CA  CYS A1200     -30.104  27.951 -24.345  1.00 19.37           C  
ATOM   1050  C   CYS A1200     -29.730  27.140 -25.583  1.00 17.66           C  
ATOM   1051  O   CYS A1200     -29.139  27.664 -26.528  1.00 18.83           O  
ATOM   1052  CB  CYS A1200     -31.606  27.856 -24.054  1.00 18.69           C  
ATOM   1053  SG  CYS A1200     -32.682  28.055 -25.523  1.00 18.50           S  
ATOM   1054  N   GLY A1201     -30.100  25.857 -25.594  1.00 17.91           N  
ATOM   1055  CA  GLY A1201     -29.829  25.025 -26.749  1.00 18.05           C  
ATOM   1056  C   GLY A1201     -31.062  24.412 -27.394  1.00 17.73           C  
ATOM   1057  O   GLY A1201     -30.948  23.449 -28.153  1.00 18.51           O  
ATOM   1058  N   ARG A1202     -32.235  24.980 -27.113  1.00 18.09           N  
ATOM   1059  CA  ARG A1202     -33.494  24.393 -27.555  1.00 20.43           C  
ATOM   1060  C   ARG A1202     -33.803  24.830 -28.980  1.00 21.30           C  
ATOM   1061  O   ARG A1202     -33.916  26.025 -29.258  1.00 23.40           O  
ATOM   1062  CB  ARG A1202     -34.603  24.839 -26.616  1.00 19.57           C  
ATOM   1063  CG  ARG A1202     -35.988  24.417 -27.037  1.00 21.23           C  
ATOM   1064  CD  ARG A1202     -36.991  24.900 -26.013  1.00 21.92           C  
ATOM   1065  NE  ARG A1202     -36.857  26.341 -25.771  1.00 25.16           N  
ATOM   1066  CZ  ARG A1202     -37.474  27.292 -26.466  1.00 25.62           C  
ATOM   1067  NH1 ARG A1202     -38.291  26.975 -27.468  1.00 24.22           N1+
ATOM   1068  NH2 ARG A1202     -37.279  28.577 -26.154  1.00 25.50           N  
ATOM   1069  N   LYS A1203     -33.974  23.864 -29.876  1.00 18.02           N  
ATOM   1070  CA  LYS A1203     -34.197  24.181 -31.282  1.00 18.35           C  
ATOM   1071  C   LYS A1203     -35.640  24.586 -31.568  1.00 18.97           C  
ATOM   1072  O   LYS A1203     -35.881  25.574 -32.270  1.00 19.89           O  
ATOM   1073  CB  LYS A1203     -33.804  23.000 -32.165  1.00 20.59           C  
ATOM   1074  CG  LYS A1203     -34.062  23.318 -33.632  1.00 23.63           C  
ATOM   1075  CD  LYS A1203     -33.362  22.346 -34.548  1.00 24.22           C  
ATOM   1076  CE  LYS A1203     -33.663  22.679 -36.001  1.00 26.51           C  
ATOM   1077  NZ  LYS A1203     -32.878  23.854 -36.468  1.00 27.68           N1+
ATOM   1078  N   TYR A1204     -36.610  23.826 -31.073  1.00 19.56           N  
ATOM   1079  CA  TYR A1204     -38.005  23.999 -31.469  1.00 19.86           C  
ATOM   1080  C   TYR A1204     -38.823  24.781 -30.451  1.00 20.14           C  
ATOM   1081  O   TYR A1204     -38.561  24.751 -29.244  1.00 20.55           O  
ATOM   1082  CB  TYR A1204     -38.671  22.646 -31.734  1.00 21.94           C  
ATOM   1083  CG  TYR A1204     -38.052  21.979 -32.934  1.00 19.64           C  
ATOM   1084  CD1 TYR A1204     -38.375  22.381 -34.223  1.00 19.72           C  
ATOM   1085  CD2 TYR A1204     -37.097  20.973 -32.780  1.00 21.20           C  
ATOM   1086  CE1 TYR A1204     -37.774  21.795 -35.333  1.00 21.76           C  
ATOM   1087  CE2 TYR A1204     -36.499  20.389 -33.873  1.00 23.22           C  
ATOM   1088  CZ  TYR A1204     -36.848  20.795 -35.143  1.00 20.29           C  
ATOM   1089  OH  TYR A1204     -36.249  20.216 -36.229  1.00 22.59           O  
ATOM   1090  N   GLU A1205     -39.836  25.475 -30.970  1.00 21.44           N  
ATOM   1091  CA  GLU A1205     -40.833  26.108 -30.128  1.00 24.14           C  
ATOM   1092  C   GLU A1205     -41.502  25.069 -29.235  1.00 26.68           C  
ATOM   1093  O   GLU A1205     -41.546  23.873 -29.541  1.00 22.76           O  
ATOM   1094  CB  GLU A1205     -41.874  26.833 -30.992  1.00 22.53           C  
ATOM   1095  CG  GLU A1205     -41.316  28.056 -31.731  1.00 25.66           C  
ATOM   1096  CD  GLU A1205     -42.363  28.798 -32.551  1.00 35.36           C  
ATOM   1097  OE1 GLU A1205     -43.369  28.175 -32.967  1.00 36.27           O  
ATOM   1098  OE2 GLU A1205     -42.175  30.016 -32.771  1.00 38.11           O1-
ATOM   1099  N   PHE A1206     -42.030  25.536 -28.104  1.00 24.11           N  
ATOM   1100  CA  PHE A1206     -42.592  24.608 -27.132  1.00 26.82           C  
ATOM   1101  C   PHE A1206     -43.910  23.999 -27.594  1.00 29.99           C  
ATOM   1102  O   PHE A1206     -44.228  22.866 -27.212  1.00 34.92           O  
ATOM   1103  CB  PHE A1206     -42.812  25.310 -25.796  1.00 27.23           C  
ATOM   1104  CG  PHE A1206     -41.550  25.656 -25.073  1.00 26.45           C  
ATOM   1105  CD1 PHE A1206     -40.780  24.669 -24.480  1.00 28.09           C  
ATOM   1106  CD2 PHE A1206     -41.141  26.976 -24.972  1.00 30.46           C  
ATOM   1107  CE1 PHE A1206     -39.630  24.993 -23.794  1.00 30.38           C  
ATOM   1108  CE2 PHE A1206     -39.987  27.301 -24.293  1.00 30.55           C  
ATOM   1109  CZ  PHE A1206     -39.231  26.316 -23.706  1.00 28.12           C  
ATOM   1110  N  ASER A1207     -44.683  24.717 -28.401  0.49 31.11           N  
ATOM   1111  N  BSER A1207     -44.680  24.713 -28.408  0.51 31.12           N  
ATOM   1112  CA ASER A1207     -46.017  24.275 -28.768  0.49 33.81           C  
ATOM   1113  CA BSER A1207     -46.025  24.286 -28.761  0.51 33.82           C  
ATOM   1114  C  ASER A1207     -46.301  24.641 -30.212  0.49 35.79           C  
ATOM   1115  C  BSER A1207     -46.311  24.651 -30.205  0.51 35.80           C  
ATOM   1116  O  ASER A1207     -45.719  25.597 -30.743  0.49 32.04           O  
ATOM   1117  O  BSER A1207     -45.735  25.612 -30.736  0.51 32.04           O  
ATOM   1118  CB ASER A1207     -47.079  24.928 -27.869  0.49 39.05           C  
ATOM   1119  CB BSER A1207     -47.063  24.965 -27.851  0.51 39.05           C  
ATOM   1120  OG ASER A1207     -47.132  26.330 -28.078  0.49 38.91           O  
ATOM   1121  OG BSER A1207     -48.366  24.903 -28.403  0.51 40.73           O  
ATOM   1122  N   PRO A1208     -47.182  23.899 -30.881  1.00 34.44           N  
ATOM   1123  CA  PRO A1208     -47.639  24.321 -32.203  1.00 35.67           C  
ATOM   1124  C   PRO A1208     -48.359  25.653 -32.075  1.00 38.33           C  
ATOM   1125  O   PRO A1208     -48.987  25.946 -31.056  1.00 38.83           O  
ATOM   1126  CB  PRO A1208     -48.613  23.211 -32.615  1.00 35.10           C  
ATOM   1127  CG  PRO A1208     -48.220  22.036 -31.796  1.00 41.05           C  
ATOM   1128  CD  PRO A1208     -47.757  22.598 -30.486  1.00 36.68           C  
ATOM   1129  N   GLN A1209     -48.229  26.479 -33.106  1.00 37.77           N  
ATOM   1130  CA  GLN A1209     -48.919  27.758 -33.106  1.00 43.76           C  
ATOM   1131  C   GLN A1209     -50.410  27.536 -33.330  1.00 50.00           C  
ATOM   1132  O   GLN A1209     -50.812  26.659 -34.101  1.00 43.65           O  
ATOM   1133  CB  GLN A1209     -48.351  28.672 -34.189  1.00 42.43           C  
ATOM   1134  CG  GLN A1209     -47.949  30.044 -33.670  1.00 53.39           C  
ATOM   1135  CD  GLN A1209     -47.278  30.907 -34.725  1.00 62.43           C  
ATOM   1136  NE2 GLN A1209     -48.051  31.313 -35.733  1.00 64.23           N  
ATOM   1137  OE1 GLN A1209     -46.088  31.217 -34.634  1.00 63.81           O  
ATOM   1138  N   THR A1210     -51.229  28.309 -32.621  1.00 51.57           N  
ATOM   1139  CA  THR A1210     -52.668  28.256 -32.833  1.00 50.58           C  
ATOM   1140  C   THR A1210     -52.990  28.801 -34.218  1.00 49.91           C  
ATOM   1141  O   THR A1210     -52.476  29.849 -34.619  1.00 56.32           O  
ATOM   1142  CB  THR A1210     -53.390  29.079 -31.767  1.00 51.13           C  
ATOM   1143  CG2 THR A1210     -54.892  28.869 -31.861  1.00 51.52           C  
ATOM   1144  OG1 THR A1210     -52.947  28.676 -30.467  1.00 56.74           O  
ATOM   1145  N   LEU A1211     -53.830  28.083 -34.951  1.00 53.57           N  
ATOM   1146  CA  LEU A1211     -54.190  28.452 -36.310  1.00 54.98           C  
ATOM   1147  C   LEU A1211     -55.573  29.089 -36.333  1.00 58.00           C  
ATOM   1148  O   LEU A1211     -56.409  28.841 -35.461  1.00 58.91           O  
ATOM   1149  CB  LEU A1211     -54.170  27.222 -37.219  1.00 51.80           C  
ATOM   1150  CG  LEU A1211     -52.817  26.521 -37.344  1.00 49.05           C  
ATOM   1151  CD1 LEU A1211     -52.944  25.240 -38.148  1.00 49.47           C  
ATOM   1152  CD2 LEU A1211     -51.797  27.450 -37.975  1.00 50.64           C  
ATOM   1153  N   CYS A1212     -55.803  29.923 -37.342  1.00 58.19           N  
ATOM   1154  CA  CYS A1212     -57.095  30.566 -37.526  1.00 63.74           C  
ATOM   1155  C   CYS A1212     -57.956  29.737 -38.469  1.00 59.72           C  
ATOM   1156  O   CYS A1212     -57.474  29.236 -39.490  1.00 63.03           O  
ATOM   1157  CB  CYS A1212     -56.913  31.974 -38.096  1.00 63.29           C  
ATOM   1158  SG  CYS A1212     -56.159  33.151 -36.947  1.00 77.86           S  
ATOM   1159  N   CYS A1213     -59.229  29.586 -38.117  1.00 63.84           N  
ATOM   1160  CA  CYS A1213     -60.187  28.854 -38.936  1.00 69.14           C  
ATOM   1161  C   CYS A1213     -61.000  29.841 -39.764  1.00 69.76           C  
ATOM   1162  O   CYS A1213     -61.518  30.826 -39.228  1.00 72.16           O  
ATOM   1163  CB  CYS A1213     -61.124  28.012 -38.068  1.00 66.55           C  
ATOM   1164  SG  CYS A1213     -62.495  27.249 -38.984  1.00 61.33           S  
ATOM   1165  N   TYR A1214     -61.117  29.564 -41.065  1.00 69.69           N  
ATOM   1166  CA  TYR A1214     -61.772  30.502 -41.971  1.00 73.52           C  
ATOM   1167  C   TYR A1214     -63.290  30.486 -41.825  1.00 77.67           C  
ATOM   1168  O   TYR A1214     -63.944  31.496 -42.112  1.00 79.24           O  
ATOM   1169  CB  TYR A1214     -61.372  30.202 -43.416  1.00 67.64           C  
ATOM   1170  CG  TYR A1214     -61.895  31.206 -44.416  1.00 71.01           C  
ATOM   1171  CD1 TYR A1214     -61.376  32.493 -44.471  1.00 74.44           C  
ATOM   1172  CD2 TYR A1214     -62.906  30.870 -45.308  1.00 75.41           C  
ATOM   1173  CE1 TYR A1214     -61.850  33.419 -45.383  1.00 72.62           C  
ATOM   1174  CE2 TYR A1214     -63.386  31.789 -46.226  1.00 74.29           C  
ATOM   1175  CZ  TYR A1214     -62.854  33.062 -46.258  1.00 67.69           C  
ATOM   1176  OH  TYR A1214     -63.322  33.982 -47.166  1.00 63.46           O  
ATOM   1177  N   GLY A1215     -63.862  29.365 -41.388  1.00 75.41           N  
ATOM   1178  CA  GLY A1215     -65.303  29.221 -41.274  1.00 78.23           C  
ATOM   1179  C   GLY A1215     -65.988  30.310 -40.473  1.00 81.91           C  
ATOM   1180  O   GLY A1215     -66.836  31.039 -40.998  1.00 83.65           O  
ATOM   1181  N   LYS A1216     -65.634  30.428 -39.199  1.00 78.73           N  
ATOM   1182  CA  LYS A1216     -66.156  31.466 -38.326  1.00 82.65           C  
ATOM   1183  C   LYS A1216     -65.081  32.517 -38.077  1.00 86.78           C  
ATOM   1184  O   LYS A1216     -63.898  32.319 -38.369  1.00 86.59           O  
ATOM   1185  CB  LYS A1216     -66.643  30.865 -37.000  1.00 80.60           C  
ATOM   1186  CG  LYS A1216     -67.746  29.821 -37.147  1.00 84.39           C  
ATOM   1187  CD  LYS A1216     -69.059  30.450 -37.597  1.00 95.68           C  
ATOM   1188  CE  LYS A1216     -70.163  29.408 -37.756  1.00 90.75           C  
ATOM   1189  NZ  LYS A1216     -69.943  28.512 -38.927  1.00 85.55           N1+
ATOM   1190  N   GLN A1217     -65.513  33.657 -37.535  1.00 88.77           N  
ATOM   1191  CA  GLN A1217     -64.581  34.727 -37.203  1.00 89.43           C  
ATOM   1192  C   GLN A1217     -63.836  34.419 -35.909  1.00 83.89           C  
ATOM   1193  O   GLN A1217     -62.601  34.480 -35.860  1.00 79.78           O  
ATOM   1194  CB  GLN A1217     -65.338  36.049 -37.068  1.00 87.72           C  
ATOM   1195  CG  GLN A1217     -65.869  36.637 -38.371  1.00 85.05           C  
ATOM   1196  CD  GLN A1217     -67.076  35.887 -38.920  1.00 87.35           C  
ATOM   1197  NE2 GLN A1217     -67.401  36.136 -40.184  1.00 88.63           N  
ATOM   1198  OE1 GLN A1217     -67.711  35.105 -38.213  1.00 84.91           O  
ATOM   1199  N   LEU A1218     -64.584  34.083 -34.855  1.00 80.81           N  
ATOM   1200  CA  LEU A1218     -63.996  33.765 -33.558  1.00 81.75           C  
ATOM   1201  C   LEU A1218     -63.073  32.553 -33.636  1.00 77.35           C  
ATOM   1202  O   LEU A1218     -62.095  32.468 -32.885  1.00 74.70           O  
ATOM   1203  CB  LEU A1218     -65.138  33.486 -32.570  1.00 85.37           C  
ATOM   1204  CG  LEU A1218     -65.069  33.537 -31.032  1.00 86.10           C  
ATOM   1205  CD1 LEU A1218     -64.235  32.404 -30.432  1.00 78.92           C  
ATOM   1206  CD2 LEU A1218     -64.593  34.903 -30.525  1.00 77.04           C  
ATOM   1207  N   CYS A1219     -63.340  31.633 -34.561  1.00 80.27           N  
ATOM   1208  CA  CYS A1219     -62.877  30.257 -34.426  1.00 79.42           C  
ATOM   1209  C   CYS A1219     -61.373  30.131 -34.666  1.00 77.57           C  
ATOM   1210  O   CYS A1219     -60.817  30.736 -35.588  1.00 70.32           O  
ATOM   1211  CB  CYS A1219     -63.648  29.364 -35.399  1.00 73.63           C  
ATOM   1212  SG  CYS A1219     -63.567  27.601 -35.026  1.00 72.09           S  
ATOM   1213  N   THR A1220     -60.719  29.331 -33.820  1.00 77.80           N  
ATOM   1214  CA  THR A1220     -59.295  29.045 -33.937  1.00 74.60           C  
ATOM   1215  C   THR A1220     -59.055  27.557 -33.715  1.00 70.99           C  
ATOM   1216  O   THR A1220     -59.854  26.863 -33.082  1.00 73.12           O  
ATOM   1217  CB  THR A1220     -58.451  29.858 -32.942  1.00 69.15           C  
ATOM   1218  CG2 THR A1220     -58.458  31.337 -33.304  1.00 72.47           C  
ATOM   1219  OG1 THR A1220     -58.969  29.687 -31.617  1.00 74.19           O  
ATOM   1220  N   ILE A1221     -57.928  27.078 -34.234  1.00 63.84           N  
ATOM   1221  CA  ILE A1221     -57.566  25.664 -34.191  1.00 59.30           C  
ATOM   1222  C   ILE A1221     -56.467  25.495 -33.142  1.00 63.08           C  
ATOM   1223  O   ILE A1221     -55.351  26.005 -33.344  1.00 57.87           O  
ATOM   1224  CB  ILE A1221     -57.103  25.170 -35.567  1.00 58.36           C  
ATOM   1225  CG1 ILE A1221     -58.169  25.486 -36.623  1.00 61.00           C  
ATOM   1226  CG2 ILE A1221     -56.787  23.678 -35.529  1.00 55.61           C  
ATOM   1227  CD1 ILE A1221     -57.689  25.327 -38.053  1.00 60.50           C  
ATOM   1228  N   PRO A1222     -56.722  24.804 -32.037  1.00 60.78           N  
ATOM   1229  CA  PRO A1222     -55.717  24.674 -30.976  1.00 60.76           C  
ATOM   1230  C   PRO A1222     -54.686  23.608 -31.334  1.00 54.77           C  
ATOM   1231  O   PRO A1222     -54.757  22.959 -32.375  1.00 55.49           O  
ATOM   1232  CB  PRO A1222     -56.552  24.232 -29.774  1.00 58.03           C  
ATOM   1233  CG  PRO A1222     -57.673  23.458 -30.380  1.00 58.96           C  
ATOM   1234  CD  PRO A1222     -57.986  24.134 -31.690  1.00 56.27           C  
ATOM   1235  N   ARG A1223     -53.715  23.436 -30.440  1.00 54.69           N  
ATOM   1236  CA  ARG A1223     -52.674  22.445 -30.660  1.00 51.98           C  
ATOM   1237  C   ARG A1223     -53.265  21.040 -30.646  1.00 53.64           C  
ATOM   1238  O   ARG A1223     -54.247  20.762 -29.953  1.00 54.99           O  
ATOM   1239  CB  ARG A1223     -51.579  22.559 -29.597  1.00 52.84           C  
ATOM   1240  CG  ARG A1223     -52.040  22.287 -28.174  1.00 53.16           C  
ATOM   1241  CD  ARG A1223     -50.879  22.380 -27.193  1.00 56.95           C  
ATOM   1242  NE  ARG A1223     -49.859  21.370 -27.461  1.00 62.20           N  
ATOM   1243  CZ  ARG A1223     -48.699  21.287 -26.815  1.00 61.56           C  
ATOM   1244  NH1 ARG A1223     -48.406  22.157 -25.857  1.00 65.19           N1+
ATOM   1245  NH2 ARG A1223     -47.829  20.335 -27.129  1.00 60.04           N  
ATOM   1246  N   ASP A1224     -52.661  20.156 -31.439  1.00 51.02           N  
ATOM   1247  CA  ASP A1224     -53.042  18.750 -31.537  1.00 53.16           C  
ATOM   1248  C   ASP A1224     -54.435  18.545 -32.117  1.00 56.23           C  
ATOM   1249  O   ASP A1224     -54.995  17.451 -32.012  1.00 59.81           O  
ATOM   1250  CB  ASP A1224     -52.887  18.010 -30.201  1.00 52.62           C  
ATOM   1251  CG  ASP A1224     -51.447  17.945 -29.739  1.00 60.16           C  
ATOM   1252  OD1 ASP A1224     -50.565  17.698 -30.588  1.00 58.97           O  
ATOM   1253  OD2 ASP A1224     -51.196  18.149 -28.532  1.00 65.37           O1-
ATOM   1254  N   ALA A1225     -55.007  19.574 -32.735  1.00 50.88           N  
ATOM   1255  CA  ALA A1225     -56.341  19.478 -33.303  1.00 49.81           C  
ATOM   1256  C   ALA A1225     -56.268  19.071 -34.768  1.00 52.42           C  
ATOM   1257  O   ALA A1225     -55.305  19.380 -35.476  1.00 50.02           O  
ATOM   1258  CB  ALA A1225     -57.075  20.814 -33.176  1.00 51.51           C  
ATOM   1259  N   ALA A1226     -57.301  18.363 -35.217  1.00 52.99           N  
ATOM   1260  CA  ALA A1226     -57.423  17.977 -36.614  1.00 53.12           C  
ATOM   1261  C   ALA A1226     -58.058  19.111 -37.408  1.00 54.52           C  
ATOM   1262  O   ALA A1226     -58.926  19.833 -36.910  1.00 58.02           O  
ATOM   1263  CB  ALA A1226     -58.275  16.715 -36.748  1.00 54.79           C  
ATOM   1264  N   TYR A1227     -57.615  19.262 -38.655  1.00 53.60           N  
ATOM   1265  CA  TYR A1227     -58.094  20.344 -39.504  1.00 54.83           C  
ATOM   1266  C   TYR A1227     -57.769  20.017 -40.955  1.00 58.18           C  
ATOM   1267  O   TYR A1227     -57.036  19.071 -41.254  1.00 56.40           O  
ATOM   1268  CB  TYR A1227     -57.497  21.693 -39.077  1.00 53.47           C  
ATOM   1269  CG  TYR A1227     -56.025  21.851 -39.389  1.00 53.65           C  
ATOM   1270  CD1 TYR A1227     -55.055  21.275 -38.577  1.00 51.50           C  
ATOM   1271  CD2 TYR A1227     -55.602  22.586 -40.490  1.00 55.07           C  
ATOM   1272  CE1 TYR A1227     -53.708  21.418 -38.859  1.00 46.00           C  
ATOM   1273  CE2 TYR A1227     -54.259  22.736 -40.780  1.00 52.28           C  
ATOM   1274  CZ  TYR A1227     -53.315  22.150 -39.960  1.00 47.18           C  
ATOM   1275  OH  TYR A1227     -51.978  22.299 -40.248  1.00 46.00           O  
ATOM   1276  N   TYR A1228     -58.336  20.815 -41.857  1.00 57.67           N  
ATOM   1277  CA  TYR A1228     -58.109  20.693 -43.290  1.00 62.89           C  
ATOM   1278  C   TYR A1228     -57.367  21.930 -43.774  1.00 62.99           C  
ATOM   1279  O   TYR A1228     -57.613  23.036 -43.284  1.00 65.46           O  
ATOM   1280  CB  TYR A1228     -59.441  20.592 -44.038  1.00 67.67           C  
ATOM   1281  CG  TYR A1228     -60.261  19.378 -43.670  1.00 66.07           C  
ATOM   1282  CD1 TYR A1228     -60.254  18.243 -44.470  1.00 68.05           C  
ATOM   1283  CD2 TYR A1228     -61.043  19.365 -42.520  1.00 63.28           C  
ATOM   1284  CE1 TYR A1228     -61.003  17.132 -44.139  1.00 64.83           C  
ATOM   1285  CE2 TYR A1228     -61.793  18.260 -42.179  1.00 65.28           C  
ATOM   1286  CZ  TYR A1228     -61.771  17.146 -42.992  1.00 68.24           C  
ATOM   1287  OH  TYR A1228     -62.516  16.041 -42.656  1.00 72.53           O  
ATOM   1288  N   SER A1229     -56.470  21.747 -44.745  1.00 63.73           N  
ATOM   1289  CA  SER A1229     -55.624  22.843 -45.204  1.00 70.62           C  
ATOM   1290  C   SER A1229     -55.351  22.729 -46.698  1.00 76.39           C  
ATOM   1291  O   SER A1229     -54.925  21.672 -47.175  1.00 74.89           O  
ATOM   1292  CB  SER A1229     -54.294  22.846 -44.443  1.00 64.14           C  
ATOM   1293  OG  SER A1229     -53.458  23.913 -44.861  1.00 68.43           O  
ATOM   1294  N   TYR A1230     -55.598  23.825 -47.421  1.00 76.94           N  
ATOM   1295  CA  TYR A1230     -55.109  24.034 -48.780  1.00 77.19           C  
ATOM   1296  C   TYR A1230     -53.890  24.939 -48.716  1.00 78.03           C  
ATOM   1297  O   TYR A1230     -53.897  25.941 -47.986  1.00 77.64           O  
ATOM   1298  CB  TYR A1230     -56.198  24.674 -49.644  1.00 77.62           C  
ATOM   1299  CG  TYR A1230     -55.834  25.138 -51.035  1.00 82.03           C  
ATOM   1300  CD1 TYR A1230     -55.367  24.238 -51.977  1.00 83.08           C  
ATOM   1301  CD2 TYR A1230     -56.081  26.452 -51.443  1.00 77.93           C  
ATOM   1302  CE1 TYR A1230     -55.076  24.634 -53.257  1.00 76.82           C  
ATOM   1303  CE2 TYR A1230     -55.810  26.858 -52.736  1.00 77.17           C  
ATOM   1304  CZ  TYR A1230     -55.301  25.935 -53.636  1.00 77.29           C  
ATOM   1305  OH  TYR A1230     -55.002  26.308 -54.925  1.00 81.82           O  
ATOM   1306  N   GLN A1231     -52.834  24.546 -49.439  1.00 78.28           N  
ATOM   1307  CA  GLN A1231     -51.629  25.335 -49.683  1.00 83.55           C  
ATOM   1308  C   GLN A1231     -50.921  25.685 -48.392  1.00 87.67           C  
ATOM   1309  O   GLN A1231     -50.074  26.591 -48.393  1.00 91.91           O  
ATOM   1310  CB  GLN A1231     -51.992  26.652 -50.376  1.00 83.58           C  
ATOM   1311  CG  GLN A1231     -52.566  26.512 -51.748  1.00 84.82           C  
ATOM   1312  CD  GLN A1231     -51.592  26.500 -52.875  1.00 86.45           C  
ATOM   1313  NE2 GLN A1231     -51.026  25.327 -53.148  1.00 82.54           N  
ATOM   1314  OE1 GLN A1231     -51.334  27.532 -53.492  1.00 88.31           O  
ATOM   1315  N   ASN A1232     -51.290  25.055 -47.281  1.00 85.61           N  
ATOM   1316  CA  ASN A1232     -50.686  25.395 -46.011  1.00 85.64           C  
ATOM   1317  C   ASN A1232     -50.998  26.862 -45.658  1.00 84.54           C  
ATOM   1318  O   ASN A1232     -50.272  27.504 -44.891  1.00 85.43           O  
ATOM   1319  CB  ASN A1232     -49.185  25.063 -46.120  1.00 86.35           C  
ATOM   1320  CG  ASN A1232     -48.402  25.526 -44.972  1.00 87.41           C  
ATOM   1321  ND2 ASN A1232     -48.973  25.351 -43.794  1.00 82.39           N  
ATOM   1322  OD1 ASN A1232     -47.307  26.066 -45.114  1.00 86.83           O  
ATOM   1323  N   ARG A1233     -52.094  27.382 -46.243  1.00 77.26           N  
ATOM   1324  CA  ARG A1233     -52.573  28.759 -46.121  1.00 75.81           C  
ATOM   1325  C   ARG A1233     -53.907  28.848 -45.390  1.00 73.97           C  
ATOM   1326  O   ARG A1233     -54.016  29.411 -44.294  1.00 74.64           O  
ATOM   1327  CB  ARG A1233     -52.868  29.404 -47.466  1.00 81.31           C  
ATOM   1328  CG  ARG A1233     -51.683  29.608 -48.385  1.00 88.97           C  
ATOM   1329  CD  ARG A1233     -50.804  30.650 -47.718  1.00 90.65           C  
ATOM   1330  NE  ARG A1233     -51.506  31.821 -47.197  1.00 89.23           N  
ATOM   1331  CZ  ARG A1233     -52.409  32.544 -47.845  1.00 87.32           C  
ATOM   1332  NH1 ARG A1233     -52.725  32.261 -49.116  1.00 87.28           N1+
ATOM   1333  NH2 ARG A1233     -52.970  33.560 -47.230  1.00 84.93           N  
ATOM   1334  N   TYR A1234     -54.942  28.319 -46.035  1.00 73.17           N  
ATOM   1335  CA  TYR A1234     -56.326  28.457 -45.605  1.00 68.59           C  
ATOM   1336  C   TYR A1234     -56.716  27.198 -44.843  1.00 68.50           C  
ATOM   1337  O   TYR A1234     -56.664  26.091 -45.393  1.00 67.18           O  
ATOM   1338  CB  TYR A1234     -57.230  28.631 -46.827  1.00 71.45           C  
ATOM   1339  CG  TYR A1234     -57.125  29.991 -47.486  1.00 73.45           C  
ATOM   1340  CD1 TYR A1234     -57.895  31.064 -47.045  1.00 69.45           C  
ATOM   1341  CD2 TYR A1234     -56.254  30.203 -48.547  1.00 71.77           C  
ATOM   1342  CE1 TYR A1234     -57.802  32.305 -47.650  1.00 68.08           C  
ATOM   1343  CE2 TYR A1234     -56.154  31.441 -49.155  1.00 74.10           C  
ATOM   1344  CZ  TYR A1234     -56.931  32.488 -48.700  1.00 70.60           C  
ATOM   1345  OH  TYR A1234     -56.843  33.728 -49.294  1.00 67.77           O  
ATOM   1346  N   HIS A1235     -57.123  27.373 -43.591  1.00 66.22           N  
ATOM   1347  CA  HIS A1235     -57.392  26.267 -42.686  1.00 66.53           C  
ATOM   1348  C   HIS A1235     -58.836  26.318 -42.197  1.00 66.03           C  
ATOM   1349  O   HIS A1235     -59.372  27.395 -41.921  1.00 66.24           O  
ATOM   1350  CB  HIS A1235     -56.440  26.326 -41.487  1.00 64.51           C  
ATOM   1351  CG  HIS A1235     -55.015  26.608 -41.855  1.00 63.64           C  
ATOM   1352  CD2 HIS A1235     -54.152  27.555 -41.413  1.00 62.81           C  
ATOM   1353  ND1 HIS A1235     -54.328  25.876 -42.799  1.00 64.00           N  
ATOM   1354  CE1 HIS A1235     -53.102  26.355 -42.920  1.00 63.25           C  
ATOM   1355  NE2 HIS A1235     -52.970  27.374 -42.090  1.00 62.30           N  
ATOM   1356  N   PHE A1236     -59.457  25.145 -42.086  1.00 68.98           N  
ATOM   1357  CA  PHE A1236     -60.782  24.997 -41.497  1.00 67.88           C  
ATOM   1358  C   PHE A1236     -60.715  23.900 -40.448  1.00 64.88           C  
ATOM   1359  O   PHE A1236     -60.212  22.808 -40.722  1.00 62.22           O  
ATOM   1360  CB  PHE A1236     -61.856  24.628 -42.544  1.00 73.33           C  
ATOM   1361  CG  PHE A1236     -61.668  25.296 -43.877  1.00 76.87           C  
ATOM   1362  CD1 PHE A1236     -62.392  26.422 -44.229  1.00 74.12           C  
ATOM   1363  CD2 PHE A1236     -60.775  24.791 -44.789  1.00 74.03           C  
ATOM   1364  CE1 PHE A1236     -62.203  27.021 -45.457  1.00 72.53           C  
ATOM   1365  CE2 PHE A1236     -60.596  25.395 -45.982  1.00 73.08           C  
ATOM   1366  CZ  PHE A1236     -61.303  26.499 -46.333  1.00 72.24           C  
ATOM   1367  N   CYS A1237     -61.195  24.195 -39.246  1.00 63.69           N  
ATOM   1368  CA  CYS A1237     -61.452  23.132 -38.288  1.00 67.64           C  
ATOM   1369  C   CYS A1237     -62.485  22.177 -38.874  1.00 72.05           C  
ATOM   1370  O   CYS A1237     -63.328  22.563 -39.689  1.00 70.20           O  
ATOM   1371  CB  CYS A1237     -61.944  23.716 -36.962  1.00 65.71           C  
ATOM   1372  SG  CYS A1237     -63.628  24.338 -37.025  1.00 63.95           S  
ATOM   1373  N   GLU A1238     -62.399  20.910 -38.462  1.00 73.42           N  
ATOM   1374  CA  GLU A1238     -63.151  19.855 -39.136  1.00 75.13           C  
ATOM   1375  C   GLU A1238     -64.661  20.040 -39.015  1.00 77.56           C  
ATOM   1376  O   GLU A1238     -65.408  19.608 -39.901  1.00 76.86           O  
ATOM   1377  CB  GLU A1238     -62.708  18.486 -38.619  1.00 72.69           C  
ATOM   1378  CG  GLU A1238     -62.920  18.279 -37.128  1.00 74.36           C  
ATOM   1379  CD  GLU A1238     -62.520  16.890 -36.677  1.00 76.24           C  
ATOM   1380  OE1 GLU A1238     -61.867  16.172 -37.466  1.00 72.13           O  
ATOM   1381  OE2 GLU A1238     -62.860  16.512 -35.536  1.00 75.98           O1-
ATOM   1382  N   LYS A1239     -65.134  20.681 -37.943  1.00 76.00           N  
ATOM   1383  CA  LYS A1239     -66.573  20.881 -37.794  1.00 79.42           C  
ATOM   1384  C   LYS A1239     -67.096  21.903 -38.799  1.00 79.04           C  
ATOM   1385  O   LYS A1239     -68.129  21.682 -39.443  1.00 79.01           O  
ATOM   1386  CB  LYS A1239     -66.915  21.287 -36.359  1.00 82.98           C  
ATOM   1387  CG  LYS A1239     -68.409  21.259 -36.060  1.00 83.17           C  
ATOM   1388  CD  LYS A1239     -68.686  21.282 -34.564  1.00 86.17           C  
ATOM   1389  CE  LYS A1239     -70.119  20.868 -34.262  1.00 81.92           C  
ATOM   1390  NZ  LYS A1239     -70.373  20.763 -32.797  1.00 82.91           N1+
ATOM   1391  N   CYS A1240     -66.393  23.029 -38.949  1.00 76.82           N  
ATOM   1392  CA  CYS A1240     -66.772  24.002 -39.967  1.00 74.32           C  
ATOM   1393  C   CYS A1240     -66.632  23.414 -41.366  1.00 74.69           C  
ATOM   1394  O   CYS A1240     -67.426  23.725 -42.261  1.00 77.52           O  
ATOM   1395  CB  CYS A1240     -65.926  25.269 -39.829  1.00 75.16           C  
ATOM   1396  SG  CYS A1240     -66.320  26.296 -38.390  1.00 79.05           S  
ATOM   1397  N   PHE A1241     -65.634  22.560 -41.570  1.00 68.42           N  
ATOM   1398  CA  PHE A1241     -65.404  21.931 -42.864  1.00 68.75           C  
ATOM   1399  C   PHE A1241     -66.474  20.879 -43.137  1.00 71.69           C  
ATOM   1400  O   PHE A1241     -67.045  20.828 -44.226  1.00 72.95           O  
ATOM   1401  CB  PHE A1241     -64.017  21.285 -42.893  1.00 66.22           C  
ATOM   1402  CG  PHE A1241     -63.512  20.974 -44.276  1.00 62.88           C  
ATOM   1403  CD1 PHE A1241     -62.945  21.965 -45.059  1.00 62.98           C  
ATOM   1404  CD2 PHE A1241     -63.582  19.687 -44.782  1.00 61.90           C  
ATOM   1405  CE1 PHE A1241     -62.468  21.681 -46.327  1.00 68.98           C  
ATOM   1406  CE2 PHE A1241     -63.107  19.397 -46.048  1.00 64.85           C  
ATOM   1407  CZ  PHE A1241     -62.545  20.396 -46.820  1.00 69.05           C  
ATOM   1408  N   THR A1250     -64.777  29.397 -51.699  1.00 60.32           N  
ATOM   1409  CA  THR A1250     -65.080  30.799 -51.433  1.00 63.09           C  
ATOM   1410  C   THR A1250     -64.023  31.430 -50.522  1.00 62.97           C  
ATOM   1411  O   THR A1250     -64.339  32.014 -49.485  1.00 65.31           O  
ATOM   1412  CB  THR A1250     -66.485  30.960 -50.819  1.00 66.67           C  
ATOM   1413  CG2 THR A1250     -66.669  30.024 -49.619  1.00 59.80           C  
ATOM   1414  OG1 THR A1250     -66.685  32.322 -50.420  1.00 67.61           O  
ATOM   1415  N   LEU A1251     -62.765  31.326 -50.936  1.00 59.42           N  
ATOM   1416  CA  LEU A1251     -61.634  31.686 -50.094  1.00 63.91           C  
ATOM   1417  C   LEU A1251     -61.116  33.079 -50.426  1.00 60.02           C  
ATOM   1418  O   LEU A1251     -60.992  33.449 -51.598  1.00 47.64           O  
ATOM   1419  CB  LEU A1251     -60.497  30.676 -50.254  1.00 63.81           C  
ATOM   1420  CG  LEU A1251     -60.507  29.433 -49.360  1.00 68.76           C  
ATOM   1421  CD1 LEU A1251     -61.827  28.678 -49.432  1.00 71.95           C  
ATOM   1422  CD2 LEU A1251     -59.346  28.526 -49.729  1.00 69.39           C  
ATOM   1423  N   GLY A1252     -60.809  33.841 -49.379  1.00 55.07           N  
ATOM   1424  CA  GLY A1252     -60.127  35.112 -49.523  1.00 51.32           C  
ATOM   1425  C   GLY A1252     -59.436  35.469 -48.229  1.00 54.96           C  
ATOM   1426  O   GLY A1252     -59.832  35.011 -47.152  1.00 59.78           O  
ATOM   1427  N   ASP A1253     -58.391  36.292 -48.329  1.00 51.29           N  
ATOM   1428  CA  ASP A1253     -57.602  36.672 -47.162  1.00 53.64           C  
ATOM   1429  C   ASP A1253     -57.792  38.128 -46.750  1.00 47.11           C  
ATOM   1430  O   ASP A1253     -57.101  38.597 -45.838  1.00 40.39           O  
ATOM   1431  CB  ASP A1253     -56.117  36.337 -47.356  1.00 55.13           C  
ATOM   1432  CG  ASP A1253     -55.520  36.972 -48.604  1.00 59.21           C  
ATOM   1433  OD1 ASP A1253     -55.841  38.142 -48.911  1.00 56.31           O  
ATOM   1434  OD2 ASP A1253     -54.714  36.293 -49.279  1.00 61.62           O1-
ATOM   1435  N   ASP A1254     -58.719  38.848 -47.388  1.00 33.16           N  
ATOM   1436  CA  ASP A1254     -58.938  40.252 -47.086  1.00 33.02           C  
ATOM   1437  C   ASP A1254     -60.296  40.632 -47.653  1.00 26.57           C  
ATOM   1438  O   ASP A1254     -60.667  40.113 -48.714  1.00 27.77           O  
ATOM   1439  CB  ASP A1254     -57.840  41.104 -47.736  1.00 27.44           C  
ATOM   1440  CG  ASP A1254     -58.042  42.577 -47.501  1.00 31.44           C  
ATOM   1441  OD1 ASP A1254     -58.651  43.239 -48.372  1.00 28.59           O  
ATOM   1442  OD2 ASP A1254     -57.622  43.064 -46.431  1.00 32.51           O1-
ATOM   1443  N   PRO A1255     -61.062  41.503 -46.988  1.00 26.50           N  
ATOM   1444  CA  PRO A1255     -62.396  41.850 -47.516  1.00 22.43           C  
ATOM   1445  C   PRO A1255     -62.387  42.424 -48.929  1.00 24.77           C  
ATOM   1446  O   PRO A1255     -63.390  42.286 -49.647  1.00 27.47           O  
ATOM   1447  CB  PRO A1255     -62.929  42.858 -46.487  1.00 29.08           C  
ATOM   1448  CG  PRO A1255     -62.194  42.511 -45.218  1.00 31.10           C  
ATOM   1449  CD  PRO A1255     -60.821  42.095 -45.658  1.00 28.36           C  
ATOM   1450  N   SER A1256     -61.296  43.059 -49.353  1.00 24.34           N  
ATOM   1451  CA  SER A1256     -61.229  43.628 -50.692  1.00 24.68           C  
ATOM   1452  C   SER A1256     -60.685  42.664 -51.734  1.00 25.29           C  
ATOM   1453  O   SER A1256     -60.683  43.003 -52.919  1.00 21.43           O  
ATOM   1454  CB  SER A1256     -60.378  44.901 -50.690  1.00 21.64           C  
ATOM   1455  OG  SER A1256     -60.893  45.820 -49.766  1.00 22.89           O  
ATOM   1456  N   GLN A1257     -60.219  41.477 -51.331  1.00 23.23           N  
ATOM   1457  CA  GLN A1257     -59.611  40.548 -52.275  1.00 24.04           C  
ATOM   1458  C   GLN A1257     -60.695  39.714 -52.937  1.00 23.47           C  
ATOM   1459  O   GLN A1257     -61.450  39.029 -52.231  1.00 27.34           O  
ATOM   1460  CB  GLN A1257     -58.634  39.627 -51.569  1.00 30.37           C  
ATOM   1461  CG  GLN A1257     -57.934  38.672 -52.513  1.00 32.47           C  
ATOM   1462  CD  GLN A1257     -57.022  37.709 -51.783  1.00 47.74           C  
ATOM   1463  NE2 GLN A1257     -55.719  37.861 -51.987  1.00 48.75           N  
ATOM   1464  OE1 GLN A1257     -57.483  36.848 -51.033  1.00 46.78           O  
ATOM   1465  N   PRO A1258     -60.821  39.743 -54.263  1.00 23.49           N  
ATOM   1466  CA  PRO A1258     -61.849  38.928 -54.927  1.00 24.47           C  
ATOM   1467  C   PRO A1258     -61.671  37.461 -54.568  1.00 22.86           C  
ATOM   1468  O   PRO A1258     -60.587  36.892 -54.716  1.00 27.70           O  
ATOM   1469  CB  PRO A1258     -61.603  39.194 -56.416  1.00 24.93           C  
ATOM   1470  CG  PRO A1258     -60.993  40.555 -56.444  1.00 22.24           C  
ATOM   1471  CD  PRO A1258     -60.108  40.617 -55.211  1.00 21.71           C  
ATOM   1472  N   GLN A1259     -62.739  36.862 -54.062  1.00 25.94           N  
ATOM   1473  CA  GLN A1259     -62.647  35.493 -53.584  1.00 27.76           C  
ATOM   1474  C   GLN A1259     -62.635  34.521 -54.755  1.00 32.20           C  
ATOM   1475  O   GLN A1259     -63.104  34.826 -55.854  1.00 30.08           O  
ATOM   1476  CB  GLN A1259     -63.784  35.190 -52.607  1.00 32.76           C  
ATOM   1477  CG  GLN A1259     -63.667  35.999 -51.322  1.00 36.82           C  
ATOM   1478  CD  GLN A1259     -64.912  35.960 -50.465  1.00 46.83           C  
ATOM   1479  NE2 GLN A1259     -65.068  36.966 -49.609  1.00 43.70           N  
ATOM   1480  OE1 GLN A1259     -65.726  35.045 -50.569  1.00 49.40           O  
ATOM   1481  N   THR A1260     -62.040  33.359 -54.527  1.00 35.83           N  
ATOM   1482  CA  THR A1260     -61.939  32.328 -55.542  1.00 43.52           C  
ATOM   1483  C   THR A1260     -62.585  31.060 -55.009  1.00 56.51           C  
ATOM   1484  O   THR A1260     -62.507  30.757 -53.814  1.00 56.94           O  
ATOM   1485  CB  THR A1260     -60.472  32.050 -55.903  1.00 47.50           C  
ATOM   1486  CG2 THR A1260     -59.794  33.318 -56.404  1.00 42.75           C  
ATOM   1487  OG1 THR A1260     -59.777  31.574 -54.746  1.00 52.56           O  
ATOM   1488  N   THR A1261     -63.255  30.334 -55.898  1.00 58.68           N  
ATOM   1489  CA  THR A1261     -63.828  29.043 -55.550  1.00 60.44           C  
ATOM   1490  C   THR A1261     -62.750  27.985 -55.713  1.00 62.98           C  
ATOM   1491  O   THR A1261     -62.186  27.825 -56.801  1.00 64.70           O  
ATOM   1492  CB  THR A1261     -65.022  28.708 -56.439  1.00 59.77           C  
ATOM   1493  CG2 THR A1261     -65.468  27.270 -56.201  1.00 60.06           C  
ATOM   1494  OG1 THR A1261     -66.106  29.598 -56.140  1.00 63.99           O  
ATOM   1495  N   ILE A1262     -62.453  27.278 -54.635  1.00 69.15           N  
ATOM   1496  CA  ILE A1262     -61.511  26.174 -54.681  1.00 69.86           C  
ATOM   1497  C   ILE A1262     -62.267  24.882 -54.405  1.00 72.55           C  
ATOM   1498  O   ILE A1262     -63.171  24.843 -53.560  1.00 65.69           O  
ATOM   1499  CB  ILE A1262     -60.358  26.343 -53.680  1.00 72.49           C  
ATOM   1500  CG1 ILE A1262     -59.463  25.124 -53.809  1.00 74.94           C  
ATOM   1501  CG2 ILE A1262     -60.881  26.526 -52.262  1.00 70.81           C  
ATOM   1502  CD1 ILE A1262     -58.462  25.034 -52.794  1.00 76.38           C  
ATOM   1503  N   SER A1263     -61.894  23.827 -55.127  1.00 70.45           N  
ATOM   1504  CA  SER A1263     -62.523  22.526 -54.964  1.00 81.07           C  
ATOM   1505  C   SER A1263     -62.332  22.021 -53.539  1.00 86.79           C  
ATOM   1506  O   SER A1263     -61.201  21.826 -53.088  1.00 85.14           O  
ATOM   1507  CB  SER A1263     -61.892  21.549 -55.956  1.00 81.82           C  
ATOM   1508  OG  SER A1263     -62.552  20.298 -55.945  1.00 83.88           O  
ATOM   1509  N   LYS A1264     -63.436  21.823 -52.822  1.00 86.11           N  
ATOM   1510  CA  LYS A1264     -63.341  21.203 -51.507  1.00 82.13           C  
ATOM   1511  C   LYS A1264     -62.833  19.775 -51.657  1.00 84.27           C  
ATOM   1512  O   LYS A1264     -63.205  19.062 -52.592  1.00 89.48           O  
ATOM   1513  CB  LYS A1264     -64.693  21.218 -50.793  1.00 74.99           C  
ATOM   1514  CG  LYS A1264     -64.813  20.153 -49.716  1.00 72.77           C  
ATOM   1515  CD  LYS A1264     -65.501  20.674 -48.471  1.00 72.55           C  
ATOM   1516  CE  LYS A1264     -67.006  20.684 -48.612  1.00 73.18           C  
ATOM   1517  NZ  LYS A1264     -67.655  21.032 -47.319  1.00 77.24           N1+
ATOM   1518  N   ASP A1265     -61.967  19.366 -50.731  1.00 84.19           N  
ATOM   1519  CA  ASP A1265     -61.188  18.136 -50.829  1.00 88.75           C  
ATOM   1520  C   ASP A1265     -60.130  18.189 -51.927  1.00 85.04           C  
ATOM   1521  O   ASP A1265     -59.624  17.148 -52.358  1.00 83.96           O  
ATOM   1522  CB  ASP A1265     -62.036  16.856 -50.869  1.00 92.53           C  
ATOM   1523  CG  ASP A1265     -62.717  16.570 -49.538  1.00 92.19           C  
ATOM   1524  OD1 ASP A1265     -62.157  16.951 -48.486  1.00 89.47           O  
ATOM   1525  OD2 ASP A1265     -63.810  15.965 -49.541  1.00 91.26           O1-
ATOM   1526  N   GLN A1266     -59.817  19.393 -52.412  1.00 83.92           N  
ATOM   1527  CA  GLN A1266     -58.455  19.705 -52.821  1.00 88.85           C  
ATOM   1528  C   GLN A1266     -57.571  19.915 -51.601  1.00 88.78           C  
ATOM   1529  O   GLN A1266     -56.343  19.985 -51.730  1.00 81.90           O  
ATOM   1530  CB  GLN A1266     -58.439  20.973 -53.681  1.00 83.63           C  
ATOM   1531  CG  GLN A1266     -57.133  21.253 -54.394  1.00 87.46           C  
ATOM   1532  CD  GLN A1266     -56.829  20.214 -55.444  1.00 91.73           C  
ATOM   1533  NE2 GLN A1266     -55.621  19.665 -55.405  1.00 88.88           N  
ATOM   1534  OE1 GLN A1266     -57.674  19.902 -56.284  1.00 97.15           O  
ATOM   1535  N   PHE A1267     -58.187  20.001 -50.428  1.00 84.47           N  
ATOM   1536  CA  PHE A1267     -57.529  20.174 -49.150  1.00 84.31           C  
ATOM   1537  C   PHE A1267     -56.922  18.857 -48.681  1.00 84.31           C  
ATOM   1538  O   PHE A1267     -57.264  17.772 -49.162  1.00 81.70           O  
ATOM   1539  CB  PHE A1267     -58.552  20.665 -48.124  1.00 80.57           C  
ATOM   1540  CG  PHE A1267     -59.104  22.021 -48.442  1.00 84.27           C  
ATOM   1541  CD1 PHE A1267     -58.530  23.148 -47.905  1.00 81.05           C  
ATOM   1542  CD2 PHE A1267     -60.172  22.171 -49.313  1.00 83.22           C  
ATOM   1543  CE1 PHE A1267     -59.004  24.394 -48.222  1.00 79.54           C  
ATOM   1544  CE2 PHE A1267     -60.661  23.426 -49.622  1.00 80.76           C  
ATOM   1545  CZ  PHE A1267     -60.078  24.537 -49.070  1.00 81.93           C  
ATOM   1546  N   GLU A1268     -55.996  18.970 -47.736  1.00 82.52           N  
ATOM   1547  CA  GLU A1268     -55.412  17.828 -47.055  1.00 76.84           C  
ATOM   1548  C   GLU A1268     -55.811  17.898 -45.590  1.00 71.14           C  
ATOM   1549  O   GLU A1268     -55.811  18.979 -44.992  1.00 70.96           O  
ATOM   1550  CB  GLU A1268     -53.882  17.859 -47.152  1.00 73.98           C  
ATOM   1551  CG  GLU A1268     -53.324  17.409 -48.492  1.00 81.93           C  
ATOM   1552  CD  GLU A1268     -53.349  18.506 -49.540  1.00 87.00           C  
ATOM   1553  OE1 GLU A1268     -53.954  19.568 -49.285  1.00 89.68           O  
ATOM   1554  OE2 GLU A1268     -52.760  18.306 -50.623  1.00 90.76           O1-
ATOM   1555  N   LYS A1269     -56.171  16.756 -45.017  1.00 70.36           N  
ATOM   1556  CA  LYS A1269     -56.427  16.709 -43.587  1.00 66.73           C  
ATOM   1557  C   LYS A1269     -55.106  16.603 -42.842  1.00 62.74           C  
ATOM   1558  O   LYS A1269     -54.220  15.829 -43.220  1.00 57.30           O  
ATOM   1559  CB  LYS A1269     -57.341  15.542 -43.224  1.00 65.33           C  
ATOM   1560  CG  LYS A1269     -58.081  15.759 -41.914  1.00 61.84           C  
ATOM   1561  CD  LYS A1269     -59.396  15.010 -41.887  1.00 69.38           C  
ATOM   1562  CE  LYS A1269     -59.748  14.552 -40.484  1.00 70.57           C  
ATOM   1563  NZ  LYS A1269     -59.285  13.160 -40.231  1.00 64.38           N1+
ATOM   1564  N   LYS A1270     -54.973  17.402 -41.789  1.00 55.42           N  
ATOM   1565  CA  LYS A1270     -53.729  17.502 -41.049  1.00 51.53           C  
ATOM   1566  C   LYS A1270     -54.035  17.477 -39.561  1.00 49.86           C  
ATOM   1567  O   LYS A1270     -55.193  17.511 -39.136  1.00 48.08           O  
ATOM   1568  CB  LYS A1270     -52.970  18.790 -41.404  1.00 51.93           C  
ATOM   1569  CG  LYS A1270     -52.583  18.912 -42.871  1.00 54.22           C  
ATOM   1570  CD  LYS A1270     -51.305  19.718 -43.041  1.00 52.55           C  
ATOM   1571  CE  LYS A1270     -50.686  19.488 -44.411  1.00 56.68           C  
ATOM   1572  NZ  LYS A1270     -49.242  19.858 -44.430  1.00 56.15           N1+
ATOM   1573  N   LYS A1271     -52.971  17.406 -38.771  1.00 44.99           N  
ATOM   1574  CA  LYS A1271     -53.037  17.549 -37.326  1.00 42.22           C  
ATOM   1575  C   LYS A1271     -52.143  18.711 -36.929  1.00 37.01           C  
ATOM   1576  O   LYS A1271     -51.049  18.874 -37.479  1.00 41.23           O  
ATOM   1577  CB  LYS A1271     -52.554  16.273 -36.637  1.00 39.38           C  
ATOM   1578  CG  LYS A1271     -53.069  16.086 -35.227  1.00 41.60           C  
ATOM   1579  CD  LYS A1271     -52.358  14.909 -34.574  1.00 47.61           C  
ATOM   1580  CE  LYS A1271     -52.128  15.118 -33.085  1.00 54.43           C  
ATOM   1581  NZ  LYS A1271     -53.091  14.320 -32.269  1.00 65.21           N1+
ATOM   1582  N   ASN A1272     -52.615  19.529 -35.992  1.00 42.75           N  
ATOM   1583  CA  ASN A1272     -51.875  20.725 -35.593  1.00 41.46           C  
ATOM   1584  C   ASN A1272     -50.884  20.369 -34.485  1.00 39.83           C  
ATOM   1585  O   ASN A1272     -50.974  20.825 -33.348  1.00 34.60           O  
ATOM   1586  CB  ASN A1272     -52.826  21.830 -35.158  1.00 46.44           C  
ATOM   1587  CG  ASN A1272     -52.105  23.133 -34.900  1.00 43.67           C  
ATOM   1588  ND2 ASN A1272     -52.666  23.968 -34.031  1.00 43.45           N  
ATOM   1589  OD1 ASN A1272     -51.044  23.381 -35.470  1.00 40.65           O  
ATOM   1590  N   ASP A1273     -49.917  19.526 -34.846  1.00 38.16           N  
ATOM   1591  CA  ASP A1273     -48.956  19.016 -33.873  1.00 43.72           C  
ATOM   1592  C   ASP A1273     -47.504  19.290 -34.249  1.00 40.27           C  
ATOM   1593  O   ASP A1273     -46.600  18.761 -33.591  1.00 36.30           O  
ATOM   1594  CB  ASP A1273     -49.178  17.521 -33.603  1.00 41.75           C  
ATOM   1595  CG  ASP A1273     -48.929  16.653 -34.826  1.00 43.83           C  
ATOM   1596  OD1 ASP A1273     -48.713  17.197 -35.931  1.00 41.80           O  
ATOM   1597  OD2 ASP A1273     -48.938  15.411 -34.680  1.00 43.19           O1-
ATOM   1598  N   THR A1274     -47.255  20.102 -35.273  1.00 31.42           N  
ATOM   1599  CA  THR A1274     -45.899  20.409 -35.713  1.00 31.42           C  
ATOM   1600  C   THR A1274     -45.315  21.556 -34.896  1.00 32.49           C  
ATOM   1601  O   THR A1274     -45.993  22.551 -34.626  1.00 30.63           O  
ATOM   1602  CB  THR A1274     -45.899  20.794 -37.197  1.00 35.78           C  
ATOM   1603  CG2 THR A1274     -44.531  21.307 -37.636  1.00 37.43           C  
ATOM   1604  OG1 THR A1274     -46.253  19.655 -37.991  1.00 42.57           O  
ATOM   1605  N   LEU A1275     -44.049  21.412 -34.506  1.00 32.85           N  
ATOM   1606  CA  LEU A1275     -43.303  22.471 -33.835  1.00 27.35           C  
ATOM   1607  C   LEU A1275     -42.346  23.114 -34.826  1.00 26.45           C  
ATOM   1608  O   LEU A1275     -41.565  22.417 -35.480  1.00 28.81           O  
ATOM   1609  CB  LEU A1275     -42.491  21.913 -32.665  1.00 25.70           C  
ATOM   1610  CG  LEU A1275     -43.221  21.128 -31.581  1.00 27.20           C  
ATOM   1611  CD1 LEU A1275     -42.235  20.653 -30.521  1.00 32.06           C  
ATOM   1612  CD2 LEU A1275     -44.284  21.985 -30.963  1.00 28.68           C  
ATOM   1613  N   ASP A1276     -42.398  24.470 -34.929  1.00 24.32           N  
ATOM   1614  CA  ASP A1276     -41.490  25.219 -35.782  1.00 24.79           C  
ATOM   1615  C   ASP A1276     -40.209  25.569 -35.022  1.00 22.90           C  
ATOM   1616  O   ASP A1276     -40.217  25.637 -33.788  1.00 22.22           O  
ATOM   1617  CB  ASP A1276     -42.159  26.515 -36.231  1.00 32.30           C  
ATOM   1618  CG  ASP A1276     -43.396  26.272 -37.076  1.00 39.21           C  
ATOM   1619  OD1 ASP A1276     -43.452  25.231 -37.763  1.00 40.21           O  
ATOM   1620  OD2 ASP A1276     -44.312  27.119 -37.045  1.00 43.35           O1-
ATOM   1621  N   PRO A1277     -39.091  25.776 -35.725  1.00 22.64           N  
ATOM   1622  CA  PRO A1277     -37.873  26.243 -35.047  1.00 20.75           C  
ATOM   1623  C   PRO A1277     -38.107  27.587 -34.368  1.00 21.13           C  
ATOM   1624  O   PRO A1277     -38.788  28.465 -34.907  1.00 22.42           O  
ATOM   1625  CB  PRO A1277     -36.855  26.373 -36.188  1.00 26.46           C  
ATOM   1626  CG  PRO A1277     -37.372  25.452 -37.261  1.00 26.64           C  
ATOM   1627  CD  PRO A1277     -38.868  25.540 -37.164  1.00 25.62           C  
ATOM   1628  N   GLU A1278     -37.547  27.735 -33.165  1.00 21.01           N  
ATOM   1629  CA  GLU A1278     -37.632  28.988 -32.419  1.00 21.03           C  
ATOM   1630  C   GLU A1278     -36.821  30.052 -33.151  1.00 20.76           C  
ATOM   1631  O   GLU A1278     -35.630  29.843 -33.393  1.00 21.48           O  
ATOM   1632  CB  GLU A1278     -37.055  28.754 -31.022  1.00 23.39           C  
ATOM   1633  CG  GLU A1278     -37.295  29.862 -29.995  1.00 25.56           C  
ATOM   1634  CD  GLU A1278     -38.761  30.036 -29.644  1.00 25.05           C  
ATOM   1635  OE1 GLU A1278     -39.347  31.031 -30.111  1.00 25.39           O  
ATOM   1636  OE2 GLU A1278     -39.321  29.180 -28.909  1.00 27.47           O1-
ATOM   1637  N   PRO A1279     -37.404  31.189 -33.532  1.00 21.94           N  
ATOM   1638  CA  PRO A1279     -36.667  32.142 -34.373  1.00 22.40           C  
ATOM   1639  C   PRO A1279     -35.563  32.872 -33.618  1.00 20.57           C  
ATOM   1640  O   PRO A1279     -35.604  33.031 -32.393  1.00 21.62           O  
ATOM   1641  CB  PRO A1279     -37.755  33.102 -34.877  1.00 25.26           C  
ATOM   1642  CG  PRO A1279     -38.899  32.905 -33.975  1.00 27.65           C  
ATOM   1643  CD  PRO A1279     -38.842  31.482 -33.477  1.00 21.95           C  
ATOM   1644  N   PHE A1280     -34.559  33.307 -34.376  1.00 21.61           N  
ATOM   1645  CA  PHE A1280     -33.331  33.877 -33.846  1.00 20.46           C  
ATOM   1646  C   PHE A1280     -33.229  35.382 -34.091  1.00 22.79           C  
ATOM   1647  O   PHE A1280     -33.855  35.948 -34.998  1.00 24.53           O  
ATOM   1648  CB  PHE A1280     -32.109  33.243 -34.518  1.00 20.84           C  
ATOM   1649  CG  PHE A1280     -31.834  31.816 -34.112  1.00 22.91           C  
ATOM   1650  CD1 PHE A1280     -31.375  31.517 -32.838  1.00 19.63           C  
ATOM   1651  CD2 PHE A1280     -31.965  30.790 -35.027  1.00 30.38           C  
ATOM   1652  CE1 PHE A1280     -31.085  30.210 -32.469  1.00 22.32           C  
ATOM   1653  CE2 PHE A1280     -31.673  29.483 -34.669  1.00 29.83           C  
ATOM   1654  CZ  PHE A1280     -31.225  29.201 -33.386  1.00 23.16           C  
ATOM   1655  N   VAL A1281     -32.375  36.004 -33.286  1.00 19.03           N  
ATOM   1656  CA  VAL A1281     -31.843  37.342 -33.525  1.00 21.03           C  
ATOM   1657  C   VAL A1281     -30.341  37.279 -33.257  1.00 21.20           C  
ATOM   1658  O   VAL A1281     -29.899  36.637 -32.300  1.00 20.23           O  
ATOM   1659  CB  VAL A1281     -32.532  38.400 -32.632  1.00 21.21           C  
ATOM   1660  CG1 VAL A1281     -32.445  38.022 -31.148  1.00 21.18           C  
ATOM   1661  CG2 VAL A1281     -31.946  39.798 -32.900  1.00 24.00           C  
ATOM   1662  N   ASP A1282     -29.546  37.897 -34.119  1.00 21.15           N  
ATOM   1663  CA  ASP A1282     -28.103  37.839 -33.950  1.00 19.27           C  
ATOM   1664  C   ASP A1282     -27.627  39.000 -33.090  1.00 21.70           C  
ATOM   1665  O   ASP A1282     -28.106  40.127 -33.227  1.00 24.01           O  
ATOM   1666  CB  ASP A1282     -27.399  37.915 -35.308  1.00 24.87           C  
ATOM   1667  CG  ASP A1282     -27.674  36.708 -36.189  1.00 31.52           C  
ATOM   1668  OD1 ASP A1282     -28.320  35.743 -35.724  1.00 33.91           O  
ATOM   1669  OD2 ASP A1282     -27.242  36.733 -37.360  1.00 42.18           O1-
ATOM   1670  N   CYS A1283     -26.690  38.721 -32.193  1.00 20.16           N  
ATOM   1671  CA  CYS A1283     -26.003  39.789 -31.490  1.00 20.58           C  
ATOM   1672  C   CYS A1283     -25.171  40.584 -32.485  1.00 21.87           C  
ATOM   1673  O   CYS A1283     -24.375  40.014 -33.239  1.00 22.06           O  
ATOM   1674  CB  CYS A1283     -25.095  39.218 -30.404  1.00 20.89           C  
ATOM   1675  SG  CYS A1283     -24.092  40.490 -29.580  1.00 20.39           S  
ATOM   1676  N   LYS A1284     -25.358  41.904 -32.494  1.00 23.35           N  
ATOM   1677  CA  LYS A1284     -24.666  42.720 -33.476  1.00 23.67           C  
ATOM   1678  C   LYS A1284     -23.171  42.802 -33.213  1.00 23.83           C  
ATOM   1679  O   LYS A1284     -22.422  43.129 -34.137  1.00 27.33           O  
ATOM   1680  CB  LYS A1284     -25.301  44.105 -33.573  1.00 29.98           C  
ATOM   1681  CG  LYS A1284     -24.811  45.110 -32.573  1.00 32.27           C  
ATOM   1682  CD  LYS A1284     -25.103  46.516 -33.102  1.00 35.30           C  
ATOM   1683  CE  LYS A1284     -24.741  47.591 -32.096  1.00 41.79           C  
ATOM   1684  NZ  LYS A1284     -24.817  48.940 -32.724  1.00 44.23           N1+
ATOM   1685  N   GLU A1285     -22.719  42.495 -31.997  1.00 21.63           N  
ATOM   1686  CA  GLU A1285     -21.282  42.485 -31.687  1.00 24.03           C  
ATOM   1687  C   GLU A1285     -20.647  41.126 -31.989  1.00 24.64           C  
ATOM   1688  O   GLU A1285     -19.797  41.011 -32.875  1.00 26.04           O  
ATOM   1689  CB  GLU A1285     -21.031  42.921 -30.242  1.00 26.45           C  
ATOM   1690  CG  GLU A1285     -21.486  44.344 -29.926  1.00 26.86           C  
ATOM   1691  CD  GLU A1285     -20.820  45.380 -30.807  1.00 37.33           C  
ATOM   1692  OE1 GLU A1285     -21.500  46.357 -31.182  1.00 38.97           O  
ATOM   1693  OE2 GLU A1285     -19.629  45.206 -31.141  1.00 38.10           O1-
ATOM   1694  N   CYS A1286     -21.040  40.087 -31.252  1.00 23.18           N  
ATOM   1695  CA  CYS A1286     -20.363  38.799 -31.378  1.00 21.18           C  
ATOM   1696  C   CYS A1286     -20.913  37.906 -32.482  1.00 23.11           C  
ATOM   1697  O   CYS A1286     -20.251  36.922 -32.840  1.00 23.44           O  
ATOM   1698  CB  CYS A1286     -20.377  38.035 -30.052  1.00 23.54           C  
ATOM   1699  SG  CYS A1286     -22.001  37.397 -29.573  1.00 21.07           S  
ATOM   1700  N   GLY A1287     -22.102  38.197 -33.016  1.00 20.22           N  
ATOM   1701  CA  GLY A1287     -22.657  37.416 -34.099  1.00 20.23           C  
ATOM   1702  C   GLY A1287     -23.374  36.144 -33.689  1.00 19.45           C  
ATOM   1703  O   GLY A1287     -23.907  35.452 -34.570  1.00 22.08           O  
ATOM   1704  N   ARG A1288     -23.412  35.824 -32.396  1.00 19.61           N  
ATOM   1705  CA  ARG A1288     -24.132  34.636 -31.951  1.00 19.62           C  
ATOM   1706  C   ARG A1288     -25.623  34.761 -32.244  1.00 20.05           C  
ATOM   1707  O   ARG A1288     -26.235  35.817 -32.031  1.00 19.55           O  
ATOM   1708  CB  ARG A1288     -23.949  34.440 -30.452  1.00 19.44           C  
ATOM   1709  CG  ARG A1288     -22.609  33.866 -30.009  1.00 17.89           C  
ATOM   1710  CD  ARG A1288     -22.629  33.779 -28.503  1.00 21.38           C  
ATOM   1711  NE  ARG A1288     -21.445  33.166 -27.902  1.00 21.30           N  
ATOM   1712  CZ  ARG A1288     -20.332  33.837 -27.628  1.00 21.98           C  
ATOM   1713  NH1 ARG A1288     -20.241  35.119 -27.946  1.00 21.63           N1+
ATOM   1714  NH2 ARG A1288     -19.311  33.225 -27.047  1.00 24.55           N  
ATOM   1715  N   LYS A1289     -26.218  33.653 -32.692  1.00 19.87           N  
ATOM   1716  CA  LYS A1289     -27.661  33.575 -32.898  1.00 20.86           C  
ATOM   1717  C   LYS A1289     -28.322  33.223 -31.574  1.00 19.34           C  
ATOM   1718  O   LYS A1289     -28.053  32.160 -31.010  1.00 20.68           O  
ATOM   1719  CB  LYS A1289     -27.975  32.459 -33.895  1.00 22.64           C  
ATOM   1720  CG  LYS A1289     -27.412  32.654 -35.297  1.00 30.71           C  
ATOM   1721  CD  LYS A1289     -27.322  31.307 -36.011  1.00 38.41           C  
ATOM   1722  CE  LYS A1289     -28.661  30.593 -35.979  1.00 38.35           C  
ATOM   1723  NZ  LYS A1289     -28.601  29.168 -36.455  1.00 39.58           N1+
ATOM   1724  N   MET A1290     -29.194  34.106 -31.079  1.00 18.36           N  
ATOM   1725  CA  MET A1290     -29.923  33.915 -29.830  1.00 17.91           C  
ATOM   1726  C   MET A1290     -31.409  33.864 -30.140  1.00 18.02           C  
ATOM   1727  O   MET A1290     -31.863  34.427 -31.131  1.00 19.84           O  
ATOM   1728  CB  MET A1290     -29.682  35.081 -28.862  1.00 21.24           C  
ATOM   1729  CG  MET A1290     -28.243  35.474 -28.711  1.00 23.23           C  
ATOM   1730  SD  MET A1290     -27.367  34.189 -27.821  1.00 25.04           S  
ATOM   1731  CE  MET A1290     -25.885  35.130 -27.411  1.00 22.74           C  
ATOM   1732  N   HIS A1291     -32.189  33.191 -29.301  1.00 16.40           N  
ATOM   1733  CA  HIS A1291     -33.624  33.152 -29.578  1.00 17.48           C  
ATOM   1734  C   HIS A1291     -34.287  34.462 -29.214  1.00 18.39           C  
ATOM   1735  O   HIS A1291     -34.044  35.007 -28.142  1.00 19.01           O  
ATOM   1736  CB  HIS A1291     -34.303  32.061 -28.765  1.00 19.27           C  
ATOM   1737  CG  HIS A1291     -33.862  30.693 -29.140  1.00 16.27           C  
ATOM   1738  CD2 HIS A1291     -33.869  30.048 -30.329  1.00 19.95           C  
ATOM   1739  ND1 HIS A1291     -33.334  29.819 -28.217  1.00 19.16           N  
ATOM   1740  CE1 HIS A1291     -33.041  28.685 -28.823  1.00 16.93           C  
ATOM   1741  NE2 HIS A1291     -33.357  28.795 -30.104  1.00 19.33           N  
ATOM   1742  N   GLN A1292     -35.152  34.940 -30.113  1.00 18.03           N  
ATOM   1743  CA  GLN A1292     -35.938  36.135 -29.818  1.00 20.20           C  
ATOM   1744  C   GLN A1292     -36.662  36.025 -28.477  1.00 20.81           C  
ATOM   1745  O   GLN A1292     -36.611  36.948 -27.662  1.00 20.25           O  
ATOM   1746  CB  GLN A1292     -36.906  36.439 -30.962  1.00 21.03           C  
ATOM   1747  CG  GLN A1292     -36.208  36.783 -32.251  1.00 21.92           C  
ATOM   1748  CD  GLN A1292     -37.193  37.004 -33.371  1.00 24.70           C  
ATOM   1749  NE2 GLN A1292     -36.754  36.786 -34.595  1.00 26.93           N  
ATOM   1750  OE1 GLN A1292     -38.355  37.330 -33.126  1.00 29.82           O  
ATOM   1751  N  AILE A1293     -37.354  34.909 -28.220  0.31 22.27           N  
ATOM   1752  N  BILE A1293     -37.308  34.878 -28.226  0.69 22.23           N  
ATOM   1753  CA AILE A1293     -38.093  34.849 -26.954  0.31 21.48           C  
ATOM   1754  CA BILE A1293     -38.088  34.706 -26.999  0.69 21.32           C  
ATOM   1755  C  AILE A1293     -37.176  34.726 -25.741  0.31 21.87           C  
ATOM   1756  C  BILE A1293     -37.194  34.680 -25.766  0.69 21.83           C  
ATOM   1757  O  AILE A1293     -37.597  35.040 -24.621  0.31 23.11           O  
ATOM   1758  O  BILE A1293     -37.636  35.022 -24.660  0.69 23.08           O  
ATOM   1759  CB AILE A1293     -39.243  33.820 -26.909  0.31 24.83           C  
ATOM   1760  CB BILE A1293     -38.986  33.455 -27.097  0.69 24.73           C  
ATOM   1761  CG1AILE A1293     -38.720  32.390 -27.050  0.31 24.94           C  
ATOM   1762  CG1BILE A1293     -40.091  33.504 -26.045  0.69 27.80           C  
ATOM   1763  CG2AILE A1293     -40.311  34.152 -27.946  0.31 25.50           C  
ATOM   1764  CG2BILE A1293     -38.164  32.164 -26.973  0.69 23.42           C  
ATOM   1765  CD1AILE A1293     -39.730  31.351 -26.601  0.31 24.84           C  
ATOM   1766  CD1BILE A1293     -40.946  32.261 -26.017  0.69 30.69           C  
ATOM   1767  N   CYS A1294     -35.930  34.284 -25.925  1.00 17.61           N  
ATOM   1768  CA  CYS A1294     -35.022  34.187 -24.791  1.00 20.63           C  
ATOM   1769  C   CYS A1294     -34.418  35.533 -24.422  1.00 19.14           C  
ATOM   1770  O   CYS A1294     -34.137  35.773 -23.239  1.00 23.42           O  
ATOM   1771  CB  CYS A1294     -33.896  33.198 -25.101  1.00 18.63           C  
ATOM   1772  SG  CYS A1294     -34.417  31.473 -25.087  1.00 19.76           S  
ATOM   1773  N   VAL A1295     -34.199  36.412 -25.400  1.00 19.56           N  
ATOM   1774  CA  VAL A1295     -33.368  37.593 -25.183  1.00 19.65           C  
ATOM   1775  C   VAL A1295     -34.087  38.917 -25.398  1.00 20.78           C  
ATOM   1776  O   VAL A1295     -33.551  39.955 -24.973  1.00 22.36           O  
ATOM   1777  CB  VAL A1295     -32.054  37.556 -26.000  1.00 17.08           C  
ATOM   1778  CG1 VAL A1295     -31.273  36.266 -25.716  1.00 21.03           C  
ATOM   1779  CG2 VAL A1295     -32.320  37.723 -27.480  1.00 18.71           C  
ATOM   1780  N   LEU A1296     -35.240  38.940 -26.070  1.00 20.02           N  
ATOM   1781  CA  LEU A1296     -35.981  40.168 -26.358  1.00 20.24           C  
ATOM   1782  C   LEU A1296     -37.199  40.208 -25.449  1.00 25.03           C  
ATOM   1783  O   LEU A1296     -38.039  39.305 -25.491  1.00 29.98           O  
ATOM   1784  CB  LEU A1296     -36.419  40.206 -27.818  1.00 21.36           C  
ATOM   1785  CG  LEU A1296     -35.295  40.110 -28.855  1.00 22.09           C  
ATOM   1786  CD1 LEU A1296     -35.894  40.179 -30.258  1.00 24.27           C  
ATOM   1787  CD2 LEU A1296     -34.224  41.189 -28.664  1.00 23.63           C  
ATOM   1788  N   HIS A1297     -37.305  41.262 -24.654  1.00 23.02           N  
ATOM   1789  CA  HIS A1297     -38.323  41.352 -23.623  1.00 23.07           C  
ATOM   1790  C   HIS A1297     -39.299  42.486 -23.905  1.00 25.47           C  
ATOM   1791  O   HIS A1297     -38.957  43.478 -24.557  1.00 22.42           O  
ATOM   1792  CB  HIS A1297     -37.639  41.522 -22.272  1.00 26.28           C  
ATOM   1793  CG  HIS A1297     -36.632  40.450 -21.995  1.00 28.27           C  
ATOM   1794  CD2 HIS A1297     -35.322  40.518 -21.654  1.00 30.71           C  
ATOM   1795  ND1 HIS A1297     -36.930  39.107 -22.100  1.00 33.29           N  
ATOM   1796  CE1 HIS A1297     -35.848  38.395 -21.834  1.00 28.93           C  
ATOM   1797  NE2 HIS A1297     -34.860  39.227 -21.556  1.00 28.87           N  
ATOM   1798  N   TYR A1298     -40.523  42.326 -23.388  1.00 23.47           N  
ATOM   1799  CA  TYR A1298     -41.646  43.192 -23.721  1.00 23.36           C  
ATOM   1800  C   TYR A1298     -41.406  44.641 -23.329  1.00 21.01           C  
ATOM   1801  O   TYR A1298     -42.097  45.520 -23.853  1.00 25.19           O  
ATOM   1802  CB  TYR A1298     -42.915  42.692 -23.008  1.00 24.28           C  
ATOM   1803  CG  TYR A1298     -42.864  42.917 -21.505  1.00 22.86           C  
ATOM   1804  CD1 TYR A1298     -42.171  42.043 -20.674  1.00 22.99           C  
ATOM   1805  CD2 TYR A1298     -43.483  44.025 -20.929  1.00 22.46           C  
ATOM   1806  CE1 TYR A1298     -42.101  42.259 -19.312  1.00 23.88           C  
ATOM   1807  CE2 TYR A1298     -43.416  44.252 -19.562  1.00 21.91           C  
ATOM   1808  CZ  TYR A1298     -42.727  43.359 -18.766  1.00 24.12           C  
ATOM   1809  OH  TYR A1298     -42.641  43.571 -17.412  1.00 23.99           O  
ATOM   1810  N   ASP A1299     -40.474  44.907 -22.413  1.00 20.84           N  
ATOM   1811  CA  ASP A1299     -40.241  46.260 -21.907  1.00 24.12           C  
ATOM   1812  C   ASP A1299     -38.909  46.857 -22.344  1.00 26.69           C  
ATOM   1813  O   ASP A1299     -38.503  47.893 -21.802  1.00 26.98           O  
ATOM   1814  CB  ASP A1299     -40.345  46.285 -20.380  1.00 27.84           C  
ATOM   1815  CG  ASP A1299     -39.330  45.374 -19.705  1.00 30.95           C  
ATOM   1816  OD1 ASP A1299     -38.764  44.487 -20.383  1.00 28.97           O  
ATOM   1817  OD2 ASP A1299     -39.090  45.540 -18.486  1.00 38.38           O1-
ATOM   1818  N   ILE A1300     -38.218  46.239 -23.296  1.00 21.89           N  
ATOM   1819  CA  ILE A1300     -36.901  46.687 -23.740  1.00 21.73           C  
ATOM   1820  C   ILE A1300     -36.952  46.934 -25.242  1.00 21.54           C  
ATOM   1821  O   ILE A1300     -37.484  46.111 -25.989  1.00 23.94           O  
ATOM   1822  CB  ILE A1300     -35.825  45.627 -23.414  1.00 20.96           C  
ATOM   1823  CG1 ILE A1300     -35.814  45.270 -21.924  1.00 24.80           C  
ATOM   1824  CG2 ILE A1300     -34.449  46.085 -23.889  1.00 22.91           C  
ATOM   1825  CD1 ILE A1300     -35.421  46.426 -21.024  1.00 32.00           C  
ATOM   1826  N   ILE A1301     -36.377  48.055 -25.695  1.00 26.47           N  
ATOM   1827  CA  ILE A1301     -36.179  48.284 -27.126  1.00 28.71           C  
ATOM   1828  C   ILE A1301     -34.700  48.310 -27.456  1.00 22.32           C  
ATOM   1829  O   ILE A1301     -33.847  48.691 -26.642  1.00 25.42           O  
ATOM   1830  CB  ILE A1301     -36.812  49.551 -27.735  1.00 35.97           C  
ATOM   1831  CG1 ILE A1301     -36.543  50.770 -26.865  1.00 34.31           C  
ATOM   1832  CG2 ILE A1301     -38.226  49.308 -28.194  1.00 40.94           C  
ATOM   1833  CD1 ILE A1301     -37.001  52.047 -27.522  1.00 36.85           C  
ATOM   1834  N   TRP A1302     -34.417  47.972 -28.708  1.00 22.61           N  
ATOM   1835  CA  TRP A1302     -33.052  47.912 -29.229  1.00 21.88           C  
ATOM   1836  C   TRP A1302     -32.962  48.717 -30.518  1.00 20.76           C  
ATOM   1837  O   TRP A1302     -32.763  48.157 -31.602  1.00 25.39           O  
ATOM   1838  CB  TRP A1302     -32.659  46.458 -29.476  1.00 24.69           C  
ATOM   1839  CG  TRP A1302     -32.659  45.610 -28.239  1.00 22.90           C  
ATOM   1840  CD1 TRP A1302     -33.679  44.829 -27.767  1.00 25.81           C  
ATOM   1841  CD2 TRP A1302     -31.572  45.452 -27.323  1.00 22.38           C  
ATOM   1842  CE2 TRP A1302     -31.993  44.555 -26.321  1.00 23.74           C  
ATOM   1843  CE3 TRP A1302     -30.274  45.975 -27.260  1.00 24.98           C  
ATOM   1844  NE1 TRP A1302     -33.285  44.196 -26.606  1.00 24.71           N  
ATOM   1845  CZ2 TRP A1302     -31.165  44.183 -25.255  1.00 27.30           C  
ATOM   1846  CZ3 TRP A1302     -29.452  45.601 -26.205  1.00 27.12           C  
ATOM   1847  CH2 TRP A1302     -29.906  44.715 -25.217  1.00 30.31           C  
ATOM   1848  N   PRO A1303     -33.052  50.051 -30.428  1.00 22.51           N  
ATOM   1849  CA  PRO A1303     -33.028  50.861 -31.658  1.00 25.76           C  
ATOM   1850  C   PRO A1303     -31.772  50.691 -32.488  1.00 25.96           C  
ATOM   1851  O   PRO A1303     -31.848  50.756 -33.720  1.00 25.66           O  
ATOM   1852  CB  PRO A1303     -33.190  52.298 -31.141  1.00 26.12           C  
ATOM   1853  CG  PRO A1303     -32.786  52.259 -29.720  1.00 28.76           C  
ATOM   1854  CD  PRO A1303     -33.134  50.879 -29.215  1.00 25.76           C  
ATOM   1855  N   SER A1304     -30.618  50.454 -31.864  1.00 21.05           N  
ATOM   1856  CA ASER A1304     -29.362  50.265 -32.575  0.40 22.68           C  
ATOM   1857  CA BSER A1304     -29.384  50.264 -32.614  0.60 22.60           C  
ATOM   1858  C   SER A1304     -29.017  48.800 -32.796  1.00 24.16           C  
ATOM   1859  O   SER A1304     -27.896  48.502 -33.213  1.00 26.51           O  
ATOM   1860  CB ASER A1304     -28.214  50.958 -31.835  0.40 24.79           C  
ATOM   1861  CB BSER A1304     -28.225  51.042 -31.984  0.60 24.73           C  
ATOM   1862  OG ASER A1304     -28.436  52.351 -31.725  0.40 27.14           O  
ATOM   1863  OG BSER A1304     -28.098  50.760 -30.603  0.60 28.78           O  
ATOM   1864  N   GLY A1305     -29.934  47.891 -32.514  1.00 24.60           N  
ATOM   1865  CA  GLY A1305     -29.630  46.491 -32.740  1.00 26.06           C  
ATOM   1866  C   GLY A1305     -29.397  45.733 -31.444  1.00 22.22           C  
ATOM   1867  O   GLY A1305     -28.875  46.265 -30.460  1.00 23.53           O  
ATOM   1868  N   PHE A1306     -29.812  44.465 -31.435  1.00 22.83           N  
ATOM   1869  CA  PHE A1306     -29.662  43.642 -30.238  1.00 21.64           C  
ATOM   1870  C   PHE A1306     -28.191  43.384 -29.927  1.00 16.73           C  
ATOM   1871  O   PHE A1306     -27.404  43.092 -30.827  1.00 19.98           O  
ATOM   1872  CB  PHE A1306     -30.371  42.296 -30.433  1.00 22.09           C  
ATOM   1873  CG  PHE A1306     -30.019  41.282 -29.388  1.00 20.52           C  
ATOM   1874  CD1 PHE A1306     -30.442  41.431 -28.086  1.00 21.11           C  
ATOM   1875  CD2 PHE A1306     -29.245  40.180 -29.719  1.00 19.69           C  
ATOM   1876  CE1 PHE A1306     -30.091  40.492 -27.115  1.00 22.59           C  
ATOM   1877  CE2 PHE A1306     -28.899  39.238 -28.759  1.00 20.93           C  
ATOM   1878  CZ  PHE A1306     -29.309  39.393 -27.473  1.00 21.15           C  
ATOM   1879  N   VAL A1307     -27.836  43.500 -28.644  1.00 17.65           N  
ATOM   1880  CA  VAL A1307     -26.510  43.158 -28.121  1.00 18.84           C  
ATOM   1881  C   VAL A1307     -26.709  42.220 -26.933  1.00 21.34           C  
ATOM   1882  O   VAL A1307     -27.488  42.524 -26.024  1.00 21.09           O  
ATOM   1883  CB  VAL A1307     -25.734  44.418 -27.688  1.00 21.32           C  
ATOM   1884  CG1 VAL A1307     -24.380  44.031 -27.102  1.00 21.86           C  
ATOM   1885  CG2 VAL A1307     -25.562  45.384 -28.862  1.00 25.28           C  
ATOM   1886  N   CYS A1308     -26.021  41.077 -26.946  1.00 19.69           N  
ATOM   1887  CA  CYS A1308     -26.221  40.091 -25.887  1.00 21.06           C  
ATOM   1888  C   CYS A1308     -25.576  40.530 -24.567  1.00 23.67           C  
ATOM   1889  O   CYS A1308     -24.753  41.445 -24.512  1.00 24.10           O  
ATOM   1890  CB  CYS A1308     -25.717  38.714 -26.322  1.00 19.85           C  
ATOM   1891  SG  CYS A1308     -23.933  38.486 -26.215  1.00 22.09           S  
ATOM   1892  N   ASP A1309     -25.962  39.839 -23.487  1.00 25.95           N  
ATOM   1893  CA  ASP A1309     -25.579  40.248 -22.136  1.00 26.65           C  
ATOM   1894  C   ASP A1309     -24.069  40.303 -21.966  1.00 27.04           C  
ATOM   1895  O   ASP A1309     -23.545  41.194 -21.284  1.00 32.02           O  
ATOM   1896  CB  ASP A1309     -26.153  39.271 -21.113  1.00 31.77           C  
ATOM   1897  CG  ASP A1309     -27.628  39.446 -20.913  1.00 43.44           C  
ATOM   1898  OD1 ASP A1309     -28.139  40.530 -21.261  1.00 37.33           O  
ATOM   1899  OD2 ASP A1309     -28.266  38.509 -20.392  1.00 42.55           O1-
ATOM   1900  N   ASN A1310     -23.358  39.346 -22.555  1.00 25.22           N  
ATOM   1901  CA  ASN A1310     -21.910  39.302 -22.425  1.00 31.26           C  
ATOM   1902  C   ASN A1310     -21.191  40.340 -23.278  1.00 29.40           C  
ATOM   1903  O   ASN A1310     -20.027  40.642 -23.000  1.00 34.35           O  
ATOM   1904  CB  ASN A1310     -21.400  37.903 -22.762  1.00 34.07           C  
ATOM   1905  CG  ASN A1310     -21.937  36.847 -21.813  1.00 43.13           C  
ATOM   1906  ND2 ASN A1310     -21.880  37.137 -20.517  1.00 40.09           N  
ATOM   1907  OD1 ASN A1310     -22.408  35.791 -22.238  1.00 42.16           O  
ATOM   1908  N   CYS A1311     -21.838  40.885 -24.309  1.00 23.53           N  
ATOM   1909  CA  CYS A1311     -21.215  41.913 -25.134  1.00 23.55           C  
ATOM   1910  C   CYS A1311     -21.542  43.329 -24.680  1.00 25.46           C  
ATOM   1911  O   CYS A1311     -20.938  44.275 -25.199  1.00 24.77           O  
ATOM   1912  CB  CYS A1311     -21.616  41.771 -26.611  1.00 21.80           C  
ATOM   1913  SG  CYS A1311     -20.947  40.305 -27.483  1.00 22.00           S  
ATOM   1914  N   LEU A1312     -22.448  43.494 -23.719  1.00 25.48           N  
ATOM   1915  CA  LEU A1312     -22.853  44.817 -23.245  1.00 28.22           C  
ATOM   1916  C   LEU A1312     -21.723  45.512 -22.501  1.00 34.71           C  
ATOM   1917  O   LEU A1312     -21.682  46.741 -22.453  1.00 37.85           O  
ATOM   1918  CB  LEU A1312     -24.065  44.711 -22.315  1.00 29.25           C  
ATOM   1919  CG  LEU A1312     -25.425  44.489 -22.978  1.00 32.08           C  
ATOM   1920  CD1 LEU A1312     -26.508  44.332 -21.928  1.00 36.61           C  
ATOM   1921  CD2 LEU A1312     -25.745  45.641 -23.907  1.00 34.20           C  
ATOM   1922  OXT LEU A1312     -20.831  44.868 -21.938  1.00 32.78           O1-
TER   
HETATM 1923 ZN    ZN A1401     -32.782  30.229 -26.268  1.00 18.72          ZN  
HETATM 1924 ZN    ZN A1402     -22.776  39.097 -28.208  1.00 21.20          ZN  
HETATM 1925 ZN    ZN A1403     -63.847  26.719 -37.224  0.84 66.43          ZN  
HETATM 1926  C1  69E A1404     -31.551   4.633 -37.867  1.00 21.49           C  
HETATM 1927  C2  69E A1404     -31.540   3.300 -38.615  1.00 20.01           C  
HETATM 1928  C4  69E A1404     -32.309   3.460 -39.921  1.00 18.89           C  
HETATM 1929  C5  69E A1404     -33.759   3.690 -39.642  1.00 18.74           C  
HETATM 1930  O6  69E A1404     -34.292   4.775 -39.765  1.00 18.33           O  
HETATM 1931  N7  69E A1404     -34.485   2.641 -39.280  1.00 20.02           N  
HETATM 1932  C8  69E A1404     -33.989   1.353 -39.029  1.00 20.09           C  
HETATM 1933  C9  69E A1404     -34.727   0.268 -39.483  1.00 21.87           C  
HETATM 1934  C10 69E A1404     -34.311  -1.019 -39.191  1.00 24.86           C  
HETATM 1935  C11 69E A1404     -33.186  -1.214 -38.423  1.00 24.68           C  
HETATM 1936  C12 69E A1404     -32.445  -0.129 -37.940  1.00 22.18           C  
HETATM 1937  C13 69E A1404     -32.835   1.181 -38.248  1.00 19.66           C  
HETATM 1938  N14 69E A1404     -32.096   2.252 -37.723  1.00 20.29           N  
HETATM 1939  C15 69E A1404     -31.250  -0.470 -37.123  1.00 22.07           C  
HETATM 1940  C16 69E A1404     -29.954  -0.274 -37.622  1.00 23.77           C  
HETATM 1941  C17 69E A1404     -28.874  -0.644 -36.873  1.00 25.95           C  
HETATM 1942  C18 69E A1404     -29.055  -1.199 -35.605  1.00 22.04           C  
HETATM 1943  C19 69E A1404     -30.341  -1.398 -35.083  1.00 22.78           C  
HETATM 1944  C20 69E A1404     -31.445  -1.033 -35.860  1.00 24.05           C  
HETATM 1945  C21 69E A1404     -30.145  -1.997 -33.744  1.00 23.98           C  
HETATM 1946  N22 69E A1404     -28.864  -2.107 -33.537  1.00 25.95           N  
HETATM 1947  N23 69E A1404     -28.176  -1.640 -34.648  1.00 25.45           N  
HETATM 1948  C24 69E A1404     -26.726  -1.630 -34.779  1.00 25.72           C  
HETATM 1949  C25 69E A1404     -31.167  -2.380 -32.746  1.00 23.99           C  
HETATM 1950  C26 69E A1404     -30.887  -2.747 -31.414  1.00 26.74           C  
HETATM 1951  N27 69E A1404     -32.025  -2.986 -30.828  1.00 29.63           N  
HETATM 1952  N28 69E A1404     -33.047  -2.758 -31.754  1.00 28.51           N  
HETATM 1953  C29 69E A1404     -32.510  -2.378 -32.925  1.00 28.15           C  
HETATM 1954  C30 69E A1404     -34.473  -2.901 -31.512  1.00 37.46           C  
HETATM 1955  C1  B3P A1405     -41.388  14.390 -35.073  1.00 33.49           C  
HETATM 1956  N1  B3P A1405     -43.352  14.985 -33.756  1.00 45.02           N  
HETATM 1957  O1  B3P A1405     -42.833  18.888 -34.720  1.00 30.72           O  
HETATM 1958  C2  B3P A1405     -41.052  15.832 -35.461  1.00 35.24           C  
HETATM 1959  N2  B3P A1405     -41.041  16.665 -34.271  1.00 35.95           N  
HETATM 1960  O2  B3P A1405     -38.290  17.532 -34.453  1.00 31.06           O  
HETATM 1961  C3  B3P A1405     -42.903  14.237 -34.919  1.00 42.78           C  
HETATM 1962  O3  B3P A1405     -39.567  18.042 -32.396  1.00 35.45           O  
HETATM 1963  C4  B3P A1405     -44.796  15.193 -33.782  1.00 47.60           C  
HETATM 1964  O4  B3P A1405     -44.467  17.297 -32.703  1.00 42.54           O  
HETATM 1965  C5  B3P A1405     -45.177  16.092 -32.608  1.00 48.48           C  
HETATM 1966  O5  B3P A1405     -44.420  16.992 -35.332  1.00 41.60           O  
HETATM 1967  C6  B3P A1405     -45.215  15.861 -35.093  1.00 46.06           C  
HETATM 1968  O6  B3P A1405     -45.396  13.388 -32.326  1.00 50.52           O  
HETATM 1969  C7  B3P A1405     -45.527  13.858 -33.642  1.00 44.39           C  
HETATM 1970  C8  B3P A1405     -40.617  18.033 -34.546  1.00 33.43           C  
HETATM 1971  C9  B3P A1405     -41.625  18.771 -35.420  1.00 30.68           C  
HETATM 1972  C10 B3P A1405     -39.285  18.038 -35.291  1.00 31.11           C  
HETATM 1973  C11 B3P A1405     -40.473  18.753 -33.201  1.00 30.34           C  
HETATM 1974  C1  EDO A1406     -21.147  22.439 -40.797  1.00 38.70           C  
HETATM 1975  O1  EDO A1406     -20.411  21.478 -41.566  1.00 46.08           O  
HETATM 1976  C2  EDO A1406     -22.642  22.237 -41.007  1.00 34.82           C  
HETATM 1977  O2  EDO A1406     -22.960  20.855 -40.812  1.00 33.50           O  
HETATM 1978  C1  EDO A1407     -41.923  13.562 -31.178  1.00 45.05           C  
HETATM 1979  O1  EDO A1407     -41.857  12.645 -32.277  1.00 45.58           O  
HETATM 1980  C2  EDO A1407     -42.327  12.794 -29.926  1.00 48.32           C  
HETATM 1981  O2  EDO A1407     -41.361  11.764 -29.691  1.00 45.01           O  
HETATM 1982  C1  EDO A1408     -32.605  43.277 -33.653  1.00 41.65           C  
HETATM 1983  O1  EDO A1408     -31.209  43.529 -33.833  1.00 35.60           O  
HETATM 1984  C2  EDO A1408     -33.053  43.742 -32.277  1.00 38.97           C  
HETATM 1985  O2  EDO A1408     -34.267  43.063 -31.943  1.00 40.74           O  
HETATM 1986  C1  EDO A1409     -10.581  19.228 -33.089  1.00 42.78           C  
HETATM 1987  O1  EDO A1409     -11.909  19.455 -33.560  1.00 36.60           O  
HETATM 1988  C2  EDO A1409     -10.635  19.026 -31.589  1.00 42.65           C  
HETATM 1989  O2  EDO A1409      -9.556  19.738 -30.981  1.00 43.50           O  
HETATM 1990  C1  EDO A1410     -38.084  42.320 -18.417  1.00 42.64           C  
HETATM 1991  O1  EDO A1410     -36.972  42.683 -19.239  1.00 40.73           O  
HETATM 1992  C2  EDO A1410     -38.881  41.180 -19.041  1.00 33.87           C  
HETATM 1993  O2  EDO A1410     -38.179  39.954 -18.856  1.00 40.33           O  
HETATM 1994 NA    NA A1411     -41.492  -1.257 -27.834  1.00 31.87          NA  
HETATM 1995  C1  PEG A1413     -20.466   9.237 -31.297  1.00 32.49           C  
HETATM 1996  O1  PEG A1413     -20.380   7.978 -31.919  1.00 32.89           O  
HETATM 1997  C2  PEG A1413     -21.040   9.190 -29.894  1.00 30.34           C  
HETATM 1998  O2  PEG A1413     -20.381  10.088 -29.038  1.00 41.03           O  
HETATM 1999  C3  PEG A1413     -19.077   9.738 -28.657  1.00 40.42           C  
HETATM 2000  C4  PEG A1413     -19.083   8.599 -27.638  1.00 40.18           C  
HETATM 2001  O4  PEG A1413     -18.341   7.524 -28.147  1.00 45.64           O  
HETATM 2002  O   HOH A1501     -36.421  38.770 -18.353  1.00 37.73           O  
HETATM 2003  O   HOH A1502     -45.808  24.851 -34.801  1.00 49.29           O  
HETATM 2004  O   HOH A1503     -18.640  19.276 -43.377  1.00 45.56           O  
HETATM 2005  O   HOH A1504     -42.677   8.071 -39.512  1.00 24.61           O  
HETATM 2006  O   HOH A1505     -26.442   0.286 -48.077  1.00 35.16           O  
HETATM 2007  O   HOH A1506     -44.330  25.946 -33.217  1.00 28.53           O  
HETATM 2008  O   HOH A1507     -41.704  31.691 -30.401  1.00 35.62           O  
HETATM 2009  O   HOH A1508     -47.302  23.961 -36.178  1.00 35.94           O  
HETATM 2010  O   HOH A1509     -18.991  12.642 -21.111  1.00 46.05           O  
HETATM 2011  O   HOH A1510     -42.714  -1.907 -31.523  1.00 41.47           O  
HETATM 2012  O   HOH A1511     -35.688  -3.863 -25.587  1.00 43.97           O  
HETATM 2013  O   HOH A1512     -36.547  21.314 -38.486  1.00 28.98           O  
HETATM 2014  O   HOH A1513     -53.931  30.278 -39.004  1.00 56.90           O  
HETATM 2015  O   HOH A1514     -19.686   2.629 -31.825  1.00 44.95           O  
HETATM 2016  O   HOH A1515     -16.646   6.264 -29.570  1.00 51.52           O  
HETATM 2017  O   HOH A1516     -28.581  42.584 -33.709  1.00 38.93           O  
HETATM 2018  O   HOH A1517     -15.426  24.457 -39.943  1.00 37.34           O  
HETATM 2019  O   HOH A1518     -36.942  43.697 -26.650  1.00 28.82           O  
HETATM 2020  O   HOH A1519     -39.523  29.716 -37.030  1.00 35.69           O  
HETATM 2021  O   HOH A1520     -31.825   0.573 -20.697  1.00 32.86           O  
HETATM 2022  O   HOH A1521     -21.685  12.848 -20.960  1.00 37.98           O  
HETATM 2023  O   HOH A1522     -40.928  22.148 -38.004  1.00 37.02           O  
HETATM 2024  O   HOH A1523     -34.358  11.119 -20.078  1.00 45.45           O  
HETATM 2025  O   HOH A1524     -24.350  -2.899 -47.542  1.00 45.18           O  
HETATM 2026  O   HOH A1525     -24.944   9.226 -41.551  1.00 26.18           O  
HETATM 2027  O   HOH A1526     -39.928  37.952 -26.730  1.00 38.50           O  
HETATM 2028  O   HOH A1527     -16.466  30.004 -35.731  1.00 27.51           O  
HETATM 2029  O   HOH A1528     -24.270  31.131 -33.549  1.00 24.44           O  
HETATM 2030  O   HOH A1529     -34.047   1.814 -21.477  1.00 34.21           O  
HETATM 2031  O   HOH A1530     -29.116   7.715 -37.849  1.00 20.10           O  
HETATM 2032  O   HOH A1531     -20.146   5.201 -33.173  1.00 35.21           O  
HETATM 2033  O   HOH A1532     -32.262   0.518 -52.784  1.00 44.29           O  
HETATM 2034  O   HOH A1533     -30.959  21.246 -21.346  1.00 26.18           O  
HETATM 2035  O   HOH A1534     -33.273   7.379 -39.998  1.00 18.59           O  
HETATM 2036  O   HOH A1535     -27.668  48.441 -29.377  1.00 29.14           O  
HETATM 2037  O   HOH A1536     -29.682   8.686 -41.178  1.00 28.40           O  
HETATM 2038  O   HOH A1537     -35.155  24.882 -22.808  1.00 26.23           O  
HETATM 2039  O   HOH A1538     -31.186   4.255 -21.662  1.00 30.27           O  
HETATM 2040  O   HOH A1539     -37.730  33.130 -30.444  1.00 25.30           O  
HETATM 2041  O   HOH A1540     -32.332  21.335 -29.021  1.00 21.00           O  
HETATM 2042  O   HOH A1541     -18.756   1.000 -27.741  1.00 43.46           O  
HETATM 2043  O   HOH A1542     -26.262  14.199 -44.737  1.00 28.62           O  
HETATM 2044  O   HOH A1543     -24.337  35.835 -37.203  1.00 42.28           O  
HETATM 2045  O   HOH A1544     -33.045   5.671 -52.977  1.00 38.70           O  
HETATM 2046  O   HOH A1545     -65.853  42.343 -48.541  1.00 32.69           O  
HETATM 2047  O   HOH A1546     -25.427  19.027 -19.779  1.00 35.58           O  
HETATM 2048  O   HOH A1547     -27.735  19.772 -40.137  1.00 25.36           O  
HETATM 2049  O   HOH A1548     -22.773  35.678 -25.218  1.00 25.17           O  
HETATM 2050  O   HOH A1549     -32.096   3.388 -50.229  1.00 32.62           O  
HETATM 2051  O   HOH A1550     -23.423  48.419 -23.682  1.00 43.11           O  
HETATM 2052  O   HOH A1551     -41.944   7.711 -29.258  1.00 26.13           O  
HETATM 2053  O   HOH A1552     -64.267  37.005 -56.989  1.00 22.15           O  
HETATM 2054  O   HOH A1553     -15.132  20.673 -33.112  1.00 27.33           O  
HETATM 2055  O   HOH A1554     -19.717  20.438 -21.721  1.00 29.47           O  
HETATM 2056  O   HOH A1555     -34.351  42.495 -24.407  1.00 25.53           O  
HETATM 2057  O   HOH A1556     -29.986  12.574 -51.386  1.00 35.23           O  
HETATM 2058  O   HOH A1557     -15.243  17.380 -22.889  1.00 33.32           O  
HETATM 2059  O   HOH A1558     -19.611   8.000 -40.052  1.00 38.98           O  
HETATM 2060  O   HOH A1559     -25.597  21.439 -39.448  1.00 25.67           O  
HETATM 2061  O   HOH A1560     -24.928  18.195 -42.090  1.00 27.79           O  
HETATM 2062  O   HOH A1561     -23.656  16.936 -21.127  1.00 43.30           O  
HETATM 2063  O   HOH A1562     -40.885   2.588 -45.731  1.00 41.79           O  
HETATM 2064  O   HOH A1563     -23.688  26.535 -18.167  1.00 34.14           O  
HETATM 2065  O   HOH A1564     -24.103   2.269 -22.080  1.00 36.59           O  
HETATM 2066  O   HOH A1565     -34.023  27.542 -32.756  1.00 20.18           O  
HETATM 2067  O   HOH A1566     -44.048   6.457 -30.463  1.00 25.09           O  
HETATM 2068  O   HOH A1567     -41.804  28.501 -27.937  1.00 29.02           O  
HETATM 2069  O   HOH A1568     -28.848  41.635 -23.683  1.00 27.35           O  
HETATM 2070  O   HOH A1569     -45.507  10.487 -32.383  1.00 35.43           O  
HETATM 2071  O   HOH A1570     -38.445   0.576 -38.244  1.00 24.20           O  
HETATM 2072  O   HOH A1571     -27.964   5.250 -37.883  1.00 20.07           O  
HETATM 2073  O   HOH A1572     -33.075  13.870 -44.757  1.00 18.81           O  
HETATM 2074  O   HOH A1573     -26.903  26.884 -37.562  1.00 33.90           O  
HETATM 2075  O   HOH A1574     -39.000  12.493 -47.837  1.00 33.24           O  
HETATM 2076  O   HOH A1575     -58.929  35.386 -53.069  1.00 41.53           O  
HETATM 2077  O   HOH A1576     -39.578   6.229 -26.088  1.00 27.96           O  
HETATM 2078  O   HOH A1577     -44.226  45.024 -25.580  1.00 38.84           O  
HETATM 2079  O   HOH A1578     -24.598  -0.095 -32.624  1.00 29.97           O  
HETATM 2080  O   HOH A1579     -63.846  39.836 -51.058  1.00 33.22           O  
HETATM 2081  O   HOH A1580     -31.213  40.213 -23.469  1.00 31.31           O  
HETATM 2082  O   HOH A1581     -31.646   8.676 -38.210  1.00 20.87           O  
HETATM 2083  O   HOH A1582     -33.280  46.650 -33.903  1.00 43.89           O  
HETATM 2084  O   HOH A1583     -16.709  37.869 -29.599  1.00 30.66           O  
HETATM 2085  O   HOH A1584     -36.400  47.217 -30.532  1.00 38.11           O  
HETATM 2086  O   HOH A1585     -23.930  28.631 -39.149  1.00 38.62           O  
HETATM 2087  O   HOH A1586     -26.343   6.532 -44.385  1.00 25.77           O  
HETATM 2088  O   HOH A1587     -33.922  20.930 -26.890  1.00 25.20           O  
HETATM 2089  O   HOH A1588     -26.940   7.393 -41.761  1.00 25.96           O  
HETATM 2090  O   HOH A1589     -36.247  16.182 -22.049  1.00 35.90           O  
HETATM 2091  O   HOH A1590     -43.756  11.272 -36.634  1.00 37.60           O  
HETATM 2092  O   HOH A1591     -24.163  40.219 -36.043  1.00 36.58           O  
HETATM 2093  O   HOH A1592     -17.409  46.278 -32.512  1.00 48.85           O  
HETATM 2094  O   HOH A1593     -13.562  12.239 -42.015  1.00 35.46           O  
HETATM 2095  O   HOH A1594     -44.251  -0.910 -36.080  1.00 29.17           O  
HETATM 2096  O   HOH A1595     -39.057   0.195 -43.220  1.00 33.26           O  
HETATM 2097  O   HOH A1596     -39.991  43.619 -16.427  1.00 32.01           O  
HETATM 2098  O   HOH A1597     -41.979   8.008 -44.283  1.00 40.93           O  
HETATM 2099  O   HOH A1598     -26.844  23.854 -39.861  1.00 28.61           O  
HETATM 2100  O   HOH A1599     -30.280  34.679 -37.464  1.00 37.14           O  
HETATM 2101  O   HOH A1600     -40.185  16.336 -30.224  1.00 43.16           O  
HETATM 2102  O   HOH A1601     -30.189  49.621 -29.063  1.00 28.36           O  
HETATM 2103  O   HOH A1602     -32.380  26.280 -19.807  1.00 45.07           O  
HETATM 2104  O   HOH A1603     -12.505  10.775 -35.312  1.00 36.18           O  
HETATM 2105  O   HOH A1604     -39.571  18.645 -27.560  1.00 40.60           O  
HETATM 2106  O   HOH A1605     -28.516  -4.000 -25.727  1.00 32.44           O  
HETATM 2107  O   HOH A1606     -14.522  25.553 -35.505  1.00 29.32           O  
HETATM 2108  O   HOH A1607     -35.350  27.757 -23.814  1.00 26.41           O  
HETATM 2109  O   HOH A1608     -39.518  13.841 -38.673  1.00 28.39           O  
HETATM 2110  O   HOH A1609     -31.568   7.518 -19.416  1.00 40.15           O  
HETATM 2111  O   HOH A1610     -58.225  30.057 -42.118  1.00 65.93           O  
HETATM 2112  O   HOH A1611     -32.995  26.443 -35.270  1.00 28.15           O  
HETATM 2113  O   HOH A1612     -41.052   5.009 -44.496  1.00 38.83           O  
HETATM 2114  O   HOH A1613     -22.139  16.418 -43.084  1.00 39.62           O  
HETATM 2115  O   HOH A1614     -11.283  32.424 -31.919  1.00 39.98           O  
HETATM 2116  O   HOH A1615     -33.358  21.947 -24.385  1.00 22.05           O  
HETATM 2117  O   HOH A1616     -22.622   1.321 -41.172  1.00 32.96           O  
HETATM 2118  O   HOH A1617     -20.276  34.426 -34.348  1.00 31.81           O  
HETATM 2119  O   HOH A1618     -13.564  35.234 -31.393  1.00 27.44           O  
HETATM 2120  O   HOH A1619     -16.938  34.433 -25.961  1.00 37.60           O  
HETATM 2121  O   HOH A1620     -30.626  39.262 -36.408  1.00 31.25           O  
HETATM 2122  O   HOH A1621     -27.534  -4.109 -31.958  1.00 36.33           O  
HETATM 2123  O   HOH A1622     -38.836  12.824 -27.486  1.00 30.20           O  
HETATM 2124  O   HOH A1623     -16.082  21.812 -35.270  1.00 29.62           O  
HETATM 2125  O   HOH A1624     -24.884  32.192 -21.599  1.00 39.29           O  
HETATM 2126  O   HOH A1625     -16.611   8.795 -35.411  1.00 28.03           O  
HETATM 2127  O   HOH A1626     -35.117  49.844 -23.803  1.00 35.02           O  
HETATM 2128  O   HOH A1627     -32.737  16.504 -45.564  1.00 23.98           O  
HETATM 2129  O   HOH A1628     -36.146  21.525 -29.356  1.00 24.93           O  
HETATM 2130  O   HOH A1629      -8.572  30.342 -26.858  1.00 34.26           O  
HETATM 2131  O   HOH A1630     -15.117  24.486 -24.380  1.00 32.99           O  
HETATM 2132  O   HOH A1631     -17.892  36.787 -27.436  1.00 28.57           O  
HETATM 2133  O   HOH A1632     -40.050  -2.447 -34.202  1.00 32.44           O  
HETATM 2134  O   HOH A1633     -48.914  21.998 -36.936  1.00 38.12           O  
HETATM 2135  O   HOH A1634     -24.099  11.427 -43.498  1.00 42.71           O  
HETATM 2136  O   HOH A1635     -36.023  34.766 -21.208  1.00 36.45           O  
HETATM 2137  O   HOH A1636     -28.801   3.177 -20.836  1.00 29.93           O  
HETATM 2138  O   HOH A1637     -22.032  -0.297 -30.678  1.00 39.03           O  
HETATM 2139  O   HOH A1638     -46.196   6.279 -38.038  1.00 31.92           O  
HETATM 2140  O   HOH A1639     -35.146  29.742 -36.311  1.00 34.89           O  
HETATM 2141  O   HOH A1640     -30.217  26.309 -35.571  1.00 29.19           O  
HETATM 2142  O   HOH A1641     -40.598   2.026 -41.831  1.00 33.47           O  
HETATM 2143  O   HOH A1642     -20.643   7.595 -24.007  1.00 38.33           O  
HETATM 2144  O   HOH A1643     -47.403   3.211 -36.346  1.00 26.93           O  
HETATM 2145  O   HOH A1644     -41.012   1.288 -39.079  1.00 24.45           O  
HETATM 2146  O   HOH A1645     -23.025  -1.094 -42.070  1.00 38.23           O  
HETATM 2147  O   HOH A1646     -34.600  32.699 -37.291  1.00 34.33           O  
HETATM 2148  O   HOH A1647     -30.819  29.910 -38.301  1.00 42.63           O  
HETATM 2149  O   HOH A1648     -26.565   0.549 -40.549  1.00 30.06           O  
HETATM 2150  O   HOH A1649     -28.339  38.105 -23.987  1.00 31.33           O  
HETATM 2151  O   HOH A1650     -27.471   2.185 -38.566  1.00 26.73           O  
HETATM 2152  O   HOH A1651     -30.427  49.335 -35.934  1.00 35.99           O  
HETATM 2153  O   HOH A1652     -38.387  15.345 -28.333  1.00 38.96           O  
HETATM 2154  O   HOH A1653     -37.850  -1.188 -47.760  1.00 42.59           O  
HETATM 2155  O   HOH A1654     -40.302  45.391 -26.775  1.00 45.67           O  
HETATM 2156  O   HOH A1655     -38.112  16.420 -24.127  1.00 39.05           O  
HETATM 2157  O   HOH A1656     -39.128  22.204 -27.715  1.00 33.50           O  
HETATM 2158  O   HOH A1657      -8.856  24.209 -32.025  1.00 29.80           O  
HETATM 2159  O   HOH A1658     -31.465  48.198 -24.800  1.00 37.99           O  
HETATM 2160  O   HOH A1659     -14.899  40.661 -36.272  1.00 32.32           O  
HETATM 2161  O   HOH A1660     -32.843  -4.692 -39.977  1.00 45.07           O  
HETATM 2162  O   HOH A1661     -38.088  21.556 -25.321  1.00 36.30           O  
HETATM 2163  O   HOH A1662     -44.450  27.866 -28.395  1.00 38.30           O  
HETATM 2164  O   HOH A1663     -37.882  -0.504 -35.638  1.00 25.22           O  
HETATM 2165  O   HOH A1664      -9.986  19.678 -36.009  1.00 38.57           O  
HETATM 2166  O   HOH A1665     -20.427  22.743 -20.600  1.00 35.12           O  
HETATM 2167  O   HOH A1666     -38.524  19.636 -29.427  1.00 40.42           O  
HETATM 2168  O   HOH A1667     -18.416  31.521 -24.045  1.00 43.54           O  
HETATM 2169  O   HOH A1668     -37.337  39.014 -15.830  1.00 32.44           O  
HETATM 2170  O   HOH A1669     -42.739  -0.636 -38.417  1.00 33.16           O  
HETATM 2171  O   HOH A1670     -20.418  40.117 -35.979  1.00 43.74           O  
HETATM 2172  O   HOH A1671     -35.546  40.618 -33.761  1.00 41.98           O  
HETATM 2173  O   HOH A1672      -9.946  21.777 -38.054  1.00 39.72           O  
HETATM 2174  O   HOH A1673     -20.023  35.603 -24.637  1.00 37.35           O  
HETATM 2175  O   HOH A1674     -28.128   0.662 -19.795  1.00 40.92           O  
HETATM 2176  O   HOH A1675     -31.085  21.647 -18.563  1.00 42.26           O  
HETATM 2177  O   HOH A1676     -22.107  32.540 -34.759  1.00 37.27           O  
HETATM 2178  O   HOH A1677     -47.558   4.174 -38.766  1.00 35.22           O  
HETATM 2179  O   HOH A1678     -15.477  14.701 -24.283  1.00 48.16           O  
HETATM 2180  O   HOH A1679     -55.248  41.213 -50.383  1.00 34.54           O  
HETATM 2181  O   HOH A1680     -31.910  -7.664 -42.097  1.00 57.57           O  
HETATM 2182  O   HOH A1681     -42.171  12.679 -38.881  1.00 38.86           O  
HETATM 2183  O   HOH A1682     -19.157  38.250 -25.405  1.00 36.99           O  
HETATM 2184  O   HOH A1683     -13.647  12.322 -27.230  1.00 46.73           O  
HETATM 2185  O   HOH A1684     -44.127   6.601 -40.959  1.00 39.03           O  
HETATM 2186  O   HOH A1685     -32.449   7.900 -54.138  1.00 48.82           O  
HETATM 2187  O   HOH A1686     -20.361  31.506 -37.202  1.00 41.05           O  
HETATM 2188  O   HOH A1687     -21.629  27.985 -18.115  1.00 45.57           O  
HETATM 2189  O   HOH A1688     -41.179  20.639 -26.702  1.00 47.01           O  
HETATM 2190  O   HOH A1689     -40.386  34.709 -31.217  1.00 37.34           O  
HETATM 2191  O   HOH A1690     -29.646   2.559 -51.326  1.00 40.70           O  
HETATM 2192  O   HOH A1691     -39.403  16.729 -39.245  1.00 32.28           O  
HETATM 2193  O   HOH A1692     -36.028  36.397 -19.031  1.00 34.66           O  
HETATM 2194  O   HOH A1693     -56.268  41.338 -53.946  1.00 45.28           O  
HETATM 2195  O   HOH A1694     -27.863  35.306 -23.383  1.00 42.52           O  
HETATM 2196  O   HOH A1695     -28.756  -5.329 -29.831  1.00 39.39           O  
HETATM 2197  O   HOH A1696     -26.229  16.815 -44.243  1.00 31.26           O  
HETATM 2198  O   HOH A1697     -35.316  -2.623 -35.632  1.00 30.00           O  
HETATM 2199  O   HOH A1698     -34.187  31.055 -21.926  1.00 32.62           O  
HETATM 2200  O   HOH A1699     -32.858  42.977 -21.958  1.00 29.30           O  
HETATM 2201  O   HOH A1700     -36.165  22.515 -23.617  1.00 37.08           O  
HETATM 2202  O   HOH A1701     -32.768   4.231 -19.436  1.00 42.69           O  
HETATM 2203  O   HOH A1702     -33.262  -2.077 -54.193  1.00 49.05           O  
HETATM 2204  O   HOH A1703     -37.705  -0.821 -40.646  1.00 35.60           O  
HETATM 2205  O   HOH A1704     -24.877  -2.886 -31.904  1.00 41.23           O  
HETATM 2206  O   HOH A1705     -45.712   8.604 -30.663  1.00 35.02           O  
HETATM 2207  O   HOH A1706     -20.989  -2.800 -41.769  1.00 40.73           O  
HETATM 2208  O   HOH A1707     -35.129  18.798 -18.736  1.00 44.65           O  
HETATM 2209  O   HOH A1708     -49.652   3.991 -34.999  1.00 31.70           O  
HETATM 2210  O   HOH A1709     -26.850  48.325 -26.734  1.00 42.34           O  
HETATM 2211  O   HOH A1710     -43.124  29.728 -26.166  1.00 32.98           O  
HETATM 2212  O   HOH A1711     -21.652  18.618 -20.203  1.00 40.36           O  
HETATM 2213  O   HOH A1712     -25.450  -1.613 -39.582  1.00 45.25           O  
HETATM 2214  O   HOH A1713     -42.263  10.167 -46.410  1.00 46.63           O  
CONECT 1926 1927
CONECT 1927 1926 1928 1938
CONECT 1928 1927 1929
CONECT 1929 1928 1930 1931
CONECT 1930 1929
CONECT 1931 1929 1932
CONECT 1932 1931 1933 1937
CONECT 1933 1932 1934
CONECT 1934 1933 1935
CONECT 1935 1934 1936
CONECT 1936 1935 1937 1939
CONECT 1937 1932 1936 1938
CONECT 1938 1927 1937
CONECT 1939 1936 1940 1944
CONECT 1940 1939 1941
CONECT 1941 1940 1942
CONECT 1942 1941 1943 1947
CONECT 1943 1942 1944 1945
CONECT 1944 1939 1943
CONECT 1945 1943 1946 1949
CONECT 1946 1945 1947
CONECT 1947 1942 1946 1948
CONECT 1948 1947
CONECT 1949 1945 1950 1953
CONECT 1950 1949 1951
CONECT 1951 1950 1952
CONECT 1952 1951 1953 1954
CONECT 1953 1949 1952
CONECT 1954 1952
CONECT 1955 1958 1961
CONECT 1956 1961 1963
CONECT 1957 1971
CONECT 1958 1955 1959
CONECT 1959 1958 1970
CONECT 1960 1972
CONECT 1961 1955 1956
CONECT 1962 1973
CONECT 1963 1956 1965 1967 1969
CONECT 1964 1965
CONECT 1965 1963 1964
CONECT 1966 1967
CONECT 1967 1963 1966
CONECT 1968 1969
CONECT 1969 1963 1968
CONECT 1970 1959 1971 1972 1973
CONECT 1971 1957 1970
CONECT 1972 1960 1970
CONECT 1973 1962 1970
CONECT 1974 1975 1976
CONECT 1975 1974
CONECT 1976 1974 1977
CONECT 1977 1976
CONECT 1978 1979 1980
CONECT 1979 1978
CONECT 1980 1978 1981
CONECT 1981 1980
CONECT 1982 1983 1984
CONECT 1983 1982
CONECT 1984 1982 1985
CONECT 1985 1984
CONECT 1986 1987 1988
CONECT 1987 1986
CONECT 1988 1986 1989
CONECT 1989 1988
CONECT 1990 1991 1992
CONECT 1991 1990
CONECT 1992 1990 1993
CONECT 1993 1992
CONECT 1995 1996 1997
CONECT 1996 1995
CONECT 1997 1995 1998
CONECT 1998 1997 1999
CONECT 1999 1998 2000
CONECT 2000 1999 2001
CONECT 2001 2000
END
