# Supplementary material for: Solvent-Site Prediction for Fragment Docking and Its Implication on Fragment-Based Drug Discovery
Source: J Chem Inf Model. 2025 Nov 24;65(23):12959–77. doi: 10.1021/acs.jcim.5c02352 (PMC12690578; doi:10.1021/acs.jcim.5c02352)
Supplement: Supplementary file 3 [file ci5c02352_si_003.zip › Frag2Lead_dataset/2016-17/frag.sdf]

frag.A
 OpenBabel08112213363D

 13 14  0  0  1  0  0  0  0  0999 V2000
  -34.5400    4.7740  -39.4920 O   0  0  0  0  0  0  0  0  0  0  0  0
  -31.7800    4.1330  -37.7770 C   0  0  0  0  0  0  0  0  0  0  0  0
  -34.8520    2.5830  -39.5140 N   0  0  0  0  0  0  0  0  0  0  0  0
  -31.7560    3.0540  -38.8380 C   0  0  1  0  0  0  0  0  0  0  0  0
  -32.2840    1.7850  -38.3710 N   0  0  0  0  0  0  0  0  0  0  0  0
  -32.6040    3.4760  -40.0370 C   0  0  0  0  0  0  0  0  0  0  0  0
  -34.0740    3.6440  -39.6780 C   0  0  0  0  0  0  0  0  0  0  0  0
  -34.4110    1.3260  -39.5660 C   0  0  0  0  0  0  0  0  0  0  0  0
  -33.1650    0.9720  -39.0210 C   0  0  0  0  0  0  0  0  0  0  0  0
  -32.7420   -0.3390  -39.0970 C   0  0  0  0  0  0  0  0  0  0  0  0
  -33.5520   -1.2870  -39.7130 C   0  0  0  0  0  0  0  0  0  0  0  0
  -34.7880   -0.9400  -40.2590 C   0  0  0  0  0  0  0  0  0  0  0  0
  -35.2470    0.3990  -40.2030 C   0  0  0  0  0  0  0  0  0  0  0  0
  1  7  2  0  0  0  0
  3  7  1  0  0  0  0
  3  8  1  0  0  0  0
  4  2  1  1  0  0  0
  4  5  1  0  0  0  0
  4  6  1  0  0  0  0
  5  9  1  0  0  0  0
  6  7  1  0  0  0  0
  8  9  2  0  0  0  0
  8 13  1  0  0  0  0
  9 10  1  0  0  0  0
 10 11  2  0  0  0  0
 11 12  1  0  0  0  0
 12 13  2  0  0  0  0
M  END
$$$$
