# Supplementary material for: Solvent-Site Prediction for Fragment Docking and Its Implication on Fragment-Based Drug Discovery
Source: J Chem Inf Model. 2025 Nov 24;65(23):12959–77. doi: 10.1021/acs.jcim.5c02352 (PMC12690578; doi:10.1021/acs.jcim.5c02352)
Supplement: Supplementary file 3 [file ci5c02352_si_003.zip › Frag2Lead_dataset/2016-17/lead.sdf]

lead.A
 OpenBabel08112213363D

 29 33  0  0  1  0  0  0  0  0999 V2000
  -31.5510    4.6330  -37.8670 C   0  0  0  0  0  0  0  0  0  0  0  0
  -31.5400    3.3000  -38.6150 C   0  0  2  0  0  0  0  0  0  0  0  0
  -32.3090    3.4600  -39.9210 C   0  0  0  0  0  0  0  0  0  0  0  0
  -33.7590    3.6900  -39.6420 C   0  0  0  0  0  0  0  0  0  0  0  0
  -34.2920    4.7750  -39.7650 O   0  0  0  0  0  0  0  0  0  0  0  0
  -34.4850    2.6410  -39.2800 N   0  0  0  0  0  0  0  0  0  0  0  0
  -33.9890    1.3530  -39.0290 C   0  0  0  0  0  0  0  0  0  0  0  0
  -34.7270    0.2680  -39.4830 C   0  0  0  0  0  0  0  0  0  0  0  0
  -34.3110   -1.0190  -39.1910 C   0  0  0  0  0  0  0  0  0  0  0  0
  -33.1860   -1.2140  -38.4230 C   0  0  0  0  0  0  0  0  0  0  0  0
  -32.4450   -0.1290  -37.9400 C   0  0  0  0  0  0  0  0  0  0  0  0
  -32.8350    1.1810  -38.2480 C   0  0  0  0  0  0  0  0  0  0  0  0
  -32.0960    2.2520  -37.7230 N   0  0  0  0  0  0  0  0  0  0  0  0
  -31.2500   -0.4700  -37.1230 C   0  0  0  0  0  0  0  0  0  0  0  0
  -29.9540   -0.2740  -37.6220 C   0  0  0  0  0  0  0  0  0  0  0  0
  -28.8740   -0.6440  -36.8730 C   0  0  0  0  0  0  0  0  0  0  0  0
  -29.0550   -1.1990  -35.6050 C   0  0  0  0  0  0  0  0  0  0  0  0
  -30.3410   -1.3980  -35.0830 C   0  0  0  0  0  0  0  0  0  0  0  0
  -31.4450   -1.0330  -35.8600 C   0  0  0  0  0  0  0  0  0  0  0  0
  -30.1450   -1.9970  -33.7440 C   0  0  0  0  0  0  0  0  0  0  0  0
  -28.8640   -2.1070  -33.5370 N   0  0  0  0  0  0  0  0  0  0  0  0
  -28.1760   -1.6400  -34.6480 N   0  0  0  0  0  0  0  0  0  0  0  0
  -26.7260   -1.6300  -34.7790 C   0  0  0  0  0  0  0  0  0  0  0  0
  -31.1670   -2.3800  -32.7460 C   0  0  0  0  0  0  0  0  0  0  0  0
  -30.8870   -2.7470  -31.4140 C   0  0  0  0  0  0  0  0  0  0  0  0
  -32.0250   -2.9860  -30.8280 N   0  0  0  0  0  0  0  0  0  0  0  0
  -33.0470   -2.7580  -31.7540 N   0  0  0  0  0  0  0  0  0  0  0  0
  -32.5100   -2.3780  -32.9250 C   0  0  0  0  0  0  0  0  0  0  0  0
  -34.4730   -2.9010  -31.5120 C   0  0  0  0  0  0  0  0  0  0  0  0
  2  1  1  1  0  0  0
  2  3  1  0  0  0  0
  2 13  1  0  0  0  0
  3  4  1  0  0  0  0
  4  5  2  0  0  0  0
  4  6  1  0  0  0  0
  6  7  1  0  0  0  0
  7  8  2  0  0  0  0
  7 12  1  0  0  0  0
  8  9  1  0  0  0  0
  9 10  2  0  0  0  0
 10 11  1  0  0  0  0
 11 12  2  0  0  0  0
 11 14  1  0  0  0  0
 12 13  1  0  0  0  0
 14 15  2  0  0  0  0
 14 19  1  0  0  0  0
 15 16  1  0  0  0  0
 16 17  2  0  0  0  0
 17 18  1  0  0  0  0
 17 22  1  0  0  0  0
 18 19  2  0  0  0  0
 18 20  1  0  0  0  0
 20 21  2  0  0  0  0
 20 24  1  0  0  0  0
 21 22  1  0  0  0  0
 22 23  1  0  0  0  0
 24 25  1  0  0  0  0
 24 28  2  0  0  0  0
 25 26  2  0  0  0  0
 26 27  1  0  0  0  0
 27 28  1  0  0  0  0
 27 29  1  0  0  0  0
M  END
$$$$
