# Supplementary material for: Solvent-Site Prediction for Fragment Docking and Its Implication on Fragment-Based Drug Discovery
Source: J Chem Inf Model. 2025 Nov 24;65(23):12959–77. doi: 10.1021/acs.jcim.5c02352 (PMC12690578; doi:10.1021/acs.jcim.5c02352)
Supplement: Supplementary file 3 [file ci5c02352_si_003.zip › Frag2Lead_dataset/2016-18/frag.sdf]

frag.A
 OpenBabel08112213383D

 20 20  0  0  0  0  0  0  0  0999 V2000
   17.0920   64.6630   32.7540 Cl  0  0  0  0  0  0  0  0  0  0  0  0
   18.5970   64.1080   24.0420 O   0  5  0  0  0  0  0  0  0  0  0  0
   17.7930   64.9260   24.5360 C   0  0  0  0  0  0  0  0  0  0  0  0
   16.9750   65.6170   23.8830 O   0  0  0  0  0  0  0  0  0  0  0  0
   17.8120   65.0940   26.0470 C   0  0  0  0  0  0  0  0  0  0  0  0
   16.9750   64.0620   26.7670 C   0  0  0  0  0  0  0  0  0  0  0  0
   16.9990   64.2150   28.2670 C   0  0  0  0  0  0  0  0  0  0  0  0
   18.1460   63.9000   28.9870 C   0  0  0  0  0  0  0  0  0  0  0  0
   18.1730   64.0380   30.3620 C   0  0  0  0  0  0  0  0  0  0  0  0
   17.0550   64.4910   31.0210 C   0  0  0  0  0  0  0  0  0  0  0  0
   15.9050   64.8090   30.3310 C   0  0  0  0  0  0  0  0  0  0  0  0
   15.8780   64.6720   28.9540 C   0  0  0  0  0  0  0  0  0  0  0  0
   18.9110   63.5900   28.5330 H   0  0  0  0  0  0  0  0  0  0  0  0
   18.9510   63.8240   30.8440 H   0  0  0  0  0  0  0  0  0  0  0  0
   15.1440   65.1190   30.7930 H   0  0  0  0  0  0  0  0  0  0  0  0
   15.0940   64.8890   28.4770 H   0  0  0  0  0  0  0  0  0  0  0  0
   18.7390   65.0300   26.3600 H   0  0  0  0  0  0  0  0  0  0  0  0
   17.4790   65.9880   26.2690 H   0  0  0  0  0  0  0  0  0  0  0  0
   16.0490   64.1320   26.4530 H   0  0  0  0  0  0  0  0  0  0  0  0
   17.3060   63.1690   26.5330 H   0  0  0  0  0  0  0  0  0  0  0  0
  1 10  1  0  0  0  0
  2  3  1  0  0  0  0
  3  4  2  0  0  0  0
  3  5  1  0  0  0  0
  5  6  1  0  0  0  0
  5 17  1  0  0  0  0
  5 18  1  0  0  0  0
  6  7  1  0  0  0  0
  6 19  1  0  0  0  0
  6 20  1  0  0  0  0
  7  8  2  0  0  0  0
  7 12  1  0  0  0  0
  8  9  1  0  0  0  0
  8 13  1  0  0  0  0
  9 10  2  0  0  0  0
  9 14  1  0  0  0  0
 10 11  1  0  0  0  0
 11 12  2  0  0  0  0
 11 15  1  0  0  0  0
 12 16  1  0  0  0  0
M  CHG  1   2  -1
M  END
$$$$
