# Supplementary material for: Solvent-Site Prediction for Fragment Docking and Its Implication on Fragment-Based Drug Discovery
Source: J Chem Inf Model. 2025 Nov 24;65(23):12959–77. doi: 10.1021/acs.jcim.5c02352 (PMC12690578; doi:10.1021/acs.jcim.5c02352)
Supplement: Supplementary file 3 [file ci5c02352_si_003.zip › Frag2Lead_dataset/2016-18/lead.sdf]

lead.A
 OpenBabel08112213383D

 68 72  0  0  1  0  0  0  0  0999 V2000
   13.6300   65.7030   23.0930 C   0  0  0  0  0  0  0  0  0  0  0  0
   13.1320   64.4840   23.6430 O   0  0  0  0  0  0  0  0  0  0  0  0
   13.8920   63.8400   24.5850 C   0  0  0  0  0  0  0  0  0  0  0  0
   15.1170   64.2850   25.0750 C   0  0  0  0  0  0  0  0  0  0  0  0
   15.8300   63.5650   26.0390 C   0  0  0  0  0  0  0  0  0  0  0  0
   15.2800   62.3670   26.5100 C   0  0  0  0  0  0  0  0  0  0  0  0
   14.0320   61.9090   26.0130 C   0  0  0  0  0  0  0  0  0  0  0  0
   13.2980   60.7960   26.3060 N   0  0  0  0  0  0  0  0  0  0  0  0
   12.1910   60.7970   25.5830 N   0  0  0  0  0  0  0  0  0  0  0  0
   12.2130   61.9220   24.8190 N   0  0  0  0  0  0  0  0  0  0  0  0
   11.1160   62.2100   23.9050 C   0  0  0  0  0  0  0  0  0  0  0  0
   13.3490   62.6370   25.0650 C   0  0  0  0  0  0  0  0  0  0  0  0
   17.1720   64.0400   26.5850 C   0  0  1  0  0  0  0  0  0  0  0  0
   17.7930   65.2230   25.8310 C   0  0  0  0  0  0  0  0  0  0  0  0
   18.0850   64.9680   24.3570 C   0  0  0  0  0  0  0  0  0  0  0  0
   17.7550   65.8640   23.5470 O   0  5  0  0  0  0  0  0  0  0  0  0
   18.6320   63.8930   24.0300 O   0  0  0  0  0  0  0  0  0  0  0  0
   17.1040   64.3570   28.0710 C   0  0  0  0  0  0  0  0  0  0  0  0
   18.1270   63.9730   28.9270 C   0  0  0  0  0  0  0  0  0  0  0  0
   18.0610   64.2620   30.2800 C   0  0  0  0  0  0  0  0  0  0  0  0
   16.9680   64.9460   30.8130 C   0  0  0  0  0  0  0  0  0  0  0  0
   16.9270   65.2460   32.2900 C   0  0  0  0  0  0  0  0  0  0  0  0
   15.9290   65.3400   29.9600 C   0  0  0  0  0  0  0  0  0  0  0  0
   14.7190   66.0830   30.4760 C   0  0  0  0  0  0  0  0  0  0  0  0
   13.8210   65.2310   31.2840 N   0  0  0  0  0  0  0  0  0  0  0  0
   13.2460   64.0440   30.5970 C   0  0  0  0  0  0  0  0  0  0  0  0
   12.0830   64.3830   29.6650 C   0  0  1  0  0  0  0  0  0  0  0  0
   11.6580   63.1780   28.8280 C   0  0  0  0  0  0  0  0  0  0  0  0
   10.9410   64.8220   30.4190 O   0  0  0  0  0  0  0  0  0  0  0  0
   10.8330   66.1820   30.6950 C   0  0  0  0  0  0  0  0  0  0  0  0
    9.8520   66.9050   30.0290 C   0  0  0  0  0  0  0  0  0  0  0  0
    9.7110   68.2590   30.2750 C   0  0  0  0  0  0  0  0  0  0  0  0
   10.5410   68.8940   31.1800 C   0  0  0  0  0  0  0  0  0  0  0  0
   11.5220   68.1790   31.8480 C   0  0  0  0  0  0  0  0  0  0  0  0
   11.6710   66.8150   31.6070 C   0  0  0  0  0  0  0  0  0  0  0  0
   12.9190   65.8980   32.4550 S   0  0  0  0  0  0  0  0  0  0  0  0
   12.2840   64.8400   33.1770 O   0  0  0  0  0  0  0  0  0  0  0  0
   13.7460   66.8140   33.1810 O   0  0  0  0  0  0  0  0  0  0  0  0
   16.0190   65.0380   28.6060 C   0  0  0  0  0  0  0  0  0  0  0  0
   13.7440   66.3620   23.8060 H   0  0  0  0  0  0  0  0  0  0  0  0
   15.4690   65.0860   24.7510 H   0  0  0  0  0  0  0  0  0  0  0  0
   15.7400   61.8620   27.1590 H   0  0  0  0  0  0  0  0  0  0  0  0
   10.6020   62.9690   24.2420 H   0  0  0  0  0  0  0  0  0  0  0  0
   17.8000   63.2850   26.4860 H   0  0  0  0  0  0  0  0  0  0  0  0
   17.1870   65.9920   25.9000 H   0  0  0  0  0  0  0  0  0  0  0  0
   18.8720   63.5110   28.5840 H   0  0  0  0  0  0  0  0  0  0  0  0
   18.7640   63.9950   30.8490 H   0  0  0  0  0  0  0  0  0  0  0  0
   16.8290   66.2090   32.4250 H   0  0  0  0  0  0  0  0  0  0  0  0
   15.0180   66.8390   31.0230 H   0  0  0  0  0  0  0  0  0  0  0  0
   13.9500   63.6080   30.0770 H   0  0  0  0  0  0  0  0  0  0  0  0
   14.4910   65.5380   22.6620 H   0  0  0  0  0  0  0  0  0  0  0  0
   12.3530   65.1060   29.0520 H   0  0  0  0  0  0  0  0  0  0  0  0
   12.9960   66.0450   22.4330 H   0  0  0  0  0  0  0  0  0  0  0  0
   11.2230   62.5200   29.4040 H   0  0  0  0  0  0  0  0  0  0  0  0
    9.2850   66.4730   29.4110 H   0  0  0  0  0  0  0  0  0  0  0  0
    9.0460   68.7510   29.8240 H   0  0  0  0  0  0  0  0  0  0  0  0
   10.4400   69.8140   31.3410 H   0  0  0  0  0  0  0  0  0  0  0  0
   12.0870   68.6140   32.4650 H   0  0  0  0  0  0  0  0  0  0  0  0
   15.3190   65.3030   28.0340 H   0  0  0  0  0  0  0  0  0  0  0  0
   11.4760   62.4260   23.0220 H   0  0  0  0  0  0  0  0  0  0  0  0
   10.5340   61.4280   23.8370 H   0  0  0  0  0  0  0  0  0  0  0  0
   18.6310   65.4650   26.2730 H   0  0  0  0  0  0  0  0  0  0  0  0
   16.1690   64.7830   32.6960 H   0  0  0  0  0  0  0  0  0  0  0  0
   17.7550   64.9420   32.7090 H   0  0  0  0  0  0  0  0  0  0  0  0
   14.2150   66.4400   29.7140 H   0  0  0  0  0  0  0  0  0  0  0  0
   12.9350   63.4080   31.2700 H   0  0  0  0  0  0  0  0  0  0  0  0
   11.0340   63.4670   28.1350 H   0  0  0  0  0  0  0  0  0  0  0  0
   12.4460   62.7770   28.4120 H   0  0  0  0  0  0  0  0  0  0  0  0
  1  2  1  0  0  0  0
  1 40  1  0  0  0  0
  1 51  1  0  0  0  0
  1 53  1  0  0  0  0
  2  3  1  0  0  0  0
  3  4  2  0  0  0  0
  3 12  1  0  0  0  0
  4  5  1  0  0  0  0
  4 41  1  0  0  0  0
  5  6  2  0  0  0  0
  5 13  1  0  0  0  0
  6  7  1  0  0  0  0
  6 42  1  0  0  0  0
  7  8  1  0  0  0  0
  7 12  2  0  0  0  0
  8  9  2  0  0  0  0
  9 10  1  0  0  0  0
 10 11  1  0  0  0  0
 10 12  1  0  0  0  0
 11 43  1  0  0  0  0
 11 60  1  0  0  0  0
 11 61  1  0  0  0  0
 13 14  1  0  0  0  0
 13 18  1  0  0  0  0
 13 44  1  6  0  0  0
 14 15  1  0  0  0  0
 14 45  1  0  0  0  0
 14 62  1  0  0  0  0
 15 16  1  0  0  0  0
 15 17  2  0  0  0  0
 18 19  2  0  0  0  0
 18 39  1  0  0  0  0
 19 20  1  0  0  0  0
 19 46  1  0  0  0  0
 20 21  2  0  0  0  0
 20 47  1  0  0  0  0
 21 22  1  0  0  0  0
 21 23  1  0  0  0  0
 22 48  1  0  0  0  0
 22 63  1  0  0  0  0
 22 64  1  0  0  0  0
 23 24  1  0  0  0  0
 23 39  2  0  0  0  0
 24 25  1  0  0  0  0
 24 49  1  0  0  0  0
 24 65  1  0  0  0  0
 25 26  1  0  0  0  0
 25 36  1  0  0  0  0
 26 27  1  0  0  0  0
 26 50  1  0  0  0  0
 26 66  1  0  0  0  0
 27 28  1  0  0  0  0
 27 29  1  0  0  0  0
 27 52  1  6  0  0  0
 28 54  1  0  0  0  0
 28 67  1  0  0  0  0
 28 68  1  0  0  0  0
 29 30  1  0  0  0  0
 30 31  2  0  0  0  0
 30 35  1  0  0  0  0
 31 32  1  0  0  0  0
 31 55  1  0  0  0  0
 32 33  2  0  0  0  0
 32 56  1  0  0  0  0
 33 34  1  0  0  0  0
 33 57  1  0  0  0  0
 34 35  2  0  0  0  0
 34 58  1  0  0  0  0
 35 36  1  0  0  0  0
 36 37  2  0  0  0  0
 36 38  2  0  0  0  0
 39 59  1  0  0  0  0
M  CHG  1  16  -1
M  END
$$$$
