# Supplementary material for: Solvent-Site Prediction for Fragment Docking and Its Implication on Fragment-Based Drug Discovery
Source: J Chem Inf Model. 2025 Nov 24;65(23):12959–77. doi: 10.1021/acs.jcim.5c02352 (PMC12690578; doi:10.1021/acs.jcim.5c02352)
Supplement: Supplementary file 3 [file ci5c02352_si_003.zip › Frag2Lead_dataset/2016-18/rec-frag.pdb]

ATOM      1  N   VAL A 324      28.332  54.429  51.036  1.00 76.66           N  
ANISOU    1  N   VAL A 324    11005   9530   8593    994   -428    908       N  
ATOM      2  CA  VAL A 324      26.834  54.326  50.981  1.00 74.83           C  
ANISOU    2  CA  VAL A 324    10824   9189   8419    917   -153    948       C  
ATOM      3  C   VAL A 324      26.219  55.321  52.010  1.00 75.39           C  
ANISOU    3  C   VAL A 324    11058   9329   8258    908    -82    907       C  
ATOM      4  O   VAL A 324      26.148  56.525  51.729  1.00 76.28           O  
ANISOU    4  O   VAL A 324    11094   9509   8381    828   -126    748       O  
ATOM      5  CB  VAL A 324      26.342  52.834  51.090  1.00 71.05           C  
ANISOU    5  CB  VAL A 324    10416   8552   8028    969     18   1136       C  
ATOM      6  CG1 VAL A 324      24.834  52.704  50.925  1.00 62.30           C  
ANISOU    6  CG1 VAL A 324     9308   7320   7043    873    297   1155       C  
ATOM      7  CG2 VAL A 324      27.030  51.940  50.055  1.00 63.11           C  
ANISOU    7  CG2 VAL A 324     9247   7477   7255    977    -59   1142       C  
ATOM      8  N   GLY A 325      25.784  54.835  53.176  1.00 73.41           N  
ANISOU    8  N   GLY A 325    11039   9053   7801    992     41   1049       N  
ATOM      9  CA  GLY A 325      25.019  55.639  54.139  1.00 65.54           C  
ANISOU    9  CA  GLY A 325    10217   8095   6591    982    175   1018       C  
ATOM     10  C   GLY A 325      23.861  54.823  54.681  1.00 58.81           C  
ANISOU   10  C   GLY A 325     9509   7106   5730    998    484   1185       C  
ATOM     11  O   GLY A 325      24.086  53.903  55.462  1.00 67.93           O  
ANISOU   11  O   GLY A 325    10850   8231   6728   1113    515   1365       O  
ATOM     12  N   ARG A 326      22.629  55.154  54.270  1.00 51.77           N  
ANISOU   12  N   ARG A 326     8526   6124   5020    888    715   1133       N  
ATOM     13  CA  ARG A 326      21.415  54.445  54.725  1.00 46.52           C  
ANISOU   13  CA  ARG A 326     7958   5311   4407    879   1046   1273       C  
ATOM     14  C   ARG A 326      20.184  54.601  53.806  1.00 39.21           C  
ANISOU   14  C   ARG A 326     6811   4268   3819    742   1238   1197       C  
ATOM     15  O   ARG A 326      19.527  53.608  53.495  1.00 38.68           O  
ANISOU   15  O   ARG A 326     6683   4049   3965    708   1414   1295       O  
ATOM     16  CB  ARG A 326      21.068  54.810  56.176  1.00 51.96           C  
ANISOU   16  CB  ARG A 326     8938   6044   4760    953   1195   1331       C  
ATOM     17  CG  ARG A 326      20.360  53.700  56.921  1.00 55.35           C  
ANISOU   17  CG  ARG A 326     9552   6331   5147   1007   1490   1554       C  
ATOM     18  CD  ARG A 326      21.304  52.891  57.793  1.00 58.83           C  
ANISOU   18  CD  ARG A 326    10242   6814   5297   1169   1371   1738       C  
ATOM     19  NE  ARG A 326      21.414  53.471  59.132  1.00 63.58           N  
ANISOU   19  NE  ARG A 326    11150   7537   5470   1265   1387   1754       N  
ATOM     20  CZ  ARG A 326      22.552  53.825  59.731  1.00 66.72           C  
ANISOU   20  CZ  ARG A 326    11692   8111   5548   1375   1086   1723       C  
ATOM     21  NH1 ARG A 326      23.725  53.666  59.119  1.00 64.50           N1+
ANISOU   21  NH1 ARG A 326    11258   7902   5347   1406    751   1681       N1+
ATOM     22  NH2 ARG A 326      22.516  54.345  60.957  1.00 66.39           N  
ANISOU   22  NH2 ARG A 326    11945   8174   5106   1453   1122   1721       N  
ATOM     23  N   LEU A 327      19.872  55.825  53.373  1.00 33.47           N  
ANISOU   23  N   LEU A 327     5959   3603   3155    665   1199   1024       N  
ATOM     24  CA  LEU A 327      18.681  56.076  52.529  1.00 29.29           C  
ANISOU   24  CA  LEU A 327     5215   2977   2937    550   1352    949       C  
ATOM     25  C   LEU A 327      18.985  56.520  51.099  1.00 25.58           C  
ANISOU   25  C   LEU A 327     4494   2544   2681    475   1146    814       C  
ATOM     26  O   LEU A 327      19.975  57.193  50.855  1.00 23.45           O  
ANISOU   26  O   LEU A 327     4211   2392   2307    491    920    728       O  
ATOM     27  CB  LEU A 327      17.721  57.090  53.192  1.00 29.93           C  
ANISOU   27  CB  LEU A 327     5351   3058   2963    528   1550    883       C  
ATOM     28  CG  LEU A 327      17.239  56.846  54.634  1.00 32.34           C  
ANISOU   28  CG  LEU A 327     5923   3327   3038    596   1810    998       C  
ATOM     29  CD1 LEU A 327      16.127  57.816  54.982  1.00 33.02           C  
ANISOU   29  CD1 LEU A 327     5990   3381   3176    553   2037    906       C  
ATOM     30  CD2 LEU A 327      16.745  55.439  54.846  1.00 33.52           C  
ANISOU   30  CD2 LEU A 327     6119   3326   3291    607   2023   1184       C  
ATOM     31  N   ILE A 328      18.119  56.132  50.169  1.00 23.85           N  
ANISOU   31  N   ILE A 328     4079   2222   2760    391   1232    796       N  
ATOM     32  CA  ILE A 328      18.147  56.679  48.821  1.00 22.02           C  
ANISOU   32  CA  ILE A 328     3627   2024   2715    320   1072    667       C  
ATOM     33  C   ILE A 328      17.213  57.896  48.750  1.00 21.91           C  
ANISOU   33  C   ILE A 328     3527   2018   2780    276   1152    570       C  
ATOM     34  O   ILE A 328      15.984  57.763  48.850  1.00 21.95           O  
ANISOU   34  O   ILE A 328     3460   1924   2957    237   1355    584       O  
ATOM     35  CB  ILE A 328      17.764  55.630  47.770  1.00 22.73           C  
ANISOU   35  CB  ILE A 328     3551   2013   3072    259   1078    677       C  
ATOM     36  CG1 ILE A 328      18.781  54.472  47.823  1.00 23.36           C  
ANISOU   36  CG1 ILE A 328     3715   2074   3087    315    999    767       C  
ATOM     37  CG2 ILE A 328      17.737  56.265  46.391  1.00 20.68           C  
ANISOU   37  CG2 ILE A 328     3093   1803   2961    196    913    546       C  
ATOM     38  CD1 ILE A 328      18.325  53.170  47.196  1.00 25.27           C  
ANISOU   38  CD1 ILE A 328     3858   2171   3572    267   1082    804       C  
ATOM     39  N   TYR A 329      17.833  59.061  48.580  1.00 20.36           N  
ANISOU   39  N   TYR A 329     3331   1927   2479    283    996    472       N  
ATOM     40  CA  TYR A 329      17.129  60.349  48.530  1.00 20.70           C  
ANISOU   40  CA  TYR A 329     3307   1975   2583    258   1050    377       C  
ATOM     41  C   TYR A 329      16.878  60.676  47.067  1.00 19.33           C  
ANISOU   41  C   TYR A 329     2911   1797   2636    200    925    311       C  
ATOM     42  O   TYR A 329      17.803  60.600  46.250  1.00 18.02           O  
ANISOU   42  O   TYR A 329     2704   1691   2452    193    731    287       O  
ATOM     43  CB  TYR A 329      17.981  61.450  49.170  1.00 20.05           C  
ANISOU   43  CB  TYR A 329     3358   1991   2269    296    953    302       C  
ATOM     44  CG  TYR A 329      18.102  61.388  50.676  1.00 22.40           C  
ANISOU   44  CG  TYR A 329     3896   2310   2305    359   1071    341       C  
ATOM     45  CD1 TYR A 329      18.939  60.446  51.315  1.00 23.01           C  
ANISOU   45  CD1 TYR A 329     4133   2427   2183    421   1010    436       C  
ATOM     46  CD2 TYR A 329      17.378  62.278  51.480  1.00 22.92           C  
ANISOU   46  CD2 TYR A 329     4042   2355   2312    367   1245    282       C  
ATOM     47  CE1 TYR A 329      19.035  60.408  52.725  1.00 25.13           C  
ANISOU   47  CE1 TYR A 329     4653   2727   2169    492   1108    480       C  
ATOM     48  CE2 TYR A 329      17.472  62.242  52.863  1.00 25.44           C  
ANISOU   48  CE2 TYR A 329     4609   2702   2355    428   1361    308       C  
ATOM     49  CZ  TYR A 329      18.294  61.316  53.493  1.00 26.31           C  
ANISOU   49  CZ  TYR A 329     4894   2864   2238    493   1286    410       C  
ATOM     50  OH  TYR A 329      18.347  61.329  54.887  1.00 28.91           O  
ANISOU   50  OH  TYR A 329     5496   3231   2257    565   1396    440       O  
ATOM     51  N   THR A 330      15.629  61.037  46.741  1.00 19.77           N  
ANISOU   51  N   THR A 330     2826   1784   2902    167   1038    283       N  
ATOM     52  CA  THR A 330      15.274  61.538  45.402  1.00 19.48           C  
ANISOU   52  CA  THR A 330     2592   1753   3057    130    908    222       C  
ATOM     53  C   THR A 330      14.734  62.959  45.530  1.00 19.79           C  
ANISOU   53  C   THR A 330     2592   1788   3139    145    953    161       C  
ATOM     54  O   THR A 330      13.796  63.212  46.282  1.00 20.71           O  
ANISOU   54  O   THR A 330     2708   1838   3323    156   1151    162       O  
ATOM     55  CB  THR A 330      14.287  60.606  44.632  1.00 22.19           C  
ANISOU   55  CB  THR A 330     2756   2018   3657     80    942    235       C  
ATOM     56  CG2 THR A 330      12.962  60.416  45.394  1.00 23.35           C  
ANISOU   56  CG2 THR A 330     2852   2057   3964     68   1196    260       C  
ATOM     57  OG1 THR A 330      14.008  61.170  43.337  1.00 23.66           O  
ANISOU   57  OG1 THR A 330     2776   2233   3981     59    781    174       O  
ATOM     58  N   ALA A 331      15.343  63.871  44.786  1.00 18.39           N  
ANISOU   58  N   ALA A 331     2384   1668   2935    148    785    111       N  
ATOM     59  CA  ALA A 331      15.020  65.275  44.897  1.00 18.46           C  
ANISOU   59  CA  ALA A 331     2375   1661   2979    170    816     56       C  
ATOM     60  C   ALA A 331      14.544  65.799  43.543  1.00 17.49           C  
ANISOU   60  C   ALA A 331     2073   1528   3044    165    695     48       C  
ATOM     61  O   ALA A 331      15.168  65.513  42.509  1.00 16.55           O  
ANISOU   61  O   ALA A 331     1920   1463   2906    147    523     58       O  
ATOM     62  CB  ALA A 331      16.218  66.070  45.418  1.00 17.56           C  
ANISOU   62  CB  ALA A 331     2413   1606   2652    185    747      5       C  
ATOM     63  N   GLY A 332      13.437  66.560  43.565  1.00 17.74           N  
ANISOU   63  N   GLY A 332     1998   1490   3252    189    789     32       N  
ATOM     64  CA  GLY A 332      12.938  67.238  42.364  1.00 16.77           C  
ANISOU   64  CA  GLY A 332     1718   1357   3297    208    665     36       C  
ATOM     65  C   GLY A 332      12.394  66.284  41.324  1.00 17.34           C  
ANISOU   65  C   GLY A 332     1638   1444   3506    183    553     60       C  
ATOM     66  O   GLY A 332      11.884  65.206  41.660  1.00 17.82           O  
ANISOU   66  O   GLY A 332     1655   1475   3640    149    639     66       O  
ATOM     67  N   GLY A 333      12.498  66.680  40.055  1.00 16.78           N  
ANISOU   67  N   GLY A 333     1496   1413   3466    198    364     71       N  
ATOM     68  CA  GLY A 333      12.000  65.861  38.949  1.00 16.39           C  
ANISOU   68  CA  GLY A 333     1311   1392   3524    177    222     71       C  
ATOM     69  C   GLY A 333      10.887  66.582  38.197  1.00 17.57           C  
ANISOU   69  C   GLY A 333     1283   1515   3878    230    139     80       C  
ATOM     70  O   GLY A 333      10.626  67.783  38.420  1.00 17.29           O  
ANISOU   70  O   GLY A 333     1239   1435   3896    290    188     99       O  
ATOM     71  N   TYR A 334      10.234  65.843  37.307  1.00 18.01           N  
ANISOU   71  N   TYR A 334     1193   1594   4055    211      5     59       N  
ATOM     72  CA  TYR A 334       9.234  66.429  36.407  1.00 20.11           C  
ANISOU   72  CA  TYR A 334     1282   1859   4500    271   -139     68       C  
ATOM     73  C   TYR A 334       8.005  65.545  36.230  1.00 21.39           C  
ANISOU   73  C   TYR A 334     1218   1989   4921    237   -164     12       C  
ATOM     74  O   TYR A 334       8.117  64.363  35.901  1.00 21.30           O  
ANISOU   74  O   TYR A 334     1191   2004   4898    165   -221    -40       O  
ATOM     75  CB  TYR A 334       9.865  66.751  35.033  1.00 19.79           C  
ANISOU   75  CB  TYR A 334     1309   1914   4296    304   -378    100       C  
ATOM     76  CG  TYR A 334       8.888  67.353  34.057  1.00 22.21           C  
ANISOU   76  CG  TYR A 334     1457   2233   4748    385   -561    126       C  
ATOM     77  CD1 TYR A 334       8.122  66.535  33.214  1.00 23.92           C  
ANISOU   77  CD1 TYR A 334     1517   2496   5075    367   -742     69       C  
ATOM     78  CD2 TYR A 334       8.725  68.743  33.972  1.00 23.35           C  
ANISOU   78  CD2 TYR A 334     1607   2338   4928    484   -563    206       C  
ATOM     79  CE1 TYR A 334       7.220  67.082  32.313  1.00 26.95           C  
ANISOU   79  CE1 TYR A 334     1751   2905   5584    453   -945     92       C  
ATOM     80  CE2 TYR A 334       7.819  69.307  33.067  1.00 26.46           C  
ANISOU   80  CE2 TYR A 334     1856   2742   5456    579   -748    249       C  
ATOM     81  CZ  TYR A 334       7.076  68.462  32.246  1.00 27.66           C  
ANISOU   81  CZ  TYR A 334     1852   2959   5698    566   -950    193       C  
ATOM     82  OH  TYR A 334       6.181  68.991  31.350  1.00 31.12           O  
ANISOU   82  OH  TYR A 334     2144   3421   6260    670  -1167    234       O  
ATOM     83  N   PHE A 335       6.842  66.142  36.454  1.00 22.91           N  
ANISOU   83  N   PHE A 335     1224   2112   5370    289   -113     14       N  
ATOM     84  CA  PHE A 335       5.579  65.549  36.053  1.00 25.96           C  
ANISOU   84  CA  PHE A 335     1342   2471   6051    272   -189    -45       C  
ATOM     85  C   PHE A 335       4.625  66.713  35.875  1.00 27.67           C  
ANISOU   85  C   PHE A 335     1386   2645   6482    381   -232    -11       C  
ATOM     86  O   PHE A 335       4.231  67.351  36.852  1.00 28.43           O  
ANISOU   86  O   PHE A 335     1455   2645   6702    416     -5      7       O  
ATOM     87  CB  PHE A 335       5.048  64.517  37.059  1.00 26.31           C  
ANISOU   87  CB  PHE A 335     1303   2420   6273    182     51    -96       C  
ATOM     88  CG  PHE A 335       3.715  63.937  36.670  1.00 29.10           C  
ANISOU   88  CG  PHE A 335     1347   2728   6982    151    -13   -171       C  
ATOM     89  CD1 PHE A 335       3.590  63.117  35.538  1.00 30.18           C  
ANISOU   89  CD1 PHE A 335     1388   2933   7146    103   -273   -247       C  
ATOM     90  CD2 PHE A 335       2.572  64.207  37.433  1.00 31.38           C  
ANISOU   90  CD2 PHE A 335     1430   2901   7593    167    191   -181       C  
ATOM     91  CE1 PHE A 335       2.351  62.583  35.181  1.00 33.60           C  
ANISOU   91  CE1 PHE A 335     1514   3322   7931     66   -352   -339       C  
ATOM     92  CE2 PHE A 335       1.339  63.675  37.077  1.00 33.97           C  
ANISOU   92  CE2 PHE A 335     1438   3179   8290    132    131   -261       C  
ATOM     93  CZ  PHE A 335       1.231  62.864  35.952  1.00 35.03           C  
ANISOU   93  CZ  PHE A 335     1469   3385   8456     79   -152   -344       C  
ATOM     94  N   ARG A 336       4.265  66.978  34.622  1.00 29.55           N  
ANISOU   94  N   ARG A 336     1518   2955   6754    443   -523     -2       N  
ATOM     95  CA  ARG A 336       3.442  68.150  34.233  1.00 32.20           C  
ANISOU   95  CA  ARG A 336     1699   3262   7273    575   -625     54       C  
ATOM     96  C   ARG A 336       4.218  69.463  34.382  1.00 31.06           C  
ANISOU   96  C   ARG A 336     1760   3099   6943    662   -564    159       C  
ATOM     97  O   ARG A 336       4.114  70.337  33.541  1.00 32.08           O  
ANISOU   97  O   ARG A 336     1881   3253   7055    772   -747    238       O  
ATOM     98  CB  ARG A 336       2.106  68.223  34.995  1.00 35.53           C  
ANISOU   98  CB  ARG A 336     1841   3563   8096    591   -457     13       C  
ATOM     99  CG  ARG A 336       1.148  67.059  34.745  1.00 41.98           C  
ANISOU   99  CG  ARG A 336     2391   4377   9182    511   -533    -95       C  
ATOM    100  CD  ARG A 336      -0.304  67.531  34.824  1.00 51.57           C  
ANISOU  100  CD  ARG A 336     3260   5506  10828    588   -530   -115       C  
ATOM    101  NE  ARG A 336      -1.243  66.600  34.181  1.00 61.72           N  
ANISOU  101  NE  ARG A 336     4252   6815  12384    532   -724   -225       N  
ATOM    102  CZ  ARG A 336      -2.429  66.938  33.661  1.00 68.25           C  
ANISOU  102  CZ  ARG A 336     4750   7629  13553    613   -907   -252       C  
ATOM    103  NH1 ARG A 336      -2.865  68.199  33.688  1.00 68.75           N1+
ANISOU  103  NH1 ARG A 336     4734   7648  13740    769   -914   -163       N1+
ATOM    104  NH2 ARG A 336      -3.194  66.005  33.103  1.00 73.18           N  
ANISOU  104  NH2 ARG A 336     5112   8277  14415    541  -1092   -378       N  
ATOM    105  N   GLN A 337       4.992  69.582  35.461  1.00 29.04           N  
ANISOU  105  N   GLN A 337     1690   2793   6550    612   -308    158       N  
ATOM    106  CA  GLN A 337       5.860  70.732  35.724  1.00 27.82           C  
ANISOU  106  CA  GLN A 337     1741   2609   6220    663   -228    225       C  
ATOM    107  C   GLN A 337       7.017  70.243  36.598  1.00 24.84           C  
ANISOU  107  C   GLN A 337     1591   2248   5600    563    -56    188       C  
ATOM    108  O   GLN A 337       6.977  69.116  37.118  1.00 23.61           O  
ANISOU  108  O   GLN A 337     1423   2103   5445    475     32    129       O  
ATOM    109  CB  GLN A 337       5.077  71.835  36.432  1.00 30.88           C  
ANISOU  109  CB  GLN A 337     2024   2864   6845    752    -57    243       C  
ATOM    110  CG  GLN A 337       4.510  71.415  37.775  1.00 33.68           C  
ANISOU  110  CG  GLN A 337     2309   3131   7357    698    236    164       C  
ATOM    111  CD  GLN A 337       3.475  72.381  38.305  1.00 40.25           C  
ANISOU  111  CD  GLN A 337     2977   3828   8488    795    394    166       C  
ATOM    112  NE2 GLN A 337       2.774  71.973  39.356  1.00 44.23           N  
ANISOU  112  NE2 GLN A 337     3383   4252   9170    756    655     99       N  
ATOM    113  OE1 GLN A 337       3.303  73.480  37.782  1.00 43.09           O  
ANISOU  113  OE1 GLN A 337     3302   4147   8924    908    299    231       O  
ATOM    114  N   SER A 338       8.040  71.073  36.765  1.00 23.02           N  
ANISOU  114  N   SER A 338     1559   2011   5176    578    -13    225       N  
ATOM    115  CA  SER A 338       9.138  70.723  37.677  1.00 21.26           C  
ANISOU  115  CA  SER A 338     1538   1803   4737    497    133    183       C  
ATOM    116  C   SER A 338       8.634  70.630  39.125  1.00 21.52           C  
ANISOU  116  C   SER A 338     1558   1751   4868    476    401    125       C  
ATOM    117  O   SER A 338       7.710  71.351  39.522  1.00 23.93           O  
ANISOU  117  O   SER A 338     1748   1960   5384    538    517    120       O  
ATOM    118  CB  SER A 338      10.312  71.708  37.526  1.00 19.99           C  
ANISOU  118  CB  SER A 338     1563   1645   4387    513    115    218       C  
ATOM    119  OG  SER A 338      10.837  71.580  36.222  1.00 19.33           O  
ANISOU  119  OG  SER A 338     1515   1646   4184    520    -98    275       O  
ATOM    120  N   LEU A 339       9.255  69.734  39.894  1.00 19.98           N  
ANISOU  120  N   LEU A 339     1489   1589   4514    397    502     88       N  
ATOM    121  CA  LEU A 339       8.790  69.298  41.220  1.00 20.42           C  
ANISOU  121  CA  LEU A 339     1558   1582   4618    368    755     46       C  
ATOM    122  C   LEU A 339       9.765  69.732  42.337  1.00 19.64           C  
ANISOU  122  C   LEU A 339     1697   1482   4284    355    895     13       C  
ATOM    123  O   LEU A 339      10.960  69.894  42.078  1.00 17.83           O  
ANISOU  123  O   LEU A 339     1610   1319   3846    336    776     16       O  
ATOM    124  CB  LEU A 339       8.650  67.765  41.210  1.00 20.08           C  
ANISOU  124  CB  LEU A 339     1474   1573   4582    294    754     42       C  
ATOM    125  CG  LEU A 339       7.745  67.139  40.127  1.00 21.06           C  
ANISOU  125  CG  LEU A 339     1364   1707   4931    285    595     41       C  
ATOM    126  CD1 LEU A 339       7.844  65.619  40.103  1.00 20.76           C  
ANISOU  126  CD1 LEU A 339     1321   1690   4878    198    593     24       C  
ATOM    127  CD2 LEU A 339       6.291  67.582  40.280  1.00 23.19           C  
ANISOU  127  CD2 LEU A 339     1397   1881   5532    332    694     27       C  
ATOM    128  N   SER A 340       9.241  69.912  43.556  1.00 21.04           N  
ANISOU  128  N   SER A 340     1909   1584   4501    365   1145    -27       N  
ATOM    129  CA ASER A 340      10.076  70.271  44.708  0.50 21.00           C  
ANISOU  129  CA ASER A 340     2138   1585   4256    355   1272    -78       C  
ATOM    130  CA BSER A 340      10.064  70.275  44.719  0.50 20.89           C  
ANISOU  130  CA BSER A 340     2124   1570   4244    356   1275    -78       C  
ATOM    131  C   SER A 340      10.256  69.110  45.702  1.00 21.28           C  
ANISOU  131  C   SER A 340     2301   1649   4136    310   1410    -73       C  
ATOM    132  O   SER A 340      10.878  69.276  46.758  1.00 20.86           O  
ANISOU  132  O   SER A 340     2453   1612   3860    309   1513   -114       O  
ATOM    133  CB ASER A 340       9.539  71.526  45.409  0.50 22.52           C  
ANISOU  133  CB ASER A 340     2340   1673   4544    412   1456   -140       C  
ATOM    134  CB BSER A 340       9.417  71.446  45.475  0.50 22.34           C  
ANISOU  134  CB BSER A 340     2307   1645   4536    411   1478   -139       C  
ATOM    135  OG ASER A 340       8.209  71.330  45.826  0.50 24.58           O  
ANISOU  135  OG ASER A 340     2454   1847   5038    436   1661   -141       O  
ATOM    136  OG BSER A 340       9.160  72.534  44.614  0.50 22.47           O  
ANISOU  136  OG BSER A 340     2204   1610   4724    468   1372   -127       O  
ATOM    137  N   TYR A 341       9.717  67.938  45.358  1.00 21.64           N  
ANISOU  137  N   TYR A 341     2229   1695   4298    276   1407    -23       N  
ATOM    138  CA  TYR A 341       9.704  66.792  46.277  1.00 22.80           C  
ANISOU  138  CA  TYR A 341     2481   1835   4347    241   1573      6       C  
ATOM    139  C   TYR A 341      11.124  66.424  46.733  1.00 21.55           C  
ANISOU  139  C   TYR A 341     2566   1770   3852    227   1487     16       C  
ATOM    140  O   TYR A 341      12.047  66.405  45.927  1.00 19.74           O  
ANISOU  140  O   TYR A 341     2348   1617   3535    214   1258     20       O  
ATOM    141  CB  TYR A 341       9.049  65.551  45.650  1.00 23.68           C  
ANISOU  141  CB  TYR A 341     2418   1922   4657    193   1548     51       C  
ATOM    142  CG  TYR A 341       7.668  65.732  45.049  1.00 26.07           C  
ANISOU  142  CG  TYR A 341     2436   2147   5323    199   1576     34       C  
ATOM    143  CD1 TYR A 341       6.763  66.697  45.540  1.00 28.91           C  
ANISOU  143  CD1 TYR A 341     2710   2422   5853    250   1756      1       C  
ATOM    144  CD2 TYR A 341       7.261  64.929  43.976  1.00 26.07           C  
ANISOU  144  CD2 TYR A 341     2241   2156   5509    157   1413     40       C  
ATOM    145  CE1 TYR A 341       5.491  66.851  44.973  1.00 31.74           C  
ANISOU  145  CE1 TYR A 341     2776   2708   6575    267   1764    -14       C  
ATOM    146  CE2 TYR A 341       5.998  65.074  43.405  1.00 28.74           C  
ANISOU  146  CE2 TYR A 341     2297   2432   6191    165   1401     14       C  
ATOM    147  CZ  TYR A 341       5.124  66.028  43.902  1.00 31.02           C  
ANISOU  147  CZ  TYR A 341     2487   2639   6660    223   1571     -7       C  
ATOM    148  OH  TYR A 341       3.876  66.153  43.318  1.00 34.22           O  
ANISOU  148  OH  TYR A 341     2585   2984   7432    240   1541    -32       O  
ATOM    149  N   LEU A 342      11.263  66.140  48.030  1.00 22.55           N  
ANISOU  149  N   LEU A 342     2884   1888   3797    238   1678     22       N  
ATOM    150  CA  LEU A 342      12.399  65.379  48.541  1.00 21.74           C  
ANISOU  150  CA  LEU A 342     2987   1864   3409    232   1610     61       C  
ATOM    151  C   LEU A 342      11.821  64.204  49.299  1.00 23.25           C  
ANISOU  151  C   LEU A 342     3233   1997   3605    224   1829    143       C  
ATOM    152  O   LEU A 342      11.109  64.357  50.290  1.00 25.00           O  
ANISOU  152  O   LEU A 342     3527   2154   3818    245   2092    143       O  
ATOM    153  CB  LEU A 342      13.361  66.202  49.421  1.00 21.64           C  
ANISOU  153  CB  LEU A 342     3198   1916   3108    265   1585     -7       C  
ATOM    154  CG  LEU A 342      14.551  65.425  50.036  1.00 21.23           C  
ANISOU  154  CG  LEU A 342     3355   1954   2757    276   1493     33       C  
ATOM    155  CD1 LEU A 342      15.549  64.954  48.980  1.00 19.11           C  
ANISOU  155  CD1 LEU A 342     3014   1756   2492    251   1225     59       C  
ATOM    156  CD2 LEU A 342      15.242  66.246  51.119  1.00 21.95           C  
ANISOU  156  CD2 LEU A 342     3665   2102   2573    310   1500    -55       C  
ATOM    157  N   GLU A 343      12.144  63.022  48.807  1.00 22.93           N  
ANISOU  157  N   GLU A 343     3161   1967   3585    194   1734    214       N  
ATOM    158  CA  GLU A 343      11.659  61.795  49.422  1.00 24.66           C  
ANISOU  158  CA  GLU A 343     3427   2109   3834    180   1938    309       C  
ATOM    159  C   GLU A 343      12.823  60.822  49.566  1.00 24.11           C  
ANISOU  159  C   GLU A 343     3520   2097   3544    194   1813    385       C  
ATOM    160  O   GLU A 343      13.736  60.813  48.721  1.00 22.73           O  
ANISOU  160  O   GLU A 343     3308   2000   3329    187   1554    359       O  
ATOM    161  CB  GLU A 343      10.503  61.197  48.623  1.00 25.30           C  
ANISOU  161  CB  GLU A 343     3242   2088   4283    121   1999    316       C  
ATOM    162  CG  GLU A 343       9.270  62.107  48.551  1.00 27.26           C  
ANISOU  162  CG  GLU A 343     3305   2268   4784    122   2133    250       C  
ATOM    163  CD  GLU A 343       8.221  61.607  47.589  1.00 28.12           C  
ANISOU  163  CD  GLU A 343     3113   2299   5272     64   2113    234       C  
ATOM    164  OE1 GLU A 343       8.558  61.307  46.429  1.00 26.46           O  
ANISOU  164  OE1 GLU A 343     2790   2139   5124     35   1855    211       O  
ATOM    165  OE2 GLU A 343       7.054  61.514  47.997  1.00 30.33           O1-
ANISOU  165  OE2 GLU A 343     3266   2468   5790     48   2358    234       O1-
ATOM    166  N   ALA A 344      12.774  60.021  50.633  1.00 25.63           N  
ANISOU  166  N   ALA A 344     3892   2245   3602    221   2010    485       N  
ATOM    167  CA  ALA A 344      13.832  59.056  50.952  1.00 25.52           C  
ANISOU  167  CA  ALA A 344     4052   2271   3373    258   1916    581       C  
ATOM    168  C   ALA A 344      13.276  57.650  51.056  1.00 26.83           C  
ANISOU  168  C   ALA A 344     4199   2307   3688    233   2096    704       C  
ATOM    169  O   ALA A 344      12.286  57.411  51.736  1.00 28.87           O  
ANISOU  169  O   ALA A 344     4479   2458   4033    222   2391    757       O  
ATOM    170  CB  ALA A 344      14.532  59.447  52.247  1.00 26.76           C  
ANISOU  170  CB  ALA A 344     4501   2509   3157    339   1947    603       C  
ATOM    171  N   TYR A 345      13.934  56.728  50.365  1.00 26.13           N  
ANISOU  171  N   TYR A 345     4068   2215   3645    220   1932    742       N  
ATOM    172  CA  TYR A 345      13.579  55.332  50.386  1.00 27.92           C  
ANISOU  172  CA  TYR A 345     4281   2305   4023    194   2077    853       C  
ATOM    173  C   TYR A 345      14.590  54.559  51.224  1.00 28.52           C  
ANISOU  173  C   TYR A 345     4617   2398   3821    284   2065    995       C  
ATOM    174  O   TYR A 345      15.806  54.799  51.134  1.00 27.41           O  
ANISOU  174  O   TYR A 345     4561   2384   3470    342   1817    976       O  
ATOM    175  CB  TYR A 345      13.530  54.785  48.963  1.00 26.91           C  
ANISOU  175  CB  TYR A 345     3913   2142   4170    118   1910    782       C  
ATOM    176  CG  TYR A 345      13.288  53.296  48.881  1.00 29.06           C  
ANISOU  176  CG  TYR A 345     4163   2259   4620     83   2034    873       C  
ATOM    177  CD1 TYR A 345      12.055  52.750  49.230  1.00 31.98           C  
ANISOU  177  CD1 TYR A 345     4454   2463   5233     23   2326    917       C  
ATOM    178  CD2 TYR A 345      14.303  52.431  48.450  1.00 28.88           C  
ANISOU  178  CD2 TYR A 345     4187   2239   4547    107   1873    910       C  
ATOM    179  CE1 TYR A 345      11.831  51.376  49.155  1.00 34.53           C  
ANISOU  179  CE1 TYR A 345     4753   2619   5748    -20   2456    996       C  
ATOM    180  CE2 TYR A 345      14.088  51.055  48.371  1.00 32.00           C  
ANISOU  180  CE2 TYR A 345     4564   2469   5126     76   1998    989       C  
ATOM    181  CZ  TYR A 345      12.862  50.538  48.721  1.00 34.01           C  
ANISOU  181  CZ  TYR A 345     4748   2553   5621      9   2286   1031       C  
ATOM    182  OH  TYR A 345      12.668  49.183  48.638  1.00 39.29           O  
ANISOU  182  OH  TYR A 345     5396   3037   6495    -31   2419   1103       O  
ATOM    183  N   ASN A 346      14.067  53.644  52.025  1.00 30.28           N  
ANISOU  183  N   ASN A 346     4957   2488   4061    299   2336   1140       N  
ATOM    184  CA  ASN A 346      14.862  52.790  52.891  1.00 32.05           C  
ANISOU  184  CA  ASN A 346     5441   2700   4036    398   2362   1312       C  
ATOM    185  C   ASN A 346      14.807  51.360  52.353  1.00 32.11           C  
ANISOU  185  C   ASN A 346     5365   2546   4290    363   2411   1401       C  
ATOM    186  O   ASN A 346      13.798  50.668  52.552  1.00 33.74           O  
ANISOU  186  O   ASN A 346     5527   2575   4717    306   2698   1472       O  
ATOM    187  CB  ASN A 346      14.362  52.873  54.339  1.00 34.78           C  
ANISOU  187  CB  ASN A 346     6042   3011   4162    460   2661   1432       C  
ATOM    188  CG  ASN A 346      15.344  52.269  55.354  1.00 37.06           C  
ANISOU  188  CG  ASN A 346     6653   3341   4088    598   2626   1610       C  
ATOM    189  ND2 ASN A 346      15.161  52.632  56.612  1.00 39.47           N  
ANISOU  189  ND2 ASN A 346     7224   3682   4091    672   2805   1682       N  
ATOM    190  OD1 ASN A 346      16.250  51.493  55.014  1.00 36.75           O  
ANISOU  190  OD1 ASN A 346     6626   3302   4036    644   2438   1678       O  
ATOM    191  N   PRO A 347      15.890  50.909  51.665  1.00 31.12           N  
ANISOU  191  N   PRO A 347     5207   2469   4149    392   2145   1388       N  
ATOM    192  CA  PRO A 347      15.942  49.512  51.210  1.00 32.20           C  
ANISOU  192  CA  PRO A 347     5289   2440   4505    371   2194   1469       C  
ATOM    193  C   PRO A 347      15.740  48.489  52.322  1.00 35.52           C  
ANISOU  193  C   PRO A 347     5931   2705   4860    438   2469   1699       C  
ATOM    194  O   PRO A 347      15.191  47.416  52.051  1.00 37.83           O  
ANISOU  194  O   PRO A 347     6144   2795   5434    377   2645   1757       O  
ATOM    195  CB  PRO A 347      17.343  49.396  50.586  1.00 30.58           C  
ANISOU  195  CB  PRO A 347     5077   2344   4198    432   1870   1431       C  
ATOM    196  CG  PRO A 347      17.646  50.793  50.136  1.00 28.06           C  
ANISOU  196  CG  PRO A 347     4672   2219   3771    412   1654   1261       C  
ATOM    197  CD  PRO A 347      17.109  51.645  51.256  1.00 28.97           C  
ANISOU  197  CD  PRO A 347     4935   2386   3686    442   1809   1292       C  
ATOM    198  N   SER A 348      16.167  48.800  53.551  1.00 37.42           N  
ANISOU  198  N   SER A 348     6453   3031   4733    560   2510   1826       N  
ATOM    199  CA  SER A 348      16.014  47.859  54.682  1.00 40.71           C  
ANISOU  199  CA  SER A 348     7129   3308   5031    646   2777   2075       C  
ATOM    200  C   SER A 348      14.571  47.509  55.036  1.00 42.09           C  
ANISOU  200  C   SER A 348     7270   3285   5438    554   3193   2135       C  
ATOM    201  O   SER A 348      14.317  46.389  55.443  1.00 43.82           O  
ANISOU  201  O   SER A 348     7589   3307   5753    572   3430   2320       O  
ATOM    202  CB  SER A 348      16.759  48.332  55.936  1.00 43.06           C  
ANISOU  202  CB  SER A 348     7755   3762   4844    805   2713   2188       C  
ATOM    203  OG  SER A 348      18.140  48.473  55.641  1.00 43.68           O  
ANISOU  203  OG  SER A 348     7847   3997   4753    893   2336   2149       O  
ATOM    204  N   ASN A 349      13.638  48.450  54.884  1.00 41.05           N  
ANISOU  204  N   ASN A 349     6989   3190   5418    459   3291   1984       N  
ATOM    205  CA  ASN A 349      12.225  48.165  55.204  1.00 43.54           C  
ANISOU  205  CA  ASN A 349     7233   3313   5998    366   3698   2025       C  
ATOM    206  C   ASN A 349      11.167  48.484  54.124  1.00 42.32           C  
ANISOU  206  C   ASN A 349     6694   3097   6289    201   3716   1819       C  
ATOM    207  O   ASN A 349       9.968  48.237  54.339  1.00 44.77           O  
ANISOU  207  O   ASN A 349     6899   3239   6873    115   4048   1836       O  
ATOM    208  CB  ASN A 349      11.835  48.784  56.562  1.00 45.62           C  
ANISOU  208  CB  ASN A 349     7763   3620   5951    440   3961   2119       C  
ATOM    209  CG  ASN A 349      11.997  50.292  56.591  1.00 43.63           C  
ANISOU  209  CG  ASN A 349     7499   3589   5489    457   3779   1939       C  
ATOM    210  ND2 ASN A 349      12.155  50.843  57.786  1.00 45.34           N  
ANISOU  210  ND2 ASN A 349     8017   3899   5311    559   3888   2007       N  
ATOM    211  OD1 ASN A 349      11.979  50.950  55.559  1.00 40.85           O  
ANISOU  211  OD1 ASN A 349     6882   3317   5322    382   3548   1742       O  
ATOM    212  N   GLY A 350      11.611  49.024  52.986  1.00 39.26           N  
ANISOU  212  N   GLY A 350     6102   2842   5973    162   3365   1631       N  
ATOM    213  CA  GLY A 350      10.718  49.398  51.878  1.00 38.20           C  
ANISOU  213  CA  GLY A 350     5614   2683   6216     27   3310   1431       C  
ATOM    214  C   GLY A 350       9.943  50.715  52.046  1.00 38.56           C  
ANISOU  214  C   GLY A 350     5567   2817   6267      6   3373   1316       C  
ATOM    215  O   GLY A 350       9.089  51.045  51.216  1.00 38.17           O  
ANISOU  215  O   GLY A 350     5221   2740   6542    -93   3344   1168       O  
ATOM    216  N   SER A 351      10.235  51.465  53.108  1.00 38.63           N  
ANISOU  216  N   SER A 351     5825   2930   5922    104   3449   1377       N  
ATOM    217  CA  SER A 351       9.484  52.682  53.434  1.00 38.52           C  
ANISOU  217  CA  SER A 351     5757   2973   5906     96   3564   1279       C  
ATOM    218  C   SER A 351       9.980  53.903  52.667  1.00 35.72           C  
ANISOU  218  C   SER A 351     5291   2806   5475    105   3221   1104       C  
ATOM    219  O   SER A 351      11.160  54.001  52.321  1.00 33.55           O  
ANISOU  219  O   SER A 351     5100   2660   4987    154   2919   1088       O  
ATOM    220  CB  SER A 351       9.511  52.954  54.942  1.00 40.21           C  
ANISOU  220  CB  SER A 351     6304   3203   5771    192   3827   1403       C  
ATOM    221  OG  SER A 351      10.777  53.452  55.340  1.00 39.11           O  
ANISOU  221  OG  SER A 351     6414   3251   5195    302   3575   1411       O  
ATOM    222  N   TRP A 352       9.057  54.828  52.410  1.00 35.27           N  
ANISOU  222  N   TRP A 352     5038   2748   5614     61   3285    981       N  
ATOM    223  CA  TRP A 352       9.358  56.135  51.833  1.00 33.03           C  
ANISOU  223  CA  TRP A 352     4667   2616   5267     78   3027    832       C  
ATOM    224  C   TRP A 352       9.012  57.201  52.860  1.00 34.53           C  
ANISOU  224  C   TRP A 352     4999   2839   5282    134   3223    807       C  
ATOM    225  O   TRP A 352       7.986  57.087  53.523  1.00 36.32           O  
ANISOU  225  O   TRP A 352     5212   2945   5643    117   3568    846       O  
ATOM    226  CB  TRP A 352       8.500  56.375  50.595  1.00 32.74           C  
ANISOU  226  CB  TRP A 352     4267   2540   5633     -8   2924    704       C  
ATOM    227  CG  TRP A 352       8.975  55.673  49.370  1.00 31.47           C  
ANISOU  227  CG  TRP A 352     3965   2395   5597    -59   2647    668       C  
ATOM    228  CD1 TRP A 352       8.538  54.472  48.895  1.00 32.30           C  
ANISOU  228  CD1 TRP A 352     3931   2368   5974   -137   2703    688       C  
ATOM    229  CD2 TRP A 352       9.976  56.129  48.464  1.00 29.22           C  
ANISOU  229  CD2 TRP A 352     3672   2256   5175    -37   2291    594       C  
ATOM    230  CE2 TRP A 352      10.099  55.146  47.452  1.00 28.72           C  
ANISOU  230  CE2 TRP A 352     3472   2150   5291    -99   2148    571       C  
ATOM    231  CE3 TRP A 352      10.791  57.278  48.402  1.00 27.57           C  
ANISOU  231  CE3 TRP A 352     3556   2200   4719     23   2094    539       C  
ATOM    232  NE1 TRP A 352       9.209  54.146  47.743  1.00 30.60           N  
ANISOU  232  NE1 TRP A 352     3630   2216   5781   -162   2395    622       N  
ATOM    233  CZ2 TRP A 352      11.005  55.272  46.385  1.00 26.51           C  
ANISOU  233  CZ2 TRP A 352     3159   1983   4931    -95   1827    501       C  
ATOM    234  CZ3 TRP A 352      11.690  57.405  47.344  1.00 25.76           C  
ANISOU  234  CZ3 TRP A 352     3281   2073   4434     21   1781    481       C  
ATOM    235  CH2 TRP A 352      11.788  56.404  46.348  1.00 25.93           C  
ANISOU  235  CH2 TRP A 352     3177   2057   4618    -34   1657    465       C  
ATOM    236  N   LEU A 353       9.853  58.229  52.998  1.00 33.39           N  
ANISOU  236  N   LEU A 353     4986   2847   4854    195   3023    735       N  
ATOM    237  CA  LEU A 353       9.526  59.382  53.842  1.00 35.08           C  
ANISOU  237  CA  LEU A 353     5313   3091   4925    241   3182    667       C  
ATOM    238  C   LEU A 353       9.516  60.618  52.975  1.00 32.64           C  
ANISOU  238  C   LEU A 353     4811   2850   4740    228   2964    512       C  
ATOM    239  O   LEU A 353      10.424  60.789  52.158  1.00 29.63           O  
ANISOU  239  O   LEU A 353     4390   2568   4300    226   2639    471       O  
ATOM    240  CB  LEU A 353      10.575  59.611  54.928  1.00 36.53           C  
ANISOU  240  CB  LEU A 353     5858   3390   4632    331   3144    702       C  
ATOM    241  CG  LEU A 353      10.658  58.786  56.192  1.00 40.14           C  
ANISOU  241  CG  LEU A 353     6621   3810   4820    390   3389    858       C  
ATOM    242  CD1 LEU A 353      12.123  58.729  56.589  1.00 41.47           C  
ANISOU  242  CD1 LEU A 353     7047   4132   4578    470   3116    888       C  
ATOM    243  CD2 LEU A 353       9.807  59.424  57.285  1.00 42.97           C  
ANISOU  243  CD2 LEU A 353     7118   4120   5088    419   3748    833       C  
ATOM    244  N   ARG A 354       8.505  61.477  53.145  1.00 33.50           N  
ANISOU  244  N   ARG A 354     4802   2897   5029    226   3154    434       N  
ATOM    245  CA  ARG A 354       8.572  62.792  52.502  1.00 32.08           C  
ANISOU  245  CA  ARG A 354     4494   2775   4921    238   2966    301       C  
ATOM    246  C   ARG A 354       9.247  63.776  53.455  1.00 31.88           C  
ANISOU  246  C   ARG A 354     4738   2830   4545    302   2982    233       C  
ATOM    247  O   ARG A 354       8.868  63.901  54.613  1.00 33.41           O  
ANISOU  247  O   ARG A 354     5114   2986   4595    337   3268    239       O  
ATOM    248  CB  ARG A 354       7.207  63.331  52.022  1.00 34.23           C  
ANISOU  248  CB  ARG A 354     4465   2939   5602    215   3102    238       C  
ATOM    249  CG  ARG A 354       7.388  64.528  51.074  1.00 32.56           C  
ANISOU  249  CG  ARG A 354     4102   2784   5486    233   2840    134       C  
ATOM    250  CD  ARG A 354       6.098  65.025  50.437  1.00 34.66           C  
ANISOU  250  CD  ARG A 354     4044   2952   6173    227   2906     85       C  
ATOM    251  NE  ARG A 354       6.326  66.303  49.759  1.00 32.91           N  
ANISOU  251  NE  ARG A 354     3745   2774   5986    269   2697      6       N  
ATOM    252  CZ  ARG A 354       5.380  67.069  49.213  1.00 33.12           C  
ANISOU  252  CZ  ARG A 354     3520   2731   6333    297   2706    -41       C  
ATOM    253  NH1 ARG A 354       4.100  66.710  49.247  1.00 34.51           N1+
ANISOU  253  NH1 ARG A 354     3466   2796   6851    283   2906    -34       N1+
ATOM    254  NH2 ARG A 354       5.723  68.213  48.625  1.00 31.73           N  
ANISOU  254  NH2 ARG A 354     3316   2587   6153    343   2515    -91       N  
ATOM    255  N   LEU A 355      10.250  64.460  52.932  1.00 29.61           N  
ANISOU  255  N   LEU A 355     4472   2650   4128    312   2677    161       N  
ATOM    256  CA  LEU A 355      11.085  65.372  53.705  1.00 29.65           C  
ANISOU  256  CA  LEU A 355     4716   2742   3809    358   2623     71       C  
ATOM    257  C   LEU A 355      10.876  66.806  53.204  1.00 28.82           C  
ANISOU  257  C   LEU A 355     4475   2618   3858    360   2555    -65       C  
ATOM    258  O   LEU A 355       9.982  67.038  52.377  1.00 28.20           O  
ANISOU  258  O   LEU A 355     4133   2459   4122    342   2579    -68       O  
ATOM    259  CB  LEU A 355      12.559  64.927  53.603  1.00 28.09           C  
ANISOU  259  CB  LEU A 355     4662   2673   3337    366   2329    101       C  
ATOM    260  CG  LEU A 355      12.814  63.543  54.216  1.00 29.38           C  
ANISOU  260  CG  LEU A 355     4990   2844   3329    387   2403    249       C  
ATOM    261  CD1 LEU A 355      14.117  62.924  53.704  1.00 27.95           C  
ANISOU  261  CD1 LEU A 355     4838   2762   3019    390   2089    294       C  
ATOM    262  CD2 LEU A 355      12.722  63.535  55.743  1.00 31.79           C  
ANISOU  262  CD2 LEU A 355     5602   3157   3320    448   2643    271       C  
ATOM    263  N   ALA A 356      11.685  67.749  53.695  1.00 28.66           N  
ANISOU  263  N   ALA A 356     4627   2663   3599    385   2465   -175       N  
ATOM    264  CA  ALA A 356      11.535  69.154  53.339  1.00 28.62           C  
ANISOU  264  CA  ALA A 356     4525   2617   3732    390   2429   -305       C  
ATOM    265  C   ALA A 356      11.645  69.378  51.830  1.00 26.70           C  
ANISOU  265  C   ALA A 356     4025   2371   3749    361   2182   -282       C  
ATOM    266  O   ALA A 356      12.615  68.950  51.205  1.00 24.33           O  
ANISOU  266  O   ALA A 356     3725   2158   3361    335   1930   -244       O  
ATOM    267  CB  ALA A 356      12.545  70.011  54.088  1.00 28.92           C  
ANISOU  267  CB  ALA A 356     4795   2726   3467    405   2343   -438       C  
ATOM    268  N   ASP A 357      10.639  70.053  51.255  1.00 27.33           N  
ANISOU  268  N   ASP A 357     3890   2349   4145    374   2262   -303       N  
ATOM    269  CA  ASP A 357      10.657  70.445  49.827  1.00 26.01           C  
ANISOU  269  CA  ASP A 357     3498   2176   4208    365   2033   -281       C  
ATOM    270  C   ASP A 357      11.893  71.280  49.507  1.00 24.39           C  
ANISOU  270  C   ASP A 357     3385   2030   3852    355   1812   -347       C  
ATOM    271  O   ASP A 357      12.343  72.076  50.346  1.00 25.25           O  
ANISOU  271  O   ASP A 357     3662   2134   3798    366   1874   -456       O  
ATOM    272  CB  ASP A 357       9.435  71.342  49.482  1.00 28.46           C  
ANISOU  272  CB  ASP A 357     3601   2360   4852    408   2160   -309       C  
ATOM    273  CG  ASP A 357       8.128  70.558  49.258  1.00 31.56           C  
ANISOU  273  CG  ASP A 357     3778   2686   5528    408   2300   -238       C  
ATOM    274  OD1 ASP A 357       8.109  69.303  49.220  1.00 30.85           O  
ANISOU  274  OD1 ASP A 357     3679   2633   5409    365   2295   -163       O  
ATOM    275  OD2 ASP A 357       7.083  71.235  49.117  1.00 35.44           O1-
ANISOU  275  OD2 ASP A 357     4090   3071   6304    453   2423   -263       O1-
ATOM    276  N   LEU A 358      12.428  71.095  48.303  1.00 22.09           N  
ANISOU  276  N   LEU A 358     2984   1790   3619    332   1566   -290       N  
ATOM    277  CA  LEU A 358      13.353  72.059  47.711  1.00 21.83           C  
ANISOU  277  CA  LEU A 358     2967   1773   3555    323   1386   -338       C  
ATOM    278  C   LEU A 358      12.728  73.444  47.770  1.00 23.46           C  
ANISOU  278  C   LEU A 358     3119   1858   3937    365   1499   -407       C  
ATOM    279  O   LEU A 358      11.497  73.589  47.651  1.00 23.19           O  
ANISOU  279  O   LEU A 358     2939   1736   4137    408   1635   -380       O  
ATOM    280  CB  LEU A 358      13.666  71.730  46.251  1.00 20.07           C  
ANISOU  280  CB  LEU A 358     2602   1594   3429    305   1160   -250       C  
ATOM    281  CG  LEU A 358      14.518  70.481  45.971  1.00 19.73           C  
ANISOU  281  CG  LEU A 358     2605   1663   3229    264   1014   -194       C  
ATOM    282  CD1 LEU A 358      14.142  69.930  44.607  1.00 18.90           C  
ANISOU  282  CD1 LEU A 358     2325   1571   3285    258    881   -108       C  
ATOM    283  CD2 LEU A 358      15.997  70.840  46.042  1.00 18.59           C  
ANISOU  283  CD2 LEU A 358     2587   1586   2891    235    872   -247       C  
ATOM    284  N   GLN A 359      13.586  74.444  47.954  1.00 24.92           N  
ANISOU  284  N   GLN A 359     3408   2029   4031    352   1445   -502       N  
ATOM    285  CA  GLN A 359      13.160  75.848  47.966  1.00 28.07           C  
ANISOU  285  CA  GLN A 359     3770   2292   4603    389   1544   -576       C  
ATOM    286  C   GLN A 359      12.617  76.282  46.597  1.00 26.39           C  
ANISOU  286  C   GLN A 359     3349   2014   4665    430   1447   -468       C  
ATOM    287  O   GLN A 359      11.708  77.097  46.532  1.00 27.09           O  
ANISOU  287  O   GLN A 359     3338   1976   4979    493   1565   -475       O  
ATOM    288  CB  GLN A 359      14.315  76.774  48.377  1.00 32.27           C  
ANISOU  288  CB  GLN A 359     4452   2816   4993    349   1486   -709       C  
ATOM    289  CG  GLN A 359      14.695  76.760  49.854  1.00 38.59           C  
ANISOU  289  CG  GLN A 359     5471   3654   5538    329   1596   -858       C  
ATOM    290  CD  GLN A 359      15.625  77.916  50.208  1.00 45.30           C  
ANISOU  290  CD  GLN A 359     6428   4458   6326    290   1549  -1025       C  
ATOM    291  NE2 GLN A 359      16.858  77.605  50.607  1.00 41.04           N  
ANISOU  291  NE2 GLN A 359     6015   4034   5544    233   1392  -1096       N  
ATOM    292  OE1 GLN A 359      15.232  79.081  50.120  1.00 53.12           O  
ANISOU  292  OE1 GLN A 359     7377   5301   7505    311   1652  -1094       O  
ATOM    293  N   VAL A 360      13.186  75.729  45.518  1.00 24.38           N  
ANISOU  293  N   VAL A 360     3037   1845   4381    404   1231   -369       N  
ATOM    294  CA  VAL A 360      12.756  76.033  44.138  1.00 23.71           C  
ANISOU  294  CA  VAL A 360     2785   1726   4498    448   1106   -254       C  
ATOM    295  C   VAL A 360      12.530  74.716  43.372  1.00 22.13           C  
ANISOU  295  C   VAL A 360     2487   1634   4287    433    972   -154       C  
ATOM    296  O   VAL A 360      13.425  73.869  43.363  1.00 21.23           O  
ANISOU  296  O   VAL A 360     2459   1628   3980    373    878   -151       O  
ATOM    297  CB  VAL A 360      13.782  76.915  43.369  1.00 23.65           C  
ANISOU  297  CB  VAL A 360     2824   1696   4466    432    974   -240       C  
ATOM    298  CG1 VAL A 360      13.244  77.265  41.985  1.00 24.29           C  
ANISOU  298  CG1 VAL A 360     2761   1739   4730    498    859   -103       C  
ATOM    299  CG2 VAL A 360      14.070  78.214  44.120  1.00 25.21           C  
ANISOU  299  CG2 VAL A 360     3116   1769   4694    431   1103   -360       C  
ATOM    300  N   PRO A 361      11.341  74.543  42.731  1.00 22.15           N  
ANISOU  300  N   PRO A 361     2301   1603   4512    488    959    -82       N  
ATOM    301  CA  PRO A 361      11.139  73.315  41.928  1.00 21.44           C  
ANISOU  301  CA  PRO A 361     2114   1610   4422    464    814    -11       C  
ATOM    302  C   PRO A 361      12.230  73.170  40.873  1.00 20.20           C  
ANISOU  302  C   PRO A 361     2018   1541   4116    434    600     40       C  
ATOM    303  O   PRO A 361      12.728  74.187  40.359  1.00 19.89           O  
ANISOU  303  O   PRO A 361     2018   1464   4075    459    544     64       O  
ATOM    304  CB  PRO A 361       9.763  73.532  41.260  1.00 22.62           C  
ANISOU  304  CB  PRO A 361     2037   1698   4860    540    790     44       C  
ATOM    305  CG  PRO A 361       9.073  74.571  42.088  1.00 24.41           C  
ANISOU  305  CG  PRO A 361     2238   1790   5248    599    998     -6       C  
ATOM    306  CD  PRO A 361      10.155  75.434  42.698  1.00 23.67           C  
ANISOU  306  CD  PRO A 361     2351   1667   4976    576   1062    -72       C  
ATOM    307  N   ARG A 362      12.606  71.927  40.549  1.00 18.31           N  
ANISOU  307  N   ARG A 362     1788   1405   3765    381    503     57       N  
ATOM    308  CA  ARG A 362      13.602  71.702  39.512  1.00 17.74           C  
ANISOU  308  CA  ARG A 362     1767   1415   3558    354    323     98       C  
ATOM    309  C   ARG A 362      13.572  70.287  38.986  1.00 16.70           C  
ANISOU  309  C   ARG A 362     1590   1371   3384    314    222    114       C  
ATOM    310  O   ARG A 362      13.463  69.324  39.744  1.00 15.74           O  
ANISOU  310  O   ARG A 362     1484   1263   3234    276    305     82       O  
ATOM    311  CB  ARG A 362      15.044  72.085  39.959  1.00 18.22           C  
ANISOU  311  CB  ARG A 362     1995   1497   3430    308    334     53       C  
ATOM    312  CG  ARG A 362      15.495  71.377  41.250  1.00 20.01           C  
ANISOU  312  CG  ARG A 362     2326   1758   3519    262    432    -18       C  
ATOM    313  CD  ARG A 362      16.273  72.315  42.163  1.00 21.91           C  
ANISOU  313  CD  ARG A 362     2694   1963   3668    247    505   -101       C  
ATOM    314  NE  ARG A 362      17.668  72.404  41.779  1.00 20.49           N  
ANISOU  314  NE  ARG A 362     2584   1838   3364    203    391   -115       N  
ATOM    315  CZ  ARG A 362      18.660  72.831  42.560  1.00 20.56           C  
ANISOU  315  CZ  ARG A 362     2699   1853   3260    167    402   -205       C  
ATOM    316  NH1 ARG A 362      18.446  73.230  43.813  1.00 20.78           N1+
ANISOU  316  NH1 ARG A 362     2808   1844   3243    172    519   -297       N1+
ATOM    317  NH2 ARG A 362      19.880  72.856  42.073  1.00 17.98           N  
ANISOU  317  NH2 ARG A 362     2395   1570   2866    125    296   -212       N  
ATOM    318  N   SER A 363      13.671  70.179  37.664  1.00 16.71           N  
ANISOU  318  N   SER A 363     1549   1424   3376    328     50    164       N  
ATOM    319  CA  SER A 363      13.903  68.888  37.014  1.00 15.64           C  
ANISOU  319  CA  SER A 363     1400   1374   3168    283    -61    160       C  
ATOM    320  C   SER A 363      15.258  69.003  36.318  1.00 15.17           C  
ANISOU  320  C   SER A 363     1465   1377   2923    261   -149    178       C  
ATOM    321  O   SER A 363      15.812  70.113  36.165  1.00 14.38           O  
ANISOU  321  O   SER A 363     1430   1248   2786    284   -140    207       O  
ATOM    322  CB  SER A 363      12.790  68.609  35.999  1.00 17.10           C  
ANISOU  322  CB  SER A 363     1427   1574   3497    317   -194    181       C  
ATOM    323  OG  SER A 363      12.630  69.754  35.158  1.00 17.94           O  
ANISOU  323  OG  SER A 363     1521   1667   3628    392   -289    249       O  
ATOM    324  N   GLY A 364      15.794  67.862  35.898  1.00 14.28           N  
ANISOU  324  N   GLY A 364     1378   1334   2713    216   -217    158       N  
ATOM    325  CA  GLY A 364      17.055  67.829  35.170  1.00 13.83           C  
ANISOU  325  CA  GLY A 364     1421   1336   2498    195   -284    169       C  
ATOM    326  C   GLY A 364      18.262  68.201  36.017  1.00 13.08           C  
ANISOU  326  C   GLY A 364     1429   1230   2310    166   -199    144       C  
ATOM    327  O   GLY A 364      19.291  68.573  35.482  1.00 12.07           O  
ANISOU  327  O   GLY A 364     1365   1125   2097    153   -226    156       O  
ATOM    328  N   LEU A 365      18.114  68.095  37.338  1.00 12.54           N  
ANISOU  328  N   LEU A 365     1377   1128   2260    155    -95    105       N  
ATOM    329  CA  LEU A 365      19.195  68.371  38.298  1.00 12.83           C  
ANISOU  329  CA  LEU A 365     1510   1166   2199    130    -39     62       C  
ATOM    330  C   LEU A 365      19.967  67.070  38.595  1.00 12.42           C  
ANISOU  330  C   LEU A 365     1498   1173   2048    101    -64     43       C  
ATOM    331  O   LEU A 365      19.559  65.989  38.160  1.00 13.19           O  
ANISOU  331  O   LEU A 365     1553   1290   2169     96    -94     58       O  
ATOM    332  CB  LEU A 365      18.581  68.923  39.605  1.00 13.26           C  
ANISOU  332  CB  LEU A 365     1585   1160   2293    146     85     25       C  
ATOM    333  CG  LEU A 365      17.871  67.880  40.495  1.00 13.57           C  
ANISOU  333  CG  LEU A 365     1621   1196   2339    147    169     20       C  
ATOM    334  CD1 LEU A 365      17.855  68.383  41.933  1.00 14.17           C  
ANISOU  334  CD1 LEU A 365     1788   1238   2358    156    297    -31       C  
ATOM    335  CD2 LEU A 365      16.463  67.507  40.035  1.00 13.35           C  
ANISOU  335  CD2 LEU A 365     1463   1133   2476    164    188     53       C  
ATOM    336  N   ALA A 366      21.073  67.188  39.333  1.00 12.86           N  
ANISOU  336  N   ALA A 366     1629   1250   2008     85    -58      4       N  
ATOM    337  CA  ALA A 366      21.763  66.012  39.838  1.00 12.02           C  
ANISOU  337  CA  ALA A 366     1563   1188   1816     79    -78     -3       C  
ATOM    338  C   ALA A 366      21.899  66.118  41.359  1.00 12.54           C  
ANISOU  338  C   ALA A 366     1715   1250   1799     93    -19    -36       C  
ATOM    339  O   ALA A 366      21.964  67.217  41.920  1.00 12.83           O  
ANISOU  339  O   ALA A 366     1788   1265   1822     91     13    -85       O  
ATOM    340  CB  ALA A 366      23.121  65.857  39.153  1.00 12.42           C  
ANISOU  340  CB  ALA A 366     1613   1285   1821     60   -160    -16       C  
ATOM    341  N   GLY A 367      21.941  64.956  42.020  1.00 12.11           N  
ANISOU  341  N   GLY A 367     1707   1213   1682    110     -1     -9       N  
ATOM    342  CA  GLY A 367      22.259  64.886  43.422  1.00 12.69           C  
ANISOU  342  CA  GLY A 367     1893   1303   1625    136     32    -26       C  
ATOM    343  C   GLY A 367      23.619  64.266  43.658  1.00 13.34           C  
ANISOU  343  C   GLY A 367     2014   1448   1607    151    -79    -30       C  
ATOM    344  O   GLY A 367      24.096  63.461  42.847  1.00 13.28           O  
ANISOU  344  O   GLY A 367     1949   1453   1644    148   -137      1       O  
ATOM    345  N   CYS A 368      24.236  64.648  44.773  1.00 14.82           N  
ANISOU  345  N   CYS A 368     2297   1674   1660    173   -111    -76       N  
ATOM    346  CA  CYS A 368      25.448  63.999  45.260  1.00 16.07           C  
ANISOU  346  CA  CYS A 368     2496   1896   1714    208   -230    -74       C  
ATOM    347  C   CYS A 368      25.549  64.227  46.770  1.00 16.92           C  
ANISOU  347  C   CYS A 368     2754   2042   1633    251   -234   -106       C  
ATOM    348  O   CYS A 368      24.776  65.016  47.346  1.00 16.71           O  
ANISOU  348  O   CYS A 368     2794   1988   1567    241   -133   -150       O  
ATOM    349  CB  CYS A 368      26.687  64.501  44.512  1.00 15.45           C  
ANISOU  349  CB  CYS A 368     2317   1851   1702    174   -354   -140       C  
ATOM    350  SG  CYS A 368      27.019  66.248  44.801  1.00 18.31           S  
ANISOU  350  SG  CYS A 368     2676   2209   2072    121   -375   -274       S  
ATOM    351  N   VAL A 369      26.496  63.537  47.406  1.00 17.25           N  
ANISOU  351  N   VAL A 369     2854   2146   1554    307   -351    -84       N  
ATOM    352  CA  VAL A 369      26.717  63.645  48.845  1.00 19.16           C  
ANISOU  352  CA  VAL A 369     3262   2446   1573    363   -390   -109       C  
ATOM    353  C   VAL A 369      28.182  63.947  49.108  1.00 19.95           C  
ANISOU  353  C   VAL A 369     3329   2633   1618    375   -610   -200       C  
ATOM    354  O   VAL A 369      29.051  63.319  48.510  1.00 19.96           O  
ANISOU  354  O   VAL A 369     3222   2652   1710    390   -717   -167       O  
ATOM    355  CB  VAL A 369      26.271  62.361  49.595  1.00 20.14           C  
ANISOU  355  CB  VAL A 369     3523   2559   1570    446   -315     36       C  
ATOM    356  CG1 VAL A 369      26.549  62.457  51.100  1.00 22.38           C  
ANISOU  356  CG1 VAL A 369     4013   2917   1573    520   -365     22       C  
ATOM    357  CG2 VAL A 369      24.786  62.132  49.391  1.00 20.14           C  
ANISOU  357  CG2 VAL A 369     3532   2462   1658    420    -85    105       C  
ATOM    358  N   VAL A 370      28.438  64.905  49.998  1.00 20.99           N  
ANISOU  358  N   VAL A 370     3545   2812   1619    367   -672   -326       N  
ATOM    359  CA  VAL A 370      29.779  65.215  50.496  1.00 22.30           C  
ANISOU  359  CA  VAL A 370     3689   3069   1715    381   -901   -436       C  
ATOM    360  C   VAL A 370      29.676  65.455  51.993  1.00 25.06           C  
ANISOU  360  C   VAL A 370     4254   3489   1779    438   -946   -494       C  
ATOM    361  O   VAL A 370      28.869  66.279  52.442  1.00 25.64           O  
ANISOU  361  O   VAL A 370     4429   3529   1784    404   -815   -570       O  
ATOM    362  CB  VAL A 370      30.419  66.445  49.805  1.00 21.75           C  
ANISOU  362  CB  VAL A 370     3456   2977   1831    277   -960   -594       C  
ATOM    363  CG1 VAL A 370      31.864  66.634  50.263  1.00 23.11           C  
ANISOU  363  CG1 VAL A 370     3563   3239   1979    285  -1208   -713       C  
ATOM    364  CG2 VAL A 370      30.342  66.320  48.279  1.00 19.67           C  
ANISOU  364  CG2 VAL A 370     3018   2639   1817    222   -873   -529       C  
ATOM    365  N   GLY A 371      30.494  64.736  52.766  1.00 26.93           N  
ANISOU  365  N   GLY A 371     4567   3823   1843    533  -1130   -457       N  
ATOM    366  CA  GLY A 371      30.485  64.848  54.235  1.00 30.26           C  
ANISOU  366  CA  GLY A 371     5227   4333   1937    608  -1202   -501       C  
ATOM    367  C   GLY A 371      29.098  64.644  54.818  1.00 31.22           C  
ANISOU  367  C   GLY A 371     5559   4402   1901    638   -940   -405       C  
ATOM    368  O   GLY A 371      28.691  65.370  55.712  1.00 33.63           O  
ANISOU  368  O   GLY A 371     6033   4732   2013    635   -886   -511       O  
ATOM    369  N   GLY A 372      28.373  63.650  54.304  1.00 31.41           N  
ANISOU  369  N   GLY A 372     5566   4345   2023    661   -768   -216       N  
ATOM    370  CA  GLY A 372      27.015  63.347  54.777  1.00 33.58           C  
ANISOU  370  CA  GLY A 372     6006   4549   2204    682   -491   -112       C  
ATOM    371  C   GLY A 372      25.910  64.336  54.410  1.00 32.38           C  
ANISOU  371  C   GLY A 372     5805   4306   2192    588   -272   -201       C  
ATOM    372  O   GLY A 372      24.748  64.099  54.751  1.00 34.40           O  
ANISOU  372  O   GLY A 372     6163   4493   2415    600    -27   -121       O  
ATOM    373  N   LEU A 373      26.258  65.431  53.724  1.00 29.58           N  
ANISOU  373  N   LEU A 373     5289   3940   2010    498   -348   -357       N  
ATOM    374  CA  LEU A 373      25.267  66.399  53.216  1.00 27.48           C  
ANISOU  374  CA  LEU A 373     4948   3574   1920    419   -159   -428       C  
ATOM    375  C   LEU A 373      24.849  66.080  51.794  1.00 24.35           C  
ANISOU  375  C   LEU A 373     4340   3094   1818    369    -94   -338       C  
ATOM    376  O   LEU A 373      25.674  65.717  50.961  1.00 23.52           O  
ANISOU  376  O   LEU A 373     4097   3010   1829    354   -239   -313       O  
ATOM    377  CB  LEU A 373      25.790  67.838  53.317  1.00 28.80           C  
ANISOU  377  CB  LEU A 373     5083   3752   2108    354   -252   -644       C  
ATOM    378  CG  LEU A 373      26.282  68.300  54.694  1.00 31.33           C  
ANISOU  378  CG  LEU A 373     5607   4164   2133    390   -352   -786       C  
ATOM    379  CD1 LEU A 373      26.915  69.683  54.630  1.00 32.82           C  
ANISOU  379  CD1 LEU A 373     5721   4344   2405    307   -463  -1017       C  
ATOM    380  CD2 LEU A 373      25.182  68.264  55.765  1.00 33.35           C  
ANISOU  380  CD2 LEU A 373     6099   4402   2170    443   -126   -765       C  
ATOM    381  N   LEU A 374      23.553  66.221  51.531  1.00 23.43           N  
ANISOU  381  N   LEU A 374     4200   2883   1819    348    125   -296       N  
ATOM    382  CA  LEU A 374      22.981  66.044  50.220  1.00 21.12           C  
ANISOU  382  CA  LEU A 374     3719   2514   1791    303    184   -229       C  
ATOM    383  C   LEU A 374      23.006  67.368  49.450  1.00 20.56           C  
ANISOU  383  C   LEU A 374     3522   2400   1889    238    161   -340       C  
ATOM    384  O   LEU A 374      22.559  68.374  49.949  1.00 21.95           O  
ANISOU  384  O   LEU A 374     3751   2538   2051    227    251   -436       O  
ATOM    385  CB  LEU A 374      21.541  65.515  50.357  1.00 21.08           C  
ANISOU  385  CB  LEU A 374     3732   2427   1851    318    418   -131       C  
ATOM    386  CG  LEU A 374      20.733  65.378  49.057  1.00 19.60           C  
ANISOU  386  CG  LEU A 374     3346   2161   1940    274    475    -79       C  
ATOM    387  CD1 LEU A 374      21.349  64.370  48.079  1.00 16.85           C  
ANISOU  387  CD1 LEU A 374     2895   1835   1672    265    343     -4       C  
ATOM    388  CD2 LEU A 374      19.296  65.021  49.393  1.00 19.73           C  
ANISOU  388  CD2 LEU A 374     3368   2092   2036    284    711    -16       C  
ATOM    389  N   TYR A 375      23.536  67.342  48.233  1.00 19.17           N  
ANISOU  389  N   TYR A 375     3191   2222   1871    200     55   -321       N  
ATOM    390  CA  TYR A 375      23.556  68.515  47.361  1.00 18.56           C  
ANISOU  390  CA  TYR A 375     2999   2090   1963    144     48   -389       C  
ATOM    391  C   TYR A 375      22.655  68.270  46.170  1.00 16.86           C  
ANISOU  391  C   TYR A 375     2657   1814   1935    135    118   -293       C  
ATOM    392  O   TYR A 375      22.664  67.185  45.597  1.00 16.12           O  
ANISOU  392  O   TYR A 375     2515   1742   1868    144     86   -204       O  
ATOM    393  CB  TYR A 375      24.992  68.830  46.891  1.00 17.42           C  
ANISOU  393  CB  TYR A 375     2785   1990   1843    106   -126   -454       C  
ATOM    394  CG  TYR A 375      25.892  69.306  48.015  1.00 18.46           C  
ANISOU  394  CG  TYR A 375     3011   2180   1823    105   -227   -586       C  
ATOM    395  CD1 TYR A 375      26.532  68.392  48.871  1.00 19.46           C  
ANISOU  395  CD1 TYR A 375     3230   2403   1761    159   -337   -569       C  
ATOM    396  CD2 TYR A 375      26.115  70.680  48.235  1.00 19.16           C  
ANISOU  396  CD2 TYR A 375     3100   2222   1959     53   -225   -734       C  
ATOM    397  CE1 TYR A 375      27.365  68.835  49.910  1.00 20.58           C  
ANISOU  397  CE1 TYR A 375     3459   2613   1747    165   -467   -702       C  
ATOM    398  CE2 TYR A 375      26.943  71.124  49.268  1.00 21.11           C  
ANISOU  398  CE2 TYR A 375     3428   2524   2068     44   -339   -884       C  
ATOM    399  CZ  TYR A 375      27.569  70.192  50.108  1.00 21.88           C  
ANISOU  399  CZ  TYR A 375     3616   2739   1959    102   -474   -871       C  
ATOM    400  OH  TYR A 375      28.390  70.619  51.133  1.00 23.75           O  
ANISOU  400  OH  TYR A 375     3934   3046   2043    100   -621  -1029       O  
ATOM    401  N   ALA A 376      21.888  69.308  45.827  1.00 16.97           N  
ANISOU  401  N   ALA A 376     2621   1749   2078    121    206   -322       N  
ATOM    402  CA  ALA A 376      21.086  69.391  44.621  1.00 15.54           C  
ANISOU  402  CA  ALA A 376     2312   1513   2079    117    236   -248       C  
ATOM    403  C   ALA A 376      21.729  70.452  43.717  1.00 14.78           C  
ANISOU  403  C   ALA A 376     2153   1387   2076     84    166   -280       C  
ATOM    404  O   ALA A 376      21.956  71.619  44.126  1.00 14.89           O  
ANISOU  404  O   ALA A 376     2199   1350   2108     67    196   -368       O  
ATOM    405  CB  ALA A 376      19.647  69.791  44.976  1.00 17.14           C  
ANISOU  405  CB  ALA A 376     2501   1635   2376    146    398   -241       C  
ATOM    406  N   VAL A 377      22.025  70.043  42.483  1.00 13.61           N  
ANISOU  406  N   VAL A 377     1923   1261   1987     72     87   -210       N  
ATOM    407  CA  VAL A 377      22.890  70.841  41.598  1.00 13.87           C  
ANISOU  407  CA  VAL A 377     1915   1276   2079     37     29   -221       C  
ATOM    408  C   VAL A 377      22.188  71.105  40.268  1.00 13.13           C  
ANISOU  408  C   VAL A 377     1747   1142   2100     55     35   -129       C  
ATOM    409  O   VAL A 377      21.753  70.169  39.609  1.00 12.12           O  
ANISOU  409  O   VAL A 377     1579   1055   1971     72     -1    -63       O  
ATOM    410  CB  VAL A 377      24.238  70.120  41.301  1.00 13.87           C  
ANISOU  410  CB  VAL A 377     1904   1353   2013      9    -75   -229       C  
ATOM    411  CG1 VAL A 377      25.251  71.107  40.725  1.00 13.50           C  
ANISOU  411  CG1 VAL A 377     1822   1271   2036    -39    -96   -268       C  
ATOM    412  CG2 VAL A 377      24.813  69.460  42.557  1.00 14.06           C  
ANISOU  412  CG2 VAL A 377     1997   1442   1904     18   -119   -288       C  
ATOM    413  N   GLY A 378      22.078  72.377  39.874  1.00 14.39           N  
ANISOU  413  N   GLY A 378     1894   1217   2357     56     74   -126       N  
ATOM    414  CA  GLY A 378      21.533  72.678  38.536  1.00 13.65           C  
ANISOU  414  CA  GLY A 378     1748   1093   2346     87     56    -21       C  
ATOM    415  C   GLY A 378      20.072  72.284  38.333  1.00 13.09           C  
ANISOU  415  C   GLY A 378     1619   1017   2338    145     61     38       C  
ATOM    416  O   GLY A 378      19.282  72.252  39.300  1.00 14.48           O  
ANISOU  416  O   GLY A 378     1789   1164   2549    164    137     -1       O  
ATOM    417  N   GLY A 379      19.734  71.991  37.077  1.00 13.05           N  
ANISOU  417  N   GLY A 379     1570   1041   2347    172    -16    125       N  
ATOM    418  CA  GLY A 379      18.355  71.744  36.621  1.00 13.39           C  
ANISOU  418  CA  GLY A 379     1528   1079   2481    228    -49    180       C  
ATOM    419  C   GLY A 379      17.643  72.920  35.960  1.00 15.01           C  
ANISOU  419  C   GLY A 379     1696   1204   2803    297    -54    257       C  
ATOM    420  O   GLY A 379      18.269  73.841  35.462  1.00 15.28           O  
ANISOU  420  O   GLY A 379     1784   1191   2830    302    -44    299       O  
ATOM    421  N   ARG A 380      16.315  72.884  35.956  1.00 15.55           N  
ANISOU  421  N   ARG A 380     1662   1247   2999    355    -64    281       N  
ATOM    422  CA  ARG A 380      15.501  73.936  35.335  1.00 17.13           C  
ANISOU  422  CA  ARG A 380     1806   1369   3334    443    -88    366       C  
ATOM    423  C   ARG A 380      14.175  73.877  36.036  1.00 18.60           C  
ANISOU  423  C   ARG A 380     1867   1505   3695    486    -28    336       C  
ATOM    424  O   ARG A 380      13.698  72.779  36.360  1.00 18.79           O  
ANISOU  424  O   ARG A 380     1825   1585   3729    455    -35    289       O  
ATOM    425  CB  ARG A 380      15.310  73.656  33.840  1.00 17.92           C  
ANISOU  425  CB  ARG A 380     1890   1541   3378    488   -259    463       C  
ATOM    426  CG  ARG A 380      14.301  74.518  33.074  1.00 20.40           C  
ANISOU  426  CG  ARG A 380     2132   1799   3820    604   -337    572       C  
ATOM    427  CD  ARG A 380      14.349  74.042  31.633  1.00 22.13           C  
ANISOU  427  CD  ARG A 380     2380   2124   3904    635   -522    648       C  
ATOM    428  NE  ARG A 380      13.461  74.739  30.712  1.00 26.51           N  
ANISOU  428  NE  ARG A 380     2885   2656   4532    760   -649    769       N  
ATOM    429  CZ  ARG A 380      13.820  75.694  29.848  1.00 26.97           C  
ANISOU  429  CZ  ARG A 380     3050   2675   4522    830   -675    906       C  
ATOM    430  NH1 ARG A 380      15.077  76.119  29.746  1.00 25.53           N1+
ANISOU  430  NH1 ARG A 380     3022   2461   4218    776   -564    933       N1+
ATOM    431  NH2 ARG A 380      12.894  76.234  29.070  1.00 28.76           N  
ANISOU  431  NH2 ARG A 380     3223   2887   4817    961   -813   1024       N  
ATOM    432  N   ASN A 381      13.574  75.036  36.274  1.00 19.52           N  
ANISOU  432  N   ASN A 381     1945   1502   3970    555     48    361       N  
ATOM    433  CA  ASN A 381      12.217  75.082  36.758  1.00 20.81           C  
ANISOU  433  CA  ASN A 381     1961   1606   4340    613    109    345       C  
ATOM    434  C   ASN A 381      11.285  75.265  35.568  1.00 23.24           C  
ANISOU  434  C   ASN A 381     2138   1920   4772    713    -57    452       C  
ATOM    435  O   ASN A 381      11.161  76.367  35.055  1.00 23.43           O  
ANISOU  435  O   ASN A 381     2168   1863   4872    799    -80    541       O  
ATOM    436  CB  ASN A 381      12.060  76.199  37.794  1.00 21.41           C  
ANISOU  436  CB  ASN A 381     2063   1540   4533    639    303    292       C  
ATOM    437  CG  ASN A 381      10.683  76.219  38.450  1.00 22.79           C  
ANISOU  437  CG  ASN A 381     2084   1642   4933    695    416    259       C  
ATOM    438  ND2 ASN A 381      10.456  77.231  39.257  1.00 22.90           N  
ANISOU  438  ND2 ASN A 381     2117   1523   5062    730    592    209       N  
ATOM    439  OD1 ASN A 381       9.839  75.339  38.234  1.00 23.52           O  
ANISOU  439  OD1 ASN A 381     2036   1789   5112    703    358    267       O  
ATOM    440  N   ASN A 382      10.639  74.177  35.140  1.00 24.23           N  
ANISOU  440  N   ASN A 382     2147   2137   4922    704   -178    441       N  
ATOM    441  CA  ASN A 382       9.599  74.221  34.120  1.00 27.84           C  
ANISOU  441  CA  ASN A 382     2450   2615   5513    798   -362    514       C  
ATOM    442  C   ASN A 382       8.292  74.428  34.854  1.00 30.93           C  
ANISOU  442  C   ASN A 382     2643   2912   6197    850   -259    477       C  
ATOM    443  O   ASN A 382       7.781  73.499  35.463  1.00 30.88           O  
ANISOU  443  O   ASN A 382     2535   2923   6274    790   -190    392       O  
ATOM    444  CB  ASN A 382       9.522  72.899  33.334  1.00 28.17           C  
ANISOU  444  CB  ASN A 382     2448   2796   5459    748   -547    485       C  
ATOM    445  CG  ASN A 382      10.726  72.659  32.452  1.00 28.36           C  
ANISOU  445  CG  ASN A 382     2656   2916   5204    711   -650    521       C  
ATOM    446  ND2 ASN A 382      11.453  71.572  32.723  1.00 27.71           N  
ANISOU  446  ND2 ASN A 382     2644   2904   4981    603   -617    440       N  
ATOM    447  OD1 ASN A 382      11.010  73.435  31.533  1.00 29.38           O  
ANISOU  447  OD1 ASN A 382     2865   3048   5249    782   -746    628       O  
ATOM    448  N   SER A 383       7.749  75.642  34.799  1.00 34.41           N  
ANISOU  448  N   SER A 383     3025   3238   6811    964   -229    546       N  
ATOM    449  CA  SER A 383       6.544  75.978  35.547  1.00 38.82           C  
ANISOU  449  CA  SER A 383     3390   3685   7675   1025    -94    508       C  
ATOM    450  C   SER A 383       5.528  76.668  34.627  1.00 44.21           C  
ANISOU  450  C   SER A 383     3895   4326   8576   1180   -269    616       C  
ATOM    451  O   SER A 383       5.922  77.186  33.575  1.00 43.20           O  
ANISOU  451  O   SER A 383     3856   4228   8330   1250   -446    736       O  
ATOM    452  CB  SER A 383       6.897  76.850  36.767  1.00 38.87           C  
ANISOU  452  CB  SER A 383     3505   3556   7708   1012    185    450       C  
ATOM    453  OG  SER A 383       6.904  78.236  36.461  1.00 41.16           O  
ANISOU  453  OG  SER A 383     3825   3723   8091   1121    195    535       O  
ATOM    454  N   PRO A 384       4.221  76.683  35.008  1.00 50.23           N  
ANISOU  454  N   PRO A 384     4404   5018   9663   1243   -217    582       N  
ATOM    455  CA  PRO A 384       3.237  77.345  34.119  1.00 56.14           C  
ANISOU  455  CA  PRO A 384     4961   5730  10639   1409   -413    690       C  
ATOM    456  C   PRO A 384       3.471  78.856  33.962  1.00 56.94           C  
ANISOU  456  C   PRO A 384     5161   5693  10780   1537   -364    811       C  
ATOM    457  O   PRO A 384       2.914  79.465  33.050  1.00 66.29           O  
ANISOU  457  O   PRO A 384     6252   6857  12079   1689   -560    941       O  
ATOM    458  CB  PRO A 384       1.892  77.076  34.807  1.00 56.19           C  
ANISOU  458  CB  PRO A 384     4669   5663  11017   1434   -299    605       C  
ATOM    459  CG  PRO A 384       2.232  76.837  36.238  1.00 55.89           C  
ANISOU  459  CG  PRO A 384     4728   5559  10948   1317     45    482       C  
ATOM    460  CD  PRO A 384       3.565  76.134  36.214  1.00 51.44           C  
ANISOU  460  CD  PRO A 384     4429   5116  10000   1178     21    456       C  
ATOM    461  N   ASP A 385       4.287  79.433  34.849  1.00 56.00           N  
ANISOU  461  N   ASP A 385     5231   5476  10571   1477   -110    764       N  
ATOM    462  CA  ASP A 385       4.616  80.860  34.845  1.00 58.26           C  
ANISOU  462  CA  ASP A 385     5627   5600  10909   1570    -15    850       C  
ATOM    463  C   ASP A 385       6.008  81.183  34.290  1.00 55.21           C  
ANISOU  463  C   ASP A 385     5515   5247  10216   1518    -62    923       C  
ATOM    464  O   ASP A 385       6.490  82.318  34.414  1.00 55.71           O  
ANISOU  464  O   ASP A 385     5699   5162  10306   1557     59    972       O  
ATOM    465  CB  ASP A 385       4.421  81.434  36.251  1.00 64.01           C  
ANISOU  465  CB  ASP A 385     6348   6164  11809   1550    317    725       C  
ATOM    466  CG  ASP A 385       2.942  81.597  36.610  1.00 74.02           C  
ANISOU  466  CG  ASP A 385     7329   7334  13462   1661    389    701       C  
ATOM    467  OD1 ASP A 385       2.239  82.368  35.918  1.00 78.59           O  
ANISOU  467  OD1 ASP A 385     7770   7827  14263   1829    269    828       O  
ATOM    468  OD2 ASP A 385       2.479  80.958  37.582  1.00 78.52           O1-
ANISOU  468  OD2 ASP A 385     7807   7907  14120   1588    573    564       O1-
ATOM    469  N   GLY A 386       6.642  80.177  33.681  1.00 50.69           N  
ANISOU  469  N   GLY A 386     5029   4855   9376   1426   -224    922       N  
ATOM    470  CA  GLY A 386       7.911  80.351  32.976  1.00 45.89           C  
ANISOU  470  CA  GLY A 386     4654   4296   8486   1380   -285   1000       C  
ATOM    471  C   GLY A 386       8.885  79.206  33.156  1.00 41.14           C  
ANISOU  471  C   GLY A 386     4171   3845   7615   1215   -286    896       C  
ATOM    472  O   GLY A 386       8.633  78.275  33.933  1.00 41.35           O  
ANISOU  472  O   GLY A 386     4121   3929   7660   1129   -222    764       O  
ATOM    473  N   ASN A 387      10.004  79.276  32.434  1.00 36.22           N  
ANISOU  473  N   ASN A 387     3735   3274   6753   1175   -343    964       N  
ATOM    474  CA  ASN A 387      11.005  78.218  32.460  1.00 32.61           C  
ANISOU  474  CA  ASN A 387     3387   2955   6048   1034   -357    880       C  
ATOM    475  C   ASN A 387      12.371  78.814  32.749  1.00 29.99           C  
ANISOU  475  C   ASN A 387     3243   2561   5592    955   -210    868       C  
ATOM    476  O   ASN A 387      12.856  79.655  31.996  1.00 31.79           O  
ANISOU  476  O   ASN A 387     3575   2727   5777   1003   -221    993       O  
ATOM    477  CB  ASN A 387      11.024  77.439  31.149  1.00 32.92           C  
ANISOU  477  CB  ASN A 387     3445   3152   5910   1053   -595    951       C  
ATOM    478  CG  ASN A 387       9.676  76.837  30.796  1.00 37.64           C  
ANISOU  478  CG  ASN A 387     3839   3816   6646   1123   -773    943       C  
ATOM    479  ND2 ASN A 387       9.317  76.928  29.519  1.00 37.71           N  
ANISOU  479  ND2 ASN A 387     3847   3895   6586   1226  -1003   1062       N  
ATOM    480  OD1 ASN A 387       8.964  76.297  31.652  1.00 37.30           O  
ANISOU  480  OD1 ASN A 387     3640   3762   6770   1087   -705    831       O  
ATOM    481  N   THR A 388      12.987  78.378  33.841  1.00 25.19           N  
ANISOU  481  N   THR A 388     2674   1965   4932    836    -75    721       N  
ATOM    482  CA  THR A 388      14.220  79.011  34.299  1.00 23.73           C  
ANISOU  482  CA  THR A 388     2632   1708   4677    757     62    675       C  
ATOM    483  C   THR A 388      15.242  77.937  34.581  1.00 20.84           C  
ANISOU  483  C   THR A 388     2336   1473   4109    630     50    577       C  
ATOM    484  O   THR A 388      15.035  77.111  35.486  1.00 19.79           O  
ANISOU  484  O   THR A 388     2162   1397   3960    578     86    464       O  
ATOM    485  CB  THR A 388      13.976  79.881  35.548  1.00 24.30           C  
ANISOU  485  CB  THR A 388     2689   1626   4918    756    254    575       C  
ATOM    486  CG2 THR A 388      15.194  80.744  35.874  1.00 24.64           C  
ANISOU  486  CG2 THR A 388     2865   1569   4928    682    373    527       C  
ATOM    487  OG1 THR A 388      12.893  80.767  35.271  1.00 26.65           O  
ANISOU  487  OG1 THR A 388     2893   1797   5436    890    263    668       O  
ATOM    488  N   ASP A 389      16.327  77.967  33.799  1.00 19.47           N  
ANISOU  488  N   ASP A 389     2270   1337   3791    590     13    632       N  
ATOM    489  CA  ASP A 389      17.469  77.100  34.013  1.00 17.78           C  
ANISOU  489  CA  ASP A 389     2120   1226   3410    478     13    545       C  
ATOM    490  C   ASP A 389      18.136  77.513  35.315  1.00 17.53           C  
ANISOU  490  C   ASP A 389     2124   1124   3413    400    151    409       C  
ATOM    491  O   ASP A 389      18.185  78.708  35.656  1.00 17.93           O  
ANISOU  491  O   ASP A 389     2196   1030   3586    412    256    401       O  
ATOM    492  CB  ASP A 389      18.459  77.148  32.834  1.00 17.35           C  
ANISOU  492  CB  ASP A 389     2162   1208   3222    459    -29    637       C  
ATOM    493  CG  ASP A 389      17.857  76.640  31.536  1.00 17.76           C  
ANISOU  493  CG  ASP A 389     2208   1355   3185    536   -183    753       C  
ATOM    494  OD1 ASP A 389      17.259  75.555  31.530  1.00 17.58           O  
ANISOU  494  OD1 ASP A 389     2115   1440   3124    536   -287    705       O  
ATOM    495  OD2 ASP A 389      17.974  77.317  30.505  1.00 19.08           O1-
ANISOU  495  OD2 ASP A 389     2449   1485   3316    596   -204    891       O1-
ATOM    496  N   SER A 390      18.645  76.517  36.036  1.00 16.20           N  
ANISOU  496  N   SER A 390     1966   1055   3135    323    144    300       N  
ATOM    497  CA  SER A 390      19.185  76.742  37.368  1.00 16.60           C  
ANISOU  497  CA  SER A 390     2055   1070   3182    259    241    157       C  
ATOM    498  C   SER A 390      20.702  76.645  37.383  1.00 15.70           C  
ANISOU  498  C   SER A 390     2002    993   2970    169    229    100       C  
ATOM    499  O   SER A 390      21.257  75.671  36.899  1.00 15.41           O  
ANISOU  499  O   SER A 390     1968   1068   2819    141    150    120       O  
ATOM    500  CB  SER A 390      18.627  75.689  38.326  1.00 17.28           C  
ANISOU  500  CB  SER A 390     2115   1236   3214    252    246     82       C  
ATOM    501  OG  SER A 390      19.140  75.895  39.629  1.00 17.72           O  
ANISOU  501  OG  SER A 390     2236   1272   3225    201    327    -53       O  
ATOM    502  N   SER A 391      21.363  77.649  37.938  1.00 16.59           N  
ANISOU  502  N   SER A 391     2152   1004   3148    122    309     18       N  
ATOM    503  CA  SER A 391      22.784  77.531  38.303  1.00 16.70           C  
ANISOU  503  CA  SER A 391     2194   1054   3098     27    294    -84       C  
ATOM    504  C   SER A 391      22.927  77.238  39.816  1.00 17.21           C  
ANISOU  504  C   SER A 391     2288   1159   3092     -8    298   -249       C  
ATOM    505  O   SER A 391      24.028  77.373  40.365  1.00 17.75           O  
ANISOU  505  O   SER A 391     2374   1240   3131    -81    276   -366       O  
ATOM    506  CB  SER A 391      23.491  78.849  38.018  1.00 17.21           C  
ANISOU  506  CB  SER A 391     2273    972   3295    -17    376    -96       C  
ATOM    507  OG  SER A 391      22.960  79.825  38.904  1.00 18.71           O  
ANISOU  507  OG  SER A 391     2479   1034   3595     -7    466   -187       O  
ATOM    508  N   ALA A 392      21.831  76.848  40.473  1.00 17.44           N  
ANISOU  508  N   ALA A 392     2322   1209   3095     46    327   -258       N  
ATOM    509  CA  ALA A 392      21.798  76.773  41.935  1.00 18.29           C  
ANISOU  509  CA  ALA A 392     2491   1333   3125     29    367   -402       C  
ATOM    510  C   ALA A 392      22.513  75.540  42.460  1.00 17.18           C  
ANISOU  510  C   ALA A 392     2383   1340   2805     -1    272   -441       C  
ATOM    511  O   ALA A 392      22.479  74.460  41.841  1.00 15.81           O  
ANISOU  511  O   ALA A 392     2174   1255   2578     15    205   -345       O  
ATOM    512  CB  ALA A 392      20.375  76.802  42.448  1.00 18.59           C  
ANISOU  512  CB  ALA A 392     2525   1328   3210     98    469   -390       C  
ATOM    513  N   LEU A 393      23.154  75.730  43.608  1.00 17.74           N  
ANISOU  513  N   LEU A 393     2526   1430   2785    -39    262   -587       N  
ATOM    514  CA  LEU A 393      23.599  74.610  44.430  1.00 17.34           C  
ANISOU  514  CA  LEU A 393     2533   1510   2546    -38    183   -624       C  
ATOM    515  C   LEU A 393      22.949  74.761  45.794  1.00 18.34           C  
ANISOU  515  C   LEU A 393     2770   1628   2570    -10    271   -719       C  
ATOM    516  O   LEU A 393      23.117  75.804  46.443  1.00 19.55           O  
ANISOU  516  O   LEU A 393     2976   1712   2740    -37    315   -858       O  
ATOM    517  CB  LEU A 393      25.123  74.607  44.589  1.00 17.20           C  
ANISOU  517  CB  LEU A 393     2508   1549   2479   -100     55   -716       C  
ATOM    518  CG  LEU A 393      25.665  73.509  45.518  1.00 17.09           C  
ANISOU  518  CG  LEU A 393     2559   1669   2266    -81    -51   -751       C  
ATOM    519  CD1 LEU A 393      25.549  72.147  44.836  1.00 15.61           C  
ANISOU  519  CD1 LEU A 393     2329   1556   2046    -43    -90   -602       C  
ATOM    520  CD2 LEU A 393      27.109  73.832  45.833  1.00 17.39           C  
ANISOU  520  CD2 LEU A 393     2571   1743   2293   -140   -183   -880       C  
ATOM    521  N   ASP A 394      22.216  73.727  46.216  1.00 17.44           N  
ANISOU  521  N   ASP A 394     2697   1575   2354     40    312   -649       N  
ATOM    522  CA  ASP A 394      21.555  73.734  47.514  1.00 19.79           C  
ANISOU  522  CA  ASP A 394     3119   1870   2531     74    428   -720       C  
ATOM    523  C   ASP A 394      21.892  72.501  48.297  1.00 19.68           C  
ANISOU  523  C   ASP A 394     3205   1976   2297     98    373   -694       C  
ATOM    524  O   ASP A 394      22.051  71.429  47.728  1.00 18.78           O  
ANISOU  524  O   ASP A 394     3036   1921   2179    108    304   -578       O  
ATOM    525  CB  ASP A 394      20.038  73.852  47.371  1.00 20.91           C  
ANISOU  525  CB  ASP A 394     3215   1925   2805    122    605   -650       C  
ATOM    526  CG  ASP A 394      19.648  75.118  46.627  1.00 21.73           C  
ANISOU  526  CG  ASP A 394     3225   1897   3134    121    657   -660       C  
ATOM    527  OD1 ASP A 394      19.685  76.167  47.241  1.00 22.95           O  
ANISOU  527  OD1 ASP A 394     3440   1972   3308    110    732   -787       O  
ATOM    528  OD2 ASP A 394      19.315  75.028  45.434  1.00 22.94           O1-
ANISOU  528  OD2 ASP A 394     3255   2027   3434    135    619   -539       O1-
ATOM    529  N   CYS A 395      21.992  72.686  49.602  1.00 22.12           N  
ANISOU  529  N   CYS A 395     3671   2315   2419    112    409   -804       N  
ATOM    530  CA  CYS A 395      22.499  71.670  50.504  1.00 24.55           C  
ANISOU  530  CA  CYS A 395     4111   2740   2476    147    334   -789       C  
ATOM    531  C   CYS A 395      21.422  71.269  51.505  1.00 24.36           C  
ANISOU  531  C   CYS A 395     4231   2705   2320    203    531   -757       C  
ATOM    532  O   CYS A 395      20.836  72.132  52.145  1.00 25.21           O  
ANISOU  532  O   CYS A 395     4416   2750   2412    208    675   -863       O  
ATOM    533  CB  CYS A 395      23.723  72.229  51.236  1.00 28.10           C  
ANISOU  533  CB  CYS A 395     4645   3256   2776    119    172   -957       C  
ATOM    534  SG  CYS A 395      24.510  71.037  52.328  1.00 37.16           S  
ANISOU  534  SG  CYS A 395     5957   4562   3600    181     23   -931       S  
ATOM    535  N   TYR A 396      21.181  69.962  51.620  1.00 22.93           N  
ANISOU  535  N   TYR A 396     4083   2571   2058    245    554   -613       N  
ATOM    536  CA  TYR A 396      20.243  69.388  52.594  1.00 23.81           C  
ANISOU  536  CA  TYR A 396     4342   2671   2035    299    759   -555       C  
ATOM    537  C   TYR A 396      21.010  68.659  53.694  1.00 25.06           C  
ANISOU  537  C   TYR A 396     4710   2943   1868    351    670   -543       C  
ATOM    538  O   TYR A 396      21.807  67.749  53.398  1.00 24.20           O  
ANISOU  538  O   TYR A 396     4574   2903   1717    366    502   -454       O  
ATOM    539  CB  TYR A 396      19.260  68.418  51.902  1.00 22.25           C  
ANISOU  539  CB  TYR A 396     4020   2413   2020    306    883   -388       C  
ATOM    540  CG  TYR A 396      18.288  67.745  52.851  1.00 23.41           C  
ANISOU  540  CG  TYR A 396     4299   2528   2068    352   1125   -312       C  
ATOM    541  CD1 TYR A 396      17.151  68.422  53.322  1.00 24.76           C  
ANISOU  541  CD1 TYR A 396     4488   2608   2311    360   1376   -365       C  
ATOM    542  CD2 TYR A 396      18.495  66.430  53.286  1.00 23.83           C  
ANISOU  542  CD2 TYR A 396     4457   2625   1972    391   1127   -180       C  
ATOM    543  CE1 TYR A 396      16.250  67.808  54.199  1.00 26.38           C  
ANISOU  543  CE1 TYR A 396     4812   2773   2438    398   1636   -293       C  
ATOM    544  CE2 TYR A 396      17.597  65.809  54.164  1.00 25.66           C  
ANISOU  544  CE2 TYR A 396     4821   2810   2119    430   1383    -95       C  
ATOM    545  CZ  TYR A 396      16.478  66.499  54.617  1.00 26.91           C  
ANISOU  545  CZ  TYR A 396     4994   2883   2347    430   1643   -154       C  
ATOM    546  OH  TYR A 396      15.581  65.904  55.482  1.00 28.34           O  
ANISOU  546  OH  TYR A 396     5301   3008   2459    464   1931    -69       O  
ATOM    547  N   ASN A 397      20.756  69.070  54.940  1.00 27.50           N  
ANISOU  547  N   ASN A 397     5232   3268   1949    385    784   -633       N  
ATOM    548  CA  ASN A 397      21.248  68.407  56.160  1.00 29.90           C  
ANISOU  548  CA  ASN A 397     5787   3680   1894    457    737   -609       C  
ATOM    549  C   ASN A 397      20.165  67.500  56.760  1.00 30.81           C  
ANISOU  549  C   ASN A 397     6032   3749   1926    513   1012   -452       C  
ATOM    550  O   ASN A 397      19.188  68.010  57.302  1.00 31.93           O  
ANISOU  550  O   ASN A 397     6254   3821   2057    518   1268   -503       O  
ATOM    551  CB  ASN A 397      21.700  69.454  57.184  1.00 31.85           C  
ANISOU  551  CB  ASN A 397     6216   3982   1904    459    683   -825       C  
ATOM    552  CG  ASN A 397      22.520  68.871  58.344  1.00 34.71           C  
ANISOU  552  CG  ASN A 397     6831   4490   1867    538    530   -823       C  
ATOM    553  ND2 ASN A 397      23.082  69.753  59.142  1.00 36.25           N  
ANISOU  553  ND2 ASN A 397     7166   4752   1855    533    418  -1035       N  
ATOM    554  OD1 ASN A 397      22.645  67.666  58.516  1.00 36.04           O  
ANISOU  554  OD1 ASN A 397     7069   4705   1920    605    506   -639       O  
ATOM    555  N   PRO A 398      20.338  66.161  56.662  1.00 30.93           N  
ANISOU  555  N   PRO A 398     6062   3788   1902    556    978   -264       N  
ATOM    556  CA  PRO A 398      19.465  65.164  57.300  1.00 32.77           C  
ANISOU  556  CA  PRO A 398     6436   3971   2045    610   1235    -95       C  
ATOM    557  C   PRO A 398      19.290  65.373  58.806  1.00 36.85           C  
ANISOU  557  C   PRO A 398     7277   4535   2189    681   1380   -134       C  
ATOM    558  O   PRO A 398      18.244  65.023  59.359  1.00 38.79           O  
ANISOU  558  O   PRO A 398     7631   4702   2406    705   1696    -47       O  
ATOM    559  CB  PRO A 398      20.186  63.839  57.023  1.00 31.94           C  
ANISOU  559  CB  PRO A 398     6320   3907   1909    653   1075     77       C  
ATOM    560  CG  PRO A 398      20.925  64.084  55.751  1.00 28.91           C  
ANISOU  560  CG  PRO A 398     5679   3540   1765    590    826     18       C  
ATOM    561  CD  PRO A 398      21.413  65.497  55.881  1.00 29.17           C  
ANISOU  561  CD  PRO A 398     5709   3625   1749    553    704   -197       C  
ATOM    562  N   MET A 399      20.304  65.939  59.453  1.00 39.48           N  
ANISOU  562  N   MET A 399     7763   4995   2243    710   1155   -272       N  
ATOM    563  CA  MET A 399      20.253  66.229  60.890  1.00 44.05           C  
ANISOU  563  CA  MET A 399     8676   5642   2418    780   1249   -343       C  
ATOM    564  C   MET A 399      19.174  67.244  61.269  1.00 44.01           C  
ANISOU  564  C   MET A 399     8718   5545   2459    745   1555   -485       C  
ATOM    565  O   MET A 399      18.555  67.133  62.339  1.00 45.73           O  
ANISOU  565  O   MET A 399     9198   5757   2421    804   1809   -463       O  
ATOM    566  CB  MET A 399      21.612  66.743  61.357  1.00 48.60           C  
ANISOU  566  CB  MET A 399     9356   6376   2734    802    892   -506       C  
ATOM    567  CG  MET A 399      22.744  65.736  61.218  1.00 52.80           C  
ANISOU  567  CG  MET A 399     9876   7012   3174    864    588   -372       C  
ATOM    568  SD  MET A 399      22.411  64.226  62.139  1.00 65.29           S  
ANISOU  568  SD  MET A 399    11747   8608   4453   1002    746    -82       S  
ATOM    569  CE  MET A 399      22.305  64.845  63.829  1.00 66.16           C  
ANISOU  569  CE  MET A 399    12283   8825   4030   1083    829   -211       C  
ATOM    570  N   THR A 400      18.962  68.222  60.386  1.00 40.91           N  
ANISOU  570  N   THR A 400     8076   5074   2394    658   1539   -621       N  
ATOM    571  CA  THR A 400      18.070  69.362  60.631  1.00 40.95           C  
ANISOU  571  CA  THR A 400     8085   4979   2495    627   1787   -784       C  
ATOM    572  C   THR A 400      16.790  69.328  59.780  1.00 38.78           C  
ANISOU  572  C   THR A 400     7560   4541   2634    587   2048   -692       C  
ATOM    573  O   THR A 400      15.820  70.024  60.090  1.00 39.21           O  
ANISOU  573  O   THR A 400     7623   4494   2781    585   2326   -778       O  
ATOM    574  CB  THR A 400      18.787  70.711  60.383  1.00 40.64           C  
ANISOU  574  CB  THR A 400     7969   4955   2517    566   1578  -1035       C  
ATOM    575  CG2 THR A 400      20.021  70.867  61.269  1.00 42.89           C  
ANISOU  575  CG2 THR A 400     8480   5401   2415    596   1306  -1171       C  
ATOM    576  OG1 THR A 400      19.179  70.803  59.010  1.00 36.17           O  
ANISOU  576  OG1 THR A 400     7094   4354   2295    500   1386  -1000       O  
ATOM    577  N   ASN A 401      16.796  68.519  58.715  1.00 36.01           N  
ANISOU  577  N   ASN A 401     6982   4165   2535    561   1952   -530       N  
ATOM    578  CA  ASN A 401      15.722  68.495  57.714  1.00 34.28           C  
ANISOU  578  CA  ASN A 401     6483   3810   2732    517   2110   -460       C  
ATOM    579  C   ASN A 401      15.526  69.876  57.056  1.00 34.23           C  
ANISOU  579  C   ASN A 401     6296   3731   2979    471   2080   -623       C  
ATOM    580  O   ASN A 401      14.406  70.318  56.819  1.00 34.81           O  
ANISOU  580  O   ASN A 401     6237   3682   3308    465   2305   -635       O  
ATOM    581  CB  ASN A 401      14.419  67.921  58.309  1.00 35.98           C  
ANISOU  581  CB  ASN A 401     6758   3927   2985    547   2495   -353       C  
ATOM    582  CG  ASN A 401      13.309  67.747  57.282  1.00 34.50           C  
ANISOU  582  CG  ASN A 401     6257   3607   3245    503   2630   -277       C  
ATOM    583  ND2 ASN A 401      12.076  68.094  57.690  1.00 35.90           N  
ANISOU  583  ND2 ASN A 401     6407   3667   3566    513   2970   -303       N  
ATOM    584  OD1 ASN A 401      13.542  67.313  56.142  1.00 31.80           O  
ANISOU  584  OD1 ASN A 401     5697   3267   3118    464   2432   -206       O  
ATOM    585  N   GLN A 402      16.634  70.549  56.765  1.00 33.67           N  
ANISOU  585  N   GLN A 402     6213   3728   2853    441   1803   -742       N  
ATOM    586  CA  GLN A 402      16.593  71.880  56.165  1.00 33.40           C  
ANISOU  586  CA  GLN A 402     6031   3614   3046    398   1766   -888       C  
ATOM    587  C   GLN A 402      17.526  71.983  54.969  1.00 30.60           C  
ANISOU  587  C   GLN A 402     5488   3292   2846    347   1469   -871       C  
ATOM    588  O   GLN A 402      18.641  71.445  54.991  1.00 30.70           O  
ANISOU  588  O   GLN A 402     5555   3420   2689    341   1239   -852       O  
ATOM    589  CB  GLN A 402      16.938  72.952  57.196  1.00 36.10           C  
ANISOU  589  CB  GLN A 402     6578   3966   3172    402   1797  -1112       C  
ATOM    590  CG  GLN A 402      15.839  73.219  58.215  1.00 40.37           C  
ANISOU  590  CG  GLN A 402     7275   4433   3631    448   2149  -1168       C  
ATOM    591  CD  GLN A 402      16.276  74.184  59.294  1.00 44.06           C  
ANISOU  591  CD  GLN A 402     7982   4927   3832    453   2162  -1409       C  
ATOM    592  NE2 GLN A 402      15.332  74.603  60.129  1.00 47.70           N  
ANISOU  592  NE2 GLN A 402     8577   5307   4239    490   2487  -1491       N  
ATOM    593  OE1 GLN A 402      17.452  74.553  59.378  1.00 45.25           O  
ANISOU  593  OE1 GLN A 402     8191   5166   3836    420   1887  -1533       O  
ATOM    594  N   TRP A 403      17.047  72.677  53.936  1.00 28.58           N  
ANISOU  594  N   TRP A 403     5014   2931   2914    319   1487   -872       N  
ATOM    595  CA  TRP A 403      17.824  73.049  52.748  1.00 26.14           C  
ANISOU  595  CA  TRP A 403     4534   2625   2772    270   1255   -869       C  
ATOM    596  C   TRP A 403      18.473  74.419  52.958  1.00 27.46           C  
ANISOU  596  C   TRP A 403     4743   2754   2937    234   1191  -1063       C  
ATOM    597  O   TRP A 403      17.818  75.336  53.447  1.00 29.83           O  
ANISOU  597  O   TRP A 403     5088   2953   3293    247   1371  -1175       O  
ATOM    598  CB  TRP A 403      16.913  73.168  51.544  1.00 23.90           C  
ANISOU  598  CB  TRP A 403     4017   2242   2822    271   1313   -764       C  
ATOM    599  CG  TRP A 403      16.452  71.891  51.018  1.00 22.83           C  
ANISOU  599  CG  TRP A 403     3787   2137   2750    282   1313   -594       C  
ATOM    600  CD1 TRP A 403      15.265  71.278  51.277  1.00 23.22           C  
ANISOU  600  CD1 TRP A 403     3804   2136   2882    312   1520   -514       C  
ATOM    601  CD2 TRP A 403      17.168  71.043  50.125  1.00 20.98           C  
ANISOU  601  CD2 TRP A 403     3470   1979   2522    257   1108   -495       C  
ATOM    602  CE2 TRP A 403      16.348  69.916  49.879  1.00 20.70           C  
ANISOU  602  CE2 TRP A 403     3361   1933   2572    271   1193   -364       C  
ATOM    603  CE3 TRP A 403      18.436  71.125  49.501  1.00 19.73           C  
ANISOU  603  CE3 TRP A 403     3286   1888   2322    221    873   -513       C  
ATOM    604  NE1 TRP A 403      15.192  70.090  50.597  1.00 22.16           N  
ANISOU  604  NE1 TRP A 403     3570   2038   2811    301   1446   -377       N  
ATOM    605  CZ2 TRP A 403      16.747  68.868  49.035  1.00 19.12           C  
ANISOU  605  CZ2 TRP A 403     3076   1786   2403    252   1046   -260       C  
ATOM    606  CZ3 TRP A 403      18.838  70.097  48.667  1.00 17.73           C  
ANISOU  606  CZ3 TRP A 403     2949   1692   2096    210    740   -401       C  
ATOM    607  CH2 TRP A 403      17.999  68.976  48.434  1.00 18.09           C  
ANISOU  607  CH2 TRP A 403     2935   1725   2213    226    822   -280       C  
ATOM    608  N   SER A 404      19.747  74.547  52.588  1.00 26.44           N  
ANISOU  608  N   SER A 404     4589   2690   2767    186    950  -1110       N  
ATOM    609  CA  SER A 404      20.454  75.825  52.647  1.00 27.67           C  
ANISOU  609  CA  SER A 404     4749   2792   2972    133    876  -1296       C  
ATOM    610  C   SER A 404      21.061  76.125  51.288  1.00 25.73           C  
ANISOU  610  C   SER A 404     4308   2509   2959     82    732  -1235       C  
ATOM    611  O   SER A 404      21.662  75.236  50.700  1.00 24.04           O  
ANISOU  611  O   SER A 404     4028   2387   2719     75    582  -1122       O  
ATOM    612  CB  SER A 404      21.589  75.800  53.671  1.00 28.86           C  
ANISOU  612  CB  SER A 404     5069   3060   2836    112    714  -1452       C  
ATOM    613  OG  SER A 404      21.118  75.482  54.955  1.00 30.68           O  
ANISOU  613  OG  SER A 404     5519   3343   2796    167    838  -1501       O  
ATOM    614  N   PRO A 405      20.906  77.379  50.793  1.00 26.62           N  
ANISOU  614  N   PRO A 405     4339   2478   3297     53    793  -1305       N  
ATOM    615  CA  PRO A 405      21.603  77.780  49.566  1.00 26.03           C  
ANISOU  615  CA  PRO A 405     4112   2359   3419      2    671  -1253       C  
ATOM    616  C   PRO A 405      23.136  77.810  49.731  1.00 26.56           C  
ANISOU  616  C   PRO A 405     4194   2507   3391    -71    467  -1366       C  
ATOM    617  O   PRO A 405      23.658  78.265  50.767  1.00 27.40           O  
ANISOU  617  O   PRO A 405     4414   2633   3364   -102    429  -1563       O  
ATOM    618  CB  PRO A 405      21.088  79.201  49.313  1.00 27.04           C  
ANISOU  618  CB  PRO A 405     4196   2296   3781     -4    811  -1323       C  
ATOM    619  CG  PRO A 405      20.645  79.691  50.649  1.00 29.58           C  
ANISOU  619  CG  PRO A 405     4672   2582   3985     13    950  -1503       C  
ATOM    620  CD  PRO A 405      20.085  78.481  51.337  1.00 29.01           C  
ANISOU  620  CD  PRO A 405     4694   2637   3691     71    996  -1428       C  
ATOM    621  N   CYS A 406      23.827  77.323  48.705  1.00 25.15           N  
ANISOU  621  N   CYS A 406     3894   2374   3288    -97    339  -1252       N  
ATOM    622  CA  CYS A 406      25.271  77.497  48.571  1.00 25.90           C  
ANISOU  622  CA  CYS A 406     3939   2510   3392   -173    167  -1344       C  
ATOM    623  C   CYS A 406      25.554  78.470  47.419  1.00 26.01           C  
ANISOU  623  C   CYS A 406     3822   2382   3678   -229    205  -1317       C  
ATOM    624  O   CYS A 406      24.605  78.936  46.757  1.00 24.73           O  
ANISOU  624  O   CYS A 406     3624   2106   3666   -193    342  -1213       O  
ATOM    625  CB  CYS A 406      25.889  76.143  48.262  1.00 25.43           C  
ANISOU  625  CB  CYS A 406     3841   2601   3221   -153     20  -1226       C  
ATOM    626  SG  CYS A 406      25.587  74.952  49.583  1.00 26.18           S  
ANISOU  626  SG  CYS A 406     4106   2845   2996    -75    -13  -1219       S  
ATOM    627  N   ALA A 407      26.835  78.772  47.182  1.00 24.89           N  
ANISOU  627  N   ALA A 407     3607   2243   3607   -311     88  -1402       N  
ATOM    628  CA  ALA A 407      27.239  79.554  46.017  1.00 25.36           C  
ANISOU  628  CA  ALA A 407     3548   2172   3916   -367    136  -1348       C  
ATOM    629  C   ALA A 407      26.684  78.929  44.733  1.00 23.15           C  
ANISOU  629  C   ALA A 407     3206   1905   3684   -309    179  -1102       C  
ATOM    630  O   ALA A 407      26.705  77.687  44.559  1.00 21.55           O  
ANISOU  630  O   ALA A 407     2996   1843   3349   -268     98  -1001       O  
ATOM    631  CB  ALA A 407      28.758  79.675  45.938  1.00 25.43           C  
ANISOU  631  CB  ALA A 407     3466   2206   3991   -464      5  -1459       C  
ATOM    632  N   SER A 408      26.189  79.784  43.836  1.00 23.42           N  
ANISOU  632  N   SER A 408     3202   1790   3906   -301    300  -1009       N  
ATOM    633  CA  SER A 408      25.709  79.325  42.520  1.00 21.44           C  
ANISOU  633  CA  SER A 408     2900   1550   3695   -246    321   -786       C  
ATOM    634  C   SER A 408      26.874  79.133  41.558  1.00 20.78           C  
ANISOU  634  C   SER A 408     2741   1490   3664   -304    268   -730       C  
ATOM    635  O   SER A 408      27.932  79.772  41.686  1.00 21.24           O  
ANISOU  635  O   SER A 408     2759   1487   3824   -393    263   -845       O  
ATOM    636  CB  SER A 408      24.703  80.325  41.932  1.00 23.06           C  
ANISOU  636  CB  SER A 408     3105   1591   4066   -194    457   -691       C  
ATOM    637  OG  SER A 408      23.562  80.461  42.769  1.00 23.39           O  
ANISOU  637  OG  SER A 408     3197   1605   4085   -131    529   -737       O  
ATOM    638  N   MET A 409      26.668  78.246  40.592  1.00 18.69           N  
ANISOU  638  N   MET A 409     2452   1309   3340   -257    237   -566       N  
ATOM    639  CA  MET A 409      27.622  77.992  39.518  1.00 17.86           C  
ANISOU  639  CA  MET A 409     2288   1225   3273   -296    220   -489       C  
ATOM    640  C   MET A 409      27.780  79.199  38.612  1.00 19.08           C  
ANISOU  640  C   MET A 409     2431   1213   3605   -323    343   -418       C  
ATOM    641  O   MET A 409      26.949  80.122  38.653  1.00 19.44           O  
ANISOU  641  O   MET A 409     2514   1130   3742   -287    430   -390       O  
ATOM    642  CB  MET A 409      27.169  76.784  38.705  1.00 16.54           C  
ANISOU  642  CB  MET A 409     2122   1177   2986   -230    170   -341       C  
ATOM    643  CG  MET A 409      27.150  75.513  39.527  1.00 15.99           C  
ANISOU  643  CG  MET A 409     2061   1253   2761   -208     65   -394       C  
ATOM    644  SD  MET A 409      26.584  74.083  38.628  1.00 15.86           S  
ANISOU  644  SD  MET A 409     2041   1350   2635   -143     17   -249       S  
ATOM    645  CE  MET A 409      24.838  74.520  38.421  1.00 15.05           C  
ANISOU  645  CE  MET A 409     1966   1182   2570    -66     78   -158       C  
ATOM    646  N   SER A 410      28.843  79.179  37.806  1.00 18.83           N  
ANISOU  646  N   SER A 410     2349   1174   3632   -380    366   -382       N  
ATOM    647  CA  SER A 410      29.119  80.218  36.813  1.00 20.19           C  
ANISOU  647  CA  SER A 410     2523   1186   3962   -407    507   -283       C  
ATOM    648  C   SER A 410      27.954  80.403  35.816  1.00 20.29           C  
ANISOU  648  C   SER A 410     2611   1160   3938   -298    558    -73       C  
ATOM    649  O   SER A 410      27.700  81.509  35.351  1.00 21.81           O  
ANISOU  649  O   SER A 410     2838   1186   4262   -284    674     10       O  
ATOM    650  CB  SER A 410      30.430  79.917  36.071  1.00 20.42           C  
ANISOU  650  CB  SER A 410     2487   1239   4033   -478    538   -267       C  
ATOM    651  OG  SER A 410      30.269  78.837  35.154  1.00 19.41           O  
ANISOU  651  OG  SER A 410     2385   1242   3748   -415    501   -131       O  
ATOM    652  N   VAL A 411      27.263  79.308  35.508  1.00 19.34           N  
ANISOU  652  N   VAL A 411     2511   1189   3648   -220    461      7       N  
ATOM    653  CA  VAL A 411      26.235  79.260  34.456  1.00 18.90           C  
ANISOU  653  CA  VAL A 411     2510   1137   3534   -116    461    197       C  
ATOM    654  C   VAL A 411      25.067  78.349  34.847  1.00 17.12           C  
ANISOU  654  C   VAL A 411     2278   1030   3197    -39    349    198       C  
ATOM    655  O   VAL A 411      25.251  77.370  35.616  1.00 15.85           O  
ANISOU  655  O   VAL A 411     2088    986   2948    -66    272     91       O  
ATOM    656  CB  VAL A 411      26.806  78.796  33.079  1.00 19.27           C  
ANISOU  656  CB  VAL A 411     2590   1241   3491   -111    477    329       C  
ATOM    657  CG1 VAL A 411      27.665  79.889  32.446  1.00 22.09           C  
ANISOU  657  CG1 VAL A 411     2971   1442   3980   -164    635    391       C  
ATOM    658  CG2 VAL A 411      27.564  77.465  33.170  1.00 18.36           C  
ANISOU  658  CG2 VAL A 411     2431   1287   3258   -154    398    250       C  
ATOM    659  N   PRO A 412      23.851  78.645  34.331  1.00 16.62           N  
ANISOU  659  N   PRO A 412     2234    931   3150     61    339    322       N  
ATOM    660  CA  PRO A 412      22.802  77.619  34.535  1.00 15.57           C  
ANISOU  660  CA  PRO A 412     2070    918   2928    122    233    323       C  
ATOM    661  C   PRO A 412      23.127  76.325  33.763  1.00 14.34           C  
ANISOU  661  C   PRO A 412     1918    916   2614    117    140    359       C  
ATOM    662  O   PRO A 412      23.697  76.378  32.677  1.00 14.79           O  
ANISOU  662  O   PRO A 412     2020    982   2618    114    152    447       O  
ATOM    663  CB  PRO A 412      21.547  78.283  33.948  1.00 16.00           C  
ANISOU  663  CB  PRO A 412     2122    896   3061    232    229    456       C  
ATOM    664  CG  PRO A 412      21.860  79.730  33.909  1.00 17.63           C  
ANISOU  664  CG  PRO A 412     2364    920   3415    229    352    489       C  
ATOM    665  CD  PRO A 412      23.332  79.801  33.579  1.00 17.67           C  
ANISOU  665  CD  PRO A 412     2406    920   3388    130    409    466       C  
ATOM    666  N   ARG A 413      22.755  75.190  34.344  1.00 13.63           N  
ANISOU  666  N   ARG A 413     1791    933   2455    115     66    290       N  
ATOM    667  CA  ARG A 413      23.019  73.866  33.773  1.00 13.02           C  
ANISOU  667  CA  ARG A 413     1712    987   2248    106    -16    297       C  
ATOM    668  C   ARG A 413      21.819  72.932  34.031  1.00 12.95           C  
ANISOU  668  C   ARG A 413     1655   1044   2222    150    -94    288       C  
ATOM    669  O   ARG A 413      21.736  72.262  35.067  1.00 13.62           O  
ANISOU  669  O   ARG A 413     1715   1161   2300    126    -91    204       O  
ATOM    670  CB  ARG A 413      24.318  73.252  34.365  1.00 12.10           C  
ANISOU  670  CB  ARG A 413     1589    921   2087     28     -6    192       C  
ATOM    671  CG  ARG A 413      25.608  74.059  34.201  1.00 12.09           C  
ANISOU  671  CG  ARG A 413     1598    855   2141    -35     73    171       C  
ATOM    672  CD  ARG A 413      26.779  73.412  34.979  1.00 11.29           C  
ANISOU  672  CD  ARG A 413     1456    811   2023   -101     50     50       C  
ATOM    673  NE  ARG A 413      28.036  74.178  34.833  1.00 11.62           N  
ANISOU  673  NE  ARG A 413     1472    785   2158   -172    123     12       N  
ATOM    674  CZ  ARG A 413      28.854  74.110  33.787  1.00 12.28           C  
ANISOU  674  CZ  ARG A 413     1553    869   2244   -196    181     66       C  
ATOM    675  NH1 ARG A 413      28.595  73.315  32.752  1.00 12.10           N1+
ANISOU  675  NH1 ARG A 413     1570    919   2108   -152    164    153       N1+
ATOM    676  NH2 ARG A 413      29.958  74.845  33.759  1.00 13.59           N  
ANISOU  676  NH2 ARG A 413     1675    956   2532   -269    266     22       N  
ATOM    677  N   ASN A 414      20.898  72.904  33.079  1.00 13.51           N  
ANISOU  677  N   ASN A 414     1713   1131   2290    216   -163    379       N  
ATOM    678  CA  ASN A 414      19.813  71.946  33.024  1.00 13.46           C  
ANISOU  678  CA  ASN A 414     1640   1189   2285    248   -251    369       C  
ATOM    679  C   ASN A 414      20.332  70.639  32.402  1.00 13.05           C  
ANISOU  679  C   ASN A 414     1607   1244   2107    213   -320    340       C  
ATOM    680  O   ASN A 414      21.168  70.683  31.506  1.00 12.80           O  
ANISOU  680  O   ASN A 414     1644   1241   1979    202   -323    374       O  
ATOM    681  CB  ASN A 414      18.692  72.516  32.159  1.00 14.10           C  
ANISOU  681  CB  ASN A 414     1688   1247   2422    337   -327    469       C  
ATOM    682  CG  ASN A 414      17.467  71.615  32.082  1.00 14.48           C  
ANISOU  682  CG  ASN A 414     1632   1350   2519    367   -430    446       C  
ATOM    683  ND2 ASN A 414      17.197  70.868  33.132  1.00 12.74           N  
ANISOU  683  ND2 ASN A 414     1353   1133   2354    324   -380    357       N  
ATOM    684  OD1 ASN A 414      16.762  71.605  31.055  1.00 16.49           O  
ANISOU  684  OD1 ASN A 414     1861   1642   2763    429   -556    509       O  
ATOM    685  N   ARG A 415      19.831  69.495  32.885  1.00 12.98           N  
ANISOU  685  N   ARG A 415     1541   1280   2111    196   -354    277       N  
ATOM    686  CA  ARG A 415      20.234  68.158  32.368  1.00 12.48           C  
ANISOU  686  CA  ARG A 415     1488   1297   1956    164   -410    234       C  
ATOM    687  C   ARG A 415      21.745  67.951  32.585  1.00 11.87           C  
ANISOU  687  C   ARG A 415     1471   1235   1804    114   -348    199       C  
ATOM    688  O   ARG A 415      22.491  67.526  31.702  1.00 11.51           O  
ANISOU  688  O   ARG A 415     1469   1235   1669    101   -363    199       O  
ATOM    689  CB  ARG A 415      19.742  67.942  30.923  1.00 14.16           C  
ANISOU  689  CB  ARG A 415     1712   1566   2102    200   -527    273       C  
ATOM    690  CG  ARG A 415      18.226  68.050  30.826  1.00 17.01           C  
ANISOU  690  CG  ARG A 415     1975   1917   2571    251   -615    291       C  
ATOM    691  CD  ARG A 415      17.774  68.200  29.379  1.00 20.73           C  
ANISOU  691  CD  ARG A 415     2473   2446   2957    307   -758    344       C  
ATOM    692  NE  ARG A 415      16.334  67.996  29.269  1.00 24.70           N  
ANISOU  692  NE  ARG A 415     2847   2955   3582    348   -878    331       N  
ATOM    693  CZ  ARG A 415      15.644  68.071  28.126  1.00 28.16           C  
ANISOU  693  CZ  ARG A 415     3275   3452   3972    410  -1050    364       C  
ATOM    694  NH1 ARG A 415      16.266  68.350  26.982  1.00 27.84           N1+
ANISOU  694  NH1 ARG A 415     3378   3470   3730    442  -1103    424       N1+
ATOM    695  NH2 ARG A 415      14.330  67.866  28.131  1.00 28.67           N  
ANISOU  695  NH2 ARG A 415     3186   3518   4189    442  -1166    336       N  
ATOM    696  N   ILE A 416      22.145  68.280  33.813  1.00 11.51           N  
ANISOU  696  N   ILE A 416     1422   1149   1802     92   -278    162       N  
ATOM    697  CA  ILE A 416      23.518  68.321  34.272  1.00 11.07           C  
ANISOU  697  CA  ILE A 416     1394   1097   1715     50   -234    119       C  
ATOM    698  C   ILE A 416      23.931  66.907  34.702  1.00 11.43           C  
ANISOU  698  C   ILE A 416     1429   1193   1722     34   -258     69       C  
ATOM    699  O   ILE A 416      23.072  66.072  35.031  1.00 12.53           O  
ANISOU  699  O   ILE A 416     1545   1339   1878     47   -277     63       O  
ATOM    700  CB  ILE A 416      23.607  69.289  35.491  1.00 11.42           C  
ANISOU  700  CB  ILE A 416     1442   1080   1817     39   -177     83       C  
ATOM    701  CG1 ILE A 416      25.061  69.673  35.833  1.00 11.28           C  
ANISOU  701  CG1 ILE A 416     1435   1056   1794     -8   -152     29       C  
ATOM    702  CG2 ILE A 416      22.834  68.713  36.697  1.00 11.31           C  
ANISOU  702  CG2 ILE A 416     1418   1068   1812     53   -166     46       C  
ATOM    703  CD1 ILE A 416      25.174  70.685  36.974  1.00 10.80           C  
ANISOU  703  CD1 ILE A 416     1385    935   1783    -27   -111    -35       C  
ATOM    704  N   GLY A 417      25.239  66.641  34.699  1.00 11.34           N  
ANISOU  704  N   GLY A 417     1424   1203   1681      9   -248     37       N  
ATOM    705  CA  GLY A 417      25.786  65.494  35.443  1.00 11.16           C  
ANISOU  705  CA  GLY A 417     1390   1209   1641      8   -267     -5       C  
ATOM    706  C   GLY A 417      26.762  65.981  36.486  1.00 11.50           C  
ANISOU  706  C   GLY A 417     1429   1248   1692     -6   -265    -50       C  
ATOM    707  O   GLY A 417      27.374  67.038  36.308  1.00 12.55           O  
ANISOU  707  O   GLY A 417     1552   1357   1859    -34   -241    -66       O  
ATOM    708  N   VAL A 418      26.920  65.222  37.583  1.00 11.52           N  
ANISOU  708  N   VAL A 418     1443   1270   1664     14   -294    -72       N  
ATOM    709  CA  VAL A 418      27.873  65.603  38.633  1.00 11.56           C  
ANISOU  709  CA  VAL A 418     1449   1289   1654      9   -330   -127       C  
ATOM    710  C   VAL A 418      28.665  64.374  39.104  1.00 12.03           C  
ANISOU  710  C   VAL A 418     1497   1389   1685     45   -388   -130       C  
ATOM    711  O   VAL A 418      28.196  63.253  38.975  1.00 11.40           O  
ANISOU  711  O   VAL A 418     1434   1306   1591     75   -378    -86       O  
ATOM    712  CB  VAL A 418      27.232  66.318  39.887  1.00 12.85           C  
ANISOU  712  CB  VAL A 418     1671   1435   1776     16   -316   -156       C  
ATOM    713  CG1 VAL A 418      26.517  67.628  39.519  1.00 12.39           C  
ANISOU  713  CG1 VAL A 418     1615   1317   1776     -8   -253   -156       C  
ATOM    714  CG2 VAL A 418      26.324  65.399  40.667  1.00 14.32           C  
ANISOU  714  CG2 VAL A 418     1916   1625   1900     59   -294   -115       C  
ATOM    715  N   GLY A 419      29.851  64.622  39.641  1.00 12.33           N  
ANISOU  715  N   GLY A 419     1499   1454   1732     42   -453   -186       N  
ATOM    716  CA  GLY A 419      30.703  63.580  40.242  1.00 13.86           C  
ANISOU  716  CA  GLY A 419     1674   1687   1906     94   -535   -185       C  
ATOM    717  C   GLY A 419      31.453  64.201  41.386  1.00 15.18           C  
ANISOU  717  C   GLY A 419     1839   1891   2037     98   -634   -257       C  
ATOM    718  O   GLY A 419      31.787  65.408  41.354  1.00 16.74           O  
ANISOU  718  O   GLY A 419     2000   2076   2285     39   -634   -333       O  
ATOM    719  N   VAL A 420      31.733  63.405  42.413  1.00 14.82           N  
ANISOU  719  N   VAL A 420     1839   1887   1905    168   -723   -237       N  
ATOM    720  CA  VAL A 420      32.474  63.899  43.554  1.00 15.40           C  
ANISOU  720  CA  VAL A 420     1921   2015   1915    184   -854   -316       C  
ATOM    721  C   VAL A 420      33.857  63.259  43.571  1.00 17.18           C  
ANISOU  721  C   VAL A 420     2032   2282   2214    228   -982   -334       C  
ATOM    722  O   VAL A 420      33.969  62.032  43.473  1.00 16.78           O  
ANISOU  722  O   VAL A 420     1983   2229   2164    301   -991   -248       O  
ATOM    723  CB  VAL A 420      31.724  63.634  44.899  1.00 16.54           C  
ANISOU  723  CB  VAL A 420     2233   2188   1864    245   -873   -280       C  
ATOM    724  CG1 VAL A 420      32.580  64.009  46.101  1.00 17.75           C  
ANISOU  724  CG1 VAL A 420     2414   2417   1912    277  -1044   -368       C  
ATOM    725  CG2 VAL A 420      30.400  64.403  44.929  1.00 15.82           C  
ANISOU  725  CG2 VAL A 420     2228   2048   1735    200   -735   -282       C  
ATOM    726  N   ILE A 421      34.898  64.081  43.695  1.00 18.12           N  
ANISOU  726  N   ILE A 421     2040   2426   2419    185  -1077   -449       N  
ATOM    727  CA  ILE A 421      36.249  63.555  43.882  1.00 20.94           C  
ANISOU  727  CA  ILE A 421     2262   2828   2866    234  -1224   -482       C  
ATOM    728  C   ILE A 421      36.889  64.307  45.026  1.00 23.22           C  
ANISOU  728  C   ILE A 421     2538   3183   3102    229  -1407   -607       C  
ATOM    729  O   ILE A 421      36.925  65.544  45.018  1.00 23.46           O  
ANISOU  729  O   ILE A 421     2538   3191   3184    133  -1388   -723       O  
ATOM    730  CB  ILE A 421      37.142  63.717  42.627  1.00 21.55           C  
ANISOU  730  CB  ILE A 421     2149   2862   3177    175  -1152   -521       C  
ATOM    731  CG1 ILE A 421      36.513  63.033  41.410  1.00 20.18           C  
ANISOU  731  CG1 ILE A 421     2005   2630   3033    174   -976   -421       C  
ATOM    732  CG2 ILE A 421      38.562  63.198  42.916  1.00 23.46           C  
ANISOU  732  CG2 ILE A 421     2222   3147   3545    232  -1310   -567       C  
ATOM    733  CD1 ILE A 421      37.296  63.173  40.121  1.00 20.40           C  
ANISOU  733  CD1 ILE A 421     1885   2615   3251    121   -868   -451       C  
ATOM    734  N   ASP A 422      37.392  63.556  46.006  1.00 26.11           N  
ANISOU  734  N   ASP A 422     2931   3625   3365    337  -1590   -584       N  
ATOM    735  CA  ASP A 422      38.135  64.120  47.138  1.00 28.90           C  
ANISOU  735  CA  ASP A 422     3267   4064   3650    351  -1817   -714       C  
ATOM    736  C   ASP A 422      37.330  65.251  47.792  1.00 27.40           C  
ANISOU  736  C   ASP A 422     3228   3875   3308    282  -1780   -807       C  
ATOM    737  O   ASP A 422      37.876  66.298  48.127  1.00 27.47           O  
ANISOU  737  O   ASP A 422     3166   3899   3373    207  -1876   -978       O  
ATOM    738  CB  ASP A 422      39.529  64.613  46.687  1.00 31.89           C  
ANISOU  738  CB  ASP A 422     3379   4444   4293    291  -1918   -849       C  
ATOM    739  CG  ASP A 422      40.487  63.469  46.344  1.00 37.02           C  
ANISOU  739  CG  ASP A 422     3871   5108   5087    387  -1998   -778       C  
ATOM    740  OD1 ASP A 422      40.283  62.325  46.821  1.00 36.78           O  
ANISOU  740  OD1 ASP A 422     3946   5110   4919    521  -2060   -645       O  
ATOM    741  OD2 ASP A 422      41.453  63.728  45.586  1.00 39.85           O1-
ANISOU  741  OD2 ASP A 422     3996   5432   5713    329  -1981   -855       O1-
ATOM    742  N   GLY A 423      36.028  65.020  47.963  1.00 25.48           N  
ANISOU  742  N   GLY A 423     3182   3603   2896    305  -1631   -703       N  
ATOM    743  CA  GLY A 423      35.146  66.004  48.625  1.00 25.85           C  
ANISOU  743  CA  GLY A 423     3385   3641   2796    256  -1566   -781       C  
ATOM    744  C   GLY A 423      34.860  67.289  47.843  1.00 24.64           C  
ANISOU  744  C   GLY A 423     3155   3394   2813    124  -1423   -877       C  
ATOM    745  O   GLY A 423      34.362  68.272  48.411  1.00 25.16           O  
ANISOU  745  O   GLY A 423     3315   3441   2804     77  -1389   -980       O  
ATOM    746  N   HIS A 424      35.172  67.288  46.546  1.00 23.36           N  
ANISOU  746  N   HIS A 424     2834   3167   2874     70  -1329   -840       N  
ATOM    747  CA  HIS A 424      34.815  68.402  45.658  1.00 22.19           C  
ANISOU  747  CA  HIS A 424     2634   2917   2881    -39  -1168   -881       C  
ATOM    748  C   HIS A 424      33.777  67.919  44.662  1.00 19.90           C  
ANISOU  748  C   HIS A 424     2390   2570   2601    -25   -984   -725       C  
ATOM    749  O   HIS A 424      33.814  66.759  44.237  1.00 18.69           O  
ANISOU  749  O   HIS A 424     2220   2439   2442     34   -980   -616       O  
ATOM    750  CB  HIS A 424      36.051  68.965  44.938  1.00 23.84           C  
ANISOU  750  CB  HIS A 424     2632   3090   3336   -122  -1196   -974       C  
ATOM    751  CG  HIS A 424      37.118  69.476  45.864  1.00 27.18           C  
ANISOU  751  CG  HIS A 424     2971   3564   3792   -149  -1397  -1153       C  
ATOM    752  CD2 HIS A 424      37.042  70.078  47.075  1.00 29.54           C  
ANISOU  752  CD2 HIS A 424     3365   3905   3954   -154  -1520  -1290       C  
ATOM    753  ND1 HIS A 424      38.462  69.388  45.570  1.00 30.60           N  
ANISOU  753  ND1 HIS A 424     3189   4012   4426   -175  -1501  -1225       N  
ATOM    754  CE1 HIS A 424      39.169  69.913  46.558  1.00 31.36           C  
ANISOU  754  CE1 HIS A 424     3237   4160   4519   -199  -1700  -1400       C  
ATOM    755  NE2 HIS A 424      38.331  70.340  47.485  1.00 31.46           N  
ANISOU  755  NE2 HIS A 424     3448   4193   4312   -186  -1719  -1447       N  
ATOM    756  N   ILE A 425      32.857  68.812  44.296  1.00 18.22           N  
ANISOU  756  N   ILE A 425     2229   2279   2415    -77   -842   -724       N  
ATOM    757  CA  ILE A 425      31.775  68.486  43.361  1.00 16.44           C  
ANISOU  757  CA  ILE A 425     2041   2004   2202    -65   -691   -592       C  
ATOM    758  C   ILE A 425      32.132  68.990  41.979  1.00 15.92           C  
ANISOU  758  C   ILE A 425     1866   1873   2310   -127   -603   -572       C  
ATOM    759  O   ILE A 425      32.411  70.174  41.812  1.00 17.13           O  
ANISOU  759  O   ILE A 425     1979   1961   2569   -197   -563   -645       O  
ATOM    760  CB  ILE A 425      30.423  69.115  43.800  1.00 16.40           C  
ANISOU  760  CB  ILE A 425     2157   1951   2123    -63   -589   -585       C  
ATOM    761  CG1 ILE A 425      30.081  68.659  45.243  1.00 17.37           C  
ANISOU  761  CG1 ILE A 425     2414   2136   2049      0   -646   -606       C  
ATOM    762  CG2 ILE A 425      29.314  68.744  42.786  1.00 15.05           C  
ANISOU  762  CG2 ILE A 425     1994   1735   1989    -46   -464   -455       C  
ATOM    763  CD1 ILE A 425      28.960  69.423  45.932  1.00 18.20           C  
ANISOU  763  CD1 ILE A 425     2637   2195   2083     -2   -540   -643       C  
ATOM    764  N   TYR A 426      32.122  68.090  40.997  1.00 14.32           N  
ANISOU  764  N   TYR A 426     1630   1680   2132   -102   -561   -473       N  
ATOM    765  CA  TYR A 426      32.279  68.505  39.600  1.00 13.91           C  
ANISOU  765  CA  TYR A 426     1518   1571   2196   -148   -453   -433       C  
ATOM    766  C   TYR A 426      30.919  68.581  38.949  1.00 13.20           C  
ANISOU  766  C   TYR A 426     1511   1446   2059   -130   -360   -337       C  
ATOM    767  O   TYR A 426      30.212  67.581  38.887  1.00 12.61           O  
ANISOU  767  O   TYR A 426     1481   1404   1907    -80   -366   -273       O  
ATOM    768  CB  TYR A 426      33.171  67.525  38.834  1.00 13.47           C  
ANISOU  768  CB  TYR A 426     1376   1547   2194   -131   -459   -404       C  
ATOM    769  CG  TYR A 426      34.628  67.634  39.210  1.00 15.15           C  
ANISOU  769  CG  TYR A 426     1458   1779   2520   -157   -538   -501       C  
ATOM    770  CD1 TYR A 426      35.142  66.943  40.324  1.00 15.90           C  
ANISOU  770  CD1 TYR A 426     1532   1944   2565   -101   -694   -545       C  
ATOM    771  CD2 TYR A 426      35.503  68.426  38.459  1.00 16.18           C  
ANISOU  771  CD2 TYR A 426     1479   1852   2816   -231   -457   -543       C  
ATOM    772  CE1 TYR A 426      36.496  67.041  40.678  1.00 18.19           C  
ANISOU  772  CE1 TYR A 426     1676   2259   2977   -117   -798   -642       C  
ATOM    773  CE2 TYR A 426      36.851  68.537  38.795  1.00 17.57           C  
ANISOU  773  CE2 TYR A 426     1500   2039   3137   -262   -530   -645       C  
ATOM    774  CZ  TYR A 426      37.336  67.832  39.915  1.00 19.16           C  
ANISOU  774  CZ  TYR A 426     1664   2322   3294   -202   -716   -701       C  
ATOM    775  OH  TYR A 426      38.641  67.923  40.261  1.00 20.06           O  
ANISOU  775  OH  TYR A 426     1605   2454   3563   -224   -818   -807       O  
ATOM    776  N   ALA A 427      30.575  69.778  38.473  1.00 13.33           N  
ANISOU  776  N   ALA A 427     1538   1386   2141   -171   -277   -331       N  
ATOM    777  CA  ALA A 427      29.383  70.013  37.656  1.00 12.57           C  
ANISOU  777  CA  ALA A 427     1498   1251   2027   -148   -202   -234       C  
ATOM    778  C   ALA A 427      29.797  69.983  36.181  1.00 12.58           C  
ANISOU  778  C   ALA A 427     1475   1240   2064   -162   -138   -166       C  
ATOM    779  O   ALA A 427      30.694  70.731  35.754  1.00 13.42           O  
ANISOU  779  O   ALA A 427     1538   1296   2264   -213    -78   -185       O  
ATOM    780  CB  ALA A 427      28.788  71.373  38.012  1.00 12.55           C  
ANISOU  780  CB  ALA A 427     1528   1161   2079   -166   -147   -254       C  
ATOM    781  N   VAL A 428      29.137  69.120  35.410  1.00 12.58           N  
ANISOU  781  N   VAL A 428     1509   1280   1991   -120   -142    -93       N  
ATOM    782  CA  VAL A 428      29.535  68.796  34.058  1.00 12.05           C  
ANISOU  782  CA  VAL A 428     1445   1226   1907   -121    -92    -43       C  
ATOM    783  C   VAL A 428      28.395  69.105  33.066  1.00 11.95           C  
ANISOU  783  C   VAL A 428     1504   1200   1836    -87    -73     52       C  
ATOM    784  O   VAL A 428      27.283  68.599  33.216  1.00 11.22           O  
ANISOU  784  O   VAL A 428     1431   1134   1698    -48   -132     70       O  
ATOM    785  CB  VAL A 428      29.900  67.280  33.969  1.00 12.54           C  
ANISOU  785  CB  VAL A 428     1484   1358   1923    -97   -137    -66       C  
ATOM    786  CG1 VAL A 428      30.210  66.884  32.551  1.00 12.39           C  
ANISOU  786  CG1 VAL A 428     1488   1354   1866    -95    -74    -31       C  
ATOM    787  CG2 VAL A 428      31.069  66.945  34.926  1.00 11.81           C  
ANISOU  787  CG2 VAL A 428     1311   1283   1893   -111   -180   -146       C  
ATOM    788  N   GLY A 429      28.685  69.931  32.064  1.00 12.52           N  
ANISOU  788  N   GLY A 429     1611   1229   1917    -98     10    114       N  
ATOM    789  CA  GLY A 429      27.791  70.066  30.888  1.00 13.36           C  
ANISOU  789  CA  GLY A 429     1799   1344   1933    -50      7    215       C  
ATOM    790  C   GLY A 429      26.445  70.665  31.243  1.00 13.88           C  
ANISOU  790  C   GLY A 429     1878   1377   2020     -6    -46    260       C  
ATOM    791  O   GLY A 429      26.360  71.542  32.089  1.00 14.66           O  
ANISOU  791  O   GLY A 429     1952   1403   2214    -20    -18    240       O  
ATOM    792  N   GLY A 430      25.394  70.180  30.584  1.00 14.38           N  
ANISOU  792  N   GLY A 430     1970   1489   2004     48   -126    307       N  
ATOM    793  CA  GLY A 430      24.055  70.699  30.779  1.00 14.20           C  
ANISOU  793  CA  GLY A 430     1935   1436   2025    102   -181    354       C  
ATOM    794  C   GLY A 430      23.772  71.848  29.831  1.00 14.87           C  
ANISOU  794  C   GLY A 430     2087   1465   2098    151   -156    478       C  
ATOM    795  O   GLY A 430      24.675  72.326  29.114  1.00 15.71           O  
ANISOU  795  O   GLY A 430     2260   1545   2164    133    -68    530       O  
ATOM    796  N   SER A 431      22.520  72.291  29.822  1.00 14.94           N  
ANISOU  796  N   SER A 431     2075   1449   2153    218   -222    534       N  
ATOM    797  CA  SER A 431      22.084  73.378  28.949  1.00 15.74           C  
ANISOU  797  CA  SER A 431     2239   1492   2249    291   -221    674       C  
ATOM    798  C   SER A 431      21.648  74.655  29.660  1.00 15.85           C  
ANISOU  798  C   SER A 431     2221   1370   2431    318   -154    709       C  
ATOM    799  O   SER A 431      21.268  74.651  30.843  1.00 14.85           O  
ANISOU  799  O   SER A 431     2015   1210   2418    298   -139    620       O  
ATOM    800  CB  SER A 431      20.981  72.924  27.976  1.00 17.03           C  
ANISOU  800  CB  SER A 431     2414   1739   2318    376   -380    735       C  
ATOM    801  OG  SER A 431      19.856  72.447  28.693  1.00 17.36           O  
ANISOU  801  OG  SER A 431     2334   1798   2464    393   -470    670       O  
ATOM    802  N   HIS A 432      21.714  75.750  28.899  1.00 16.90           N  
ANISOU  802  N   HIS A 432     2433   1417   2572    369   -101    846       N  
ATOM    803  CA  HIS A 432      21.169  77.035  29.284  1.00 18.14           C  
ANISOU  803  CA  HIS A 432     2574   1425   2893    420    -42    910       C  
ATOM    804  C   HIS A 432      20.492  77.577  28.034  1.00 20.27           C  
ANISOU  804  C   HIS A 432     2920   1682   3100    543   -112   1098       C  
ATOM    805  O   HIS A 432      21.155  78.089  27.127  1.00 21.23           O  
ANISOU  805  O   HIS A 432     3163   1766   3137    554    -38   1217       O  
ATOM    806  CB  HIS A 432      22.260  77.980  29.823  1.00 18.00           C  
ANISOU  806  CB  HIS A 432     2581   1269   2989    339    135    876       C  
ATOM    807  CG  HIS A 432      21.762  79.361  30.129  1.00 19.56           C  
ANISOU  807  CG  HIS A 432     2777   1287   3368    391    217    939       C  
ATOM    808  CD2 HIS A 432      20.535  79.802  30.512  1.00 19.97           C  
ANISOU  808  CD2 HIS A 432     2770   1280   3538    480    174    964       C  
ATOM    809  ND1 HIS A 432      22.564  80.477  30.052  1.00 20.41           N  
ANISOU  809  ND1 HIS A 432     2938   1235   3582    350    376    981       N  
ATOM    810  CE1 HIS A 432      21.852  81.546  30.376  1.00 21.97           C  
ANISOU  810  CE1 HIS A 432     3122   1276   3949    415    425   1028       C  
ATOM    811  NE2 HIS A 432      20.620  81.160  30.659  1.00 21.43           N  
ANISOU  811  NE2 HIS A 432     2984   1269   3889    499    305   1019       N  
ATOM    812  N   GLY A 433      19.166  77.461  27.987  1.00 21.41           N  
ANISOU  812  N   GLY A 433     2991   1857   3287    638   -254   1128       N  
ATOM    813  CA  GLY A 433      18.423  77.759  26.760  1.00 24.24           C  
ANISOU  813  CA  GLY A 433     3410   2243   3557    771   -384   1298       C  
ATOM    814  C   GLY A 433      18.990  76.904  25.633  1.00 24.10           C  
ANISOU  814  C   GLY A 433     3510   2372   3275    755   -454   1319       C  
ATOM    815  O   GLY A 433      19.139  75.712  25.788  1.00 24.12           O  
ANISOU  815  O   GLY A 433     3469   2496   3200    686   -513   1184       O  
ATOM    816  N   CYS A 434      19.309  77.514  24.502  1.00 26.83           N  
ANISOU  816  N   CYS A 434     4015   2698   3481    823   -430   1489       N  
ATOM    817  CA  CYS A 434      19.908  76.779  23.381  1.00 27.40           C  
ANISOU  817  CA  CYS A 434     4230   2903   3278    812   -463   1509       C  
ATOM    818  C   CYS A 434      21.424  76.516  23.508  1.00 25.54           C  
ANISOU  818  C   CYS A 434     4053   2652   2999    679   -256   1436       C  
ATOM    819  O   CYS A 434      21.998  75.870  22.648  1.00 26.04           O  
ANISOU  819  O   CYS A 434     4228   2815   2850    662   -248   1434       O  
ATOM    820  CB  CYS A 434      19.590  77.471  22.072  1.00 31.01           C  
ANISOU  820  CB  CYS A 434     4858   3360   3564    950   -524   1730       C  
ATOM    821  SG  CYS A 434      20.211  79.162  22.022  1.00 34.86           S  
ANISOU  821  SG  CYS A 434     5457   3612   4176    981   -276   1934       S  
ATOM    822  N   ILE A 435      22.053  77.013  24.570  1.00 23.95           N  
ANISOU  822  N   ILE A 435     3771   2327   3002    590    -96   1366       N  
ATOM    823  CA  ILE A 435      23.482  76.744  24.838  1.00 23.45           C  
ANISOU  823  CA  ILE A 435     3715   2248   2947    461     78   1273       C  
ATOM    824  C   ILE A 435      23.668  75.356  25.452  1.00 21.19           C  
ANISOU  824  C   ILE A 435     3326   2089   2637    383      1   1080       C  
ATOM    825  O   ILE A 435      23.089  75.054  26.498  1.00 20.07           O  
ANISOU  825  O   ILE A 435     3057   1953   2616    367    -74    975       O  
ATOM    826  CB  ILE A 435      24.115  77.795  25.808  1.00 23.65           C  
ANISOU  826  CB  ILE A 435     3678   2094   3214    387    254   1244       C  
ATOM    827  CG1 ILE A 435      23.943  79.254  25.315  1.00 25.79           C  
ANISOU  827  CG1 ILE A 435     4043   2193   3563    458    360   1436       C  
ATOM    828  CG2 ILE A 435      25.578  77.464  26.117  1.00 23.99           C  
ANISOU  828  CG2 ILE A 435     3692   2131   3292    254    400   1129       C  
ATOM    829  CD1 ILE A 435      24.487  79.538  23.922  1.00 29.01           C  
ANISOU  829  CD1 ILE A 435     4635   2594   3794    499    462   1616       C  
ATOM    830  N   HIS A 436      24.474  74.525  24.798  1.00 21.15           N  
ANISOU  830  N   HIS A 436     3383   2175   2478    342     37   1041       N  
ATOM    831  CA  HIS A 436      24.812  73.205  25.293  1.00 19.78           C  
ANISOU  831  CA  HIS A 436     3125   2101   2289    273    -11    872       C  
ATOM    832  C   HIS A 436      26.269  73.286  25.759  1.00 18.53           C  
ANISOU  832  C   HIS A 436     2929   1884   2227    171    167    803       C  
ATOM    833  O   HIS A 436      27.175  73.486  24.947  1.00 19.85           O  
ANISOU  833  O   HIS A 436     3183   2032   2327    151    307    858       O  
ATOM    834  CB  HIS A 436      24.590  72.172  24.179  1.00 21.02           C  
ANISOU  834  CB  HIS A 436     3372   2396   2219    311   -109    862       C  
ATOM    835  CG  HIS A 436      23.154  72.021  23.779  1.00 22.05           C  
ANISOU  835  CG  HIS A 436     3506   2593   2279    404   -318    901       C  
ATOM    836  CD2 HIS A 436      22.278  71.004  23.964  1.00 22.19           C  
ANISOU  836  CD2 HIS A 436     3439   2700   2292    411   -490    796       C  
ATOM    837  ND1 HIS A 436      22.462  73.002  23.099  1.00 24.32           N  
ANISOU  837  ND1 HIS A 436     3878   2848   2514    506   -371   1064       N  
ATOM    838  CE1 HIS A 436      21.222  72.592  22.883  1.00 25.79           C  
ANISOU  838  CE1 HIS A 436     4018   3113   2667    576   -586   1050       C  
ATOM    839  NE2 HIS A 436      21.085  71.384  23.398  1.00 23.73           N  
ANISOU  839  NE2 HIS A 436     3650   2923   2443    512   -655    882       N  
ATOM    840  N   HIS A 437      26.483  73.133  27.064  1.00 16.96           N  
ANISOU  840  N   HIS A 437     2600   1658   2186    110    160    682       N  
ATOM    841  CA  HIS A 437      27.804  73.401  27.659  1.00 16.53           C  
ANISOU  841  CA  HIS A 437     2481   1537   2262     17    296    608       C  
ATOM    842  C   HIS A 437      28.780  72.249  27.419  1.00 15.98           C  
ANISOU  842  C   HIS A 437     2386   1552   2134    -27    324    519       C  
ATOM    843  O   HIS A 437      28.395  71.066  27.480  1.00 14.51           O  
ANISOU  843  O   HIS A 437     2182   1467   1864     -7    212    454       O  
ATOM    844  CB  HIS A 437      27.724  73.622  29.171  1.00 15.21           C  
ANISOU  844  CB  HIS A 437     2199   1325   2255    -25    257    498       C  
ATOM    845  CG  HIS A 437      26.844  74.763  29.600  1.00 15.72           C  
ANISOU  845  CG  HIS A 437     2270   1287   2416     12    254    552       C  
ATOM    846  CD2 HIS A 437      25.830  74.806  30.492  1.00 15.02           C  
ANISOU  846  CD2 HIS A 437     2134   1193   2379     45    168    512       C  
ATOM    847  ND1 HIS A 437      26.965  76.044  29.097  1.00 17.03           N  
ANISOU  847  ND1 HIS A 437     2495   1322   2653     22    370    662       N  
ATOM    848  CE1 HIS A 437      26.061  76.825  29.662  1.00 16.87           C  
ANISOU  848  CE1 HIS A 437     2460   1219   2730     64    345    682       C  
ATOM    849  NE2 HIS A 437      25.359  76.098  30.513  1.00 16.47           N  
ANISOU  849  NE2 HIS A 437     2343   1247   2668     77    227    587       N  
ATOM    850  N   SER A 438      30.043  72.603  27.150  1.00 17.12           N  
ANISOU  850  N   SER A 438     2517   1639   2348    -88    486    515       N  
ATOM    851  CA  SER A 438      31.167  71.643  27.330  1.00 16.90           C  
ANISOU  851  CA  SER A 438     2402   1661   2358   -141    524    400       C  
ATOM    852  C   SER A 438      31.931  71.978  28.625  1.00 17.32           C  
ANISOU  852  C   SER A 438     2304   1656   2621   -214    525    289       C  
ATOM    853  O   SER A 438      32.758  71.173  29.101  1.00 16.94           O  
ANISOU  853  O   SER A 438     2152   1652   2633   -245    505    183       O  
ATOM    854  CB  SER A 438      32.122  71.649  26.125  1.00 18.15           C  
ANISOU  854  CB  SER A 438     2626   1805   2464   -158    710    451       C  
ATOM    855  OG  SER A 438      32.647  72.951  25.905  1.00 19.57           O  
ANISOU  855  OG  SER A 438     2821   1855   2760   -200    879    531       O  
ATOM    856  N   SER A 439      31.650  73.163  29.188  1.00 17.25           N  
ANISOU  856  N   SER A 439     2284   1547   2723   -234    540    309       N  
ATOM    857  CA  SER A 439      32.303  73.641  30.396  1.00 16.99           C  
ANISOU  857  CA  SER A 439     2126   1455   2875   -306    530    189       C  
ATOM    858  C   SER A 439      32.040  72.735  31.611  1.00 15.56           C  
ANISOU  858  C   SER A 439     1877   1367   2668   -291    357     73       C  
ATOM    859  O   SER A 439      31.037  72.002  31.678  1.00 13.51           O  
ANISOU  859  O   SER A 439     1670   1184   2280   -226    254     98       O  
ATOM    860  CB  SER A 439      31.920  75.092  30.708  1.00 18.40           C  
ANISOU  860  CB  SER A 439     2328   1495   3168   -326    586    224       C  
ATOM    861  OG  SER A 439      30.543  75.189  31.053  1.00 17.27           O  
ANISOU  861  OG  SER A 439     2248   1368   2946   -254    481    264       O  
ATOM    862  N   VAL A 440      32.973  72.811  32.559  1.00 15.96           N  
ANISOU  862  N   VAL A 440     1810   1404   2850   -351    329    -53       N  
ATOM    863  CA  VAL A 440      33.004  71.972  33.770  1.00 14.85           C  
ANISOU  863  CA  VAL A 440     1610   1349   2683   -335    174   -160       C  
ATOM    864  C   VAL A 440      33.512  72.891  34.865  1.00 15.30           C  
ANISOU  864  C   VAL A 440     1593   1343   2877   -399    144   -278       C  
ATOM    865  O   VAL A 440      34.442  73.689  34.644  1.00 16.28           O  
ANISOU  865  O   VAL A 440     1640   1381   3165   -475    237   -318       O  
ATOM    866  CB  VAL A 440      33.954  70.744  33.616  1.00 15.48           C  
ANISOU  866  CB  VAL A 440     1609   1510   2763   -327    144   -202       C  
ATOM    867  CG1 VAL A 440      33.970  69.897  34.891  1.00 14.16           C  
ANISOU  867  CG1 VAL A 440     1399   1422   2559   -294    -20   -286       C  
ATOM    868  CG2 VAL A 440      33.523  69.867  32.445  1.00 15.51           C  
ANISOU  868  CG2 VAL A 440     1693   1564   2636   -274    190   -111       C  
ATOM    869  N   GLU A 441      32.905  72.783  36.039  1.00 14.73           N  
ANISOU  869  N   GLU A 441     1547   1308   2742   -373     26   -341       N  
ATOM    870  CA  GLU A 441      33.362  73.567  37.180  1.00 16.54           C  
ANISOU  870  CA  GLU A 441     1724   1495   3066   -429    -27   -483       C  
ATOM    871  C   GLU A 441      33.354  72.746  38.440  1.00 16.32           C  
ANISOU  871  C   GLU A 441     1697   1574   2930   -390   -192   -569       C  
ATOM    872  O   GLU A 441      32.620  71.759  38.542  1.00 15.33           O  
ANISOU  872  O   GLU A 441     1639   1527   2659   -316   -239   -501       O  
ATOM    873  CB  GLU A 441      32.597  74.906  37.359  1.00 16.72           C  
ANISOU  873  CB  GLU A 441     1814   1395   3144   -451     50   -483       C  
ATOM    874  CG  GLU A 441      31.076  74.814  37.445  1.00 15.69           C  
ANISOU  874  CG  GLU A 441     1800   1275   2886   -371     48   -396       C  
ATOM    875  CD  GLU A 441      30.457  76.179  37.227  1.00 16.66           C  
ANISOU  875  CD  GLU A 441     1970   1251   3109   -383    159   -362       C  
ATOM    876  OE1 GLU A 441      30.624  77.064  38.101  1.00 17.39           O  
ANISOU  876  OE1 GLU A 441     2051   1264   3292   -432    166   -488       O  
ATOM    877  OE2 GLU A 441      29.806  76.359  36.181  1.00 16.77           O1-
ANISOU  877  OE2 GLU A 441     2036   1226   3110   -337    234   -214       O1-
ATOM    878  N   ARG A 442      34.179  73.168  39.388  1.00 18.20           N  
ANISOU  878  N   ARG A 442     1862   1811   3242   -440   -279   -719       N  
ATOM    879  CA  ARG A 442      34.386  72.397  40.600  1.00 19.82           C  
ANISOU  879  CA  ARG A 442     2073   2127   3331   -396   -453   -800       C  
ATOM    880  C   ARG A 442      34.048  73.232  41.831  1.00 19.96           C  
ANISOU  880  C   ARG A 442     2157   2124   3303   -417   -513   -930       C  
ATOM    881  O   ARG A 442      34.538  74.355  41.969  1.00 21.01           O  
ANISOU  881  O   ARG A 442     2233   2168   3581   -502   -488  -1047       O  
ATOM    882  CB  ARG A 442      35.843  71.876  40.661  1.00 23.32           C  
ANISOU  882  CB  ARG A 442     2357   2625   3879   -415   -554   -875       C  
ATOM    883  CG  ARG A 442      36.202  71.180  41.971  1.00 27.54           C  
ANISOU  883  CG  ARG A 442     2894   3274   4296   -359   -765   -959       C  
ATOM    884  CD  ARG A 442      37.616  70.625  42.014  1.00 31.85           C  
ANISOU  884  CD  ARG A 442     3262   3874   4966   -358   -885  -1023       C  
ATOM    885  NE  ARG A 442      38.587  71.518  41.393  1.00 39.12           N  
ANISOU  885  NE  ARG A 442     4012   4704   6147   -467   -808  -1108       N  
ATOM    886  CZ  ARG A 442      39.190  72.538  41.994  1.00 48.95           C  
ANISOU  886  CZ  ARG A 442     5170   5905   7523   -556   -874  -1279       C  
ATOM    887  NH1 ARG A 442      38.941  72.834  43.268  1.00 54.63           N1+
ANISOU  887  NH1 ARG A 442     5971   6675   8111   -544  -1035  -1398       N1+
ATOM    888  NH2 ARG A 442      40.057  73.274  41.306  1.00 57.03           N  
ANISOU  888  NH2 ARG A 442     6027   6826   8815   -661   -767  -1338       N  
ATOM    889  N   TYR A 443      33.213  72.660  42.703  1.00 18.77           N  
ANISOU  889  N   TYR A 443     2131   2046   2955   -342   -574   -913       N  
ATOM    890  CA  TYR A 443      32.825  73.260  43.979  1.00 19.83           C  
ANISOU  890  CA  TYR A 443     2363   2181   2990   -344   -625  -1038       C  
ATOM    891  C   TYR A 443      33.656  72.736  45.151  1.00 21.68           C  
ANISOU  891  C   TYR A 443     2593   2533   3111   -319   -830  -1154       C  
ATOM    892  O   TYR A 443      33.821  71.520  45.309  1.00 21.03           O  
ANISOU  892  O   TYR A 443     2521   2551   2917   -241   -917  -1073       O  
ATOM    893  CB  TYR A 443      31.355  72.961  44.270  1.00 18.28           C  
ANISOU  893  CB  TYR A 443     2318   1989   2639   -271   -542   -943       C  
ATOM    894  CG  TYR A 443      30.821  73.616  45.512  1.00 19.40           C  
ANISOU  894  CG  TYR A 443     2580   2119   2672   -268   -544  -1066       C  
ATOM    895  CD1 TYR A 443      30.621  75.015  45.578  1.00 19.97           C  
ANISOU  895  CD1 TYR A 443     2658   2066   2864   -333   -455  -1173       C  
ATOM    896  CD2 TYR A 443      30.507  72.846  46.640  1.00 19.55           C  
ANISOU  896  CD2 TYR A 443     2724   2240   2464   -195   -618  -1074       C  
ATOM    897  CE1 TYR A 443      30.129  75.607  46.724  1.00 20.74           C  
ANISOU  897  CE1 TYR A 443     2876   2146   2858   -328   -443  -1305       C  
ATOM    898  CE2 TYR A 443      30.011  73.441  47.797  1.00 20.72           C  
ANISOU  898  CE2 TYR A 443     3007   2381   2484   -188   -601  -1194       C  
ATOM    899  CZ  TYR A 443      29.826  74.812  47.832  1.00 21.36           C  
ANISOU  899  CZ  TYR A 443     3086   2343   2687   -256   -514  -1319       C  
ATOM    900  OH  TYR A 443      29.338  75.383  48.976  1.00 23.02           O  
ANISOU  900  OH  TYR A 443     3438   2542   2767   -247   -484  -1454       O  
ATOM    901  N   GLU A 444      34.159  73.665  45.947  1.00 23.93           N  
ANISOU  901  N   GLU A 444     2867   2797   3428   -381   -908  -1344       N  
ATOM    902  CA  GLU A 444      34.874  73.376  47.186  1.00 27.05           C  
ANISOU  902  CA  GLU A 444     3280   3308   3689   -355  -1130  -1484       C  
ATOM    903  C   GLU A 444      34.042  73.774  48.407  1.00 27.81           C  
ANISOU  903  C   GLU A 444     3578   3424   3565   -325  -1135  -1575       C  
ATOM    904  O   GLU A 444      33.971  74.957  48.756  1.00 28.87           O  
ANISOU  904  O   GLU A 444     3732   3474   3763   -401  -1098  -1737       O  
ATOM    905  CB  GLU A 444      36.218  74.092  47.196  1.00 30.65           C  
ANISOU  905  CB  GLU A 444     3551   3738   4356   -455  -1247  -1668       C  
ATOM    906  CG  GLU A 444      37.156  73.656  46.081  1.00 32.97           C  
ANISOU  906  CG  GLU A 444     3638   4017   4872   -482  -1230  -1592       C  
ATOM    907  CD  GLU A 444      38.399  74.530  45.998  1.00 39.35           C  
ANISOU  907  CD  GLU A 444     4239   4762   5950   -603  -1293  -1778       C  
ATOM    908  OE1 GLU A 444      39.037  74.805  47.053  1.00 40.62           O  
ANISOU  908  OE1 GLU A 444     4367   4984   6083   -625  -1503  -1976       O  
ATOM    909  OE2 GLU A 444      38.735  74.943  44.863  1.00 42.01           O1-
ANISOU  909  OE2 GLU A 444     4449   4984   6529   -678  -1128  -1728       O1-
ATOM    910  N   PRO A 445      33.405  72.783  49.065  1.00 27.89           N  
ANISOU  910  N   PRO A 445     3744   3533   3319   -215  -1161  -1472       N  
ATOM    911  CA  PRO A 445      32.579  73.064  50.242  1.00 28.94           C  
ANISOU  911  CA  PRO A 445     4089   3689   3218   -176  -1134  -1543       C  
ATOM    912  C   PRO A 445      33.253  73.836  51.391  1.00 33.93           C  
ANISOU  912  C   PRO A 445     4771   4366   3755   -215  -1303  -1797       C  
ATOM    913  O   PRO A 445      32.552  74.569  52.078  1.00 33.95           O  
ANISOU  913  O   PRO A 445     4921   4326   3653   -227  -1214  -1905       O  
ATOM    914  CB  PRO A 445      32.112  71.678  50.690  1.00 28.24           C  
ANISOU  914  CB  PRO A 445     4130   3706   2894    -51  -1153  -1373       C  
ATOM    915  CG  PRO A 445      32.173  70.835  49.443  1.00 26.02           C  
ANISOU  915  CG  PRO A 445     3713   3402   2771    -37  -1097  -1187       C  
ATOM    916  CD  PRO A 445      33.408  71.340  48.735  1.00 26.00           C  
ANISOU  916  CD  PRO A 445     3498   3373   3007   -121  -1192  -1281       C  
ATOM    917  N   GLU A 446      34.568  73.683  51.598  1.00 36.80           N  
ANISOU  917  N   GLU A 446     5008   4811   4163   -233  -1543  -1902       N  
ATOM    918  CA  GLU A 446      35.289  74.420  52.670  1.00 42.51           C  
ANISOU  918  CA  GLU A 446     5757   5586   4809   -278  -1745  -2172       C  
ATOM    919  C   GLU A 446      35.314  75.919  52.386  1.00 42.06           C  
ANISOU  919  C   GLU A 446     5621   5368   4991   -421  -1637  -2364       C  
ATOM    920  O   GLU A 446      35.326  76.739  53.308  1.00 45.01           O  
ANISOU  920  O   GLU A 446     6093   5736   5273   -464  -1698  -2593       O  
ATOM    921  CB  GLU A 446      36.744  73.944  52.841  1.00 46.99           C  
ANISOU  921  CB  GLU A 446     6153   6269   5432   -270  -2044  -2248       C  
ATOM    922  CG  GLU A 446      36.953  72.448  53.029  1.00 51.90           C  
ANISOU  922  CG  GLU A 446     6811   7032   5876   -124  -2174  -2054       C  
ATOM    923  CD  GLU A 446      36.754  71.971  54.456  1.00 59.69           C  
ANISOU  923  CD  GLU A 446     8048   8168   6464     -5  -2339  -2081       C  
ATOM    924  OE1 GLU A 446      37.615  72.276  55.320  1.00 64.31           O  
ANISOU  924  OE1 GLU A 446     8622   8853   6959     -7  -2613  -2283       O  
ATOM    925  OE2 GLU A 446      35.734  71.288  54.710  1.00 61.27           O1-
ANISOU  925  OE2 GLU A 446     8456   8384   6440     90  -2192  -1901       O1-
ATOM    926  N   ARG A 447      35.324  76.250  51.097  1.00 39.46           N  
ANISOU  926  N   ARG A 447     5126   4903   4964   -491  -1469  -2267       N  
ATOM    927  CA  ARG A 447      35.439  77.614  50.599  1.00 39.57           C  
ANISOU  927  CA  ARG A 447     5039   4735   5261   -626  -1340  -2401       C  
ATOM    928  C   ARG A 447      34.082  78.192  50.173  1.00 35.89           C  
ANISOU  928  C   ARG A 447     4690   4125   4821   -618  -1057  -2297       C  
ATOM    929  O   ARG A 447      33.962  79.401  50.006  1.00 35.91           O  
ANISOU  929  O   ARG A 447     4668   3963   5013   -708   -936  -2415       O  
ATOM    930  CB  ARG A 447      36.378  77.635  49.386  1.00 41.34           C  
ANISOU  930  CB  ARG A 447     5008   4891   5809   -701  -1319  -2339       C  
ATOM    931  CG  ARG A 447      37.856  77.669  49.711  1.00 48.58           C  
ANISOU  931  CG  ARG A 447     5732   5870   6857   -767  -1562  -2526       C  
ATOM    932  CD  ARG A 447      38.654  78.082  48.486  1.00 54.46           C  
ANISOU  932  CD  ARG A 447     6229   6483   7980   -874  -1451  -2498       C  
ATOM    933  NE  ARG A 447      39.604  79.143  48.831  1.00 68.63           N  
ANISOU  933  NE  ARG A 447     7867   8192  10017  -1018  -1542  -2775       N  
ATOM    934  CZ  ARG A 447      40.147  80.010  47.973  1.00 73.71           C  
ANISOU  934  CZ  ARG A 447     8329   8654  11024  -1152  -1388  -2816       C  
ATOM    935  NH1 ARG A 447      39.852  79.974  46.676  1.00 71.36           N1+
ANISOU  935  NH1 ARG A 447     7998   8248  10867  -1153  -1136  -2588       N1+
ATOM    936  NH2 ARG A 447      40.998  80.928  48.419  1.00 77.95           N  
ANISOU  936  NH2 ARG A 447     8721   9112  11784  -1288  -1485  -3092       N  
ATOM    937  N   ASP A 448      33.074  77.329  50.001  1.00 32.43           N  
ANISOU  937  N   ASP A 448     4368   3738   4216   -509   -955  -2080       N  
ATOM    938  CA  ASP A 448      31.813  77.704  49.322  1.00 30.33           C  
ANISOU  938  CA  ASP A 448     4156   3342   4026   -489   -699  -1937       C  
ATOM    939  C   ASP A 448      32.081  78.450  47.991  1.00 29.68           C  
ANISOU  939  C   ASP A 448     3911   3099   4267   -571   -572  -1876       C  
ATOM    940  O   ASP A 448      31.555  79.543  47.751  1.00 29.33           O  
ANISOU  940  O   ASP A 448     3882   2890   4372   -613   -412  -1912       O  
ATOM    941  CB  ASP A 448      30.884  78.514  50.257  1.00 31.58           C  
ANISOU  941  CB  ASP A 448     4488   3432   4079   -480   -588  -2069       C  
ATOM    942  CG  ASP A 448      29.508  78.777  49.639  1.00 30.84           C  
ANISOU  942  CG  ASP A 448     4437   3217   4064   -434   -341  -1909       C  
ATOM    943  OD1 ASP A 448      28.984  77.912  48.885  1.00 27.58           O  
ANISOU  943  OD1 ASP A 448     3996   2842   3641   -370   -288  -1683       O  
ATOM    944  OD2 ASP A 448      28.956  79.860  49.915  1.00 31.69           O1-
ANISOU  944  OD2 ASP A 448     4600   3186   4255   -462   -206  -2021       O1-
ATOM    945  N   GLU A 449      32.907  77.841  47.138  1.00 28.58           N  
ANISOU  945  N   GLU A 449     3624   3004   4231   -586   -634  -1776       N  
ATOM    946  CA  GLU A 449      33.357  78.469  45.892  1.00 28.35           C  
ANISOU  946  CA  GLU A 449     3448   2837   4486   -665   -516  -1716       C  
ATOM    947  C   GLU A 449      33.373  77.515  44.718  1.00 25.70           C  
ANISOU  947  C   GLU A 449     3050   2550   4165   -615   -473  -1489       C  
ATOM    948  O   GLU A 449      33.783  76.345  44.850  1.00 24.14           O  
ANISOU  948  O   GLU A 449     2828   2498   3846   -561   -602  -1440       O  
ATOM    949  CB  GLU A 449      34.768  79.045  46.043  1.00 31.24           C  
ANISOU  949  CB  GLU A 449     3654   3168   5048   -783   -622  -1912       C  
ATOM    950  CG  GLU A 449      34.866  80.441  46.602  1.00 36.20           C  
ANISOU  950  CG  GLU A 449     4288   3647   5819   -884   -582  -2135       C  
ATOM    951  CD  GLU A 449      36.313  80.846  46.862  1.00 39.30           C  
ANISOU  951  CD  GLU A 449     4499   4027   6406  -1005   -726  -2353       C  
ATOM    952  OE1 GLU A 449      37.239  80.214  46.290  1.00 39.70           O  
ANISOU  952  OE1 GLU A 449     4387   4141   6556  -1018   -795  -2293       O  
ATOM    953  OE2 GLU A 449      36.524  81.797  47.640  1.00 42.75           O1-
ANISOU  953  OE2 GLU A 449     4945   4385   6913  -1088   -768  -2597       O1-
ATOM    954  N   TRP A 450      32.924  78.020  43.569  1.00 24.09           N  
ANISOU  954  N   TRP A 450     2829   2220   4104   -628   -292  -1351       N  
ATOM    955  CA  TRP A 450      33.028  77.296  42.307  1.00 22.32           C  
ANISOU  955  CA  TRP A 450     2548   2024   3909   -597   -235  -1157       C  
ATOM    956  C   TRP A 450      34.202  77.863  41.508  1.00 25.05           C  
ANISOU  956  C   TRP A 450     2744   2276   4497   -697   -175  -1184       C  
ATOM    957  O   TRP A 450      34.492  79.081  41.570  1.00 25.76           O  
ANISOU  957  O   TRP A 450     2797   2216   4774   -786    -96  -1288       O  
ATOM    958  CB  TRP A 450      31.746  77.461  41.482  1.00 21.22           C  
ANISOU  958  CB  TRP A 450     2499   1816   3747   -534    -85   -973       C  
ATOM    959  CG  TRP A 450      30.532  76.718  41.974  1.00 19.04           C  
ANISOU  959  CG  TRP A 450     2337   1627   3270   -434   -111   -905       C  
ATOM    960  CD1 TRP A 450      29.524  77.210  42.769  1.00 19.45           C  
ANISOU  960  CD1 TRP A 450     2489   1636   3266   -401    -66   -954       C  
ATOM    961  CD2 TRP A 450      30.202  75.356  41.702  1.00 17.22           C  
ANISOU  961  CD2 TRP A 450     2125   1524   2894   -359   -164   -783       C  
ATOM    962  CE2 TRP A 450      28.972  75.079  42.366  1.00 16.69           C  
ANISOU  962  CE2 TRP A 450     2162   1482   2697   -289   -146   -757       C  
ATOM    963  CE3 TRP A 450      30.825  74.334  40.959  1.00 16.10           C  
ANISOU  963  CE3 TRP A 450     1918   1464   2735   -346   -211   -700       C  
ATOM    964  NE1 TRP A 450      28.580  76.229  43.009  1.00 17.91           N  
ANISOU  964  NE1 TRP A 450     2365   1535   2905   -313    -81   -861       N  
ATOM    965  CZ2 TRP A 450      28.351  73.820  42.308  1.00 15.09           C  
ANISOU  965  CZ2 TRP A 450     1994   1378   2361   -217   -175   -649       C  
ATOM    966  CZ3 TRP A 450      30.207  73.079  40.902  1.00 14.46           C  
ANISOU  966  CZ3 TRP A 450     1755   1355   2384   -269   -248   -601       C  
ATOM    967  CH2 TRP A 450      28.983  72.836  41.573  1.00 14.55           C  
ANISOU  967  CH2 TRP A 450     1865   1382   2282   -210   -232   -575       C  
ATOM    968  N   HIS A 451      34.873  76.983  40.763  1.00 24.06           N  
ANISOU  968  N   HIS A 451     2532   2225   4384   -684   -191  -1096       N  
ATOM    969  CA  HIS A 451      35.974  77.363  39.885  1.00 26.66           C  
ANISOU  969  CA  HIS A 451     2717   2471   4942   -770    -96  -1097       C  
ATOM    970  C   HIS A 451      35.879  76.517  38.649  1.00 24.89           C  
ANISOU  970  C   HIS A 451     2504   2293   4660   -712     -8   -903       C  
ATOM    971  O   HIS A 451      35.675  75.298  38.761  1.00 23.14           O  
ANISOU  971  O   HIS A 451     2310   2211   4271   -630   -109   -850       O  
ATOM    972  CB  HIS A 451      37.332  77.137  40.568  1.00 29.29           C  
ANISOU  972  CB  HIS A 451     2879   2865   5385   -832   -252  -1280       C  
ATOM    973  CG  HIS A 451      37.556  78.031  41.745  1.00 33.88           C  
ANISOU  973  CG  HIS A 451     3441   3401   6030   -904   -355  -1505       C  
ATOM    974  CD2 HIS A 451      37.504  77.785  43.077  1.00 35.94           C  
ANISOU  974  CD2 HIS A 451     3750   3772   6134   -873   -562  -1655       C  
ATOM    975  ND1 HIS A 451      37.878  79.367  41.614  1.00 38.63           N  
ANISOU  975  ND1 HIS A 451     3982   3819   6876  -1022   -237  -1608       N  
ATOM    976  CE1 HIS A 451      38.015  79.906  42.814  1.00 41.44           C  
ANISOU  976  CE1 HIS A 451     4340   4174   7231  -1069   -374  -1832       C  
ATOM    977  NE2 HIS A 451      37.794  78.967  43.719  1.00 41.22           N  
ANISOU  977  NE2 HIS A 451     4386   4332   6944   -976   -577  -1863       N  
ATOM    978  N   LEU A 452      36.024  77.148  37.482  1.00 25.37           N  
ANISOU  978  N   LEU A 452     2556   2231   4853   -753    186   -798       N  
ATOM    979  CA  LEU A 452      36.004  76.416  36.214  1.00 24.85           C  
ANISOU  979  CA  LEU A 452     2517   2206   4719   -703    284   -626       C  
ATOM    980  C   LEU A 452      37.280  75.586  36.093  1.00 24.04           C  
ANISOU  980  C   LEU A 452     2258   2178   4698   -729    244   -688       C  
ATOM    981  O   LEU A 452      38.341  76.002  36.527  1.00 24.44           O  
ANISOU  981  O   LEU A 452     2153   2185   4948   -815    221   -829       O  
ATOM    982  CB  LEU A 452      35.824  77.376  35.019  1.00 27.38           C  
ANISOU  982  CB  LEU A 452     2898   2374   5131   -730    510   -486       C  
ATOM    983  CG  LEU A 452      34.409  77.962  34.798  1.00 28.16           C  
ANISOU  983  CG  LEU A 452     3162   2413   5125   -662    553   -362       C  
ATOM    984  CD1 LEU A 452      34.488  79.356  34.170  1.00 33.36           C  
ANISOU  984  CD1 LEU A 452     3847   2866   5962   -716    752   -292       C  
ATOM    985  CD2 LEU A 452      33.492  77.031  33.993  1.00 26.48           C  
ANISOU  985  CD2 LEU A 452     3064   2310   4687   -550    530   -198       C  
ATOM    986  N   VAL A 453      37.164  74.409  35.502  1.00 21.92           N  
ANISOU  986  N   VAL A 453     2022   2015   4292   -652    233   -591       N  
ATOM    987  CA  VAL A 453      38.313  73.588  35.161  1.00 22.77           C  
ANISOU  987  CA  VAL A 453     1988   2176   4488   -660    237   -623       C  
ATOM    988  C   VAL A 453      38.296  73.447  33.635  1.00 22.99           C  
ANISOU  988  C   VAL A 453     2080   2166   4489   -647    449   -473       C  
ATOM    989  O   VAL A 453      37.462  74.086  32.975  1.00 23.77           O  
ANISOU  989  O   VAL A 453     2323   2200   4508   -635    559   -354       O  
ATOM    990  CB  VAL A 453      38.311  72.233  35.931  1.00 21.48           C  
ANISOU  990  CB  VAL A 453     1804   2164   4193   -574     33   -663       C  
ATOM    991  CG1 VAL A 453      38.370  72.471  37.434  1.00 22.20           C  
ANISOU  991  CG1 VAL A 453     1860   2294   4281   -583   -169   -806       C  
ATOM    992  CG2 VAL A 453      37.102  71.377  35.592  1.00 19.36           C  
ANISOU  992  CG2 VAL A 453     1704   1967   3684   -476     18   -536       C  
ATOM    993  N   ALA A 454      39.188  72.635  33.069  1.00 22.54           N  
ANISOU  993  N   ALA A 454     1926   2149   4489   -640    506   -476       N  
ATOM    994  CA  ALA A 454      39.194  72.376  31.632  1.00 22.14           C  
ANISOU  994  CA  ALA A 454     1960   2080   4373   -619    709   -348       C  
ATOM    995  C   ALA A 454      37.814  71.926  31.134  1.00 20.32           C  
ANISOU  995  C   ALA A 454     1943   1914   3864   -528    674   -222       C  
ATOM    996  O   ALA A 454      37.164  71.085  31.792  1.00 18.37           O  
ANISOU  996  O   ALA A 454     1730   1765   3485   -462    495   -245       O  
ATOM    997  CB  ALA A 454      40.261  71.353  31.267  1.00 22.74           C  
ANISOU  997  CB  ALA A 454     1902   2205   4533   -606    752   -394       C  
ATOM    998  N   PRO A 455      37.354  72.478  29.972  1.00 20.38           N  
ANISOU  998  N   PRO A 455     2096   1863   3784   -521    841    -85       N  
ATOM    999  CA  PRO A 455      36.097  71.971  29.402  1.00 18.97           C  
ANISOU  999  CA  PRO A 455     2100   1759   3349   -430    785     22       C  
ATOM   1000  C   PRO A 455      36.271  70.581  28.789  1.00 18.68           C  
ANISOU 1000  C   PRO A 455     2082   1825   3191   -377    780     14       C  
ATOM   1001  O   PRO A 455      37.398  70.184  28.428  1.00 19.21           O  
ANISOU 1001  O   PRO A 455     2053   1884   3363   -405    894    -33       O  
ATOM   1002  CB  PRO A 455      35.759  73.015  28.323  1.00 19.96           C  
ANISOU 1002  CB  PRO A 455     2366   1790   3428   -433    960    169       C  
ATOM   1003  CG  PRO A 455      37.086  73.568  27.890  1.00 22.22           C  
ANISOU 1003  CG  PRO A 455     2558   1973   3912   -518   1179    156       C  
ATOM   1004  CD  PRO A 455      37.932  73.571  29.148  1.00 22.73           C  
ANISOU 1004  CD  PRO A 455     2402   2025   4210   -589   1081    -16       C  
ATOM   1005  N   MET A 456      35.167  69.845  28.669  1.00 17.39           N  
ANISOU 1005  N   MET A 456     2030   1745   2832   -304    659     49       N  
ATOM   1006  CA  MET A 456      35.169  68.576  27.967  1.00 17.35           C  
ANISOU 1006  CA  MET A 456     2071   1821   2700   -255    661     39       C  
ATOM   1007  C   MET A 456      35.497  68.837  26.519  1.00 19.39           C  
ANISOU 1007  C   MET A 456     2440   2055   2872   -256    862    118       C  
ATOM   1008  O   MET A 456      35.391  69.978  26.032  1.00 20.69           O  
ANISOU 1008  O   MET A 456     2682   2148   3031   -276    973    216       O  
ATOM   1009  CB  MET A 456      33.798  67.878  28.040  1.00 16.21           C  
ANISOU 1009  CB  MET A 456     2027   1753   2379   -189    499     59       C  
ATOM   1010  CG  MET A 456      33.345  67.524  29.439  1.00 15.00           C  
ANISOU 1010  CG  MET A 456     1797   1624   2279   -178    326     -2       C  
ATOM   1011  SD  MET A 456      31.737  66.720  29.432  1.00 15.00           S  
ANISOU 1011  SD  MET A 456     1894   1690   2115   -115    179     24       S  
ATOM   1012  CE  MET A 456      30.671  68.145  29.088  1.00 13.50           C  
ANISOU 1012  CE  MET A 456     1800   1455   1874   -105    184    134       C  
ATOM   1013  N   LEU A 457      35.896  67.779  25.831  1.00 19.40           N  
ANISOU 1013  N   LEU A 457     2462   2109   2800   -230    922     78       N  
ATOM   1014  CA  LEU A 457      36.086  67.821  24.377  1.00 21.42           C  
ANISOU 1014  CA  LEU A 457     2867   2365   2907   -215   1111    145       C  
ATOM   1015  C   LEU A 457      34.773  67.930  23.564  1.00 21.60           C  
ANISOU 1015  C   LEU A 457     3107   2444   2656   -153   1034    241       C  
ATOM   1016  O   LEU A 457      34.804  68.225  22.376  1.00 22.60           O  
ANISOU 1016  O   LEU A 457     3395   2572   2620   -132   1174    324       O  
ATOM   1017  CB  LEU A 457      36.845  66.564  23.948  1.00 22.19           C  
ANISOU 1017  CB  LEU A 457     2924   2502   3006   -200   1191     47       C  
ATOM   1018  CG  LEU A 457      38.171  66.292  24.676  1.00 22.38           C  
ANISOU 1018  CG  LEU A 457     2713   2479   3311   -241   1249    -53       C  
ATOM   1019  CD1 LEU A 457      38.738  64.969  24.201  1.00 23.24           C  
ANISOU 1019  CD1 LEU A 457     2797   2622   3412   -203   1319   -143       C  
ATOM   1020  CD2 LEU A 457      39.169  67.422  24.452  1.00 24.54           C  
ANISOU 1020  CD2 LEU A 457     2910   2652   3763   -314   1465    -16       C  
ATOM   1021  N   THR A 458      33.641  67.689  24.217  1.00 20.28           N  
ANISOU 1021  N   THR A 458     2939   2324   2442   -120    811    230       N  
ATOM   1022  CA  THR A 458      32.336  67.586  23.576  1.00 20.63           C  
ANISOU 1022  CA  THR A 458     3140   2435   2264    -57    686    290       C  
ATOM   1023  C   THR A 458      31.314  68.326  24.441  1.00 19.76           C  
ANISOU 1023  C   THR A 458     2994   2299   2215    -45    533    340       C  
ATOM   1024  O   THR A 458      31.330  68.233  25.682  1.00 16.87           O  
ANISOU 1024  O   THR A 458     2491   1912   2007    -72    452    275       O  
ATOM   1025  CB  THR A 458      31.877  66.116  23.499  1.00 21.30           C  
ANISOU 1025  CB  THR A 458     3228   2607   2258    -28    560    179       C  
ATOM   1026  CG2 THR A 458      30.759  65.913  22.456  1.00 22.94           C  
ANISOU 1026  CG2 THR A 458     3608   2893   2215     31    458    216       C  
ATOM   1027  OG1 THR A 458      32.999  65.287  23.166  1.00 22.84           O  
ANISOU 1027  OG1 THR A 458     3387   2802   2489    -46    699     91       O  
ATOM   1028  N   ARG A 459      30.425  69.060  23.775  1.00 19.70           N  
ANISOU 1028  N   ARG A 459     3117   2294   2074      6    496    460       N  
ATOM   1029  CA  ARG A 459      29.250  69.612  24.454  1.00 19.14           C  
ANISOU 1029  CA  ARG A 459     3017   2206   2049     38    341    502       C  
ATOM   1030  C   ARG A 459      28.341  68.447  24.816  1.00 17.65           C  
ANISOU 1030  C   ARG A 459     2783   2104   1819     61    154    408       C  
ATOM   1031  O   ARG A 459      28.075  67.580  23.968  1.00 17.59           O  
ANISOU 1031  O   ARG A 459     2852   2177   1654     89    103    373       O  
ATOM   1032  CB  ARG A 459      28.522  70.586  23.536  1.00 20.90           C  
ANISOU 1032  CB  ARG A 459     3388   2412   2141    106    337    661       C  
ATOM   1033  CG  ARG A 459      29.407  71.689  23.006  1.00 24.07           C  
ANISOU 1033  CG  ARG A 459     3864   2712   2570     85    555    776       C  
ATOM   1034  CD  ARG A 459      28.632  72.590  22.061  1.00 27.89           C  
ANISOU 1034  CD  ARG A 459     4518   3177   2902    175    541    959       C  
ATOM   1035  NE  ARG A 459      29.400  73.786  21.741  1.00 32.66           N  
ANISOU 1035  NE  ARG A 459     5184   3645   3580    151    768   1087       N  
ATOM   1036  CZ  ARG A 459      29.115  74.646  20.761  1.00 36.74           C  
ANISOU 1036  CZ  ARG A 459     5881   4117   3961    226    837   1279       C  
ATOM   1037  NH1 ARG A 459      28.061  74.466  19.970  1.00 39.13           N1+
ANISOU 1037  NH1 ARG A 459     6323   4519   4026    338    668   1363       N1+
ATOM   1038  NH2 ARG A 459      29.893  75.699  20.570  1.00 37.77           N  
ANISOU 1038  NH2 ARG A 459     6053   4098   4200    189   1075   1390       N  
ATOM   1039  N   ARG A 460      27.866  68.416  26.059  1.00 15.79           N  
ANISOU 1039  N   ARG A 460     2429   1846   1724     47     62    362       N  
ATOM   1040  CA  ARG A 460      27.042  67.289  26.534  1.00 15.36           C  
ANISOU 1040  CA  ARG A 460     2318   1849   1669     59    -83    276       C  
ATOM   1041  C   ARG A 460      26.000  67.759  27.534  1.00 14.98           C  
ANISOU 1041  C   ARG A 460     2199   1767   1725     75   -175    293       C  
ATOM   1042  O   ARG A 460      26.342  68.292  28.594  1.00 15.63           O  
ANISOU 1042  O   ARG A 460     2215   1790   1934     45   -131    279       O  
ATOM   1043  CB  ARG A 460      27.898  66.198  27.235  1.00 14.12           C  
ANISOU 1043  CB  ARG A 460     2073   1700   1591     17    -54    163       C  
ATOM   1044  CG  ARG A 460      29.027  65.571  26.420  1.00 14.65           C  
ANISOU 1044  CG  ARG A 460     2175   1789   1602      1     57    119       C  
ATOM   1045  CD  ARG A 460      29.812  64.570  27.283  1.00 13.44           C  
ANISOU 1045  CD  ARG A 460     1911   1627   1568    -23     66     21       C  
ATOM   1046  NE  ARG A 460      30.974  64.051  26.544  1.00 14.41           N  
ANISOU 1046  NE  ARG A 460     2044   1754   1677    -33    196    -24       N  
ATOM   1047  CZ  ARG A 460      30.950  63.002  25.728  1.00 15.32           C  
ANISOU 1047  CZ  ARG A 460     2218   1907   1697    -16    207    -87       C  
ATOM   1048  NH1 ARG A 460      29.815  62.324  25.519  1.00 15.42           N1+
ANISOU 1048  NH1 ARG A 460     2278   1958   1623      5     80   -119       N1+
ATOM   1049  NH2 ARG A 460      32.064  62.627  25.117  1.00 15.40           N  
ANISOU 1049  NH2 ARG A 460     2230   1908   1713    -23    353   -130       N  
ATOM   1050  N   ILE A 461      24.727  67.555  27.186  1.00 15.55           N  
ANISOU 1050  N   ILE A 461     2282   1878   1749    122   -302    311       N  
ATOM   1051  CA  ILE A 461      23.608  67.732  28.107  1.00 14.92           C  
ANISOU 1051  CA  ILE A 461     2115   1770   1784    139   -382    309       C  
ATOM   1052  C   ILE A 461      22.961  66.344  28.223  1.00 14.30           C  
ANISOU 1052  C   ILE A 461     1982   1744   1707    129   -478    216       C  
ATOM   1053  O   ILE A 461      23.101  65.512  27.319  1.00 14.69           O  
ANISOU 1053  O   ILE A 461     2079   1852   1650    127   -516    171       O  
ATOM   1054  CB  ILE A 461      22.630  68.843  27.611  1.00 16.80           C  
ANISOU 1054  CB  ILE A 461     2382   1983   2018    208   -439    420       C  
ATOM   1055  CG1 ILE A 461      21.759  68.364  26.440  1.00 18.37           C  
ANISOU 1055  CG1 ILE A 461     2624   2265   2091    262   -586    435       C  
ATOM   1056  CG2 ILE A 461      23.416  70.037  27.098  1.00 17.10           C  
ANISOU 1056  CG2 ILE A 461     2511   1963   2023    217   -325    523       C  
ATOM   1057  CD1 ILE A 461      20.368  67.916  26.822  1.00 23.00           C  
ANISOU 1057  CD1 ILE A 461     3095   2867   2777    285   -725    391       C  
ATOM   1058  N   GLY A 462      22.259  66.083  29.320  1.00 14.49           N  
ANISOU 1058  N   GLY A 462     1913   1737   1856    121   -501    182       N  
ATOM   1059  CA  GLY A 462      21.732  64.733  29.580  1.00 13.74           C  
ANISOU 1059  CA  GLY A 462     1758   1662   1800     99   -555     97       C  
ATOM   1060  C   GLY A 462      22.898  63.754  29.663  1.00 13.51           C  
ANISOU 1060  C   GLY A 462     1754   1644   1735     61   -492     33       C  
ATOM   1061  O   GLY A 462      22.790  62.574  29.267  1.00 13.26           O  
ANISOU 1061  O   GLY A 462     1717   1633   1688     46   -528    -39       O  
ATOM   1062  N   VAL A 463      24.001  64.282  30.186  1.00 12.50           N  
ANISOU 1062  N   VAL A 463     1642   1492   1615     48   -402     53       N  
ATOM   1063  CA  VAL A 463      25.273  63.583  30.322  1.00 12.08           C  
ANISOU 1063  CA  VAL A 463     1593   1443   1554     24   -339      5       C  
ATOM   1064  C   VAL A 463      25.289  62.739  31.609  1.00 11.36           C  
ANISOU 1064  C   VAL A 463     1445   1324   1547     17   -338    -31       C  
ATOM   1065  O   VAL A 463      24.884  63.211  32.653  1.00 13.00           O  
ANISOU 1065  O   VAL A 463     1629   1505   1806     21   -335     -9       O  
ATOM   1066  CB  VAL A 463      26.450  64.603  30.278  1.00 11.26           C  
ANISOU 1066  CB  VAL A 463     1508   1322   1448     11   -253     38       C  
ATOM   1067  CG1 VAL A 463      26.405  65.627  31.445  1.00 11.70           C  
ANISOU 1067  CG1 VAL A 463     1528   1331   1587      3   -237     63       C  
ATOM   1068  CG2 VAL A 463      27.800  63.891  30.265  1.00 11.36           C  
ANISOU 1068  CG2 VAL A 463     1499   1340   1477     -7   -190    -15       C  
ATOM   1069  N   GLY A 464      25.759  61.497  31.507  1.00 11.07           N  
ANISOU 1069  N   GLY A 464     1401   1288   1517     13   -330    -84       N  
ATOM   1070  CA  GLY A 464      25.993  60.654  32.677  1.00 10.92           C  
ANISOU 1070  CA  GLY A 464     1349   1235   1565     21   -318    -96       C  
ATOM   1071  C   GLY A 464      27.410  60.870  33.194  1.00 11.26           C  
ANISOU 1071  C   GLY A 464     1375   1282   1620     29   -285    -96       C  
ATOM   1072  O   GLY A 464      28.364  60.949  32.419  1.00 12.46           O  
ANISOU 1072  O   GLY A 464     1525   1450   1759     23   -248   -119       O  
ATOM   1073  N   VAL A 465      27.545  60.967  34.509  1.00 10.38           N  
ANISOU 1073  N   VAL A 465     1251   1158   1535     44   -299    -77       N  
ATOM   1074  CA  VAL A 465      28.848  61.226  35.115  1.00 11.03           C  
ANISOU 1074  CA  VAL A 465     1301   1252   1638     54   -305    -91       C  
ATOM   1075  C   VAL A 465      29.073  60.190  36.213  1.00 11.61           C  
ANISOU 1075  C   VAL A 465     1373   1312   1726    100   -337    -78       C  
ATOM   1076  O   VAL A 465      28.158  59.894  36.999  1.00 11.65           O  
ANISOU 1076  O   VAL A 465     1420   1296   1710    115   -339    -43       O  
ATOM   1077  CB  VAL A 465      28.942  62.688  35.659  1.00 11.56           C  
ANISOU 1077  CB  VAL A 465     1367   1326   1699     31   -311    -89       C  
ATOM   1078  CG1 VAL A 465      30.247  62.901  36.427  1.00 11.26           C  
ANISOU 1078  CG1 VAL A 465     1278   1303   1697     36   -346   -126       C  
ATOM   1079  CG2 VAL A 465      28.836  63.692  34.499  1.00 11.01           C  
ANISOU 1079  CG2 VAL A 465     1307   1251   1625     -3   -263    -78       C  
ATOM   1080  N   ALA A 466      30.286  59.645  36.263  1.00 12.65           N  
ANISOU 1080  N   ALA A 466     1456   1448   1902    130   -353    -97       N  
ATOM   1081  CA  ALA A 466      30.696  58.746  37.331  1.00 13.22           C  
ANISOU 1081  CA  ALA A 466     1530   1508   1985    193   -401    -67       C  
ATOM   1082  C   ALA A 466      32.167  58.990  37.709  1.00 13.31           C  
ANISOU 1082  C   ALA A 466     1460   1552   2045    221   -464    -97       C  
ATOM   1083  O   ALA A 466      32.936  59.554  36.939  1.00 12.69           O  
ANISOU 1083  O   ALA A 466     1309   1487   2026    185   -435   -147       O  
ATOM   1084  CB  ALA A 466      30.485  57.291  36.897  1.00 16.39           C  
ANISOU 1084  CB  ALA A 466     1939   1852   2436    223   -361    -54       C  
ATOM   1085  N   VAL A 467      32.535  58.555  38.904  1.00 12.91           N  
ANISOU 1085  N   VAL A 467     1422   1513   1970    287   -548    -64       N  
ATOM   1086  CA  VAL A 467      33.924  58.663  39.397  1.00 13.75           C  
ANISOU 1086  CA  VAL A 467     1433   1657   2134    328   -648    -97       C  
ATOM   1087  C   VAL A 467      34.387  57.254  39.762  1.00 14.48           C  
ANISOU 1087  C   VAL A 467     1515   1717   2270    430   -687    -38       C  
ATOM   1088  O   VAL A 467      33.665  56.515  40.422  1.00 14.72           O  
ANISOU 1088  O   VAL A 467     1649   1716   2228    479   -684     42       O  
ATOM   1089  CB  VAL A 467      34.018  59.568  40.646  1.00 13.97           C  
ANISOU 1089  CB  VAL A 467     1494   1743   2071    331   -759   -116       C  
ATOM   1090  CG1 VAL A 467      35.427  59.553  41.240  1.00 15.41           C  
ANISOU 1090  CG1 VAL A 467     1566   1971   2318    382   -902   -159       C  
ATOM   1091  CG2 VAL A 467      33.557  60.980  40.313  1.00 13.62           C  
ANISOU 1091  CG2 VAL A 467     1459   1706   2010    235   -708   -174       C  
ATOM   1092  N   LEU A 468      35.594  56.908  39.321  1.00 14.61           N  
ANISOU 1092  N   LEU A 468     1401   1728   2422    463   -705    -75       N  
ATOM   1093  CA  LEU A 468      36.211  55.649  39.658  1.00 16.25           C  
ANISOU 1093  CA  LEU A 468     1574   1896   2704    574   -751    -22       C  
ATOM   1094  C   LEU A 468      37.692  55.925  39.744  1.00 16.39           C  
ANISOU 1094  C   LEU A 468     1419   1953   2855    609   -847    -81       C  
ATOM   1095  O   LEU A 468      38.283  56.525  38.840  1.00 15.80           O  
ANISOU 1095  O   LEU A 468     1230   1882   2891    541   -776   -166       O  
ATOM   1096  CB  LEU A 468      35.924  54.585  38.594  1.00 16.75           C  
ANISOU 1096  CB  LEU A 468     1644   1867   2853    577   -610    -18       C  
ATOM   1097  CG  LEU A 468      36.576  53.189  38.766  1.00 20.02           C  
ANISOU 1097  CG  LEU A 468     2014   2205   3388    696   -621     34       C  
ATOM   1098  CD1 LEU A 468      36.184  52.520  40.065  1.00 23.25           C  
ANISOU 1098  CD1 LEU A 468     2532   2591   3711    792   -707    161       C  
ATOM   1099  CD2 LEU A 468      36.145  52.324  37.607  1.00 21.86           C  
ANISOU 1099  CD2 LEU A 468     2268   2342   3696    668   -463     -1       C  
ATOM   1100  N   ASN A 469      38.286  55.483  40.842  1.00 17.79           N  
ANISOU 1100  N   ASN A 469     1576   2157   3026    719  -1007    -30       N  
ATOM   1101  CA  ASN A 469      39.722  55.610  41.035  1.00 19.06           C  
ANISOU 1101  CA  ASN A 469     1545   2356   3341    771  -1134    -86       C  
ATOM   1102  C   ASN A 469      40.198  57.072  40.879  1.00 19.28           C  
ANISOU 1102  C   ASN A 469     1466   2448   3411    658  -1163   -211       C  
ATOM   1103  O   ASN A 469      41.259  57.347  40.308  1.00 19.68           O  
ANISOU 1103  O   ASN A 469     1323   2493   3662    634  -1145   -294       O  
ATOM   1104  CB  ASN A 469      40.503  54.633  40.126  1.00 19.40           C  
ANISOU 1104  CB  ASN A 469     1451   2318   3602    826  -1039    -93       C  
ATOM   1105  CG  ASN A 469      41.985  54.592  40.467  1.00 21.20           C  
ANISOU 1105  CG  ASN A 469     1458   2576   4022    907  -1184   -136       C  
ATOM   1106  ND2 ASN A 469      42.838  54.431  39.455  1.00 21.60           N  
ANISOU 1106  ND2 ASN A 469     1330   2576   4301    893  -1064   -209       N  
ATOM   1107  OD1 ASN A 469      42.356  54.704  41.635  1.00 22.74           O  
ANISOU 1107  OD1 ASN A 469     1641   2840   4158    985  -1404   -109       O  
ATOM   1108  N   ARG A 470      39.372  57.990  41.406  1.00 19.11           N  
ANISOU 1108  N   ARG A 470     1574   2471   3216    589  -1187   -223       N  
ATOM   1109  CA  ARG A 470      39.620  59.445  41.388  1.00 19.87           C  
ANISOU 1109  CA  ARG A 470     1605   2608   3336    477  -1206   -337       C  
ATOM   1110  C   ARG A 470      39.847  60.024  39.979  1.00 18.47           C  
ANISOU 1110  C   ARG A 470     1330   2378   3309    369  -1016   -398       C  
ATOM   1111  O   ARG A 470      40.650  60.959  39.771  1.00 19.44           O  
ANISOU 1111  O   ARG A 470     1309   2506   3571    295  -1019   -497       O  
ATOM   1112  CB  ARG A 470      40.753  59.803  42.363  1.00 23.28           C  
ANISOU 1112  CB  ARG A 470     1902   3112   3832    518  -1435   -415       C  
ATOM   1113  CG  ARG A 470      40.268  59.740  43.803  1.00 25.38           C  
ANISOU 1113  CG  ARG A 470     2332   3449   3862    591  -1612   -373       C  
ATOM   1114  CD  ARG A 470      41.335  59.250  44.717  1.00 29.58           C  
ANISOU 1114  CD  ARG A 470     2764   4047   4428    714  -1860   -378       C  
ATOM   1115  NE  ARG A 470      42.120  60.348  45.235  1.00 30.71           N  
ANISOU 1115  NE  ARG A 470     2780   4261   4628    654  -2030   -535       N  
ATOM   1116  CZ  ARG A 470      42.924  60.257  46.285  1.00 37.02           C  
ANISOU 1116  CZ  ARG A 470     3517   5150   5399    746  -2306   -577       C  
ATOM   1117  NH1 ARG A 470      43.067  59.110  46.953  1.00 38.34           N1+
ANISOU 1117  NH1 ARG A 470     3750   5347   5470    916  -2443   -447       N1+
ATOM   1118  NH2 ARG A 470      43.598  61.332  46.673  1.00 41.41           N  
ANISOU 1118  NH2 ARG A 470     3943   5761   6029    668  -2455   -751       N  
ATOM   1119  N   LEU A 471      39.130  59.451  39.028  1.00 16.41           N  
ANISOU 1119  N   LEU A 471     1156   2063   3016    359   -850   -341       N  
ATOM   1120  CA  LEU A 471      39.015  59.969  37.676  1.00 15.49           C  
ANISOU 1120  CA  LEU A 471     1025   1905   2956    266   -659   -372       C  
ATOM   1121  C   LEU A 471      37.537  60.186  37.393  1.00 14.31           C  
ANISOU 1121  C   LEU A 471     1062   1744   2631    224   -582   -319       C  
ATOM   1122  O   LEU A 471      36.702  59.428  37.869  1.00 13.69           O  
ANISOU 1122  O   LEU A 471     1096   1663   2443    277   -616   -253       O  
ATOM   1123  CB  LEU A 471      39.603  58.985  36.650  1.00 15.49           C  
ANISOU 1123  CB  LEU A 471      948   1854   3084    304   -536   -373       C  
ATOM   1124  CG  LEU A 471      41.091  58.613  36.864  1.00 17.37           C  
ANISOU 1124  CG  LEU A 471      970   2089   3540    365   -598   -422       C  
ATOM   1125  CD1 LEU A 471      41.503  57.543  35.873  1.00 17.51           C  
ANISOU 1125  CD1 LEU A 471      938   2042   3672    413   -451   -422       C  
ATOM   1126  CD2 LEU A 471      41.962  59.842  36.738  1.00 18.04           C  
ANISOU 1126  CD2 LEU A 471      899   2186   3769    276   -586   -513       C  
ATOM   1127  N   LEU A 472      37.238  61.229  36.615  1.00 13.97           N  
ANISOU 1127  N   LEU A 472     1041   1687   2580    132   -473   -342       N  
ATOM   1128  CA  LEU A 472      35.851  61.644  36.349  1.00 13.29           C  
ANISOU 1128  CA  LEU A 472     1107   1594   2349     94   -420   -296       C  
ATOM   1129  C   LEU A 472      35.496  61.277  34.922  1.00 13.42           C  
ANISOU 1129  C   LEU A 472     1169   1581   2349     75   -278   -276       C  
ATOM   1130  O   LEU A 472      36.265  61.558  34.013  1.00 14.77           O  
ANISOU 1130  O   LEU A 472     1276   1735   2601     43   -173   -307       O  
ATOM   1131  CB  LEU A 472      35.680  63.159  36.578  1.00 12.99           C  
ANISOU 1131  CB  LEU A 472     1078   1554   2303     19   -418   -326       C  
ATOM   1132  CG  LEU A 472      34.320  63.830  36.325  1.00 12.54           C  
ANISOU 1132  CG  LEU A 472     1151   1481   2133    -15   -365   -280       C  
ATOM   1133  CD1 LEU A 472      33.384  63.595  37.503  1.00 12.23           C  
ANISOU 1133  CD1 LEU A 472     1201   1463   1983     24   -455   -255       C  
ATOM   1134  CD2 LEU A 472      34.596  65.341  36.191  1.00 13.66           C  
ANISOU 1134  CD2 LEU A 472     1262   1589   2339    -92   -318   -317       C  
ATOM   1135  N   TYR A 473      34.331  60.650  34.738  1.00 12.84           N  
ANISOU 1135  N   TYR A 473     1207   1502   2169     94   -271   -233       N  
ATOM   1136  CA  TYR A 473      33.906  60.194  33.419  1.00 13.04           C  
ANISOU 1136  CA  TYR A 473     1290   1511   2154     81   -170   -233       C  
ATOM   1137  C   TYR A 473      32.632  60.923  33.027  1.00 12.16           C  
ANISOU 1137  C   TYR A 473     1281   1408   1931     42   -161   -198       C  
ATOM   1138  O   TYR A 473      31.711  61.025  33.823  1.00 12.32           O  
ANISOU 1138  O   TYR A 473     1343   1431   1907     49   -228   -167       O  
ATOM   1139  CB  TYR A 473      33.651  58.668  33.397  1.00 12.99           C  
ANISOU 1139  CB  TYR A 473     1305   1476   2155    136   -178   -235       C  
ATOM   1140  CG  TYR A 473      34.937  57.901  33.616  1.00 13.51           C  
ANISOU 1140  CG  TYR A 473     1263   1521   2350    191   -175   -262       C  
ATOM   1141  CD1 TYR A 473      35.472  57.737  34.918  1.00 14.00           C  
ANISOU 1141  CD1 TYR A 473     1261   1592   2467    247   -291   -238       C  
ATOM   1142  CD2 TYR A 473      35.623  57.340  32.534  1.00 14.40           C  
ANISOU 1142  CD2 TYR A 473     1339   1605   2528    198    -61   -314       C  
ATOM   1143  CE1 TYR A 473      36.665  57.026  35.111  1.00 15.19           C  
ANISOU 1143  CE1 TYR A 473     1294   1722   2755    314   -310   -256       C  
ATOM   1144  CE2 TYR A 473      36.799  56.637  32.716  1.00 15.25           C  
ANISOU 1144  CE2 TYR A 473     1327   1682   2785    258    -50   -341       C  
ATOM   1145  CZ  TYR A 473      37.314  56.484  34.008  1.00 16.14           C  
ANISOU 1145  CZ  TYR A 473     1358   1803   2972    319   -184   -307       C  
ATOM   1146  OH  TYR A 473      38.484  55.782  34.152  1.00 17.30           O  
ANISOU 1146  OH  TYR A 473     1370   1918   3285    393   -189   -329       O  
ATOM   1147  N   ALA A 474      32.608  61.417  31.802  1.00 12.62           N  
ANISOU 1147  N   ALA A 474     1379   1469   1947     10    -72   -198       N  
ATOM   1148  CA  ALA A 474      31.404  62.007  31.198  1.00 12.53           C  
ANISOU 1148  CA  ALA A 474     1465   1469   1827     -9    -76   -157       C  
ATOM   1149  C   ALA A 474      30.985  61.083  30.051  1.00 12.93           C  
ANISOU 1149  C   ALA A 474     1582   1532   1799      3    -48   -184       C  
ATOM   1150  O   ALA A 474      31.785  60.770  29.150  1.00 14.53           O  
ANISOU 1150  O   ALA A 474     1792   1736   1993      3     45   -220       O  
ATOM   1151  CB  ALA A 474      31.700  63.423  30.721  1.00 12.13           C  
ANISOU 1151  CB  ALA A 474     1429   1408   1772    -46     -7   -121       C  
ATOM   1152  N   VAL A 475      29.730  60.648  30.094  1.00 13.15           N  
ANISOU 1152  N   VAL A 475     1653   1566   1777     11   -124   -180       N  
ATOM   1153  CA  VAL A 475      29.242  59.537  29.283  1.00 13.46           C  
ANISOU 1153  CA  VAL A 475     1737   1609   1769     18   -133   -238       C  
ATOM   1154  C   VAL A 475      27.942  59.913  28.537  1.00 14.22           C  
ANISOU 1154  C   VAL A 475     1902   1739   1761      9   -201   -225       C  
ATOM   1155  O   VAL A 475      26.946  60.297  29.157  1.00 13.38           O  
ANISOU 1155  O   VAL A 475     1775   1628   1682      8   -274   -185       O  
ATOM   1156  CB  VAL A 475      29.026  58.237  30.134  1.00 12.78           C  
ANISOU 1156  CB  VAL A 475     1605   1475   1776     36   -169   -269       C  
ATOM   1157  CG1 VAL A 475      28.399  57.121  29.307  1.00 13.18           C  
ANISOU 1157  CG1 VAL A 475     1694   1509   1805     28   -179   -348       C  
ATOM   1158  CG2 VAL A 475      30.329  57.742  30.741  1.00 13.45           C  
ANISOU 1158  CG2 VAL A 475     1622   1529   1959     66   -123   -277       C  
ATOM   1159  N   GLY A 476      27.987  59.789  27.211  1.00 15.69           N  
ANISOU 1159  N   GLY A 476     2170   1962   1829      9   -177   -262       N  
ATOM   1160  CA  GLY A 476      26.850  60.059  26.314  1.00 15.88           C  
ANISOU 1160  CA  GLY A 476     2268   2035   1730     14   -269   -260       C  
ATOM   1161  C   GLY A 476      26.326  61.478  26.424  1.00 16.13           C  
ANISOU 1161  C   GLY A 476     2314   2081   1733     28   -306   -150       C  
ATOM   1162  O   GLY A 476      27.076  62.414  26.677  1.00 17.12           O  
ANISOU 1162  O   GLY A 476     2438   2186   1880     26   -221    -82       O  
ATOM   1163  N   GLY A 477      25.021  61.623  26.232  1.00 17.01           N  
ANISOU 1163  N   GLY A 477     2426   2217   1820     42   -432   -139       N  
ATOM   1164  CA  GLY A 477      24.345  62.914  26.270  1.00 16.14           C  
ANISOU 1164  CA  GLY A 477     2324   2110   1699     71   -479    -33       C  
ATOM   1165  C   GLY A 477      23.985  63.404  24.882  1.00 17.20           C  
ANISOU 1165  C   GLY A 477     2576   2308   1652    112   -538      8       C  
ATOM   1166  O   GLY A 477      23.917  62.626  23.943  1.00 17.61           O  
ANISOU 1166  O   GLY A 477     2696   2415   1581    114   -583    -71       O  
ATOM   1167  N   PHE A 478      23.758  64.711  24.777  1.00 18.47           N  
ANISOU 1167  N   PHE A 478     2770   2455   1792    150   -536    132       N  
ATOM   1168  CA  PHE A 478      23.303  65.381  23.563  1.00 20.09           C  
ANISOU 1168  CA  PHE A 478     3098   2713   1823    212   -605    214       C  
ATOM   1169  C   PHE A 478      24.126  66.664  23.386  1.00 20.03           C  
ANISOU 1169  C   PHE A 478     3171   2653   1786    228   -456    349       C  
ATOM   1170  O   PHE A 478      24.258  67.458  24.312  1.00 19.90           O  
ANISOU 1170  O   PHE A 478     3081   2557   1924    214   -393    402       O  
ATOM   1171  CB  PHE A 478      21.795  65.679  23.688  1.00 21.00           C  
ANISOU 1171  CB  PHE A 478     3140   2842   1998    260   -789    243       C  
ATOM   1172  CG  PHE A 478      21.174  66.351  22.483  1.00 23.32           C  
ANISOU 1172  CG  PHE A 478     3549   3197   2115    346   -910    339       C  
ATOM   1173  CD1 PHE A 478      21.085  65.708  21.237  1.00 25.55           C  
ANISOU 1173  CD1 PHE A 478     3954   3582   2172    369  -1007    280       C  
ATOM   1174  CD2 PHE A 478      20.660  67.657  22.591  1.00 24.47           C  
ANISOU 1174  CD2 PHE A 478     3691   3295   2311    414   -931    490       C  
ATOM   1175  CE1 PHE A 478      20.508  66.343  20.139  1.00 27.90           C  
ANISOU 1175  CE1 PHE A 478     4377   3948   2276    463  -1140    378       C  
ATOM   1176  CE2 PHE A 478      20.079  68.296  21.486  1.00 27.34           C  
ANISOU 1176  CE2 PHE A 478     4169   3712   2507    514  -1055    602       C  
ATOM   1177  CZ  PHE A 478      20.003  67.637  20.256  1.00 28.74           C  
ANISOU 1177  CZ  PHE A 478     4477   4007   2436    541  -1169    551       C  
ATOM   1178  N   ASP A 479      24.673  66.857  22.191  1.00 22.14           N  
ANISOU 1178  N   ASP A 479     3598   2959   1855    254   -387    399       N  
ATOM   1179  CA  ASP A 479      25.572  67.978  21.921  1.00 22.87           C  
ANISOU 1179  CA  ASP A 479     3775   2986   1929    257   -204    526       C  
ATOM   1180  C   ASP A 479      24.892  69.204  21.275  1.00 25.25           C  
ANISOU 1180  C   ASP A 479     4186   3271   2137    343   -251    703       C  
ATOM   1181  O   ASP A 479      25.567  70.162  20.893  1.00 25.54           O  
ANISOU 1181  O   ASP A 479     4318   3241   2145    352    -88    828       O  
ATOM   1182  CB  ASP A 479      26.780  67.516  21.091  1.00 23.48           C  
ANISOU 1182  CB  ASP A 479     3961   3086   1874    229    -31    490       C  
ATOM   1183  CG  ASP A 479      26.422  67.137  19.644  1.00 25.66           C  
ANISOU 1183  CG  ASP A 479     4431   3467   1852    289    -94    496       C  
ATOM   1184  OD1 ASP A 479      25.301  67.388  19.170  1.00 26.70           O  
ANISOU 1184  OD1 ASP A 479     4623   3657   1865    361   -282    552       O  
ATOM   1185  OD2 ASP A 479      27.293  66.575  18.975  1.00 26.69           O1-
ANISOU 1185  OD2 ASP A 479     4652   3624   1865    268     44    437       O1-
ATOM   1186  N   GLY A 480      23.566  69.160  21.161  1.00 25.48           N  
ANISOU 1186  N   GLY A 480     4190   3352   2139    408   -470    715       N  
ATOM   1187  CA  GLY A 480      22.836  70.213  20.475  1.00 27.58           C  
ANISOU 1187  CA  GLY A 480     4558   3613   2309    514   -551    886       C  
ATOM   1188  C   GLY A 480      22.312  69.769  19.136  1.00 30.61           C  
ANISOU 1188  C   GLY A 480     5097   4128   2405    590   -709    895       C  
ATOM   1189  O   GLY A 480      21.321  70.324  18.648  1.00 31.84           O  
ANISOU 1189  O   GLY A 480     5294   4315   2488    694   -883   1001       O  
ATOM   1190  N   THR A 481      22.977  68.771  18.546  1.00 30.93           N  
ANISOU 1190  N   THR A 481     5224   4245   2282    544   -655    776       N  
ATOM   1191  CA  THR A 481      22.615  68.254  17.230  1.00 33.28           C  
ANISOU 1191  CA  THR A 481     5699   4678   2269    606   -792    748       C  
ATOM   1192  C   THR A 481      22.383  66.735  17.262  1.00 33.30           C  
ANISOU 1192  C   THR A 481     5624   4762   2266    543   -909    510       C  
ATOM   1193  O   THR A 481      21.349  66.252  16.791  1.00 33.95           O  
ANISOU 1193  O   THR A 481     5702   4940   2257    584  -1160    435       O  
ATOM   1194  CB  THR A 481      23.670  68.640  16.174  1.00 35.80           C  
ANISOU 1194  CB  THR A 481     6267   5004   2331    629   -577    851       C  
ATOM   1195  CG2 THR A 481      23.194  68.274  14.774  1.00 38.51           C  
ANISOU 1195  CG2 THR A 481     6834   5496   2303    715   -735    843       C  
ATOM   1196  OG1 THR A 481      23.898  70.055  16.230  1.00 36.92           O  
ANISOU 1196  OG1 THR A 481     6466   5038   2525    676   -444   1076       O  
ATOM   1197  N   ASN A 482      23.344  65.998  17.817  1.00 31.05           N  
ANISOU 1197  N   ASN A 482     5270   4430   2098    447   -732    390       N  
ATOM   1198  CA  ASN A 482      23.278  64.536  17.879  1.00 30.65           C  
ANISOU 1198  CA  ASN A 482     5154   4424   2068    384   -797    170       C  
ATOM   1199  C   ASN A 482      23.305  64.021  19.302  1.00 27.52           C  
ANISOU 1199  C   ASN A 482     4527   3941   1989    307   -767     88       C  
ATOM   1200  O   ASN A 482      24.020  64.567  20.150  1.00 24.18           O  
ANISOU 1200  O   ASN A 482     4032   3428   1727    276   -606    160       O  
ATOM   1201  CB  ASN A 482      24.452  63.919  17.108  1.00 31.96           C  
ANISOU 1201  CB  ASN A 482     5471   4613   2059    356   -606     91       C  
ATOM   1202  CG  ASN A 482      24.516  64.384  15.654  1.00 34.68           C  
ANISOU 1202  CG  ASN A 482     6086   5048   2043    435   -600    175       C  
ATOM   1203  ND2 ASN A 482      25.502  65.209  15.344  1.00 35.89           N  
ANISOU 1203  ND2 ASN A 482     6360   5151   2125    449   -354    320       N  
ATOM   1204  OD1 ASN A 482      23.693  64.005  14.831  1.00 36.20           O  
ANISOU 1204  OD1 ASN A 482     6378   5351   2025    484   -812    108       O  
ATOM   1205  N   ARG A 483      22.527  62.973  19.565  1.00 26.27           N  
ANISOU 1205  N   ARG A 483     4258   3805   1918    274   -921    -64       N  
ATOM   1206  CA  ARG A 483      22.736  62.175  20.774  1.00 23.83           C  
ANISOU 1206  CA  ARG A 483     3776   3416   1863    200   -857   -158       C  
ATOM   1207  C   ARG A 483      24.016  61.355  20.586  1.00 23.37           C  
ANISOU 1207  C   ARG A 483     3774   3337   1768    156   -674   -251       C  
ATOM   1208  O   ARG A 483      24.375  61.005  19.461  1.00 25.50           O  
ANISOU 1208  O   ARG A 483     4197   3668   1824    170   -647   -312       O  
ATOM   1209  CB  ARG A 483      21.529  61.293  21.125  1.00 24.26           C  
ANISOU 1209  CB  ARG A 483     3692   3475   2051    173  -1043   -282       C  
ATOM   1210  CG  ARG A 483      20.332  62.030  21.712  1.00 24.21           C  
ANISOU 1210  CG  ARG A 483     3559   3453   2187    205  -1179   -197       C  
ATOM   1211  CD  ARG A 483      19.357  62.554  20.656  1.00 27.54           C  
ANISOU 1211  CD  ARG A 483     4045   3969   2450    282  -1394   -159       C  
ATOM   1212  NE  ARG A 483      18.413  63.527  21.241  1.00 26.63           N  
ANISOU 1212  NE  ARG A 483     3809   3820   2489    333  -1479    -39       N  
ATOM   1213  CZ  ARG A 483      17.572  64.302  20.549  1.00 29.17           C  
ANISOU 1213  CZ  ARG A 483     4160   4201   2723    426  -1658     50       C  
ATOM   1214  NH1 ARG A 483      17.523  64.252  19.218  1.00 30.68           N1+
ANISOU 1214  NH1 ARG A 483     4516   4504   2637    481  -1789     40       N1+
ATOM   1215  NH2 ARG A 483      16.769  65.142  21.197  1.00 28.45           N  
ANISOU 1215  NH2 ARG A 483     3937   4056   2816    472  -1705    151       N  
ATOM   1216  N   LEU A 484      24.699  61.054  21.691  1.00 21.06           N  
ANISOU 1216  N   LEU A 484     3361   2960   1681    111   -551   -263       N  
ATOM   1217  CA  LEU A 484      26.088  60.595  21.640  1.00 20.92           C  
ANISOU 1217  CA  LEU A 484     3370   2907   1672     86   -354   -308       C  
ATOM   1218  C   LEU A 484      26.285  59.187  22.199  1.00 19.68           C  
ANISOU 1218  C   LEU A 484     3116   2698   1663     46   -339   -449       C  
ATOM   1219  O   LEU A 484      25.673  58.825  23.215  1.00 18.49           O  
ANISOU 1219  O   LEU A 484     2838   2501   1687     26   -416   -461       O  
ATOM   1220  CB  LEU A 484      26.974  61.582  22.439  1.00 19.97           C  
ANISOU 1220  CB  LEU A 484     3190   2725   1673     79   -213   -185       C  
ATOM   1221  CG  LEU A 484      26.942  63.076  22.047  1.00 20.51           C  
ANISOU 1221  CG  LEU A 484     3341   2801   1650    113   -180    -27       C  
ATOM   1222  CD1 LEU A 484      27.524  63.963  23.136  1.00 19.13           C  
ANISOU 1222  CD1 LEU A 484     3061   2546   1662     89    -88     56       C  
ATOM   1223  CD2 LEU A 484      27.654  63.314  20.735  1.00 23.17           C  
ANISOU 1223  CD2 LEU A 484     3855   3176   1773    135    -48      1       C  
ATOM   1224  N   ASN A 485      27.134  58.401  21.541  1.00 20.94           N  
ANISOU 1224  N   ASN A 485     3343   2855   1758     39   -223   -551       N  
ATOM   1225  CA  ASN A 485      27.653  57.168  22.171  1.00 21.80           C  
ANISOU 1225  CA  ASN A 485     3355   2884   2044     14   -158   -656       C  
ATOM   1226  C   ASN A 485      29.029  57.382  22.829  1.00 20.76           C  
ANISOU 1226  C   ASN A 485     3149   2694   2045     19     15   -598       C  
ATOM   1227  O   ASN A 485      29.557  56.500  23.495  1.00 20.43           O  
ANISOU 1227  O   ASN A 485     3013   2581   2168     17     64   -650       O  
ATOM   1228  CB  ASN A 485      27.654  55.963  21.213  1.00 23.37           C  
ANISOU 1228  CB  ASN A 485     3637   3088   2154      4   -147   -834       C  
ATOM   1229  CG  ASN A 485      28.607  56.115  20.016  1.00 26.24           C  
ANISOU 1229  CG  ASN A 485     4156   3495   2320     26     14   -867       C  
ATOM   1230  ND2 ASN A 485      28.607  55.109  19.166  1.00 28.43           N  
ANISOU 1230  ND2 ASN A 485     4523   3777   2502     19     32  -1038       N  
ATOM   1231  OD1 ASN A 485      29.321  57.101  19.855  1.00 26.52           O  
ANISOU 1231  OD1 ASN A 485     4232   3549   2296     45    133   -749       O  
ATOM   1232  N   SER A 486      29.591  58.573  22.626  1.00 21.43           N  
ANISOU 1232  N   SER A 486     3271   2803   2068     29    100   -487       N  
ATOM   1233  CA  SER A 486      30.947  58.883  23.073  1.00 20.61           C  
ANISOU 1233  CA  SER A 486     3089   2650   2093     26    263   -448       C  
ATOM   1234  C   SER A 486      31.046  59.069  24.583  1.00 18.41           C  
ANISOU 1234  C   SER A 486     2652   2321   2021     18    205   -394       C  
ATOM   1235  O   SER A 486      30.053  59.358  25.267  1.00 17.21           O  
ANISOU 1235  O   SER A 486     2472   2175   1892     15     70   -349       O  
ATOM   1236  CB  SER A 486      31.509  60.107  22.335  1.00 22.44           C  
ANISOU 1236  CB  SER A 486     3409   2904   2212     27    394   -352       C  
ATOM   1237  OG  SER A 486      30.982  61.330  22.847  1.00 20.81           O  
ANISOU 1237  OG  SER A 486     3185   2699   2022     23    319   -226       O  
ATOM   1238  N   ALA A 487      32.263  58.899  25.090  1.00 17.46           N  
ANISOU 1238  N   ALA A 487     2429   2154   2051     21    310   -405       N  
ATOM   1239  CA  ALA A 487      32.535  59.144  26.476  1.00 16.18           C  
ANISOU 1239  CA  ALA A 487     2133   1958   2056     20    252   -360       C  
ATOM   1240  C   ALA A 487      33.968  59.646  26.619  1.00 16.10           C  
ANISOU 1240  C   ALA A 487     2028   1921   2168     13    379   -349       C  
ATOM   1241  O   ALA A 487      34.815  59.382  25.765  1.00 18.20           O  
ANISOU 1241  O   ALA A 487     2305   2175   2435     16    529   -395       O  
ATOM   1242  CB  ALA A 487      32.292  57.882  27.310  1.00 14.78           C  
ANISOU 1242  CB  ALA A 487     1891   1741   1983     46    171   -408       C  
ATOM   1243  N   GLU A 488      34.223  60.366  27.703  1.00 15.53           N  
ANISOU 1243  N   GLU A 488     1858   1836   2207      1    321   -302       N  
ATOM   1244  CA  GLU A 488      35.561  60.905  27.970  1.00 15.77           C  
ANISOU 1244  CA  GLU A 488     1764   1837   2391    -16    412   -307       C  
ATOM   1245  C   GLU A 488      35.882  60.896  29.459  1.00 15.09           C  
ANISOU 1245  C   GLU A 488     1545   1741   2447     -3    283   -310       C  
ATOM   1246  O   GLU A 488      34.988  60.770  30.318  1.00 13.79           O  
ANISOU 1246  O   GLU A 488     1411   1591   2237     12    146   -283       O  
ATOM   1247  CB  GLU A 488      35.734  62.307  27.373  1.00 16.58           C  
ANISOU 1247  CB  GLU A 488     1910   1931   2458    -66    519   -249       C  
ATOM   1248  CG  GLU A 488      34.634  63.314  27.708  1.00 16.24           C  
ANISOU 1248  CG  GLU A 488     1943   1899   2328    -83    421   -172       C  
ATOM   1249  CD  GLU A 488      34.727  64.556  26.825  1.00 18.48           C  
ANISOU 1249  CD  GLU A 488     2308   2159   2555   -117    553    -97       C  
ATOM   1250  OE1 GLU A 488      35.721  65.319  26.990  1.00 18.73           O  
ANISOU 1250  OE1 GLU A 488     2247   2137   2733   -161    660    -95       O  
ATOM   1251  OE2 GLU A 488      33.812  64.765  25.974  1.00 18.90           O1-
ANISOU 1251  OE2 GLU A 488     2514   2241   2426    -96    547    -38       O1-
ATOM   1252  N   CYS A 489      37.176  61.033  29.751  1.00 15.85           N  
ANISOU 1252  N   CYS A 489     1494   1813   2715     -7    332   -345       N  
ATOM   1253  CA  CYS A 489      37.701  60.929  31.117  1.00 15.28           C  
ANISOU 1253  CA  CYS A 489     1286   1743   2776     19    193   -363       C  
ATOM   1254  C   CYS A 489      38.542  62.166  31.431  1.00 15.49           C  
ANISOU 1254  C   CYS A 489     1197   1755   2934    -41    215   -382       C  
ATOM   1255  O   CYS A 489      39.314  62.617  30.585  1.00 16.61           O  
ANISOU 1255  O   CYS A 489     1286   1863   3162    -83    381   -400       O  
ATOM   1256  CB  CYS A 489      38.555  59.656  31.244  1.00 16.09           C  
ANISOU 1256  CB  CYS A 489     1282   1825   3006     89    194   -407       C  
ATOM   1257  SG  CYS A 489      39.162  59.452  32.927  1.00 16.93           S  
ANISOU 1257  SG  CYS A 489     1244   1949   3240    147    -15   -412       S  
ATOM   1258  N   TYR A 490      38.376  62.697  32.646  1.00 14.94           N  
ANISOU 1258  N   TYR A 490     1093   1704   2880    -48     61   -385       N  
ATOM   1259  CA  TYR A 490      39.115  63.868  33.145  1.00 15.70           C  
ANISOU 1259  CA  TYR A 490     1071   1781   3113   -112     45   -431       C  
ATOM   1260  C   TYR A 490      40.116  63.407  34.190  1.00 16.62           C  
ANISOU 1260  C   TYR A 490     1014   1921   3380    -70   -103   -499       C  
ATOM   1261  O   TYR A 490      39.746  62.736  35.170  1.00 15.82           O  
ANISOU 1261  O   TYR A 490      947   1864   3200      0   -270   -484       O  
ATOM   1262  CB  TYR A 490      38.138  64.867  33.791  1.00 14.73           C  
ANISOU 1262  CB  TYR A 490     1051   1663   2883   -149    -34   -407       C  
ATOM   1263  CG  TYR A 490      38.766  66.089  34.436  1.00 15.47           C  
ANISOU 1263  CG  TYR A 490     1039   1726   3113   -221    -67   -476       C  
ATOM   1264  CD1 TYR A 490      39.379  67.090  33.654  1.00 16.43           C  
ANISOU 1264  CD1 TYR A 490     1100   1773   3370   -305    100   -488       C  
ATOM   1265  CD2 TYR A 490      38.753  66.257  35.830  1.00 15.39           C  
ANISOU 1265  CD2 TYR A 490      998   1753   3096   -208   -258   -534       C  
ATOM   1266  CE1 TYR A 490      39.957  68.214  34.241  1.00 17.29           C  
ANISOU 1266  CE1 TYR A 490     1100   1833   3636   -385     77   -567       C  
ATOM   1267  CE2 TYR A 490      39.332  67.385  36.425  1.00 16.36           C  
ANISOU 1267  CE2 TYR A 490     1024   1844   3348   -282   -300   -627       C  
ATOM   1268  CZ  TYR A 490      39.932  68.360  35.624  1.00 17.51           C  
ANISOU 1268  CZ  TYR A 490     1090   1903   3660   -376   -133   -649       C  
ATOM   1269  OH  TYR A 490      40.508  69.478  36.195  1.00 18.46           O  
ANISOU 1269  OH  TYR A 490     1103   1972   3940   -463   -166   -756       O  
ATOM   1270  N   TYR A 491      41.368  63.778  33.961  1.00 18.54           N  
ANISOU 1270  N   TYR A 491     1072   2132   3841   -109    -36   -566       N  
ATOM   1271  CA  TYR A 491      42.514  63.462  34.818  1.00 20.57           C  
ANISOU 1271  CA  TYR A 491     1116   2409   4290    -72   -180   -644       C  
ATOM   1272  C   TYR A 491      42.854  64.742  35.612  1.00 21.02           C  
ANISOU 1272  C   TYR A 491     1083   2463   4441   -156   -279   -726       C  
ATOM   1273  O   TYR A 491      43.529  65.618  35.087  1.00 21.96           O  
ANISOU 1273  O   TYR A 491     1086   2518   4739   -249   -144   -777       O  
ATOM   1274  CB  TYR A 491      43.661  62.950  33.927  1.00 22.69           C  
ANISOU 1274  CB  TYR A 491     1215   2632   4774    -62    -18   -678       C  
ATOM   1275  CG  TYR A 491      43.200  61.778  33.065  1.00 23.10           C  
ANISOU 1275  CG  TYR A 491     1391   2676   4710      8    101   -617       C  
ATOM   1276  CD1 TYR A 491      42.554  61.995  31.836  1.00 23.48           C  
ANISOU 1276  CD1 TYR A 491     1605   2696   4620    -37    308   -571       C  
ATOM   1277  CD2 TYR A 491      43.407  60.459  33.478  1.00 23.66           C  
ANISOU 1277  CD2 TYR A 491     1420   2761   4809    124     -2   -610       C  
ATOM   1278  CE1 TYR A 491      42.128  60.933  31.045  1.00 23.49           C  
ANISOU 1278  CE1 TYR A 491     1723   2693   4509     19    401   -544       C  
ATOM   1279  CE2 TYR A 491      42.990  59.382  32.702  1.00 24.13           C  
ANISOU 1279  CE2 TYR A 491     1590   2795   4784    179    111   -576       C  
ATOM   1280  CZ  TYR A 491      42.350  59.622  31.484  1.00 24.73           C  
ANISOU 1280  CZ  TYR A 491     1826   2852   4719    121    308   -556       C  
ATOM   1281  OH  TYR A 491      41.934  58.561  30.711  1.00 25.21           O  
ANISOU 1281  OH  TYR A 491     1998   2890   4690    169    405   -550       O  
ATOM   1282  N   PRO A 492      42.379  64.850  36.876  1.00 20.83           N  
ANISOU 1282  N   PRO A 492     1121   2499   4295   -125   -502   -743       N  
ATOM   1283  CA  PRO A 492      42.514  66.086  37.651  1.00 21.99           C  
ANISOU 1283  CA  PRO A 492     1225   2640   4490   -208   -598   -838       C  
ATOM   1284  C   PRO A 492      43.920  66.652  37.735  1.00 24.15           C  
ANISOU 1284  C   PRO A 492     1231   2881   5064   -276   -619   -969       C  
ATOM   1285  O   PRO A 492      44.073  67.873  37.635  1.00 24.48           O  
ANISOU 1285  O   PRO A 492     1229   2856   5217   -392   -546  -1037       O  
ATOM   1286  CB  PRO A 492      42.002  65.693  39.039  1.00 22.17           C  
ANISOU 1286  CB  PRO A 492     1346   2752   4326   -127   -846   -842       C  
ATOM   1287  CG  PRO A 492      40.987  64.658  38.740  1.00 20.38           C  
ANISOU 1287  CG  PRO A 492     1301   2542   3900    -43   -794   -708       C  
ATOM   1288  CD  PRO A 492      41.650  63.832  37.660  1.00 20.33           C  
ANISOU 1288  CD  PRO A 492     1190   2502   4033    -14   -657   -677       C  
ATOM   1289  N   GLU A 493      44.928  65.792  37.912  1.00 24.93           N  
ANISOU 1289  N   GLU A 493     1141   3014   5317   -204   -714  -1004       N  
ATOM   1290  CA  GLU A 493      46.290  66.272  38.085  1.00 28.03           C  
ANISOU 1290  CA  GLU A 493     1241   3381   6028   -263   -764  -1143       C  
ATOM   1291  C   GLU A 493      46.898  66.789  36.764  1.00 29.37           C  
ANISOU 1291  C   GLU A 493     1288   3435   6436   -366   -451  -1149       C  
ATOM   1292  O   GLU A 493      47.958  67.419  36.760  1.00 31.13           O  
ANISOU 1292  O   GLU A 493     1262   3604   6961   -451   -428  -1268       O  
ATOM   1293  CB  GLU A 493      47.182  65.200  38.747  1.00 29.31           C  
ANISOU 1293  CB  GLU A 493     1221   3617   6298   -137   -985  -1175       C  
ATOM   1294  CG  GLU A 493      47.319  63.895  37.974  1.00 28.60           C  
ANISOU 1294  CG  GLU A 493     1126   3513   6228    -29   -859  -1072       C  
ATOM   1295  CD  GLU A 493      46.323  62.828  38.407  1.00 27.00           C  
ANISOU 1295  CD  GLU A 493     1160   3370   5729    101   -961   -945       C  
ATOM   1296  OE1 GLU A 493      45.099  63.104  38.495  1.00 25.05           O  
ANISOU 1296  OE1 GLU A 493     1163   3134   5220     76   -931   -880       O  
ATOM   1297  OE2 GLU A 493      46.786  61.694  38.663  1.00 28.00           O1-
ANISOU 1297  OE2 GLU A 493     1208   3520   5911    231  -1063   -910       O1-
ATOM   1298  N   ARG A 494      46.220  66.514  35.654  1.00 28.55           N  
ANISOU 1298  N   ARG A 494     1363   3292   6193   -358   -210  -1025       N  
ATOM   1299  CA  ARG A 494      46.651  67.013  34.356  1.00 30.59           C  
ANISOU 1299  CA  ARG A 494     1571   3445   6607   -446    112  -1005       C  
ATOM   1300  C   ARG A 494      45.710  68.140  33.911  1.00 29.26           C  
ANISOU 1300  C   ARG A 494     1612   3215   6291   -536    255   -940       C  
ATOM   1301  O   ARG A 494      45.995  68.825  32.939  1.00 31.03           O  
ANISOU 1301  O   ARG A 494     1824   3339   6627   -621    519   -912       O  
ATOM   1302  CB  ARG A 494      46.685  65.876  33.311  1.00 31.21           C  
ANISOU 1302  CB  ARG A 494     1702   3523   6634   -364    292   -921       C  
ATOM   1303  CG  ARG A 494      47.733  64.781  33.544  1.00 35.15           C  
ANISOU 1303  CG  ARG A 494     1971   4048   7337   -270    212   -978       C  
ATOM   1304  CD  ARG A 494      49.019  65.055  32.761  1.00 41.33           C  
ANISOU 1304  CD  ARG A 494     2499   4739   8466   -336    451  -1047       C  
ATOM   1305  NE  ARG A 494      50.218  64.463  33.378  1.00 47.34           N  
ANISOU 1305  NE  ARG A 494     2943   5518   9526   -273    297  -1147       N  
ATOM   1306  CZ  ARG A 494      50.755  63.281  33.053  1.00 49.85           C  
ANISOU 1306  CZ  ARG A 494     3159   5835   9946   -160    344  -1138       C  
ATOM   1307  NH1 ARG A 494      50.208  62.520  32.098  1.00 47.86           N1+
ANISOU 1307  NH1 ARG A 494     3108   5566   9511   -107    549  -1049       N1+
ATOM   1308  NH2 ARG A 494      51.853  62.850  33.690  1.00 52.55           N  
ANISOU 1308  NH2 ARG A 494     3191   6191  10584    -96    176  -1227       N  
ATOM   1309  N   ASN A 495      44.595  68.319  34.632  1.00 27.09           N  
ANISOU 1309  N   ASN A 495     1528   2993   5772   -510     90   -908       N  
ATOM   1310  CA  ASN A 495      43.489  69.210  34.219  1.00 25.60           C  
ANISOU 1310  CA  ASN A 495     1561   2753   5413   -559    205   -823       C  
ATOM   1311  C   ASN A 495      43.181  68.997  32.730  1.00 25.46           C  
ANISOU 1311  C   ASN A 495     1674   2694   5305   -550    474   -696       C  
ATOM   1312  O   ASN A 495      43.200  69.945  31.934  1.00 26.20           O  
ANISOU 1312  O   ASN A 495     1811   2690   5454   -628    688   -648       O  
ATOM   1313  CB  ASN A 495      43.844  70.687  34.526  1.00 27.18           C  
ANISOU 1313  CB  ASN A 495     1673   2852   5802   -688    244   -910       C  
ATOM   1314  CG  ASN A 495      42.665  71.657  34.295  1.00 26.13           C  
ANISOU 1314  CG  ASN A 495     1763   2657   5508   -722    330   -824       C  
ATOM   1315  ND2 ASN A 495      41.455  71.203  34.526  1.00 22.44           N  
ANISOU 1315  ND2 ASN A 495     1496   2264   4766   -638    231   -744       N  
ATOM   1316  OD1 ASN A 495      42.877  72.815  33.909  1.00 27.32           O  
ANISOU 1316  OD1 ASN A 495     1890   2680   5810   -823    494   -830       O  
ATOM   1317  N   GLU A 496      42.900  67.748  32.365  1.00 23.90           N  
ANISOU 1317  N   GLU A 496     1551   2567   4964   -452    461   -641       N  
ATOM   1318  CA  GLU A 496      42.824  67.351  30.970  1.00 24.82           C  
ANISOU 1318  CA  GLU A 496     1769   2659   5002   -435    698   -558       C  
ATOM   1319  C   GLU A 496      41.794  66.265  30.743  1.00 22.93           C  
ANISOU 1319  C   GLU A 496     1717   2497   4498   -338    628   -490       C  
ATOM   1320  O   GLU A 496      41.733  65.298  31.507  1.00 21.55           O  
ANISOU 1320  O   GLU A 496     1503   2385   4300   -264    448   -522       O  
ATOM   1321  CB  GLU A 496      44.195  66.856  30.514  1.00 29.03           C  
ANISOU 1321  CB  GLU A 496     2092   3160   5778   -439    836   -622       C  
ATOM   1322  CG  GLU A 496      44.302  66.418  29.074  1.00 31.53           C  
ANISOU 1322  CG  GLU A 496     2507   3449   6025   -422   1109   -560       C  
ATOM   1323  CD  GLU A 496      45.718  66.018  28.751  1.00 36.38           C  
ANISOU 1323  CD  GLU A 496     2882   4017   6925   -430   1261   -639       C  
ATOM   1324  OE1 GLU A 496      46.560  66.925  28.634  1.00 40.61           O  
ANISOU 1324  OE1 GLU A 496     3259   4466   7705   -525   1404   -676       O  
ATOM   1325  OE2 GLU A 496      45.976  64.808  28.618  1.00 39.14           O1-
ANISOU 1325  OE2 GLU A 496     3193   4403   7275   -342   1247   -666       O1-
ATOM   1326  N   TRP A 497      40.992  66.442  29.688  1.00 22.09           N  
ANISOU 1326  N   TRP A 497     1812   2381   4200   -338    767   -396       N  
ATOM   1327  CA  TRP A 497      40.049  65.434  29.213  1.00 20.05           C  
ANISOU 1327  CA  TRP A 497     1724   2185   3710   -261    731   -348       C  
ATOM   1328  C   TRP A 497      40.604  64.637  28.053  1.00 21.87           C  
ANISOU 1328  C   TRP A 497     1970   2408   3931   -234    921   -357       C  
ATOM   1329  O   TRP A 497      41.222  65.199  27.160  1.00 23.59           O  
ANISOU 1329  O   TRP A 497     2185   2572   4206   -281   1146   -339       O  
ATOM   1330  CB  TRP A 497      38.738  66.088  28.753  1.00 18.89           C  
ANISOU 1330  CB  TRP A 497     1791   2044   3342   -267    733   -250       C  
ATOM   1331  CG  TRP A 497      37.944  66.669  29.847  1.00 16.91           C  
ANISOU 1331  CG  TRP A 497     1557   1803   3065   -273    554   -242       C  
ATOM   1332  CD1 TRP A 497      38.068  67.927  30.365  1.00 16.81           C  
ANISOU 1332  CD1 TRP A 497     1499   1731   3156   -337    553   -247       C  
ATOM   1333  CD2 TRP A 497      36.884  66.030  30.583  1.00 15.09           C  
ANISOU 1333  CD2 TRP A 497     1397   1633   2704   -217    368   -236       C  
ATOM   1334  CE2 TRP A 497      36.414  66.969  31.535  1.00 14.29           C  
ANISOU 1334  CE2 TRP A 497     1295   1513   2621   -245    271   -237       C  
ATOM   1335  CE3 TRP A 497      36.287  64.757  30.533  1.00 13.76           C  
ANISOU 1335  CE3 TRP A 497     1289   1519   2420   -151    292   -235       C  
ATOM   1336  NE1 TRP A 497      37.150  68.109  31.378  1.00 15.86           N  
ANISOU 1336  NE1 TRP A 497     1425   1639   2963   -318    379   -251       N  
ATOM   1337  CZ2 TRP A 497      35.367  66.674  32.436  1.00 13.13           C  
ANISOU 1337  CZ2 TRP A 497     1211   1408   2370   -205    115   -230       C  
ATOM   1338  CZ3 TRP A 497      35.240  64.461  31.433  1.00 12.55           C  
ANISOU 1338  CZ3 TRP A 497     1189   1398   2181   -118    134   -222       C  
ATOM   1339  CH2 TRP A 497      34.799  65.419  32.364  1.00 12.07           C  
ANISOU 1339  CH2 TRP A 497     1130   1325   2131   -142     55   -215       C  
ATOM   1340  N   ARG A 498      40.381  63.326  28.067  1.00 23.28           N  
ANISOU 1340  N   ARG A 498     2173   2631   4042   -160    849   -388       N  
ATOM   1341  CA  ARG A 498      40.685  62.465  26.905  1.00 25.54           C  
ANISOU 1341  CA  ARG A 498     2518   2911   4275   -127   1027   -411       C  
ATOM   1342  C   ARG A 498      39.509  61.555  26.620  1.00 23.23           C  
ANISOU 1342  C   ARG A 498     2404   2669   3753    -73    932   -401       C  
ATOM   1343  O   ARG A 498      38.842  61.089  27.553  1.00 20.56           O  
ANISOU 1343  O   ARG A 498     2061   2358   3392    -40    730   -400       O  
ATOM   1344  CB  ARG A 498      41.922  61.574  27.131  1.00 29.49           C  
ANISOU 1344  CB  ARG A 498     2813   3382   5010    -87   1072   -498       C  
ATOM   1345  CG  ARG A 498      43.249  62.274  27.424  1.00 36.89           C  
ANISOU 1345  CG  ARG A 498     3513   4265   6238   -137   1159   -539       C  
ATOM   1346  CD  ARG A 498      44.353  61.215  27.488  1.00 45.57           C  
ANISOU 1346  CD  ARG A 498     4416   5337   7562    -74   1205   -622       C  
ATOM   1347  NE  ARG A 498      45.453  61.513  28.419  1.00 55.45           N  
ANISOU 1347  NE  ARG A 498     5381   6566   9121    -85   1114   -681       N  
ATOM   1348  CZ  ARG A 498      46.185  60.588  29.059  1.00 58.79           C  
ANISOU 1348  CZ  ARG A 498     5611   6988   9739     -1   1001   -738       C  
ATOM   1349  NH1 ARG A 498      45.956  59.282  28.889  1.00 53.42           N1+
ANISOU 1349  NH1 ARG A 498     4994   6310   8993     98    987   -740       N1+
ATOM   1350  NH2 ARG A 498      47.158  60.967  29.879  1.00 60.27           N  
ANISOU 1350  NH2 ARG A 498     5535   7166  10199    -13    892   -796       N  
ATOM   1351  N   MET A 499      39.259  61.305  25.333  1.00 23.60           N  
ANISOU 1351  N   MET A 499     2610   2725   3631    -67   1082   -400       N  
ATOM   1352  CA  MET A 499      38.232  60.345  24.912  1.00 23.98           C  
ANISOU 1352  CA  MET A 499     2814   2816   3482    -24   1001   -424       C  
ATOM   1353  C   MET A 499      38.551  58.950  25.441  1.00 22.86           C  
ANISOU 1353  C   MET A 499     2569   2651   3466     33    939   -508       C  
ATOM   1354  O   MET A 499      39.712  58.549  25.515  1.00 22.97           O  
ANISOU 1354  O   MET A 499     2434   2620   3674     54   1041   -560       O  
ATOM   1355  CB  MET A 499      38.088  60.296  23.370  1.00 27.70           C  
ANISOU 1355  CB  MET A 499     3477   3307   3741    -24   1179   -433       C  
ATOM   1356  CG  MET A 499      37.626  61.596  22.706  1.00 29.65           C  
ANISOU 1356  CG  MET A 499     3873   3575   3818    -59   1238   -323       C  
ATOM   1357  SD  MET A 499      36.178  62.406  23.433  1.00 36.81           S  
ANISOU 1357  SD  MET A 499     4838   4519   4629    -66    988   -227       S  
ATOM   1358  CE  MET A 499      34.895  61.213  23.162  1.00 27.45           C  
ANISOU 1358  CE  MET A 499     3772   3399   3259    -21    813   -292       C  
ATOM   1359  N   ILE A 500      37.512  58.215  25.811  1.00 20.37           N  
ANISOU 1359  N   ILE A 500     2323   2355   3061     60    777   -516       N  
ATOM   1360  CA  ILE A 500      37.655  56.772  26.040  1.00 20.15           C  
ANISOU 1360  CA  ILE A 500     2249   2285   3122    117    752   -591       C  
ATOM   1361  C   ILE A 500      36.884  56.040  24.949  1.00 20.62           C  
ANISOU 1361  C   ILE A 500     2481   2355   2999    118    795   -661       C  
ATOM   1362  O   ILE A 500      36.241  56.682  24.085  1.00 20.48           O  
ANISOU 1362  O   ILE A 500     2616   2392   2773     83    817   -642       O  
ATOM   1363  CB  ILE A 500      37.210  56.348  27.468  1.00 19.06           C  
ANISOU 1363  CB  ILE A 500     2035   2135   3071    151    548   -551       C  
ATOM   1364  CG1 ILE A 500      35.712  56.629  27.696  1.00 17.68           C  
ANISOU 1364  CG1 ILE A 500     1985   2001   2732    122    409   -503       C  
ATOM   1365  CG2 ILE A 500      38.077  57.047  28.525  1.00 19.24           C  
ANISOU 1365  CG2 ILE A 500     1893   2160   3258    155    489   -507       C  
ATOM   1366  CD1 ILE A 500      35.062  55.825  28.814  1.00 17.26           C  
ANISOU 1366  CD1 ILE A 500     1909   1919   2730    158    263   -480       C  
ATOM   1367  N   THR A 501      36.946  54.707  24.983  1.00 20.87           N  
ANISOU 1367  N   THR A 501     2493   2328   3108    162    799   -744       N  
ATOM   1368  CA  THR A 501      36.174  53.849  24.090  1.00 21.50           C  
ANISOU 1368  CA  THR A 501     2721   2404   3045    158    812   -843       C  
ATOM   1369  C   THR A 501      34.707  54.279  24.111  1.00 20.44           C  
ANISOU 1369  C   THR A 501     2700   2333   2733    117    643   -803       C  
ATOM   1370  O   THR A 501      34.135  54.435  25.194  1.00 19.91           O  
ANISOU 1370  O   THR A 501     2570   2263   2732    116    495   -728       O  
ATOM   1371  CB  THR A 501      36.305  52.384  24.525  1.00 21.92           C  
ANISOU 1371  CB  THR A 501     2707   2357   3265    209    800   -918       C  
ATOM   1372  CG2 THR A 501      35.623  51.437  23.538  1.00 22.15           C  
ANISOU 1372  CG2 THR A 501     2879   2362   3175    194    832  -1059       C  
ATOM   1373  OG1 THR A 501      37.693  52.064  24.625  1.00 22.52           O  
ANISOU 1373  OG1 THR A 501     2645   2371   3540    261    940   -940       O  
ATOM   1374  N   PRO A 502      34.087  54.479  22.919  1.00 21.24           N  
ANISOU 1374  N   PRO A 502     2969   2496   2606     91    662   -853       N  
ATOM   1375  CA  PRO A 502      32.663  54.844  22.942  1.00 20.48           C  
ANISOU 1375  CA  PRO A 502     2951   2458   2372     62    479   -819       C  
ATOM   1376  C   PRO A 502      31.816  53.655  23.359  1.00 20.01           C  
ANISOU 1376  C   PRO A 502     2866   2343   2394     58    364   -901       C  
ATOM   1377  O   PRO A 502      32.215  52.509  23.119  1.00 21.15           O  
ANISOU 1377  O   PRO A 502     3003   2415   2618     73    441  -1016       O  
ATOM   1378  CB  PRO A 502      32.369  55.232  21.475  1.00 21.98           C  
ANISOU 1378  CB  PRO A 502     3330   2729   2293     52    526   -862       C  
ATOM   1379  CG  PRO A 502      33.388  54.507  20.672  1.00 24.94           C  
ANISOU 1379  CG  PRO A 502     3746   3067   2663     70    727   -978       C  
ATOM   1380  CD  PRO A 502      34.621  54.403  21.544  1.00 23.52           C  
ANISOU 1380  CD  PRO A 502     3384   2806   2746     93    841   -937       C  
ATOM   1381  N   MET A 503      30.663  53.922  23.976  1.00 18.46           N  
ANISOU 1381  N   MET A 503     2651   2166   2197     36    199   -845       N  
ATOM   1382  CA  MET A 503      29.645  52.889  24.225  1.00 18.29           C  
ANISOU 1382  CA  MET A 503     2614   2090   2246     15     95   -925       C  
ATOM   1383  C   MET A 503      29.186  52.230  22.926  1.00 20.49           C  
ANISOU 1383  C   MET A 503     3010   2389   2386     -9     85  -1091       C  
ATOM   1384  O   MET A 503      29.408  52.757  21.825  1.00 21.90           O  
ANISOU 1384  O   MET A 503     3311   2652   2358     -5    127  -1120       O  
ATOM   1385  CB  MET A 503      28.421  53.501  24.896  1.00 17.26           C  
ANISOU 1385  CB  MET A 503     2449   1991   2118     -9    -59   -839       C  
ATOM   1386  CG  MET A 503      28.699  54.147  26.237  1.00 15.85           C  
ANISOU 1386  CG  MET A 503     2175   1796   2052     11    -65   -694       C  
ATOM   1387  SD  MET A 503      27.164  54.726  26.974  1.00 15.92           S  
ANISOU 1387  SD  MET A 503     2149   1825   2076    -15   -213   -619       S  
ATOM   1388  CE  MET A 503      26.782  56.183  25.967  1.00 14.86           C  
ANISOU 1388  CE  MET A 503     2102   1808   1737    -18   -268   -573       C  
ATOM   1389  N   ASN A 504      28.548  51.080  23.052  1.00 21.04           N  
ANISOU 1389  N   ASN A 504     3052   2377   2565    -35     35  -1203       N  
ATOM   1390  CA  ASN A 504      27.969  50.414  21.905  1.00 23.95           C  
ANISOU 1390  CA  ASN A 504     3521   2762   2817    -70     -9  -1389       C  
ATOM   1391  C   ASN A 504      26.584  50.947  21.549  1.00 24.32           C  
ANISOU 1391  C   ASN A 504     3598   2902   2741   -108   -211  -1399       C  
ATOM   1392  O   ASN A 504      25.952  50.457  20.613  1.00 27.04           O  
ANISOU 1392  O   ASN A 504     4019   3277   2979   -141   -299  -1564       O  
ATOM   1393  CB  ASN A 504      27.910  48.918  22.172  1.00 25.46           C  
ANISOU 1393  CB  ASN A 504     3658   2801   3214    -90     34  -1523       C  
ATOM   1394  CG  ASN A 504      29.290  48.296  22.217  1.00 27.81           C  
ANISOU 1394  CG  ASN A 504     3942   3008   3617    -38    231  -1546       C  
ATOM   1395  ND2 ASN A 504      29.571  47.562  23.287  1.00 28.45           N  
ANISOU 1395  ND2 ASN A 504     3909   2953   3948    -11    277  -1490       N  
ATOM   1396  OD1 ASN A 504      30.094  48.476  21.299  1.00 29.20           O  
ANISOU 1396  OD1 ASN A 504     4209   3233   3653    -14    348  -1608       O  
ATOM   1397  N   THR A 505      26.121  51.944  22.297  1.00 22.17           N  
ANISOU 1397  N   THR A 505     3259   2673   2492   -100   -292  -1234       N  
ATOM   1398  CA  THR A 505      24.770  52.474  22.148  1.00 22.26           C  
ANISOU 1398  CA  THR A 505     3257   2755   2446   -124   -484  -1222       C  
ATOM   1399  C   THR A 505      24.830  53.965  22.340  1.00 20.89           C  
ANISOU 1399  C   THR A 505     3099   2668   2170    -85   -504  -1039       C  
ATOM   1400  O   THR A 505      25.472  54.455  23.279  1.00 18.77           O  
ANISOU 1400  O   THR A 505     2769   2363   1999    -64   -411   -908       O  
ATOM   1401  CB  THR A 505      23.808  51.871  23.210  1.00 21.49           C  
ANISOU 1401  CB  THR A 505     3008   2558   2599   -166   -552  -1223       C  
ATOM   1402  CG2 THR A 505      22.334  52.148  22.888  1.00 22.88           C  
ANISOU 1402  CG2 THR A 505     3142   2792   2760   -200   -754  -1267       C  
ATOM   1403  OG1 THR A 505      24.009  50.449  23.271  1.00 22.30           O  
ANISOU 1403  OG1 THR A 505     3086   2534   2853   -198   -478  -1363       O  
ATOM   1404  N   ILE A 506      24.154  54.685  21.441  1.00 21.92           N  
ANISOU 1404  N   ILE A 506     3315   2909   2105    -70   -634  -1034       N  
ATOM   1405  CA  ILE A 506      23.878  56.111  21.642  1.00 20.85           C  
ANISOU 1405  CA  ILE A 506     3181   2836   1904    -32   -684   -858       C  
ATOM   1406  C   ILE A 506      22.902  56.255  22.824  1.00 19.65           C  
ANISOU 1406  C   ILE A 506     2866   2632   1969    -50   -772   -796       C  
ATOM   1407  O   ILE A 506      21.825  55.649  22.834  1.00 20.08           O  
ANISOU 1407  O   ILE A 506     2844   2671   2115    -84   -901   -889       O  
ATOM   1408  CB  ILE A 506      23.283  56.774  20.371  1.00 22.87           C  
ANISOU 1408  CB  ILE A 506     3574   3217   1899      5   -823   -858       C  
ATOM   1409  CG1 ILE A 506      24.309  56.792  19.223  1.00 24.74           C  
ANISOU 1409  CG1 ILE A 506     4004   3508   1888     31   -695   -892       C  
ATOM   1410  CG2 ILE A 506      22.790  58.168  20.709  1.00 22.04           C  
ANISOU 1410  CG2 ILE A 506     3442   3145   1787     49   -889   -672       C  
ATOM   1411  CD1 ILE A 506      23.746  57.157  17.848  1.00 27.57           C  
ANISOU 1411  CD1 ILE A 506     4540   3995   1940     74   -836   -921       C  
ATOM   1412  N   ARG A 507      23.291  57.061  23.814  1.00 17.98           N  
ANISOU 1412  N   ARG A 507     2599   2388   1844    -32   -691   -649       N  
ATOM   1413  CA  ARG A 507      22.461  57.297  24.997  1.00 16.74           C  
ANISOU 1413  CA  ARG A 507     2309   2180   1871    -43   -736   -581       C  
ATOM   1414  C   ARG A 507      22.520  58.742  25.462  1.00 16.40           C  
ANISOU 1414  C   ARG A 507     2264   2158   1809     -5   -718   -424       C  
ATOM   1415  O   ARG A 507      23.586  59.267  25.843  1.00 15.46           O  
ANISOU 1415  O   ARG A 507     2172   2024   1678      6   -596   -351       O  
ATOM   1416  CB  ARG A 507      22.847  56.393  26.184  1.00 15.44           C  
ANISOU 1416  CB  ARG A 507     2060   1910   1897    -69   -632   -595       C  
ATOM   1417  CG  ARG A 507      23.042  54.914  25.880  1.00 16.09           C  
ANISOU 1417  CG  ARG A 507     2143   1931   2039   -103   -601   -738       C  
ATOM   1418  CD  ARG A 507      23.541  54.177  27.123  1.00 15.01           C  
ANISOU 1418  CD  ARG A 507     1940   1683   2080   -105   -489   -702       C  
ATOM   1419  NE  ARG A 507      23.752  52.763  26.783  1.00 15.37           N  
ANISOU 1419  NE  ARG A 507     1991   1647   2201   -129   -446   -835       N  
ATOM   1420  CZ  ARG A 507      22.827  51.817  26.879  1.00 16.25           C  
ANISOU 1420  CZ  ARG A 507     2042   1678   2454   -178   -484   -925       C  
ATOM   1421  NH1 ARG A 507      21.601  52.093  27.307  1.00 16.09           N1+
ANISOU 1421  NH1 ARG A 507     1938   1653   2523   -209   -564   -898       N1+
ATOM   1422  NH2 ARG A 507      23.140  50.573  26.538  1.00 17.63           N  
ANISOU 1422  NH2 ARG A 507     2231   1763   2705   -200   -427  -1050       N  
ATOM   1423  N   SER A 508      21.360  59.389  25.430  1.00 17.77           N  
ANISOU 1423  N   SER A 508     2392   2358   2003     13   -841   -381       N  
ATOM   1424  CA  SER A 508      21.185  60.679  26.088  1.00 17.37           C  
ANISOU 1424  CA  SER A 508     2311   2294   1994     46   -821   -244       C  
ATOM   1425  C   SER A 508      20.242  60.499  27.280  1.00 16.80           C  
ANISOU 1425  C   SER A 508     2099   2157   2128     27   -834   -241       C  
ATOM   1426  O   SER A 508      19.174  59.887  27.129  1.00 19.24           O  
ANISOU 1426  O   SER A 508     2325   2461   2523      9   -935   -314       O  
ATOM   1427  CB  SER A 508      20.557  61.657  25.090  1.00 20.12           C  
ANISOU 1427  CB  SER A 508     2719   2713   2212    102   -940   -180       C  
ATOM   1428  OG  SER A 508      20.345  62.897  25.725  1.00 20.33           O  
ANISOU 1428  OG  SER A 508     2713   2705   2307    137   -911    -53       O  
ATOM   1429  N   GLY A 509      20.614  61.018  28.450  1.00 14.86           N  
ANISOU 1429  N   GLY A 509     1825   1859   1963     29   -729   -167       N  
ATOM   1430  CA  GLY A 509      19.765  60.889  29.651  1.00 15.01           C  
ANISOU 1430  CA  GLY A 509     1736   1813   2154     16   -704   -156       C  
ATOM   1431  C   GLY A 509      19.713  59.448  30.165  1.00 14.56           C  
ANISOU 1431  C   GLY A 509     1634   1699   2199    -29   -661   -234       C  
ATOM   1432  O   GLY A 509      18.671  58.961  30.653  1.00 14.90           O  
ANISOU 1432  O   GLY A 509     1580   1691   2391    -53   -668   -260       O  
ATOM   1433  N   ALA A 510      20.853  58.770  30.048  1.00 13.99           N  
ANISOU 1433  N   ALA A 510     1627   1624   2065    -39   -602   -265       N  
ATOM   1434  CA  ALA A 510      21.047  57.454  30.666  1.00 14.39           C  
ANISOU 1434  CA  ALA A 510     1653   1599   2215    -67   -535   -312       C  
ATOM   1435  C   ALA A 510      21.271  57.687  32.158  1.00 13.44           C  
ANISOU 1435  C   ALA A 510     1524   1431   2152    -50   -440   -225       C  
ATOM   1436  O   ALA A 510      21.512  58.818  32.580  1.00 13.58           O  
ANISOU 1436  O   ALA A 510     1562   1479   2119    -25   -427   -158       O  
ATOM   1437  CB  ALA A 510      22.256  56.764  30.047  1.00 14.88           C  
ANISOU 1437  CB  ALA A 510     1784   1670   2200    -65   -499   -366       C  
ATOM   1438  N   GLY A 511      21.191  56.625  32.956  1.00 13.94           N  
ANISOU 1438  N   GLY A 511     1568   1413   2316    -62   -371   -227       N  
ATOM   1439  CA  GLY A 511      21.667  56.677  34.337  1.00 12.53           C  
ANISOU 1439  CA  GLY A 511     1421   1200   2140    -32   -285   -144       C  
ATOM   1440  C   GLY A 511      23.085  56.138  34.284  1.00 12.08           C  
ANISOU 1440  C   GLY A 511     1414   1146   2029     -4   -269   -148       C  
ATOM   1441  O   GLY A 511      23.305  55.053  33.775  1.00 11.95           O  
ANISOU 1441  O   GLY A 511     1395   1085   2061    -14   -258   -204       O  
ATOM   1442  N   VAL A 512      24.046  56.894  34.807  1.00 11.30           N  
ANISOU 1442  N   VAL A 512     1350   1093   1851     31   -266   -101       N  
ATOM   1443  CA  VAL A 512      25.452  56.428  34.834  1.00 12.13           C  
ANISOU 1443  CA  VAL A 512     1472   1201   1935     65   -257   -104       C  
ATOM   1444  C   VAL A 512      25.965  56.399  36.274  1.00 12.01           C  
ANISOU 1444  C   VAL A 512     1483   1173   1907    114   -243    -31       C  
ATOM   1445  O   VAL A 512      25.783  57.385  37.002  1.00 12.72           O  
ANISOU 1445  O   VAL A 512     1592   1298   1943    117   -253      3       O  
ATOM   1446  CB  VAL A 512      26.349  57.317  33.927  1.00 11.41           C  
ANISOU 1446  CB  VAL A 512     1381   1182   1772     60   -280   -136       C  
ATOM   1447  CG1 VAL A 512      27.840  57.051  34.149  1.00 11.39           C  
ANISOU 1447  CG1 VAL A 512     1364   1184   1780     97   -265   -137       C  
ATOM   1448  CG2 VAL A 512      25.966  57.091  32.466  1.00 11.66           C  
ANISOU 1448  CG2 VAL A 512     1421   1230   1779     29   -293   -207       C  
ATOM   1449  N   CYS A 513      26.590  55.289  36.668  1.00 12.64           N  
ANISOU 1449  N   CYS A 513     1572   1200   2030    158   -224     -9       N  
ATOM   1450  CA  CYS A 513      27.157  55.112  38.030  1.00 14.19           C  
ANISOU 1450  CA  CYS A 513     1810   1390   2192    224   -233     72       C  
ATOM   1451  C   CYS A 513      28.338  54.146  38.006  1.00 15.48           C  
ANISOU 1451  C   CYS A 513     1954   1520   2408    288   -248     81       C  
ATOM   1452  O   CYS A 513      28.655  53.563  36.980  1.00 15.51           O  
ANISOU 1452  O   CYS A 513     1916   1493   2484    275   -224     18       O  
ATOM   1453  CB  CYS A 513      26.105  54.562  39.012  1.00 14.20           C  
ANISOU 1453  CB  CYS A 513     1869   1319   2207    234   -165    148       C  
ATOM   1454  SG  CYS A 513      25.531  52.887  38.633  1.00 16.67           S  
ANISOU 1454  SG  CYS A 513     2172   1490   2671    224    -77    152       S  
ATOM   1455  N   VAL A 514      28.984  53.982  39.151  1.00 16.12           N  
ANISOU 1455  N   VAL A 514     2068   1608   2449    364   -290    156       N  
ATOM   1456  CA  VAL A 514      30.102  53.038  39.236  1.00 17.04           C  
ANISOU 1456  CA  VAL A 514     2154   1686   2634    446   -317    180       C  
ATOM   1457  C   VAL A 514      29.747  51.936  40.181  1.00 18.28           C  
ANISOU 1457  C   VAL A 514     2392   1748   2806    516   -277    295       C  
ATOM   1458  O   VAL A 514      29.119  52.170  41.212  1.00 17.33           O  
ANISOU 1458  O   VAL A 514     2361   1636   2588    530   -266    373       O  
ATOM   1459  CB  VAL A 514      31.401  53.753  39.651  1.00 17.41           C  
ANISOU 1459  CB  VAL A 514     2148   1824   2643    493   -430    169       C  
ATOM   1460  CG1 VAL A 514      32.534  52.794  39.936  1.00 18.61           C  
ANISOU 1460  CG1 VAL A 514     2254   1938   2879    600   -479    210       C  
ATOM   1461  CG2 VAL A 514      31.815  54.663  38.518  1.00 18.75           C  
ANISOU 1461  CG2 VAL A 514     2232   2051   2841    420   -424     62       C  
ATOM   1462  N   LEU A 515      30.170  50.732  39.794  1.00 19.18           N  
ANISOU 1462  N   LEU A 515     2479   1762   3047    562   -237    304       N  
ATOM   1463  CA  LEU A 515      30.052  49.570  40.627  1.00 23.00           C  
ANISOU 1463  CA  LEU A 515     3037   2130   3572    646   -191    429       C  
ATOM   1464  C   LEU A 515      31.268  48.691  40.383  1.00 23.81           C  
ANISOU 1464  C   LEU A 515     3076   2175   3795    743   -222    438       C  
ATOM   1465  O   LEU A 515      31.566  48.276  39.242  1.00 21.79           O  
ANISOU 1465  O   LEU A 515     2741   1872   3667    711   -172    333       O  
ATOM   1466  CB  LEU A 515      28.749  48.818  40.323  1.00 23.79           C  
ANISOU 1466  CB  LEU A 515     3172   2100   3767    575    -49    428       C  
ATOM   1467  CG  LEU A 515      27.897  48.226  41.446  1.00 26.98           C  
ANISOU 1467  CG  LEU A 515     3691   2405   4156    605     48    572       C  
ATOM   1468  CD1 LEU A 515      27.222  46.968  40.898  1.00 25.48           C  
ANISOU 1468  CD1 LEU A 515     3485   2029   4166    562    187    554       C  
ATOM   1469  CD2 LEU A 515      28.642  47.931  42.743  1.00 26.68           C  
ANISOU 1469  CD2 LEU A 515     3752   2371   4014    748     -6    735       C  
ATOM   1470  N   HIS A 516      31.971  48.413  41.475  1.00 27.27           N  
ANISOU 1470  N   HIS A 516     3556   2620   4186    870   -305    563       N  
ATOM   1471  CA  HIS A 516      33.261  47.700  41.441  1.00 28.57           C  
ANISOU 1471  CA  HIS A 516     3642   2744   4469    992   -368    590       C  
ATOM   1472  C   HIS A 516      34.217  48.418  40.467  1.00 26.92           C  
ANISOU 1472  C   HIS A 516     3277   2629   4322    951   -423    440       C  
ATOM   1473  O   HIS A 516      34.435  49.619  40.629  1.00 25.41           O  
ANISOU 1473  O   HIS A 516     3056   2576   4022    907   -514    391       O  
ATOM   1474  CB  HIS A 516      33.054  46.189  41.206  1.00 34.37           C  
ANISOU 1474  CB  HIS A 516     4403   3278   5377   1041   -240    647       C  
ATOM   1475  CG  HIS A 516      32.041  45.592  42.136  1.00 39.85           C  
ANISOU 1475  CG  HIS A 516     5252   3870   6020   1061   -153    798       C  
ATOM   1476  CD2 HIS A 516      31.870  45.739  43.475  1.00 44.23           C  
ANISOU 1476  CD2 HIS A 516     5938   4461   6406   1141   -202    959       C  
ATOM   1477  ND1 HIS A 516      31.048  44.731  41.717  1.00 44.20           N  
ANISOU 1477  ND1 HIS A 516     5839   4254   6701    992     19    789       N  
ATOM   1478  CE1 HIS A 516      30.312  44.374  42.755  1.00 44.79           C  
ANISOU 1478  CE1 HIS A 516     6051   4256   6711   1024     92    948       C  
ATOM   1479  NE2 HIS A 516      30.789  44.971  43.833  1.00 45.68           N  
ANISOU 1479  NE2 HIS A 516     6237   4493   6626   1119    -35   1059       N  
ATOM   1480  N   ASN A 517      34.775  47.724  39.483  1.00 25.13           N  
ANISOU 1480  N   ASN A 517     2957   2320   4271    962   -351    364       N  
ATOM   1481  CA  ASN A 517      35.721  48.380  38.572  1.00 24.64           C  
ANISOU 1481  CA  ASN A 517     2754   2338   4271    928   -368    232       C  
ATOM   1482  C   ASN A 517      35.098  48.890  37.256  1.00 21.63           C  
ANISOU 1482  C   ASN A 517     2373   1979   3866    783   -257     89       C  
ATOM   1483  O   ASN A 517      35.816  49.157  36.293  1.00 20.79           O  
ANISOU 1483  O   ASN A 517     2173   1899   3826    756   -211    -18       O  
ATOM   1484  CB  ASN A 517      36.924  47.463  38.300  1.00 27.31           C  
ANISOU 1484  CB  ASN A 517     2974   2590   4812   1043   -356    226       C  
ATOM   1485  CG  ASN A 517      38.207  48.238  38.078  1.00 29.69           C  
ANISOU 1485  CG  ASN A 517     3108   2995   5178   1061   -435    153       C  
ATOM   1486  ND2 ASN A 517      39.027  47.773  37.142  1.00 31.29           N  
ANISOU 1486  ND2 ASN A 517     3189   3135   5565   1084   -338     64       N  
ATOM   1487  OD1 ASN A 517      38.459  49.247  38.743  1.00 30.28           O  
ANISOU 1487  OD1 ASN A 517     3159   3196   5151   1050   -571    167       O  
ATOM   1488  N   CYS A 518      33.768  49.021  37.227  1.00 20.22           N  
ANISOU 1488  N   CYS A 518     2300   1791   3591    696   -212     93       N  
ATOM   1489  CA  CYS A 518      33.036  49.336  35.996  1.00 18.76           C  
ANISOU 1489  CA  CYS A 518     2130   1619   3379    576   -129    -30       C  
ATOM   1490  C   CYS A 518      32.159  50.568  36.074  1.00 17.30           C  
ANISOU 1490  C   CYS A 518     1991   1541   3042    485   -169    -35       C  
ATOM   1491  O   CYS A 518      31.546  50.825  37.107  1.00 16.62           O  
ANISOU 1491  O   CYS A 518     1964   1469   2882    494   -211     56       O  
ATOM   1492  CB  CYS A 518      32.148  48.159  35.578  1.00 19.41           C  
ANISOU 1492  CB  CYS A 518     2267   1561   3546    548    -29    -59       C  
ATOM   1493  SG  CYS A 518      33.089  46.712  35.072  1.00 22.85           S  
ANISOU 1493  SG  CYS A 518     2651   1844   4188    634     60   -103       S  
ATOM   1494  N   ILE A 519      32.114  51.310  34.966  1.00 16.73           N  
ANISOU 1494  N   ILE A 519     1898   1535   2924    407   -142   -136       N  
ATOM   1495  CA  ILE A 519      31.135  52.392  34.764  1.00 16.37           C  
ANISOU 1495  CA  ILE A 519     1896   1566   2757    321   -165   -149       C  
ATOM   1496  C   ILE A 519      29.941  51.787  34.029  1.00 16.73           C  
ANISOU 1496  C   ILE A 519     1987   1554   2816    259   -115   -208       C  
ATOM   1497  O   ILE A 519      30.099  51.220  32.936  1.00 18.11           O  
ANISOU 1497  O   ILE A 519     2158   1696   3027    240    -62   -307       O  
ATOM   1498  CB  ILE A 519      31.662  53.559  33.885  1.00 17.20           C  
ANISOU 1498  CB  ILE A 519     1969   1766   2800    274   -161   -211       C  
ATOM   1499  CG1 ILE A 519      33.107  53.973  34.217  1.00 18.36           C  
ANISOU 1499  CG1 ILE A 519     2027   1950   2999    322   -185   -202       C  
ATOM   1500  CG2 ILE A 519      30.675  54.759  33.855  1.00 15.24           C  
ANISOU 1500  CG2 ILE A 519     1765   1586   2439    208   -195   -196       C  
ATOM   1501  CD1 ILE A 519      33.315  54.627  35.556  1.00 23.09           C  
ANISOU 1501  CD1 ILE A 519     2612   2596   3565    353   -289   -130       C  
ATOM   1502  N   TYR A 520      28.760  51.908  34.626  1.00 15.35           N  
ANISOU 1502  N   TYR A 520     1850   1365   2617    228   -130   -159       N  
ATOM   1503  CA  TYR A 520      27.520  51.390  34.044  1.00 14.79           C  
ANISOU 1503  CA  TYR A 520     1794   1238   2588    161   -102   -221       C  
ATOM   1504  C   TYR A 520      26.750  52.526  33.409  1.00 14.10           C  
ANISOU 1504  C   TYR A 520     1708   1247   2403     97   -153   -260       C  
ATOM   1505  O   TYR A 520      26.731  53.634  33.949  1.00 12.98           O  
ANISOU 1505  O   TYR A 520     1570   1177   2185    102   -188   -198       O  
ATOM   1506  CB  TYR A 520      26.640  50.824  35.141  1.00 14.40           C  
ANISOU 1506  CB  TYR A 520     1766   1099   2606    167    -67   -135       C  
ATOM   1507  CG  TYR A 520      27.045  49.460  35.612  1.00 16.21           C  
ANISOU 1507  CG  TYR A 520     2008   1193   2958    224     -1    -92       C  
ATOM   1508  CD1 TYR A 520      28.170  49.273  36.437  1.00 16.11           C  
ANISOU 1508  CD1 TYR A 520     2009   1176   2936    326    -16      5       C  
ATOM   1509  CD2 TYR A 520      26.300  48.339  35.234  1.00 16.52           C  
ANISOU 1509  CD2 TYR A 520     2041   1097   3138    180     71   -149       C  
ATOM   1510  CE1 TYR A 520      28.535  47.996  36.868  1.00 17.90           C  
ANISOU 1510  CE1 TYR A 520     2253   1265   3283    397     43     65       C  
ATOM   1511  CE2 TYR A 520      26.661  47.064  35.662  1.00 18.71           C  
ANISOU 1511  CE2 TYR A 520     2337   1222   3550    236    149   -100       C  
ATOM   1512  CZ  TYR A 520      27.767  46.891  36.472  1.00 18.85           C  
ANISOU 1512  CZ  TYR A 520     2378   1235   3550    352    138     17       C  
ATOM   1513  OH  TYR A 520      28.087  45.615  36.871  1.00 19.81           O  
ANISOU 1513  OH  TYR A 520     2521   1192   3813    422    215     82       O  
ATOM   1514  N   ALA A 521      26.121  52.242  32.269  1.00 14.02           N  
ANISOU 1514  N   ALA A 521     1698   1233   2396     43   -163   -367       N  
ATOM   1515  CA  ALA A 521      25.229  53.193  31.611  1.00 13.36           C  
ANISOU 1515  CA  ALA A 521     1615   1232   2228     -6   -231   -398       C  
ATOM   1516  C   ALA A 521      23.946  52.418  31.333  1.00 14.27           C  
ANISOU 1516  C   ALA A 521     1699   1281   2442    -61   -251   -471       C  
ATOM   1517  O   ALA A 521      23.953  51.466  30.548  1.00 15.70           O  
ANISOU 1517  O   ALA A 521     1885   1412   2668    -86   -242   -585       O  
ATOM   1518  CB  ALA A 521      25.856  53.704  30.324  1.00 12.79           C  
ANISOU 1518  CB  ALA A 521     1582   1244   2034     -9   -248   -465       C  
ATOM   1519  N   ALA A 522      22.864  52.844  31.990  1.00 14.17           N  
ANISOU 1519  N   ALA A 522     1645   1262   2477    -83   -269   -417       N  
ATOM   1520  CA  ALA A 522      21.570  52.162  31.940  1.00 15.25           C  
ANISOU 1520  CA  ALA A 522     1716   1321   2757   -142   -276   -477       C  
ATOM   1521  C   ALA A 522      20.563  53.082  31.253  1.00 15.26           C  
ANISOU 1521  C   ALA A 522     1672   1410   2717   -172   -390   -516       C  
ATOM   1522  O   ALA A 522      20.479  54.258  31.609  1.00 14.19           O  
ANISOU 1522  O   ALA A 522     1540   1344   2508   -143   -410   -430       O  
ATOM   1523  CB  ALA A 522      21.091  51.872  33.360  1.00 14.91           C  
ANISOU 1523  CB  ALA A 522     1651   1183   2831   -135   -177   -369       C  
ATOM   1524  N   GLY A 523      19.821  52.537  30.289  1.00 16.79           N  
ANISOU 1524  N   GLY A 523     1821   1595   2964   -225   -471   -650       N  
ATOM   1525  CA  GLY A 523      18.728  53.255  29.604  1.00 16.94           C  
ANISOU 1525  CA  GLY A 523     1776   1692   2968   -246   -610   -695       C  
ATOM   1526  C   GLY A 523      19.188  54.460  28.809  1.00 17.03           C  
ANISOU 1526  C   GLY A 523     1867   1842   2762   -196   -698   -659       C  
ATOM   1527  O   GLY A 523      20.322  54.492  28.291  1.00 16.12           O  
ANISOU 1527  O   GLY A 523     1856   1770   2499   -169   -667   -666       O  
ATOM   1528  N   GLY A 524      18.302  55.452  28.717  1.00 17.38           N  
ANISOU 1528  N   GLY A 524     1856   1944   2803   -181   -791   -616       N  
ATOM   1529  CA  GLY A 524      18.595  56.650  27.962  1.00 17.76           C  
ANISOU 1529  CA  GLY A 524     1982   2106   2660   -128   -870   -561       C  
ATOM   1530  C   GLY A 524      17.735  56.714  26.724  1.00 20.39           C  
ANISOU 1530  C   GLY A 524     2297   2515   2935   -129  -1057   -652       C  
ATOM   1531  O   GLY A 524      16.808  55.904  26.548  1.00 20.99           O  
ANISOU 1531  O   GLY A 524     2270   2555   3150   -180  -1138   -768       O  
ATOM   1532  N   TYR A 525      18.061  57.688  25.876  1.00 21.45           N  
ANISOU 1532  N   TYR A 525     2534   2751   2865    -73  -1126   -596       N  
ATOM   1533  CA  TYR A 525      17.322  57.992  24.657  1.00 25.39           C  
ANISOU 1533  CA  TYR A 525     3052   3347   3248    -45  -1326   -647       C  
ATOM   1534  C   TYR A 525      18.327  58.077  23.518  1.00 26.95           C  
ANISOU 1534  C   TYR A 525     3443   3628   3170    -16  -1319   -664       C  
ATOM   1535  O   TYR A 525      19.372  58.727  23.654  1.00 25.42           O  
ANISOU 1535  O   TYR A 525     3347   3437   2874     14  -1184   -556       O  
ATOM   1536  CB  TYR A 525      16.584  59.332  24.848  1.00 26.86           C  
ANISOU 1536  CB  TYR A 525     3183   3562   3460     21  -1401   -511       C  
ATOM   1537  CG  TYR A 525      15.819  59.834  23.651  1.00 32.07           C  
ANISOU 1537  CG  TYR A 525     3865   4328   3992     79  -1628   -521       C  
ATOM   1538  CD1 TYR A 525      14.795  59.067  23.080  1.00 34.18           C  
ANISOU 1538  CD1 TYR A 525     4031   4626   4330     48  -1822   -674       C  
ATOM   1539  CD2 TYR A 525      16.117  61.088  23.079  1.00 34.70           C  
ANISOU 1539  CD2 TYR A 525     4322   4727   4135    168  -1656   -377       C  
ATOM   1540  CE1 TYR A 525      14.083  59.524  21.974  1.00 38.48           C  
ANISOU 1540  CE1 TYR A 525     4597   5283   4741    113  -2067   -687       C  
ATOM   1541  CE2 TYR A 525      15.405  61.556  21.966  1.00 36.78           C  
ANISOU 1541  CE2 TYR A 525     4624   5092   4258    242  -1880   -365       C  
ATOM   1542  CZ  TYR A 525      14.393  60.769  21.422  1.00 40.10           C  
ANISOU 1542  CZ  TYR A 525     4943   5560   4733    218  -2098   -522       C  
ATOM   1543  OH  TYR A 525      13.672  61.203  20.321  1.00 44.79           O  
ANISOU 1543  OH  TYR A 525     5573   6269   5176    301  -2357   -517       O  
ATOM   1544  N   ASP A 526      18.022  57.427  22.398  1.00 30.37           N  
ANISOU 1544  N   ASP A 526     3929   4125   3485    -30  -1456   -810       N  
ATOM   1545  CA  ASP A 526      18.979  57.351  21.288  1.00 33.24           C  
ANISOU 1545  CA  ASP A 526     4494   4562   3573     -6  -1421   -849       C  
ATOM   1546  C   ASP A 526      18.636  58.269  20.104  1.00 37.84           C  
ANISOU 1546  C   ASP A 526     5208   5277   3893     73  -1581   -792       C  
ATOM   1547  O   ASP A 526      19.273  58.184  19.052  1.00 45.15           O  
ANISOU 1547  O   ASP A 526     6321   6276   4558     96  -1563   -833       O  
ATOM   1548  CB  ASP A 526      19.204  55.897  20.837  1.00 33.86           C  
ANISOU 1548  CB  ASP A 526     4598   4611   3657    -72  -1408  -1063       C  
ATOM   1549  CG  ASP A 526      17.983  55.273  20.142  1.00 35.61           C  
ANISOU 1549  CG  ASP A 526     4757   4876   3897   -105  -1648  -1242       C  
ATOM   1550  OD1 ASP A 526      16.950  55.939  19.914  1.00 35.40           O  
ANISOU 1550  OD1 ASP A 526     4665   4918   3868    -69  -1847  -1202       O  
ATOM   1551  OD2 ASP A 526      18.073  54.077  19.819  1.00 36.65           O1-
ANISOU 1551  OD2 ASP A 526     4897   4964   4064   -169  -1641  -1436       O1-
ATOM   1552  N   GLY A 527      17.639  59.133  20.287  1.00 38.61           N  
ANISOU 1552  N   GLY A 527     5212   5399   4059    122  -1726   -691       N  
ATOM   1553  CA  GLY A 527      17.102  59.933  19.194  1.00 42.81           C  
ANISOU 1553  CA  GLY A 527     5848   6052   4365    212  -1923   -631       C  
ATOM   1554  C   GLY A 527      15.811  59.379  18.599  1.00 46.02           C  
ANISOU 1554  C   GLY A 527     6157   6527   4801    207  -2215   -786       C  
ATOM   1555  O   GLY A 527      15.080  60.110  17.931  1.00 47.55           O  
ANISOU 1555  O   GLY A 527     6374   6814   4878    295  -2428   -720       O  
ATOM   1556  N   GLN A 528      15.527  58.097  18.838  1.00 45.56           N  
ANISOU 1556  N   GLN A 528     5983   6416   4911    107  -2233   -991       N  
ATOM   1557  CA  GLN A 528      14.283  57.469  18.367  1.00 46.68           C  
ANISOU 1557  CA  GLN A 528     5991   6602   5143     77  -2507  -1173       C  
ATOM   1558  C   GLN A 528      13.472  56.840  19.499  1.00 42.75           C  
ANISOU 1558  C   GLN A 528     5213   5972   5058    -12  -2479  -1244       C  
ATOM   1559  O   GLN A 528      12.265  57.076  19.606  1.00 42.50           O  
ANISOU 1559  O   GLN A 528     4990   5951   5207      0  -2666  -1259       O  
ATOM   1560  CB  GLN A 528      14.569  56.425  17.280  1.00 52.90           C  
ANISOU 1560  CB  GLN A 528     6921   7454   5724     32  -2589  -1404       C  
ATOM   1561  CG  GLN A 528      15.105  57.002  15.979  1.00 61.62           C  
ANISOU 1561  CG  GLN A 528     8311   8711   6391    128  -2660  -1358       C  
ATOM   1562  CD  GLN A 528      15.602  55.927  15.029  1.00 72.21           C  
ANISOU 1562  CD  GLN A 528     9821  10097   7518     78  -2664  -1595       C  
ATOM   1563  NE2 GLN A 528      16.893  55.611  15.124  1.00 70.01           N  
ANISOU 1563  NE2 GLN A 528     9682   9758   7160     53  -2376  -1584       N  
ATOM   1564  OE1 GLN A 528      14.838  55.384  14.219  1.00 77.40           O  
ANISOU 1564  OE1 GLN A 528    10477  10839   8092     62  -2926  -1797       O  
ATOM   1565  N   ASP A 529      14.149  56.047  20.331  1.00 38.40           N  
ANISOU 1565  N   ASP A 529     4641   5294   4656    -94  -2238  -1280       N  
ATOM   1566  CA  ASP A 529      13.516  55.190  21.336  1.00 36.62           C  
ANISOU 1566  CA  ASP A 529     4193   4926   4796   -191  -2170  -1364       C  
ATOM   1567  C   ASP A 529      14.147  55.349  22.705  1.00 32.30           C  
ANISOU 1567  C   ASP A 529     3620   4258   4395   -200  -1892  -1208       C  
ATOM   1568  O   ASP A 529      15.336  55.616  22.806  1.00 28.81           O  
ANISOU 1568  O   ASP A 529     3336   3821   3789   -169  -1733  -1114       O  
ATOM   1569  CB  ASP A 529      13.661  53.720  20.930  1.00 38.16           C  
ANISOU 1569  CB  ASP A 529     4398   5064   5037   -291  -2167  -1605       C  
ATOM   1570  CG  ASP A 529      12.998  53.410  19.614  1.00 43.17           C  
ANISOU 1570  CG  ASP A 529     5054   5815   5534   -298  -2457  -1807       C  
ATOM   1571  OD1 ASP A 529      11.754  53.428  19.570  1.00 45.09           O  
ANISOU 1571  OD1 ASP A 529     5098   6070   5964   -318  -2664  -1880       O  
ATOM   1572  OD2 ASP A 529      13.721  53.149  18.627  1.00 44.15           O1-
ANISOU 1572  OD2 ASP A 529     5391   6019   5365   -282  -2478  -1898       O1-
ATOM   1573  N   GLN A 530      13.336  55.182  23.751  1.00 31.20           N  
ANISOU 1573  N   GLN A 530     3278   4011   4565   -244  -1836  -1188       N  
ATOM   1574  CA  GLN A 530      13.860  54.974  25.097  1.00 29.63           C  
ANISOU 1574  CA  GLN A 530     3060   3684   4514   -270  -1576  -1085       C  
ATOM   1575  C   GLN A 530      14.393  53.545  25.188  1.00 28.10           C  
ANISOU 1575  C   GLN A 530     2896   3388   4393   -351  -1461  -1217       C  
ATOM   1576  O   GLN A 530      13.814  52.625  24.620  1.00 29.09           O  
ANISOU 1576  O   GLN A 530     2950   3484   4619   -421  -1565  -1404       O  
ATOM   1577  CB  GLN A 530      12.811  55.269  26.179  1.00 30.78           C  
ANISOU 1577  CB  GLN A 530     3004   3746   4945   -283  -1525  -1015       C  
ATOM   1578  CG  GLN A 530      12.496  56.760  26.358  1.00 31.15           C  
ANISOU 1578  CG  GLN A 530     3036   3860   4940   -189  -1570   -854       C  
ATOM   1579  CD  GLN A 530      11.553  57.266  25.285  1.00 34.10           C  
ANISOU 1579  CD  GLN A 530     3335   4341   5280   -143  -1846   -906       C  
ATOM   1580  NE2 GLN A 530      11.629  58.560  24.977  1.00 35.00           N  
ANISOU 1580  NE2 GLN A 530     3520   4538   5240    -39  -1915   -765       N  
ATOM   1581  OE1 GLN A 530      10.769  56.500  24.742  1.00 35.89           O  
ANISOU 1581  OE1 GLN A 530     3441   4570   5625   -199  -2002  -1071       O  
ATOM   1582  N   LEU A 531      15.500  53.390  25.910  1.00 24.79           N  
ANISOU 1582  N   LEU A 531     2576   2908   3935   -337  -1253  -1121       N  
ATOM   1583  CA  LEU A 531      16.257  52.141  25.961  1.00 24.37           C  
ANISOU 1583  CA  LEU A 531     2581   2757   3921   -384  -1128  -1213       C  
ATOM   1584  C   LEU A 531      16.054  51.406  27.292  1.00 22.47           C  
ANISOU 1584  C   LEU A 531     2243   2347   3947   -428   -949  -1161       C  
ATOM   1585  O   LEU A 531      15.905  52.045  28.332  1.00 20.86           O  
ANISOU 1585  O   LEU A 531     2001   2123   3802   -398   -860  -1006       O  
ATOM   1586  CB  LEU A 531      17.751  52.469  25.796  1.00 22.94           C  
ANISOU 1586  CB  LEU A 531     2578   2627   3510   -322  -1025  -1134       C  
ATOM   1587  CG  LEU A 531      18.099  53.441  24.656  1.00 23.82           C  
ANISOU 1587  CG  LEU A 531     2817   2899   3334   -262  -1141  -1119       C  
ATOM   1588  CD1 LEU A 531      19.539  53.889  24.718  1.00 21.99           C  
ANISOU 1588  CD1 LEU A 531     2722   2695   2938   -208   -998  -1016       C  
ATOM   1589  CD2 LEU A 531      17.758  52.838  23.301  1.00 27.03           C  
ANISOU 1589  CD2 LEU A 531     3273   3366   3631   -292  -1297  -1320       C  
ATOM   1590  N   ASN A 532      16.051  50.075  27.249  1.00 23.06           N  
ANISOU 1590  N   ASN A 532     2292   2295   4175   -497   -888  -1290       N  
ATOM   1591  CA  ASN A 532      16.150  49.275  28.476  1.00 22.83           C  
ANISOU 1591  CA  ASN A 532     2225   2091   4359   -521   -682  -1214       C  
ATOM   1592  C   ASN A 532      17.555  48.650  28.664  1.00 22.07           C  
ANISOU 1592  C   ASN A 532     2267   1938   4180   -479   -542  -1177       C  
ATOM   1593  O   ASN A 532      17.853  48.087  29.729  1.00 21.83           O  
ANISOU 1593  O   ASN A 532     2241   1778   4276   -468   -376  -1073       O  
ATOM   1594  CB  ASN A 532      15.013  48.217  28.570  1.00 24.70           C  
ANISOU 1594  CB  ASN A 532     2303   2175   4907   -629   -669  -1348       C  
ATOM   1595  CG  ASN A 532      15.133  47.095  27.544  1.00 27.39           C  
ANISOU 1595  CG  ASN A 532     2661   2459   5286   -696   -730  -1578       C  
ATOM   1596  ND2 ASN A 532      14.367  46.025  27.754  1.00 28.80           N  
ANISOU 1596  ND2 ASN A 532     2713   2462   5768   -797   -672  -1693       N  
ATOM   1597  OD1 ASN A 532      15.891  47.176  26.582  1.00 28.87           O  
ANISOU 1597  OD1 ASN A 532     2976   2748   5245   -662   -812  -1660       O  
ATOM   1598  N   SER A 533      18.396  48.759  27.630  1.00 21.50           N  
ANISOU 1598  N   SER A 533     2308   1963   3899   -449   -607  -1256       N  
ATOM   1599  CA  SER A 533      19.701  48.090  27.611  1.00 21.29           C  
ANISOU 1599  CA  SER A 533     2387   1878   3824   -410   -483  -1258       C  
ATOM   1600  C   SER A 533      20.650  48.736  28.607  1.00 18.80           C  
ANISOU 1600  C   SER A 533     2123   1587   3433   -325   -379  -1050       C  
ATOM   1601  O   SER A 533      20.519  49.932  28.953  1.00 16.78           O  
ANISOU 1601  O   SER A 533     1864   1437   3075   -291   -423   -931       O  
ATOM   1602  CB  SER A 533      20.317  48.054  26.208  1.00 23.14           C  
ANISOU 1602  CB  SER A 533     2728   2207   3857   -401   -555  -1408       C  
ATOM   1603  OG  SER A 533      20.719  49.362  25.823  1.00 22.18           O  
ANISOU 1603  OG  SER A 533     2679   2257   3491   -341   -620  -1316       O  
ATOM   1604  N   VAL A 534      21.608  47.935  29.069  1.00 18.44           N  
ANISOU 1604  N   VAL A 534     2119   1437   3450   -287   -248  -1015       N  
ATOM   1605  CA  VAL A 534      22.566  48.378  30.092  1.00 16.84           C  
ANISOU 1605  CA  VAL A 534     1954   1246   3198   -203   -166   -832       C  
ATOM   1606  C   VAL A 534      23.935  47.860  29.683  1.00 17.35           C  
ANISOU 1606  C   VAL A 534     2081   1289   3222   -149   -100   -868       C  
ATOM   1607  O   VAL A 534      24.087  46.672  29.359  1.00 18.30           O  
ANISOU 1607  O   VAL A 534     2204   1283   3466   -164    -36   -972       O  
ATOM   1608  CB  VAL A 534      22.182  47.880  31.521  1.00 16.99           C  
ANISOU 1608  CB  VAL A 534     1938   1133   3384   -193    -64   -698       C  
ATOM   1609  CG1 VAL A 534      23.150  48.424  32.573  1.00 15.72           C  
ANISOU 1609  CG1 VAL A 534     1827   1012   3134   -100    -20   -522       C  
ATOM   1610  CG2 VAL A 534      20.766  48.304  31.877  1.00 16.91           C  
ANISOU 1610  CG2 VAL A 534     1849   1125   3451   -254    -97   -682       C  
ATOM   1611  N   GLU A 535      24.929  48.746  29.699  1.00 16.27           N  
ANISOU 1611  N   GLU A 535     1982   1262   2938    -87   -103   -790       N  
ATOM   1612  CA  GLU A 535      26.281  48.326  29.376  1.00 17.24           C  
ANISOU 1612  CA  GLU A 535     2137   1364   3050    -29    -27   -816       C  
ATOM   1613  C   GLU A 535      27.292  48.895  30.353  1.00 16.10           C  
ANISOU 1613  C   GLU A 535     1979   1253   2885     51     -2   -659       C  
ATOM   1614  O   GLU A 535      27.046  49.908  31.004  1.00 15.13           O  
ANISOU 1614  O   GLU A 535     1848   1211   2690     55    -54   -553       O  
ATOM   1615  CB  GLU A 535      26.646  48.669  27.922  1.00 18.25           C  
ANISOU 1615  CB  GLU A 535     2323   1590   3021    -48    -45   -950       C  
ATOM   1616  CG  GLU A 535      26.620  50.156  27.564  1.00 17.46           C  
ANISOU 1616  CG  GLU A 535     2254   1654   2727    -49   -117   -891       C  
ATOM   1617  CD  GLU A 535      26.781  50.364  26.055  1.00 19.95           C  
ANISOU 1617  CD  GLU A 535     2657   2055   2868    -68   -127  -1021       C  
ATOM   1618  OE1 GLU A 535      27.816  49.945  25.478  1.00 20.12           O  
ANISOU 1618  OE1 GLU A 535     2719   2057   2869    -39    -21  -1089       O  
ATOM   1619  OE2 GLU A 535      25.855  50.952  25.448  1.00 19.89           O1-
ANISOU 1619  OE2 GLU A 535     2682   2134   2740   -104   -240  -1052       O1-
ATOM   1620  N   ARG A 536      28.436  48.235  30.453  1.00 16.77           N  
ANISOU 1620  N   ARG A 536     2054   1273   3045    117     73   -655       N  
ATOM   1621  CA  ARG A 536      29.420  48.666  31.430  1.00 16.65           C  
ANISOU 1621  CA  ARG A 536     2007   1286   3034    199     70   -518       C  
ATOM   1622  C   ARG A 536      30.820  48.692  30.860  1.00 17.05           C  
ANISOU 1622  C   ARG A 536     2028   1360   3090    251    124   -562       C  
ATOM   1623  O   ARG A 536      31.199  47.833  30.051  1.00 18.42           O  
ANISOU 1623  O   ARG A 536     2207   1460   3332    258    206   -675       O  
ATOM   1624  CB  ARG A 536      29.327  47.823  32.718  1.00 16.88           C  
ANISOU 1624  CB  ARG A 536     2028   1193   3192    258     91   -398       C  
ATOM   1625  CG  ARG A 536      29.908  46.436  32.570  1.00 18.98           C  
ANISOU 1625  CG  ARG A 536     2283   1303   3625    312    179   -436       C  
ATOM   1626  CD  ARG A 536      29.633  45.604  33.794  1.00 19.86           C  
ANISOU 1626  CD  ARG A 536     2412   1280   3854    369    208   -298       C  
ATOM   1627  NE  ARG A 536      30.044  44.243  33.527  1.00 21.69           N  
ANISOU 1627  NE  ARG A 536     2636   1336   4269    414    305   -343       N  
ATOM   1628  CZ  ARG A 536      29.672  43.198  34.248  1.00 22.93           C  
ANISOU 1628  CZ  ARG A 536     2820   1319   4574    449    373   -257       C  
ATOM   1629  NH1 ARG A 536      28.870  43.328  35.301  1.00 22.85           N1+
ANISOU 1629  NH1 ARG A 536     2853   1291   4538    442    367   -116       N1+
ATOM   1630  NH2 ARG A 536      30.108  42.017  33.907  1.00 24.73           N  
ANISOU 1630  NH2 ARG A 536     3038   1377   4981    492    467   -310       N  
ATOM   1631  N   TYR A 537      31.573  49.695  31.302  1.00 16.71           N  
ANISOU 1631  N   TYR A 537     1946   1413   2990    283     86   -483       N  
ATOM   1632  CA  TYR A 537      32.944  49.918  30.865  1.00 18.00           C  
ANISOU 1632  CA  TYR A 537     2050   1606   3183    327    142   -514       C  
ATOM   1633  C   TYR A 537      33.897  49.449  31.956  1.00 18.66           C  
ANISOU 1633  C   TYR A 537     2051   1634   3405    431    118   -421       C  
ATOM   1634  O   TYR A 537      33.887  49.975  33.060  1.00 17.65           O  
ANISOU 1634  O   TYR A 537     1907   1551   3248    458     22   -312       O  
ATOM   1635  CB  TYR A 537      33.139  51.411  30.598  1.00 16.61           C  
ANISOU 1635  CB  TYR A 537     1871   1563   2878    283    113   -497       C  
ATOM   1636  CG  TYR A 537      34.539  51.832  30.180  1.00 17.59           C  
ANISOU 1636  CG  TYR A 537     1916   1718   3050    311    187   -523       C  
ATOM   1637  CD1 TYR A 537      34.996  51.635  28.866  1.00 18.31           C  
ANISOU 1637  CD1 TYR A 537     2032   1803   3122    294    320   -633       C  
ATOM   1638  CD2 TYR A 537      35.409  52.432  31.103  1.00 17.74           C  
ANISOU 1638  CD2 TYR A 537     1832   1770   3138    353    130   -449       C  
ATOM   1639  CE1 TYR A 537      36.273  52.024  28.494  1.00 19.10           C  
ANISOU 1639  CE1 TYR A 537     2047   1919   3291    316    420   -655       C  
ATOM   1640  CE2 TYR A 537      36.696  52.824  30.731  1.00 18.15           C  
ANISOU 1640  CE2 TYR A 537     1780   1840   3276    369    203   -482       C  
ATOM   1641  CZ  TYR A 537      37.117  52.618  29.434  1.00 18.98           C  
ANISOU 1641  CZ  TYR A 537     1902   1928   3382    350    361   -579       C  
ATOM   1642  OH  TYR A 537      38.384  53.008  29.084  1.00 20.96           O  
ANISOU 1642  OH  TYR A 537     2038   2185   3741    363    463   -609       O  
ATOM   1643  N   ASP A 538      34.710  48.462  31.625  1.00 20.90           N  
ANISOU 1643  N   ASP A 538     2286   1822   3833    495    201   -470       N  
ATOM   1644  CA  ASP A 538      35.761  47.997  32.508  1.00 23.06           C  
ANISOU 1644  CA  ASP A 538     2462   2044   4255    613    170   -386       C  
ATOM   1645  C   ASP A 538      36.984  48.860  32.227  1.00 23.05           C  
ANISOU 1645  C   ASP A 538     2346   2132   4280    626    178   -415       C  
ATOM   1646  O   ASP A 538      37.563  48.795  31.130  1.00 23.08           O  
ANISOU 1646  O   ASP A 538     2318   2125   4326    609    307   -525       O  
ATOM   1647  CB  ASP A 538      36.021  46.517  32.232  1.00 26.09           C  
ANISOU 1647  CB  ASP A 538     2837   2261   4815    680    269   -429       C  
ATOM   1648  CG  ASP A 538      37.026  45.898  33.196  1.00 30.55           C  
ANISOU 1648  CG  ASP A 538     3304   2754   5549    827    223   -319       C  
ATOM   1649  OD1 ASP A 538      37.989  46.568  33.637  1.00 31.61           O  
ANISOU 1649  OD1 ASP A 538     3330   2975   5705    879    143   -275       O  
ATOM   1650  OD2 ASP A 538      36.841  44.718  33.513  1.00 34.60           O1-
ANISOU 1650  OD2 ASP A 538     3846   3116   6184    893    260   -278       O1-
ATOM   1651  N   VAL A 539      37.381  49.673  33.217  1.00 23.31           N  
ANISOU 1651  N   VAL A 539     2318   2248   4291    653     50   -325       N  
ATOM   1652  CA  VAL A 539      38.536  50.579  33.050  1.00 24.81           C  
ANISOU 1652  CA  VAL A 539     2374   2516   4537    652     49   -358       C  
ATOM   1653  C   VAL A 539      39.863  49.870  32.736  1.00 26.95           C  
ANISOU 1653  C   VAL A 539     2492   2715   5032    742    126   -403       C  
ATOM   1654  O   VAL A 539      40.721  50.458  32.084  1.00 29.46           O  
ANISOU 1654  O   VAL A 539     2706   3068   5420    714    213   -474       O  
ATOM   1655  CB  VAL A 539      38.699  51.641  34.183  1.00 25.69           C  
ANISOU 1655  CB  VAL A 539     2442   2729   4590    650   -118   -282       C  
ATOM   1656  CG1 VAL A 539      37.442  52.503  34.290  1.00 24.21           C  
ANISOU 1656  CG1 VAL A 539     2392   2607   4200    553   -152   -259       C  
ATOM   1657  CG2 VAL A 539      39.046  50.995  35.519  1.00 27.38           C  
ANISOU 1657  CG2 VAL A 539     2619   2916   4868    774   -267   -178       C  
ATOM   1658  N   GLU A 540      40.024  48.629  33.189  1.00 27.70           N  
ANISOU 1658  N   GLU A 540     2571   2699   5255    852    111   -358       N  
ATOM   1659  CA  GLU A 540      41.255  47.874  32.901  1.00 31.25           C  
ANISOU 1659  CA  GLU A 540     2866   3061   5947    956    191   -400       C  
ATOM   1660  C   GLU A 540      41.315  47.392  31.454  1.00 30.50           C  
ANISOU 1660  C   GLU A 540     2802   2893   5894    912    421   -544       C  
ATOM   1661  O   GLU A 540      42.381  47.411  30.837  1.00 32.97           O  
ANISOU 1661  O   GLU A 540     2980   3188   6359    939    543   -622       O  
ATOM   1662  CB  GLU A 540      41.424  46.673  33.841  1.00 34.83           C  
ANISOU 1662  CB  GLU A 540     3299   3400   6535   1106    106   -291       C  
ATOM   1663  CG  GLU A 540      41.404  47.008  35.334  1.00 37.68           C  
ANISOU 1663  CG  GLU A 540     3657   3831   6828   1174   -127   -139       C  
ATOM   1664  CD  GLU A 540      42.339  48.149  35.764  1.00 38.03           C  
ANISOU 1664  CD  GLU A 540     3543   4012   6894   1173   -261   -150       C  
ATOM   1665  OE1 GLU A 540      43.523  48.166  35.333  1.00 41.18           O  
ANISOU 1665  OE1 GLU A 540     3746   4399   7501   1215   -214   -221       O  
ATOM   1666  OE2 GLU A 540      41.874  49.024  36.539  1.00 33.47           O1-
ANISOU 1666  OE2 GLU A 540     3031   3545   6141   1125   -404    -99       O1-
ATOM   1667  N   THR A 541      40.170  46.965  30.927  1.00 27.86           N  
ANISOU 1667  N   THR A 541     2641   2518   5426    843    482   -589       N  
ATOM   1668  CA  THR A 541      40.103  46.374  29.586  1.00 27.97           C  
ANISOU 1668  CA  THR A 541     2719   2460   5448    805    681   -743       C  
ATOM   1669  C   THR A 541      39.741  47.424  28.537  1.00 26.38           C  
ANISOU 1669  C   THR A 541     2609   2379   5035    678    756   -828       C  
ATOM   1670  O   THR A 541      39.975  47.220  27.355  1.00 27.28           O  
ANISOU 1670  O   THR A 541     2767   2471   5127    649    931   -960       O  
ATOM   1671  CB  THR A 541      39.120  45.194  29.512  1.00 27.43           C  
ANISOU 1671  CB  THR A 541     2778   2262   5382    802    704   -774       C  
ATOM   1672  CG2 THR A 541      39.441  44.129  30.551  1.00 28.49           C  
ANISOU 1672  CG2 THR A 541     2845   2256   5724    937    648   -663       C  
ATOM   1673  OG1 THR A 541      37.796  45.671  29.718  1.00 25.11           O  
ANISOU 1673  OG1 THR A 541     2615   2039   4887    704    602   -738       O  
ATOM   1674  N   GLU A 542      39.172  48.543  28.979  1.00 24.88           N  
ANISOU 1674  N   GLU A 542     2459   2311   4683    610    629   -749       N  
ATOM   1675  CA  GLU A 542      38.788  49.642  28.078  1.00 24.46           C  
ANISOU 1675  CA  GLU A 542     2498   2369   4427    502    682   -795       C  
ATOM   1676  C   GLU A 542      37.692  49.215  27.072  1.00 24.09           C  
ANISOU 1676  C   GLU A 542     2632   2311   4211    435    735   -896       C  
ATOM   1677  O   GLU A 542      37.617  49.718  25.947  1.00 25.15           O  
ANISOU 1677  O   GLU A 542     2858   2506   4193    376    836   -973       O  
ATOM   1678  CB  GLU A 542      40.011  50.267  27.378  1.00 27.14           C  
ANISOU 1678  CB  GLU A 542     2739   2738   4834    499    838   -844       C  
ATOM   1679  CG  GLU A 542      40.962  50.982  28.335  1.00 31.22           C  
ANISOU 1679  CG  GLU A 542     3067   3292   5503    533    752   -760       C  
ATOM   1680  CD  GLU A 542      42.250  51.460  27.680  1.00 38.26           C  
ANISOU 1680  CD  GLU A 542     3821   4183   6533    530    929   -818       C  
ATOM   1681  OE1 GLU A 542      42.289  51.638  26.444  1.00 42.67           O  
ANISOU 1681  OE1 GLU A 542     4472   4747   6994    478   1128   -897       O  
ATOM   1682  OE2 GLU A 542      43.244  51.662  28.414  1.00 41.39           O1-
ANISOU 1682  OE2 GLU A 542     4013   4575   7139    581    869   -785       O1-
ATOM   1683  N   THR A 543      36.843  48.286  27.480  1.00 22.73           N  
ANISOU 1683  N   THR A 543     2512   2059   4065    445    664   -896       N  
ATOM   1684  CA  THR A 543      35.762  47.838  26.598  1.00 23.12           C  
ANISOU 1684  CA  THR A 543     2708   2094   3982    375    683  -1012       C  
ATOM   1685  C   THR A 543      34.422  47.923  27.309  1.00 21.84           C  
ANISOU 1685  C   THR A 543     2596   1946   3756    329    525   -940       C  
ATOM   1686  O   THR A 543      34.361  47.808  28.532  1.00 21.16           O  
ANISOU 1686  O   THR A 543     2449   1824   3767    373    440   -814       O  
ATOM   1687  CB  THR A 543      35.971  46.404  26.046  1.00 25.48           C  
ANISOU 1687  CB  THR A 543     3024   2244   4413    411    806  -1150       C  
ATOM   1688  CG2 THR A 543      37.395  46.164  25.609  1.00 26.20           C  
ANISOU 1688  CG2 THR A 543     3027   2290   4638    483    977  -1204       C  
ATOM   1689  OG1 THR A 543      35.606  45.443  27.037  1.00 27.73           O  
ANISOU 1689  OG1 THR A 543     3270   2399   4867    457    742  -1086       O  
ATOM   1690  N   TRP A 544      33.362  48.123  26.528  1.00 21.04           N  
ANISOU 1690  N   TRP A 544     2607   1897   3490    246    490  -1021       N  
ATOM   1691  CA  TRP A 544      31.979  48.109  27.013  1.00 19.82           C  
ANISOU 1691  CA  TRP A 544     2488   1743   3301    193    360   -986       C  
ATOM   1692  C   TRP A 544      31.354  46.746  26.733  1.00 21.38           C  
ANISOU 1692  C   TRP A 544     2716   1803   3604    170    388  -1110       C  
ATOM   1693  O   TRP A 544      31.538  46.194  25.639  1.00 22.74           O  
ANISOU 1693  O   TRP A 544     2947   1946   3747    153    471  -1276       O  
ATOM   1694  CB  TRP A 544      31.163  49.191  26.296  1.00 18.60           C  
ANISOU 1694  CB  TRP A 544     2414   1728   2925    121    283  -1004       C  
ATOM   1695  CG  TRP A 544      31.557  50.593  26.635  1.00 17.60           C  
ANISOU 1695  CG  TRP A 544     2263   1714   2710    129    253   -878       C  
ATOM   1696  CD1 TRP A 544      32.529  51.348  26.030  1.00 17.64           C  
ANISOU 1696  CD1 TRP A 544     2275   1785   2642    141    342   -875       C  
ATOM   1697  CD2 TRP A 544      30.989  51.413  27.661  1.00 15.84           C  
ANISOU 1697  CD2 TRP A 544     2004   1535   2479    120    143   -745       C  
ATOM   1698  CE2 TRP A 544      31.668  52.661  27.623  1.00 15.40           C  
ANISOU 1698  CE2 TRP A 544     1934   1568   2349    124    160   -676       C  
ATOM   1699  CE3 TRP A 544      29.967  51.217  28.617  1.00 15.22           C  
ANISOU 1699  CE3 TRP A 544     1906   1420   2456    106     52   -682       C  
ATOM   1700  NE1 TRP A 544      32.601  52.595  26.620  1.00 16.46           N  
ANISOU 1700  NE1 TRP A 544     2090   1711   2453    134    286   -751       N  
ATOM   1701  CZ2 TRP A 544      31.360  53.719  28.507  1.00 14.24           C  
ANISOU 1701  CZ2 TRP A 544     1757   1473   2180    116     76   -560       C  
ATOM   1702  CZ3 TRP A 544      29.658  52.260  29.496  1.00 13.84           C  
ANISOU 1702  CZ3 TRP A 544     1708   1306   2244    104    -20   -562       C  
ATOM   1703  CH2 TRP A 544      30.358  53.504  29.434  1.00 13.52           C  
ANISOU 1703  CH2 TRP A 544     1658   1354   2126    110    -15   -509       C  
ATOM   1704  N   THR A 545      30.622  46.210  27.717  1.00 21.22           N  
ANISOU 1704  N   THR A 545     2663   1690   3710    167    334  -1035       N  
ATOM   1705  CA  THR A 545      29.912  44.928  27.600  1.00 22.66           C  
ANISOU 1705  CA  THR A 545     2860   1715   4035    132    366  -1140       C  
ATOM   1706  C   THR A 545      28.472  45.130  28.069  1.00 21.86           C  
ANISOU 1706  C   THR A 545     2756   1622   3928     56    261  -1102       C  
ATOM   1707  O   THR A 545      28.266  45.743  29.114  1.00 20.28           O  
ANISOU 1707  O   THR A 545     2524   1462   3720     77    211   -934       O  
ATOM   1708  CB  THR A 545      30.570  43.826  28.471  1.00 24.16           C  
ANISOU 1708  CB  THR A 545     2997   1723   4460    222    455  -1063       C  
ATOM   1709  CG2 THR A 545      29.859  42.521  28.323  1.00 26.05           C  
ANISOU 1709  CG2 THR A 545     3252   1774   4872    179    511  -1171       C  
ATOM   1710  OG1 THR A 545      31.913  43.615  28.032  1.00 26.79           O  
ANISOU 1710  OG1 THR A 545     3304   2039   4835    300    555  -1105       O  
ATOM   1711  N   PHE A 546      27.491  44.625  27.312  1.00 22.57           N  
ANISOU 1711  N   PHE A 546     2871   1673   4031    -33    231  -1267       N  
ATOM   1712  CA  PHE A 546      26.083  44.635  27.750  1.00 22.85           C  
ANISOU 1712  CA  PHE A 546     2870   1685   4128   -110    148  -1251       C  
ATOM   1713  C   PHE A 546      25.889  43.657  28.891  1.00 23.16           C  
ANISOU 1713  C   PHE A 546     2863   1529   4408    -90    235  -1151       C  
ATOM   1714  O   PHE A 546      26.470  42.588  28.886  1.00 24.03           O  
ANISOU 1714  O   PHE A 546     2979   1483   4668    -53    342  -1192       O  
ATOM   1715  CB  PHE A 546      25.101  44.283  26.595  1.00 24.67           C  
ANISOU 1715  CB  PHE A 546     3118   1921   4335   -214     72  -1479       C  
ATOM   1716  CG  PHE A 546      25.043  45.334  25.543  1.00 24.75           C  
ANISOU 1716  CG  PHE A 546     3192   2133   4078   -229    -37  -1545       C  
ATOM   1717  CD1 PHE A 546      24.254  46.494  25.736  1.00 23.46           C  
ANISOU 1717  CD1 PHE A 546     3004   2107   3803   -248   -167  -1449       C  
ATOM   1718  CD2 PHE A 546      25.775  45.184  24.350  1.00 26.35           C  
ANISOU 1718  CD2 PHE A 546     3491   2384   4137   -215      4  -1696       C  
ATOM   1719  CE1 PHE A 546      24.200  47.480  24.756  1.00 23.96           C  
ANISOU 1719  CE1 PHE A 546     3139   2346   3618   -248   -266  -1487       C  
ATOM   1720  CE2 PHE A 546      25.720  46.173  23.365  1.00 27.18           C  
ANISOU 1720  CE2 PHE A 546     3683   2674   3970   -220    -85  -1735       C  
ATOM   1721  CZ  PHE A 546      24.930  47.323  23.573  1.00 25.44           C  
ANISOU 1721  CZ  PHE A 546     3439   2584   3643   -233   -226  -1621       C  
ATOM   1722  N   VAL A 547      25.069  44.044  29.858  1.00 22.17           N  
ANISOU 1722  N   VAL A 547     2700   1407   4317   -110    202  -1015       N  
ATOM   1723  CA  VAL A 547      24.628  43.141  30.929  1.00 22.95           C  
ANISOU 1723  CA  VAL A 547     2773   1315   4632   -105    299   -912       C  
ATOM   1724  C   VAL A 547      23.110  42.954  30.709  1.00 24.31           C  
ANISOU 1724  C   VAL A 547     2885   1438   4914   -231    264  -1016       C  
ATOM   1725  O   VAL A 547      22.606  43.395  29.672  1.00 25.33           O  
ANISOU 1725  O   VAL A 547     2998   1679   4947   -301    149  -1177       O  
ATOM   1726  CB  VAL A 547      25.018  43.681  32.349  1.00 21.98           C  
ANISOU 1726  CB  VAL A 547     2667   1225   4460    -12    318   -659       C  
ATOM   1727  CG1 VAL A 547      26.533  43.845  32.461  1.00 21.53           C  
ANISOU 1727  CG1 VAL A 547     2638   1220   4323    106    322   -589       C  
ATOM   1728  CG2 VAL A 547      24.330  45.004  32.695  1.00 20.17           C  
ANISOU 1728  CG2 VAL A 547     2423   1160   4080    -43    225   -587       C  
ATOM   1729  N   ALA A 548      22.394  42.326  31.644  1.00 24.19           N  
ANISOU 1729  N   ALA A 548     2834   1260   5097   -257    360   -925       N  
ATOM   1730  CA  ALA A 548      20.954  42.151  31.503  1.00 25.25           C  
ANISOU 1730  CA  ALA A 548     2877   1335   5382   -382    341  -1023       C  
ATOM   1731  C   ALA A 548      20.222  43.523  31.365  1.00 23.66           C  
ANISOU 1731  C   ALA A 548     2630   1342   5018   -413    197  -1011       C  
ATOM   1732  O   ALA A 548      20.575  44.494  32.054  1.00 21.25           O  
ANISOU 1732  O   ALA A 548     2362   1156   4555   -340    183   -841       O  
ATOM   1733  CB  ALA A 548      20.392  41.338  32.659  1.00 26.69           C  
ANISOU 1733  CB  ALA A 548     3036   1301   5805   -395    510   -888       C  
ATOM   1734  N   PRO A 549      19.205  43.604  30.470  1.00 24.44           N  
ANISOU 1734  N   PRO A 549     2643   1479   5165   -517     81  -1198       N  
ATOM   1735  CA  PRO A 549      18.470  44.885  30.377  1.00 23.38           C  
ANISOU 1735  CA  PRO A 549     2455   1523   4905   -530    -55  -1169       C  
ATOM   1736  C   PRO A 549      17.522  45.088  31.550  1.00 23.46           C  
ANISOU 1736  C   PRO A 549     2380   1463   5070   -553     34  -1027       C  
ATOM   1737  O   PRO A 549      17.103  44.113  32.174  1.00 24.67           O  
ANISOU 1737  O   PRO A 549     2492   1418   5464   -597    182  -1006       O  
ATOM   1738  CB  PRO A 549      17.689  44.749  29.059  1.00 25.03           C  
ANISOU 1738  CB  PRO A 549     2594   1781   5135   -623   -221  -1417       C  
ATOM   1739  CG  PRO A 549      17.521  43.276  28.852  1.00 26.96           C  
ANISOU 1739  CG  PRO A 549     2804   1813   5626   -701   -133  -1572       C  
ATOM   1740  CD  PRO A 549      18.690  42.595  29.515  1.00 26.63           C  
ANISOU 1740  CD  PRO A 549     2867   1644   5607   -620     51  -1447       C  
ATOM   1741  N   MET A 550      17.189  46.347  31.844  1.00 22.55           N  
ANISOU 1741  N   MET A 550     2246   1497   4825   -521    -36   -931       N  
ATOM   1742  CA  MET A 550      16.147  46.666  32.821  1.00 23.20           C  
ANISOU 1742  CA  MET A 550     2237   1528   5050   -548     47   -827       C  
ATOM   1743  C   MET A 550      14.814  46.153  32.304  1.00 25.91           C  
ANISOU 1743  C   MET A 550     2406   1786   5653   -668      2   -995       C  
ATOM   1744  O   MET A 550      14.661  45.899  31.107  1.00 27.06           O  
ANISOU 1744  O   MET A 550     2511   1974   5797   -720   -155  -1193       O  
ATOM   1745  CB  MET A 550      16.042  48.163  33.007  1.00 21.58           C  
ANISOU 1745  CB  MET A 550     2038   1501   4661   -492    -39   -733       C  
ATOM   1746  CG  MET A 550      17.306  48.812  33.542  1.00 19.67           C  
ANISOU 1746  CG  MET A 550     1945   1350   4179   -385    -11   -584       C  
ATOM   1747  SD  MET A 550      17.199  50.601  33.607  1.00 19.46           S  
ANISOU 1747  SD  MET A 550     1924   1514   3956   -332   -114   -506       S  
ATOM   1748  CE  MET A 550      17.142  51.001  31.849  1.00 19.59           C  
ANISOU 1748  CE  MET A 550     1916   1665   3862   -356   -336   -675       C  
ATOM   1749  N   ARG A 551      13.858  46.005  33.213  1.00 28.45           N  
ANISOU 1749  N   ARG A 551     2625   1989   6196   -713    142   -921       N  
ATOM   1750  CA  ARG A 551      12.502  45.573  32.871  1.00 31.31           C  
ANISOU 1750  CA  ARG A 551     2780   2257   6860   -835    116  -1073       C  
ATOM   1751  C   ARG A 551      11.731  46.678  32.151  1.00 31.50           C  
ANISOU 1751  C   ARG A 551     2681   2460   6828   -840   -109  -1158       C  
ATOM   1752  O   ARG A 551      10.890  46.388  31.306  1.00 32.60           O  
ANISOU 1752  O   ARG A 551     2663   2593   7131   -927   -256  -1353       O  
ATOM   1753  CB  ARG A 551      11.759  45.113  34.119  1.00 35.62           C  
ANISOU 1753  CB  ARG A 551     3254   2610   7670   -876    375   -949       C  
ATOM   1754  CG  ARG A 551      12.368  43.853  34.693  1.00 41.49           C  
ANISOU 1754  CG  ARG A 551     4106   3145   8514   -877    586   -879       C  
ATOM   1755  CD  ARG A 551      11.314  42.903  35.226  1.00 53.73           C  
ANISOU 1755  CD  ARG A 551     5516   4445  10454   -991    796   -896       C  
ATOM   1756  NE  ARG A 551      11.897  41.564  35.316  1.00 64.91           N  
ANISOU 1756  NE  ARG A 551     7020   5650  11993  -1007    939   -897       N  
ATOM   1757  CZ  ARG A 551      11.243  40.456  35.652  1.00 69.70           C  
ANISOU 1757  CZ  ARG A 551     7538   5990  12955  -1108   1143   -922       C  
ATOM   1758  NH1 ARG A 551       9.947  40.486  35.945  1.00 81.13           N1+
ANISOU 1758  NH1 ARG A 551     8788   7346  14691  -1215   1238   -957       N1+
ATOM   1759  NH2 ARG A 551      11.898  39.304  35.693  1.00 71.98           N  
ANISOU 1759  NH2 ARG A 551     7928   6089  13333  -1103   1264   -912       N  
ATOM   1760  N   HIS A 552      12.034  47.927  32.499  1.00 29.18           N  
ANISOU 1760  N   HIS A 552     2459   2318   6310   -743   -141  -1012       N  
ATOM   1761  CA  HIS A 552      11.381  49.093  31.912  1.00 30.60           C  
ANISOU 1761  CA  HIS A 552     2542   2661   6424   -721   -339  -1049       C  
ATOM   1762  C   HIS A 552      12.369  49.908  31.079  1.00 26.52           C  
ANISOU 1762  C   HIS A 552     2181   2336   5560   -635   -511  -1042       C  
ATOM   1763  O   HIS A 552      13.430  50.297  31.574  1.00 24.61           O  
ANISOU 1763  O   HIS A 552     2101   2135   5114   -558   -425   -904       O  
ATOM   1764  CB  HIS A 552      10.732  49.967  33.014  1.00 31.67           C  
ANISOU 1764  CB  HIS A 552     2611   2789   6634   -685   -210   -892       C  
ATOM   1765  CG  HIS A 552       9.564  49.316  33.685  1.00 37.77           C  
ANISOU 1765  CG  HIS A 552     3199   3383   7769   -775    -44   -912       C  
ATOM   1766  CD2 HIS A 552       8.270  49.703  33.802  1.00 42.25           C  
ANISOU 1766  CD2 HIS A 552     3543   3926   8584   -815    -50   -949       C  
ATOM   1767  ND1 HIS A 552       9.660  48.107  34.342  1.00 42.39           N  
ANISOU 1767  ND1 HIS A 552     3810   3772   8524   -833    178   -887       N  
ATOM   1768  CE1 HIS A 552       8.480  47.774  34.834  1.00 45.59           C  
ANISOU 1768  CE1 HIS A 552     4024   4036   9263   -915    317   -907       C  
ATOM   1769  NE2 HIS A 552       7.618  48.727  34.520  1.00 48.47           N  
ANISOU 1769  NE2 HIS A 552     4223   4504   9689   -906    180   -952       N  
ATOM   1770  N   HIS A 553      12.008  50.157  29.821  1.00 26.27           N  
ANISOU 1770  N   HIS A 553     2098   2418   5466   -649   -751  -1190       N  
ATOM   1771  CA  HIS A 553      12.651  51.184  28.989  1.00 25.19           C  
ANISOU 1771  CA  HIS A 553     2087   2472   5012   -563   -916  -1163       C  
ATOM   1772  C   HIS A 553      12.528  52.520  29.733  1.00 23.73           C  
ANISOU 1772  C   HIS A 553     1901   2350   4765   -484   -872   -979       C  
ATOM   1773  O   HIS A 553      11.459  52.814  30.278  1.00 24.51           O  
ANISOU 1773  O   HIS A 553     1839   2403   5071   -501   -845   -952       O  
ATOM   1774  CB  HIS A 553      11.943  51.260  27.626  1.00 27.79           C  
ANISOU 1774  CB  HIS A 553     2338   2905   5316   -588  -1190  -1342       C  
ATOM   1775  CG  HIS A 553      12.133  50.036  26.782  1.00 29.51           C  
ANISOU 1775  CG  HIS A 553     2583   3076   5553   -664  -1250  -1553       C  
ATOM   1776  CD2 HIS A 553      11.622  48.789  26.888  1.00 31.04           C  
ANISOU 1776  CD2 HIS A 553     2662   3110   6022   -773  -1194  -1703       C  
ATOM   1777  ND1 HIS A 553      12.943  50.022  25.666  1.00 30.12           N  
ANISOU 1777  ND1 HIS A 553     2829   3267   5348   -631  -1364  -1640       N  
ATOM   1778  CE1 HIS A 553      12.923  48.819  25.120  1.00 31.84           C  
ANISOU 1778  CE1 HIS A 553     3039   3402   5656   -714  -1384  -1846       C  
ATOM   1779  NE2 HIS A 553      12.129  48.052  25.842  1.00 32.52           N  
ANISOU 1779  NE2 HIS A 553     2950   3317   6089   -804  -1287  -1889       N  
ATOM   1780  N   ARG A 554      13.599  53.321  29.760  1.00 21.55           N  
ANISOU 1780  N   ARG A 554     1792   2168   4228   -402   -853   -863       N  
ATOM   1781  CA  ARG A 554      13.575  54.618  30.458  1.00 20.91           C  
ANISOU 1781  CA  ARG A 554     1725   2136   4085   -330   -806   -705       C  
ATOM   1782  C   ARG A 554      14.720  55.560  30.069  1.00 19.43           C  
ANISOU 1782  C   ARG A 554     1707   2065   3611   -253   -842   -623       C  
ATOM   1783  O   ARG A 554      15.892  55.143  29.995  1.00 18.34           O  
ANISOU 1783  O   ARG A 554     1699   1929   3340   -246   -780   -620       O  
ATOM   1784  CB  ARG A 554      13.548  54.435  31.997  1.00 20.58           C  
ANISOU 1784  CB  ARG A 554     1674   1976   4170   -336   -573   -592       C  
ATOM   1785  CG  ARG A 554      14.667  53.575  32.589  1.00 19.52           C  
ANISOU 1785  CG  ARG A 554     1674   1772   3971   -337   -425   -552       C  
ATOM   1786  CD  ARG A 554      14.549  53.478  34.109  1.00 19.29           C  
ANISOU 1786  CD  ARG A 554     1657   1642   4031   -327   -213   -427       C  
ATOM   1787  NE  ARG A 554      13.821  52.275  34.538  1.00 20.26           N  
ANISOU 1787  NE  ARG A 554     1689   1606   4402   -400    -90   -464       N  
ATOM   1788  CZ  ARG A 554      12.949  52.205  35.544  1.00 21.37           C  
ANISOU 1788  CZ  ARG A 554     1753   1645   4721   -423     75   -401       C  
ATOM   1789  NH1 ARG A 554      12.649  53.283  36.279  1.00 21.29           N1+
ANISOU 1789  NH1 ARG A 554     1747   1679   4664   -373    136   -305       N1+
ATOM   1790  NH2 ARG A 554      12.363  51.038  35.821  1.00 23.20           N  
ANISOU 1790  NH2 ARG A 554     1906   1717   5193   -498    201   -438       N  
ATOM   1791  N   SER A 555      14.377  56.827  29.823  1.00 19.57           N  
ANISOU 1791  N   SER A 555     1711   2165   3559   -193   -931   -555       N  
ATOM   1792  CA  SER A 555      15.369  57.925  29.806  1.00 18.91           C  
ANISOU 1792  CA  SER A 555     1769   2155   3262   -124   -907   -442       C  
ATOM   1793  C   SER A 555      15.043  58.902  30.947  1.00 18.04           C  
ANISOU 1793  C   SER A 555     1619   2006   3229    -88   -800   -325       C  
ATOM   1794  O   SER A 555      13.945  58.832  31.517  1.00 18.42           O  
ANISOU 1794  O   SER A 555     1528   1992   3478   -105   -768   -331       O  
ATOM   1795  CB  SER A 555      15.325  58.683  28.492  1.00 20.64           C  
ANISOU 1795  CB  SER A 555     2038   2489   3316    -75  -1085   -449       C  
ATOM   1796  OG  SER A 555      14.018  59.182  28.319  1.00 22.27           O  
ANISOU 1796  OG  SER A 555     2102   2707   3653    -53  -1209   -451       O  
ATOM   1797  N   ALA A 556      15.986  59.793  31.266  1.00 16.80           N  
ANISOU 1797  N   ALA A 556     1578   1879   2926    -43   -737   -233       N  
ATOM   1798  CA  ALA A 556      15.858  60.783  32.365  1.00 15.96           C  
ANISOU 1798  CA  ALA A 556     1465   1736   2863     -9   -628   -140       C  
ATOM   1799  C   ALA A 556      15.546  60.080  33.698  1.00 16.97           C  
ANISOU 1799  C   ALA A 556     1553   1771   3124    -43   -470   -135       C  
ATOM   1800  O   ALA A 556      14.719  60.537  34.505  1.00 16.38           O  
ANISOU 1800  O   ALA A 556     1406   1645   3172    -31   -388   -102       O  
ATOM   1801  CB  ALA A 556      14.815  61.864  32.036  1.00 16.96           C  
ANISOU 1801  CB  ALA A 556     1500   1877   3067     40   -711   -105       C  
ATOM   1802  N   LEU A 557      16.233  58.954  33.905  1.00 15.71           N  
ANISOU 1802  N   LEU A 557     1450   1583   2936    -78   -416   -163       N  
ATOM   1803  CA  LEU A 557      16.148  58.202  35.143  1.00 15.73           C  
ANISOU 1803  CA  LEU A 557     1459   1495   3023    -98   -259   -134       C  
ATOM   1804  C   LEU A 557      17.163  58.770  36.130  1.00 14.93           C  
ANISOU 1804  C   LEU A 557     1484   1411   2778    -56   -173    -56       C  
ATOM   1805  O   LEU A 557      18.143  59.447  35.744  1.00 14.47           O  
ANISOU 1805  O   LEU A 557     1500   1423   2575    -29   -235    -46       O  
ATOM   1806  CB  LEU A 557      16.433  56.702  34.892  1.00 15.62           C  
ANISOU 1806  CB  LEU A 557     1451   1426   3058   -143   -244   -191       C  
ATOM   1807  CG  LEU A 557      17.765  56.335  34.212  1.00 15.57           C  
ANISOU 1807  CG  LEU A 557     1548   1470   2898   -130   -303   -219       C  
ATOM   1808  CD1 LEU A 557      18.288  54.991  34.720  1.00 14.62           C  
ANISOU 1808  CD1 LEU A 557     1469   1259   2827   -145   -206   -218       C  
ATOM   1809  CD2 LEU A 557      17.650  56.322  32.685  1.00 15.08           C  
ANISOU 1809  CD2 LEU A 557     1460   1475   2794   -148   -457   -317       C  
ATOM   1810  N   GLY A 558      16.916  58.486  37.406  1.00 15.07           N  
ANISOU 1810  N   GLY A 558     1528   1361   2837    -52    -28     -6       N  
ATOM   1811  CA  GLY A 558      17.910  58.730  38.441  1.00 14.73           C  
ANISOU 1811  CA  GLY A 558     1616   1334   2646    -13     37     53       C  
ATOM   1812  C   GLY A 558      18.587  57.386  38.694  1.00 14.40           C  
ANISOU 1812  C   GLY A 558     1632   1249   2589    -14     71     71       C  
ATOM   1813  O   GLY A 558      17.967  56.349  38.519  1.00 14.78           O  
ANISOU 1813  O   GLY A 558     1623   1219   2774    -51    116     53       O  
ATOM   1814  N   ILE A 559      19.856  57.402  39.104  1.00 13.65           N  
ANISOU 1814  N   ILE A 559     1640   1196   2351     27     47    102       N  
ATOM   1815  CA  ILE A 559      20.581  56.139  39.388  1.00 13.68           C  
ANISOU 1815  CA  ILE A 559     1698   1152   2347     47     73    135       C  
ATOM   1816  C   ILE A 559      21.439  56.356  40.620  1.00 14.01           C  
ANISOU 1816  C   ILE A 559     1858   1223   2242    111     95    208       C  
ATOM   1817  O   ILE A 559      21.951  57.464  40.839  1.00 14.08           O  
ANISOU 1817  O   ILE A 559     1896   1311   2142    129     38    193       O  
ATOM   1818  CB  ILE A 559      21.432  55.693  38.177  1.00 12.79           C  
ANISOU 1818  CB  ILE A 559     1557   1069   2233     38    -28     69       C  
ATOM   1819  CG1 ILE A 559      21.897  54.216  38.295  1.00 13.57           C  
ANISOU 1819  CG1 ILE A 559     1682   1081   2393     54     17     88       C  
ATOM   1820  CG2 ILE A 559      22.619  56.634  37.930  1.00 12.60           C  
ANISOU 1820  CG2 ILE A 559     1565   1145   2078     67   -115     57       C  
ATOM   1821  CD1 ILE A 559      22.316  53.597  36.964  1.00 13.23           C  
ANISOU 1821  CD1 ILE A 559     1594   1034   2399     28    -46     -8       C  
ATOM   1822  N   THR A 560      21.598  55.315  41.419  1.00 15.09           N  
ANISOU 1822  N   THR A 560     2066   1290   2377    148    170    284       N  
ATOM   1823  CA  THR A 560      22.514  55.371  42.545  1.00 16.31           C  
ANISOU 1823  CA  THR A 560     2344   1483   2371    225    155    357       C  
ATOM   1824  C   THR A 560      22.929  53.954  42.914  1.00 17.11           C  
ANISOU 1824  C   THR A 560     2501   1498   2502    276    197    442       C  
ATOM   1825  O   THR A 560      22.342  52.975  42.439  1.00 18.24           O  
ANISOU 1825  O   THR A 560     2594   1533   2803    239    275    443       O  
ATOM   1826  CB  THR A 560      21.941  56.166  43.756  1.00 17.81           C  
ANISOU 1826  CB  THR A 560     2626   1692   2449    244    239    397       C  
ATOM   1827  CG2 THR A 560      20.894  55.320  44.564  1.00 19.20           C  
ANISOU 1827  CG2 THR A 560     2860   1753   2682    247    432    490       C  
ATOM   1828  OG1 THR A 560      23.018  56.543  44.621  1.00 19.19           O  
ANISOU 1828  OG1 THR A 560     2909   1947   2435    314    155    421       O  
ATOM   1829  N   VAL A 561      23.947  53.856  43.765  1.00 17.60           N  
ANISOU 1829  N   VAL A 561     2663   1603   2421    364    137    510       N  
ATOM   1830  CA  VAL A 561      24.409  52.590  44.279  1.00 18.62           C  
ANISOU 1830  CA  VAL A 561     2866   1650   2559    440    169    620       C  
ATOM   1831  C   VAL A 561      24.139  52.608  45.775  1.00 21.01           C  
ANISOU 1831  C   VAL A 561     3337   1949   2697    508    250    743       C  
ATOM   1832  O   VAL A 561      24.387  53.603  46.442  1.00 20.83           O  
ANISOU 1832  O   VAL A 561     3381   2034   2500    532    187    724       O  
ATOM   1833  CB  VAL A 561      25.891  52.339  43.947  1.00 19.14           C  
ANISOU 1833  CB  VAL A 561     2898   1766   2608    506     16    604       C  
ATOM   1834  CG1 VAL A 561      26.403  51.029  44.578  1.00 20.99           C  
ANISOU 1834  CG1 VAL A 561     3214   1906   2855    611     40    739       C  
ATOM   1835  CG2 VAL A 561      26.068  52.284  42.443  1.00 17.98           C  
ANISOU 1835  CG2 VAL A 561     2608   1614   2609    436    -22    481       C  
ATOM   1836  N   HIS A 562      23.630  51.486  46.271  1.00 23.30           N  
ANISOU 1836  N   HIS A 562     3703   2105   3045    537    400    866       N  
ATOM   1837  CA  HIS A 562      23.358  51.287  47.689  1.00 27.02           C  
ANISOU 1837  CA  HIS A 562     4367   2551   3349    613    512   1013       C  
ATOM   1838  C   HIS A 562      23.697  49.829  47.973  1.00 28.67           C  
ANISOU 1838  C   HIS A 562     4649   2625   3619    694    573   1164       C  
ATOM   1839  O   HIS A 562      23.120  48.928  47.365  1.00 28.34           O  
ANISOU 1839  O   HIS A 562     4530   2432   3806    637    697   1168       O  
ATOM   1840  CB  HIS A 562      21.883  51.627  47.993  1.00 27.58           C  
ANISOU 1840  CB  HIS A 562     4447   2561   3471    534    726   1011       C  
ATOM   1841  CG  HIS A 562      21.497  51.432  49.428  1.00 32.32           C  
ANISOU 1841  CG  HIS A 562     5261   3126   3893    606    890   1163       C  
ATOM   1842  CD2 HIS A 562      21.259  52.325  50.420  1.00 33.78           C  
ANISOU 1842  CD2 HIS A 562     5585   3397   3853    636    936   1170       C  
ATOM   1843  ND1 HIS A 562      21.312  50.184  49.986  1.00 32.82           N  
ANISOU 1843  ND1 HIS A 562     5438   3042   3990    660   1048   1334       N  
ATOM   1844  CE1 HIS A 562      20.980  50.313  51.256  1.00 35.11           C  
ANISOU 1844  CE1 HIS A 562     5937   3336   4067    724   1187   1453       C  
ATOM   1845  NE2 HIS A 562      20.940  51.601  51.548  1.00 37.09           N  
ANISOU 1845  NE2 HIS A 562     6209   3732   4151    710   1121   1347       N  
ATOM   1846  N   GLN A 563      24.639  49.626  48.902  1.00 30.36           N  
ANISOU 1846  N   GLN A 563     5012   2892   3631    831    474   1281       N  
ATOM   1847  CA  GLN A 563      25.175  48.328  49.289  1.00 32.70           C  
ANISOU 1847  CA  GLN A 563     5398   3074   3953    947    495   1449       C  
ATOM   1848  C   GLN A 563      25.458  47.362  48.142  1.00 31.50           C  
ANISOU 1848  C   GLN A 563     5090   2795   4083    916    493   1405       C  
ATOM   1849  O   GLN A 563      24.982  46.221  48.163  1.00 31.57           O  
ANISOU 1849  O   GLN A 563     5131   2614   4250    920    665   1507       O  
ATOM   1850  CB  GLN A 563      24.295  47.656  50.360  1.00 35.05           C  
ANISOU 1850  CB  GLN A 563     5892   3240   4186    987    739   1642       C  
ATOM   1851  CG  GLN A 563      24.004  48.548  51.557  1.00 36.06           C  
ANISOU 1851  CG  GLN A 563     6207   3487   4007   1027    768   1686       C  
ATOM   1852  CD  GLN A 563      23.836  47.771  52.848  1.00 38.94           C  
ANISOU 1852  CD  GLN A 563     6837   3766   4193   1151    923   1929       C  
ATOM   1853  NE2 GLN A 563      23.190  46.605  52.784  1.00 37.52           N  
ANISOU 1853  NE2 GLN A 563     6675   3366   4215   1136   1159   2061       N  
ATOM   1854  OE1 GLN A 563      24.290  48.228  53.898  1.00 41.59           O  
ANISOU 1854  OE1 GLN A 563     7368   4230   4204   1260    830   1996       O  
ATOM   1855  N   GLY A 564      26.230  47.834  47.155  1.00 28.92           N  
ANISOU 1855  N   GLY A 564     4603   2566   3820    884    317   1248       N  
ATOM   1856  CA  GLY A 564      26.725  46.980  46.068  1.00 28.73           C  
ANISOU 1856  CA  GLY A 564     4445   2444   4027    874    296   1187       C  
ATOM   1857  C   GLY A 564      25.688  46.617  45.022  1.00 27.13           C  
ANISOU 1857  C   GLY A 564     4128   2123   4057    729    439   1075       C  
ATOM   1858  O   GLY A 564      25.909  45.716  44.206  1.00 26.93           O  
ANISOU 1858  O   GLY A 564     4022   1980   4230    716    465   1027       O  
ATOM   1859  N   LYS A 565      24.558  47.324  45.056  1.00 25.46           N  
ANISOU 1859  N   LYS A 565     3905   1941   3827    625    524   1022       N  
ATOM   1860  CA  LYS A 565      23.482  47.148  44.084  1.00 24.39           C  
ANISOU 1860  CA  LYS A 565     3643   1720   3905    484    624    897       C  
ATOM   1861  C   LYS A 565      23.140  48.492  43.453  1.00 21.39           C  
ANISOU 1861  C   LYS A 565     3166   1496   3465    397    528    747       C  
ATOM   1862  O   LYS A 565      23.187  49.531  44.117  1.00 20.80           O  
ANISOU 1862  O   LYS A 565     3151   1545   3207    422    483    769       O  
ATOM   1863  CB  LYS A 565      22.237  46.546  44.738  1.00 26.21           C  
ANISOU 1863  CB  LYS A 565     3929   1790   4240    442    856    995       C  
ATOM   1864  CG  LYS A 565      22.397  45.065  45.049  1.00 30.18           C  
ANISOU 1864  CG  LYS A 565     4500   2084   4883    500    986   1126       C  
ATOM   1865  CD  LYS A 565      21.126  44.463  45.610  1.00 32.76           C  
ANISOU 1865  CD  LYS A 565     4865   2229   5353    439   1247   1216       C  
ATOM   1866  CE  LYS A 565      21.356  42.994  45.907  1.00 36.60           C  
ANISOU 1866  CE  LYS A 565     5429   2487   5990    501   1385   1359       C  
ATOM   1867  NZ  LYS A 565      21.928  42.812  47.268  1.00 39.66           N1+
ANISOU 1867  NZ  LYS A 565     6044   2878   6147    665   1421   1606       N1+
ATOM   1868  N   ILE A 566      22.797  48.449  42.172  1.00 19.62           N  
ANISOU 1868  N   ILE A 566     2802   1259   3394    301    498    594       N  
ATOM   1869  CA  ILE A 566      22.357  49.635  41.447  1.00 18.63           C  
ANISOU 1869  CA  ILE A 566     2584   1259   3235    223    414    465       C  
ATOM   1870  C   ILE A 566      20.848  49.791  41.596  1.00 19.42           C  
ANISOU 1870  C   ILE A 566     2635   1298   3445    138    538    452       C  
ATOM   1871  O   ILE A 566      20.114  48.806  41.475  1.00 21.41           O  
ANISOU 1871  O   ILE A 566     2845   1398   3891     86    658    450       O  
ATOM   1872  CB  ILE A 566      22.751  49.557  39.953  1.00 18.21           C  
ANISOU 1872  CB  ILE A 566     2423   1238   3258    173    307    311       C  
ATOM   1873  CG1 ILE A 566      24.288  49.555  39.832  1.00 18.31           C  
ANISOU 1873  CG1 ILE A 566     2464   1318   3175    259    201    320       C  
ATOM   1874  CG2 ILE A 566      22.154  50.741  39.169  1.00 16.11           C  
ANISOU 1874  CG2 ILE A 566     2075   1088   2958    100    227    200       C  
ATOM   1875  CD1 ILE A 566      24.824  49.139  38.473  1.00 18.71           C  
ANISOU 1875  CD1 ILE A 566     2438   1361   3309    230    149    188       C  
ATOM   1876  N   TYR A 567      20.403  51.022  41.855  1.00 18.71           N  
ANISOU 1876  N   TYR A 567     2538   1314   3257    122    515    435       N  
ATOM   1877  CA  TYR A 567      18.984  51.349  41.863  1.00 18.87           C  
ANISOU 1877  CA  TYR A 567     2474   1292   3403     46    615    402       C  
ATOM   1878  C   TYR A 567      18.724  52.385  40.782  1.00 17.48           C  
ANISOU 1878  C   TYR A 567     2180   1228   3233     -5    473    271       C  
ATOM   1879  O   TYR A 567      19.467  53.374  40.658  1.00 15.95           O  
ANISOU 1879  O   TYR A 567     2020   1163   2877     32    357    255       O  
ATOM   1880  CB  TYR A 567      18.542  51.873  43.227  1.00 19.62           C  
ANISOU 1880  CB  TYR A 567     2674   1389   3391     85    752    511       C  
ATOM   1881  CG  TYR A 567      18.550  50.823  44.339  1.00 22.56           C  
ANISOU 1881  CG  TYR A 567     3182   1634   3755    136    928    665       C  
ATOM   1882  CD1 TYR A 567      19.750  50.414  44.944  1.00 23.03           C  
ANISOU 1882  CD1 TYR A 567     3391   1717   3641    241    873    768       C  
ATOM   1883  CD2 TYR A 567      17.354  50.244  44.785  1.00 24.07           C  
ANISOU 1883  CD2 TYR A 567     3348   1676   4122     84   1152    716       C  
ATOM   1884  CE1 TYR A 567      19.757  49.457  45.960  1.00 25.06           C  
ANISOU 1884  CE1 TYR A 567     3793   1855   3874    306   1028    933       C  
ATOM   1885  CE2 TYR A 567      17.343  49.292  45.793  1.00 26.45           C  
ANISOU 1885  CE2 TYR A 567     3792   1846   4412    134   1339    877       C  
ATOM   1886  CZ  TYR A 567      18.546  48.902  46.377  1.00 27.25           C  
ANISOU 1886  CZ  TYR A 567     4065   1977   4312    250   1272    994       C  
ATOM   1887  OH  TYR A 567      18.544  47.968  47.368  1.00 29.36           O  
ANISOU 1887  OH  TYR A 567     4491   2113   4551    316   1449   1175       O  
ATOM   1888  N   VAL A 568      17.666  52.147  40.003  1.00 17.83           N  
ANISOU 1888  N   VAL A 568     2083   1218   3474    -88    480    180       N  
ATOM   1889  CA  VAL A 568      17.213  53.105  38.989  1.00 16.85           C  
ANISOU 1889  CA  VAL A 568     1847   1192   3363   -126    344     73       C  
ATOM   1890  C   VAL A 568      15.807  53.571  39.340  1.00 18.21           C  
ANISOU 1890  C   VAL A 568     1915   1324   3680   -165    434     70       C  
ATOM   1891  O   VAL A 568      14.944  52.761  39.689  1.00 19.06           O  
ANISOU 1891  O   VAL A 568     1958   1302   3982   -213    573     79       O  
ATOM   1892  CB  VAL A 568      17.330  52.606  37.520  1.00 16.99           C  
ANISOU 1892  CB  VAL A 568     1784   1223   3448   -174    205    -60       C  
ATOM   1893  CG1 VAL A 568      18.788  52.245  37.164  1.00 15.82           C  
ANISOU 1893  CG1 VAL A 568     1734   1115   3162   -127    139    -61       C  
ATOM   1894  CG2 VAL A 568      16.395  51.448  37.206  1.00 17.98           C  
ANISOU 1894  CG2 VAL A 568     1802   1210   3820   -254    267   -131       C  
ATOM   1895  N   LEU A 569      15.604  54.882  39.240  1.00 17.60           N  
ANISOU 1895  N   LEU A 569     1813   1345   3529   -143    367     58       N  
ATOM   1896  CA  LEU A 569      14.405  55.502  39.761  1.00 19.16           C  
ANISOU 1896  CA  LEU A 569     1924   1508   3847   -155    471     71       C  
ATOM   1897  C   LEU A 569      13.725  56.333  38.676  1.00 18.69           C  
ANISOU 1897  C   LEU A 569     1714   1515   3872   -172    316    -17       C  
ATOM   1898  O   LEU A 569      14.299  57.275  38.144  1.00 16.73           O  
ANISOU 1898  O   LEU A 569     1506   1373   3477   -133    182    -27       O  
ATOM   1899  CB  LEU A 569      14.746  56.385  40.984  1.00 19.43           C  
ANISOU 1899  CB  LEU A 569     2095   1578   3709    -90    574    159       C  
ATOM   1900  CG  LEU A 569      15.100  55.714  42.329  1.00 20.95           C  
ANISOU 1900  CG  LEU A 569     2447   1705   3809    -57    753    267       C  
ATOM   1901  CD1 LEU A 569      16.578  55.351  42.383  1.00 19.99           C  
ANISOU 1901  CD1 LEU A 569     2468   1640   3487     -6    652    303       C  
ATOM   1902  CD2 LEU A 569      14.796  56.679  43.459  1.00 22.63           C  
ANISOU 1902  CD2 LEU A 569     2743   1935   3920    -14    883    314       C  
ATOM   1903  N   GLY A 570      12.493  55.961  38.362  1.00 20.43           N  
ANISOU 1903  N   GLY A 570     1758   1664   4341   -228    337    -76       N  
ATOM   1904  CA  GLY A 570      11.671  56.763  37.481  1.00 20.98           C  
ANISOU 1904  CA  GLY A 570     1669   1789   4513   -229    190   -145       C  
ATOM   1905  C   GLY A 570      12.176  56.896  36.065  1.00 20.19           C  
ANISOU 1905  C   GLY A 570     1571   1796   4304   -224    -56   -220       C  
ATOM   1906  O   GLY A 570      12.815  55.981  35.517  1.00 19.52           O  
ANISOU 1906  O   GLY A 570     1540   1711   4165   -255   -114   -270       O  
ATOM   1907  N   GLY A 571      11.877  58.054  35.484  1.00 19.20           N  
ANISOU 1907  N   GLY A 571     1397   1754   4145   -177   -187   -222       N  
ATOM   1908  CA  GLY A 571      12.226  58.322  34.118  1.00 19.43           C  
ANISOU 1908  CA  GLY A 571     1440   1888   4054   -160   -412   -275       C  
ATOM   1909  C   GLY A 571      11.007  58.285  33.218  1.00 21.77           C  
ANISOU 1909  C   GLY A 571     1541   2196   4534   -178   -574   -364       C  
ATOM   1910  O   GLY A 571       9.849  58.254  33.690  1.00 22.10           O  
ANISOU 1910  O   GLY A 571     1408   2163   4826   -199   -508   -379       O  
ATOM   1911  N   TYR A 572      11.273  58.288  31.918  1.00 22.06           N  
ANISOU 1911  N   TYR A 572     1607   2330   4444   -168   -787   -428       N  
ATOM   1912  CA  TYR A 572      10.215  58.414  30.925  1.00 25.39           C  
ANISOU 1912  CA  TYR A 572     1866   2798   4983   -164  -1002   -512       C  
ATOM   1913  C   TYR A 572      10.405  57.311  29.893  1.00 25.96           C  
ANISOU 1913  C   TYR A 572     1954   2902   5008   -226  -1145   -657       C  
ATOM   1914  O   TYR A 572      11.511  57.166  29.369  1.00 24.82           O  
ANISOU 1914  O   TYR A 572     1991   2818   4621   -214  -1169   -658       O  
ATOM   1915  CB  TYR A 572      10.269  59.814  30.296  1.00 26.33           C  
ANISOU 1915  CB  TYR A 572     2033   3020   4951    -60  -1144   -429       C  
ATOM   1916  CG  TYR A 572       9.201  60.052  29.253  1.00 30.96           C  
ANISOU 1916  CG  TYR A 572     2463   3670   5630    -27  -1399   -494       C  
ATOM   1917  CD1 TYR A 572       7.843  60.042  29.602  1.00 33.11           C  
ANISOU 1917  CD1 TYR A 572     2481   3878   6221    -38  -1415   -533       C  
ATOM   1918  CD2 TYR A 572       9.542  60.285  27.913  1.00 32.99           C  
ANISOU 1918  CD2 TYR A 572     2825   4054   5656     20  -1628   -516       C  
ATOM   1919  CE1 TYR A 572       6.851  60.258  28.652  1.00 36.93           C  
ANISOU 1919  CE1 TYR A 572     2798   4426   6808      0  -1680   -598       C  
ATOM   1920  CE2 TYR A 572       8.551  60.504  26.946  1.00 35.25           C  
ANISOU 1920  CE2 TYR A 572     2978   4413   6002     64  -1897   -572       C  
ATOM   1921  CZ  TYR A 572       7.210  60.489  27.322  1.00 38.85           C  
ANISOU 1921  CZ  TYR A 572     3161   4808   6792     55  -1937   -616       C  
ATOM   1922  OH  TYR A 572       6.210  60.704  26.382  1.00 43.55           O  
ANISOU 1922  OH  TYR A 572     3599   5480   7469    107  -2232   -678       O  
ATOM   1923  N   ASP A 573       9.342  56.548  29.610  1.00 28.42           N  
ANISOU 1923  N   ASP A 573     2069   3165   5564   -294  -1230   -789       N  
ATOM   1924  CA  ASP A 573       9.406  55.445  28.629  1.00 30.27           C  
ANISOU 1924  CA  ASP A 573     2304   3415   5782   -365  -1373   -964       C  
ATOM   1925  C   ASP A 573       8.793  55.746  27.245  1.00 33.84           C  
ANISOU 1925  C   ASP A 573     2690   3998   6170   -335  -1697  -1073       C  
ATOM   1926  O   ASP A 573       8.693  54.846  26.398  1.00 38.20           O  
ANISOU 1926  O   ASP A 573     3228   4568   6718   -399  -1840  -1250       O  
ATOM   1927  CB  ASP A 573       8.825  54.144  29.221  1.00 31.38           C  
ANISOU 1927  CB  ASP A 573     2297   3393   6233   -484  -1237  -1069       C  
ATOM   1928  CG  ASP A 573       7.296  54.153  29.366  1.00 32.89           C  
ANISOU 1928  CG  ASP A 573     2194   3524   6779   -526  -1293  -1138       C  
ATOM   1929  OD1 ASP A 573       6.631  55.190  29.098  1.00 32.84           O  
ANISOU 1929  OD1 ASP A 573     2082   3600   6795   -451  -1437  -1097       O  
ATOM   1930  OD2 ASP A 573       6.746  53.095  29.758  1.00 34.77           O1-
ANISOU 1930  OD2 ASP A 573     2292   3618   7302   -634  -1181  -1234       O1-
ATOM   1931  N   GLY A 574       8.389  56.993  27.019  1.00 33.52           N  
ANISOU 1931  N   GLY A 574     2618   4043   6075   -233  -1817   -972       N  
ATOM   1932  CA  GLY A 574       7.698  57.373  25.795  1.00 35.73           C  
ANISOU 1932  CA  GLY A 574     2827   4449   6300   -181  -2141  -1046       C  
ATOM   1933  C   GLY A 574       6.174  57.295  25.896  1.00 37.84           C  
ANISOU 1933  C   GLY A 574     2773   4671   6933   -205  -2264  -1132       C  
ATOM   1934  O   GLY A 574       5.475  57.516  24.905  1.00 41.03           O  
ANISOU 1934  O   GLY A 574     3081   5179   7330   -162  -2568  -1212       O  
ATOM   1935  N   HIS A 575       5.665  56.981  27.087  1.00 36.67           N  
ANISOU 1935  N   HIS A 575     2460   4371   7102   -269  -2030  -1114       N  
ATOM   1936  CA  HIS A 575       4.217  56.785  27.319  1.00 38.53           C  
ANISOU 1936  CA  HIS A 575     2358   4531   7751   -313  -2086  -1206       C  
ATOM   1937  C   HIS A 575       3.827  57.257  28.716  1.00 37.45           C  
ANISOU 1937  C   HIS A 575     2117   4264   7849   -302  -1786  -1071       C  
ATOM   1938  O   HIS A 575       2.819  57.932  28.891  1.00 39.14           O  
ANISOU 1938  O   HIS A 575     2110   4462   8299   -249  -1832  -1043       O  
ATOM   1939  CB  HIS A 575       3.831  55.310  27.140  1.00 39.43           C  
ANISOU 1939  CB  HIS A 575     2338   4556   8087   -466  -2101  -1423       C  
ATOM   1940  CG  HIS A 575       2.348  55.051  27.191  1.00 42.69           C  
ANISOU 1940  CG  HIS A 575     2379   4898   8944   -524  -2195  -1550       C  
ATOM   1941  CD2 HIS A 575       1.348  55.404  26.349  1.00 45.72           C  
ANISOU 1941  CD2 HIS A 575     2539   5373   9459   -484  -2526  -1652       C  
ATOM   1942  ND1 HIS A 575       1.749  54.343  28.211  1.00 43.46           N  
ANISOU 1942  ND1 HIS A 575     2283   4802   9427   -636  -1926  -1582       N  
ATOM   1943  CE1 HIS A 575       0.446  54.271  27.997  1.00 45.95           C  
ANISOU 1943  CE1 HIS A 575     2255   5087  10117   -672  -2073  -1707       C  
ATOM   1944  NE2 HIS A 575       0.176  54.907  26.873  1.00 47.43           N  
ANISOU 1944  NE2 HIS A 575     2410   5450  10162   -578  -2454  -1756       N  
ATOM   1945  N   THR A 576       4.644  56.889  29.699  1.00 34.72           N  
ANISOU 1945  N   THR A 576     1936   3826   7430   -345  -1481   -990       N  
ATOM   1946  CA  THR A 576       4.379  57.129  31.106  1.00 33.71           C  
ANISOU 1946  CA  THR A 576     1757   3568   7484   -349  -1162   -878       C  
ATOM   1947  C   THR A 576       5.609  57.748  31.770  1.00 29.76           C  
ANISOU 1947  C   THR A 576     1545   3091   6671   -284   -984   -714       C  
ATOM   1948  O   THR A 576       6.748  57.379  31.465  1.00 27.95           O  
ANISOU 1948  O   THR A 576     1537   2912   6171   -293   -999   -709       O  
ATOM   1949  CB  THR A 576       4.031  55.806  31.822  1.00 34.84           C  
ANISOU 1949  CB  THR A 576     1796   3542   7900   -486   -940   -957       C  
ATOM   1950  CG2 THR A 576       3.550  56.031  33.253  1.00 35.80           C  
ANISOU 1950  CG2 THR A 576     1847   3525   8230   -489   -602   -847       C  
ATOM   1951  OG1 THR A 576       3.009  55.131  31.090  1.00 38.00           O  
ANISOU 1951  OG1 THR A 576     1930   3918   8590   -566  -1128  -1143       O  
ATOM   1952  N   PHE A 577       5.364  58.687  32.677  1.00 28.18           N  
ANISOU 1952  N   PHE A 577     1329   2851   6527   -219   -815   -594       N  
ATOM   1953  CA  PHE A 577       6.385  59.085  33.651  1.00 26.19           C  
ANISOU 1953  CA  PHE A 577     1315   2581   6054   -186   -589   -464       C  
ATOM   1954  C   PHE A 577       6.367  58.019  34.738  1.00 25.94           C  
ANISOU 1954  C   PHE A 577     1292   2413   6152   -276   -313   -466       C  
ATOM   1955  O   PHE A 577       5.386  57.887  35.482  1.00 26.82           O  
ANISOU 1955  O   PHE A 577     1233   2412   6546   -307   -136   -468       O  
ATOM   1956  CB  PHE A 577       6.104  60.518  34.135  1.00 26.14           C  
ANISOU 1956  CB  PHE A 577     1297   2582   6053    -83   -528   -359       C  
ATOM   1957  CG  PHE A 577       6.319  61.525  33.052  1.00 26.46           C  
ANISOU 1957  CG  PHE A 577     1380   2745   5929     12   -785   -328       C  
ATOM   1958  CD1 PHE A 577       5.305  61.799  32.120  1.00 28.78           C  
ANISOU 1958  CD1 PHE A 577     1464   3082   6389     54  -1027   -380       C  
ATOM   1959  CD2 PHE A 577       7.543  62.204  32.953  1.00 24.95           C  
ANISOU 1959  CD2 PHE A 577     1437   2622   5421     65   -787   -241       C  
ATOM   1960  CE1 PHE A 577       5.501  62.727  31.117  1.00 29.48           C  
ANISOU 1960  CE1 PHE A 577     1617   3280   6305    157  -1261   -327       C  
ATOM   1961  CE2 PHE A 577       7.744  63.139  31.944  1.00 25.57           C  
ANISOU 1961  CE2 PHE A 577     1570   2796   5349    154   -995   -193       C  
ATOM   1962  CZ  PHE A 577       6.718  63.398  31.026  1.00 27.59           C  
ANISOU 1962  CZ  PHE A 577     1642   3094   5747    206  -1230   -226       C  
ATOM   1963  N   LEU A 578       7.471  57.266  34.807  1.00 24.61           N  
ANISOU 1963  N   LEU A 578     1324   2248   5779   -310   -268   -457       N  
ATOM   1964  CA  LEU A 578       7.523  56.013  35.570  1.00 25.30           C  
ANISOU 1964  CA  LEU A 578     1431   2202   5980   -395    -53   -463       C  
ATOM   1965  C   LEU A 578       7.643  56.275  37.054  1.00 24.37           C  
ANISOU 1965  C   LEU A 578     1417   2006   5836   -367    245   -333       C  
ATOM   1966  O   LEU A 578       8.363  57.173  37.459  1.00 22.69           O  
ANISOU 1966  O   LEU A 578     1369   1864   5388   -290    267   -245       O  
ATOM   1967  CB  LEU A 578       8.716  55.157  35.118  1.00 23.79           C  
ANISOU 1967  CB  LEU A 578     1422   2038   5579   -420   -114   -489       C  
ATOM   1968  CG  LEU A 578       8.779  54.711  33.653  1.00 24.85           C  
ANISOU 1968  CG  LEU A 578     1509   2247   5686   -453   -384   -635       C  
ATOM   1969  CD1 LEU A 578      10.137  54.059  33.360  1.00 23.82           C  
ANISOU 1969  CD1 LEU A 578     1592   2143   5315   -455   -394   -638       C  
ATOM   1970  CD2 LEU A 578       7.605  53.788  33.320  1.00 27.95           C  
ANISOU 1970  CD2 LEU A 578     1659   2539   6421   -556   -417   -781       C  
ATOM   1971  N   ASP A 579       6.931  55.482  37.852  1.00 25.84           N  
ANISOU 1971  N   ASP A 579     1512   2042   6264   -434    477   -327       N  
ATOM   1972  CA  ASP A 579       7.200  55.411  39.290  1.00 26.30           C  
ANISOU 1972  CA  ASP A 579     1728   2019   6246   -413    781   -199       C  
ATOM   1973  C   ASP A 579       8.090  54.198  39.638  1.00 26.33           C  
ANISOU 1973  C   ASP A 579     1910   1957   6137   -446    876   -153       C  
ATOM   1974  O   ASP A 579       8.475  54.028  40.795  1.00 26.36           O  
ANISOU 1974  O   ASP A 579     2085   1906   6025   -416   1099    -34       O  
ATOM   1975  CB  ASP A 579       5.899  55.382  40.116  1.00 28.30           C  
ANISOU 1975  CB  ASP A 579     1805   2135   6813   -448   1038   -185       C  
ATOM   1976  CG  ASP A 579       4.977  54.227  39.757  1.00 31.48           C  
ANISOU 1976  CG  ASP A 579     1978   2401   7582   -565   1079   -283       C  
ATOM   1977  OD1 ASP A 579       5.379  53.295  39.025  1.00 32.19           O  
ANISOU 1977  OD1 ASP A 579     2075   2482   7674   -624    942   -357       O  
ATOM   1978  OD2 ASP A 579       3.819  54.256  40.224  1.00 34.10           O1-
ANISOU 1978  OD2 ASP A 579     2108   2622   8226   -602   1262   -295       O1-
ATOM   1979  N   SER A 580       8.400  53.376  38.631  1.00 26.15           N  
ANISOU 1979  N   SER A 580     1852   1940   6144   -498    702   -251       N  
ATOM   1980  CA  SER A 580       9.145  52.140  38.835  1.00 26.69           C  
ANISOU 1980  CA  SER A 580     2054   1921   6166   -530    787   -223       C  
ATOM   1981  C   SER A 580      10.541  52.396  39.398  1.00 25.03           C  
ANISOU 1981  C   SER A 580     2115   1788   5607   -438    803   -102       C  
ATOM   1982  O   SER A 580      11.273  53.270  38.896  1.00 22.69           O  
ANISOU 1982  O   SER A 580     1894   1644   5084   -378    620   -111       O  
ATOM   1983  CB  SER A 580       9.266  51.354  37.528  1.00 27.68           C  
ANISOU 1983  CB  SER A 580     2096   2052   6370   -596    576   -379       C  
ATOM   1984  OG  SER A 580      10.187  50.289  37.721  1.00 27.62           O  
ANISOU 1984  OG  SER A 580     2245   1966   6284   -602    653   -342       O  
ATOM   1985  N   VAL A 581      10.889  51.624  40.440  1.00 26.27           N  
ANISOU 1985  N   VAL A 581     2413   1833   5735   -427   1022     16       N  
ATOM   1986  CA  VAL A 581      12.275  51.557  40.950  1.00 24.86           C  
ANISOU 1986  CA  VAL A 581     2478   1711   5257   -342   1016    123       C  
ATOM   1987  C   VAL A 581      12.755  50.120  40.750  1.00 25.43           C  
ANISOU 1987  C   VAL A 581     2594   1662   5407   -373   1050    123       C  
ATOM   1988  O   VAL A 581      12.153  49.183  41.286  1.00 26.90           O  
ANISOU 1988  O   VAL A 581     2753   1672   5796   -422   1257    169       O  
ATOM   1989  CB  VAL A 581      12.413  52.004  42.429  1.00 25.44           C  
ANISOU 1989  CB  VAL A 581     2722   1779   5166   -269   1216    277       C  
ATOM   1990  CG1 VAL A 581      13.867  51.948  42.883  1.00 23.92           C  
ANISOU 1990  CG1 VAL A 581     2757   1660   4672   -178   1156    369       C  
ATOM   1991  CG2 VAL A 581      11.881  53.423  42.618  1.00 24.10           C  
ANISOU 1991  CG2 VAL A 581     2502   1705   4950   -243   1202    256       C  
ATOM   1992  N   GLU A 582      13.831  49.975  39.979  1.00 23.40           N  
ANISOU 1992  N   GLU A 582     2401   1486   5004   -343    866     74       N  
ATOM   1993  CA  GLU A 582      14.443  48.674  39.684  1.00 24.60           C  
ANISOU 1993  CA  GLU A 582     2600   1529   5218   -357    880     61       C  
ATOM   1994  C   GLU A 582      15.819  48.581  40.355  1.00 23.51           C  
ANISOU 1994  C   GLU A 582     2671   1431   4831   -245    887    196       C  
ATOM   1995  O   GLU A 582      16.503  49.588  40.525  1.00 22.27           O  
ANISOU 1995  O   GLU A 582     2593   1429   4440   -174    784    230       O  
ATOM   1996  CB  GLU A 582      14.591  48.464  38.173  1.00 24.47           C  
ANISOU 1996  CB  GLU A 582     2481   1563   5253   -411    670   -126       C  
ATOM   1997  CG  GLU A 582      13.299  48.124  37.446  1.00 27.25           C  
ANISOU 1997  CG  GLU A 582     2621   1841   5892   -528    644   -281       C  
ATOM   1998  CD  GLU A 582      13.554  47.810  35.989  1.00 27.79           C  
ANISOU 1998  CD  GLU A 582     2633   1964   5963   -571    431   -471       C  
ATOM   1999  OE1 GLU A 582      14.133  46.737  35.707  1.00 29.08           O  
ANISOU 1999  OE1 GLU A 582     2849   2027   6173   -587    460   -516       O  
ATOM   2000  OE2 GLU A 582      13.184  48.622  35.123  1.00 26.07           O1-
ANISOU 2000  OE2 GLU A 582     2329   1883   5693   -582    241   -573       O1-
ATOM   2001  N   CYS A 583      16.202  47.366  40.725  1.00 25.08           N  
ANISOU 2001  N   CYS A 583     2945   1479   5105   -228   1003    269       N  
ATOM   2002  CA  CYS A 583      17.458  47.115  41.419  1.00 25.68           C  
ANISOU 2002  CA  CYS A 583     3205   1572   4980   -110   1007    409       C  
ATOM   2003  C   CYS A 583      18.239  46.047  40.653  1.00 25.21           C  
ANISOU 2003  C   CYS A 583     3142   1431   5006   -104    949    348       C  
ATOM   2004  O   CYS A 583      17.667  45.010  40.284  1.00 25.85           O  
ANISOU 2004  O   CYS A 583     3147   1337   5337   -181   1044    288       O  
ATOM   2005  CB  CYS A 583      17.153  46.626  42.834  1.00 30.86           C  
ANISOU 2005  CB  CYS A 583     3990   2100   5635    -63   1241    604       C  
ATOM   2006  SG  CYS A 583      18.606  46.210  43.815  1.00 37.40           S  
ANISOU 2006  SG  CYS A 583     5051   2940   6219    102   1232    800       S  
ATOM   2007  N   TYR A 584      19.530  46.306  40.421  1.00 22.30           N  
ANISOU 2007  N   TYR A 584     2844   1177   4452    -18    806    354       N  
ATOM   2008  CA  TYR A 584      20.412  45.376  39.710  1.00 22.82           C  
ANISOU 2008  CA  TYR A 584     2910   1174   4586      6    758    295       C  
ATOM   2009  C   TYR A 584      21.358  44.669  40.676  1.00 23.97           C  
ANISOU 2009  C   TYR A 584     3196   1238   4673    134    827    478       C  
ATOM   2010  O   TYR A 584      22.047  45.327  41.465  1.00 23.62           O  
ANISOU 2010  O   TYR A 584     3249   1314   4412    234    768    594       O  
ATOM   2011  CB  TYR A 584      21.259  46.104  38.640  1.00 20.51           C  
ANISOU 2011  CB  TYR A 584     2579   1057   4157     16    561    163       C  
ATOM   2012  CG  TYR A 584      22.182  45.184  37.838  1.00 20.67           C  
ANISOU 2012  CG  TYR A 584     2595   1009   4250     41    531     82       C  
ATOM   2013  CD1 TYR A 584      21.658  44.248  36.931  1.00 21.59           C  
ANISOU 2013  CD1 TYR A 584     2637    992   4574    -48    570    -70       C  
ATOM   2014  CD2 TYR A 584      23.576  45.248  37.985  1.00 19.89           C  
ANISOU 2014  CD2 TYR A 584     2557    973   4027    154    466    142       C  
ATOM   2015  CE1 TYR A 584      22.482  43.406  36.195  1.00 21.87           C  
ANISOU 2015  CE1 TYR A 584     2677    954   4679    -24    563   -160       C  
ATOM   2016  CE2 TYR A 584      24.414  44.405  37.250  1.00 20.28           C  
ANISOU 2016  CE2 TYR A 584     2591    949   4165    184    462     63       C  
ATOM   2017  CZ  TYR A 584      23.855  43.487  36.356  1.00 21.58           C  
ANISOU 2017  CZ  TYR A 584     2700    976   4524     95    520    -88       C  
ATOM   2018  OH  TYR A 584      24.655  42.642  35.617  1.00 22.27           O  
ANISOU 2018  OH  TYR A 584     2780    978   4703    124    535   -184       O  
ATOM   2019  N   ASP A 585      21.378  43.347  40.597  1.00 25.68           N  
ANISOU 2019  N   ASP A 585     3419   1249   5090    134    940    496       N  
ATOM   2020  CA  ASP A 585      22.286  42.494  41.366  1.00 28.35           C  
ANISOU 2020  CA  ASP A 585     3881   1478   5413    268   1001    672       C  
ATOM   2021  C   ASP A 585      23.371  41.982  40.402  1.00 28.56           C  
ANISOU 2021  C   ASP A 585     3861   1493   5498    307    899    561       C  
ATOM   2022  O   ASP A 585      23.090  41.131  39.559  1.00 27.56           O  
ANISOU 2022  O   ASP A 585     3661   1221   5589    232    956    427       O  
ATOM   2023  CB  ASP A 585      21.502  41.362  42.033  1.00 31.10           C  
ANISOU 2023  CB  ASP A 585     4278   1569   5969    248   1238    794       C  
ATOM   2024  CG  ASP A 585      22.404  40.329  42.764  1.00 34.95           C  
ANISOU 2024  CG  ASP A 585     4902   1907   6470    399   1310    994       C  
ATOM   2025  OD1 ASP A 585      23.637  40.528  42.912  1.00 35.74           O  
ANISOU 2025  OD1 ASP A 585     5055   2117   6408    533   1165   1052       O  
ATOM   2026  OD2 ASP A 585      21.858  39.293  43.199  1.00 38.22           O1-
ANISOU 2026  OD2 ASP A 585     5362   2080   7080    387   1519   1099       O1-
ATOM   2027  N   PRO A 586      24.617  42.508  40.528  1.00 29.29           N  
ANISOU 2027  N   PRO A 586     3989   1734   5406    423    755    603       N  
ATOM   2028  CA  PRO A 586      25.708  42.120  39.620  1.00 29.43           C  
ANISOU 2028  CA  PRO A 586     3950   1751   5481    466    676    496       C  
ATOM   2029  C   PRO A 586      26.128  40.659  39.706  1.00 31.65           C  
ANISOU 2029  C   PRO A 586     4260   1795   5970    539    789    559       C  
ATOM   2030  O   PRO A 586      26.646  40.134  38.728  1.00 31.69           O  
ANISOU 2030  O   PRO A 586     4199   1743   6099    531    781    415       O  
ATOM   2031  CB  PRO A 586      26.864  43.054  40.017  1.00 29.75           C  
ANISOU 2031  CB  PRO A 586     4012   1992   5300    576    516    560       C  
ATOM   2032  CG  PRO A 586      26.569  43.433  41.427  1.00 30.63           C  
ANISOU 2032  CG  PRO A 586     4240   2140   5258    638    532    756       C  
ATOM   2033  CD  PRO A 586      25.069  43.514  41.515  1.00 29.62           C  
ANISOU 2033  CD  PRO A 586     4113   1951   5190    512    662    735       C  
ATOM   2034  N   ASP A 587      25.909  40.019  40.853  1.00 34.24           N  
ANISOU 2034  N   ASP A 587     4696   1981   6333    616    907    774       N  
ATOM   2035  CA  ASP A 587      26.260  38.607  41.026  1.00 37.02           C  
ANISOU 2035  CA  ASP A 587     5089   2078   6899    698   1033    867       C  
ATOM   2036  C   ASP A 587      25.352  37.671  40.237  1.00 37.54           C  
ANISOU 2036  C   ASP A 587     5087   1920   7256    556   1191    714       C  
ATOM   2037  O   ASP A 587      25.827  36.687  39.692  1.00 37.84           O  
ANISOU 2037  O   ASP A 587     5097   1787   7493    584   1247    649       O  
ATOM   2038  CB  ASP A 587      26.294  38.210  42.511  1.00 41.69           C  
ANISOU 2038  CB  ASP A 587     5842   2578   7421    833   1118   1168       C  
ATOM   2039  CG  ASP A 587      27.377  38.947  43.298  1.00 44.92           C  
ANISOU 2039  CG  ASP A 587     6320   3191   7557    997    933   1307       C  
ATOM   2040  OD1 ASP A 587      28.354  39.431  42.695  1.00 43.33           O  
ANISOU 2040  OD1 ASP A 587     6025   3136   7302   1033    764   1193       O  
ATOM   2041  OD2 ASP A 587      27.247  39.043  44.538  1.00 50.97           O1-
ANISOU 2041  OD2 ASP A 587     7236   3970   8161   1088    959   1527       O1-
ATOM   2042  N   SER A 588      24.054  37.973  40.174  1.00 35.92           N  
ANISOU 2042  N   SER A 588     4844   1711   7093    404   1260    645       N  
ATOM   2043  CA  SER A 588      23.113  37.140  39.400  1.00 36.17           C  
ANISOU 2043  CA  SER A 588     4785   1540   7418    250   1386    468       C  
ATOM   2044  C   SER A 588      22.806  37.748  38.022  1.00 34.17           C  
ANISOU 2044  C   SER A 588     4399   1438   7146    114   1243    168       C  
ATOM   2045  O   SER A 588      22.123  37.115  37.212  1.00 35.09           O  
ANISOU 2045  O   SER A 588     4430   1419   7484    -17   1297    -27       O  
ATOM   2046  CB  SER A 588      21.817  36.905  40.181  1.00 37.29           C  
ANISOU 2046  CB  SER A 588     4944   1539   7686    164   1574    574       C  
ATOM   2047  OG  SER A 588      21.197  38.148  40.503  1.00 34.76           O  
ANISOU 2047  OG  SER A 588     4607   1434   7166    117   1502    585       O  
ATOM   2048  N   ASP A 589      23.308  38.959  37.767  1.00 30.85           N  
ANISOU 2048  N   ASP A 589     3970   1291   6461    145   1062    134       N  
ATOM   2049  CA  ASP A 589      23.031  39.707  36.520  1.00 29.54           C  
ANISOU 2049  CA  ASP A 589     3707   1296   6221     36    919   -111       C  
ATOM   2050  C   ASP A 589      21.512  39.737  36.257  1.00 30.09           C  
ANISOU 2050  C   ASP A 589     3686   1317   6430   -127    956   -226       C  
ATOM   2051  O   ASP A 589      21.028  39.339  35.193  1.00 30.61           O  
ANISOU 2051  O   ASP A 589     3667   1332   6632   -240    926   -456       O  
ATOM   2052  CB  ASP A 589      23.845  39.126  35.332  1.00 30.52           C  
ANISOU 2052  CB  ASP A 589     3805   1384   6407     42    881   -302       C  
ATOM   2053  CG  ASP A 589      23.604  39.862  34.013  1.00 29.73           C  
ANISOU 2053  CG  ASP A 589     3641   1463   6192    -57    738   -544       C  
ATOM   2054  OD1 ASP A 589      23.427  41.106  34.020  1.00 26.74           O  
ANISOU 2054  OD1 ASP A 589     3252   1301   5606    -68    619   -521       O  
ATOM   2055  OD2 ASP A 589      23.595  39.180  32.964  1.00 31.10           O1-
ANISOU 2055  OD2 ASP A 589     3785   1554   6478   -120    746   -758       O1-
ATOM   2056  N   THR A 590      20.775  40.217  37.255  1.00 29.18           N  
ANISOU 2056  N   THR A 590     3585   1219   6282   -135   1020    -72       N  
ATOM   2057  CA  THR A 590      19.323  40.341  37.171  1.00 30.82           C  
ANISOU 2057  CA  THR A 590     3684   1384   6642   -277   1067   -155       C  
ATOM   2058  C   THR A 590      18.865  41.672  37.746  1.00 28.82           C  
ANISOU 2058  C   THR A 590     3430   1325   6195   -267   1011    -64       C  
ATOM   2059  O   THR A 590      19.462  42.208  38.708  1.00 27.41           O  
ANISOU 2059  O   THR A 590     3367   1233   5814   -152   1021    128       O  
ATOM   2060  CB  THR A 590      18.534  39.170  37.846  1.00 34.40           C  
ANISOU 2060  CB  THR A 590     4127   1543   7400   -332   1309    -76       C  
ATOM   2061  CG2 THR A 590      18.860  37.824  37.225  1.00 35.17           C  
ANISOU 2061  CG2 THR A 590     4212   1415   7736   -359   1379   -192       C  
ATOM   2062  OG1 THR A 590      18.814  39.125  39.249  1.00 36.14           O  
ANISOU 2062  OG1 THR A 590     4489   1712   7531   -216   1453    211       O  
ATOM   2063  N   TRP A 591      17.798  42.190  37.136  1.00 28.30           N  
ANISOU 2063  N   TRP A 591     3228   1323   6202   -384    942   -216       N  
ATOM   2064  CA  TRP A 591      17.058  43.352  37.610  1.00 26.26           C  
ANISOU 2064  CA  TRP A 591     2930   1202   5846   -398    918   -158       C  
ATOM   2065  C   TRP A 591      15.793  42.855  38.273  1.00 28.86           C  
ANISOU 2065  C   TRP A 591     3179   1349   6438   -484   1119   -114       C  
ATOM   2066  O   TRP A 591      15.174  41.901  37.799  1.00 30.56           O  
ANISOU 2066  O   TRP A 591     3288   1387   6936   -590   1184   -240       O  
ATOM   2067  CB  TRP A 591      16.665  44.248  36.444  1.00 25.03           C  
ANISOU 2067  CB  TRP A 591     2659   1227   5624   -461    705   -350       C  
ATOM   2068  CG  TRP A 591      17.826  44.961  35.863  1.00 22.34           C  
ANISOU 2068  CG  TRP A 591     2400   1076   5011   -379    537   -371       C  
ATOM   2069  CD1 TRP A 591      18.627  44.527  34.849  1.00 21.99           C  
ANISOU 2069  CD1 TRP A 591     2379   1049   4927   -372    446   -500       C  
ATOM   2070  CD2 TRP A 591      18.320  46.233  36.260  1.00 20.41           C  
ANISOU 2070  CD2 TRP A 591     2222   1019   4515   -299    461   -267       C  
ATOM   2071  CE2 TRP A 591      19.434  46.520  35.439  1.00 19.38           C  
ANISOU 2071  CE2 TRP A 591     2142   1008   4213   -250    329   -332       C  
ATOM   2072  CE3 TRP A 591      17.931  47.169  37.234  1.00 19.67           C  
ANISOU 2072  CE3 TRP A 591     2150    993   4330   -266    506   -134       C  
ATOM   2073  NE1 TRP A 591      19.597  45.453  34.585  1.00 20.88           N  
ANISOU 2073  NE1 TRP A 591     2309   1094   4531   -293    330   -473       N  
ATOM   2074  CZ2 TRP A 591      20.173  47.711  35.560  1.00 17.68           C  
ANISOU 2074  CZ2 TRP A 591     1985    971   3761   -178    238   -266       C  
ATOM   2075  CZ3 TRP A 591      18.662  48.350  37.356  1.00 17.94           C  
ANISOU 2075  CZ3 TRP A 591     1998    953   3865   -193    403    -81       C  
ATOM   2076  CH2 TRP A 591      19.774  48.607  36.517  1.00 16.95           C  
ANISOU 2076  CH2 TRP A 591     1909    937   3594   -154    269   -146       C  
ATOM   2077  N   SER A 592      15.406  43.492  39.367  1.00 29.29           N  
ANISOU 2077  N   SER A 592     3282   1436   6410   -444   1232     52       N  
ATOM   2078  CA  SER A 592      14.107  43.233  39.942  1.00 32.52           C  
ANISOU 2078  CA  SER A 592     3593   1695   7068   -533   1434     83       C  
ATOM   2079  C   SER A 592      13.442  44.551  40.348  1.00 32.60           C  
ANISOU 2079  C   SER A 592     3556   1861   6969   -527   1415    114       C  
ATOM   2080  O   SER A 592      14.118  45.540  40.662  1.00 28.70           O  
ANISOU 2080  O   SER A 592     3176   1550   6179   -428   1317    191       O  
ATOM   2081  CB  SER A 592      14.226  42.271  41.117  1.00 35.51           C  
ANISOU 2081  CB  SER A 592     4112   1860   7521   -486   1709    296       C  
ATOM   2082  OG  SER A 592      14.878  42.934  42.182  1.00 38.37           O  
ANISOU 2082  OG  SER A 592     4668   2338   7573   -349   1739    503       O  
ATOM   2083  N   GLU A 593      12.110  44.545  40.334  1.00 34.98           N  
ANISOU 2083  N   GLU A 593     3676   2075   7540   -636   1515     43       N  
ATOM   2084  CA  GLU A 593      11.296  45.654  40.815  1.00 37.98           C  
ANISOU 2084  CA  GLU A 593     3986   2550   7895   -635   1555     76       C  
ATOM   2085  C   GLU A 593      11.419  45.679  42.332  1.00 37.92           C  
ANISOU 2085  C   GLU A 593     4168   2479   7761   -554   1818    315       C  
ATOM   2086  O   GLU A 593      11.182  44.648  42.970  1.00 41.07           O  
ANISOU 2086  O   GLU A 593     4615   2667   8323   -578   2064    418       O  
ATOM   2087  CB  GLU A 593       9.843  45.355  40.435  1.00 44.32           C  
ANISOU 2087  CB  GLU A 593     4522   3227   9091   -777   1625    -62       C  
ATOM   2088  CG  GLU A 593       8.942  46.559  40.298  1.00 50.97           C  
ANISOU 2088  CG  GLU A 593     5200   4198   9969   -791   1548   -125       C  
ATOM   2089  CD  GLU A 593       9.195  47.327  39.018  1.00 51.66           C  
ANISOU 2089  CD  GLU A 593     5210   4491   9927   -780   1197   -288       C  
ATOM   2090  OE1 GLU A 593       9.606  46.721  37.998  1.00 54.18           O  
ANISOU 2090  OE1 GLU A 593     5509   4816  10261   -818   1024   -426       O  
ATOM   2091  OE2 GLU A 593       8.975  48.546  39.050  1.00 49.62           O1-
ANISOU 2091  OE2 GLU A 593     4924   4382   9547   -728   1111   -274       O1-
ATOM   2092  N   VAL A 594      11.778  46.812  42.935  1.00 34.71           N  
ANISOU 2092  N   VAL A 594     3882   2242   7065   -457   1782    404       N  
ATOM   2093  CA  VAL A 594      11.920  46.809  44.417  1.00 36.96           C  
ANISOU 2093  CA  VAL A 594     4379   2476   7188   -373   2027    623       C  
ATOM   2094  C   VAL A 594      10.890  47.622  45.188  1.00 37.37           C  
ANISOU 2094  C   VAL A 594     4389   2535   7275   -386   2214    661       C  
ATOM   2095  O   VAL A 594      10.602  47.319  46.356  1.00 38.78           O  
ANISOU 2095  O   VAL A 594     4704   2602   7429   -356   2499    824       O  
ATOM   2096  CB  VAL A 594      13.346  47.155  44.945  1.00 37.10           C  
ANISOU 2096  CB  VAL A 594     4650   2635   6811   -227   1911    744       C  
ATOM   2097  CG1 VAL A 594      14.294  45.975  44.754  1.00 39.00           C  
ANISOU 2097  CG1 VAL A 594     4985   2780   7053   -188   1877    798       C  
ATOM   2098  CG2 VAL A 594      13.876  48.435  44.337  1.00 34.76           C  
ANISOU 2098  CG2 VAL A 594     4324   2574   6309   -193   1640    636       C  
ATOM   2099  N   THR A 595      10.353  48.642  44.522  1.00 34.73           N  
ANISOU 2099  N   THR A 595     3877   2324   6995   -422   2061    517       N  
ATOM   2100  CA  THR A 595       9.427  49.597  45.118  1.00 37.11           C  
ANISOU 2100  CA  THR A 595     4115   2651   7334   -422   2203    527       C  
ATOM   2101  C   THR A 595       8.904  50.501  43.993  1.00 36.40           C  
ANISOU 2101  C   THR A 595     3784   2680   7366   -465   1962    346       C  
ATOM   2102  O   THR A 595       9.388  50.443  42.845  1.00 34.05           O  
ANISOU 2102  O   THR A 595     3421   2466   7050   -482   1687    231       O  
ATOM   2103  CB  THR A 595      10.105  50.443  46.245  1.00 36.30           C  
ANISOU 2103  CB  THR A 595     4277   2666   6849   -297   2264    661       C  
ATOM   2104  CG2 THR A 595      11.102  51.437  45.677  1.00 32.35           C  
ANISOU 2104  CG2 THR A 595     3831   2381   6080   -231   1951    593       C  
ATOM   2105  OG1 THR A 595       9.121  51.149  47.021  1.00 36.46           O  
ANISOU 2105  OG1 THR A 595     4263   2660   6931   -300   2492    685       O  
ATOM   2106  N   ARG A 596       7.919  51.325  44.335  1.00 36.71           N  
ANISOU 2106  N   ARG A 596     3702   2722   7523   -473   2075    327       N  
ATOM   2107  CA  ARG A 596       7.433  52.377  43.466  1.00 34.47           C  
ANISOU 2107  CA  ARG A 596     3221   2558   7318   -478   1860    193       C  
ATOM   2108  C   ARG A 596       7.642  53.670  44.203  1.00 32.21           C  
ANISOU 2108  C   ARG A 596     3067   2382   6789   -382   1904    256       C  
ATOM   2109  O   ARG A 596       7.411  53.743  45.419  1.00 32.15           O  
ANISOU 2109  O   ARG A 596     3185   2309   6722   -351   2185    362       O  
ATOM   2110  CB  ARG A 596       5.940  52.231  43.173  1.00 38.31           C  
ANISOU 2110  CB  ARG A 596     3393   2928   8235   -573   1952     97       C  
ATOM   2111  CG  ARG A 596       5.581  51.093  42.245  1.00 45.18           C  
ANISOU 2111  CG  ARG A 596     4074   3698   9394   -686   1856    -24       C  
ATOM   2112  CD  ARG A 596       4.084  51.080  41.985  1.00 53.94           C  
ANISOU 2112  CD  ARG A 596     4843   4705  10947   -778   1924   -135       C  
ATOM   2113  NE  ARG A 596       3.687  49.847  41.303  1.00 65.26           N  
ANISOU 2113  NE  ARG A 596     6102   6004  12691   -905   1886   -255       N  
ATOM   2114  CZ  ARG A 596       2.452  49.554  40.888  1.00 74.89           C  
ANISOU 2114  CZ  ARG A 596     6990   7118  14346  -1012   1897   -392       C  
ATOM   2115  NH1 ARG A 596       1.444  50.407  41.074  1.00 78.12           N1+
ANISOU 2115  NH1 ARG A 596     7187   7541  14954   -999   1950   -416       N1+
ATOM   2116  NH2 ARG A 596       2.220  48.393  40.278  1.00 75.35           N  
ANISOU 2116  NH2 ARG A 596     6915   7050  14665  -1133   1852   -517       N  
ATOM   2117  N   MET A 597       8.078  54.687  43.466  1.00 29.37           N  
ANISOU 2117  N   MET A 597     2691   2182   6285   -335   1638    188       N  
ATOM   2118  CA  MET A 597       8.063  56.039  43.965  1.00 28.49           C  
ANISOU 2118  CA  MET A 597     2641   2157   6027   -259   1662    207       C  
ATOM   2119  C   MET A 597       6.603  56.410  44.208  1.00 30.03           C  
ANISOU 2119  C   MET A 597     2612   2258   6540   -287   1842    171       C  
ATOM   2120  O   MET A 597       5.700  55.812  43.608  1.00 31.01           O  
ANISOU 2120  O   MET A 597     2490   2296   6996   -367   1833     99       O  
ATOM   2121  CB  MET A 597       8.682  56.975  42.951  1.00 27.96           C  
ANISOU 2121  CB  MET A 597     2560   2246   5818   -217   1349    139       C  
ATOM   2122  CG  MET A 597      10.186  56.759  42.749  1.00 27.79           C  
ANISOU 2122  CG  MET A 597     2749   2321   5489   -183   1189    170       C  
ATOM   2123  SD  MET A 597      10.878  58.133  41.828  1.00 29.30           S  
ANISOU 2123  SD  MET A 597     2951   2678   5504   -126    908    115       S  
ATOM   2124  CE  MET A 597      10.147  57.732  40.256  1.00 26.04           C  
ANISOU 2124  CE  MET A 597     2289   2268   5337   -188    697      4       C  
ATOM   2125  N   THR A 598       6.376  57.388  45.083  1.00 29.91           N  
ANISOU 2125  N   THR A 598     2673   2254   6437   -225   2005    208       N  
ATOM   2126  CA  THR A 598       5.028  57.781  45.487  1.00 31.64           C  
ANISOU 2126  CA  THR A 598     2694   2372   6956   -238   2230    183       C  
ATOM   2127  C   THR A 598       4.234  58.357  44.299  1.00 31.85           C  
ANISOU 2127  C   THR A 598     2406   2430   7265   -249   2001     68       C  
ATOM   2128  O   THR A 598       3.007  58.394  44.333  1.00 33.47           O  
ANISOU 2128  O   THR A 598     2358   2536   7822   -280   2133     24       O  
ATOM   2129  CB  THR A 598       5.058  58.780  46.673  1.00 32.24           C  
ANISOU 2129  CB  THR A 598     2949   2459   6841   -157   2452    232       C  
ATOM   2130  CG2 THR A 598       5.793  58.166  47.885  1.00 32.36           C  
ANISOU 2130  CG2 THR A 598     3289   2452   6554   -136   2665    350       C  
ATOM   2131  OG1 THR A 598       5.716  59.988  46.268  1.00 29.46           O  
ANISOU 2131  OG1 THR A 598     2664   2244   6285    -85   2219    191       O  
ATOM   2132  N   SER A 599       4.953  58.801  43.261  1.00 29.53           N  
ANISOU 2132  N   SER A 599     2132   2273   6815   -218   1661     25       N  
ATOM   2133  CA  SER A 599       4.353  59.264  41.999  1.00 29.63           C  
ANISOU 2133  CA  SER A 599     1888   2337   7034   -215   1389    -69       C  
ATOM   2134  C   SER A 599       5.354  59.185  40.836  1.00 27.30           C  
ANISOU 2134  C   SER A 599     1678   2176   6519   -208   1049   -100       C  
ATOM   2135  O   SER A 599       6.573  59.304  41.035  1.00 26.23           O  
ANISOU 2135  O   SER A 599     1795   2115   6057   -176   1010    -46       O  
ATOM   2136  CB  SER A 599       3.777  60.696  42.137  1.00 29.85           C  
ANISOU 2136  CB  SER A 599     1825   2382   7135   -127   1408    -73       C  
ATOM   2137  OG  SER A 599       4.761  61.626  42.577  1.00 28.16           O  
ANISOU 2137  OG  SER A 599     1868   2247   6584    -51   1403    -21       O  
ATOM   2138  N   GLY A 600       4.846  58.985  39.621  1.00 27.47           N  
ANISOU 2138  N   GLY A 600     1488   2229   6720   -238    802   -191       N  
ATOM   2139  CA  GLY A 600       5.722  58.922  38.450  1.00 25.95           C  
ANISOU 2139  CA  GLY A 600     1380   2164   6316   -229    495   -227       C  
ATOM   2140  C   GLY A 600       6.375  60.266  38.174  1.00 24.51           C  
ANISOU 2140  C   GLY A 600     1325   2097   5891   -127    362   -177       C  
ATOM   2141  O   GLY A 600       5.715  61.312  38.263  1.00 24.96           O  
ANISOU 2141  O   GLY A 600     1277   2148   6059    -63    372   -162       O  
ATOM   2142  N   ARG A 601       7.666  60.240  37.840  1.00 21.69           N  
ANISOU 2142  N   ARG A 601     1184   1829   5227   -113    252   -151       N  
ATOM   2143  CA  ARG A 601       8.421  61.459  37.534  1.00 20.83           C  
ANISOU 2143  CA  ARG A 601     1207   1817   4891    -31    138   -104       C  
ATOM   2144  C   ARG A 601       9.698  61.117  36.760  1.00 19.35           C  
ANISOU 2144  C   ARG A 601     1185   1725   4442    -41    -26   -109       C  
ATOM   2145  O   ARG A 601      10.213  59.995  36.837  1.00 18.98           O  
ANISOU 2145  O   ARG A 601     1206   1661   4344    -98      6   -130       O  
ATOM   2146  CB  ARG A 601       8.745  62.267  38.813  1.00 19.99           C  
ANISOU 2146  CB  ARG A 601     1241   1676   4678     14    355    -35       C  
ATOM   2147  CG  ARG A 601       9.718  61.554  39.763  1.00 19.70           C  
ANISOU 2147  CG  ARG A 601     1415   1626   4444    -16    505      3       C  
ATOM   2148  CD  ARG A 601       9.748  62.165  41.153  1.00 19.69           C  
ANISOU 2148  CD  ARG A 601     1533   1580   4368     20    738     48       C  
ATOM   2149  NE  ARG A 601       8.586  61.746  41.931  1.00 22.11           N  
ANISOU 2149  NE  ARG A 601     1725   1772   4904     -6    972     50       N  
ATOM   2150  CZ  ARG A 601       8.537  61.685  43.255  1.00 22.86           C  
ANISOU 2150  CZ  ARG A 601     1945   1806   4935      3   1232     93       C  
ATOM   2151  NH1 ARG A 601       9.609  62.024  43.976  1.00 22.31           N1+
ANISOU 2151  NH1 ARG A 601     2120   1791   4566     39   1261    127       N1+
ATOM   2152  NH2 ARG A 601       7.415  61.284  43.857  1.00 23.77           N  
ANISOU 2152  NH2 ARG A 601     1940   1806   5285    -25   1466     97       N  
ATOM   2153  N   SER A 602      10.205  62.089  36.011  1.00 19.72           N  
ANISOU 2153  N   SER A 602     1295   1860   4337     19   -184    -85       N  
ATOM   2154  CA  SER A 602      11.492  61.950  35.322  1.00 17.97           C  
ANISOU 2154  CA  SER A 602     1239   1725   3863     18   -303    -81       C  
ATOM   2155  C   SER A 602      12.438  63.036  35.815  1.00 16.46           C  
ANISOU 2155  C   SER A 602     1208   1559   3488     68   -241    -11       C  
ATOM   2156  O   SER A 602      12.009  63.951  36.520  1.00 16.66           O  
ANISOU 2156  O   SER A 602     1213   1539   3578    108   -139     22       O  
ATOM   2157  CB  SER A 602      11.280  62.078  33.813  1.00 19.51           C  
ANISOU 2157  CB  SER A 602     1375   2002   4036     38   -550   -120       C  
ATOM   2158  OG  SER A 602      10.772  63.374  33.490  1.00 20.72           O  
ANISOU 2158  OG  SER A 602     1474   2174   4224    119   -625    -66       O  
ATOM   2159  N   GLY A 603      13.719  62.939  35.447  1.00 14.86           N  
ANISOU 2159  N   GLY A 603     1153   1418   3075     63   -296     -3       N  
ATOM   2160  CA  GLY A 603      14.698  64.030  35.711  1.00 14.56           C  
ANISOU 2160  CA  GLY A 603     1247   1405   2880    100   -268     46       C  
ATOM   2161  C   GLY A 603      14.940  64.350  37.186  1.00 13.95           C  
ANISOU 2161  C   GLY A 603     1242   1277   2781    103    -92     64       C  
ATOM   2162  O   GLY A 603      15.146  65.528  37.541  1.00 13.42           O  
ANISOU 2162  O   GLY A 603     1222   1197   2679    138    -53     84       O  
ATOM   2163  N   VAL A 604      14.917  63.314  38.037  1.00 13.44           N  
ANISOU 2163  N   VAL A 604     1200   1178   2729     69     16     54       N  
ATOM   2164  CA  VAL A 604      15.212  63.480  39.472  1.00 14.00           C  
ANISOU 2164  CA  VAL A 604     1376   1216   2728     79    176     73       C  
ATOM   2165  C   VAL A 604      16.733  63.512  39.745  1.00 13.94           C  
ANISOU 2165  C   VAL A 604     1519   1265   2512     82    138     77       C  
ATOM   2166  O   VAL A 604      17.535  63.021  38.928  1.00 14.92           O  
ANISOU 2166  O   VAL A 604     1658   1438   2573     66     27     69       O  
ATOM   2167  CB  VAL A 604      14.584  62.368  40.343  1.00 15.09           C  
ANISOU 2167  CB  VAL A 604     1500   1286   2948     53    326     85       C  
ATOM   2168  CG1 VAL A 604      13.100  62.254  40.078  1.00 15.68           C  
ANISOU 2168  CG1 VAL A 604     1392   1295   3270     39    371     68       C  
ATOM   2169  CG2 VAL A 604      15.259  61.022  40.088  1.00 15.50           C  
ANISOU 2169  CG2 VAL A 604     1595   1348   2947     21    283     90       C  
ATOM   2170  N   GLY A 605      17.107  64.086  40.886  1.00 14.76           N  
ANISOU 2170  N   GLY A 605     1726   1362   2519    101    228     76       N  
ATOM   2171  CA  GLY A 605      18.462  63.977  41.424  1.00 14.59           C  
ANISOU 2171  CA  GLY A 605     1833   1391   2319    106    194     71       C  
ATOM   2172  C   GLY A 605      18.414  62.938  42.530  1.00 15.50           C  
ANISOU 2172  C   GLY A 605     2031   1484   2375    115    297    106       C  
ATOM   2173  O   GLY A 605      17.497  62.950  43.359  1.00 16.87           O  
ANISOU 2173  O   GLY A 605     2218   1603   2589    125    445    121       O  
ATOM   2174  N   VAL A 606      19.401  62.041  42.540  1.00 15.94           N  
ANISOU 2174  N   VAL A 606     2143   1573   2340    120    231    127       N  
ATOM   2175  CA AVAL A 606      19.438  60.919  43.493  0.50 16.20           C  
ANISOU 2175  CA AVAL A 606     2266   1576   2313    142    318    187       C  
ATOM   2176  CA BVAL A 606      19.426  60.940  43.528  0.50 16.56           C  
ANISOU 2176  CA BVAL A 606     2314   1621   2357    143    322    187       C  
ATOM   2177  C   VAL A 606      20.823  60.779  44.120  1.00 16.44           C  
ANISOU 2177  C   VAL A 606     2416   1670   2160    183    234    197       C  
ATOM   2178  O   VAL A 606      21.828  60.915  43.411  1.00 16.59           O  
ANISOU 2178  O   VAL A 606     2399   1742   2163    177     99    163       O  
ATOM   2179  CB AVAL A 606      19.146  59.559  42.798  0.50 16.57           C  
ANISOU 2179  CB AVAL A 606     2239   1570   2486    117    321    218       C  
ATOM   2180  CB BVAL A 606      18.882  59.593  42.991  0.50 17.70           C  
ANISOU 2180  CB BVAL A 606     2385   1699   2641    116    358    224       C  
ATOM   2181  CG1AVAL A 606      18.809  58.473  43.818  0.50 16.41           C  
ANISOU 2181  CG1AVAL A 606     2303   1476   2457    137    467    300       C  
ATOM   2182  CG1BVAL A 606      17.360  59.590  42.920  0.50 17.85           C  
ANISOU 2182  CG1BVAL A 606     2298   1639   2845     83    483    221       C  
ATOM   2183  CG2AVAL A 606      18.014  59.666  41.795  0.50 16.06           C  
ANISOU 2183  CG2AVAL A 606     2019   1467   2616     69    321    178       C  
ATOM   2184  CG2BVAL A 606      19.462  59.262  41.637  0.50 16.02           C  
ANISOU 2184  CG2BVAL A 606     2090   1518   2479     91    212    184       C  
ATOM   2185  N   ALA A 607      20.857  60.502  45.423  1.00 17.58           N  
ANISOU 2185  N   ALA A 607     2699   1810   2170    228    315    244       N  
ATOM   2186  CA  ALA A 607      22.082  60.161  46.137  1.00 18.36           C  
ANISOU 2186  CA  ALA A 607     2914   1970   2092    284    219    269       C  
ATOM   2187  C   ALA A 607      21.765  59.409  47.428  1.00 19.24           C  
ANISOU 2187  C   ALA A 607     3186   2049   2075    342    344    366       C  
ATOM   2188  O   ALA A 607      20.595  59.323  47.863  1.00 20.34           O  
ANISOU 2188  O   ALA A 607     3352   2117   2260    330    532    402       O  
ATOM   2189  CB  ALA A 607      22.948  61.399  46.409  1.00 17.82           C  
ANISOU 2189  CB  ALA A 607     2875   1987   1909    287    101    175       C  
ATOM   2190  N   VAL A 608      22.813  58.862  48.045  1.00 19.78           N  
ANISOU 2190  N   VAL A 608     3361   2166   1988    412    244    416       N  
ATOM   2191  CA  VAL A 608      22.659  58.064  49.274  1.00 21.19           C  
ANISOU 2191  CA  VAL A 608     3724   2318   2009    488    346    537       C  
ATOM   2192  C   VAL A 608      23.377  58.739  50.441  1.00 22.45           C  
ANISOU 2192  C   VAL A 608     4052   2585   1893    554    252    505       C  
ATOM   2193  O   VAL A 608      24.555  59.079  50.338  1.00 21.29           O  
ANISOU 2193  O   VAL A 608     3877   2528   1684    575     40    441       O  
ATOM   2194  CB  VAL A 608      23.146  56.591  49.113  1.00 21.46           C  
ANISOU 2194  CB  VAL A 608     3766   2297   2091    539    321    659       C  
ATOM   2195  CG1 VAL A 608      23.017  55.835  50.426  1.00 23.75           C  
ANISOU 2195  CG1 VAL A 608     4273   2554   2197    632    431    808       C  
ATOM   2196  CG2 VAL A 608      22.340  55.874  48.037  1.00 21.64           C  
ANISOU 2196  CG2 VAL A 608     3637   2203   2382    466    425    668       C  
ATOM   2197  N   THR A 609      22.654  58.926  51.542  1.00 24.31           N  
ANISOU 2197  N   THR A 609     4458   2807   1972    583    414    540       N  
ATOM   2198  CA  THR A 609      23.258  59.341  52.817  1.00 27.47           C  
ANISOU 2198  CA  THR A 609     5070   3308   2059    661    337    522       C  
ATOM   2199  C   THR A 609      22.468  58.804  54.031  1.00 31.67           C  
ANISOU 2199  C   THR A 609     5837   3794   2402    726    564    650       C  
ATOM   2200  O   THR A 609      21.511  58.043  53.856  1.00 31.25           O  
ANISOU 2200  O   THR A 609     5759   3617   2497    705    785    759       O  
ATOM   2201  CB  THR A 609      23.552  60.872  52.878  1.00 27.03           C  
ANISOU 2201  CB  THR A 609     4988   3334   1948    614    236    330       C  
ATOM   2202  CG2 THR A 609      22.270  61.728  52.814  1.00 26.65           C  
ANISOU 2202  CG2 THR A 609     4909   3214   2002    547    457    261       C  
ATOM   2203  OG1 THR A 609      24.292  61.179  54.066  1.00 30.37           O  
ANISOU 2203  OG1 THR A 609     5609   3866   2064    689    112    290       O  
ATOM   2204  N   MET A 610      22.878  59.205  55.237  1.00 36.47           N  
ANISOU 2204  N   MET A 610     6671   4498   2688    801    513    630       N  
ATOM   2205  CA  MET A 610      22.269  58.740  56.503  1.00 42.62           C  
ANISOU 2205  CA  MET A 610     7725   5252   3217    880    725    757       C  
ATOM   2206  C   MET A 610      20.789  59.137  56.599  1.00 42.48           C  
ANISOU 2206  C   MET A 610     7701   5126   3313    812   1061    737       C  
ATOM   2207  O   MET A 610      20.340  60.102  55.934  1.00 39.38           O  
ANISOU 2207  O   MET A 610     7132   4716   3115    720   1082    588       O  
ATOM   2208  CB  MET A 610      23.069  59.237  57.723  1.00 50.23           C  
ANISOU 2208  CB  MET A 610     8939   6365   3781    974    564    703       C  
ATOM   2209  CG  MET A 610      22.725  60.647  58.224  1.00 57.56           C  
ANISOU 2209  CG  MET A 610     9938   7348   4584    928    615    502       C  
ATOM   2210  SD  MET A 610      23.844  61.983  57.738  1.00 72.36           S  
ANISOU 2210  SD  MET A 610    11650   9341   6502    864    280    239       S  
ATOM   2211  CE  MET A 610      25.117  61.836  58.998  1.00 63.62           C  
ANISOU 2211  CE  MET A 610    10798   8411   4963    996    -11    226       C  
ATOM   2212  N   GLU A 611      20.045  58.396  57.419  1.00 44.67           N  
ANISOU 2212  N   GLU A 611     8165   5324   3483    862   1328    895       N  
ATOM   2213  CA  GLU A 611      18.645  58.721  57.706  1.00 47.06           C  
ANISOU 2213  CA  GLU A 611     8481   5521   3879    811   1679    885       C  
ATOM   2214  C   GLU A 611      18.522  60.013  58.518  1.00 48.12           C  
ANISOU 2214  C   GLU A 611     8763   5739   3781    820   1720    723       C  
ATOM   2215  O   GLU A 611      19.408  60.320  59.319  1.00 49.97           O  
ANISOU 2215  O   GLU A 611     9208   6107   3671    896   1543    679       O  
ATOM   2216  CB  GLU A 611      17.894  57.554  58.370  1.00 51.75           C  
ANISOU 2216  CB  GLU A 611     9233   5990   4440    855   1990   1104       C  
ATOM   2217  CG  GLU A 611      18.696  56.672  59.307  1.00 56.74           C  
ANISOU 2217  CG  GLU A 611    10154   6673   4732    991   1918   1282       C  
ATOM   2218  CD  GLU A 611      17.977  55.366  59.598  1.00 61.41           C  
ANISOU 2218  CD  GLU A 611    10831   7095   5408   1015   2223   1521       C  
ATOM   2219  OE1 GLU A 611      16.735  55.399  59.769  1.00 60.92           O  
ANISOU 2219  OE1 GLU A 611    10749   6906   5492    954   2578   1539       O  
ATOM   2220  OE2 GLU A 611      18.650  54.309  59.656  1.00 63.04           O1-
ANISOU 2220  OE2 GLU A 611    11115   7280   5557   1096   2118   1690       O1-
ATOM   2221  N   PRO A 612      17.423  60.773  58.313  1.00 50.00           N  
ANISOU 2221  N   PRO A 612     8886   5895   4217    745   1947    623       N  
ATOM   2222  CA  PRO A 612      17.316  62.090  58.961  1.00 53.14           C  
ANISOU 2222  CA  PRO A 612     9396   6353   4442    746   1986    439       C  
ATOM   2223  C   PRO A 612      16.976  62.079  60.454  1.00 59.34           C  
ANISOU 2223  C   PRO A 612    10533   7158   4855    828   2224    477       C  
ATOM   2224  O   PRO A 612      16.389  61.114  60.946  1.00 61.52           O  
ANISOU 2224  O   PRO A 612    10935   7354   5086    868   2478    663       O  
ATOM   2225  CB  PRO A 612      16.199  62.785  58.168  1.00 51.51           C  
ANISOU 2225  CB  PRO A 612     8926   6029   4616    653   2162    347       C  
ATOM   2226  CG  PRO A 612      15.353  61.677  57.653  1.00 51.90           C  
ANISOU 2226  CG  PRO A 612     8829   5945   4945    621   2351    511       C  
ATOM   2227  CD  PRO A 612      16.237  60.474  57.481  1.00 48.56           C  
ANISOU 2227  CD  PRO A 612     8453   5557   4440    661   2166    662       C  
ATOM   2228  N   CYS A 613      17.364  63.166  61.134  1.00 66.07           N  
ANISOU 2228  N   CYS A 613    11545   8112   5447    850   2143    293       N  
ATOM   2229  CA  CYS A 613      16.961  63.527  62.513  1.00 72.03           C  
ANISOU 2229  CA  CYS A 613    12635   8894   5840    915   2380    254       C  
ATOM   2230  C   CYS A 613      17.258  62.488  63.584  1.00 75.91           C  
ANISOU 2230  C   CYS A 613    13469   9441   5933   1034   2435    451       C  
ATOM   2231  O   CYS A 613      18.242  61.757  63.490  1.00 79.85           O  
ANISOU 2231  O   CYS A 613    14002  10021   6316   1091   2155    559       O  
ATOM   2232  CB  CYS A 613      15.485  63.959  62.559  1.00 75.41           C  
ANISOU 2232  CB  CYS A 613    12987   9168   6497    865   2803    219       C  
ATOM   2233  SG  CYS A 613      15.044  65.195  61.301  1.00 78.07           S  
ANISOU 2233  SG  CYS A 613    12927   9426   7311    749   2745     15       S  
TER   
HETATM 2234 CL1  S0W A1614      17.092  64.663  32.754  0.77 18.56          CL  
HETATM 2235  O1  S0W A1614      18.597  64.108  24.042  0.77 22.69           O  
HETATM 2236  C2  S0W A1614      17.793  64.926  24.536  0.77 23.89           C  
HETATM 2237  O3  S0W A1614      16.975  65.617  23.883  0.77 28.38           O1-
HETATM 2238  C4  S0W A1614      17.812  65.094  26.047  0.77 22.88           C  
HETATM 2239  C5  S0W A1614      16.975  64.062  26.767  0.77 22.42           C  
HETATM 2240  C6  S0W A1614      16.999  64.215  28.267  0.77 19.76           C  
HETATM 2241  C7  S0W A1614      18.146  63.900  28.987  0.77 17.54           C  
HETATM 2242  C8  S0W A1614      18.173  64.038  30.362  0.77 15.85           C  
HETATM 2243  C9  S0W A1614      17.055  64.491  31.021  0.77 17.92           C  
HETATM 2244  C11 S0W A1614      15.905  64.809  30.331  0.77 17.70           C  
HETATM 2245  C12 S0W A1614      15.878  64.672  28.954  0.77 17.48           C  
HETATM 2246  H7  S0W A1614      18.911  63.590  28.533  0.77 17.29           H  
HETATM 2247  H8  S0W A1614      18.951  63.824  30.844  0.77 17.12           H  
HETATM 2248  H11 S0W A1614      15.144  65.119  30.793  0.77 17.76           H  
HETATM 2249  H12 S0W A1614      15.094  64.889  28.477  0.77 18.27           H  
HETATM 2250 H41C S0W A1614      18.739  65.030  26.360  0.77 22.98           H  
HETATM 2251 H42C S0W A1614      17.479  65.988  26.269  0.77 22.90           H  
HETATM 2252 H51C S0W A1614      16.049  64.132  26.453  0.77 21.55           H  
HETATM 2253 H52C S0W A1614      17.306  63.169  26.533  0.77 21.84           H  
HETATM 2254  O   HOH A2001      12.063  63.402  43.734  1.00 17.33           O  
HETATM 2255  O   HOH A2002       6.668  72.078  31.651  1.00 39.53           O  
HETATM 2256  O   HOH A2003       2.848  67.329  39.141  1.00 25.27           O  
HETATM 2257  O   HOH A2004       4.287  65.280  32.390  1.00 29.99           O  
HETATM 2258  O   HOH A2005      -2.514  63.769  36.149  1.00 44.14           O  
HETATM 2259  O   HOH A2006       5.506  71.499  41.275  1.00 39.36           O  
HETATM 2260  O   HOH A2007       3.250  69.603  40.906  1.00 34.70           O  
HETATM 2261  O   HOH A2008       7.301  74.090  38.730  1.00 20.27           O  
HETATM 2262  O   HOH A2009       6.428  69.996  43.710  1.00 34.53           O  
HETATM 2263  O   HOH A2010       5.528  69.848  46.592  1.00 34.01           O  
HETATM 2264  O   HOH A2011       6.323  73.019  44.134  1.00 39.67           O  
HETATM 2265  O   HOH A2012       3.571  65.107  40.633  1.00 23.99           O  
HETATM 2266  O   HOH A2013       2.809  68.362  43.693  1.00 37.42           O  
HETATM 2267  O   HOH A2014       9.217  66.932  49.643  1.00 22.78           O  
HETATM 2268  O   HOH A2015       9.061  58.638  45.670  1.00 22.41           O  
HETATM 2269  O   HOH A2016       5.773  60.842  50.421  1.00 40.97           O  
HETATM 2270  O   HOH A2017      12.511  55.862  54.207  1.00 27.32           O  
HETATM 2271  O   HOH A2018      13.224  55.517  56.952  1.00 42.34           O  
HETATM 2272  O   HOH A2019      11.873  46.016  51.796  1.00 41.63           O  
HETATM 2273  O   HOH A2020      19.464  46.964  53.501  1.00 44.32           O  
HETATM 2274  O   HOH A2021      19.870  49.889  54.194  1.00 49.22           O  
HETATM 2275  O   HOH A2022      19.707  49.964  57.989  1.00 41.77           O  
HETATM 2276  O   HOH A2023       9.119  46.370  56.551  1.00 38.73           O  
HETATM 2277  O   HOH A2024       6.304  53.966  53.184  1.00 30.05           O  
HETATM 2278  O   HOH A2025       6.672  60.896  55.174  1.00 33.42           O  
HETATM 2279  O   HOH A2026       4.599  67.722  52.569  1.00 42.36           O  
HETATM 2280  O   HOH A2027       4.133  71.116  49.439  1.00 39.64           O  
HETATM 2281  O   HOH A2028       9.093  67.735  56.154  1.00 32.14           O  
HETATM 2282  O   HOH A2029       8.030  70.282  52.447  1.00 42.15           O  
HETATM 2283  O   HOH A2030      13.366  74.303  51.804  1.00 42.33           O  
HETATM 2284  O   HOH A2031      16.536  73.863  48.194  1.00 22.83           O  
HETATM 2285  O   HOH A2032      10.476  79.124  44.751  1.00 36.15           O  
HETATM 2286  O   HOH A2033      16.461  79.233  47.386  1.00 37.19           O  
HETATM 2287  O   HOH A2034      18.025  75.831  49.423  1.00 27.54           O  
HETATM 2288  O   HOH A2035      15.867  74.191  44.955  1.00 22.58           O  
HETATM 2289  O   HOH A2036      15.181  75.406  39.820  1.00 20.31           O  
HETATM 2290  O   HOH A2037      17.388  76.380  44.131  1.00 20.65           O  
HETATM 2291  O   HOH A2038      14.571  69.874  33.382  1.00 21.13           O  
HETATM 2292  O   HOH A2039      18.514  64.968  35.753  1.00 13.30           O  
HETATM 2293  O   HOH A2040      20.460  62.703  38.001  1.00 16.55           O  
HETATM 2294  O   HOH A2041      21.513  62.550  40.512  1.00 14.05           O  
HETATM 2295  O   HOH A2042      24.538  62.194  40.512  1.00 21.55           O  
HETATM 2296  O   HOH A2043      25.825  61.182  43.045  1.00 40.40           O  
HETATM 2297  O   HOH A2044      27.359  61.350  45.796  1.00 27.25           O  
HETATM 2298  O   HOH A2045      29.783  68.917  52.594  1.00 25.52           O  
HETATM 2299  O   HOH A2046      29.250  61.561  52.966  1.00 29.44           O  
HETATM 2300  O   HOH A2047      32.231  62.903  51.623  1.00 37.40           O  
HETATM 2301  O   HOH A2048      33.612  67.024  54.927  1.00 48.07           O  
HETATM 2302  O   HOH A2049      28.047  72.647  52.550  1.00 32.45           O  
HETATM 2303  O   HOH A2050      10.753  73.852  28.459  1.00 49.16           O  
HETATM 2304  O   HOH A2051      16.310  74.554  27.077  1.00 28.67           O  
HETATM 2305  O   HOH A2052      14.781  77.023  26.563  1.00 40.90           O  
HETATM 2306  O   HOH A2053      17.752  74.003  29.275  1.00 14.73           O  
HETATM 2307  O   HOH A2054      10.507  79.360  36.320  1.00 37.18           O  
HETATM 2308  O   HOH A2055       7.824  77.671  40.873  1.00 29.21           O  
HETATM 2309  O   HOH A2056      12.598  79.423  39.265  1.00 32.75           O  
HETATM 2310  O   HOH A2057      13.734  70.593  30.502  1.00 22.38           O  
HETATM 2311  O   HOH A2058      -0.385  83.420  35.762  1.00 45.32           O  
HETATM 2312  O   HOH A2059      12.720  80.334  29.271  1.00 27.74           O  
HETATM 2313  O   HOH A2060      13.145  82.377  33.116  1.00 44.44           O  
HETATM 2314  O   HOH A2061      15.262  77.726  38.269  1.00 19.95           O  
HETATM 2315  O   HOH A2062      17.224  76.273  41.476  1.00 19.15           O  
HETATM 2316  O   HOH A2063      19.675  79.590  39.375  1.00 16.76           O  
HETATM 2317  O   HOH A2064      21.290  80.726  41.426  1.00 27.91           O  
HETATM 2318  O   HOH A2065      22.945  78.441  44.538  1.00 16.95           O  
HETATM 2319  O   HOH A2066      20.412  78.350  45.852  1.00 21.57           O  
HETATM 2320  O   HOH A2067      21.177  72.847  55.484  1.00 30.58           O  
HETATM 2321  O   HOH A2068      23.874  71.907  55.458  1.00 53.56           O  
HETATM 2322  O   HOH A2069      24.951  65.722  58.761  1.00 40.42           O  
HETATM 2323  O   HOH A2070      26.395  70.215  59.067  1.00 50.40           O  
HETATM 2324  O   HOH A2071      20.815  72.748  58.482  1.00 34.09           O  
HETATM 2325  O   HOH A2072      12.819  72.655  56.519  1.00 33.09           O  
HETATM 2326  O   HOH A2073      11.585  69.495  60.094  1.00 43.11           O  
HETATM 2327  O   HOH A2074      13.655  77.518  61.476  1.00 43.81           O  
HETATM 2328  O   HOH A2075      14.480  73.841  54.416  1.00 32.16           O  
HETATM 2329  O   HOH A2076      18.401  77.437  55.490  1.00 45.43           O  
HETATM 2330  O   HOH A2077      24.289  75.940  57.790  1.00 51.22           O  
HETATM 2331  O   HOH A2078      23.192  79.298  53.212  1.00 40.69           O  
HETATM 2332  O   HOH A2079      23.417  81.519  46.756  1.00 32.17           O  
HETATM 2333  O   HOH A2080      26.369  80.960  49.256  1.00 39.48           O  
HETATM 2334  O   HOH A2081      26.531  82.547  44.454  1.00 33.14           O  
HETATM 2335  O   HOH A2082      28.344  82.889  39.964  1.00 47.34           O  
HETATM 2336  O   HOH A2083      30.413  80.709  40.822  1.00 37.94           O  
HETATM 2337  O   HOH A2084      23.589  82.757  43.919  1.00 39.73           O  
HETATM 2338  O   HOH A2085      29.428  83.716  36.088  1.00 41.09           O  
HETATM 2339  O   HOH A2086      31.110  79.159  32.612  1.00 33.35           O  
HETATM 2340  O   HOH A2087      14.121  67.662  31.380  1.00 38.58           O  
HETATM 2341  O   HOH A2088      18.268  70.692  27.097  1.00 28.05           O  
HETATM 2342  O   HOH A2089      20.466  65.378  33.978  1.00 14.97           O  
HETATM 2343  O   HOH A2090      22.609  63.702  36.318  1.00 14.15           O  
HETATM 2344  O   HOH A2091      24.924  63.036  37.869  1.00 13.33           O  
HETATM 2345  O   HOH A2092      27.687  61.211  40.646  1.00 28.86           O  
HETATM 2346  O   HOH A2093      30.273  61.001  42.403  1.00 24.23           O  
HETATM 2347  O   HOH A2094      33.079  59.687  44.650  1.00 27.75           O  
HETATM 2348  O   HOH A2095      39.069  67.148  43.844  1.00 28.27           O  
HETATM 2349  O   HOH A2096      35.239  62.522  48.188  1.00 28.28           O  
HETATM 2350  O   HOH A2097      37.514  60.749  45.726  1.00 32.19           O  
HETATM 2351  O   HOH A2098      38.990  68.005  50.070  1.00 41.24           O  
HETATM 2352  O   HOH A2099      42.656  62.828  49.257  1.00 48.39           O  
HETATM 2353  O   HOH A2100      41.371  65.613  42.764  1.00 46.29           O  
HETATM 2354  O   HOH A2101      44.428  63.066  44.913  1.00 32.62           O  
HETATM 2355  O   HOH A2102      34.722  68.577  51.040  1.00 27.22           O  
HETATM 2356  O   HOH A2103      36.419  72.108  49.940  1.00 25.13           O  
HETATM 2357  O   HOH A2104      15.832  77.810  23.927  1.00 43.19           O  
HETATM 2358  O   HOH A2105      17.558  79.961  24.295  1.00 21.80           O  
HETATM 2359  O   HOH A2106      21.212  74.780  20.069  1.00 38.76           O  
HETATM 2360  O   HOH A2107      25.267  74.953  21.901  1.00 25.80           O  
HETATM 2361  O   HOH A2108      18.685  70.671  24.128  1.00 28.92           O  
HETATM 2362  O   HOH A2109      28.851  77.237  27.528  1.00 25.97           O  
HETATM 2363  O   HOH A2110      30.596  75.324  27.412  1.00 16.91           O  
HETATM 2364  O   HOH A2111      35.238  72.369  24.466  1.00 41.87           O  
HETATM 2365  O   HOH A2112      31.437  74.236  23.814  1.00 29.91           O  
HETATM 2366  O   HOH A2113      35.365  75.177  25.076  1.00 57.55           O  
HETATM 2367  O   HOH A2114      33.499  75.618  27.259  1.00 37.60           O  
HETATM 2368  O   HOH A2115      30.103  77.824  30.222  1.00 24.92           O  
HETATM 2369  O   HOH A2116      35.191  74.484  31.528  1.00 17.12           O  
HETATM 2370  O   HOH A2117      32.872  78.779  38.393  1.00 23.82           O  
HETATM 2371  O   HOH A2118       1.443  64.341  32.492  1.00 44.04           O  
HETATM 2372  O   HOH A2119       5.480  75.594  40.561  1.00 41.80           O  
HETATM 2373  O   HOH A2120      29.750  74.689  51.439  1.00 40.96           O  
HETATM 2374  O   HOH A2121       1.305  63.434  40.533  1.00 26.59           O  
HETATM 2375  O   HOH A2122      32.881  72.368  54.279  1.00 44.29           O  
HETATM 2376  O   HOH A2123      18.651  46.106  50.852  1.00 35.49           O  
HETATM 2377  O   HOH A2124      32.373  78.506  53.925  1.00 49.76           O  
HETATM 2378  O   HOH A2125      32.853  82.155  49.830  1.00 45.42           O  
HETATM 2379  O   HOH A2126       3.863  62.479  53.858  1.00 36.59           O  
HETATM 2380  O   HOH A2127       8.706  70.473  55.248  1.00 35.77           O  
HETATM 2381  O   HOH A2128      31.674  82.057  46.299  1.00 33.91           O  
HETATM 2382  O   HOH A2129       8.249  76.766  45.325  1.00 39.76           O  
HETATM 2383  O   HOH A2130       8.324  80.855  46.260  1.00 39.47           O  
HETATM 2384  O   HOH A2131      17.853  79.031  44.943  1.00 35.01           O  
HETATM 2385  O   HOH A2132      16.595  80.554  42.807  1.00 48.69           O  
HETATM 2386  O   HOH A2133      31.933  80.819  43.512  1.00 25.72           O  
HETATM 2387  O   HOH A2134      29.963  60.172  45.168  1.00 45.76           O  
HETATM 2388  O   HOH A2135      32.689  69.107  52.977  1.00 28.83           O  
HETATM 2389  O   HOH A2136      36.573  80.134  37.523  1.00 29.83           O  
HETATM 2390  O   HOH A2137      38.538  76.662  32.055  1.00 34.06           O  
HETATM 2391  O   HOH A2138      30.056  72.513  54.743  1.00 46.83           O  
HETATM 2392  O   HOH A2139      41.011  75.539  33.668  1.00 37.28           O  
HETATM 2393  O   HOH A2140      39.708  70.790  27.430  1.00 26.33           O  
HETATM 2394  O   HOH A2141      38.158  71.350  25.004  1.00 40.21           O  
HETATM 2395  O   HOH A2142      37.326  70.263  22.089  1.00 55.00           O  
HETATM 2396  O   HOH A2143      -2.512  81.410  35.660  1.00 49.75           O  
HETATM 2397  O   HOH A2144      34.321  66.620  19.023  1.00 52.42           O  
HETATM 2398  O   HOH A2145      31.791  62.986  21.104  1.00 29.54           O  
HETATM 2399  O   HOH A2146      17.027  78.954  40.123  1.00 42.13           O  
HETATM 2400  O   HOH A2147      30.542  69.154  20.840  1.00 25.87           O  
HETATM 2401  O   HOH A2148      30.030  77.652  18.492  1.00 49.91           O  
HETATM 2402  O   HOH A2149      19.342  81.784  43.292  1.00 43.19           O  
HETATM 2403  O   HOH A2150      20.531  81.111  46.517  1.00 29.98           O  
HETATM 2404  O   HOH A2151      23.497  59.917  29.183  1.00 16.48           O  
HETATM 2405  O   HOH A2152      15.076  78.744  59.201  1.00 54.20           O  
HETATM 2406  O   HOH A2153      22.842  61.897  34.124  1.00 17.09           O  
HETATM 2407  O   HOH A2154      20.910  80.729  54.451  1.00 48.05           O  
HETATM 2408  O   HOH A2155      24.762  77.945  55.574  1.00 46.15           O  
HETATM 2409  O   HOH A2156      25.573  60.635  36.541  1.00 16.77           O  
HETATM 2410  O   HOH A2157      27.879  83.027  47.049  1.00 44.24           O  
HETATM 2411  O   HOH A2158      33.088  78.597  30.261  1.00 42.86           O  
HETATM 2412  O   HOH A2159      30.561  82.126  32.194  1.00 34.19           O  
HETATM 2413  O   HOH A2160      30.334  57.940  40.665  1.00 25.03           O  
HETATM 2414  O   HOH A2161      33.422  55.455  42.971  1.00 36.72           O  
HETATM 2415  O   HOH A2162      39.020  54.974  36.526  1.00 12.42           O  
HETATM 2416  O   HOH A2163      36.847  54.074  43.001  1.00 27.43           O  
HETATM 2417  O   HOH A2164      37.469  57.636  43.394  1.00 21.07           O  
HETATM 2418  O   HOH A2165      42.720  56.704  43.559  1.00 20.88           O  
HETATM 2419  O   HOH A2166      41.639  53.954  36.738  1.00 22.53           O  
HETATM 2420  O   HOH A2167      20.706  62.915  32.532  1.00 22.68           O  
HETATM 2421  O   HOH A2168      41.645  63.010  41.589  1.00 28.71           O  
HETATM 2422  O   HOH A2169      45.176  62.345  47.993  1.00 24.56           O  
HETATM 2423  O   HOH A2170      32.829  60.547  47.297  1.00 37.16           O  
HETATM 2424  O   HOH A2171      34.870  57.485  44.245  1.00 38.29           O  
HETATM 2425  O   HOH A2172      37.410  61.754  50.051  1.00 44.29           O  
HETATM 2426  O   HOH A2173      37.223  69.718  51.228  1.00 51.05           O  
HETATM 2427  O   HOH A2174      34.695  65.899  52.375  1.00 47.28           O  
HETATM 2428  O   HOH A2175      40.815  56.196  32.480  1.00 27.32           O  
HETATM 2429  O   HOH A2176      16.847  75.356  22.777  1.00 41.69           O  
HETATM 2430  O   HOH A2177      23.340  73.378  18.693  1.00 46.96           O  
HETATM 2431  O   HOH A2178      18.194  71.007  20.823  1.00 51.88           O  
HETATM 2432  O   HOH A2179      33.226  72.033  21.914  1.00 48.05           O  
HETATM 2433  O   HOH A2180      35.092  76.551  29.630  1.00 35.37           O  
HETATM 2434  O   HOH A2181      28.539  70.833  18.883  1.00 44.07           O  
HETATM 2435  O   HOH A2182      29.976  66.889  19.251  1.00 37.00           O  
HETATM 2436  O   HOH A2183      31.972  79.489  57.355  1.00 43.24           O  
HETATM 2437  O   HOH A2184      32.415  75.727  56.538  1.00 51.91           O  
HETATM 2438  O   HOH A2185      18.625  67.677  16.834  1.00 43.12           O  
HETATM 2439  O   HOH A2186      21.587  61.443  17.337  1.00 40.24           O  
HETATM 2440  O   HOH A2187      26.352  60.605  17.518  1.00 41.32           O  
HETATM 2441  O   HOH A2188      18.969  62.775  17.240  1.00 36.40           O  
HETATM 2442  O   HOH A2189      41.982  73.223  28.630  1.00 40.40           O  
HETATM 2443  O   HOH A2190      33.747  61.471  19.639  1.00 33.17           O  
HETATM 2444  O   HOH A2191      31.308  64.434  18.889  1.00 49.05           O  
HETATM 2445  O   HOH A2192      29.683  62.123  18.261  1.00 42.07           O  
HETATM 2446  O   HOH A2193      28.932  60.039  19.823  1.00 24.07           O  
HETATM 2447  O   HOH A2194      27.144  57.882  17.822  1.00 45.95           O  
HETATM 2448  O   HOH A2195      31.723  57.963  18.919  1.00 28.07           O  
HETATM 2449  O   HOH A2196      26.473  53.188  18.481  1.00 39.25           O  
HETATM 2450  O   HOH A2197      31.119  54.376  17.427  1.00 46.46           O  
HETATM 2451  O   HOH A2198      30.414  52.271  19.319  1.00 33.03           O  
HETATM 2452  O   HOH A2199      34.079  57.974  22.916  1.00 16.03           O  
HETATM 2453  O   HOH A2200      41.308  58.442  28.381  1.00 35.98           O  
HETATM 2454  O   HOH A2201      44.601  66.443  41.275  1.00 51.49           O  
HETATM 2455  O   HOH A2202      47.766  69.674  39.392  1.00 45.38           O  
HETATM 2456  O   HOH A2203      44.307  62.781  41.190  1.00 24.48           O  
HETATM 2457  O   HOH A2204      34.034  58.442  20.218  1.00 28.58           O  
HETATM 2458  O   HOH A2205      33.310  52.383  18.039  1.00 43.13           O  
HETATM 2459  O   HOH A2206      35.240  56.561  18.259  1.00 48.54           O  
HETATM 2460  O   HOH A2207      34.546  58.642  15.815  1.00 59.68           O  
HETATM 2461  O   HOH A2208      47.982  68.404  30.730  1.00 44.57           O  
HETATM 2462  O   HOH A2209      51.419  66.732  34.497  1.00 46.43           O  
HETATM 2463  O   HOH A2210      49.514  60.163  29.420  1.00 42.63           O  
HETATM 2464  O   HOH A2211      41.617  55.502  27.912  1.00 36.70           O  
HETATM 2465  O   HOH A2212      43.487  70.659  29.140  1.00 31.09           O  
HETATM 2466  O   HOH A2213      42.553  68.339  25.162  1.00 36.67           O  
HETATM 2467  O   HOH A2214      43.027  72.944  37.572  1.00 45.79           O  
HETATM 2468  O   HOH A2215      38.698  53.913  21.121  1.00 44.82           O  
HETATM 2469  O   HOH A2216      41.545  68.862  27.959  1.00 19.51           O  
HETATM 2470  O   HOH A2217      21.143  45.956  23.180  1.00 36.83           O  
HETATM 2471  O   HOH A2218      40.960  62.307  23.303  1.00 22.52           O  
HETATM 2472  O   HOH A2219      38.055  56.994  21.539  1.00 40.29           O  
HETATM 2473  O   HOH A2220      39.293  53.932  26.646  1.00 22.85           O  
HETATM 2474  O   HOH A2221      27.510  43.282  47.867  1.00 42.16           O  
HETATM 2475  O   HOH A2222      32.404  49.975  22.194  1.00 23.85           O  
HETATM 2476  O   HOH A2223      35.980  53.668  18.322  1.00 58.25           O  
HETATM 2477  O   HOH A2224      32.276  46.161  22.766  1.00 32.33           O  
HETATM 2478  O   HOH A2225      28.188  47.133  25.395  1.00 28.94           O  
HETATM 2479  O   HOH A2226      21.644  48.882  23.219  1.00 32.71           O  
HETATM 2480  O   HOH A2227      22.618  53.339  19.329  1.00 23.58           O  
HETATM 2481  O   HOH A2228      18.279  46.457  22.996  1.00 49.17           O  
HETATM 2482  O   HOH A2229      20.332  44.439  25.683  1.00 36.94           O  
HETATM 2483  O   HOH A2230      19.172  60.655  33.341  1.00 19.89           O  
HETATM 2484  O   HOH A2231      36.153  47.734  22.154  1.00 30.88           O  
HETATM 2485  O   HOH A2232      23.156  59.531  35.780  1.00 16.46           O  
HETATM 2486  O   HOH A2233      25.623  57.970  39.848  1.00 28.99           O  
HETATM 2487  O   HOH A2234      28.458  55.644  41.200  1.00 26.38           O  
HETATM 2488  O   HOH A2235      30.168  52.273  43.702  1.00 30.81           O  
HETATM 2489  O   HOH A2236      30.156  45.508  38.495  1.00 25.63           O  
HETATM 2490  O   HOH A2237      31.563  49.681  44.086  1.00 28.86           O  
HETATM 2491  O   HOH A2238      33.881  51.018  42.946  1.00 29.05           O  
HETATM 2492  O   HOH A2239      37.791  49.984  41.434  1.00 40.21           O  
HETATM 2493  O   HOH A2240      27.784  43.641  44.633  1.00 36.93           O  
HETATM 2494  O   HOH A2241      34.564  45.144  38.260  1.00 35.53           O  
HETATM 2495  O   HOH A2242      38.075  45.151  36.195  1.00 40.42           O  
HETATM 2496  O   HOH A2243      27.724  57.988  44.153  1.00 35.65           O  
HETATM 2497  O   HOH A2244      34.231  43.505  33.993  1.00 37.01           O  
HETATM 2498  O   HOH A2245       1.658  61.695  31.328  1.00 43.03           O  
HETATM 2499  O   HOH A2246      -0.471  55.557  39.541  1.00 45.02           O  
HETATM 2500  O   HOH A2247      20.029  52.000  20.036  1.00 40.41           O  
HETATM 2501  O   HOH A2248      18.452  42.467  44.391  1.00 30.95           O  
HETATM 2502  O   HOH A2249      14.451  50.654  22.435  1.00 42.30           O  
HETATM 2503  O   HOH A2250       9.351  56.833  22.170  1.00 36.56           O  
HETATM 2504  O   HOH A2251       0.811  61.138  39.380  1.00 30.06           O  
HETATM 2505  O   HOH A2252      -1.553  61.662  37.793  1.00 44.46           O  
HETATM 2506  O   HOH A2253      16.571  49.155  24.626  1.00 26.52           O  
HETATM 2507  O   HOH A2254      14.429  46.469  23.745  1.00 50.61           O  
HETATM 2508  O   HOH A2255      17.515  45.262  25.558  1.00 35.60           O  
HETATM 2509  O   HOH A2256      14.731  44.018  25.466  1.00 35.08           O  
HETATM 2510  O   HOH A2257      19.117  49.907  23.840  1.00 43.06           O  
HETATM 2511  O   HOH A2258      21.235  45.333  28.268  1.00 16.10           O  
HETATM 2512  O   HOH A2259      33.166  45.490  29.916  1.00 22.09           O  
HETATM 2513  O   HOH A2260      32.292  43.862  31.985  1.00 26.49           O  
HETATM 2514  O   HOH A2261      26.973  41.339  36.283  1.00 24.22           O  
HETATM 2515  O   HOH A2262      30.572  39.509  36.150  1.00 43.35           O  
HETATM 2516  O   HOH A2263      40.137  53.916  30.752  1.00 30.97           O  
HETATM 2517  O   HOH A2264      38.862  42.720  34.257  1.00 46.01           O  
HETATM 2518  O   HOH A2265      41.148  44.783  26.161  1.00 42.40           O  
HETATM 2519  O   HOH A2266      39.518  48.733  23.646  1.00 54.01           O  
HETATM 2520  O   HOH A2267      44.169  53.974  25.063  1.00 49.45           O  
HETATM 2521  O   HOH A2268      33.944  48.319  23.757  1.00 20.75           O  
HETATM 2522  O   HOH A2269      27.824  40.469  30.398  1.00 43.55           O  
HETATM 2523  O   HOH A2270      22.373  41.431  27.591  1.00 37.44           O  
HETATM 2524  O   HOH A2271      23.362  39.706  29.991  1.00 38.99           O  
HETATM 2525  O   HOH A2272      16.621  41.424  32.555  1.00 34.90           O  
HETATM 2526  O   HOH A2273      13.803  43.240  30.159  1.00 42.05           O  
HETATM 2527  O   HOH A2274       6.381  49.087  37.424  1.00 31.39           O  
HETATM 2528  O   HOH A2275       9.388  49.354  28.871  1.00 30.91           O  
HETATM 2529  O   HOH A2276      13.933  60.157  37.154  1.00 20.34           O  
HETATM 2530  O   HOH A2277      17.523  62.315  36.245  1.00 14.82           O  
HETATM 2531  O   HOH A2278      21.141  59.839  37.909  1.00 20.41           O  
HETATM 2532  O   HOH A2279      23.216  59.789  39.929  1.00 26.74           O  
HETATM 2533  O   HOH A2280      23.814  59.006  43.143  1.00 26.27           O  
HETATM 2534  O   HOH A2281      25.696  56.075  46.201  1.00 34.82           O  
HETATM 2535  O   HOH A2282      25.964  56.368  42.311  1.00 29.31           O  
HETATM 2536  O   HOH A2283      20.415  47.719  49.011  1.00 28.83           O  
HETATM 2537  O   HOH A2284      27.883  49.907  47.410  1.00 31.96           O  
HETATM 2538  O   HOH A2285      22.011  45.179  49.178  1.00 37.93           O  
HETATM 2539  O   HOH A2286      24.453  43.434  48.119  1.00 35.54           O  
HETATM 2540  O   HOH A2287      23.011  39.835  46.575  1.00 44.83           O  
HETATM 2541  O   HOH A2288       9.747  52.086  24.882  1.00 38.38           O  
HETATM 2542  O   HOH A2289       2.515  57.159  24.352  1.00 37.79           O  
HETATM 2543  O   HOH A2290       0.135  58.018  27.760  1.00 42.85           O  
HETATM 2544  O   HOH A2291       0.481  55.321  32.202  1.00 41.93           O  
HETATM 2545  O   HOH A2292       2.622  59.512  32.840  1.00 25.55           O  
HETATM 2546  O   HOH A2293       2.534  58.858  35.604  1.00 36.09           O  
HETATM 2547  O   HOH A2294       6.125  52.918  36.241  1.00 26.74           O  
HETATM 2548  O   HOH A2295       4.471  50.727  38.621  1.00 45.05           O  
HETATM 2549  O   HOH A2296       1.437  52.702  39.836  1.00 45.50           O  
HETATM 2550  O   HOH A2297       3.154  55.567  42.700  1.00 30.60           O  
HETATM 2551  O   HOH A2298       2.552  57.069  39.280  1.00 32.32           O  
HETATM 2552  O   HOH A2299      12.987  44.624  37.394  1.00 30.46           O  
HETATM 2553  O   HOH A2300      17.757  42.419  41.583  1.00 32.80           O  
HETATM 2554  O   HOH A2301      23.167  37.059  44.268  1.00 40.06           O  
HETATM 2555  O   HOH A2302      16.756  40.558  35.106  1.00 24.26           O  
HETATM 2556  O   HOH A2303      10.756  42.117  39.743  1.00 33.35           O  
HETATM 2557  O   HOH A2304      11.284  44.503  47.606  1.00 48.26           O  
HETATM 2558  O   HOH A2305       0.817  58.677  42.292  1.00 43.67           O  
HETATM 2559  O   HOH A2306       5.287  63.034  40.376  1.00 18.97           O  
HETATM 2560  O   HOH A2307       2.968  60.602  37.685  1.00 29.45           O  
HETATM 2561  O   HOH A2308      11.723  63.333  30.478  1.00 40.12           O  
HETATM 2562  O   HOH A2309      12.745  65.201  32.851  1.00 35.24           O  
HETATM 2563  O   HOH A2310      25.359  58.966  46.830  1.00 24.33           O  
HETATM 2564  O   HOH A2311      14.524  57.312  58.745  1.00 40.15           O  
CONECT 2234 2243
CONECT 2235 2236
CONECT 2236 2235 2237 2238
CONECT 2237 2236
CONECT 2238 2236 2239 2250 2251
CONECT 2239 2238 2240 2252 2253
CONECT 2240 2239 2241 2245
CONECT 2241 2240 2242 2246
CONECT 2242 2241 2243 2247
CONECT 2243 2242 2234 2244
CONECT 2244 2243 2245 2248
CONECT 2245 2240 2244 2249
CONECT 2246 2241
CONECT 2247 2242
CONECT 2248 2244
CONECT 2249 2245
CONECT 2250 2238
CONECT 2251 2238
CONECT 2252 2239
CONECT 2253 2239
END
