# Supplementary material for: Solvent-Site Prediction for Fragment Docking and Its Implication on Fragment-Based Drug Discovery
Source: J Chem Inf Model. 2025 Nov 24;65(23):12959–77. doi: 10.1021/acs.jcim.5c02352 (PMC12690578; doi:10.1021/acs.jcim.5c02352)
Supplement: Supplementary file 3 [file ci5c02352_si_003.zip › Frag2Lead_dataset/2016-18/rec-lead.pdb]

ATOM      1  N   ARG A 326      22.647  54.941  54.217  1.00 38.13           N  
ANISOU    1  N   ARG A 326     6285   4731   3472    605    268    979       N  
ATOM      2  CA  ARG A 326      21.409  54.291  54.747  1.00 35.61           C  
ANISOU    2  CA  ARG A 326     6068   4316   3148    584    505   1077       C  
ATOM      3  C   ARG A 326      20.144  54.540  53.886  1.00 30.43           C  
ANISOU    3  C   ARG A 326     5287   3562   2714    480    666    987       C  
ATOM      4  O   ARG A 326      19.390  53.603  53.662  1.00 29.04           O  
ANISOU    4  O   ARG A 326     5102   3260   2672    457    819   1064       O  
ATOM      5  CB  ARG A 326      21.196  54.634  56.227  1.00 41.83           C  
ANISOU    5  CB  ARG A 326     7053   5192   3649    615    565   1119       C  
ATOM      6  CG  ARG A 326      20.348  53.621  56.969  1.00 47.86           C  
ANISOU    6  CG  ARG A 326     7964   5860   4360    631    784   1285       C  
ATOM      7  CD  ARG A 326      20.685  53.576  58.452  1.00 56.06           C  
ANISOU    7  CD  ARG A 326     9234   7004   5062    710    773   1390       C  
ATOM      8  NE  ARG A 326      22.094  53.246  58.678  1.00 59.03           N  
ANISOU    8  NE  ARG A 326     9646   7468   5315    819    527   1463       N  
ATOM      9  CZ  ARG A 326      22.795  53.565  59.766  1.00 68.70           C  
ANISOU    9  CZ  ARG A 326    11021   8844   6237    895    395   1489       C  
ATOM     10  NH1 ARG A 326      22.240  54.239  60.777  1.00 69.39           N1+
ANISOU   10  NH1 ARG A 326    11259   9019   6087    872    494   1444       N1+
ATOM     11  NH2 ARG A 326      24.070  53.205  59.844  1.00 72.15           N  
ANISOU   11  NH2 ARG A 326    11454   9350   6609    996    158   1554       N  
ATOM     12  N   LEU A 327      19.913  55.769  53.408  1.00 25.44           N  
ANISOU   12  N   LEU A 327     4554   2979   2132    420    631    826       N  
ATOM     13  CA  LEU A 327      18.736  56.063  52.556  1.00 22.85           C  
ANISOU   13  CA  LEU A 327     4096   2569   2017    335    756    741       C  
ATOM     14  C   LEU A 327      19.048  56.557  51.138  1.00 19.56           C  
ANISOU   14  C   LEU A 327     3501   2152   1780    299    631    634       C  
ATOM     15  O   LEU A 327      20.039  57.260  50.937  1.00 18.58           O  
ANISOU   15  O   LEU A 327     3348   2112   1599    319    468    572       O  
ATOM     16  CB  LEU A 327      17.784  57.065  53.234  1.00 23.22           C  
ANISOU   16  CB  LEU A 327     4183   2642   1997    292    886    661       C  
ATOM     17  CG  LEU A 327      17.300  56.832  54.675  1.00 25.36           C  
ANISOU   17  CG  LEU A 327     4640   2926   2070    313   1047    740       C  
ATOM     18  CD1 LEU A 327      16.169  57.801  54.951  1.00 25.36           C  
ANISOU   18  CD1 LEU A 327     4618   2919   2100    253   1203    628       C  
ATOM     19  CD2 LEU A 327      16.816  55.423  54.937  1.00 26.16           C  
ANISOU   19  CD2 LEU A 327     4809   2917   2213    325   1202    898       C  
ATOM     20  N   ILE A 328      18.194  56.180  50.180  1.00 17.76           N  
ANISOU   20  N   ILE A 328     3155   1831   1763    245    712    611       N  
ATOM     21  CA  ILE A 328      18.209  56.708  48.807  1.00 15.67           C  
ANISOU   21  CA  ILE A 328     2729   1566   1659    205    621    508       C  
ATOM     22  C   ILE A 328      17.275  57.919  48.729  1.00 15.38           C  
ANISOU   22  C   ILE A 328     2634   1543   1666    158    679    405       C  
ATOM     23  O   ILE A 328      16.055  57.790  48.852  1.00 15.30           O  
ANISOU   23  O   ILE A 328     2596   1470   1748    120    829    399       O  
ATOM     24  CB  ILE A 328      17.768  55.648  47.759  1.00 15.50           C  
ANISOU   24  CB  ILE A 328     2609   1445   1835    173    660    523       C  
ATOM     25  CG1 ILE A 328      18.744  54.447  47.787  1.00 15.95           C  
ANISOU   25  CG1 ILE A 328     2716   1471   1873    226    608    620       C  
ATOM     26  CG2 ILE A 328      17.711  56.274  46.366  1.00 13.99           C  
ANISOU   26  CG2 ILE A 328     2270   1273   1773    134    566    416       C  
ATOM     27  CD1 ILE A 328      18.261  53.180  47.089  1.00 16.47           C  
ANISOU   27  CD1 ILE A 328     2722   1415   2121    198    688    647       C  
ATOM     28  N   TYR A 329      17.882  59.082  48.525  1.00 14.71           N  
ANISOU   28  N   TYR A 329     2523   1533   1533    161    563    325       N  
ATOM     29  CA  TYR A 329      17.158  60.346  48.448  1.00 15.07           C  
ANISOU   29  CA  TYR A 329     2515   1586   1625    129    602    229       C  
ATOM     30  C   TYR A 329      16.880  60.658  46.977  1.00 14.30           C  
ANISOU   30  C   TYR A 329     2265   1461   1708     99    540    179       C  
ATOM     31  O   TYR A 329      17.791  60.564  46.119  1.00 13.63           O  
ANISOU   31  O   TYR A 329     2137   1402   1640    108    412    177       O  
ATOM     32  CB  TYR A 329      18.017  61.449  49.044  1.00 15.03           C  
ANISOU   32  CB  TYR A 329     2570   1664   1477    148    514    168       C  
ATOM     33  CG  TYR A 329      18.112  61.406  50.543  1.00 17.04           C  
ANISOU   33  CG  TYR A 329     2979   1964   1531    174    577    191       C  
ATOM     34  CD1 TYR A 329      18.996  60.518  51.204  1.00 17.89           C  
ANISOU   34  CD1 TYR A 329     3196   2114   1487    224    517    283       C  
ATOM     35  CD2 TYR A 329      17.321  62.251  51.326  1.00 17.47           C  
ANISOU   35  CD2 TYR A 329     3078   2020   1540    155    697    123       C  
ATOM     36  CE1 TYR A 329      19.070  60.492  52.601  1.00 19.64           C  
ANISOU   36  CE1 TYR A 329     3579   2391   1493    255    567    311       C  
ATOM     37  CE2 TYR A 329      17.396  62.224  52.705  1.00 19.39           C  
ANISOU   37  CE2 TYR A 329     3480   2315   1572    177    761    137       C  
ATOM     38  CZ  TYR A 329      18.267  61.349  53.344  1.00 20.46           C  
ANISOU   38  CZ  TYR A 329     3734   2505   1535    228    691    234       C  
ATOM     39  OH  TYR A 329      18.309  61.357  54.719  1.00 22.76           O  
ANISOU   39  OH  TYR A 329     4196   2860   1590    254    750    252       O  
ATOM     40  N   THR A 330      15.629  61.029  46.678  1.00 14.23           N  
ANISOU   40  N   THR A 330     2173   1404   1829     69    630    137       N  
ATOM     41  CA  THR A 330      15.290  61.521  45.332  1.00 13.64           C  
ANISOU   41  CA  THR A 330     1961   1318   1904     50    557     88       C  
ATOM     42  C   THR A 330      14.801  62.962  45.494  1.00 13.38           C  
ANISOU   42  C   THR A 330     1897   1288   1900     52    579     20       C  
ATOM     43  O   THR A 330      13.919  63.232  46.323  1.00 13.79           O  
ANISOU   43  O   THR A 330     1964   1310   1965     46    711     -1       O  
ATOM     44  CB  THR A 330      14.254  60.619  44.590  1.00 15.49           C  
ANISOU   44  CB  THR A 330     2093   1490   2302     20    608     96       C  
ATOM     45  CG2 THR A 330      12.936  60.486  45.378  1.00 15.98           C  
ANISOU   45  CG2 THR A 330     2142   1493   2438     -1    784     89       C  
ATOM     46  OG1 THR A 330      13.968  61.196  43.309  1.00 15.91           O  
ANISOU   46  OG1 THR A 330     2026   1553   2466     12    514     49       O  
ATOM     47  N   ALA A 331      15.380  63.862  44.706  1.00 12.06           N  
ANISOU   47  N   ALA A 331     1686   1148   1749     59    465    -12       N  
ATOM     48  CA  ALA A 331      15.102  65.284  44.815  1.00 12.24           C  
ANISOU   48  CA  ALA A 331     1684   1160   1807     64    476    -71       C  
ATOM     49  C   ALA A 331      14.609  65.809  43.475  1.00 11.73           C  
ANISOU   49  C   ALA A 331     1497   1072   1888     69    411    -76       C  
ATOM     50  O   ALA A 331      15.207  65.514  42.434  1.00 11.18           O  
ANISOU   50  O   ALA A 331     1399   1028   1821     67    304    -48       O  
ATOM     51  CB  ALA A 331      16.357  66.048  45.272  1.00 11.95           C  
ANISOU   51  CB  ALA A 331     1726   1169   1646     71    407   -103       C  
ATOM     52  N   GLY A 332      13.512  66.590  43.509  1.00 12.32           N  
ANISOU   52  N   GLY A 332     1502   1098   2082     78    477   -110       N  
ATOM     53  CA  GLY A 332      13.005  67.239  42.305  1.00 11.80           C  
ANISOU   53  CA  GLY A 332     1324   1012   2148     97    404   -105       C  
ATOM     54  C   GLY A 332      12.475  66.269  41.277  1.00 12.13           C  
ANISOU   54  C   GLY A 332     1279   1066   2265     88    348    -76       C  
ATOM     55  O   GLY A 332      11.963  65.184  41.612  1.00 12.56           O  
ANISOU   55  O   GLY A 332     1321   1110   2341     64    414    -75       O  
ATOM     56  N   GLY A 333      12.598  66.658  40.012  1.00 11.93           N  
ANISOU   56  N   GLY A 333     1198   1059   2276    106    231    -53       N  
ATOM     57  CA  GLY A 333      12.077  65.858  38.910  1.00 11.62           C  
ANISOU   57  CA  GLY A 333     1072   1043   2299     99    155    -43       C  
ATOM     58  C   GLY A 333      10.961  66.595  38.175  1.00 12.52           C  
ANISOU   58  C   GLY A 333     1064   1139   2554    136    109    -45       C  
ATOM     59  O   GLY A 333      10.718  67.800  38.394  1.00 12.12           O  
ANISOU   59  O   GLY A 333      999   1049   2556    174    130    -41       O  
ATOM     60  N   TYR A 334      10.288  65.853  37.302  1.00 12.94           N  
ANISOU   60  N   TYR A 334     1023   1219   2674    128     40    -56       N  
ATOM     61  CA  TYR A 334       9.254  66.423  36.430  1.00 14.63           C  
ANISOU   61  CA  TYR A 334     1109   1436   3014    170    -46    -54       C  
ATOM     62  C   TYR A 334       8.070  65.482  36.288  1.00 15.24           C  
ANISOU   62  C   TYR A 334     1054   1509   3228    144    -38   -110       C  
ATOM     63  O   TYR A 334       8.232  64.302  36.001  1.00 14.75           O  
ANISOU   63  O   TYR A 334      995   1474   3135     94    -55   -140       O  
ATOM     64  CB  TYR A 334       9.834  66.709  35.033  1.00 14.82           C  
ANISOU   64  CB  TYR A 334     1155   1526   2949    196   -203     -7       C  
ATOM     65  CG  TYR A 334       8.826  67.301  34.075  1.00 16.42           C  
ANISOU   65  CG  TYR A 334     1239   1745   3254    255   -318     13       C  
ATOM     66  CD1 TYR A 334       8.587  68.684  34.054  1.00 17.69           C  
ANISOU   66  CD1 TYR A 334     1384   1861   3476    323   -327     67       C  
ATOM     67  CD2 TYR A 334       8.107  66.480  33.183  1.00 18.07           C  
ANISOU   67  CD2 TYR A 334     1347   2013   3507    243   -424    -27       C  
ATOM     68  CE1 TYR A 334       7.662  69.236  33.175  1.00 19.48           C  
ANISOU   68  CE1 TYR A 334     1500   2101   3801    393   -445    101       C  
ATOM     69  CE2 TYR A 334       7.180  67.027  32.303  1.00 20.13           C  
ANISOU   69  CE2 TYR A 334     1493   2302   3852    306   -554     -8       C  
ATOM     70  CZ  TYR A 334       6.970  68.400  32.311  1.00 20.92           C  
ANISOU   70  CZ  TYR A 334     1583   2358   4007    386   -565     64       C  
ATOM     71  OH  TYR A 334       6.063  68.953  31.449  1.00 24.44           O  
ANISOU   71  OH  TYR A 334     1917   2829   4540    462   -703     99       O  
ATOM     72  N   PHE A 335       6.885  66.035  36.497  1.00 16.52           N  
ANISOU   72  N   PHE A 335     1090   1628   3559    176     -7   -133       N  
ATOM     73  CA  PHE A 335       5.645  65.422  36.066  1.00 18.57           C  
ANISOU   73  CA  PHE A 335     1180   1890   3985    164    -42   -190       C  
ATOM     74  C   PHE A 335       4.675  66.583  35.890  1.00 20.75           C  
ANISOU   74  C   PHE A 335     1329   2137   4418    240    -79   -180       C  
ATOM     75  O   PHE A 335       4.289  67.214  36.876  1.00 21.06           O  
ANISOU   75  O   PHE A 335     1354   2101   4546    259     60   -190       O  
ATOM     76  CB  PHE A 335       5.114  64.394  37.072  1.00 18.79           C  
ANISOU   76  CB  PHE A 335     1175   1861   4104     96    127   -250       C  
ATOM     77  CG  PHE A 335       3.802  63.816  36.666  1.00 20.66           C  
ANISOU   77  CG  PHE A 335     1215   2088   4547     74    103   -323       C  
ATOM     78  CD1 PHE A 335       3.706  62.996  35.528  1.00 21.35           C  
ANISOU   78  CD1 PHE A 335     1237   2239   4636     46    -47   -364       C  
ATOM     79  CD2 PHE A 335       2.653  64.084  37.407  1.00 21.90           C  
ANISOU   79  CD2 PHE A 335     1243   2172   4906     79    233   -364       C  
ATOM     80  CE1 PHE A 335       2.475  62.458  35.149  1.00 23.07           C  
ANISOU   80  CE1 PHE A 335     1256   2451   5060     20    -81   -452       C  
ATOM     81  CE2 PHE A 335       1.430  63.549  37.032  1.00 24.16           C  
ANISOU   81  CE2 PHE A 335     1323   2446   5410     55    210   -443       C  
ATOM     82  CZ  PHE A 335       1.342  62.737  35.903  1.00 24.69           C  
ANISOU   82  CZ  PHE A 335     1319   2581   5482     23     45   -490       C  
ATOM     83  N   ARG A 336       4.294  66.854  34.643  1.00 22.13           N  
ANISOU   83  N   ARG A 336     1416   2370   4623    290   -265   -162       N  
ATOM     84  CA  ARG A 336       3.440  68.016  34.276  1.00 24.89           C  
ANISOU   84  CA  ARG A 336     1644   2698   5116    385   -339   -128       C  
ATOM     85  C   ARG A 336       4.175  69.349  34.451  1.00 23.98           C  
ANISOU   85  C   ARG A 336     1647   2539   4924    447   -317    -40       C  
ATOM     86  O   ARG A 336       4.061  70.248  33.621  1.00 24.48           O  
ANISOU   86  O   ARG A 336     1687   2614   5000    530   -444     34       O  
ATOM     87  CB  ARG A 336       2.084  68.016  35.010  1.00 27.32           C  
ANISOU   87  CB  ARG A 336     1769   2932   5679    390   -230   -201       C  
ATOM     88  CG  ARG A 336       1.346  66.677  34.920  1.00 31.30           C  
ANISOU   88  CG  ARG A 336     2146   3458   6288    313   -226   -298       C  
ATOM     89  CD  ARG A 336      -0.164  66.802  35.061  1.00 40.03           C  
ANISOU   89  CD  ARG A 336     3009   4518   7682    339   -204   -365       C  
ATOM     90  NE  ARG A 336      -0.805  65.487  34.911  1.00 46.59           N  
ANISOU   90  NE  ARG A 336     3714   5367   8622    253   -201   -469       N  
ATOM     91  CZ  ARG A 336      -2.084  65.280  34.592  1.00 55.32           C  
ANISOU   91  CZ  ARG A 336     4577   6469   9973    258   -258   -550       C  
ATOM     92  NH1 ARG A 336      -2.915  66.303  34.374  1.00 56.55           N1+
ANISOU   92  NH1 ARG A 336     4579   6610  10298    359   -331   -533       N1+
ATOM     93  NH2 ARG A 336      -2.535  64.034  34.490  1.00 56.12           N  
ANISOU   93  NH2 ARG A 336     4579   6576  10168    164   -240   -652       N  
ATOM     94  N   GLN A 337       4.929  69.464  35.540  1.00 22.12           N  
ANISOU   94  N   GLN A 337     1541   2252   4612    406   -156    -48       N  
ATOM     95  CA  GLN A 337       5.794  70.612  35.799  1.00 20.82           C  
ANISOU   95  CA  GLN A 337     1500   2043   4367    442   -121     10       C  
ATOM     96  C   GLN A 337       6.969  70.147  36.673  1.00 18.50           C  
ANISOU   96  C   GLN A 337     1369   1754   3906    367    -12    -13       C  
ATOM     97  O   GLN A 337       6.966  69.013  37.197  1.00 17.09           O  
ANISOU   97  O   GLN A 337     1204   1596   3693    301     56    -63       O  
ATOM     98  CB  GLN A 337       4.994  71.728  36.481  1.00 23.61           C  
ANISOU   98  CB  GLN A 337     1774   2292   4905    502    -22     -4       C  
ATOM     99  CG  GLN A 337       4.556  71.349  37.881  1.00 26.39           C  
ANISOU   99  CG  GLN A 337     2112   2588   5326    452    180    -96       C  
ATOM    100  CD  GLN A 337       3.601  72.340  38.496  1.00 31.49           C  
ANISOU  100  CD  GLN A 337     2654   3131   6180    511    289   -129       C  
ATOM    101  NE2 GLN A 337       3.120  72.026  39.693  1.00 35.38           N  
ANISOU  101  NE2 GLN A 337     3131   3577   6735    468    481   -213       N  
ATOM    102  OE1 GLN A 337       3.294  73.371  37.911  1.00 34.31           O  
ANISOU  102  OE1 GLN A 337     2948   3446   6643    597    211    -77       O  
ATOM    103  N   SER A 338       7.968  71.010  36.831  1.00 17.23           N  
ANISOU  103  N   SER A 338     1328   1569   3650    379      3     26       N  
ATOM    104  CA  SER A 338       9.115  70.682  37.708  1.00 16.01           C  
ANISOU  104  CA  SER A 338     1318   1423   3343    316     90     -1       C  
ATOM    105  C   SER A 338       8.628  70.571  39.151  1.00 16.07           C  
ANISOU  105  C   SER A 338     1327   1377   3401    291    262    -76       C  
ATOM    106  O   SER A 338       7.697  71.291  39.553  1.00 17.59           O  
ANISOU  106  O   SER A 338     1437   1500   3746    329    336   -104       O  
ATOM    107  CB  SER A 338      10.211  71.735  37.586  1.00 15.99           C  
ANISOU  107  CB  SER A 338     1417   1397   3262    331     72     39       C  
ATOM    108  OG  SER A 338      10.765  71.679  36.289  1.00 15.83           O  
ANISOU  108  OG  SER A 338     1417   1433   3166    344    -63    111       O  
ATOM    109  N   LEU A 339       9.261  69.675  39.905  1.00 14.77           N  
ANISOU  109  N   LEU A 339     1259   1246   3108    232    326   -101       N  
ATOM    110  CA  LEU A 339       8.828  69.272  41.255  1.00 15.24           C  
ANISOU  110  CA  LEU A 339     1344   1274   3173    201    493   -160       C  
ATOM    111  C   LEU A 339       9.815  69.734  42.331  1.00 14.50           C  
ANISOU  111  C   LEU A 339     1398   1178   2933    183    567   -187       C  
ATOM    112  O   LEU A 339      10.990  69.924  42.052  1.00 13.42           O  
ANISOU  112  O   LEU A 339     1344   1077   2678    176    482   -164       O  
ATOM    113  CB  LEU A 339       8.696  67.739  41.296  1.00 14.85           C  
ANISOU  113  CB  LEU A 339     1293   1262   3088    151    510   -156       C  
ATOM    114  CG  LEU A 339       7.824  67.097  40.202  1.00 15.28           C  
ANISOU  114  CG  LEU A 339     1201   1332   3273    153    422   -152       C  
ATOM    115  CD1 LEU A 339       7.909  65.582  40.211  1.00 15.29           C  
ANISOU  115  CD1 LEU A 339     1217   1358   3235     95    439   -155       C  
ATOM    116  CD2 LEU A 339       6.379  67.583  40.322  1.00 16.70           C  
ANISOU  116  CD2 LEU A 339     1224   1453   3668    182    486   -191       C  
ATOM    117  N   SER A 340       9.311  69.906  43.551  1.00 15.48           N  
ANISOU  117  N   SER A 340     1548   1262   3072    175    726   -247       N  
ATOM    118  CA ASER A 340      10.145  70.314  44.676  0.50 15.48           C  
ANISOU  118  CA ASER A 340     1690   1270   2920    156    795   -292       C  
ATOM    119  CA BSER A 340      10.131  70.315  44.689  0.50 15.41           C  
ANISOU  119  CA BSER A 340     1681   1261   2912    156    797   -293       C  
ATOM    120  C   SER A 340      10.374  69.174  45.679  1.00 15.51           C  
ANISOU  120  C   SER A 340     1800   1319   2774    116    881   -290       C  
ATOM    121  O   SER A 340      11.042  69.374  46.690  1.00 15.76           O  
ANISOU  121  O   SER A 340     1959   1376   2653    104    929   -327       O  
ATOM    122  CB ASER A 340       9.565  71.553  45.370  0.50 16.83           C  
ANISOU  122  CB ASER A 340     1845   1365   3184    180    914   -370       C  
ATOM    123  CB BSER A 340       9.434  71.452  45.440  0.50 16.66           C  
ANISOU  123  CB BSER A 340     1817   1343   3169    178    929   -372       C  
ATOM    124  OG ASER A 340       8.314  71.269  45.949  0.50 18.01           O  
ANISOU  124  OG ASER A 340     1926   1472   3444    182   1067   -406       O  
ATOM    125  OG BSER A 340       9.312  72.595  44.623  0.50 16.63           O  
ANISOU  125  OG BSER A 340     1733   1282   3303    224    859   -364       O  
ATOM    126  N   TYR A 341       9.820  67.991  45.384  1.00 15.06           N  
ANISOU  126  N   TYR A 341     1690   1269   2763     99    896   -248       N  
ATOM    127  CA  TYR A 341       9.798  66.857  46.337  1.00 15.71           C  
ANISOU  127  CA  TYR A 341     1863   1366   2740     66   1009   -230       C  
ATOM    128  C   TYR A 341      11.210  66.462  46.738  1.00 14.78           C  
ANISOU  128  C   TYR A 341     1898   1317   2401     59    934   -195       C  
ATOM    129  O   TYR A 341      12.095  66.384  45.882  1.00 13.58           O  
ANISOU  129  O   TYR A 341     1740   1203   2217     64    782   -164       O  
ATOM    130  CB  TYR A 341       9.121  65.595  45.768  1.00 15.66           C  
ANISOU  130  CB  TYR A 341     1768   1343   2839     41   1018   -187       C  
ATOM    131  CG  TYR A 341       7.758  65.770  45.133  1.00 16.79           C  
ANISOU  131  CG  TYR A 341     1726   1432   3222     46   1046   -219       C  
ATOM    132  CD1 TYR A 341       6.866  66.750  45.578  1.00 18.17           C  
ANISOU  132  CD1 TYR A 341     1832   1553   3519     68   1154   -279       C  
ATOM    133  CD2 TYR A 341       7.365  64.941  44.077  1.00 16.55           C  
ANISOU  133  CD2 TYR A 341     1579   1405   3305     30    958   -200       C  
ATOM    134  CE1 TYR A 341       5.608  66.903  44.984  1.00 19.38           C  
ANISOU  134  CE1 TYR A 341     1794   1658   3911     83   1167   -308       C  
ATOM    135  CE2 TYR A 341       6.125  65.077  43.478  1.00 17.82           C  
ANISOU  135  CE2 TYR A 341     1556   1527   3687     36    960   -237       C  
ATOM    136  CZ  TYR A 341       5.255  66.054  43.932  1.00 19.07           C  
ANISOU  136  CZ  TYR A 341     1639   1634   3973     66   1060   -286       C  
ATOM    137  OH  TYR A 341       4.026  66.185  43.334  1.00 20.86           O  
ANISOU  137  OH  TYR A 341     1665   1824   4437     81   1049   -322       O  
ATOM    138  N   LEU A 342      11.387  66.227  48.034  1.00 15.37           N  
ANISOU  138  N   LEU A 342     2104   1409   2327     51   1047   -204       N  
ATOM    139  CA  LEU A 342      12.501  65.418  48.528  1.00 14.98           C  
ANISOU  139  CA  LEU A 342     2190   1423   2079     51    992   -149       C  
ATOM    140  C   LEU A 342      11.888  64.241  49.287  1.00 16.00           C  
ANISOU  140  C   LEU A 342     2377   1528   2174     35   1144    -92       C  
ATOM    141  O   LEU A 342      11.181  64.420  50.285  1.00 17.46           O  
ANISOU  141  O   LEU A 342     2613   1690   2330     28   1314   -120       O  
ATOM    142  CB  LEU A 342      13.460  66.226  49.433  1.00 15.21           C  
ANISOU  142  CB  LEU A 342     2347   1510   1922     62    960   -202       C  
ATOM    143  CG  LEU A 342      14.640  65.424  50.034  1.00 14.94           C  
ANISOU  143  CG  LEU A 342     2449   1552   1675     73    886   -145       C  
ATOM    144  CD1 LEU A 342      15.663  65.058  48.963  1.00 13.40           C  
ANISOU  144  CD1 LEU A 342     2203   1385   1505     80    706   -101       C  
ATOM    145  CD2 LEU A 342      15.283  66.195  51.180  1.00 15.72           C  
ANISOU  145  CD2 LEU A 342     2674   1713   1585     80    884   -219       C  
ATOM    146  N   GLU A 343      12.167  63.040  48.804  1.00 15.82           N  
ANISOU  146  N   GLU A 343     2348   1502   2161     29   1094    -13       N  
ATOM    147  CA  GLU A 343      11.678  61.826  49.453  1.00 17.27           C  
ANISOU  147  CA  GLU A 343     2590   1645   2327     13   1238     59       C  
ATOM    148  C   GLU A 343      12.836  60.838  49.611  1.00 17.10           C  
ANISOU  148  C   GLU A 343     2681   1661   2156     35   1151    151       C  
ATOM    149  O   GLU A 343      13.739  60.807  48.766  1.00 16.02           O  
ANISOU  149  O   GLU A 343     2508   1558   2020     49    980    155       O  
ATOM    150  CB  GLU A 343      10.513  61.216  48.666  1.00 17.74           C  
ANISOU  150  CB  GLU A 343     2492   1623   2626    -24   1307     56       C  
ATOM    151  CG  GLU A 343       9.284  62.133  48.583  1.00 18.38           C  
ANISOU  151  CG  GLU A 343     2446   1661   2875    -35   1400    -29       C  
ATOM    152  CD  GLU A 343       8.238  61.639  47.605  1.00 19.11           C  
ANISOU  152  CD  GLU A 343     2351   1691   3218    -67   1408    -50       C  
ATOM    153  OE1 GLU A 343       8.581  61.301  46.460  1.00 18.34           O  
ANISOU  153  OE1 GLU A 343     2178   1611   3179    -68   1250    -42       O  
ATOM    154  OE2 GLU A 343       7.057  61.590  47.983  1.00 20.94           O1-
ANISOU  154  OE2 GLU A 343     2506   1860   3592    -92   1575    -81       O1-
ATOM    155  N   ALA A 344      12.792  60.052  50.687  1.00 18.43           N  
ANISOU  155  N   ALA A 344     2985   1817   2201     43   1275    228       N  
ATOM    156  CA  ALA A 344      13.872  59.107  50.998  1.00 18.55           C  
ANISOU  156  CA  ALA A 344     3118   1862   2068     80   1198    332       C  
ATOM    157  C   ALA A 344      13.309  57.714  51.113  1.00 19.37           C  
ANISOU  157  C   ALA A 344     3238   1872   2249     63   1334    432       C  
ATOM    158  O   ALA A 344      12.344  57.473  51.859  1.00 20.69           O  
ANISOU  158  O   ALA A 344     3446   1984   2431     40   1539    456       O  
ATOM    159  CB  ALA A 344      14.586  59.513  52.285  1.00 19.39           C  
ANISOU  159  CB  ALA A 344     3404   2056   1907    122   1189    348       C  
ATOM    160  N   TYR A 345      13.925  56.799  50.367  1.00 18.73           N  
ANISOU  160  N   TYR A 345     3122   1765   2230     74   1233    486       N  
ATOM    161  CA  TYR A 345      13.567  55.395  50.409  1.00 20.10           C  
ANISOU  161  CA  TYR A 345     3312   1834   2491     60   1348    583       C  
ATOM    162  C   TYR A 345      14.567  54.620  51.276  1.00 20.87           C  
ANISOU  162  C   TYR A 345     3587   1949   2395    127   1325    719       C  
ATOM    163  O   TYR A 345      15.793  54.842  51.159  1.00 20.02           O  
ANISOU  163  O   TYR A 345     3513   1924   2170    180   1140    725       O  
ATOM    164  CB  TYR A 345      13.545  54.831  48.984  1.00 19.64           C  
ANISOU  164  CB  TYR A 345     3096   1722   2644     29   1260    541       C  
ATOM    165  CG  TYR A 345      13.271  53.347  48.929  1.00 21.25           C  
ANISOU  165  CG  TYR A 345     3306   1804   2964     10   1368    624       C  
ATOM    166  CD1 TYR A 345      12.023  52.844  49.280  1.00 23.32           C  
ANISOU  166  CD1 TYR A 345     3540   1961   3360    -47   1582    635       C  
ATOM    167  CD2 TYR A 345      14.267  52.437  48.522  1.00 21.64           C  
ANISOU  167  CD2 TYR A 345     3382   1830   3010     47   1269    686       C  
ATOM    168  CE1 TYR A 345      11.764  51.489  49.233  1.00 25.85           C  
ANISOU  168  CE1 TYR A 345     3862   2151   3809    -72   1695    707       C  
ATOM    169  CE2 TYR A 345      14.003  51.062  48.475  1.00 24.08           C  
ANISOU  169  CE2 TYR A 345     3697   2006   3447     29   1382    759       C  
ATOM    170  CZ  TYR A 345      12.755  50.606  48.831  1.00 25.52           C  
ANISOU  170  CZ  TYR A 345     3855   2080   3761    -34   1594    769       C  
ATOM    171  OH  TYR A 345      12.464  49.263  48.796  1.00 30.25           O  
ANISOU  171  OH  TYR A 345     4455   2530   4509    -61   1722    836       O  
ATOM    172  N   ASN A 346      14.035  53.735  52.120  1.00 22.19           N  
ANISOU  172  N   ASN A 346     3858   2035   2537    127   1513    831       N  
ATOM    173  CA  ASN A 346      14.826  52.841  52.982  1.00 23.72           C  
ANISOU  173  CA  ASN A 346     4230   2223   2559    199   1516    993       C  
ATOM    174  C   ASN A 346      14.753  51.399  52.448  1.00 23.93           C  
ANISOU  174  C   ASN A 346     4217   2106   2769    190   1574   1083       C  
ATOM    175  O   ASN A 346      13.753  50.718  52.673  1.00 24.81           O  
ANISOU  175  O   ASN A 346     4328   2096   3003    140   1787   1128       O  
ATOM    176  CB  ASN A 346      14.345  52.917  54.447  1.00 25.98           C  
ANISOU  176  CB  ASN A 346     4700   2524   2646    215   1699   1075       C  
ATOM    177  CG  ASN A 346      15.342  52.308  55.443  1.00 27.72           C  
ANISOU  177  CG  ASN A 346     5131   2789   2612    312   1645   1240       C  
ATOM    178  ND2 ASN A 346      15.203  52.675  56.708  1.00 29.54           N  
ANISOU  178  ND2 ASN A 346     5540   3090   2594    339   1739   1286       N  
ATOM    179  OD1 ASN A 346      16.222  51.525  55.077  1.00 27.73           O  
ANISOU  179  OD1 ASN A 346     5131   2765   2640    366   1521   1322       O  
ATOM    180  N   PRO A 347      15.813  50.933  51.737  1.00 23.11           N  
ANISOU  180  N   PRO A 347     4074   2007   2700    234   1398   1098       N  
ATOM    181  CA  PRO A 347      15.869  49.544  51.297  1.00 23.74           C  
ANISOU  181  CA  PRO A 347     4131   1944   2945    234   1452   1181       C  
ATOM    182  C   PRO A 347      15.666  48.519  52.423  1.00 26.29           C  
ANISOU  182  C   PRO A 347     4625   2165   3198    273   1633   1371       C  
ATOM    183  O   PRO A 347      15.138  47.443  52.156  1.00 27.86           O  
ANISOU  183  O   PRO A 347     4791   2204   3591    235   1776   1421       O  
ATOM    184  CB  PRO A 347      17.270  49.437  50.649  1.00 22.53           C  
ANISOU  184  CB  PRO A 347     3944   1848   2769    301   1222   1174       C  
ATOM    185  CG  PRO A 347      17.533  50.829  50.150  1.00 20.82           C  
ANISOU  185  CG  PRO A 347     3641   1774   2495    282   1068   1024       C  
ATOM    186  CD  PRO A 347      17.008  51.684  51.282  1.00 21.64           C  
ANISOU  186  CD  PRO A 347     3852   1950   2421    280   1153   1031       C  
ATOM    187  N   SER A 348      16.072  48.846  53.655  1.00 27.67           N  
ANISOU  187  N   SER A 348     4985   2431   3097    345   1631   1474       N  
ATOM    188  CA  SER A 348      15.960  47.906  54.782  1.00 30.21           C  
ANISOU  188  CA  SER A 348     5501   2669   3309    396   1795   1680       C  
ATOM    189  C   SER A 348      14.535  47.575  55.203  1.00 31.56           C  
ANISOU  189  C   SER A 348     5691   2716   3584    311   2098   1707       C  
ATOM    190  O   SER A 348      14.305  46.517  55.776  1.00 33.07           O  
ANISOU  190  O   SER A 348     5998   2775   3792    330   2271   1876       O  
ATOM    191  CB  SER A 348      16.734  48.398  56.004  1.00 31.89           C  
ANISOU  191  CB  SER A 348     5915   3032   3169    496   1704   1774       C  
ATOM    192  OG  SER A 348      18.092  48.596  55.659  1.00 31.64           O  
ANISOU  192  OG  SER A 348     5855   3103   3064    575   1429   1757       O  
ATOM    193  N   ASN A 349      13.588  48.475  54.921  1.00 30.61           N  
ANISOU  193  N   ASN A 349     5453   2629   3548    222   2167   1546       N  
ATOM    194  CA  ASN A 349      12.188  48.242  55.309  1.00 32.09           C  
ANISOU  194  CA  ASN A 349     5631   2702   3860    136   2461   1550       C  
ATOM    195  C   ASN A 349      11.097  48.572  54.267  1.00 31.27           C  
ANISOU  195  C   ASN A 349     5279   2541   4061     20   2515   1362       C  
ATOM    196  O   ASN A 349       9.908  48.364  54.533  1.00 32.99           O  
ANISOU  196  O   ASN A 349     5456   2656   4421    -57   2759   1352       O  
ATOM    197  CB  ASN A 349      11.880  48.887  56.680  1.00 33.62           C  
ANISOU  197  CB  ASN A 349     6012   2983   3779    158   2598   1604       C  
ATOM    198  CG  ASN A 349      11.970  50.411  56.663  1.00 32.00           C  
ANISOU  198  CG  ASN A 349     5761   2950   3448    155   2465   1436       C  
ATOM    199  ND2 ASN A 349      12.070  51.003  57.849  1.00 33.34           N  
ANISOU  199  ND2 ASN A 349     6117   3226   3326    196   2519   1472       N  
ATOM    200  OD1 ASN A 349      11.952  51.039  55.618  1.00 29.82           O  
ANISOU  200  OD1 ASN A 349     5294   2708   3330    117   2322   1277       O  
ATOM    201  N   GLY A 350      11.504  49.080  53.104  1.00 29.37           N  
ANISOU  201  N   GLY A 350     4874   2367   3918     11   2291   1221       N  
ATOM    202  CA  GLY A 350      10.570  49.431  52.025  1.00 29.05           C  
ANISOU  202  CA  GLY A 350     4599   2294   4145    -83   2293   1045       C  
ATOM    203  C   GLY A 350       9.872  50.790  52.156  1.00 29.78           C  
ANISOU  203  C   GLY A 350     4622   2482   4210   -112   2309    917       C  
ATOM    204  O   GLY A 350       9.132  51.188  51.260  1.00 31.38           O  
ANISOU  204  O   GLY A 350     4627   2674   4622   -175   2283    776       O  
ATOM    205  N   SER A 351      10.107  51.497  53.261  1.00 29.88           N  
ANISOU  205  N   SER A 351     4797   2589   3966    -64   2346    962       N  
ATOM    206  CA  SER A 351       9.419  52.765  53.558  1.00 28.91           C  
ANISOU  206  CA  SER A 351     4630   2539   3816    -89   2400    844       C  
ATOM    207  C   SER A 351       9.931  53.942  52.728  1.00 26.72           C  
ANISOU  207  C   SER A 351     4244   2381   3528    -69   2154    709       C  
ATOM    208  O   SER A 351      11.112  54.001  52.345  1.00 25.15           O  
ANISOU  208  O   SER A 351     4079   2256   3221    -17   1938    725       O  
ATOM    209  CB  SER A 351       9.496  53.084  55.060  1.00 30.15           C  
ANISOU  209  CB  SER A 351     5013   2753   3690    -47   2538    926       C  
ATOM    210  OG  SER A 351      10.801  53.497  55.439  1.00 29.45           O  
ANISOU  210  OG  SER A 351     5068   2798   3323     37   2336    964       O  
ATOM    211  N   TRP A 352       9.023  54.879  52.455  1.00 25.97           N  
ANISOU  211  N   TRP A 352     4012   2296   3560   -111   2199    580       N  
ATOM    212  CA  TRP A 352       9.358  56.175  51.868  1.00 24.35           C  
ANISOU  212  CA  TRP A 352     3724   2193   3335    -91   2011    461       C  
ATOM    213  C   TRP A 352       9.017  57.244  52.899  1.00 25.44           C  
ANISOU  213  C   TRP A 352     3946   2384   3335    -79   2123    412       C  
ATOM    214  O   TRP A 352       7.963  57.163  53.542  1.00 26.99           O  
ANISOU  214  O   TRP A 352     4142   2516   3597   -115   2358    407       O  
ATOM    215  CB  TRP A 352       8.524  56.437  50.614  1.00 23.71           C  
ANISOU  215  CB  TRP A 352     3401   2070   3538   -140   1960    346       C  
ATOM    216  CG  TRP A 352       8.983  55.737  49.390  1.00 22.62           C  
ANISOU  216  CG  TRP A 352     3167   1914   3512   -149   1796    346       C  
ATOM    217  CD1 TRP A 352       8.539  54.534  48.914  1.00 23.55           C  
ANISOU  217  CD1 TRP A 352     3210   1930   3809   -197   1861    368       C  
ATOM    218  CD2 TRP A 352       9.979  56.192  48.482  1.00 21.10           C  
ANISOU  218  CD2 TRP A 352     2947   1806   3265   -114   1553    312       C  
ATOM    219  CE2 TRP A 352      10.095  55.209  47.461  1.00 20.91           C  
ANISOU  219  CE2 TRP A 352     2834   1731   3380   -140   1480    312       C  
ATOM    220  CE3 TRP A 352      10.791  57.338  48.423  1.00 19.72           C  
ANISOU  220  CE3 TRP A 352     2810   1737   2946    -68   1400    275       C  
ATOM    221  NE1 TRP A 352       9.205  54.209  47.751  1.00 22.19           N  
ANISOU  221  NE1 TRP A 352     2967   1778   3686   -191   1666    341       N  
ATOM    222  CZ2 TRP A 352      10.994  55.338  46.391  1.00 19.18           C  
ANISOU  222  CZ2 TRP A 352     2573   1573   3142   -118   1268    281       C  
ATOM    223  CZ3 TRP A 352      11.690  57.471  47.357  1.00 18.62           C  
ANISOU  223  CZ3 TRP A 352     2621   1650   2803    -50   1192    252       C  
ATOM    224  CH2 TRP A 352      11.780  56.469  46.355  1.00 18.36           C  
ANISOU  224  CH2 TRP A 352     2508   1573   2895    -74   1131    257       C  
ATOM    225  N   LEU A 353       9.894  58.238  53.060  1.00 24.79           N  
ANISOU  225  N   LEU A 353     3932   2413   3075    -34   1968    366       N  
ATOM    226  CA  LEU A 353       9.600  59.400  53.904  1.00 26.25           C  
ANISOU  226  CA  LEU A 353     4178   2649   3147    -26   2054    283       C  
ATOM    227  C   LEU A 353       9.585  60.632  53.025  1.00 23.74           C  
ANISOU  227  C   LEU A 353     3707   2360   2953    -26   1911    154       C  
ATOM    228  O   LEU A 353      10.481  60.802  52.208  1.00 21.73           O  
ANISOU  228  O   LEU A 353     3412   2152   2692     -5   1693    148       O  
ATOM    229  CB  LEU A 353      10.661  59.623  54.985  1.00 28.75           C  
ANISOU  229  CB  LEU A 353     4718   3071   3134     25   2000    323       C  
ATOM    230  CG  LEU A 353      10.495  59.086  56.391  1.00 35.02           C  
ANISOU  230  CG  LEU A 353     5723   3872   3710     38   2195    416       C  
ATOM    231  CD1 LEU A 353      11.426  57.908  56.586  1.00 37.63           C  
ANISOU  231  CD1 LEU A 353     6183   4216   3899     83   2109    576       C  
ATOM    232  CD2 LEU A 353      10.830  60.217  57.359  1.00 37.62           C  
ANISOU  232  CD2 LEU A 353     6184   4309   3799     61   2193    325       C  
ATOM    233  N   ARG A 354       8.576  61.490  53.189  1.00 23.99           N  
ANISOU  233  N   ARG A 354     3654   2358   3103    -46   2039     56       N  
ATOM    234  CA  ARG A 354       8.642  62.807  52.553  1.00 22.93           C  
ANISOU  234  CA  ARG A 354     3410   2249   3054    -31   1913    -56       C  
ATOM    235  C   ARG A 354       9.307  63.804  53.509  1.00 23.41           C  
ANISOU  235  C   ARG A 354     3621   2387   2886     -5   1905   -118       C  
ATOM    236  O   ARG A 354       8.917  63.937  54.667  1.00 25.69           O  
ANISOU  236  O   ARG A 354     4027   2680   3054     -9   2089   -140       O  
ATOM    237  CB  ARG A 354       7.269  63.323  52.090  1.00 23.58           C  
ANISOU  237  CB  ARG A 354     3296   2249   3413    -53   2022   -137       C  
ATOM    238  CG  ARG A 354       7.437  64.548  51.184  1.00 22.60           C  
ANISOU  238  CG  ARG A 354     3051   2141   3396    -26   1854   -219       C  
ATOM    239  CD  ARG A 354       6.152  65.028  50.517  1.00 23.58           C  
ANISOU  239  CD  ARG A 354     2957   2189   3813    -30   1909   -283       C  
ATOM    240  NE  ARG A 354       6.392  66.340  49.898  1.00 22.51           N  
ANISOU  240  NE  ARG A 354     2751   2063   3738      9   1771   -347       N  
ATOM    241  CZ  ARG A 354       5.453  67.120  49.371  1.00 23.02           C  
ANISOU  241  CZ  ARG A 354     2643   2069   4035     30   1786   -407       C  
ATOM    242  NH1 ARG A 354       4.173  66.745  49.367  1.00 24.03           N1+
ANISOU  242  NH1 ARG A 354     2628   2129   4372     12   1927   -427       N1+
ATOM    243  NH2 ARG A 354       5.804  68.291  48.840  1.00 22.14           N  
ANISOU  243  NH2 ARG A 354     2494   1959   3959     71   1661   -443       N  
ATOM    244  N   LEU A 355      10.315  64.493  52.988  1.00 21.88           N  
ANISOU  244  N   LEU A 355     3421   2252   2641     19   1695   -154       N  
ATOM    245  CA  LEU A 355      11.153  65.399  53.764  1.00 21.95           C  
ANISOU  245  CA  LEU A 355     3560   2339   2441     37   1641   -226       C  
ATOM    246  C   LEU A 355      10.919  66.831  53.270  1.00 21.45           C  
ANISOU  246  C   LEU A 355     3380   2244   2526     38   1604   -350       C  
ATOM    247  O   LEU A 355      10.008  67.054  52.447  1.00 21.07           O  
ANISOU  247  O   LEU A 355     3164   2118   2724     33   1636   -364       O  
ATOM    248  CB  LEU A 355      12.636  64.955  53.642  1.00 20.90           C  
ANISOU  248  CB  LEU A 355     3515   2293   2133     62   1430   -163       C  
ATOM    249  CG  LEU A 355      12.920  63.579  54.284  1.00 21.79           C  
ANISOU  249  CG  LEU A 355     3763   2431   2085     76   1472    -30       C  
ATOM    250  CD1 LEU A 355      14.299  63.045  53.901  1.00 21.05           C  
ANISOU  250  CD1 LEU A 355     3705   2401   1892    108   1254     39       C  
ATOM    251  CD2 LEU A 355      12.704  63.562  55.805  1.00 23.84           C  
ANISOU  251  CD2 LEU A 355     4214   2732   2112     83   1636    -30       C  
ATOM    252  N   ALA A 356      11.717  67.787  53.756  1.00 21.57           N  
ANISOU  252  N   ALA A 356     3479   2314   2402     46   1533   -439       N  
ATOM    253  CA  ALA A 356      11.590  69.201  53.336  1.00 21.46           C  
ANISOU  253  CA  ALA A 356     3368   2254   2532     48   1505   -556       C  
ATOM    254  C   ALA A 356      11.712  69.404  51.822  1.00 19.84           C  
ANISOU  254  C   ALA A 356     2997   2007   2533     57   1348   -515       C  
ATOM    255  O   ALA A 356      12.686  68.968  51.203  1.00 18.20           O  
ANISOU  255  O   ALA A 356     2796   1847   2272     60   1180   -453       O  
ATOM    256  CB  ALA A 356      12.594  70.078  54.064  1.00 22.03           C  
ANISOU  256  CB  ALA A 356     3559   2392   2421     45   1437   -660       C  
ATOM    257  N   ASP A 357      10.716  70.071  51.229  1.00 20.29           N  
ANISOU  257  N   ASP A 357     2909   1975   2826     67   1409   -552       N  
ATOM    258  CA  ASP A 357      10.750  70.444  49.795  1.00 19.63           C  
ANISOU  258  CA  ASP A 357     2677   1853   2928     85   1262   -515       C  
ATOM    259  C   ASP A 357      11.995  71.280  49.461  1.00 18.26           C  
ANISOU  259  C   ASP A 357     2540   1706   2690     87   1110   -546       C  
ATOM    260  O   ASP A 357      12.455  72.053  50.298  1.00 19.19           O  
ANISOU  260  O   ASP A 357     2746   1834   2711     77   1143   -642       O  
ATOM    261  CB  ASP A 357       9.541  71.338  49.423  1.00 22.23           C  
ANISOU  261  CB  ASP A 357     2860   2081   3505    111   1351   -565       C  
ATOM    262  CG  ASP A 357       8.234  70.561  49.222  1.00 23.95           C  
ANISOU  262  CG  ASP A 357     2961   2258   3881    111   1456   -526       C  
ATOM    263  OD1 ASP A 357       8.228  69.334  49.034  1.00 24.25           O  
ANISOU  263  OD1 ASP A 357     3005   2331   3878     89   1436   -451       O  
ATOM    264  OD2 ASP A 357       7.171  71.214  49.254  1.00 27.78           O1-
ANISOU  264  OD2 ASP A 357     3335   2664   4556    133   1564   -581       O1-
ATOM    265  N   LEU A 358      12.524  71.119  48.250  1.00 16.41           N  
ANISOU  265  N   LEU A 358     2239   1482   2514     94    952   -474       N  
ATOM    266  CA  LEU A 358      13.444  72.098  47.653  1.00 16.02           C  
ANISOU  266  CA  LEU A 358     2178   1423   2486     96    832   -498       C  
ATOM    267  C   LEU A 358      12.802  73.486  47.707  1.00 17.67           C  
ANISOU  267  C   LEU A 358     2328   1533   2853    115    912   -576       C  
ATOM    268  O   LEU A 358      11.574  73.625  47.598  1.00 17.50           O  
ANISOU  268  O   LEU A 358     2216   1447   2986    141   1007   -576       O  
ATOM    269  CB  LEU A 358      13.737  71.757  46.183  1.00 14.72           C  
ANISOU  269  CB  LEU A 358     1929   1265   2399    107    690   -399       C  
ATOM    270  CG  LEU A 358      14.553  70.496  45.869  1.00 13.70           C  
ANISOU  270  CG  LEU A 358     1841   1219   2145     92    592   -327       C  
ATOM    271  CD1 LEU A 358      14.226  69.951  44.486  1.00 12.89           C  
ANISOU  271  CD1 LEU A 358     1638   1113   2147    104    510   -244       C  
ATOM    272  CD2 LEU A 358      16.033  70.840  45.993  1.00 13.32           C  
ANISOU  272  CD2 LEU A 358     1863   1217   1980     74    494   -353       C  
ATOM    273  N   GLN A 359      13.635  74.506  47.877  1.00 18.95           N  
ANISOU  273  N   GLN A 359     2531   1675   2993    102    876   -648       N  
ATOM    274  CA  GLN A 359      13.148  75.887  47.874  1.00 21.56           C  
ANISOU  274  CA  GLN A 359     2808   1891   3492    121    950   -724       C  
ATOM    275  C   GLN A 359      12.598  76.321  46.507  1.00 20.20           C  
ANISOU  275  C   GLN A 359     2503   1640   3532    168    893   -629       C  
ATOM    276  O   GLN A 359      11.699  77.165  46.434  1.00 21.41           O  
ANISOU  276  O   GLN A 359     2578   1689   3867    208    975   -656       O  
ATOM    277  CB  GLN A 359      14.244  76.843  48.364  1.00 24.67           C  
ANISOU  277  CB  GLN A 359     3276   2275   3822     86    924   -833       C  
ATOM    278  CG  GLN A 359      14.678  76.526  49.796  1.00 29.89           C  
ANISOU  278  CG  GLN A 359     4071   3022   4263     48    975   -941       C  
ATOM    279  CD  GLN A 359      15.647  77.528  50.414  1.00 34.39           C  
ANISOU  279  CD  GLN A 359     4705   3583   4777      7    954  -1086       C  
ATOM    280  NE2 GLN A 359      16.666  77.946  49.666  1.00 32.52           N  
ANISOU  280  NE2 GLN A 359     4435   3333   4588    -13    831  -1067       N  
ATOM    281  OE1 GLN A 359      15.471  77.917  51.563  1.00 42.42           O  
ANISOU  281  OE1 GLN A 359     5800   4607   5711    -11   1057  -1222       O  
ATOM    282  N   VAL A 360      13.149  75.738  45.445  1.00 18.35           N  
ANISOU  282  N   VAL A 360     2246   1458   3268    169    753   -521       N  
ATOM    283  CA  VAL A 360      12.777  76.039  44.058  1.00 18.03           C  
ANISOU  283  CA  VAL A 360     2103   1369   3379    215    672   -417       C  
ATOM    284  C   VAL A 360      12.547  74.695  43.328  1.00 16.59           C  
ANISOU  284  C   VAL A 360     1883   1273   3146    216    588   -322       C  
ATOM    285  O   VAL A 360      13.429  73.839  43.349  1.00 15.23           O  
ANISOU  285  O   VAL A 360     1779   1186   2822    179    526   -304       O  
ATOM    286  CB  VAL A 360      13.859  76.898  43.320  1.00 18.54           C  
ANISOU  286  CB  VAL A 360     2188   1399   3457    207    586   -387       C  
ATOM    287  CG1 VAL A 360      13.401  77.275  41.901  1.00 19.17           C  
ANISOU  287  CG1 VAL A 360     2179   1430   3675    264    510   -266       C  
ATOM    288  CG2 VAL A 360      14.190  78.182  44.094  1.00 19.72           C  
ANISOU  288  CG2 VAL A 360     2376   1456   3662    191    672   -502       C  
ATOM    289  N   PRO A 361      11.369  74.513  42.683  1.00 16.40           N  
ANISOU  289  N   PRO A 361     1745   1224   3262    261    583   -271       N  
ATOM    290  CA  PRO A 361      11.162  73.279  41.902  1.00 15.70           C  
ANISOU  290  CA  PRO A 361     1613   1212   3140    255    495   -200       C  
ATOM    291  C   PRO A 361      12.235  73.177  40.839  1.00 14.71           C  
ANISOU  291  C   PRO A 361     1526   1136   2928    247    356   -128       C  
ATOM    292  O   PRO A 361      12.675  74.195  40.322  1.00 15.12           O  
ANISOU  292  O   PRO A 361     1584   1141   3020    268    319   -100       O  
ATOM    293  CB  PRO A 361       9.781  73.481  41.242  1.00 16.90           C  
ANISOU  293  CB  PRO A 361     1618   1317   3486    312    486   -169       C  
ATOM    294  CG  PRO A 361       9.107  74.542  42.047  1.00 17.80           C  
ANISOU  294  CG  PRO A 361     1700   1331   3733    343    616   -237       C  
ATOM    295  CD  PRO A 361      10.198  75.416  42.616  1.00 17.85           C  
ANISOU  295  CD  PRO A 361     1823   1306   3653    319    649   -285       C  
ATOM    296  N   ARG A 362      12.662  71.957  40.513  1.00 13.56           N  
ANISOU  296  N   ARG A 362     1405   1075   2673    216    294    -98       N  
ATOM    297  CA  ARG A 362      13.631  71.783  39.449  1.00 13.11           C  
ANISOU  297  CA  ARG A 362     1376   1066   2539    208    177    -38       C  
ATOM    298  C   ARG A 362      13.574  70.359  38.939  1.00 12.45           C  
ANISOU  298  C   ARG A 362     1276   1058   2396    187    121    -13       C  
ATOM    299  O   ARG A 362      13.433  69.426  39.726  1.00 11.64           O  
ANISOU  299  O   ARG A 362     1195    975   2252    159    180    -45       O  
ATOM    300  CB  ARG A 362      15.069  72.129  39.920  1.00 14.04           C  
ANISOU  300  CB  ARG A 362     1594   1195   2546    171    178    -66       C  
ATOM    301  CG  ARG A 362      15.504  71.355  41.168  1.00 15.64           C  
ANISOU  301  CG  ARG A 362     1869   1441   2633    134    233   -125       C  
ATOM    302  CD  ARG A 362      16.254  72.248  42.140  1.00 18.47           C  
ANISOU  302  CD  ARG A 362     2295   1775   2947    114    276   -201       C  
ATOM    303  NE  ARG A 362      17.640  72.414  41.744  1.00 16.70           N  
ANISOU  303  NE  ARG A 362     2107   1580   2658     88    199   -194       N  
ATOM    304  CZ  ARG A 362      18.605  72.913  42.519  1.00 17.30           C  
ANISOU  304  CZ  ARG A 362     2239   1660   2674     57    202   -268       C  
ATOM    305  NH1 ARG A 362      18.362  73.315  43.768  1.00 18.09           N1+
ANISOU  305  NH1 ARG A 362     2383   1746   2745     49    276   -359       N1+
ATOM    306  NH2 ARG A 362      19.828  73.007  42.026  1.00 15.46           N  
ANISOU  306  NH2 ARG A 362     2012   1450   2412     32    133   -260       N  
ATOM    307  N   SER A 363      13.687  70.226  37.617  1.00 12.04           N  
ANISOU  307  N   SER A 363     1194   1041   2339    202     15     46       N  
ATOM    308  CA  SER A 363      13.894  68.949  36.947  1.00 11.31           C  
ANISOU  308  CA  SER A 363     1098   1020   2179    177    -50     58       C  
ATOM    309  C   SER A 363      15.249  69.037  36.258  1.00 10.80           C  
ANISOU  309  C   SER A 363     1105    993   2005    161   -109     91       C  
ATOM    310  O   SER A 363      15.825  70.134  36.127  1.00 10.44           O  
ANISOU  310  O   SER A 363     1092    915   1960    173   -108    115       O  
ATOM    311  CB  SER A 363      12.795  68.713  35.911  1.00 12.39           C  
ANISOU  311  CB  SER A 363     1133   1177   2398    206   -127     79       C  
ATOM    312  OG  SER A 363      12.644  69.883  35.103  1.00 13.17           O  
ANISOU  312  OG  SER A 363     1211   1255   2538    258   -188    138       O  
ATOM    313  N   GLY A 364      15.768  67.894  35.815  1.00 10.28           N  
ANISOU  313  N   GLY A 364     1058    986   1862    134   -148     88       N  
ATOM    314  CA  GLY A 364      17.058  67.869  35.099  1.00 10.28           C  
ANISOU  314  CA  GLY A 364     1114   1023   1769    117   -191    113       C  
ATOM    315  C   GLY A 364      18.255  68.279  35.956  1.00  9.85           C  
ANISOU  315  C   GLY A 364     1123    951   1669     96   -148     92       C  
ATOM    316  O   GLY A 364      19.290  68.696  35.434  1.00  9.65           O  
ANISOU  316  O   GLY A 364     1128    934   1604     85   -167    110       O  
ATOM    317  N   LEU A 365      18.097  68.157  37.270  1.00  9.47           N  
ANISOU  317  N   LEU A 365     1092    881   1624     89    -88     49       N  
ATOM    318  CA  LEU A 365      19.172  68.430  38.258  1.00  9.56           C  
ANISOU  318  CA  LEU A 365     1162    892   1579     70    -63     12       C  
ATOM    319  C   LEU A 365      19.943  67.132  38.538  1.00  9.21           C  
ANISOU  319  C   LEU A 365     1148    897   1454     55    -82      6       C  
ATOM    320  O   LEU A 365      19.522  66.056  38.114  1.00  9.62           O  
ANISOU  320  O   LEU A 365     1181    967   1508     56    -91     24       O  
ATOM    321  CB  LEU A 365      18.549  68.926  39.586  1.00  9.91           C  
ANISOU  321  CB  LEU A 365     1224    898   1643     75     11    -35       C  
ATOM    322  CG  LEU A 365      17.843  67.877  40.484  1.00  9.93           C  
ANISOU  322  CG  LEU A 365     1242    913   1619     75     67    -47       C  
ATOM    323  CD1 LEU A 365      17.739  68.408  41.916  1.00 10.68           C  
ANISOU  323  CD1 LEU A 365     1391    989   1678     74    144   -103       C  
ATOM    324  CD2 LEU A 365      16.467  67.447  39.973  1.00 10.15           C  
ANISOU  324  CD2 LEU A 365     1196    919   1741     88     89    -26       C  
ATOM    325  N   ALA A 366      21.060  67.247  39.252  1.00  9.33           N  
ANISOU  325  N   ALA A 366     1205    929   1411     44    -92    -22       N  
ATOM    326  CA  ALA A 366      21.747  66.060  39.775  1.00  8.82           C  
ANISOU  326  CA  ALA A 366     1171    903   1277     46   -110    -21       C  
ATOM    327  C   ALA A 366      21.850  66.151  41.294  1.00  9.38           C  
ANISOU  327  C   ALA A 366     1301    982   1281     53    -85    -54       C  
ATOM    328  O   ALA A 366      21.863  67.257  41.891  1.00  9.59           O  
ANISOU  328  O   ALA A 366     1343    994   1306     45    -67   -103       O  
ATOM    329  CB  ALA A 366      23.130  65.939  39.111  1.00  8.89           C  
ANISOU  329  CB  ALA A 366     1166    941   1272     37   -166    -22       C  
ATOM    330  N   GLY A 367      21.924  64.989  41.935  1.00  9.35           N  
ANISOU  330  N   GLY A 367     1337   1000   1216     70    -80    -29       N  
ATOM    331  CA  GLY A 367      22.181  64.916  43.368  1.00  9.82           C  
ANISOU  331  CA  GLY A 367     1472   1085   1174     85    -69    -44       C  
ATOM    332  C   GLY A 367      23.547  64.304  43.600  1.00 10.08           C  
ANISOU  332  C   GLY A 367     1521   1165   1143    104   -153    -34       C  
ATOM    333  O   GLY A 367      24.025  63.495  42.790  1.00 10.59           O  
ANISOU  333  O   GLY A 367     1547   1229   1247    111   -187      1       O  
ATOM    334  N   CYS A 368      24.174  64.693  44.709  1.00 11.51           N  
ANISOU  334  N   CYS A 368     1754   1391   1228    114   -192    -74       N  
ATOM    335  CA  CYS A 368      25.392  64.044  45.190  1.00 12.48           C  
ANISOU  335  CA  CYS A 368     1894   1568   1279    147   -286    -59       C  
ATOM    336  C   CYS A 368      25.508  64.258  46.706  1.00 13.43           C  
ANISOU  336  C   CYS A 368     2110   1743   1250    168   -306    -88       C  
ATOM    337  O   CYS A 368      24.746  65.029  47.295  1.00 13.38           O  
ANISOU  337  O   CYS A 368     2149   1729   1206    148   -238   -136       O  
ATOM    338  CB  CYS A 368      26.628  64.541  44.439  1.00 11.97           C  
ANISOU  338  CB  CYS A 368     1744   1520   1284    129   -369   -107       C  
ATOM    339  SG  CYS A 368      26.989  66.287  44.733  1.00 13.62           S  
ANISOU  339  SG  CYS A 368     1930   1735   1511     79   -387   -225       S  
ATOM    340  N   VAL A 369      26.468  63.568  47.336  1.00 14.21           N  
ANISOU  340  N   VAL A 369     2239   1901   1260    215   -400    -58       N  
ATOM    341  CA  VAL A 369      26.669  63.654  48.784  1.00 15.74           C  
ANISOU  341  CA  VAL A 369     2536   2167   1278    246   -442    -77       C  
ATOM    342  C   VAL A 369      28.138  63.975  49.044  1.00 17.29           C  
ANISOU  342  C   VAL A 369     2685   2439   1447    260   -603   -142       C  
ATOM    343  O   VAL A 369      29.012  63.365  48.438  1.00 18.28           O  
ANISOU  343  O   VAL A 369     2732   2564   1648    285   -677   -106       O  
ATOM    344  CB  VAL A 369      26.205  62.354  49.517  1.00 16.86           C  
ANISOU  344  CB  VAL A 369     2787   2308   1311    307   -398     48       C  
ATOM    345  CG1 VAL A 369      26.586  62.355  50.998  1.00 18.81           C  
ANISOU  345  CG1 VAL A 369     3157   2648   1342    352   -461     47       C  
ATOM    346  CG2 VAL A 369      24.696  62.206  49.411  1.00 16.44           C  
ANISOU  346  CG2 VAL A 369     2771   2181   1295    279   -227     84       C  
ATOM    347  N   VAL A 370      28.400  64.930  49.937  1.00 18.23           N  
ANISOU  347  N   VAL A 370     2840   2619   1468    241   -652   -250       N  
ATOM    348  CA  VAL A 370      29.749  65.238  50.416  1.00 19.13           C  
ANISOU  348  CA  VAL A 370     2911   2819   1539    253   -819   -331       C  
ATOM    349  C   VAL A 370      29.665  65.434  51.931  1.00 21.19           C  
ANISOU  349  C   VAL A 370     3304   3175   1572    279   -866   -375       C  
ATOM    350  O   VAL A 370      28.871  66.252  52.423  1.00 21.64           O  
ANISOU  350  O   VAL A 370     3430   3222   1570    237   -775   -452       O  
ATOM    351  CB  VAL A 370      30.377  66.486  49.743  1.00 18.69           C  
ANISOU  351  CB  VAL A 370     2729   2739   1633    177   -847   -466       C  
ATOM    352  CG1 VAL A 370      31.814  66.700  50.234  1.00 20.05           C  
ANISOU  352  CG1 VAL A 370     2833   3000   1786    187  -1025   -557       C  
ATOM    353  CG2 VAL A 370      30.346  66.394  48.215  1.00 16.88           C  
ANISOU  353  CG2 VAL A 370     2392   2419   1602    147   -778   -418       C  
ATOM    354  N   GLY A 371      30.488  64.683  52.664  1.00 22.80           N  
ANISOU  354  N   GLY A 371     3545   3470   1647    353  -1008   -326       N  
ATOM    355  CA  GLY A 371      30.533  64.758  54.129  1.00 26.12           C  
ANISOU  355  CA  GLY A 371     4106   4003   1815    392  -1079   -357       C  
ATOM    356  C   GLY A 371      29.153  64.581  54.750  1.00 26.56           C  
ANISOU  356  C   GLY A 371     4326   4032   1733    394   -904   -295       C  
ATOM    357  O   GLY A 371      28.802  65.295  55.672  1.00 28.32           O  
ANISOU  357  O   GLY A 371     4648   4310   1802    370   -878   -393       O  
ATOM    358  N   GLY A 372      28.378  63.628  54.231  1.00 26.51           N  
ANISOU  358  N   GLY A 372     4341   3938   1794    417   -776   -144       N  
ATOM    359  CA  GLY A 372      27.039  63.334  54.768  1.00 28.46           C  
ANISOU  359  CA  GLY A 372     4725   4145   1943    417   -591    -74       C  
ATOM    360  C   GLY A 372      25.917  64.279  54.346  1.00 27.20           C  
ANISOU  360  C   GLY A 372     4535   3903   1897    335   -422   -164       C  
ATOM    361  O   GLY A 372      24.737  64.009  54.628  1.00 29.03           O  
ANISOU  361  O   GLY A 372     4847   4084   2099    329   -250   -110       O  
ATOM    362  N   LEU A 373      26.273  65.377  53.676  1.00 23.78           N  
ANISOU  362  N   LEU A 373     3980   3449   1608    274   -463   -297       N  
ATOM    363  CA  LEU A 373      25.290  66.358  53.216  1.00 21.99           C  
ANISOU  363  CA  LEU A 373     3711   3136   1509    207   -320   -379       C  
ATOM    364  C   LEU A 373      24.886  66.088  51.786  1.00 19.35           C  
ANISOU  364  C   LEU A 373     3255   2697   1400    188   -262   -310       C  
ATOM    365  O   LEU A 373      25.715  65.729  50.941  1.00 18.49           O  
ANISOU  365  O   LEU A 373     3052   2583   1391    196   -359   -275       O  
ATOM    366  CB  LEU A 373      25.834  67.785  53.365  1.00 22.68           C  
ANISOU  366  CB  LEU A 373     3750   3245   1623    152   -382   -562       C  
ATOM    367  CG  LEU A 373      26.292  68.217  54.754  1.00 24.96           C  
ANISOU  367  CG  LEU A 373     4149   3648   1686    159   -457   -675       C  
ATOM    368  CD1 LEU A 373      27.060  69.529  54.658  1.00 25.59           C  
ANISOU  368  CD1 LEU A 373     4140   3734   1849     96   -542   -863       C  
ATOM    369  CD2 LEU A 373      25.119  68.345  55.728  1.00 26.19           C  
ANISOU  369  CD2 LEU A 373     4452   3806   1692    159   -294   -690       C  
ATOM    370  N   LEU A 374      23.595  66.267  51.528  1.00 17.90           N  
ANISOU  370  N   LEU A 374     3072   2433   1295    163   -104   -296       N  
ATOM    371  CA  LEU A 374      23.018  66.047  50.221  1.00 16.15           C  
ANISOU  371  CA  LEU A 374     2744   2122   1269    146    -48   -239       C  
ATOM    372  C   LEU A 374      23.007  67.370  49.471  1.00 15.45           C  
ANISOU  372  C   LEU A 374     2560   1984   1327     99    -47   -336       C  
ATOM    373  O   LEU A 374      22.560  68.364  50.004  1.00 16.12           O  
ANISOU  373  O   LEU A 374     2670   2053   1402     74     16   -430       O  
ATOM    374  CB  LEU A 374      21.586  65.479  50.376  1.00 15.91           C  
ANISOU  374  CB  LEU A 374     2754   2033   1258    150    117   -170       C  
ATOM    375  CG  LEU A 374      20.796  65.347  49.065  1.00 15.09           C  
ANISOU  375  CG  LEU A 374     2534   1842   1357    129    172   -132       C  
ATOM    376  CD1 LEU A 374      21.342  64.257  48.141  1.00 13.65           C  
ANISOU  376  CD1 LEU A 374     2298   1653   1235    146     97    -43       C  
ATOM    377  CD2 LEU A 374      19.329  65.117  49.384  1.00 15.34           C  
ANISOU  377  CD2 LEU A 374     2587   1816   1426    122    339   -108       C  
ATOM    378  N   TYR A 375      23.501  67.360  48.234  1.00 14.75           N  
ANISOU  378  N   TYR A 375     2366   1865   1374     87   -107   -310       N  
ATOM    379  CA  TYR A 375      23.519  68.547  47.386  1.00 14.27           C  
ANISOU  379  CA  TYR A 375     2219   1745   1458     46   -100   -372       C  
ATOM    380  C   TYR A 375      22.641  68.339  46.163  1.00 13.11           C  
ANISOU  380  C   TYR A 375     2004   1528   1449     46    -41   -298       C  
ATOM    381  O   TYR A 375      22.656  67.260  45.570  1.00 12.43           O  
ANISOU  381  O   TYR A 375     1898   1450   1375     65    -59   -213       O  
ATOM    382  CB  TYR A 375      24.963  68.844  46.928  1.00 14.00           C  
ANISOU  382  CB  TYR A 375     2122   1740   1458     29   -221   -411       C  
ATOM    383  CG  TYR A 375      25.870  69.332  48.040  1.00 15.49           C  
ANISOU  383  CG  TYR A 375     2350   1997   1540     19   -300   -519       C  
ATOM    384  CD1 TYR A 375      26.555  68.419  48.857  1.00 16.20           C  
ANISOU  384  CD1 TYR A 375     2494   2180   1481     60   -394   -494       C  
ATOM    385  CD2 TYR A 375      26.049  70.712  48.282  1.00 15.87           C  
ANISOU  385  CD2 TYR A 375     2377   2015   1638    -29   -289   -649       C  
ATOM    386  CE1 TYR A 375      27.393  68.865  49.886  1.00 17.58           C  
ANISOU  386  CE1 TYR A 375     2701   2434   1544     56   -492   -601       C  
ATOM    387  CE2 TYR A 375      26.888  71.163  49.310  1.00 17.51           C  
ANISOU  387  CE2 TYR A 375     2614   2292   1747    -46   -375   -772       C  
ATOM    388  CZ  TYR A 375      27.558  70.228  50.108  1.00 18.22           C  
ANISOU  388  CZ  TYR A 375     2757   2493   1673     -2   -485   -748       C  
ATOM    389  OH  TYR A 375      28.395  70.637  51.134  1.00 19.65           O  
ANISOU  389  OH  TYR A 375     2965   2761   1740    -13   -595   -874       O  
ATOM    390  N   ALA A 376      21.884  69.385  45.796  1.00 12.78           N  
ANISOU  390  N   ALA A 376     1923   1418   1515     28     27   -334       N  
ATOM    391  CA  ALA A 376      21.108  69.412  44.563  1.00 11.70           C  
ANISOU  391  CA  ALA A 376     1712   1222   1511     32     57   -271       C  
ATOM    392  C   ALA A 376      21.696  70.481  43.663  1.00 11.21           C  
ANISOU  392  C   ALA A 376     1592   1119   1548     11     20   -291       C  
ATOM    393  O   ALA A 376      21.895  71.635  44.081  1.00 11.65           O  
ANISOU  393  O   ALA A 376     1653   1139   1636    -10     41   -371       O  
ATOM    394  CB  ALA A 376      19.634  69.721  44.852  1.00 12.64           C  
ANISOU  394  CB  ALA A 376     1826   1287   1690     43    169   -278       C  
ATOM    395  N   VAL A 377      21.970  70.082  42.422  1.00 10.49           N  
ANISOU  395  N   VAL A 377     1451   1030   1505     13    -24   -222       N  
ATOM    396  CA  VAL A 377      22.846  70.867  41.542  1.00 10.84           C  
ANISOU  396  CA  VAL A 377     1454   1048   1615    -11    -59   -224       C  
ATOM    397  C   VAL A 377      22.143  71.124  40.224  1.00 10.43           C  
ANISOU  397  C   VAL A 377     1359    952   1651      3    -44   -148       C  
ATOM    398  O   VAL A 377      21.714  70.198  39.553  1.00  9.19           O  
ANISOU  398  O   VAL A 377     1188    825   1479     21    -62    -89       O  
ATOM    399  CB  VAL A 377      24.227  70.170  41.296  1.00 10.98           C  
ANISOU  399  CB  VAL A 377     1461   1126   1585    -24   -133   -221       C  
ATOM    400  CG1 VAL A 377      25.243  71.185  40.785  1.00 11.71           C  
ANISOU  400  CG1 VAL A 377     1514   1185   1750    -63   -145   -256       C  
ATOM    401  CG2 VAL A 377      24.777  69.522  42.571  1.00 11.11           C  
ANISOU  401  CG2 VAL A 377     1522   1207   1491    -16   -176   -268       C  
ATOM    402  N   GLY A 378      22.028  72.402  39.856  1.00 11.40           N  
ANISOU  402  N   GLY A 378     1463   1001   1867     -2    -12   -153       N  
ATOM    403  CA  GLY A 378      21.482  72.773  38.537  1.00 10.84           C  
ANISOU  403  CA  GLY A 378     1360    891   1868     21    -11    -65       C  
ATOM    404  C   GLY A 378      20.039  72.354  38.304  1.00 10.31           C  
ANISOU  404  C   GLY A 378     1267    824   1826     64     -5    -19       C  
ATOM    405  O   GLY A 378      19.233  72.300  39.247  1.00 10.53           O  
ANISOU  405  O   GLY A 378     1296    838   1867     76     41    -64       O  
ATOM    406  N   GLY A 379      19.728  72.062  37.043  1.00  9.89           N  
ANISOU  406  N   GLY A 379     1190    789   1779     86    -48     60       N  
ATOM    407  CA  GLY A 379      18.340  71.758  36.606  1.00 10.42           C  
ANISOU  407  CA  GLY A 379     1209    859   1891    128    -63    100       C  
ATOM    408  C   GLY A 379      17.634  72.942  35.970  1.00 11.62           C  
ANISOU  408  C   GLY A 379     1330    941   2145    172    -63    157       C  
ATOM    409  O   GLY A 379      18.274  73.856  35.452  1.00 11.82           O  
ANISOU  409  O   GLY A 379     1380    921   2191    172    -58    198       O  
ATOM    410  N   ARG A 380      16.298  72.924  36.010  1.00 12.14           N  
ANISOU  410  N   ARG A 380     1335    988   2289    215    -63    165       N  
ATOM    411  CA  ARG A 380      15.484  73.986  35.408  1.00 13.08           C  
ANISOU  411  CA  ARG A 380     1409   1039   2522    276    -76    230       C  
ATOM    412  C   ARG A 380      14.150  73.930  36.090  1.00 13.95           C  
ANISOU  412  C   ARG A 380     1443   1118   2740    308    -38    187       C  
ATOM    413  O   ARG A 380      13.646  72.839  36.381  1.00 13.34           O  
ANISOU  413  O   ARG A 380     1333   1097   2638    291    -41    148       O  
ATOM    414  CB  ARG A 380      15.300  73.763  33.895  1.00 13.86           C  
ANISOU  414  CB  ARG A 380     1495   1193   2579    311   -180    329       C  
ATOM    415  CG  ARG A 380      14.229  74.592  33.159  1.00 15.65           C  
ANISOU  415  CG  ARG A 380     1662   1374   2911    395   -231    413       C  
ATOM    416  CD  ARG A 380      14.331  74.169  31.698  1.00 17.73           C  
ANISOU  416  CD  ARG A 380     1945   1725   3067    416   -345    499       C  
ATOM    417  NE  ARG A 380      13.458  74.838  30.749  1.00 23.48           N  
ANISOU  417  NE  ARG A 380     2633   2440   3848    503   -430    603       N  
ATOM    418  CZ  ARG A 380      13.813  75.801  29.891  1.00 23.26           C  
ANISOU  418  CZ  ARG A 380     2663   2373   3801    548   -448    726       C  
ATOM    419  NH1 ARG A 380      15.058  76.270  29.816  1.00 21.95           N1+
ANISOU  419  NH1 ARG A 380     2593   2167   3579    504   -373    753       N1+
ATOM    420  NH2 ARG A 380      12.889  76.310  29.083  1.00 27.01           N  
ANISOU  420  NH2 ARG A 380     3096   2844   4323    642   -543    826       N  
ATOM    421  N   ASN A 381      13.576  75.099  36.344  1.00 14.82           N  
ANISOU  421  N   ASN A 381     1519   1128   2984    354     12    193       N  
ATOM    422  CA  ASN A 381      12.213  75.143  36.841  1.00 16.82           C  
ANISOU  422  CA  ASN A 381     1679   1342   3370    394     53    158       C  
ATOM    423  C   ASN A 381      11.266  75.379  35.675  1.00 18.94           C  
ANISOU  423  C   ASN A 381     1857   1611   3729    473    -48    252       C  
ATOM    424  O   ASN A 381      11.155  76.506  35.181  1.00 19.03           O  
ANISOU  424  O   ASN A 381     1860   1543   3827    534    -63    324       O  
ATOM    425  CB  ASN A 381      12.053  76.221  37.902  1.00 17.54           C  
ANISOU  425  CB  ASN A 381     1775   1321   3569    403    177     91       C  
ATOM    426  CG  ASN A 381      10.656  76.237  38.513  1.00 18.68           C  
ANISOU  426  CG  ASN A 381     1818   1421   3859    441    248     40       C  
ATOM    427  ND2 ASN A 381      10.393  77.256  39.304  1.00 19.84           N  
ANISOU  427  ND2 ASN A 381     1959   1460   4120    460    360    -20       N  
ATOM    428  OD1 ASN A 381       9.828  75.343  38.273  1.00 19.20           O  
ANISOU  428  OD1 ASN A 381     1805   1544   3946    451    211     46       O  
ATOM    429  N   ASN A 382      10.596  74.307  35.252  1.00 20.07           N  
ANISOU  429  N   ASN A 382     1933   1839   3854    473   -121    247       N  
ATOM    430  CA  ASN A 382       9.508  74.376  34.275  1.00 23.95           C  
ANISOU  430  CA  ASN A 382     2313   2348   4439    547   -233    309       C  
ATOM    431  C   ASN A 382       8.214  74.537  35.037  1.00 25.46           C  
ANISOU  431  C   ASN A 382     2377   2476   4821    580   -163    247       C  
ATOM    432  O   ASN A 382       7.708  73.579  35.597  1.00 24.44           O  
ANISOU  432  O   ASN A 382     2194   2381   4710    537   -117    168       O  
ATOM    433  CB  ASN A 382       9.448  73.093  33.429  1.00 24.96           C  
ANISOU  433  CB  ASN A 382     2423   2602   4459    518   -349    308       C  
ATOM    434  CG  ASN A 382      10.655  72.924  32.551  1.00 25.91           C  
ANISOU  434  CG  ASN A 382     2660   2787   4397    491   -414    367       C  
ATOM    435  ND2 ASN A 382      11.398  71.836  32.755  1.00 27.04           N  
ANISOU  435  ND2 ASN A 382     2862   2994   4418    414   -393    311       N  
ATOM    436  OD1 ASN A 382      10.927  73.762  31.694  1.00 31.49           O  
ANISOU  436  OD1 ASN A 382     3406   3481   5078    542   -473    468       O  
ATOM    437  N   SER A 383       7.678  75.753  35.059  1.00 27.84           N  
ANISOU  437  N   SER A 383     2626   2675   5277    659   -140    285       N  
ATOM    438  CA  SER A 383       6.477  76.046  35.822  1.00 33.27           C  
ANISOU  438  CA  SER A 383     3185   3285   6171    697    -50    220       C  
ATOM    439  C   SER A 383       5.451  76.713  34.895  1.00 36.35           C  
ANISOU  439  C   SER A 383     3440   3644   6727    814   -168    307       C  
ATOM    440  O   SER A 383       5.829  77.178  33.807  1.00 35.57           O  
ANISOU  440  O   SER A 383     3387   3563   6564    867   -295    427       O  
ATOM    441  CB  SER A 383       6.825  76.958  37.005  1.00 34.70           C  
ANISOU  441  CB  SER A 383     3429   3350   6405    682    124    155       C  
ATOM    442  OG  SER A 383       6.961  78.309  36.581  1.00 38.02           O  
ANISOU  442  OG  SER A 383     3861   3665   6919    756    111    234       O  
ATOM    443  N   PRO A 384       4.161  76.764  35.307  1.00 40.85           N  
ANISOU  443  N   PRO A 384     3845   4166   7509    860   -126    252       N  
ATOM    444  CA  PRO A 384       3.197  77.538  34.490  1.00 45.59           C  
ANISOU  444  CA  PRO A 384     4307   4723   8292    989   -244    338       C  
ATOM    445  C   PRO A 384       3.541  79.040  34.368  1.00 47.34           C  
ANISOU  445  C   PRO A 384     4587   4812   8588   1071   -214    432       C  
ATOM    446  O   PRO A 384       3.098  79.686  33.419  1.00 54.15           O  
ANISOU  446  O   PRO A 384     5390   5653   9532   1184   -347    555       O  
ATOM    447  CB  PRO A 384       1.862  77.330  35.216  1.00 45.83           C  
ANISOU  447  CB  PRO A 384     4146   4709   8558   1007   -157    235       C  
ATOM    448  CG  PRO A 384       2.220  76.912  36.603  1.00 44.70           C  
ANISOU  448  CG  PRO A 384     4081   4537   8366    901     60    107       C  
ATOM    449  CD  PRO A 384       3.509  76.154  36.485  1.00 41.07           C  
ANISOU  449  CD  PRO A 384     3801   4175   7628    804     31    118       C  
ATOM    450  N   ASP A 385       4.318  79.566  35.319  1.00 47.80           N  
ANISOU  450  N   ASP A 385     4763   4781   8618   1016    -44    374       N  
ATOM    451  CA  ASP A 385       4.786  80.963  35.331  1.00 49.68           C  
ANISOU  451  CA  ASP A 385     5069   4874   8933   1069     16    438       C  
ATOM    452  C   ASP A 385       6.049  81.232  34.497  1.00 47.70           C  
ANISOU  452  C   ASP A 385     4979   4649   8496   1048    -59    553       C  
ATOM    453  O   ASP A 385       6.501  82.381  34.406  1.00 48.55           O  
ANISOU  453  O   ASP A 385     5149   4628   8670   1085     -8    618       O  
ATOM    454  CB  ASP A 385       5.035  81.410  36.779  1.00 56.75           C  
ANISOU  454  CB  ASP A 385     6010   5663   9888   1008    238    293       C  
ATOM    455  CG  ASP A 385       3.874  82.201  37.358  1.00 66.53           C  
ANISOU  455  CG  ASP A 385     7107   6762  11409   1092    345    239       C  
ATOM    456  OD1 ASP A 385       2.750  81.653  37.462  1.00 73.91           O  
ANISOU  456  OD1 ASP A 385     7887   7732  12464   1123    336    197       O  
ATOM    457  OD2 ASP A 385       4.090  83.380  37.714  1.00 72.51           O1-
ANISOU  457  OD2 ASP A 385     7899   7366  12286   1125    450    232       O1-
ATOM    458  N   GLY A 386       6.611  80.184  33.892  1.00 42.55           N  
ANISOU  458  N   GLY A 386     4389   4151   7626    986   -165    575       N  
ATOM    459  CA  GLY A 386       7.816  80.308  33.070  1.00 39.67           C  
ANISOU  459  CA  GLY A 386     4171   3824   7078    958   -223    675       C  
ATOM    460  C   GLY A 386       8.811  79.177  33.242  1.00 36.52           C  
ANISOU  460  C   GLY A 386     3870   3550   6456    837   -218    605       C  
ATOM    461  O   GLY A 386       8.604  78.258  34.051  1.00 35.42           O  
ANISOU  461  O   GLY A 386     3697   3467   6293    771   -167    483       O  
ATOM    462  N   ASN A 387       9.897  79.251  32.470  1.00 32.79           N  
ANISOU  462  N   ASN A 387     3517   3113   5829    810   -261    689       N  
ATOM    463  CA  ASN A 387      10.920  78.215  32.412  1.00 27.50           C  
ANISOU  463  CA  ASN A 387     2936   2561   4953    709   -271    642       C  
ATOM    464  C   ASN A 387      12.288  78.848  32.723  1.00 24.94           C  
ANISOU  464  C   ASN A 387     2730   2168   4577    648   -170    638       C  
ATOM    465  O   ASN A 387      12.757  79.700  31.971  1.00 26.15           O  
ANISOU  465  O   ASN A 387     2943   2261   4733    680   -178    753       O  
ATOM    466  CB  ASN A 387      10.947  77.579  31.015  1.00 30.33           C  
ANISOU  466  CB  ASN A 387     3313   3045   5165    732   -426    738       C  
ATOM    467  CG  ASN A 387       9.832  76.551  30.769  1.00 35.91           C  
ANISOU  467  CG  ASN A 387     3904   3857   5883    752   -535    693       C  
ATOM    468  ND2 ASN A 387       8.812  76.525  31.614  1.00 32.66           N  
ANISOU  468  ND2 ASN A 387     3373   3397   5639    771   -488    613       N  
ATOM    469  OD1 ASN A 387       9.909  75.783  29.802  1.00 43.71           O  
ANISOU  469  OD1 ASN A 387     4909   4967   6732    746   -655    722       O  
ATOM    470  N   THR A 388      12.925  78.447  33.815  1.00 20.29           N  
ANISOU  470  N   THR A 388     2176   1587   3946    559    -78    509       N  
ATOM    471  CA  THR A 388      14.175  79.103  34.232  1.00 19.42           C  
ANISOU  471  CA  THR A 388     2154   1408   3816    498     11    478       C  
ATOM    472  C   THR A 388      15.228  78.053  34.535  1.00 16.87           C  
ANISOU  472  C   THR A 388     1889   1194   3326    404      8    405       C  
ATOM    473  O   THR A 388      15.056  77.264  35.472  1.00 16.07           O  
ANISOU  473  O   THR A 388     1772   1144   3190    367     33    300       O  
ATOM    474  CB  THR A 388      13.939  79.985  35.471  1.00 20.74           C  
ANISOU  474  CB  THR A 388     2301   1447   4132    493    137    376       C  
ATOM    475  CG2 THR A 388      15.171  80.846  35.794  1.00 21.38           C  
ANISOU  475  CG2 THR A 388     2458   1441   4224    432    219    339       C  
ATOM    476  OG1 THR A 388      12.854  80.874  35.198  1.00 21.97           O  
ANISOU  476  OG1 THR A 388     2384   1497   4466    591    141    442       O  
ATOM    477  N   ASP A 389      16.306  78.050  33.744  1.00 15.73           N  
ANISOU  477  N   ASP A 389     1812   1078   3086    372    -16    466       N  
ATOM    478  CA  ASP A 389      17.432  77.133  33.974  1.00 14.32           C  
ANISOU  478  CA  ASP A 389     1681    991   2769    290    -16    400       C  
ATOM    479  C   ASP A 389      18.107  77.561  35.260  1.00 14.32           C  
ANISOU  479  C   ASP A 389     1699    932   2810    231     71    278       C  
ATOM    480  O   ASP A 389      18.158  78.755  35.560  1.00 15.21           O  
ANISOU  480  O   ASP A 389     1813    924   3042    238    141    268       O  
ATOM    481  CB  ASP A 389      18.446  77.168  32.826  1.00 13.84           C  
ANISOU  481  CB  ASP A 389     1679    958   2621    270    -38    487       C  
ATOM    482  CG  ASP A 389      17.864  76.690  31.527  1.00 14.38           C  
ANISOU  482  CG  ASP A 389     1748   1105   2611    324   -134    596       C  
ATOM    483  OD1 ASP A 389      17.252  75.617  31.529  1.00 14.24           O  
ANISOU  483  OD1 ASP A 389     1692   1181   2537    329   -201    558       O  
ATOM    484  OD2 ASP A 389      18.015  77.380  30.508  1.00 15.18           O1-
ANISOU  484  OD2 ASP A 389     1891   1173   2704    359   -142    717       O1-
ATOM    485  N   SER A 390      18.617  76.588  36.000  1.00 13.00           N  
ANISOU  485  N   SER A 390     1546    851   2544    179     66    187       N  
ATOM    486  CA  SER A 390      19.172  76.831  37.329  1.00 13.21           C  
ANISOU  486  CA  SER A 390     1592    852   2575    128    125     60       C  
ATOM    487  C   SER A 390      20.688  76.742  37.346  1.00 12.31           C  
ANISOU  487  C   SER A 390     1511    768   2398     63    117     23       C  
ATOM    488  O   SER A 390      21.269  75.792  36.806  1.00 12.15           O  
ANISOU  488  O   SER A 390     1500    837   2280     47     64     54       O  
ATOM    489  CB  SER A 390      18.672  75.754  38.295  1.00 12.75           C  
ANISOU  489  CB  SER A 390     1531    873   2441    123    122    -12       C  
ATOM    490  OG  SER A 390      19.213  75.993  39.586  1.00 13.53           O  
ANISOU  490  OG  SER A 390     1663    963   2514     80    170   -131       O  
ATOM    491  N   SER A 391      21.322  77.728  37.965  1.00 12.95           N  
ANISOU  491  N   SER A 391     1602    768   2550     23    173    -56       N  
ATOM    492  CA  SER A 391      22.753  77.620  38.318  1.00 12.91           C  
ANISOU  492  CA  SER A 391     1606    796   2501    -47    162   -133       C  
ATOM    493  C   SER A 391      22.923  77.305  39.832  1.00 13.30           C  
ANISOU  493  C   SER A 391     1671    896   2486    -75    155   -277       C  
ATOM    494  O   SER A 391      24.038  77.469  40.386  1.00 14.09           O  
ANISOU  494  O   SER A 391     1771   1012   2571   -132    140   -373       O  
ATOM    495  CB  SER A 391      23.448  78.942  37.999  1.00 13.52           C  
ANISOU  495  CB  SER A 391     1677    751   2710    -85    224   -140       C  
ATOM    496  OG  SER A 391      22.930  79.935  38.853  1.00 14.38           O  
ANISOU  496  OG  SER A 391     1784    758   2922    -83    289   -226       O  
ATOM    497  N   ALA A 392      21.833  76.867  40.478  1.00 13.09           N  
ANISOU  497  N   ALA A 392     1657    897   2420    -37    167   -293       N  
ATOM    498  CA  ALA A 392      21.784  76.799  41.941  1.00 13.76           C  
ANISOU  498  CA  ALA A 392     1776   1011   2441    -56    188   -421       C  
ATOM    499  C   ALA A 392      22.494  75.565  42.456  1.00 12.77           C  
ANISOU  499  C   ALA A 392     1680   1013   2159    -71    115   -442       C  
ATOM    500  O   ALA A 392      22.444  74.511  41.827  1.00 11.95           O  
ANISOU  500  O   ALA A 392     1568    973   2000    -49     69   -354       O  
ATOM    501  CB  ALA A 392      20.363  76.832  42.460  1.00 14.21           C  
ANISOU  501  CB  ALA A 392     1837   1039   2525    -11    256   -428       C  
ATOM    502  N   LEU A 393      23.142  75.739  43.603  1.00 13.42           N  
ANISOU  502  N   LEU A 393     1796   1129   2174   -106    102   -565       N  
ATOM    503  CA  LEU A 393      23.636  74.624  44.403  1.00 13.16           C  
ANISOU  503  CA  LEU A 393     1804   1216   1979   -103     34   -589       C  
ATOM    504  C   LEU A 393      22.974  74.792  45.764  1.00 13.97           C  
ANISOU  504  C   LEU A 393     1974   1333   2002    -97     89   -682       C  
ATOM    505  O   LEU A 393      23.122  75.842  46.392  1.00 15.32           O  
ANISOU  505  O   LEU A 393     2156   1457   2208   -129    124   -804       O  
ATOM    506  CB  LEU A 393      25.167  74.690  44.555  1.00 13.28           C  
ANISOU  506  CB  LEU A 393     1798   1278   1971   -147    -53   -657       C  
ATOM    507  CG  LEU A 393      25.716  73.585  45.470  1.00 13.33           C  
ANISOU  507  CG  LEU A 393     1848   1409   1808   -130   -139   -677       C  
ATOM    508  CD1 LEU A 393      25.516  72.196  44.864  1.00 12.28           C  
ANISOU  508  CD1 LEU A 393     1716   1325   1625    -87   -165   -545       C  
ATOM    509  CD2 LEU A 393      27.176  73.858  45.801  1.00 13.89           C  
ANISOU  509  CD2 LEU A 393     1881   1523   1874   -172   -234   -775       C  
ATOM    510  N   ASP A 394      22.250  73.766  46.208  1.00 13.73           N  
ANISOU  510  N   ASP A 394     1990   1359   1868    -61    110   -631       N  
ATOM    511  CA  ASP A 394      21.609  73.788  47.531  1.00 15.25           C  
ANISOU  511  CA  ASP A 394     2262   1574   1958    -54    180   -708       C  
ATOM    512  C   ASP A 394      21.955  72.547  48.325  1.00 15.17           C  
ANISOU  512  C   ASP A 394     2329   1679   1755    -35    128   -679       C  
ATOM    513  O   ASP A 394      22.105  71.468  47.751  1.00 14.07           O  
ANISOU  513  O   ASP A 394     2172   1575   1599    -13     81   -569       O  
ATOM    514  CB  ASP A 394      20.098  73.907  47.379  1.00 15.79           C  
ANISOU  514  CB  ASP A 394     2312   1571   2116    -25    303   -668       C  
ATOM    515  CG  ASP A 394      19.714  75.197  46.653  1.00 16.50           C  
ANISOU  515  CG  ASP A 394     2330   1538   2401    -28    352   -688       C  
ATOM    516  OD1 ASP A 394      19.680  76.232  47.298  1.00 17.84           O  
ANISOU  516  OD1 ASP A 394     2517   1652   2608    -48    411   -804       O  
ATOM    517  OD2 ASP A 394      19.457  75.141  45.434  1.00 17.87           O1-
ANISOU  517  OD2 ASP A 394     2434   1671   2685     -8    328   -583       O1-
ATOM    518  N   CYS A 395      22.072  72.734  49.638  1.00 16.96           N  
ANISOU  518  N   CYS A 395     2646   1959   1839    -42    143   -779       N  
ATOM    519  CA  CYS A 395      22.570  71.709  50.553  1.00 18.12           C  
ANISOU  519  CA  CYS A 395     2885   2222   1777    -19     78   -756       C  
ATOM    520  C   CYS A 395      21.481  71.300  51.546  1.00 18.36           C  
ANISOU  520  C   CYS A 395     3020   2268   1688      5    206   -746       C  
ATOM    521  O   CYS A 395      20.894  72.152  52.203  1.00 18.70           O  
ANISOU  521  O   CYS A 395     3101   2280   1723    -13    306   -854       O  
ATOM    522  CB  CYS A 395      23.781  72.251  51.326  1.00 20.95           C  
ANISOU  522  CB  CYS A 395     3273   2655   2031    -44    -36   -888       C  
ATOM    523  SG  CYS A 395      24.586  70.974  52.323  1.00 25.31           S  
ANISOU  523  SG  CYS A 395     3928   3360   2329      3   -161   -838       S  
ATOM    524  N   TYR A 396      21.226  69.995  51.637  1.00 17.56           N  
ANISOU  524  N   TYR A 396     2965   2206   1503     41    215   -620       N  
ATOM    525  CA  TYR A 396      20.261  69.430  52.595  1.00 18.17           C  
ANISOU  525  CA  TYR A 396     3150   2296   1457     62    349   -588       C  
ATOM    526  C   TYR A 396      21.016  68.715  53.707  1.00 19.34           C  
ANISOU  526  C   TYR A 396     3432   2563   1352     91    275   -569       C  
ATOM    527  O   TYR A 396      21.835  67.821  53.432  1.00 18.91           O  
ANISOU  527  O   TYR A 396     3372   2555   1259    122    152   -476       O  
ATOM    528  CB  TYR A 396      19.277  68.451  51.910  1.00 16.89           C  
ANISOU  528  CB  TYR A 396     2940   2072   1405     79    440   -453       C  
ATOM    529  CG  TYR A 396      18.312  67.766  52.872  1.00 17.90           C  
ANISOU  529  CG  TYR A 396     3173   2204   1424     93    598   -408       C  
ATOM    530  CD1 TYR A 396      17.158  68.429  53.345  1.00 18.70           C  
ANISOU  530  CD1 TYR A 396     3283   2250   1573     76    773   -480       C  
ATOM    531  CD2 TYR A 396      18.544  66.456  53.314  1.00 18.34           C  
ANISOU  531  CD2 TYR A 396     3318   2307   1343    126    587   -289       C  
ATOM    532  CE1 TYR A 396      16.277  67.802  54.224  1.00 19.97           C  
ANISOU  532  CE1 TYR A 396     3539   2409   1640     84    942   -439       C  
ATOM    533  CE2 TYR A 396      17.661  65.826  54.195  1.00 19.61           C  
ANISOU  533  CE2 TYR A 396     3584   2459   1408    136    753   -234       C  
ATOM    534  CZ  TYR A 396      16.532  66.497  54.648  1.00 20.46           C  
ANISOU  534  CZ  TYR A 396     3698   2518   1557    111    935   -312       C  
ATOM    535  OH  TYR A 396      15.663  65.860  55.523  1.00 21.78           O  
ANISOU  535  OH  TYR A 396     3969   2674   1634    115   1122   -258       O  
ATOM    536  N   ASN A 397      20.725  69.120  54.940  1.00 21.34           N  
ANISOU  536  N   ASN A 397     3809   2863   1436     89    350   -656       N  
ATOM    537  CA  ASN A 397      21.247  68.462  56.135  1.00 23.18           C  
ANISOU  537  CA  ASN A 397     4199   3217   1391    125    296   -629       C  
ATOM    538  C   ASN A 397      20.204  67.505  56.740  1.00 24.01           C  
ANISOU  538  C   ASN A 397     4418   3310   1395    154    470   -509       C  
ATOM    539  O   ASN A 397      19.200  67.960  57.287  1.00 24.86           O  
ANISOU  539  O   ASN A 397     4578   3382   1487    133    650   -571       O  
ATOM    540  CB  ASN A 397      21.738  69.498  57.152  1.00 24.86           C  
ANISOU  540  CB  ASN A 397     4493   3510   1442    102    250   -812       C  
ATOM    541  CG  ASN A 397      22.502  68.873  58.320  1.00 26.98           C  
ANISOU  541  CG  ASN A 397     4919   3930   1402    149    137   -790       C  
ATOM    542  ND2 ASN A 397      23.014  69.714  59.199  1.00 28.53           N  
ANISOU  542  ND2 ASN A 397     5184   4216   1441    128     68   -962       N  
ATOM    543  OD1 ASN A 397      22.628  67.656  58.424  1.00 27.38           O  
ANISOU  543  OD1 ASN A 397     5028   4015   1360    205    108   -622       O  
ATOM    544  N   PRO A 398      20.438  66.174  56.643  1.00 24.15           N  
ANISOU  544  N   PRO A 398     4471   3343   1362    201    430   -340       N  
ATOM    545  CA  PRO A 398      19.495  65.206  57.224  1.00 25.51           C  
ANISOU  545  CA  PRO A 398     4753   3489   1450    224    607   -215       C  
ATOM    546  C   PRO A 398      19.319  65.385  58.727  1.00 28.72           C  
ANISOU  546  C   PRO A 398     5359   3984   1569    237    692   -257       C  
ATOM    547  O   PRO A 398      18.264  65.053  59.268  1.00 30.41           O  
ANISOU  547  O   PRO A 398     5657   4158   1739    233    905   -210       O  
ATOM    548  CB  PRO A 398      20.134  63.850  56.907  1.00 24.94           C  
ANISOU  548  CB  PRO A 398     4689   3426   1361    276    504    -41       C  
ATOM    549  CG  PRO A 398      21.011  64.116  55.719  1.00 23.09           C  
ANISOU  549  CG  PRO A 398     4289   3178   1306    266    326    -77       C  
ATOM    550  CD  PRO A 398      21.567  65.481  55.986  1.00 23.32           C  
ANISOU  550  CD  PRO A 398     4301   3268   1293    235    238   -255       C  
ATOM    551  N   MET A 399      20.342  65.906  59.395  1.00 30.99           N  
ANISOU  551  N   MET A 399     5719   4394   1662    252    529   -353       N  
ATOM    552  CA  MET A 399      20.277  66.136  60.844  1.00 34.84           C  
ANISOU  552  CA  MET A 399     6410   4990   1838    267    584   -414       C  
ATOM    553  C   MET A 399      19.277  67.220  61.249  1.00 34.63           C  
ANISOU  553  C   MET A 399     6401   4919   1838    208    785   -578       C  
ATOM    554  O   MET A 399      18.740  67.183  62.353  1.00 36.58           O  
ANISOU  554  O   MET A 399     6821   5215   1863    215    934   -595       O  
ATOM    555  CB  MET A 399      21.669  66.428  61.399  1.00 37.95           C  
ANISOU  555  CB  MET A 399     6857   5535   2027    296    329   -492       C  
ATOM    556  CG  MET A 399      22.657  65.278  61.233  1.00 42.06           C  
ANISOU  556  CG  MET A 399     7383   6111   2488    371    138   -320       C  
ATOM    557  SD  MET A 399      22.159  63.775  62.111  1.00 53.64           S  
ANISOU  557  SD  MET A 399     9065   7596   3720    453    263    -73       S  
ATOM    558  CE  MET A 399      21.356  62.805  60.823  1.00 46.42           C  
ANISOU  558  CE  MET A 399     8005   6492   3140    439    409     95       C  
ATOM    559  N   THR A 400      19.038  68.177  60.352  1.00 32.30           N  
ANISOU  559  N   THR A 400     5932   4529   1813    157    796   -696       N  
ATOM    560  CA  THR A 400      18.154  69.304  60.628  1.00 32.76           C  
ANISOU  560  CA  THR A 400     5978   4525   1943    108    974   -863       C  
ATOM    561  C   THR A 400      16.883  69.293  59.772  1.00 31.14           C  
ANISOU  561  C   THR A 400     5634   4164   2034     87   1161   -813       C  
ATOM    562  O   THR A 400      15.925  69.990  60.087  1.00 32.22           O  
ANISOU  562  O   THR A 400     5767   4237   2238     60   1354   -917       O  
ATOM    563  CB  THR A 400      18.872  70.655  60.442  1.00 32.81           C  
ANISOU  563  CB  THR A 400     5904   4541   2021     68    845  -1069       C  
ATOM    564  CG2 THR A 400      20.115  70.757  61.325  1.00 34.54           C  
ANISOU  564  CG2 THR A 400     6242   4922   1960     80    647  -1152       C  
ATOM    565  OG1 THR A 400      19.237  70.819  59.070  1.00 29.97           O  
ANISOU  565  OG1 THR A 400     5349   4097   1942     55    731  -1032       O  
ATOM    566  N   ASN A 401      16.887  68.501  58.700  1.00 29.04           N  
ANISOU  566  N   ASN A 401     5249   3838   1948    102   1102   -665       N  
ATOM    567  CA  ASN A 401      15.811  68.484  57.699  1.00 27.36           C  
ANISOU  567  CA  ASN A 401     4875   3487   2034     83   1223   -623       C  
ATOM    568  C   ASN A 401      15.587  69.873  57.063  1.00 27.16           C  
ANISOU  568  C   ASN A 401     4708   3383   2228     52   1222   -770       C  
ATOM    569  O   ASN A 401      14.455  70.271  56.811  1.00 27.27           O  
ANISOU  569  O   ASN A 401     4637   3297   2427     40   1384   -801       O  
ATOM    570  CB  ASN A 401      14.512  67.892  58.301  1.00 28.59           C  
ANISOU  570  CB  ASN A 401     5092   3594   2176     82   1481   -563       C  
ATOM    571  CG  ASN A 401      13.414  67.672  57.264  1.00 27.35           C  
ANISOU  571  CG  ASN A 401     4755   3305   2331     67   1585   -510       C  
ATOM    572  ND2 ASN A 401      12.168  67.963  57.665  1.00 28.53           N  
ANISOU  572  ND2 ASN A 401     4887   3384   2568     48   1821   -562       N  
ATOM    573  OD1 ASN A 401      13.668  67.251  56.131  1.00 24.80           O  
ANISOU  573  OD1 ASN A 401     4307   2948   2168     71   1459   -432       O  
ATOM    574  N   GLN A 402      16.684  70.592  56.812  1.00 26.75           N  
ANISOU  574  N   GLN A 402     4628   3370   2165     42   1041   -855       N  
ATOM    575  CA  GLN A 402      16.645  71.932  56.203  1.00 26.32           C  
ANISOU  575  CA  GLN A 402     4452   3231   2318     14   1028   -984       C  
ATOM    576  C   GLN A 402      17.558  72.027  54.981  1.00 23.83           C  
ANISOU  576  C   GLN A 402     4010   2899   2145     10    835   -939       C  
ATOM    577  O   GLN A 402      18.636  71.426  54.943  1.00 23.79           O  
ANISOU  577  O   GLN A 402     4037   2981   2022     21    673   -885       O  
ATOM    578  CB  GLN A 402      16.999  73.014  57.221  1.00 29.54           C  
ANISOU  578  CB  GLN A 402     4951   3680   2593    -14   1046  -1182       C  
ATOM    579  CG  GLN A 402      15.866  73.308  58.201  1.00 34.07           C  
ANISOU  579  CG  GLN A 402     5611   4226   3107    -18   1285  -1265       C  
ATOM    580  CD  GLN A 402      16.307  74.066  59.431  1.00 38.19           C  
ANISOU  580  CD  GLN A 402     6275   4827   3408    -42   1298  -1456       C  
ATOM    581  NE2 GLN A 402      15.351  74.379  60.294  1.00 41.67           N  
ANISOU  581  NE2 GLN A 402     6798   5245   3790    -49   1522  -1547       N  
ATOM    582  OE1 GLN A 402      17.487  74.371  59.611  1.00 41.10           O  
ANISOU  582  OE1 GLN A 402     6675   5278   3663    -58   1115  -1535       O  
ATOM    583  N   TRP A 403      17.103  72.785  53.990  1.00 22.16           N  
ANISOU  583  N   TRP A 403     3659   2574   2187      1    859   -954       N  
ATOM    584  CA  TRP A 403      17.884  73.135  52.803  1.00 20.41           C  
ANISOU  584  CA  TRP A 403     3322   2320   2113     -8    710   -927       C  
ATOM    585  C   TRP A 403      18.521  74.499  53.048  1.00 21.56           C  
ANISOU  585  C   TRP A 403     3462   2439   2291    -44    676  -1092       C  
ATOM    586  O   TRP A 403      17.862  75.406  53.580  1.00 22.60           O  
ANISOU  586  O   TRP A 403     3608   2507   2472    -56    806  -1211       O  
ATOM    587  CB  TRP A 403      16.979  73.243  51.582  1.00 18.92           C  
ANISOU  587  CB  TRP A 403     2996   2022   2171      8    759   -844       C  
ATOM    588  CG  TRP A 403      16.495  71.962  51.039  1.00 17.39           C  
ANISOU  588  CG  TRP A 403     2771   1843   1993     31    760   -695       C  
ATOM    589  CD1 TRP A 403      15.289  71.350  51.289  1.00 17.76           C  
ANISOU  589  CD1 TRP A 403     2815   1861   2072     45    901   -649       C  
ATOM    590  CD2 TRP A 403      17.200  71.115  50.144  1.00 15.97           C  
ANISOU  590  CD2 TRP A 403     2552   1701   1815     38    623   -586       C  
ATOM    591  CE2 TRP A 403      16.367  69.994  49.881  1.00 15.59           C  
ANISOU  591  CE2 TRP A 403     2483   1642   1799     55    683   -481       C  
ATOM    592  CE3 TRP A 403      18.465  71.190  49.530  1.00 14.96           C  
ANISOU  592  CE3 TRP A 403     2399   1608   1677     29    466   -575       C  
ATOM    593  NE1 TRP A 403      15.205  70.163  50.594  1.00 16.74           N  
ANISOU  593  NE1 TRP A 403     2646   1746   1968     56    854   -520       N  
ATOM    594  CZ2 TRP A 403      16.763  68.950  49.025  1.00 14.43           C  
ANISOU  594  CZ2 TRP A 403     2297   1519   1667     63    587   -373       C  
ATOM    595  CZ3 TRP A 403      18.861  70.144  48.671  1.00 13.91           C  
ANISOU  595  CZ3 TRP A 403     2227   1502   1555     41    377   -461       C  
ATOM    596  CH2 TRP A 403      18.010  69.048  48.434  1.00 13.81           C  
ANISOU  596  CH2 TRP A 403     2202   1478   1567     59    437   -365       C  
ATOM    597  N   SER A 404      19.787  74.636  52.665  1.00 20.94           N  
ANISOU  597  N   SER A 404     3355   2400   2202    -64    514  -1106       N  
ATOM    598  CA  SER A 404      20.502  75.917  52.713  1.00 22.05           C  
ANISOU  598  CA  SER A 404     3463   2497   2416   -110    472  -1259       C  
ATOM    599  C   SER A 404      21.079  76.202  51.335  1.00 20.59           C  
ANISOU  599  C   SER A 404     3154   2244   2425   -120    386  -1187       C  
ATOM    600  O   SER A 404      21.675  75.304  50.729  1.00 19.49           O  
ANISOU  600  O   SER A 404     2988   2164   2254   -106    280  -1072       O  
ATOM    601  CB  SER A 404      21.654  75.890  53.729  1.00 23.31           C  
ANISOU  601  CB  SER A 404     3709   2783   2364   -135    353  -1376       C  
ATOM    602  OG  SER A 404      21.200  75.579  55.035  1.00 25.29           O  
ANISOU  602  OG  SER A 404     4101   3116   2393   -122    426  -1434       O  
ATOM    603  N   PRO A 405      20.912  77.441  50.826  1.00 21.05           N  
ANISOU  603  N   PRO A 405     3139   2173   2685   -143    442  -1250       N  
ATOM    604  CA  PRO A 405      21.600  77.812  49.581  1.00 20.13           C  
ANISOU  604  CA  PRO A 405     2923   1993   2732   -159    368  -1187       C  
ATOM    605  C   PRO A 405      23.139  77.830  49.731  1.00 20.84           C  
ANISOU  605  C   PRO A 405     3007   2155   2756   -208    228  -1260       C  
ATOM    606  O   PRO A 405      23.661  78.243  50.781  1.00 22.55           O  
ANISOU  606  O   PRO A 405     3274   2419   2875   -244    201  -1422       O  
ATOM    607  CB  PRO A 405      21.095  79.242  49.315  1.00 20.71           C  
ANISOU  607  CB  PRO A 405     2947   1904   3018   -172    476  -1260       C  
ATOM    608  CG  PRO A 405      20.694  79.752  50.663  1.00 23.11           C  
ANISOU  608  CG  PRO A 405     3329   2210   3242   -189    568  -1433       C  
ATOM    609  CD  PRO A 405      20.088  78.554  51.338  1.00 22.46           C  
ANISOU  609  CD  PRO A 405     3327   2246   2961   -151    588  -1375       C  
ATOM    610  N   CYS A 406      23.831  77.383  48.685  1.00 19.61           N  
ANISOU  610  N   CYS A 406     2784   2010   2658   -207    143  -1148       N  
ATOM    611  CA  CYS A 406      25.299  77.534  48.574  1.00 20.14           C  
ANISOU  611  CA  CYS A 406     2804   2116   2732   -255     25  -1211       C  
ATOM    612  C   CYS A 406      25.608  78.508  47.431  1.00 20.04           C  
ANISOU  612  C   CYS A 406     2700   1968   2947   -290     64  -1189       C  
ATOM    613  O   CYS A 406      24.671  78.976  46.758  1.00 19.62           O  
ANISOU  613  O   CYS A 406     2631   1804   3020   -265    164  -1111       O  
ATOM    614  CB  CYS A 406      25.920  76.174  48.277  1.00 19.35           C  
ANISOU  614  CB  CYS A 406     2698   2133   2521   -224    -87  -1097       C  
ATOM    615  SG  CYS A 406      25.624  74.977  49.593  1.00 20.89           S  
ANISOU  615  SG  CYS A 406     3014   2476   2448   -175   -129  -1090       S  
ATOM    616  N   ALA A 407      26.891  78.814  47.209  1.00 19.97           N  
ANISOU  616  N   ALA A 407     2628   1964   2996   -346    -10  -1251       N  
ATOM    617  CA  ALA A 407      27.307  79.590  46.031  1.00 20.66           C  
ANISOU  617  CA  ALA A 407     2634   1926   3290   -381     36  -1203       C  
ATOM    618  C   ALA A 407      26.752  78.981  44.730  1.00 18.85           C  
ANISOU  618  C   ALA A 407     2392   1677   3092   -326     64   -994       C  
ATOM    619  O   ALA A 407      26.768  77.750  44.547  1.00 17.94           O  
ANISOU  619  O   ALA A 407     2291   1670   2855   -286     -1   -901       O  
ATOM    620  CB  ALA A 407      28.831  79.695  45.959  1.00 20.73           C  
ANISOU  620  CB  ALA A 407     2568   1966   3343   -447    -51  -1285       C  
ATOM    621  N   SER A 408      26.260  79.839  43.833  1.00 18.75           N  
ANISOU  621  N   SER A 408     2357   1526   3241   -322    157   -921       N  
ATOM    622  CA  SER A 408      25.742  79.362  42.543  1.00 17.39           C  
ANISOU  622  CA  SER A 408     2176   1342   3090   -271    172   -732       C  
ATOM    623  C   SER A 408      26.885  79.174  41.563  1.00 16.64           C  
ANISOU  623  C   SER A 408     2032   1258   3033   -305    140   -672       C  
ATOM    624  O   SER A 408      27.962  79.783  41.704  1.00 17.41           O  
ANISOU  624  O   SER A 408     2085   1318   3212   -373    141   -767       O  
ATOM    625  CB  SER A 408      24.726  80.367  41.986  1.00 18.32           C  
ANISOU  625  CB  SER A 408     2293   1312   3355   -237    274   -665       C  
ATOM    626  OG  SER A 408      23.613  80.484  42.850  1.00 18.81           O  
ANISOU  626  OG  SER A 408     2388   1362   3397   -200    319   -721       O  
ATOM    627  N   MET A 409      26.648  78.331  40.569  1.00 15.23           N  
ANISOU  627  N   MET A 409     1857   1128   2802   -262    119   -526       N  
ATOM    628  CA  MET A 409      27.622  78.048  39.503  1.00 15.07           C  
ANISOU  628  CA  MET A 409     1799   1122   2804   -287    108   -455       C  
ATOM    629  C   MET A 409      27.802  79.244  38.591  1.00 15.86           C  
ANISOU  629  C   MET A 409     1884   1081   3060   -314    204   -398       C  
ATOM    630  O   MET A 409      26.999  80.198  38.665  1.00 16.45           O  
ANISOU  630  O   MET A 409     1979   1044   3227   -295    270   -388       O  
ATOM    631  CB  MET A 409      27.152  76.855  38.678  1.00 14.13           C  
ANISOU  631  CB  MET A 409     1701   1088   2579   -231     71   -323       C  
ATOM    632  CG  MET A 409      27.106  75.571  39.482  1.00 13.78           C  
ANISOU  632  CG  MET A 409     1672   1170   2395   -206    -11   -361       C  
ATOM    633  SD  MET A 409      26.588  74.105  38.598  1.00 13.45           S  
ANISOU  633  SD  MET A 409     1646   1213   2250   -151    -48   -236       S  
ATOM    634  CE  MET A 409      24.851  74.511  38.313  1.00 12.98           C  
ANISOU  634  CE  MET A 409     1616   1096   2219    -98     -3   -161       C  
ATOM    635  N   SER A 410      28.839  79.189  37.747  1.00 15.75           N  
ANISOU  635  N   SER A 410     1835   1065   3084   -354    223   -359       N  
ATOM    636  CA  SER A 410      29.149  80.255  36.781  1.00 17.04           C  
ANISOU  636  CA  SER A 410     1993   1092   3389   -386    331   -284       C  
ATOM    637  C   SER A 410      28.022  80.465  35.752  1.00 16.62           C  
ANISOU  637  C   SER A 410     2002    990   3323   -311    371   -107       C  
ATOM    638  O   SER A 410      27.827  81.571  35.267  1.00 17.82           O  
ANISOU  638  O   SER A 410     2170   1002   3598   -311    461    -40       O  
ATOM    639  CB  SER A 410      30.451  79.966  36.034  1.00 17.51           C  
ANISOU  639  CB  SER A 410     2006   1175   3472   -440    355   -267       C  
ATOM    640  OG  SER A 410      30.306  78.866  35.139  1.00 15.98           O  
ANISOU  640  OG  SER A 410     1842   1085   3145   -393    322   -153       O  
ATOM    641  N   VAL A 411      27.311  79.391  35.447  1.00 15.38           N  
ANISOU  641  N   VAL A 411     1874    947   3023   -247    299    -34       N  
ATOM    642  CA  VAL A 411      26.267  79.361  34.406  1.00 15.02           C  
ANISOU  642  CA  VAL A 411     1876    893   2938   -172    301    127       C  
ATOM    643  C   VAL A 411      25.112  78.461  34.846  1.00 13.59           C  
ANISOU  643  C   VAL A 411     1703    804   2656   -109    218    123       C  
ATOM    644  O   VAL A 411      25.315  77.521  35.645  1.00 12.68           O  
ANISOU  644  O   VAL A 411     1572    787   2459   -124    161     31       O  
ATOM    645  CB  VAL A 411      26.800  78.862  33.019  1.00 14.94           C  
ANISOU  645  CB  VAL A 411     1892    935   2850   -172    313    246       C  
ATOM    646  CG1 VAL A 411      27.661  79.914  32.339  1.00 16.95           C  
ANISOU  646  CG1 VAL A 411     2154   1071   3216   -222    427    298       C  
ATOM    647  CG2 VAL A 411      27.541  77.526  33.125  1.00 14.08           C  
ANISOU  647  CG2 VAL A 411     1757    963   2630   -198    253    182       C  
ATOM    648  N   PRO A 412      23.883  78.729  34.337  1.00 13.29           N  
ANISOU  648  N   PRO A 412     1684    734   2632    -36    213    225       N  
ATOM    649  CA  PRO A 412      22.823  77.725  34.533  1.00 12.36           C  
ANISOU  649  CA  PRO A 412     1559    712   2425     16    137    228       C  
ATOM    650  C   PRO A 412      23.145  76.419  33.790  1.00 11.43           C  
ANISOU  650  C   PRO A 412     1451    724   2169     15     75    266       C  
ATOM    651  O   PRO A 412      23.703  76.442  32.692  1.00 11.59           O  
ANISOU  651  O   PRO A 412     1496    753   2153      6     86    346       O  
ATOM    652  CB  PRO A 412      21.576  78.390  33.926  1.00 12.70           C  
ANISOU  652  CB  PRO A 412     1602    687   2536     95    137    338       C  
ATOM    653  CG  PRO A 412      21.894  79.838  33.918  1.00 13.94           C  
ANISOU  653  CG  PRO A 412     1769    691   2837     84    226    357       C  
ATOM    654  CD  PRO A 412      23.373  79.906  33.604  1.00 14.32           C  
ANISOU  654  CD  PRO A 412     1835    737   2869      6    268    341       C  
ATOM    655  N   ARG A 413      22.788  75.301  34.403  1.00 10.79           N  
ANISOU  655  N   ARG A 413     1355    732   2013     20     22    207       N  
ATOM    656  CA  ARG A 413      23.083  73.980  33.836  1.00 10.13           C  
ANISOU  656  CA  ARG A 413     1276    758   1815     16    -31    220       C  
ATOM    657  C   ARG A 413      21.894  73.052  34.063  1.00  9.92           C  
ANISOU  657  C   ARG A 413     1233    787   1749     56    -82    216       C  
ATOM    658  O   ARG A 413      21.777  72.417  35.123  1.00  9.29           O  
ANISOU  658  O   ARG A 413     1144    735   1651     45    -86    142       O  
ATOM    659  CB  ARG A 413      24.374  73.358  34.438  1.00  9.34           C  
ANISOU  659  CB  ARG A 413     1167    703   1679    -38    -32    134       C  
ATOM    660  CG  ARG A 413      25.679  74.153  34.246  1.00  9.88           C  
ANISOU  660  CG  ARG A 413     1227    720   1806    -90     21    117       C  
ATOM    661  CD  ARG A 413      26.848  73.432  34.934  1.00  9.44           C  
ANISOU  661  CD  ARG A 413     1140    722   1725   -130     -5     23       C  
ATOM    662  NE  ARG A 413      28.092  74.204  34.808  1.00  9.94           N  
ANISOU  662  NE  ARG A 413     1171    734   1871   -188     45    -13       N  
ATOM    663  CZ  ARG A 413      28.909  74.156  33.760  1.00 10.51           C  
ANISOU  663  CZ  ARG A 413     1235    807   1952   -214     90     32       C  
ATOM    664  NH1 ARG A 413      28.638  73.372  32.728  1.00 10.36           N1+
ANISOU  664  NH1 ARG A 413     1246    846   1844   -185     85    109       N1+
ATOM    665  NH2 ARG A 413      30.017  74.895  33.736  1.00 11.51           N  
ANISOU  665  NH2 ARG A 413     1319    876   2178   -273    150     -9       N  
ATOM    666  N   ASN A 414      21.019  72.984  33.058  1.00 10.24           N  
ANISOU  666  N   ASN A 414     1270    846   1776    100   -121    297       N  
ATOM    667  CA  ASN A 414      19.894  72.058  33.013  1.00 10.34           C  
ANISOU  667  CA  ASN A 414     1249    914   1766    130   -175    291       C  
ATOM    668  C   ASN A 414      20.321  70.753  32.347  1.00 10.39           C  
ANISOU  668  C   ASN A 414     1265   1014   1669    109   -218    282       C  
ATOM    669  O   ASN A 414      21.132  70.782  31.421  1.00 10.46           O  
ANISOU  669  O   ASN A 414     1309   1047   1618     94   -217    319       O  
ATOM    670  CB  ASN A 414      18.746  72.662  32.180  1.00 11.03           C  
ANISOU  670  CB  ASN A 414     1313    981   1897    193   -218    375       C  
ATOM    671  CG  ASN A 414      17.530  71.762  32.117  1.00 10.84           C  
ANISOU  671  CG  ASN A 414     1231   1011   1877    219   -278    354       C  
ATOM    672  ND2 ASN A 414      16.818  71.798  30.997  1.00 11.78           N  
ANISOU  672  ND2 ASN A 414     1331   1167   1978    265   -358    422       N  
ATOM    673  OD1 ASN A 414      17.232  71.042  33.064  1.00 10.30           O  
ANISOU  673  OD1 ASN A 414     1134    951   1827    198   -254    280       O  
ATOM    674  N   ARG A 415      19.780  69.626  32.813  1.00 10.16           N  
ANISOU  674  N   ARG A 415     1209   1025   1626    106   -239    230       N  
ATOM    675  CA  ARG A 415      20.156  68.287  32.281  1.00 10.24           C  
ANISOU  675  CA  ARG A 415     1224   1107   1559     84   -269    204       C  
ATOM    676  C   ARG A 415      21.657  68.072  32.515  1.00  9.74           C  
ANISOU  676  C   ARG A 415     1192   1050   1457     47   -233    177       C  
ATOM    677  O   ARG A 415      22.430  67.686  31.621  1.00  9.58           O  
ANISOU  677  O   ARG A 415     1191   1069   1380     31   -235    184       O  
ATOM    678  CB  ARG A 415      19.697  68.112  30.814  1.00 11.85           C  
ANISOU  678  CB  ARG A 415     1429   1365   1709    103   -331    247       C  
ATOM    679  CG  ARG A 415      18.197  68.390  30.700  1.00 13.30           C  
ANISOU  679  CG  ARG A 415     1558   1542   1953    146   -383    268       C  
ATOM    680  CD  ARG A 415      17.638  68.388  29.280  1.00 16.24           C  
ANISOU  680  CD  ARG A 415     1929   1977   2264    177   -472    315       C  
ATOM    681  NE  ARG A 415      18.135  69.532  28.543  1.00 18.53           N  
ANISOU  681  NE  ARG A 415     2278   2250   2512    203   -467    411       N  
ATOM    682  CZ  ARG A 415      17.827  69.819  27.284  1.00 20.83           C  
ANISOU  682  CZ  ARG A 415     2599   2593   2722    240   -537    483       C  
ATOM    683  NH1 ARG A 415      17.001  69.039  26.581  1.00 20.98           N1+
ANISOU  683  NH1 ARG A 415     2584   2697   2691    255   -637    453       N1+
ATOM    684  NH2 ARG A 415      18.362  70.903  26.739  1.00 20.49           N  
ANISOU  684  NH2 ARG A 415     2622   2515   2649    262   -505    585       N  
ATOM    685  N   ILE A 416      22.035  68.338  33.763  1.00  9.30           N  
ANISOU  685  N   ILE A 416     1138    960   1437     36   -200    137       N  
ATOM    686  CA  ILE A 416      23.426  68.359  34.219  1.00  9.25           C  
ANISOU  686  CA  ILE A 416     1143    954   1419      6   -180    102       C  
ATOM    687  C   ILE A 416      23.842  66.955  34.634  1.00  9.29           C  
ANISOU  687  C   ILE A 416     1144   1001   1385      3   -197     65       C  
ATOM    688  O   ILE A 416      22.982  66.111  34.917  1.00  9.93           O  
ANISOU  688  O   ILE A 416     1221   1092   1460     17   -205     60       O  
ATOM    689  CB  ILE A 416      23.547  69.318  35.442  1.00  9.24           C  
ANISOU  689  CB  ILE A 416     1144    902   1464     -1   -154     63       C  
ATOM    690  CG1 ILE A 416      24.990  69.701  35.756  1.00  9.40           C  
ANISOU  690  CG1 ILE A 416     1159    917   1495    -36   -145     21       C  
ATOM    691  CG2 ILE A 416      22.795  68.749  36.659  1.00  9.28           C  
ANISOU  691  CG2 ILE A 416     1156    914   1456     14   -152     27       C  
ATOM    692  CD1 ILE A 416      25.135  70.708  36.903  1.00  9.45           C  
ANISOU  692  CD1 ILE A 416     1168    878   1545    -51   -127    -39       C  
ATOM    693  N   GLY A 417      25.153  66.714  34.668  1.00  9.69           N  
ANISOU  693  N   GLY A 417     1189   1067   1426    -14   -195     40       N  
ATOM    694  CA  GLY A 417      25.711  65.541  35.401  1.00  9.79           C  
ANISOU  694  CA  GLY A 417     1196   1104   1420     -5   -214      8       C  
ATOM    695  C   GLY A 417      26.687  66.024  36.444  1.00  9.85           C  
ANISOU  695  C   GLY A 417     1195   1109   1439    -12   -230    -31       C  
ATOM    696  O   GLY A 417      27.341  67.060  36.255  1.00  9.89           O  
ANISOU  696  O   GLY A 417     1182   1096   1481    -39   -217    -48       O  
ATOM    697  N   VAL A 418      26.804  65.289  37.555  1.00 10.47           N  
ANISOU  697  N   VAL A 418     1287   1205   1486     11   -259    -46       N  
ATOM    698  CA  VAL A 418      27.770  65.657  38.588  1.00 10.06           C  
ANISOU  698  CA  VAL A 418     1227   1170   1425     10   -299    -92       C  
ATOM    699  C   VAL A 418      28.551  64.411  39.063  1.00 10.15           C  
ANISOU  699  C   VAL A 418     1229   1215   1413     47   -347    -88       C  
ATOM    700  O   VAL A 418      28.067  63.277  38.933  1.00  9.58           O  
ANISOU  700  O   VAL A 418     1177   1138   1325     73   -335    -46       O  
ATOM    701  CB  VAL A 418      27.155  66.390  39.831  1.00 10.62           C  
ANISOU  701  CB  VAL A 418     1343   1234   1458     11   -299   -122       C  
ATOM    702  CG1 VAL A 418      26.444  67.714  39.447  1.00 10.51           C  
ANISOU  702  CG1 VAL A 418     1329   1170   1494    -16   -248   -131       C  
ATOM    703  CG2 VAL A 418      26.250  65.469  40.619  1.00 10.73           C  
ANISOU  703  CG2 VAL A 418     1413   1258   1407     46   -286    -89       C  
ATOM    704  N   GLY A 419      29.744  64.665  39.600  1.00 10.91           N  
ANISOU  704  N   GLY A 419     1287   1338   1522     47   -404   -133       N  
ATOM    705  CA  GLY A 419      30.591  63.641  40.233  1.00 12.38           C  
ANISOU  705  CA  GLY A 419     1455   1559   1690     95   -472   -126       C  
ATOM    706  C   GLY A 419      31.335  64.279  41.391  1.00 13.17           C  
ANISOU  706  C   GLY A 419     1545   1702   1758     99   -556   -187       C  
ATOM    707  O   GLY A 419      31.660  65.485  41.351  1.00 14.36           O  
ANISOU  707  O   GLY A 419     1661   1846   1949     48   -554   -254       O  
ATOM    708  N   VAL A 420      31.610  63.484  42.429  1.00 13.21           N  
ANISOU  708  N   VAL A 420     1581   1748   1690    158   -631   -163       N  
ATOM    709  CA  VAL A 420      32.380  63.955  43.577  1.00 13.73           C  
ANISOU  709  CA  VAL A 420     1639   1875   1703    170   -738   -225       C  
ATOM    710  C   VAL A 420      33.749  63.277  43.576  1.00 14.91           C  
ANISOU  710  C   VAL A 420     1695   2059   1911    215   -835   -231       C  
ATOM    711  O   VAL A 420      33.833  62.051  43.467  1.00 14.79           O  
ANISOU  711  O   VAL A 420     1687   2033   1900    276   -842   -153       O  
ATOM    712  CB  VAL A 420      31.641  63.688  44.916  1.00 14.46           C  
ANISOU  712  CB  VAL A 420     1854   2005   1636    211   -762   -193       C  
ATOM    713  CG1 VAL A 420      32.501  64.039  46.123  1.00 15.52           C  
ANISOU  713  CG1 VAL A 420     1989   2223   1685    234   -894   -259       C  
ATOM    714  CG2 VAL A 420      30.317  64.467  44.932  1.00 13.75           C  
ANISOU  714  CG2 VAL A 420     1833   1875   1515    165   -655   -205       C  
ATOM    715  N   ILE A 421      34.801  64.080  43.696  1.00 15.83           N  
ANISOU  715  N   ILE A 421     1717   2206   2091    182   -905   -328       N  
ATOM    716  CA  ILE A 421      36.169  63.560  43.891  1.00 18.03           C  
ANISOU  716  CA  ILE A 421     1885   2529   2437    229  -1021   -353       C  
ATOM    717  C   ILE A 421      36.810  64.298  45.052  1.00 20.05           C  
ANISOU  717  C   ILE A 421     2116   2863   2639    225  -1159   -452       C  
ATOM    718  O   ILE A 421      36.821  65.539  45.091  1.00 20.18           O  
ANISOU  718  O   ILE A 421     2110   2873   2685    145  -1140   -555       O  
ATOM    719  CB  ILE A 421      37.095  63.735  42.656  1.00 18.25           C  
ANISOU  719  CB  ILE A 421     1769   2515   2651    186   -968   -397       C  
ATOM    720  CG1 ILE A 421      36.455  63.166  41.380  1.00 17.63           C  
ANISOU  720  CG1 ILE A 421     1720   2366   2612    176   -827   -324       C  
ATOM    721  CG2 ILE A 421      38.482  63.110  42.944  1.00 20.35           C  
ANISOU  721  CG2 ILE A 421     1905   2824   3003    246  -1091   -424       C  
ATOM    722  CD1 ILE A 421      37.313  63.270  40.132  1.00 17.41           C  
ANISOU  722  CD1 ILE A 421     1574   2302   2739    135   -751   -361       C  
ATOM    723  N   ASP A 422      37.346  63.538  46.003  1.00 22.13           N  
ANISOU  723  N   ASP A 422     2386   3200   2824    312  -1302   -422       N  
ATOM    724  CA  ASP A 422      38.077  64.103  47.144  1.00 25.02           C  
ANISOU  724  CA  ASP A 422     2721   3663   3123    320  -1468   -524       C  
ATOM    725  C   ASP A 422      37.323  65.282  47.794  1.00 23.77           C  
ANISOU  725  C   ASP A 422     2658   3521   2851    250  -1440   -612       C  
ATOM    726  O   ASP A 422      37.923  66.322  48.077  1.00 23.42           O  
ANISOU  726  O   ASP A 422     2538   3506   2855    187  -1502   -758       O  
ATOM    727  CB  ASP A 422      39.478  64.574  46.706  1.00 28.18           C  
ANISOU  727  CB  ASP A 422     2918   4073   3717    283  -1540   -641       C  
ATOM    728  CG  ASP A 422      40.430  63.423  46.418  1.00 34.26           C  
ANISOU  728  CG  ASP A 422     3576   4851   4590    372  -1613   -578       C  
ATOM    729  OD1 ASP A 422      40.269  62.315  46.999  1.00 35.71           O  
ANISOU  729  OD1 ASP A 422     3838   5064   4667    482  -1683   -463       O  
ATOM    730  OD2 ASP A 422      41.349  63.644  45.594  1.00 38.89           O1-
ANISOU  730  OD2 ASP A 422     3995   5403   5378    333  -1587   -646       O1-
ATOM    731  N   GLY A 423      36.020  65.097  48.017  1.00 21.91           N  
ANISOU  731  N   GLY A 423     2580   3259   2486    259  -1337   -531       N  
ATOM    732  CA  GLY A 423      35.184  66.106  48.690  1.00 22.12           C  
ANISOU  732  CA  GLY A 423     2709   3294   2402    205  -1291   -608       C  
ATOM    733  C   GLY A 423      34.835  67.357  47.873  1.00 20.63           C  
ANISOU  733  C   GLY A 423     2472   3017   2350     99  -1166   -692       C  
ATOM    734  O   GLY A 423      34.307  68.330  48.422  1.00 20.52           O  
ANISOU  734  O   GLY A 423     2517   2999   2281     50  -1132   -781       O  
ATOM    735  N   HIS A 424      35.124  67.335  46.572  1.00 19.12           N  
ANISOU  735  N   HIS A 424     2181   2751   2333     68  -1090   -662       N  
ATOM    736  CA  HIS A 424      34.781  68.456  45.689  1.00 18.36           C  
ANISOU  736  CA  HIS A 424     2050   2562   2364    -21   -964   -709       C  
ATOM    737  C   HIS A 424      33.730  67.986  44.684  1.00 16.15           C  
ANISOU  737  C   HIS A 424     1826   2211   2099    -10   -827   -583       C  
ATOM    738  O   HIS A 424      33.776  66.839  44.250  1.00 15.40           O  
ANISOU  738  O   HIS A 424     1728   2122   2002     43   -828   -488       O  
ATOM    739  CB  HIS A 424      36.039  68.983  44.971  1.00 19.82           C  
ANISOU  739  CB  HIS A 424     2075   2722   2735    -76   -980   -789       C  
ATOM    740  CG  HIS A 424      37.098  69.498  45.900  1.00 22.93           C  
ANISOU  740  CG  HIS A 424     2387   3184   3143    -97  -1123   -935       C  
ATOM    741  CD2 HIS A 424      37.014  70.265  47.013  1.00 24.87           C  
ANISOU  741  CD2 HIS A 424     2674   3474   3301   -123  -1193  -1056       C  
ATOM    742  ND1 HIS A 424      38.439  69.229  45.725  1.00 25.52           N  
ANISOU  742  ND1 HIS A 424     2561   3545   3590    -93  -1216   -985       N  
ATOM    743  CE1 HIS A 424      39.135  69.808  46.688  1.00 26.87           C  
ANISOU  743  CE1 HIS A 424     2676   3783   3749   -117  -1352  -1129       C  
ATOM    744  NE2 HIS A 424      38.294  70.443  47.484  1.00 27.01           N  
ANISOU  744  NE2 HIS A 424     2818   3811   3633   -137  -1341  -1178       N  
ATOM    745  N   ILE A 425      32.795  68.868  44.325  1.00 14.78           N  
ANISOU  745  N   ILE A 425     1695   1968   1952    -57   -717   -589       N  
ATOM    746  CA  ILE A 425      31.713  68.556  43.390  1.00 13.23           C  
ANISOU  746  CA  ILE A 425     1546   1711   1770    -49   -603   -483       C  
ATOM    747  C   ILE A 425      32.064  69.075  42.008  1.00 12.69           C  
ANISOU  747  C   ILE A 425     1401   1576   1844    -96   -530   -472       C  
ATOM    748  O   ILE A 425      32.339  70.265  41.854  1.00 13.70           O  
ANISOU  748  O   ILE A 425     1491   1656   2058   -155   -497   -539       O  
ATOM    749  CB  ILE A 425      30.354  69.202  43.805  1.00 12.96           C  
ANISOU  749  CB  ILE A 425     1602   1639   1683    -59   -526   -485       C  
ATOM    750  CG1 ILE A 425      29.960  68.781  45.242  1.00 13.83           C  
ANISOU  750  CG1 ILE A 425     1806   1815   1635    -18   -573   -501       C  
ATOM    751  CG2 ILE A 425      29.265  68.833  42.786  1.00 11.60           C  
ANISOU  751  CG2 ILE A 425     1454   1413   1540    -45   -432   -380       C  
ATOM    752  CD1 ILE A 425      28.760  69.511  45.819  1.00 14.18           C  
ANISOU  752  CD1 ILE A 425     1930   1825   1634    -31   -487   -532       C  
ATOM    753  N   TYR A 426      32.053  68.191  41.020  1.00 11.91           N  
ANISOU  753  N   TYR A 426     1287   1472   1766    -74   -498   -388       N  
ATOM    754  CA  TYR A 426      32.230  68.582  39.614  1.00 11.49           C  
ANISOU  754  CA  TYR A 426     1190   1364   1812   -112   -413   -359       C  
ATOM    755  C   TYR A 426      30.897  68.680  38.915  1.00 10.85           C  
ANISOU  755  C   TYR A 426     1178   1242   1703   -105   -335   -280       C  
ATOM    756  O   TYR A 426      30.190  67.697  38.836  1.00 10.28           O  
ANISOU  756  O   TYR A 426     1148   1191   1567    -65   -337   -222       O  
ATOM    757  CB  TYR A 426      33.105  67.555  38.879  1.00 11.60           C  
ANISOU  757  CB  TYR A 426     1141   1402   1864    -93   -420   -331       C  
ATOM    758  CG  TYR A 426      34.555  67.627  39.275  1.00 12.86           C  
ANISOU  758  CG  TYR A 426     1195   1589   2101   -105   -487   -412       C  
ATOM    759  CD1 TYR A 426      35.040  66.939  40.414  1.00 13.84           C  
ANISOU  759  CD1 TYR A 426     1304   1780   2175    -52   -609   -441       C  
ATOM    760  CD2 TYR A 426      35.456  68.379  38.525  1.00 13.79           C  
ANISOU  760  CD2 TYR A 426     1223   1668   2348   -165   -429   -457       C  
ATOM    761  CE1 TYR A 426      36.389  67.013  40.773  1.00 15.40           C  
ANISOU  761  CE1 TYR A 426     1384   2011   2456    -57   -692   -521       C  
ATOM    762  CE2 TYR A 426      36.806  68.459  38.878  1.00 14.82           C  
ANISOU  762  CE2 TYR A 426     1232   1822   2577   -183   -490   -544       C  
ATOM    763  CZ  TYR A 426      37.262  67.775  39.999  1.00 16.10           C  
ANISOU  763  CZ  TYR A 426     1366   2058   2694   -126   -631   -580       C  
ATOM    764  OH  TYR A 426      38.585  67.859  40.335  1.00 17.42           O  
ANISOU  764  OH  TYR A 426     1396   2254   2969   -137   -710   -672       O  
ATOM    765  N   ALA A 427      30.565  69.877  38.408  1.00 10.82           N  
ANISOU  765  N   ALA A 427     1179   1174   1758   -145   -268   -279       N  
ATOM    766  CA  ALA A 427      29.360  70.085  37.617  1.00 10.17           C  
ANISOU  766  CA  ALA A 427     1148   1053   1663   -132   -208   -199       C  
ATOM    767  C   ALA A 427      29.750  70.040  36.141  1.00 10.11           C  
ANISOU  767  C   ALA A 427     1120   1031   1690   -149   -155   -143       C  
ATOM    768  O   ALA A 427      30.646  70.773  35.712  1.00 11.19           O  
ANISOU  768  O   ALA A 427     1216   1132   1904   -193   -112   -162       O  
ATOM    769  CB  ALA A 427      28.751  71.439  37.957  1.00 10.22           C  
ANISOU  769  CB  ALA A 427     1175    990   1718   -153   -167   -222       C  
ATOM    770  N   VAL A 428      29.081  69.188  35.376  1.00  9.43           N  
ANISOU  770  N   VAL A 428     1064    973   1546   -118   -150    -78       N  
ATOM    771  CA  VAL A 428      29.504  68.839  34.018  1.00  9.64           C  
ANISOU  771  CA  VAL A 428     1084   1012   1567   -127   -107    -37       C  
ATOM    772  C   VAL A 428      28.390  69.126  33.013  1.00  9.80           C  
ANISOU  772  C   VAL A 428     1158   1021   1545   -112    -82     42       C  
ATOM    773  O   VAL A 428      27.286  68.580  33.130  1.00  9.48           O  
ANISOU  773  O   VAL A 428     1142   1001   1458    -78   -118     62       O  
ATOM    774  CB  VAL A 428      29.896  67.319  33.913  1.00  9.25           C  
ANISOU  774  CB  VAL A 428     1016   1019   1480   -103   -137    -52       C  
ATOM    775  CG1 VAL A 428      30.276  66.936  32.485  1.00  9.15           C  
ANISOU  775  CG1 VAL A 428     1005   1021   1450   -115    -80    -27       C  
ATOM    776  CG2 VAL A 428      31.021  66.970  34.896  1.00  9.11           C  
ANISOU  776  CG2 VAL A 428      939   1018   1504   -102   -183   -118       C  
ATOM    777  N   GLY A 429      28.695  69.979  32.034  1.00 10.47           N  
ANISOU  777  N   GLY A 429     1257   1071   1650   -134    -18     91       N  
ATOM    778  CA  GLY A 429      27.825  70.155  30.859  1.00 10.72           C  
ANISOU  778  CA  GLY A 429     1344   1109   1619   -110     -5    178       C  
ATOM    779  C   GLY A 429      26.462  70.744  31.200  1.00 11.26           C  
ANISOU  779  C   GLY A 429     1435   1147   1696    -74    -41    217       C  
ATOM    780  O   GLY A 429      26.355  71.636  32.061  1.00 11.73           O  
ANISOU  780  O   GLY A 429     1482   1143   1832    -80    -30    197       O  
ATOM    781  N   GLY A 430      25.426  70.243  30.521  1.00 10.91           N  
ANISOU  781  N   GLY A 430     1415   1147   1583    -36    -85    263       N  
ATOM    782  CA  GLY A 430      24.063  70.736  30.712  1.00 11.20           C  
ANISOU  782  CA  GLY A 430     1455   1158   1643      6   -124    301       C  
ATOM    783  C   GLY A 430      23.778  71.913  29.781  1.00 12.00           C  
ANISOU  783  C   GLY A 430     1594   1213   1752     30   -101    405       C  
ATOM    784  O   GLY A 430      24.670  72.378  29.061  1.00 12.84           O  
ANISOU  784  O   GLY A 430     1734   1302   1842      5    -41    448       O  
ATOM    785  N   SER A 431      22.540  72.397  29.791  1.00 11.90           N  
ANISOU  785  N   SER A 431     1575   1176   1771     81   -142    452       N  
ATOM    786  CA  SER A 431      22.145  73.504  28.910  1.00 12.29           C  
ANISOU  786  CA  SER A 431     1662   1176   1832    122   -135    571       C  
ATOM    787  C   SER A 431      21.738  74.780  29.640  1.00 12.49           C  
ANISOU  787  C   SER A 431     1669   1081   1996    144    -95    591       C  
ATOM    788  O   SER A 431      21.321  74.761  30.809  1.00 11.97           O  
ANISOU  788  O   SER A 431     1556    985   2007    141    -95    509       O  
ATOM    789  CB  SER A 431      21.011  73.081  27.947  1.00 12.82           C  
ANISOU  789  CB  SER A 431     1736   1319   1816    182   -233    633       C  
ATOM    790  OG  SER A 431      19.917  72.555  28.679  1.00 12.67           O  
ANISOU  790  OG  SER A 431     1648   1316   1849    206   -294    571       O  
ATOM    791  N   HIS A 432      21.871  75.896  28.914  1.00 13.20           N  
ANISOU  791  N   HIS A 432     1802   1096   2117    166    -52    702       N  
ATOM    792  CA  HIS A 432      21.301  77.164  29.305  1.00 13.75           C  
ANISOU  792  CA  HIS A 432     1860   1038   2327    205    -18    747       C  
ATOM    793  C   HIS A 432      20.601  77.686  28.040  1.00 15.29           C  
ANISOU  793  C   HIS A 432     2101   1228   2481    287    -63    913       C  
ATOM    794  O   HIS A 432      21.257  78.182  27.124  1.00 15.93           O  
ANISOU  794  O   HIS A 432     2255   1284   2513    282    -10   1016       O  
ATOM    795  CB  HIS A 432      22.397  78.121  29.813  1.00 13.67           C  
ANISOU  795  CB  HIS A 432     1860    909   2425    143    100    714       C  
ATOM    796  CG  HIS A 432      21.908  79.513  30.083  1.00 14.77           C  
ANISOU  796  CG  HIS A 432     1995    894   2723    180    154    765       C  
ATOM    797  CD2 HIS A 432      20.676  79.971  30.416  1.00 15.14           C  
ANISOU  797  CD2 HIS A 432     2008    886   2859    254    122    786       C  
ATOM    798  ND1 HIS A 432      22.727  80.619  30.020  1.00 15.57           N  
ANISOU  798  ND1 HIS A 432     2122    862   2932    141    267    793       N  
ATOM    799  CE1 HIS A 432      22.019  81.700  30.304  1.00 16.81           C  
ANISOU  799  CE1 HIS A 432     2268    884   3236    190    301    831       C  
ATOM    800  NE2 HIS A 432      20.772  81.332  30.547  1.00 16.27           N  
ANISOU  800  NE2 HIS A 432     2161    862   3158    262    214    829       N  
ATOM    801  N   GLY A 433      19.274  77.574  27.989  1.00 16.15           N  
ANISOU  801  N   GLY A 433     2167   1362   2607    363   -158    939       N  
ATOM    802  CA  GLY A 433      18.551  77.841  26.727  1.00 18.43           C  
ANISOU  802  CA  GLY A 433     2493   1686   2824    450   -243   1092       C  
ATOM    803  C   GLY A 433      19.140  76.982  25.611  1.00 18.52           C  
ANISOU  803  C   GLY A 433     2576   1832   2629    424   -278   1119       C  
ATOM    804  O   GLY A 433      19.333  75.798  25.798  1.00 19.41           O  
ANISOU  804  O   GLY A 433     2664   2045   2666    375   -309   1007       O  
ATOM    805  N   CYS A 434      19.428  77.577  24.457  1.00 20.58           N  
ANISOU  805  N   CYS A 434     2933   2086   2800    458   -262   1270       N  
ATOM    806  CA  CYS A 434      20.017  76.831  23.324  1.00 21.02           C  
ANISOU  806  CA  CYS A 434     3074   2271   2642    433   -277   1295       C  
ATOM    807  C   CYS A 434      21.526  76.562  23.441  1.00 19.99           C  
ANISOU  807  C   CYS A 434     2979   2129   2487    329   -138   1230       C  
ATOM    808  O   CYS A 434      22.085  75.911  22.579  1.00 20.46           O  
ANISOU  808  O   CYS A 434     3103   2286   2385    303   -126   1232       O  
ATOM    809  CB  CYS A 434      19.714  77.529  22.006  1.00 23.17           C  
ANISOU  809  CB  CYS A 434     3450   2556   2797    515   -313   1491       C  
ATOM    810  SG  CYS A 434      20.344  79.217  21.965  1.00 26.33           S  
ANISOU  810  SG  CYS A 434     3923   2753   3329    528   -152   1653       S  
ATOM    811  N   ILE A 435      22.166  77.063  24.499  1.00 19.20           N  
ANISOU  811  N   ILE A 435     2832   1913   2550    273    -35   1161       N  
ATOM    812  CA  ILE A 435      23.602  76.792  24.746  1.00 18.79           C  
ANISOU  812  CA  ILE A 435     2782   1849   2508    176     83   1078       C  
ATOM    813  C   ILE A 435      23.756  75.418  25.381  1.00 17.01           C  
ANISOU  813  C   ILE A 435     2491   1726   2246    133     29    916       C  
ATOM    814  O   ILE A 435      23.219  75.166  26.461  1.00 15.60           O  
ANISOU  814  O   ILE A 435     2237   1536   2154    136    -21    826       O  
ATOM    815  CB  ILE A 435      24.252  77.861  25.670  1.00 19.51           C  
ANISOU  815  CB  ILE A 435     2837   1781   2795    128    197   1049       C  
ATOM    816  CG1 ILE A 435      24.072  79.271  25.090  1.00 22.01           C  
ANISOU  816  CG1 ILE A 435     3218   1965   3180    173    268   1215       C  
ATOM    817  CG2 ILE A 435      25.733  77.563  25.934  1.00 19.25           C  
ANISOU  817  CG2 ILE A 435     2783   1745   2787     29    301    952       C  
ATOM    818  CD1 ILE A 435      24.217  80.357  26.134  1.00 23.62           C  
ANISOU  818  CD1 ILE A 435     3370   1999   3605    147    347   1170       C  
ATOM    819  N   HIS A 436      24.494  74.542  24.700  1.00 16.75           N  
ANISOU  819  N   HIS A 436     2490   1785   2089     94     51    885       N  
ATOM    820  CA  HIS A 436      24.830  73.223  25.201  1.00 15.41           C  
ANISOU  820  CA  HIS A 436     2265   1696   1894     53     21    743       C  
ATOM    821  C   HIS A 436      26.285  73.291  25.669  1.00 14.58           C  
ANISOU  821  C   HIS A 436     2130   1542   1868    -22    134    675       C  
ATOM    822  O   HIS A 436      27.200  73.464  24.857  1.00 15.09           O  
ANISOU  822  O   HIS A 436     2240   1604   1890    -55    233    715       O  
ATOM    823  CB  HIS A 436      24.601  72.147  24.112  1.00 16.33           C  
ANISOU  823  CB  HIS A 436     2427   1945   1834     67    -35    737       C  
ATOM    824  CG  HIS A 436      23.170  72.039  23.657  1.00 17.18           C  
ANISOU  824  CG  HIS A 436     2544   2111   1872    138   -169    785       C  
ATOM    825  CD2 HIS A 436      22.270  71.028  23.768  1.00 17.16           C  
ANISOU  825  CD2 HIS A 436     2494   2188   1838    155   -281    708       C  
ATOM    826  ND1 HIS A 436      22.513  73.061  23.001  1.00 18.83           N  
ANISOU  826  ND1 HIS A 436     2808   2294   2052    202   -200    929       N  
ATOM    827  CE1 HIS A 436      21.275  72.684  22.727  1.00 19.47           C  
ANISOU  827  CE1 HIS A 436     2865   2447   2085    260   -340    931       C  
ATOM    828  NE2 HIS A 436      21.103  71.457  23.182  1.00 18.34           N  
ANISOU  828  NE2 HIS A 436     2658   2368   1944    227   -386    792       N  
ATOM    829  N   HIS A 437      26.481  73.155  26.984  1.00 13.36           N  
ANISOU  829  N   HIS A 437     1897   1352   1829    -47    121    572       N  
ATOM    830  CA  HIS A 437      27.799  73.436  27.591  1.00 13.23           C  
ANISOU  830  CA  HIS A 437     1832   1278   1916   -114    206    501       C  
ATOM    831  C   HIS A 437      28.774  72.273  27.377  1.00 12.64           C  
ANISOU  831  C   HIS A 437     1728   1280   1794   -149    226    423       C  
ATOM    832  O   HIS A 437      28.378  71.109  27.496  1.00 11.52           O  
ANISOU  832  O   HIS A 437     1574   1217   1586   -128    151    372       O  
ATOM    833  CB  HIS A 437      27.701  73.651  29.105  1.00 12.36           C  
ANISOU  833  CB  HIS A 437     1654   1120   1922   -124    169    408       C  
ATOM    834  CG  HIS A 437      26.855  74.820  29.543  1.00 13.05           C  
ANISOU  834  CG  HIS A 437     1751   1114   2094    -96    169    451       C  
ATOM    835  CD2 HIS A 437      25.852  74.885  30.455  1.00 12.80           C  
ANISOU  835  CD2 HIS A 437     1697   1069   2097    -61    108    417       C  
ATOM    836  ND1 HIS A 437      26.999  76.100  29.039  1.00 14.29           N  
ANISOU  836  ND1 HIS A 437     1942   1166   2322   -101    252    540       N  
ATOM    837  CE1 HIS A 437      26.118  76.900  29.622  1.00 14.35           C  
ANISOU  837  CE1 HIS A 437     1945   1095   2413    -65    235    554       C  
ATOM    838  NE2 HIS A 437      25.410  76.188  30.485  1.00 13.34           N  
ANISOU  838  NE2 HIS A 437     1781   1026   2263    -41    149    476       N  
ATOM    839  N   SER A 438      30.034  72.610  27.064  1.00 13.54           N  
ANISOU  839  N   SER A 438     1825   1358   1962   -203    335    413       N  
ATOM    840  CA  SER A 438      31.181  71.674  27.224  1.00 13.30           C  
ANISOU  840  CA  SER A 438     1728   1370   1956   -242    362    313       C  
ATOM    841  C   SER A 438      31.941  71.991  28.514  1.00 13.24           C  
ANISOU  841  C   SER A 438     1620   1310   2100   -278    351    214       C  
ATOM    842  O   SER A 438      32.820  71.210  28.956  1.00 12.73           O  
ANISOU  842  O   SER A 438     1478   1281   2078   -295    337    123       O  
ATOM    843  CB  SER A 438      32.147  71.759  26.031  1.00 14.88           C  
ANISOU  843  CB  SER A 438     1954   1571   2129   -280    498    347       C  
ATOM    844  OG  SER A 438      32.651  73.084  25.856  1.00 15.28           O  
ANISOU  844  OG  SER A 438     2012   1518   2276   -322    610    405       O  
ATOM    845  N   SER A 439      31.601  73.136  29.115  1.00 13.18           N  
ANISOU  845  N   SER A 439     1612   1219   2175   -286    351    230       N  
ATOM    846  CA  SER A 439      32.296  73.605  30.305  1.00 13.42           C  
ANISOU  846  CA  SER A 439     1556   1201   2342   -329    339    127       C  
ATOM    847  C   SER A 439      32.018  72.739  31.535  1.00 12.18           C  
ANISOU  847  C   SER A 439     1360   1109   2159   -298    214     36       C  
ATOM    848  O   SER A 439      30.993  72.037  31.619  1.00 11.06           O  
ANISOU  848  O   SER A 439     1264   1019   1918   -244    143     65       O  
ATOM    849  CB  SER A 439      31.996  75.068  30.612  1.00 14.45           C  
ANISOU  849  CB  SER A 439     1702   1214   2574   -349    385    151       C  
ATOM    850  OG  SER A 439      30.629  75.205  30.978  1.00 13.91           O  
ANISOU  850  OG  SER A 439     1687   1146   2454   -291    314    191       O  
ATOM    851  N   VAL A 440      32.965  72.815  32.474  1.00 12.37           N  
ANISOU  851  N   VAL A 440     1298   1126   2275   -334    189    -71       N  
ATOM    852  CA  VAL A 440      32.986  72.023  33.709  1.00 11.65           C  
ANISOU  852  CA  VAL A 440     1171   1099   2157   -308     71   -156       C  
ATOM    853  C   VAL A 440      33.512  72.932  34.820  1.00 12.20           C  
ANISOU  853  C   VAL A 440     1181   1124   2329   -350     46   -258       C  
ATOM    854  O   VAL A 440      34.455  73.738  34.615  1.00 12.98           O  
ANISOU  854  O   VAL A 440     1216   1162   2554   -414    112   -302       O  
ATOM    855  CB  VAL A 440      33.918  70.788  33.567  1.00 11.64           C  
ANISOU  855  CB  VAL A 440     1107   1168   2148   -296     45   -192       C  
ATOM    856  CG1 VAL A 440      33.891  69.949  34.837  1.00 11.14           C  
ANISOU  856  CG1 VAL A 440     1021   1166   2045   -254    -79   -253       C  
ATOM    857  CG2 VAL A 440      33.456  69.912  32.411  1.00 11.35           C  
ANISOU  857  CG2 VAL A 440     1128   1169   2017   -263     82   -114       C  
ATOM    858  N   GLU A 441      32.906  72.804  35.995  1.00 12.00           N  
ANISOU  858  N   GLU A 441     1180   1129   2250   -321    -43   -306       N  
ATOM    859  CA  GLU A 441      33.374  73.584  37.141  1.00 13.28           C  
ANISOU  859  CA  GLU A 441     1295   1268   2483   -360    -82   -426       C  
ATOM    860  C   GLU A 441      33.317  72.762  38.410  1.00 13.29           C  
ANISOU  860  C   GLU A 441     1302   1361   2388   -318   -207   -489       C  
ATOM    861  O   GLU A 441      32.573  71.782  38.484  1.00 12.29           O  
ANISOU  861  O   GLU A 441     1233   1288   2148   -258   -242   -426       O  
ATOM    862  CB  GLU A 441      32.626  74.934  37.289  1.00 13.51           C  
ANISOU  862  CB  GLU A 441     1370   1194   2569   -385    -19   -428       C  
ATOM    863  CG  GLU A 441      31.094  74.831  37.397  1.00 12.90           C  
ANISOU  863  CG  GLU A 441     1386   1116   2398   -324    -22   -355       C  
ATOM    864  CD  GLU A 441      30.473  76.195  37.214  1.00 13.69           C  
ANISOU  864  CD  GLU A 441     1515   1095   2591   -342     62   -335       C  
ATOM    865  OE1 GLU A 441      30.647  77.064  38.100  1.00 14.34           O  
ANISOU  865  OE1 GLU A 441     1578   1122   2748   -381     68   -444       O  
ATOM    866  OE2 GLU A 441      29.817  76.378  36.175  1.00 14.13           O1-
ANISOU  866  OE2 GLU A 441     1614   1109   2646   -314    119   -212       O1-
ATOM    867  N   ARG A 442      34.115  73.182  39.388  1.00 14.76           N  
ANISOU  867  N   ARG A 442     1426   1562   2621   -352   -273   -615       N  
ATOM    868  CA  ARG A 442      34.342  72.397  40.590  1.00 15.84           C  
ANISOU  868  CA  ARG A 442     1561   1799   2659   -310   -406   -675       C  
ATOM    869  C   ARG A 442      34.032  73.238  41.820  1.00 16.21           C  
ANISOU  869  C   ARG A 442     1642   1842   2674   -332   -447   -785       C  
ATOM    870  O   ARG A 442      34.486  74.370  41.936  1.00 17.44           O  
ANISOU  870  O   ARG A 442     1747   1935   2944   -402   -418   -884       O  
ATOM    871  CB  ARG A 442      35.808  71.918  40.615  1.00 19.12           C  
ANISOU  871  CB  ARG A 442     1854   2265   3146   -320   -478   -736       C  
ATOM    872  CG  ARG A 442      36.180  71.044  41.798  1.00 21.76           C  
ANISOU  872  CG  ARG A 442     2181   2708   3379   -263   -634   -781       C  
ATOM    873  CD  ARG A 442      37.668  70.767  41.767  1.00 26.81           C  
ANISOU  873  CD  ARG A 442     2672   3385   4130   -274   -707   -851       C  
ATOM    874  NE  ARG A 442      38.368  71.638  42.679  1.00 34.31           N  
ANISOU  874  NE  ARG A 442     3548   4353   5135   -325   -794  -1006       N  
ATOM    875  CZ  ARG A 442      39.670  71.908  42.618  1.00 46.99           C  
ANISOU  875  CZ  ARG A 442     4996   5963   6896   -370   -837  -1110       C  
ATOM    876  NH1 ARG A 442      40.439  71.365  41.667  1.00 50.06           N1+
ANISOU  876  NH1 ARG A 442     5282   6335   7403   -367   -787  -1067       N1+
ATOM    877  NH2 ARG A 442      40.203  72.727  43.517  1.00 49.97           N  
ANISOU  877  NH2 ARG A 442     5309   6360   7317   -422   -927  -1269       N  
ATOM    878  N   TYR A 443      33.252  72.657  42.727  1.00 15.57           N  
ANISOU  878  N   TYR A 443     1650   1825   2440   -276   -502   -771       N  
ATOM    879  CA  TYR A 443      32.866  73.283  43.984  1.00 16.09           C  
ANISOU  879  CA  TYR A 443     1771   1907   2435   -286   -537   -876       C  
ATOM    880  C   TYR A 443      33.658  72.746  45.177  1.00 17.60           C  
ANISOU  880  C   TYR A 443     1948   2217   2522   -262   -691   -963       C  
ATOM    881  O   TYR A 443      33.809  71.528  45.326  1.00 17.34           O  
ANISOU  881  O   TYR A 443     1931   2262   2395   -195   -762   -887       O  
ATOM    882  CB  TYR A 443      31.369  73.036  44.240  1.00 14.69           C  
ANISOU  882  CB  TYR A 443     1713   1721   2148   -238   -476   -800       C  
ATOM    883  CG  TYR A 443      30.832  73.666  45.505  1.00 15.56           C  
ANISOU  883  CG  TYR A 443     1894   1843   2175   -246   -481   -906       C  
ATOM    884  CD1 TYR A 443      30.621  75.061  45.593  1.00 16.07           C  
ANISOU  884  CD1 TYR A 443     1949   1811   2344   -305   -408  -1005       C  
ATOM    885  CD2 TYR A 443      30.529  72.872  46.626  1.00 15.88           C  
ANISOU  885  CD2 TYR A 443     2020   1983   2030   -194   -547   -908       C  
ATOM    886  CE1 TYR A 443      30.128  75.633  46.756  1.00 16.90           C  
ANISOU  886  CE1 TYR A 443     2122   1925   2373   -315   -400  -1120       C  
ATOM    887  CE2 TYR A 443      30.033  73.445  47.800  1.00 16.79           C  
ANISOU  887  CE2 TYR A 443     2214   2117   2048   -203   -538  -1013       C  
ATOM    888  CZ  TYR A 443      29.836  74.825  47.852  1.00 17.14           C  
ANISOU  888  CZ  TYR A 443     2242   2069   2202   -265   -463  -1129       C  
ATOM    889  OH  TYR A 443      29.350  75.394  48.993  1.00 18.48           O  
ANISOU  889  OH  TYR A 443     2490   2253   2278   -276   -442  -1249       O  
ATOM    890  N   GLU A 444      34.145  73.667  46.003  1.00 19.71           N  
ANISOU  890  N   GLU A 444     2187   2491   2810   -314   -741  -1123       N  
ATOM    891  CA  GLU A 444      34.882  73.369  47.225  1.00 22.18           C  
ANISOU  891  CA  GLU A 444     2491   2926   3011   -295   -905  -1231       C  
ATOM    892  C   GLU A 444      34.020  73.773  48.424  1.00 22.48           C  
ANISOU  892  C   GLU A 444     2658   2998   2887   -288   -905  -1305       C  
ATOM    893  O   GLU A 444      33.926  74.954  48.744  1.00 23.26           O  
ANISOU  893  O   GLU A 444     2752   3039   3047   -357   -862  -1443       O  
ATOM    894  CB  GLU A 444      36.215  74.124  47.237  1.00 25.01           C  
ANISOU  894  CB  GLU A 444     2699   3278   3525   -371   -976  -1387       C  
ATOM    895  CG  GLU A 444      37.137  73.769  46.078  1.00 27.45           C  
ANISOU  895  CG  GLU A 444     2871   3552   4005   -384   -956  -1327       C  
ATOM    896  CD  GLU A 444      38.380  74.643  46.007  1.00 33.08           C  
ANISOU  896  CD  GLU A 444     3422   4233   4914   -476   -989  -1487       C  
ATOM    897  OE1 GLU A 444      39.073  74.819  47.029  1.00 35.36           O  
ANISOU  897  OE1 GLU A 444     3657   4607   5170   -489  -1140  -1639       O  
ATOM    898  OE2 GLU A 444      38.671  75.165  44.910  1.00 36.94           O1-
ANISOU  898  OE2 GLU A 444     3834   4610   5591   -537   -860  -1462       O1-
ATOM    899  N   PRO A 445      33.384  72.789  49.091  1.00 22.36           N  
ANISOU  899  N   PRO A 445     2760   3066   2670   -207   -938  -1217       N  
ATOM    900  CA  PRO A 445      32.552  73.086  50.254  1.00 23.15           C  
ANISOU  900  CA  PRO A 445     2994   3204   2598   -197   -918  -1281       C  
ATOM    901  C   PRO A 445      33.240  73.875  51.365  1.00 26.34           C  
ANISOU  901  C   PRO A 445     3392   3679   2938   -242  -1030  -1489       C  
ATOM    902  O   PRO A 445      32.575  74.681  52.010  1.00 26.67           O  
ANISOU  902  O   PRO A 445     3512   3696   2926   -276   -961  -1596       O  
ATOM    903  CB  PRO A 445      32.140  71.699  50.745  1.00 22.74           C  
ANISOU  903  CB  PRO A 445     3048   3242   2350   -102   -959  -1139       C  
ATOM    904  CG  PRO A 445      32.127  70.868  49.495  1.00 20.71           C  
ANISOU  904  CG  PRO A 445     2729   2931   2209    -73   -913   -978       C  
ATOM    905  CD  PRO A 445      33.378  71.341  48.793  1.00 20.94           C  
ANISOU  905  CD  PRO A 445     2600   2937   2420   -124   -974  -1051       C  
ATOM    906  N   GLU A 446      34.539  73.655  51.586  1.00 28.55           N  
ANISOU  906  N   GLU A 446     3572   4045   3231   -243  -1201  -1558       N  
ATOM    907  CA  GLU A 446      35.260  74.383  52.660  1.00 32.60           C  
ANISOU  907  CA  GLU A 446     4065   4640   3681   -289  -1335  -1777       C  
ATOM    908  C   GLU A 446      35.376  75.885  52.401  1.00 32.69           C  
ANISOU  908  C   GLU A 446     3997   4531   3892   -406  -1249  -1956       C  
ATOM    909  O   GLU A 446      35.465  76.668  53.340  1.00 34.79           O  
ANISOU  909  O   GLU A 446     4293   4833   4093   -455  -1294  -2150       O  
ATOM    910  CB  GLU A 446      36.634  73.765  52.933  1.00 36.86           C  
ANISOU  910  CB  GLU A 446     4494   5304   4207   -255  -1555  -1809       C  
ATOM    911  CG  GLU A 446      36.544  72.328  53.443  1.00 41.24           C  
ANISOU  911  CG  GLU A 446     5147   5981   4542   -129  -1657  -1644       C  
ATOM    912  CD  GLU A 446      37.877  71.743  53.900  1.00 47.87           C  
ANISOU  912  CD  GLU A 446     5884   6955   5349    -78  -1898  -1681       C  
ATOM    913  OE1 GLU A 446      38.772  72.503  54.347  1.00 51.92           O  
ANISOU  913  OE1 GLU A 446     6292   7519   5916   -137  -2030  -1883       O  
ATOM    914  OE2 GLU A 446      38.028  70.504  53.810  1.00 49.46           O1-
ANISOU  914  OE2 GLU A 446     6103   7204   5485     25  -1959  -1510       O1-
ATOM    915  N   ARG A 447      35.375  76.272  51.127  1.00 31.74           N  
ANISOU  915  N   ARG A 447     3782   4265   4011   -451  -1119  -1889       N  
ATOM    916  CA  ARG A 447      35.445  77.679  50.719  1.00 32.35           C  
ANISOU  916  CA  ARG A 447     3787   4195   4309   -558  -1008  -2021       C  
ATOM    917  C   ARG A 447      34.087  78.216  50.217  1.00 28.87           C  
ANISOU  917  C   ARG A 447     3438   3613   3919   -558   -800  -1935       C  
ATOM    918  O   ARG A 447      33.955  79.416  49.979  1.00 28.62           O  
ANISOU  918  O   ARG A 447     3372   3444   4059   -633   -693  -2033       O  
ATOM    919  CB  ARG A 447      36.519  77.871  49.635  1.00 35.44           C  
ANISOU  919  CB  ARG A 447     4000   4514   4951   -613  -1003  -2012       C  
ATOM    920  CG  ARG A 447      37.933  78.077  50.164  1.00 42.83           C  
ANISOU  920  CG  ARG A 447     4792   5529   5952   -666  -1174  -2198       C  
ATOM    921  CD  ARG A 447      38.951  77.344  49.308  1.00 47.17           C  
ANISOU  921  CD  ARG A 447     5196   6098   6628   -649  -1226  -2107       C  
ATOM    922  NE  ARG A 447      38.632  75.905  49.211  1.00 54.18           N  
ANISOU  922  NE  ARG A 447     6159   7083   7343   -526  -1277  -1909       N  
ATOM    923  CZ  ARG A 447      39.151  74.929  49.970  1.00 55.27           C  
ANISOU  923  CZ  ARG A 447     6297   7379   7324   -447  -1467  -1902       C  
ATOM    924  NH1 ARG A 447      40.047  75.198  50.926  1.00 57.30           N1+
ANISOU  924  NH1 ARG A 447     6479   7741   7552   -469  -1653  -2086       N1+
ATOM    925  NH2 ARG A 447      38.764  73.669  49.765  1.00 50.78           N  
ANISOU  925  NH2 ARG A 447     5803   6860   6631   -342  -1476  -1709       N  
ATOM    926  N   ASP A 448      33.095  77.334  50.061  1.00 25.95           N  
ANISOU  926  N   ASP A 448     3174   3269   3417   -473   -748  -1757       N  
ATOM    927  CA  ASP A 448      31.840  77.679  49.352  1.00 24.17           C  
ANISOU  927  CA  ASP A 448     3004   2912   3267   -461   -566  -1644       C  
ATOM    928  C   ASP A 448      32.132  78.461  48.043  1.00 23.69           C  
ANISOU  928  C   ASP A 448     2837   2696   3468   -518   -465  -1604       C  
ATOM    929  O   ASP A 448      31.628  79.564  47.837  1.00 23.88           O  
ANISOU  929  O   ASP A 448     2864   2584   3626   -560   -344  -1651       O  
ATOM    930  CB  ASP A 448      30.891  78.468  50.287  1.00 24.88           C  
ANISOU  930  CB  ASP A 448     3195   2967   3292   -474   -483  -1763       C  
ATOM    931  CG  ASP A 448      29.522  78.765  49.641  1.00 23.75           C  
ANISOU  931  CG  ASP A 448     3098   2696   3230   -445   -307  -1644       C  
ATOM    932  OD1 ASP A 448      28.999  77.911  48.907  1.00 21.02           O  
ANISOU  932  OD1 ASP A 448     2765   2356   2866   -386   -280  -1457       O  
ATOM    933  OD2 ASP A 448      28.987  79.875  49.890  1.00 24.82           O1-
ANISOU  933  OD2 ASP A 448     3250   2721   3459   -482   -201  -1750       O1-
ATOM    934  N   GLU A 449      32.950  77.876  47.164  1.00 23.42           N  
ANISOU  934  N   GLU A 449     2714   2680   3504   -515   -508  -1513       N  
ATOM    935  CA  GLU A 449      33.371  78.521  45.915  1.00 23.35           C  
ANISOU  935  CA  GLU A 449     2612   2540   3720   -568   -410  -1466       C  
ATOM    936  C   GLU A 449      33.364  77.564  44.745  1.00 21.32           C  
ANISOU  936  C   GLU A 449     2341   2298   3462   -518   -389  -1272       C  
ATOM    937  O   GLU A 449      33.763  76.390  44.874  1.00 20.23           O  
ANISOU  937  O   GLU A 449     2194   2279   3213   -467   -490  -1222       O  
ATOM    938  CB  GLU A 449      34.798  79.066  46.039  1.00 25.53           C  
ANISOU  938  CB  GLU A 449     2754   2810   4136   -654   -475  -1622       C  
ATOM    939  CG  GLU A 449      34.974  80.445  46.643  1.00 29.92           C  
ANISOU  939  CG  GLU A 449     3280   3272   4816   -745   -437  -1824       C  
ATOM    940  CD  GLU A 449      36.446  80.750  46.928  1.00 32.62           C  
ANISOU  940  CD  GLU A 449     3473   3644   5277   -828   -539  -1999       C  
ATOM    941  OE1 GLU A 449      37.342  80.167  46.264  1.00 33.21           O  
ANISOU  941  OE1 GLU A 449     3445   3753   5421   -828   -579  -1937       O  
ATOM    942  OE2 GLU A 449      36.706  81.574  47.823  1.00 35.84           O1-
ANISOU  942  OE2 GLU A 449     3860   4040   5718   -894   -578  -2210       O1-
ATOM    943  N   TRP A 450      32.910  78.069  43.600  1.00 20.20           N  
ANISOU  943  N   TRP A 450     2200   2033   3442   -529   -255  -1162       N  
ATOM    944  CA  TRP A 450      33.034  77.348  42.337  1.00 19.14           C  
ANISOU  944  CA  TRP A 450     2046   1901   3325   -498   -221  -1000       C  
ATOM    945  C   TRP A 450      34.201  77.912  41.549  1.00 20.97           C  
ANISOU  945  C   TRP A 450     2167   2062   3738   -573   -170  -1027       C  
ATOM    946  O   TRP A 450      34.452  79.133  41.586  1.00 21.56           O  
ANISOU  946  O   TRP A 450     2205   2021   3966   -646    -99  -1115       O  
ATOM    947  CB  TRP A 450      31.767  77.502  41.486  1.00 17.94           C  
ANISOU  947  CB  TRP A 450     1972   1673   3172   -455   -113   -850       C  
ATOM    948  CG  TRP A 450      30.544  76.751  41.969  1.00 16.05           C  
ANISOU  948  CG  TRP A 450     1825   1498   2775   -379   -139   -790       C  
ATOM    949  CD1 TRP A 450      29.528  77.247  42.756  1.00 16.49           C  
ANISOU  949  CD1 TRP A 450     1946   1523   2797   -362   -106   -836       C  
ATOM    950  CD2 TRP A 450      30.216  75.392  41.697  1.00 14.69           C  
ANISOU  950  CD2 TRP A 450     1684   1421   2478   -315   -186   -682       C  
ATOM    951  CE2 TRP A 450      28.975  75.117  42.352  1.00 14.34           C  
ANISOU  951  CE2 TRP A 450     1720   1397   2332   -265   -178   -663       C  
ATOM    952  CE3 TRP A 450      30.841  74.365  40.961  1.00 13.90           C  
ANISOU  952  CE3 TRP A 450     1548   1382   2352   -297   -222   -607       C  
ATOM    953  NE1 TRP A 450      28.581  76.261  42.989  1.00 15.29           N  
ANISOU  953  NE1 TRP A 450     1859   1444   2507   -293   -126   -758       N  
ATOM    954  CZ2 TRP A 450      28.349  73.845  42.290  1.00 13.37           C  
ANISOU  954  CZ2 TRP A 450     1640   1348   2092   -204   -205   -569       C  
ATOM    955  CZ3 TRP A 450      30.217  73.099  40.900  1.00 12.70           C  
ANISOU  955  CZ3 TRP A 450     1444   1302   2080   -232   -255   -519       C  
ATOM    956  CH2 TRP A 450      28.985  72.858  41.563  1.00 12.67           C  
ANISOU  956  CH2 TRP A 450     1517   1311   1985   -190   -247   -499       C  
ATOM    957  N   HIS A 451      34.907  77.023  40.841  1.00 20.82           N  
ANISOU  957  N   HIS A 451     2094   2101   3715   -558   -193   -957       N  
ATOM    958  CA  HIS A 451      35.973  77.412  39.923  1.00 22.80           C  
ANISOU  958  CA  HIS A 451     2242   2285   4135   -624   -116   -957       C  
ATOM    959  C   HIS A 451      35.887  76.570  38.683  1.00 21.36           C  
ANISOU  959  C   HIS A 451     2083   2124   3909   -581    -59   -797       C  
ATOM    960  O   HIS A 451      35.690  75.351  38.774  1.00 18.94           O  
ANISOU  960  O   HIS A 451     1803   1923   3470   -512   -138   -746       O  
ATOM    961  CB  HIS A 451      37.355  77.283  40.592  1.00 26.16           C  
ANISOU  961  CB  HIS A 451     2531   2773   4637   -671   -220  -1115       C  
ATOM    962  CG  HIS A 451      37.514  78.189  41.775  1.00 29.82           C  
ANISOU  962  CG  HIS A 451     2968   3219   5144   -726   -281  -1299       C  
ATOM    963  CD2 HIS A 451      37.481  77.936  43.106  1.00 31.72           C  
ANISOU  963  CD2 HIS A 451     3226   3566   5260   -701   -431  -1419       C  
ATOM    964  ND1 HIS A 451      37.736  79.544  41.647  1.00 34.59           N  
ANISOU  964  ND1 HIS A 451     3528   3680   5935   -819   -177  -1385       N  
ATOM    965  CE1 HIS A 451      37.834  80.091  42.848  1.00 36.41           C  
ANISOU  965  CE1 HIS A 451     3744   3929   6162   -856   -262  -1568       C  
ATOM    966  NE2 HIS A 451      37.684  79.136  43.751  1.00 37.97           N  
ANISOU  966  NE2 HIS A 451     3983   4286   6158   -783   -420  -1590       N  
ATOM    967  N   LEU A 452      36.030  77.205  37.517  1.00 21.52           N  
ANISOU  967  N   LEU A 452     2098   2040   4039   -620     84   -717       N  
ATOM    968  CA  LEU A 452      36.022  76.437  36.269  1.00 21.38           C  
ANISOU  968  CA  LEU A 452     2108   2048   3967   -586    145   -577       C  
ATOM    969  C   LEU A 452      37.293  75.596  36.160  1.00 20.56           C  
ANISOU  969  C   LEU A 452     1889   2018   3905   -600    107   -633       C  
ATOM    970  O   LEU A 452      38.357  76.003  36.616  1.00 20.76           O  
ANISOU  970  O   LEU A 452     1794   2026   4068   -662     90   -758       O  
ATOM    971  CB  LEU A 452      35.862  77.346  35.037  1.00 24.45           C  
ANISOU  971  CB  LEU A 452     2539   2313   4437   -620    312   -466       C  
ATOM    972  CG  LEU A 452      34.457  77.913  34.767  1.00 24.46           C  
ANISOU  972  CG  LEU A 452     2664   2253   4377   -574    351   -353       C  
ATOM    973  CD1 LEU A 452      34.616  79.217  34.000  1.00 30.28           C  
ANISOU  973  CD1 LEU A 452     3413   2833   5259   -627    507   -292       C  
ATOM    974  CD2 LEU A 452      33.533  76.934  34.027  1.00 22.77           C  
ANISOU  974  CD2 LEU A 452     2540   2120   3990   -490    324   -217       C  
ATOM    975  N   VAL A 453      37.166  74.425  35.553  1.00 18.79           N  
ANISOU  975  N   VAL A 453     1695   1869   3575   -540     95   -548       N  
ATOM    976  CA  VAL A 453      38.308  73.593  35.204  1.00 19.26           C  
ANISOU  976  CA  VAL A 453     1650   1981   3688   -544     92   -580       C  
ATOM    977  C   VAL A 453      38.321  73.459  33.676  1.00 19.20           C  
ANISOU  977  C   VAL A 453     1684   1939   3672   -552    245   -464       C  
ATOM    978  O   VAL A 453      37.533  74.150  32.996  1.00 18.70           O  
ANISOU  978  O   VAL A 453     1723   1811   3571   -558    336   -367       O  
ATOM    979  CB  VAL A 453      38.280  72.234  35.962  1.00 18.75           C  
ANISOU  979  CB  VAL A 453     1576   2035   3515   -464    -61   -601       C  
ATOM    980  CG1 VAL A 453      38.379  72.471  37.473  1.00 20.02           C  
ANISOU  980  CG1 VAL A 453     1704   2236   3667   -459   -208   -714       C  
ATOM    981  CG2 VAL A 453      37.043  71.411  35.620  1.00 17.09           C  
ANISOU  981  CG2 VAL A 453     1497   1863   3134   -390    -69   -484       C  
ATOM    982  N   ALA A 454      39.184  72.598  33.132  1.00 18.47           N  
ANISOU  982  N   ALA A 454     1518   1889   3611   -546    274   -475       N  
ATOM    983  CA  ALA A 454      39.224  72.351  31.681  1.00 17.92           C  
ANISOU  983  CA  ALA A 454     1499   1804   3505   -551    422   -380       C  
ATOM    984  C   ALA A 454      37.861  71.880  31.153  1.00 16.31           C  
ANISOU  984  C   ALA A 454     1453   1637   3106   -486    407   -261       C  
ATOM    985  O   ALA A 454      37.203  71.005  31.784  1.00 14.91           O  
ANISOU  985  O   ALA A 454     1308   1530   2827   -420    280   -266       O  
ATOM    986  CB  ALA A 454      40.310  71.356  31.314  1.00 18.24           C  
ANISOU  986  CB  ALA A 454     1432   1892   3606   -544    447   -429       C  
ATOM    987  N   PRO A 455      37.418  72.448  29.996  1.00 16.55           N  
ANISOU  987  N   PRO A 455     1582   1622   3084   -502    533   -153       N  
ATOM    988  CA  PRO A 455      36.155  71.954  29.408  1.00 15.51           C  
ANISOU  988  CA  PRO A 455     1584   1539   2770   -439    504    -51       C  
ATOM    989  C   PRO A 455      36.319  70.564  28.798  1.00 15.16           C  
ANISOU  989  C   PRO A 455     1544   1580   2637   -403    500    -59       C  
ATOM    990  O   PRO A 455      37.437  70.175  28.388  1.00 15.93           O  
ANISOU  990  O   PRO A 455     1564   1682   2807   -431    580   -107       O  
ATOM    991  CB  PRO A 455      35.854  72.995  28.312  1.00 16.27           C  
ANISOU  991  CB  PRO A 455     1774   1565   2843   -465    638     66       C  
ATOM    992  CG  PRO A 455      37.201  73.540  27.914  1.00 18.07           C  
ANISOU  992  CG  PRO A 455     1920   1726   3219   -543    784     32       C  
ATOM    993  CD  PRO A 455      38.016  73.551  29.189  1.00 18.19           C  
ANISOU  993  CD  PRO A 455     1786   1733   3394   -575    705   -113       C  
ATOM    994  N   MET A 456      35.225  69.819  28.734  1.00 13.99           N  
ANISOU  994  N   MET A 456     1476   1489   2349   -343    417    -20       N  
ATOM    995  CA  MET A 456      35.181  68.581  27.977  1.00 13.85           C  
ANISOU  995  CA  MET A 456     1486   1539   2237   -313    429    -23       C  
ATOM    996  C   MET A 456      35.505  68.862  26.523  1.00 14.86           C  
ANISOU  996  C   MET A 456     1674   1664   2309   -344    577     33       C  
ATOM    997  O   MET A 456      35.416  70.007  26.056  1.00 15.39           O  
ANISOU  997  O   MET A 456     1793   1678   2377   -373    656    110       O  
ATOM    998  CB  MET A 456      33.801  67.923  28.060  1.00 13.18           C  
ANISOU  998  CB  MET A 456     1482   1505   2022   -256    326     11       C  
ATOM    999  CG  MET A 456      33.361  67.541  29.465  1.00 12.79           C  
ANISOU  999  CG  MET A 456     1395   1461   2004   -223    197    -32       C  
ATOM   1000  SD  MET A 456      31.766  66.736  29.378  1.00 13.27           S  
ANISOU 1000  SD  MET A 456     1539   1568   1935   -169    113      6       S  
ATOM   1001  CE  MET A 456      30.683  68.150  29.041  1.00 12.43           C  
ANISOU 1001  CE  MET A 456     1509   1426   1788   -171    119    100       C  
ATOM   1002  N   LEU A 457      35.879  67.801  25.824  1.00 14.95           N  
ANISOU 1002  N   LEU A 457     1684   1727   2269   -334    622     -5       N  
ATOM   1003  CA  LEU A 457      36.137  67.850  24.382  1.00 16.37           C  
ANISOU 1003  CA  LEU A 457     1941   1925   2354   -358    767     38       C  
ATOM   1004  C   LEU A 457      34.838  67.934  23.546  1.00 16.50           C  
ANISOU 1004  C   LEU A 457     2108   1992   2169   -324    730    130       C  
ATOM   1005  O   LEU A 457      34.883  68.203  22.339  1.00 18.17           O  
ANISOU 1005  O   LEU A 457     2414   2225   2264   -339    837    191       O  
ATOM   1006  CB  LEU A 457      36.909  66.590  23.989  1.00 16.97           C  
ANISOU 1006  CB  LEU A 457     1962   2041   2445   -353    822    -56       C  
ATOM   1007  CG  LEU A 457      38.189  66.312  24.790  1.00 17.24           C  
ANISOU 1007  CG  LEU A 457     1828   2037   2685   -368    835   -153       C  
ATOM   1008  CD1 LEU A 457      38.785  64.990  24.340  1.00 17.89           C  
ANISOU 1008  CD1 LEU A 457     1864   2153   2780   -348    885   -238       C  
ATOM   1009  CD2 LEU A 457      39.195  67.450  24.663  1.00 18.83           C  
ANISOU 1009  CD2 LEU A 457     1964   2171   3019   -436    966   -145       C  
ATOM   1010  N   THR A 458      33.703  67.703  24.210  1.00 15.02           N  
ANISOU 1010  N   THR A 458     1938   1826   1944   -279    578    139       N  
ATOM   1011  CA  THR A 458      32.406  67.567  23.572  1.00 14.80           C  
ANISOU 1011  CA  THR A 458     2017   1855   1750   -241    507    200       C  
ATOM   1012  C   THR A 458      31.360  68.353  24.389  1.00 14.14           C  
ANISOU 1012  C   THR A 458     1940   1734   1698   -211    399    259       C  
ATOM   1013  O   THR A 458      31.375  68.344  25.633  1.00 12.98           O  
ANISOU 1013  O   THR A 458     1717   1550   1665   -208    335    211       O  
ATOM   1014  CB  THR A 458      31.964  66.085  23.582  1.00 14.46           C  
ANISOU 1014  CB  THR A 458     1963   1879   1652   -212    428    112       C  
ATOM   1015  CG2 THR A 458      30.807  65.823  22.575  1.00 15.03           C  
ANISOU 1015  CG2 THR A 458     2143   2030   1538   -185    373    148       C  
ATOM   1016  OG1 THR A 458      33.089  65.232  23.279  1.00 15.32           O  
ANISOU 1016  OG1 THR A 458     2022   1997   1802   -235    521     24       O  
ATOM   1017  N   ARG A 459      30.453  69.032  23.686  1.00 14.45           N  
ANISOU 1017  N   ARG A 459     2074   1786   1631   -185    378    363       N  
ATOM   1018  CA  ARG A 459      29.274  69.609  24.348  1.00 14.18           C  
ANISOU 1018  CA  ARG A 459     2043   1723   1622   -144    270    412       C  
ATOM   1019  C   ARG A 459      28.338  68.464  24.738  1.00 13.21           C  
ANISOU 1019  C   ARG A 459     1894   1664   1461   -111    147    344       C  
ATOM   1020  O   ARG A 459      28.047  67.609  23.908  1.00 13.35           O  
ANISOU 1020  O   ARG A 459     1950   1759   1362   -102    124    319       O  
ATOM   1021  CB  ARG A 459      28.575  70.613  23.411  1.00 15.63           C  
ANISOU 1021  CB  ARG A 459     2326   1900   1712   -113    277    552       C  
ATOM   1022  CG  ARG A 459      29.467  71.762  22.979  1.00 17.92           C  
ANISOU 1022  CG  ARG A 459     2653   2109   2047   -148    421    635       C  
ATOM   1023  CD  ARG A 459      28.734  72.703  22.031  1.00 21.26           C  
ANISOU 1023  CD  ARG A 459     3189   2523   2367   -102    424    796       C  
ATOM   1024  NE  ARG A 459      29.570  73.841  21.632  1.00 25.05           N  
ANISOU 1024  NE  ARG A 459     3710   2903   2904   -138    582    891       N  
ATOM   1025  CZ  ARG A 459      29.236  74.730  20.693  1.00 28.43           C  
ANISOU 1025  CZ  ARG A 459     4254   3304   3245   -103    628   1055       C  
ATOM   1026  NH1 ARG A 459      28.078  74.622  20.045  1.00 30.10           N1+
ANISOU 1026  NH1 ARG A 459     4545   3595   3297    -25    507   1139       N1+
ATOM   1027  NH2 ARG A 459      30.055  75.729  20.395  1.00 29.77           N  
ANISOU 1027  NH2 ARG A 459     4458   3365   3489   -145    793   1139       N  
ATOM   1028  N   ARG A 460      27.863  68.430  25.992  1.00 12.47           N  
ANISOU 1028  N   ARG A 460     1739   1534   1464    -98     75    307       N  
ATOM   1029  CA  ARG A 460      27.000  67.319  26.450  1.00 11.84           C  
ANISOU 1029  CA  ARG A 460     1631   1498   1369    -73    -19    246       C  
ATOM   1030  C   ARG A 460      25.930  67.821  27.421  1.00 11.46           C  
ANISOU 1030  C   ARG A 460     1558   1411   1386    -43    -90    267       C  
ATOM   1031  O   ARG A 460      26.243  68.346  28.471  1.00 11.15           O  
ANISOU 1031  O   ARG A 460     1483   1313   1440    -53    -74    251       O  
ATOM   1032  CB  ARG A 460      27.810  66.207  27.164  1.00 11.29           C  
ANISOU 1032  CB  ARG A 460     1500   1430   1359    -91     -7    148       C  
ATOM   1033  CG  ARG A 460      29.004  65.614  26.411  1.00 11.90           C  
ANISOU 1033  CG  ARG A 460     1575   1532   1416   -119     76    104       C  
ATOM   1034  CD  ARG A 460      29.736  64.582  27.275  1.00 11.13           C  
ANISOU 1034  CD  ARG A 460     1403   1421   1406   -119     71     20       C  
ATOM   1035  NE  ARG A 460      30.902  64.041  26.562  1.00 11.99           N  
ANISOU 1035  NE  ARG A 460     1492   1543   1520   -141    160    -28       N  
ATOM   1036  CZ  ARG A 460      30.894  62.976  25.762  1.00 12.32           C  
ANISOU 1036  CZ  ARG A 460     1554   1624   1503   -139    184    -81       C  
ATOM   1037  NH1 ARG A 460      29.773  62.298  25.545  1.00 12.22           N1+
ANISOU 1037  NH1 ARG A 460     1576   1645   1422   -121    116    -97       N1+
ATOM   1038  NH2 ARG A 460      32.022  62.585  25.170  1.00 12.86           N  
ANISOU 1038  NH2 ARG A 460     1598   1695   1594   -158    284   -130       N  
ATOM   1039  N   ILE A 461      24.667  67.652  27.053  1.00 12.22           N  
ANISOU 1039  N   ILE A 461     1668   1543   1432     -8   -165    291       N  
ATOM   1040  CA  ILE A 461      23.548  67.830  27.968  1.00 12.54           C  
ANISOU 1040  CA  ILE A 461     1669   1552   1544     20   -224    289       C  
ATOM   1041  C   ILE A 461      22.958  66.431  28.136  1.00 11.74           C  
ANISOU 1041  C   ILE A 461     1534   1498   1429     18   -274    213       C  
ATOM   1042  O   ILE A 461      23.172  65.583  27.278  1.00 12.73           O  
ANISOU 1042  O   ILE A 461     1677   1680   1480      5   -281    179       O  
ATOM   1043  CB  ILE A 461      22.547  68.922  27.458  1.00 14.17           C  
ANISOU 1043  CB  ILE A 461     1897   1742   1744     64   -264    383       C  
ATOM   1044  CG1 ILE A 461      21.720  68.461  26.246  1.00 15.55           C  
ANISOU 1044  CG1 ILE A 461     2095   2003   1811     93   -345    407       C  
ATOM   1045  CG2 ILE A 461      23.320  70.160  27.028  1.00 14.44           C  
ANISOU 1045  CG2 ILE A 461     1980   1723   1783     58   -191    467       C  
ATOM   1046  CD1 ILE A 461      20.442  67.729  26.586  1.00 16.60           C  
ANISOU 1046  CD1 ILE A 461     2163   2164   1981    113   -432    353       C  
ATOM   1047  N   GLY A 462      22.225  66.187  29.224  1.00 11.31           N  
ANISOU 1047  N   GLY A 462     1435   1412   1451     28   -296    184       N  
ATOM   1048  CA  GLY A 462      21.723  64.840  29.523  1.00 11.54           C  
ANISOU 1048  CA  GLY A 462     1431   1461   1494     20   -320    115       C  
ATOM   1049  C   GLY A 462      22.886  63.871  29.669  1.00 10.51           C  
ANISOU 1049  C   GLY A 462     1306   1335   1353     -6   -277     64       C  
ATOM   1050  O   GLY A 462      22.765  62.688  29.325  1.00 10.51           O  
ANISOU 1050  O   GLY A 462     1295   1357   1341    -17   -285      9       O  
ATOM   1051  N   VAL A 463      23.996  64.396  30.178  1.00  9.82           N  
ANISOU 1051  N   VAL A 463     1227   1219   1285    -14   -233     75       N  
ATOM   1052  CA  VAL A 463      25.251  63.654  30.323  1.00  9.79           C  
ANISOU 1052  CA  VAL A 463     1213   1216   1290    -29   -196     32       C  
ATOM   1053  C   VAL A 463      25.255  62.827  31.620  1.00  9.97           C  
ANISOU 1053  C   VAL A 463     1213   1210   1366    -17   -205      3       C  
ATOM   1054  O   VAL A 463      24.852  63.331  32.686  1.00 10.20           O  
ANISOU 1054  O   VAL A 463     1241   1212   1422     -6   -215     19       O  
ATOM   1055  CB  VAL A 463      26.449  64.646  30.279  1.00  9.67           C  
ANISOU 1055  CB  VAL A 463     1200   1184   1290    -45   -151     52       C  
ATOM   1056  CG1 VAL A 463      26.385  65.693  31.421  1.00 10.00           C  
ANISOU 1056  CG1 VAL A 463     1231   1181   1388    -42   -158     69       C  
ATOM   1057  CG2 VAL A 463      27.798  63.928  30.268  1.00  9.66           C  
ANISOU 1057  CG2 VAL A 463     1169   1187   1314    -57   -114      5       C  
ATOM   1058  N   GLY A 464      25.709  61.575  31.514  1.00  9.54           N  
ANISOU 1058  N   GLY A 464     1145   1157   1322    -16   -193    -37       N  
ATOM   1059  CA  GLY A 464      25.885  60.716  32.692  1.00  9.43           C  
ANISOU 1059  CA  GLY A 464     1120   1110   1353      5   -195    -45       C  
ATOM   1060  C   GLY A 464      27.300  60.932  33.213  1.00  9.00           C  
ANISOU 1060  C   GLY A 464     1045   1053   1322     15   -192    -49       C  
ATOM   1061  O   GLY A 464      28.261  61.020  32.427  1.00  9.25           O  
ANISOU 1061  O   GLY A 464     1054   1099   1361      3   -166    -70       O  
ATOM   1062  N   VAL A 465      27.431  61.020  34.536  1.00  8.89           N  
ANISOU 1062  N   VAL A 465     1034   1025   1319     38   -219    -32       N  
ATOM   1063  CA  VAL A 465      28.748  61.266  35.147  1.00  9.12           C  
ANISOU 1063  CA  VAL A 465     1031   1062   1372     50   -243    -46       C  
ATOM   1064  C   VAL A 465      28.995  60.232  36.243  1.00 10.18           C  
ANISOU 1064  C   VAL A 465     1171   1183   1514     98   -275    -30       C  
ATOM   1065  O   VAL A 465      28.111  59.954  37.052  1.00 10.04           O  
ANISOU 1065  O   VAL A 465     1200   1151   1464    114   -278      1       O  
ATOM   1066  CB  VAL A 465      28.878  62.714  35.699  1.00  9.44           C  
ANISOU 1066  CB  VAL A 465     1073   1110   1404     30   -260    -50       C  
ATOM   1067  CG1 VAL A 465      30.243  62.925  36.398  1.00  9.66           C  
ANISOU 1067  CG1 VAL A 465     1053   1152   1465     39   -302    -84       C  
ATOM   1068  CG2 VAL A 465      28.752  63.711  34.545  1.00  9.17           C  
ANISOU 1068  CG2 VAL A 465     1039   1073   1373     -9   -219    -46       C  
ATOM   1069  N   ALA A 466      30.196  59.663  36.267  1.00 10.30           N  
ANISOU 1069  N   ALA A 466     1138   1199   1577    126   -294    -45       N  
ATOM   1070  CA  ALA A 466      30.558  58.795  37.391  1.00 11.38           C  
ANISOU 1070  CA  ALA A 466     1282   1326   1716    185   -342    -12       C  
ATOM   1071  C   ALA A 466      32.010  58.992  37.758  1.00 11.19           C  
ANISOU 1071  C   ALA A 466     1188   1329   1736    212   -403    -38       C  
ATOM   1072  O   ALA A 466      32.780  59.554  36.980  1.00 10.97           O  
ANISOU 1072  O   ALA A 466     1094   1313   1762    178   -383    -87       O  
ATOM   1073  CB  ALA A 466      30.261  57.330  37.059  1.00 13.13           C  
ANISOU 1073  CB  ALA A 466     1514   1495   1981    214   -302      9       C  
ATOM   1074  N   VAL A 467      32.375  58.531  38.947  1.00 11.00           N  
ANISOU 1074  N   VAL A 467     1176   1315   1689    272   -477     -3       N  
ATOM   1075  CA  VAL A 467      33.751  58.662  39.426  1.00 11.40           C  
ANISOU 1075  CA  VAL A 467     1145   1401   1785    307   -564    -30       C  
ATOM   1076  C   VAL A 467      34.238  57.253  39.764  1.00 12.18           C  
ANISOU 1076  C   VAL A 467     1229   1468   1931    395   -596     24       C  
ATOM   1077  O   VAL A 467      33.551  56.489  40.436  1.00 12.38           O  
ANISOU 1077  O   VAL A 467     1338   1466   1900    438   -596     99       O  
ATOM   1078  CB  VAL A 467      33.858  59.605  40.645  1.00 11.69           C  
ANISOU 1078  CB  VAL A 467     1206   1497   1739    308   -654    -47       C  
ATOM   1079  CG1 VAL A 467      35.267  59.588  41.237  1.00 12.95           C  
ANISOU 1079  CG1 VAL A 467     1272   1702   1947    353   -772    -80       C  
ATOM   1080  CG2 VAL A 467      33.426  61.011  40.247  1.00 11.15           C  
ANISOU 1080  CG2 VAL A 467     1143   1437   1656    224   -609   -103       C  
ATOM   1081  N   LEU A 468      35.431  56.934  39.285  1.00 12.61           N  
ANISOU 1081  N   LEU A 468     1174   1516   2102    420   -611    -13       N  
ATOM   1082  CA  LEU A 468      36.045  55.641  39.556  1.00 13.97           C  
ANISOU 1082  CA  LEU A 468     1310   1648   2350    513   -644     36       C  
ATOM   1083  C   LEU A 468      37.544  55.879  39.681  1.00 14.10           C  
ANISOU 1083  C   LEU A 468     1187   1702   2469    547   -730    -16       C  
ATOM   1084  O   LEU A 468      38.184  56.421  38.763  1.00 13.71           O  
ANISOU 1084  O   LEU A 468     1042   1656   2511    492   -677   -100       O  
ATOM   1085  CB  LEU A 468      35.748  54.618  38.445  1.00 14.59           C  
ANISOU 1085  CB  LEU A 468     1386   1643   2515    508   -524     31       C  
ATOM   1086  CG  LEU A 468      36.455  53.230  38.466  1.00 18.59           C  
ANISOU 1086  CG  LEU A 468     1840   2077   3147    602   -527     66       C  
ATOM   1087  CD1 LEU A 468      36.294  52.471  39.767  1.00 19.96           C  
ANISOU 1087  CD1 LEU A 468     2080   2228   3275    699   -609    184       C  
ATOM   1088  CD2 LEU A 468      35.891  52.372  37.358  1.00 21.75           C  
ANISOU 1088  CD2 LEU A 468     2260   2393   3611    572   -393     38       C  
ATOM   1089  N   ASN A 469      38.084  55.470  40.822  1.00 14.72           N  
ANISOU 1089  N   ASN A 469     1255   1808   2531    640   -862     38       N  
ATOM   1090  CA  ASN A 469      39.518  55.565  41.093  1.00 15.90           C  
ANISOU 1090  CA  ASN A 469     1255   1997   2789    691   -974     -8       C  
ATOM   1091  C   ASN A 469      40.010  57.023  40.971  1.00 15.83           C  
ANISOU 1091  C   ASN A 469     1167   2056   2792    601  -1001   -121       C  
ATOM   1092  O   ASN A 469      41.075  57.303  40.415  1.00 16.01           O  
ANISOU 1092  O   ASN A 469     1038   2082   2964    582   -995   -202       O  
ATOM   1093  CB  ASN A 469      40.305  54.594  40.183  1.00 16.19           C  
ANISOU 1093  CB  ASN A 469     1176   1959   3017    735   -907    -23       C  
ATOM   1094  CG  ASN A 469      41.787  54.538  40.511  1.00 17.68           C  
ANISOU 1094  CG  ASN A 469     1190   2180   3348    804  -1027    -62       C  
ATOM   1095  ND2 ASN A 469      42.611  54.419  39.476  1.00 17.80           N  
ANISOU 1095  ND2 ASN A 469     1065   2154   3544    785   -937   -143       N  
ATOM   1096  OD1 ASN A 469      42.191  54.601  41.682  1.00 19.04           O  
ANISOU 1096  OD1 ASN A 469     1351   2417   3466    877  -1198    -26       O  
ATOM   1097  N   ARG A 470      39.196  57.935  41.511  1.00 15.58           N  
ANISOU 1097  N   ARG A 470     1239   2069   2612    544  -1017   -126       N  
ATOM   1098  CA  ARG A 470      39.479  59.374  41.522  1.00 16.02           C  
ANISOU 1098  CA  ARG A 470     1244   2173   2669    455  -1034   -229       C  
ATOM   1099  C   ARG A 470      39.710  59.948  40.120  1.00 15.17           C  
ANISOU 1099  C   ARG A 470     1061   2019   2682    363   -890   -297       C  
ATOM   1100  O   ARG A 470      40.465  60.915  39.943  1.00 16.32           O  
ANISOU 1100  O   ARG A 470     1103   2184   2914    302   -895   -389       O  
ATOM   1101  CB  ARG A 470      40.605  59.689  42.512  1.00 18.66           C  
ANISOU 1101  CB  ARG A 470     1472   2585   3033    496  -1212   -287       C  
ATOM   1102  CG  ARG A 470      40.064  59.618  43.934  1.00 20.20           C  
ANISOU 1102  CG  ARG A 470     1795   2846   3034    553  -1338   -231       C  
ATOM   1103  CD  ARG A 470      41.104  59.263  44.938  1.00 24.04           C  
ANISOU 1103  CD  ARG A 470     2203   3408   3522    650  -1539   -234       C  
ATOM   1104  NE  ARG A 470      41.934  60.412  45.226  1.00 25.30           N  
ANISOU 1104  NE  ARG A 470     2241   3637   3735    589  -1636   -378       N  
ATOM   1105  CZ  ARG A 470      42.885  60.418  46.148  1.00 30.12           C  
ANISOU 1105  CZ  ARG A 470     2762   4337   4344    652  -1838   -423       C  
ATOM   1106  NH1 ARG A 470      43.126  59.325  46.873  1.00 32.32           N1+
ANISOU 1106  NH1 ARG A 470     3070   4649   4560    790  -1967   -313       N1+
ATOM   1107  NH2 ARG A 470      43.605  61.524  46.347  1.00 32.06           N  
ANISOU 1107  NH2 ARG A 470     2886   4636   4659    578  -1917   -577       N  
ATOM   1108  N   LEU A 471      39.045  59.335  39.138  1.00 13.83           N  
ANISOU 1108  N   LEU A 471      950   1789   2514    351   -758   -253       N  
ATOM   1109  CA  LEU A 471      38.924  59.877  37.780  1.00 13.35           C  
ANISOU 1109  CA  LEU A 471      876   1693   2504    264   -609   -295       C  
ATOM   1110  C   LEU A 471      37.454  60.097  37.455  1.00 12.52           C  
ANISOU 1110  C   LEU A 471      917   1571   2269    223   -535   -247       C  
ATOM   1111  O   LEU A 471      36.605  59.329  37.899  1.00 12.17           O  
ANISOU 1111  O   LEU A 471      964   1515   2145    269   -553   -181       O  
ATOM   1112  CB  LEU A 471      39.562  58.943  36.741  1.00 13.27           C  
ANISOU 1112  CB  LEU A 471      788   1637   2616    287   -519   -309       C  
ATOM   1113  CG  LEU A 471      41.069  58.643  36.973  1.00 14.71           C  
ANISOU 1113  CG  LEU A 471      798   1827   2965    337   -582   -361       C  
ATOM   1114  CD1 LEU A 471      41.539  57.567  36.000  1.00 15.11           C  
ANISOU 1114  CD1 LEU A 471      788   1819   3134    370   -477   -372       C  
ATOM   1115  CD2 LEU A 471      41.869  59.919  36.800  1.00 15.37           C  
ANISOU 1115  CD2 LEU A 471      773   1935   3131    257   -571   -450       C  
ATOM   1116  N   LEU A 472      37.171  61.149  36.682  1.00 12.29           N  
ANISOU 1116  N   LEU A 472      903   1535   2233    140   -450   -276       N  
ATOM   1117  CA  LEU A 472      35.775  61.589  36.402  1.00 11.75           C  
ANISOU 1117  CA  LEU A 472      957   1455   2052    103   -398   -234       C  
ATOM   1118  C   LEU A 472      35.413  61.242  34.971  1.00 11.42           C  
ANISOU 1118  C   LEU A 472      941   1386   2012     74   -281   -224       C  
ATOM   1119  O   LEU A 472      36.184  61.526  34.060  1.00 12.51           O  
ANISOU 1119  O   LEU A 472     1018   1516   2220     39   -206   -262       O  
ATOM   1120  CB  LEU A 472      35.640  63.106  36.615  1.00 12.26           C  
ANISOU 1120  CB  LEU A 472     1029   1526   2102     39   -396   -264       C  
ATOM   1121  CG  LEU A 472      34.280  63.789  36.400  1.00 12.27           C  
ANISOU 1121  CG  LEU A 472     1137   1510   2015      5   -350   -225       C  
ATOM   1122  CD1 LEU A 472      33.383  63.608  37.602  1.00 11.96           C  
ANISOU 1122  CD1 LEU A 472     1174   1488   1883     42   -419   -198       C  
ATOM   1123  CD2 LEU A 472      34.522  65.296  36.178  1.00 13.43           C  
ANISOU 1123  CD2 LEU A 472     1261   1637   2206    -63   -312   -261       C  
ATOM   1124  N   TYR A 473      34.252  60.636  34.771  1.00 10.59           N  
ANISOU 1124  N   TYR A 473      924   1269   1831     87   -261   -181       N  
ATOM   1125  CA  TYR A 473      33.839  60.190  33.430  1.00 10.66           C  
ANISOU 1125  CA  TYR A 473      963   1265   1823     64   -170   -185       C  
ATOM   1126  C   TYR A 473      32.563  60.884  33.033  1.00 10.10           C  
ANISOU 1126  C   TYR A 473      976   1202   1660     26   -150   -154       C  
ATOM   1127  O   TYR A 473      31.642  60.986  33.844  1.00 10.22           O  
ANISOU 1127  O   TYR A 473     1040   1215   1628     40   -199   -121       O  
ATOM   1128  CB  TYR A 473      33.624  58.653  33.359  1.00 10.63           C  
ANISOU 1128  CB  TYR A 473      968   1232   1839    111   -163   -182       C  
ATOM   1129  CG  TYR A 473      34.922  57.885  33.551  1.00 11.30           C  
ANISOU 1129  CG  TYR A 473      959   1297   2037    159   -171   -210       C  
ATOM   1130  CD1 TYR A 473      35.465  57.708  34.853  1.00 11.49           C  
ANISOU 1130  CD1 TYR A 473      945   1325   2097    218   -273   -184       C  
ATOM   1131  CD2 TYR A 473      35.615  57.339  32.453  1.00 11.37           C  
ANISOU 1131  CD2 TYR A 473      918   1287   2115    152    -82   -265       C  
ATOM   1132  CE1 TYR A 473      36.647  57.013  35.045  1.00 12.24           C  
ANISOU 1132  CE1 TYR A 473      940   1403   2307    275   -297   -204       C  
ATOM   1133  CE2 TYR A 473      36.808  56.636  32.638  1.00 12.26           C  
ANISOU 1133  CE2 TYR A 473      928   1374   2357    204    -85   -294       C  
ATOM   1134  CZ  TYR A 473      37.312  56.483  33.950  1.00 12.69           C  
ANISOU 1134  CZ  TYR A 473      933   1430   2458    270   -202   -258       C  
ATOM   1135  OH  TYR A 473      38.473  55.804  34.173  1.00 13.18           O  
ANISOU 1135  OH  TYR A 473      883   1467   2657    334   -225   -279       O  
ATOM   1136  N   ALA A 474      32.518  61.353  31.791  1.00  9.88           N  
ANISOU 1136  N   ALA A 474      966   1183   1605    -16    -77   -160       N  
ATOM   1137  CA  ALA A 474      31.299  61.970  31.213  1.00  9.70           C  
ANISOU 1137  CA  ALA A 474     1018   1171   1495    -40    -67   -122       C  
ATOM   1138  C   ALA A 474      30.882  61.081  30.053  1.00 10.11           C  
ANISOU 1138  C   ALA A 474     1103   1240   1499    -43    -26   -142       C  
ATOM   1139  O   ALA A 474      31.682  60.787  29.163  1.00 10.77           O  
ANISOU 1139  O   ALA A 474     1168   1333   1591    -58     43   -179       O  
ATOM   1140  CB  ALA A 474      31.590  63.387  30.726  1.00  9.82           C  
ANISOU 1140  CB  ALA A 474     1041   1186   1506    -80    -24    -99       C  
ATOM   1141  N   VAL A 475      29.632  60.655  30.064  1.00  9.76           N  
ANISOU 1141  N   VAL A 475     1101   1200   1406    -34    -64   -131       N  
ATOM   1142  CA  VAL A 475      29.208  59.543  29.223  1.00 10.22           C  
ANISOU 1142  CA  VAL A 475     1177   1268   1437    -37    -44   -176       C  
ATOM   1143  C   VAL A 475      27.929  59.930  28.492  1.00 10.78           C  
ANISOU 1143  C   VAL A 475     1300   1377   1420    -54    -71   -160       C  
ATOM   1144  O   VAL A 475      26.918  60.293  29.123  1.00 10.67           O  
ANISOU 1144  O   VAL A 475     1294   1353   1407    -45   -124   -124       O  
ATOM   1145  CB  VAL A 475      28.933  58.267  30.072  1.00 10.26           C  
ANISOU 1145  CB  VAL A 475     1162   1227   1509     -6    -67   -195       C  
ATOM   1146  CG1 VAL A 475      28.369  57.138  29.209  1.00 10.55           C  
ANISOU 1146  CG1 VAL A 475     1212   1260   1536    -19    -43   -259       C  
ATOM   1147  CG2 VAL A 475      30.192  57.795  30.802  1.00 10.43           C  
ANISOU 1147  CG2 VAL A 475     1129   1215   1619     28    -59   -201       C  
ATOM   1148  N   GLY A 476      27.979  59.852  27.159  1.00 11.20           N  
ANISOU 1148  N   GLY A 476     1387   1475   1394    -75    -37   -190       N  
ATOM   1149  CA  GLY A 476      26.797  60.083  26.333  1.00 11.00           C  
ANISOU 1149  CA  GLY A 476     1407   1500   1272    -84    -84   -183       C  
ATOM   1150  C   GLY A 476      26.293  61.515  26.398  1.00 10.85           C  
ANISOU 1150  C   GLY A 476     1415   1493   1215    -75   -119    -92       C  
ATOM   1151  O   GLY A 476      27.068  62.439  26.609  1.00 11.16           O  
ANISOU 1151  O   GLY A 476     1456   1511   1274    -79    -77    -43       O  
ATOM   1152  N   GLY A 477      24.983  61.683  26.213  1.00 11.05           N  
ANISOU 1152  N   GLY A 477     1451   1543   1204    -64   -193    -73       N  
ATOM   1153  CA  GLY A 477      24.367  63.009  26.195  1.00 11.13           C  
ANISOU 1153  CA  GLY A 477     1482   1556   1191    -46   -231     16       C  
ATOM   1154  C   GLY A 477      23.981  63.452  24.798  1.00 12.13           C  
ANISOU 1154  C   GLY A 477     1670   1754   1185    -39   -259     51       C  
ATOM   1155  O   GLY A 477      23.863  62.642  23.876  1.00 12.98           O  
ANISOU 1155  O   GLY A 477     1802   1923   1207    -51   -274    -12       O  
ATOM   1156  N   PHE A 478      23.783  64.757  24.658  1.00 13.28           N  
ANISOU 1156  N   PHE A 478     1847   1888   1311    -15   -266    153       N  
ATOM   1157  CA  PHE A 478      23.299  65.378  23.424  1.00 14.23           C  
ANISOU 1157  CA  PHE A 478     2037   2071   1300      8   -307    224       C  
ATOM   1158  C   PHE A 478      24.128  66.648  23.232  1.00 14.64           C  
ANISOU 1158  C   PHE A 478     2141   2077   1344     10   -221    329       C  
ATOM   1159  O   PHE A 478      24.277  67.444  24.166  1.00 13.93           O  
ANISOU 1159  O   PHE A 478     2018   1904   1371     13   -193    368       O  
ATOM   1160  CB  PHE A 478      21.797  65.698  23.570  1.00 14.82           C  
ANISOU 1160  CB  PHE A 478     2075   2156   1399     54   -428    256       C  
ATOM   1161  CG  PHE A 478      21.185  66.375  22.378  1.00 16.21           C  
ANISOU 1161  CG  PHE A 478     2316   2401   1443     96   -501    343       C  
ATOM   1162  CD1 PHE A 478      21.107  65.729  21.141  1.00 17.71           C  
ANISOU 1162  CD1 PHE A 478     2562   2700   1467     91   -546    301       C  
ATOM   1163  CD2 PHE A 478      20.672  67.687  22.483  1.00 17.15           C  
ANISOU 1163  CD2 PHE A 478     2442   2474   1599    149   -529    469       C  
ATOM   1164  CE1 PHE A 478      20.536  66.358  20.029  1.00 19.61           C  
ANISOU 1164  CE1 PHE A 478     2874   3019   1558    140   -628    391       C  
ATOM   1165  CE2 PHE A 478      20.100  68.318  21.369  1.00 18.73           C  
ANISOU 1165  CE2 PHE A 478     2707   2736   1673    204   -607    570       C  
ATOM   1166  CZ  PHE A 478      20.033  67.653  20.143  1.00 20.39           C  
ANISOU 1166  CZ  PHE A 478     2982   3070   1695    202   -664    536       C  
ATOM   1167  N   ASP A 479      24.668  66.841  22.027  1.00 15.91           N  
ANISOU 1167  N   ASP A 479     2388   2288   1368      3   -169    369       N  
ATOM   1168  CA  ASP A 479      25.603  67.934  21.800  1.00 16.68           C  
ANISOU 1168  CA  ASP A 479     2535   2330   1471     -9    -53    464       C  
ATOM   1169  C   ASP A 479      24.957  69.189  21.195  1.00 18.25           C  
ANISOU 1169  C   ASP A 479     2807   2520   1607     40    -83    616       C  
ATOM   1170  O   ASP A 479      25.669  70.138  20.853  1.00 19.04           O  
ANISOU 1170  O   ASP A 479     2963   2566   1705     30     24    712       O  
ATOM   1171  CB  ASP A 479      26.819  67.466  20.968  1.00 17.64           C  
ANISOU 1171  CB  ASP A 479     2706   2488   1509    -54     72    424       C  
ATOM   1172  CG  ASP A 479      26.457  67.061  19.533  1.00 19.52           C  
ANISOU 1172  CG  ASP A 479     3047   2842   1528    -40     47    431       C  
ATOM   1173  OD1 ASP A 479      25.336  67.305  19.060  1.00 20.18           O  
ANISOU 1173  OD1 ASP A 479     3172   2982   1513      7    -74    488       O  
ATOM   1174  OD2 ASP A 479      27.329  66.480  18.864  1.00 21.20           O1-
ANISOU 1174  OD2 ASP A 479     3297   3093   1665    -77    149    370       O1-
ATOM   1175  N   GLY A 480      23.626  69.179  21.071  1.00 18.71           N  
ANISOU 1175  N   GLY A 480     2856   2622   1630     95   -225    641       N  
ATOM   1176  CA  GLY A 480      22.906  70.224  20.338  1.00 19.94           C  
ANISOU 1176  CA  GLY A 480     3083   2785   1708    161   -281    791       C  
ATOM   1177  C   GLY A 480      22.397  69.754  18.984  1.00 22.42           C  
ANISOU 1177  C   GLY A 480     3481   3239   1798    191   -370    807       C  
ATOM   1178  O   GLY A 480      21.414  70.320  18.450  1.00 22.87           O  
ANISOU 1178  O   GLY A 480     3570   3333   1786    265   -486    909       O  
ATOM   1179  N   THR A 481      23.050  68.728  18.422  1.00 22.19           N  
ANISOU 1179  N   THR A 481     3487   3289   1656    141   -321    701       N  
ATOM   1180  CA  THR A 481      22.657  68.166  17.118  1.00 24.13           C  
ANISOU 1180  CA  THR A 481     3820   3680   1668    158   -399    680       C  
ATOM   1181  C   THR A 481      22.383  66.665  17.184  1.00 24.19           C  
ANISOU 1181  C   THR A 481     3762   3761   1669    118   -463    486       C  
ATOM   1182  O   THR A 481      21.336  66.200  16.712  1.00 24.42           O  
ANISOU 1182  O   THR A 481     3779   3886   1614    146   -617    438       O  
ATOM   1183  CB  THR A 481      23.694  68.478  16.021  1.00 25.97           C  
ANISOU 1183  CB  THR A 481     4198   3949   1720    138   -256    750       C  
ATOM   1184  CG2 THR A 481      23.199  68.028  14.624  1.00 28.08           C  
ANISOU 1184  CG2 THR A 481     4581   4383   1706    166   -350    740       C  
ATOM   1185  OG1 THR A 481      23.925  69.888  16.001  1.00 26.58           O  
ANISOU 1185  OG1 THR A 481     4334   3937   1829    172   -185    937       O  
ATOM   1186  N   ASN A 482      23.320  65.920  17.764  1.00 22.52           N  
ANISOU 1186  N   ASN A 482     3501   3497   1559     56   -346    376       N  
ATOM   1187  CA  ASN A 482      23.230  64.470  17.807  1.00 22.80           C  
ANISOU 1187  CA  ASN A 482     3482   3577   1604     15   -374    197       C  
ATOM   1188  C   ASN A 482      23.262  63.955  19.224  1.00 19.90           C  
ANISOU 1188  C   ASN A 482     2987   3108   1466     -8   -360    125       C  
ATOM   1189  O   ASN A 482      23.958  64.529  20.076  1.00 18.36           O  
ANISOU 1189  O   ASN A 482     2761   2817   1398    -14   -274    179       O  
ATOM   1190  CB  ASN A 482      24.380  63.847  17.014  1.00 24.68           C  
ANISOU 1190  CB  ASN A 482     3793   3855   1729    -32   -237    121       C  
ATOM   1191  CG  ASN A 482      24.308  64.173  15.534  1.00 28.28           C  
ANISOU 1191  CG  ASN A 482     4396   4432   1918    -14   -245    173       C  
ATOM   1192  ND2 ASN A 482      25.269  64.930  15.054  1.00 29.02           N  
ANISOU 1192  ND2 ASN A 482     4583   4507   1938    -21    -98    276       N  
ATOM   1193  OD1 ASN A 482      23.393  63.744  14.834  1.00 30.04           O  
ANISOU 1193  OD1 ASN A 482     4647   4766   2001      5   -384    120       O  
ATOM   1194  N   ARG A 483      22.519  62.878  19.486  1.00 18.92           N  
ANISOU 1194  N   ARG A 483     2792   3004   1393    -21   -443      2       N  
ATOM   1195  CA  ARG A 483      22.729  62.134  20.740  1.00 17.01           C  
ANISOU 1195  CA  ARG A 483     2450   2669   1345    -47   -403    -73       C  
ATOM   1196  C   ARG A 483      24.025  61.337  20.536  1.00 16.75           C  
ANISOU 1196  C   ARG A 483     2436   2622   1307    -89   -274   -157       C  
ATOM   1197  O   ARG A 483      24.395  61.028  19.393  1.00 18.48           O  
ANISOU 1197  O   ARG A 483     2728   2916   1378   -104   -238   -204       O  
ATOM   1198  CB  ARG A 483      21.535  61.240  21.103  1.00 16.61           C  
ANISOU 1198  CB  ARG A 483     2316   2625   1372    -52   -509   -169       C  
ATOM   1199  CG  ARG A 483      20.329  61.990  21.675  1.00 16.66           C  
ANISOU 1199  CG  ARG A 483     2264   2612   1454    -11   -611    -94       C  
ATOM   1200  CD  ARG A 483      19.372  62.493  20.601  1.00 18.59           C  
ANISOU 1200  CD  ARG A 483     2539   2959   1564     27   -744    -56       C  
ATOM   1201  NE  ARG A 483      18.495  63.537  21.149  1.00 18.10           N  
ANISOU 1201  NE  ARG A 483     2429   2859   1588     82   -813     52       N  
ATOM   1202  CZ  ARG A 483      17.659  64.292  20.433  1.00 19.72           C  
ANISOU 1202  CZ  ARG A 483     2650   3130   1713    139   -933    130       C  
ATOM   1203  NH1 ARG A 483      17.556  64.143  19.105  1.00 21.36           N1+
ANISOU 1203  NH1 ARG A 483     2933   3461   1722    151  -1012    119       N1+
ATOM   1204  NH2 ARG A 483      16.916  65.208  21.051  1.00 19.19           N  
ANISOU 1204  NH2 ARG A 483     2524   3006   1761    191   -976    222       N  
ATOM   1205  N   LEU A 484      24.700  61.008  21.636  1.00 15.23           N  
ANISOU 1205  N   LEU A 484     2177   2337   1273   -100   -206   -177       N  
ATOM   1206  CA  LEU A 484      26.100  60.546  21.599  1.00 15.65           C  
ANISOU 1206  CA  LEU A 484     2230   2358   1359   -125    -76   -225       C  
ATOM   1207  C   LEU A 484      26.288  59.160  22.192  1.00 14.69           C  
ANISOU 1207  C   LEU A 484     2039   2184   1358   -138    -57   -340       C  
ATOM   1208  O   LEU A 484      25.668  58.829  23.212  1.00 13.72           O  
ANISOU 1208  O   LEU A 484     1855   2008   1350   -127   -113   -341       O  
ATOM   1209  CB  LEU A 484      26.985  61.527  22.406  1.00 14.17           C  
ANISOU 1209  CB  LEU A 484     2018   2100   1266   -119    -10   -133       C  
ATOM   1210  CG  LEU A 484      26.950  63.008  21.978  1.00 14.61           C  
ANISOU 1210  CG  LEU A 484     2136   2169   1246   -107     -0     -5       C  
ATOM   1211  CD1 LEU A 484      27.514  63.918  23.056  1.00 13.60           C  
ANISOU 1211  CD1 LEU A 484     1960   1955   1252   -106     36     61       C  
ATOM   1212  CD2 LEU A 484      27.665  63.244  20.654  1.00 16.21           C  
ANISOU 1212  CD2 LEU A 484     2429   2427   1303   -125     98     10       C  
ATOM   1213  N   ASN A 485      27.141  58.363  21.553  1.00 15.75           N  
ANISOU 1213  N   ASN A 485     2187   2327   1472   -160     32   -431       N  
ATOM   1214  CA  ASN A 485      27.670  57.142  22.197  1.00 16.18           C  
ANISOU 1214  CA  ASN A 485     2171   2303   1674   -162     81   -518       C  
ATOM   1215  C   ASN A 485      29.053  57.366  22.834  1.00 15.41           C  
ANISOU 1215  C   ASN A 485     2026   2143   1687   -149    172   -484       C  
ATOM   1216  O   ASN A 485      29.595  56.482  23.504  1.00 16.04           O  
ANISOU 1216  O   ASN A 485     2042   2152   1902   -134    202   -529       O  
ATOM   1217  CB  ASN A 485      27.680  55.946  21.237  1.00 17.80           C  
ANISOU 1217  CB  ASN A 485     2397   2533   1833   -188    121   -666       C  
ATOM   1218  CG  ASN A 485      28.662  56.096  20.072  1.00 19.83           C  
ANISOU 1218  CG  ASN A 485     2716   2845   1973   -207    237   -705       C  
ATOM   1219  ND2 ASN A 485      28.658  55.100  19.197  1.00 21.56           N  
ANISOU 1219  ND2 ASN A 485     2962   3092   2138   -232    279   -847       N  
ATOM   1220  OD1 ASN A 485      29.405  57.067  19.954  1.00 20.16           O  
ANISOU 1220  OD1 ASN A 485     2781   2898   1980   -202    299   -618       O  
ATOM   1221  N   SER A 486      29.605  58.556  22.611  1.00 15.11           N  
ANISOU 1221  N   SER A 486     2016   2127   1598   -153    212   -401       N  
ATOM   1222  CA  SER A 486      30.972  58.870  22.995  1.00 14.54           C  
ANISOU 1222  CA  SER A 486     1891   2008   1626   -152    304   -383       C  
ATOM   1223  C   SER A 486      31.072  59.065  24.506  1.00 13.04           C  
ANISOU 1223  C   SER A 486     1624   1752   1579   -125    241   -334       C  
ATOM   1224  O   SER A 486      30.070  59.355  25.171  1.00 12.32           O  
ANISOU 1224  O   SER A 486     1542   1657   1482   -112    145   -286       O  
ATOM   1225  CB  SER A 486      31.491  60.105  22.248  1.00 15.23           C  
ANISOU 1225  CB  SER A 486     2032   2130   1625   -176    381   -314       C  
ATOM   1226  OG  SER A 486      30.909  61.315  22.761  1.00 13.78           O  
ANISOU 1226  OG  SER A 486     1865   1938   1432   -167    311   -202       O  
ATOM   1227  N   ALA A 487      32.284  58.904  25.030  1.00 12.74           N  
ANISOU 1227  N   ALA A 487     1509   1668   1664   -115    294   -353       N  
ATOM   1228  CA  ALA A 487      32.543  59.173  26.438  1.00 12.30           C  
ANISOU 1228  CA  ALA A 487     1387   1565   1721    -88    230   -311       C  
ATOM   1229  C   ALA A 487      33.970  59.677  26.630  1.00 12.41           C  
ANISOU 1229  C   ALA A 487     1323   1557   1835    -96    293   -316       C  
ATOM   1230  O   ALA A 487      34.836  59.431  25.800  1.00 13.40           O  
ANISOU 1230  O   ALA A 487     1426   1685   1980   -113    400   -367       O  
ATOM   1231  CB  ALA A 487      32.249  57.932  27.291  1.00 11.65           C  
ANISOU 1231  CB  ALA A 487     1269   1439   1718    -48    172   -340       C  
ATOM   1232  N   GLU A 488      34.213  60.389  27.730  1.00 12.25           N  
ANISOU 1232  N   GLU A 488     1256   1515   1884    -87    232   -275       N  
ATOM   1233  CA  GLU A 488      35.543  60.934  27.987  1.00 12.58           C  
ANISOU 1233  CA  GLU A 488     1205   1537   2038   -100    276   -294       C  
ATOM   1234  C   GLU A 488      35.862  60.944  29.470  1.00 12.01           C  
ANISOU 1234  C   GLU A 488     1059   1444   2060    -65    168   -289       C  
ATOM   1235  O   GLU A 488      34.968  60.816  30.308  1.00 11.67           O  
ANISOU 1235  O   GLU A 488     1059   1403   1972    -37     73   -254       O  
ATOM   1236  CB  GLU A 488      35.709  62.341  27.382  1.00 13.46           C  
ANISOU 1236  CB  GLU A 488     1347   1652   2115   -156    348   -253       C  
ATOM   1237  CG  GLU A 488      34.615  63.354  27.731  1.00 12.90           C  
ANISOU 1237  CG  GLU A 488     1351   1584   1966   -165    281   -179       C  
ATOM   1238  CD  GLU A 488      34.688  64.577  26.828  1.00 14.36           C  
ANISOU 1238  CD  GLU A 488     1589   1762   2105   -211    375   -124       C  
ATOM   1239  OE1 GLU A 488      35.653  65.352  26.999  1.00 15.15           O  
ANISOU 1239  OE1 GLU A 488     1624   1825   2307   -247    436   -133       O  
ATOM   1240  OE2 GLU A 488      33.784  64.755  25.953  1.00 13.48           O1-
ANISOU 1240  OE2 GLU A 488     1582   1682   1858   -212    387    -71       O1-
ATOM   1241  N   CYS A 489      37.150  61.100  29.764  1.00 12.75           N  
ANISOU 1241  N   CYS A 489     1041   1523   2281    -65    185   -330       N  
ATOM   1242  CA  CYS A 489      37.673  60.987  31.121  1.00 12.78           C  
ANISOU 1242  CA  CYS A 489      961   1521   2374    -23     71   -340       C  
ATOM   1243  C   CYS A 489      38.506  62.216  31.452  1.00 13.06           C  
ANISOU 1243  C   CYS A 489      917   1553   2492    -69     71   -366       C  
ATOM   1244  O   CYS A 489      39.323  62.650  30.636  1.00 13.90           O  
ANISOU 1244  O   CYS A 489      966   1644   2671   -115    185   -399       O  
ATOM   1245  CB  CYS A 489      38.570  59.739  31.234  1.00 13.61           C  
ANISOU 1245  CB  CYS A 489      971   1607   2593     36     67   -384       C  
ATOM   1246  SG  CYS A 489      39.086  59.460  32.944  1.00 14.45           S  
ANISOU 1246  SG  CYS A 489      995   1721   2775    111   -105   -375       S  
ATOM   1247  N   TYR A 490      38.274  62.747  32.652  1.00 12.79           N  
ANISOU 1247  N   TYR A 490      882   1530   2447    -59    -46   -357       N  
ATOM   1248  CA  TYR A 490      39.013  63.893  33.222  1.00 13.10           C  
ANISOU 1248  CA  TYR A 490      839   1565   2574   -102    -73   -402       C  
ATOM   1249  C   TYR A 490      40.018  63.418  34.271  1.00 14.08           C  
ANISOU 1249  C   TYR A 490      836   1712   2802    -52   -193   -456       C  
ATOM   1250  O   TYR A 490      39.649  62.728  35.249  1.00 13.42           O  
ANISOU 1250  O   TYR A 490      785   1656   2658     18   -316   -430       O  
ATOM   1251  CB  TYR A 490      38.026  64.871  33.872  1.00 12.56           C  
ANISOU 1251  CB  TYR A 490      861   1497   2414   -125   -127   -371       C  
ATOM   1252  CG  TYR A 490      38.674  66.083  34.508  1.00 13.22           C  
ANISOU 1252  CG  TYR A 490      869   1567   2587   -177   -155   -433       C  
ATOM   1253  CD1 TYR A 490      39.246  67.096  33.717  1.00 13.82           C  
ANISOU 1253  CD1 TYR A 490      900   1594   2757   -256    -35   -456       C  
ATOM   1254  CD2 TYR A 490      38.720  66.226  35.907  1.00 13.34           C  
ANISOU 1254  CD2 TYR A 490      863   1615   2590   -152   -299   -474       C  
ATOM   1255  CE1 TYR A 490      39.844  68.215  34.298  1.00 14.68           C  
ANISOU 1255  CE1 TYR A 490      930   1675   2973   -314    -53   -527       C  
ATOM   1256  CE2 TYR A 490      39.314  67.339  36.494  1.00 14.35           C  
ANISOU 1256  CE2 TYR A 490      918   1731   2803   -207   -332   -557       C  
ATOM   1257  CZ  TYR A 490      39.876  68.332  35.683  1.00 14.97           C  
ANISOU 1257  CZ  TYR A 490      939   1749   3001   -291   -207   -587       C  
ATOM   1258  OH  TYR A 490      40.464  69.431  36.251  1.00 15.83           O  
ANISOU 1258  OH  TYR A 490      967   1831   3217   -355   -231   -680       O  
ATOM   1259  N   TYR A 491      41.278  63.805  34.043  1.00 15.01           N  
ANISOU 1259  N   TYR A 491      810   1817   3076    -88   -155   -529       N  
ATOM   1260  CA  TYR A 491      42.442  63.467  34.870  1.00 17.04           C  
ANISOU 1260  CA  TYR A 491      908   2098   3468    -45   -267   -595       C  
ATOM   1261  C   TYR A 491      42.774  64.733  35.660  1.00 17.33           C  
ANISOU 1261  C   TYR A 491      888   2146   3550   -103   -340   -662       C  
ATOM   1262  O   TYR A 491      43.434  65.631  35.129  1.00 18.23           O  
ANISOU 1262  O   TYR A 491      917   2222   3788   -187   -242   -720       O  
ATOM   1263  CB  TYR A 491      43.589  62.995  33.949  1.00 18.33           C  
ANISOU 1263  CB  TYR A 491      933   2232   3800    -49   -154   -646       C  
ATOM   1264  CG  TYR A 491      43.107  61.823  33.114  1.00 18.50           C  
ANISOU 1264  CG  TYR A 491     1035   2237   3758     -3    -68   -594       C  
ATOM   1265  CD1 TYR A 491      42.499  62.020  31.868  1.00 18.58           C  
ANISOU 1265  CD1 TYR A 491     1154   2224   3681    -58     96   -564       C  
ATOM   1266  CD2 TYR A 491      43.256  60.511  33.578  1.00 19.09           C  
ANISOU 1266  CD2 TYR A 491     1080   2316   3857     99   -153   -578       C  
ATOM   1267  CE1 TYR A 491      42.053  60.942  31.102  1.00 18.51           C  
ANISOU 1267  CE1 TYR A 491     1217   2205   3611    -23    167   -540       C  
ATOM   1268  CE2 TYR A 491      42.821  59.432  32.834  1.00 19.30           C  
ANISOU 1268  CE2 TYR A 491     1175   2313   3845    135    -69   -548       C  
ATOM   1269  CZ  TYR A 491      42.219  59.644  31.595  1.00 19.53           C  
ANISOU 1269  CZ  TYR A 491     1307   2328   3786     69     89   -541       C  
ATOM   1270  OH  TYR A 491      41.793  58.545  30.875  1.00 19.58           O  
ANISOU 1270  OH  TYR A 491     1377   2310   3752    101    163   -534       O  
ATOM   1271  N   PRO A 492      42.312  64.808  36.932  1.00 17.31           N  
ANISOU 1271  N   PRO A 492      937   2191   3449    -64   -502   -659       N  
ATOM   1272  CA  PRO A 492      42.437  66.044  37.710  1.00 17.81           C  
ANISOU 1272  CA  PRO A 492      973   2265   3529   -126   -569   -736       C  
ATOM   1273  C   PRO A 492      43.845  66.614  37.771  1.00 19.45           C  
ANISOU 1273  C   PRO A 492      980   2466   3944   -177   -585   -857       C  
ATOM   1274  O   PRO A 492      44.002  67.834  37.627  1.00 19.41           O  
ANISOU 1274  O   PRO A 492      943   2417   4015   -274   -520   -920       O  
ATOM   1275  CB  PRO A 492      41.916  65.648  39.104  1.00 18.07           C  
ANISOU 1275  CB  PRO A 492     1082   2368   3416    -51   -750   -718       C  
ATOM   1276  CG  PRO A 492      40.930  64.561  38.809  1.00 16.98           C  
ANISOU 1276  CG  PRO A 492     1079   2225   3148     18   -713   -598       C  
ATOM   1277  CD  PRO A 492      41.612  63.761  37.714  1.00 16.86           C  
ANISOU 1277  CD  PRO A 492      977   2175   3254     34   -616   -587       C  
ATOM   1278  N   GLU A 493      44.858  65.759  37.975  1.00 19.97           N  
ANISOU 1278  N   GLU A 493      901   2567   4120   -113   -668   -892       N  
ATOM   1279  CA  GLU A 493      46.210  66.268  38.172  1.00 22.14           C  
ANISOU 1279  CA  GLU A 493      958   2845   4609   -157   -710  -1022       C  
ATOM   1280  C   GLU A 493      46.846  66.769  36.853  1.00 22.99           C  
ANISOU 1280  C   GLU A 493      969   2868   4897   -252   -486  -1054       C  
ATOM   1281  O   GLU A 493      47.895  67.401  36.871  1.00 24.22           O  
ANISOU 1281  O   GLU A 493      944   3005   5255   -317   -475  -1167       O  
ATOM   1282  CB  GLU A 493      47.101  65.220  38.870  1.00 23.23           C  
ANISOU 1282  CB  GLU A 493      956   3051   4819    -47   -887  -1047       C  
ATOM   1283  CG  GLU A 493      47.231  63.891  38.139  1.00 22.70           C  
ANISOU 1283  CG  GLU A 493      881   2959   4785     38   -814   -966       C  
ATOM   1284  CD  GLU A 493      46.222  62.834  38.582  1.00 21.67           C  
ANISOU 1284  CD  GLU A 493      927   2855   4452    145   -888   -839       C  
ATOM   1285  OE1 GLU A 493      44.991  63.105  38.611  1.00 19.88           O  
ANISOU 1285  OE1 GLU A 493      892   2622   4039    120   -847   -772       O  
ATOM   1286  OE2 GLU A 493      46.676  61.707  38.905  1.00 22.45           O1-
ANISOU 1286  OE2 GLU A 493      964   2973   4594    257   -981   -805       O1-
ATOM   1287  N   ARG A 494      46.199  66.479  35.724  1.00 22.70           N  
ANISOU 1287  N   ARG A 494     1058   2784   4783   -260   -309   -958       N  
ATOM   1288  CA  ARG A 494      46.635  66.987  34.416  1.00 24.43           C  
ANISOU 1288  CA  ARG A 494     1235   2926   5120   -349    -76   -965       C  
ATOM   1289  C   ARG A 494      45.669  68.104  33.935  1.00 22.95           C  
ANISOU 1289  C   ARG A 494     1212   2685   4824   -430     44   -904       C  
ATOM   1290  O   ARG A 494      45.943  68.780  32.935  1.00 23.18           O  
ANISOU 1290  O   ARG A 494     1233   2643   4932   -513    239   -896       O  
ATOM   1291  CB  ARG A 494      46.739  65.838  33.392  1.00 25.71           C  
ANISOU 1291  CB  ARG A 494     1412   3080   5277   -296     45   -911       C  
ATOM   1292  CG  ARG A 494      47.810  64.783  33.720  1.00 30.13           C  
ANISOU 1292  CG  ARG A 494     1787   3668   5992   -214    -40   -971       C  
ATOM   1293  CD  ARG A 494      49.031  64.863  32.801  1.00 36.32           C  
ANISOU 1293  CD  ARG A 494     2391   4400   7009   -269    138  -1047       C  
ATOM   1294  NE  ARG A 494      50.260  64.290  33.395  1.00 41.85           N  
ANISOU 1294  NE  ARG A 494     2851   5124   7926   -207     21  -1141       N  
ATOM   1295  CZ  ARG A 494      50.779  63.088  33.112  1.00 44.60           C  
ANISOU 1295  CZ  ARG A 494     3113   5469   8364   -118     35  -1143       C  
ATOM   1296  NH1 ARG A 494      50.189  62.280  32.224  1.00 42.69           N1+
ANISOU 1296  NH1 ARG A 494     3009   5203   8008    -85    170  -1071       N1+
ATOM   1297  NH2 ARG A 494      51.902  62.686  33.723  1.00 45.43           N  
ANISOU 1297  NH2 ARG A 494     2984   5595   8682    -57    -91  -1226       N  
ATOM   1298  N   ASN A 495      44.557  68.283  34.653  1.00 21.03           N  
ANISOU 1298  N   ASN A 495     1115   2470   4405   -401    -66   -857       N  
ATOM   1299  CA  ASN A 495      43.458  69.192  34.242  1.00 20.24           C  
ANISOU 1299  CA  ASN A 495     1181   2320   4189   -451     27   -782       C  
ATOM   1300  C   ASN A 495      43.174  69.002  32.741  1.00 20.19           C  
ANISOU 1300  C   ASN A 495     1261   2274   4136   -467    225   -688       C  
ATOM   1301  O   ASN A 495      43.233  69.943  31.943  1.00 20.71           O  
ANISOU 1301  O   ASN A 495     1351   2268   4248   -545    383   -663       O  
ATOM   1302  CB  ASN A 495      43.817  70.651  34.577  1.00 21.49           C  
ANISOU 1302  CB  ASN A 495     1277   2414   4474   -551     56   -861       C  
ATOM   1303  CG  ASN A 495      42.674  71.634  34.304  1.00 20.97           C  
ANISOU 1303  CG  ASN A 495     1375   2286   4307   -588    136   -783       C  
ATOM   1304  ND2 ASN A 495      41.458  71.210  34.500  1.00 18.48           N  
ANISOU 1304  ND2 ASN A 495     1212   2008   3802   -522     74   -699       N  
ATOM   1305  OD1 ASN A 495      42.925  72.787  33.914  1.00 22.88           O  
ANISOU 1305  OD1 ASN A 495     1595   2434   4664   -677    260   -799       O  
ATOM   1306  N   GLU A 496      42.866  67.765  32.378  1.00 19.12           N  
ANISOU 1306  N   GLU A 496     1177   2184   3904   -392    213   -638       N  
ATOM   1307  CA  GLU A 496      42.795  67.374  30.987  1.00 19.97           C  
ANISOU 1307  CA  GLU A 496     1345   2274   3968   -402    384   -581       C  
ATOM   1308  C   GLU A 496      41.717  66.315  30.785  1.00 18.42           C  
ANISOU 1308  C   GLU A 496     1287   2124   3588   -326    337   -508       C  
ATOM   1309  O   GLU A 496      41.591  65.393  31.602  1.00 16.92           O  
ANISOU 1309  O   GLU A 496     1078   1974   3376   -252    199   -522       O  
ATOM   1310  CB  GLU A 496      44.175  66.861  30.555  1.00 23.51           C  
ANISOU 1310  CB  GLU A 496     1626   2713   4595   -410    469   -658       C  
ATOM   1311  CG  GLU A 496      44.281  66.238  29.189  1.00 26.03           C  
ANISOU 1311  CG  GLU A 496     1991   3024   4875   -412    647   -627       C  
ATOM   1312  CD  GLU A 496      45.700  65.828  28.925  1.00 30.82           C  
ANISOU 1312  CD  GLU A 496     2406   3614   5690   -422    732   -719       C  
ATOM   1313  OE1 GLU A 496      46.528  66.727  28.693  1.00 35.77           O  
ANISOU 1313  OE1 GLU A 496     2930   4189   6472   -504    845   -764       O  
ATOM   1314  OE2 GLU A 496      45.979  64.624  28.951  1.00 34.27           O1-
ANISOU 1314  OE2 GLU A 496     2791   4077   6153   -347    695   -748       O1-
ATOM   1315  N   TRP A 497      40.951  66.467  29.694  1.00 17.22           N  
ANISOU 1315  N   TRP A 497     1272   1963   3308   -345    451   -431       N  
ATOM   1316  CA  TRP A 497      40.015  65.448  29.231  1.00 16.50           C  
ANISOU 1316  CA  TRP A 497     1297   1911   3061   -289    434   -381       C  
ATOM   1317  C   TRP A 497      40.573  64.661  28.070  1.00 17.86           C  
ANISOU 1317  C   TRP A 497     1455   2089   3242   -290    571   -405       C  
ATOM   1318  O   TRP A 497      41.216  65.227  27.199  1.00 19.32           O  
ANISOU 1318  O   TRP A 497     1622   2247   3472   -348    728   -410       O  
ATOM   1319  CB  TRP A 497      38.705  66.087  28.775  1.00 15.36           C  
ANISOU 1319  CB  TRP A 497     1312   1767   2756   -302    447   -290       C  
ATOM   1320  CG  TRP A 497      37.904  66.690  29.865  1.00 14.05           C  
ANISOU 1320  CG  TRP A 497     1182   1596   2560   -290    321   -268       C  
ATOM   1321  CD1 TRP A 497      38.030  67.939  30.377  1.00 14.41           C  
ANISOU 1321  CD1 TRP A 497     1204   1597   2674   -335    318   -273       C  
ATOM   1322  CD2 TRP A 497      36.842  66.058  30.584  1.00 13.10           C  
ANISOU 1322  CD2 TRP A 497     1125   1510   2342   -232    196   -244       C  
ATOM   1323  CE2 TRP A 497      36.360  66.993  31.530  1.00 12.44           C  
ANISOU 1323  CE2 TRP A 497     1058   1407   2262   -242    124   -238       C  
ATOM   1324  CE3 TRP A 497      36.246  64.780  30.520  1.00 12.15           C  
ANISOU 1324  CE3 TRP A 497     1048   1425   2143   -176    151   -235       C  
ATOM   1325  NE1 TRP A 497      37.101  68.135  31.384  1.00 13.78           N  
ANISOU 1325  NE1 TRP A 497     1174   1527   2534   -305    196   -261       N  
ATOM   1326  CZ2 TRP A 497      35.297  66.701  32.422  1.00 11.81           C  
ANISOU 1326  CZ2 TRP A 497     1040   1350   2099   -196     16   -216       C  
ATOM   1327  CZ3 TRP A 497      35.175  64.482  31.416  1.00 11.44           C  
ANISOU 1327  CZ3 TRP A 497     1015   1350   1981   -134     40   -208       C  
ATOM   1328  CH2 TRP A 497      34.723  65.441  32.343  1.00 11.20           C  
ANISOU 1328  CH2 TRP A 497     1002   1307   1947   -144    -21   -197       C  
ATOM   1329  N   ARG A 498      40.324  63.353  28.063  1.00 18.25           N  
ANISOU 1329  N   ARG A 498     1517   2166   3251   -228    525   -422       N  
ATOM   1330  CA  ARG A 498      40.662  62.493  26.927  1.00 19.94           C  
ANISOU 1330  CA  ARG A 498     1741   2386   3450   -224    656   -457       C  
ATOM   1331  C   ARG A 498      39.492  61.575  26.649  1.00 18.10           C  
ANISOU 1331  C   ARG A 498     1632   2184   3062   -182    607   -433       C  
ATOM   1332  O   ARG A 498      38.842  61.091  27.586  1.00 16.39           O  
ANISOU 1332  O   ARG A 498     1427   1971   2828   -132    466   -415       O  
ATOM   1333  CB  ARG A 498      41.888  61.593  27.206  1.00 23.27           C  
ANISOU 1333  CB  ARG A 498     1999   2787   4055   -186    669   -544       C  
ATOM   1334  CG  ARG A 498      43.235  62.257  27.498  1.00 29.60           C  
ANISOU 1334  CG  ARG A 498     2630   3558   5058   -221    713   -599       C  
ATOM   1335  CD  ARG A 498      44.245  61.110  27.647  1.00 39.26           C  
ANISOU 1335  CD  ARG A 498     3701   4766   6450   -160    716   -679       C  
ATOM   1336  NE  ARG A 498      45.515  61.414  28.324  1.00 50.46           N  
ANISOU 1336  NE  ARG A 498     4913   6165   8095   -162    679   -745       N  
ATOM   1337  CZ  ARG A 498      46.254  60.516  28.995  1.00 56.17           C  
ANISOU 1337  CZ  ARG A 498     5489   6882   8972    -80    583   -795       C  
ATOM   1338  NH1 ARG A 498      45.872  59.236  29.099  1.00 50.48           N1+
ANISOU 1338  NH1 ARG A 498     4810   6158   8212      7    530   -779       N1+
ATOM   1339  NH2 ARG A 498      47.393  60.894  29.574  1.00 60.63           N  
ANISOU 1339  NH2 ARG A 498     5856   7439   9742    -85    536   -861       N  
ATOM   1340  N   MET A 499      39.221  61.331  25.368  1.00 18.26           N  
ANISOU 1340  N   MET A 499     1744   2226   2968   -205    726   -438       N  
ATOM   1341  CA  MET A 499      38.138  60.417  24.984  1.00 17.90           C  
ANISOU 1341  CA  MET A 499     1803   2212   2786   -175    683   -439       C  
ATOM   1342  C   MET A 499      38.465  59.023  25.499  1.00 17.24           C  
ANISOU 1342  C   MET A 499     1640   2098   2812   -117    640   -507       C  
ATOM   1343  O   MET A 499      39.632  58.634  25.548  1.00 18.13           O  
ANISOU 1343  O   MET A 499     1634   2179   3076   -103    702   -566       O  
ATOM   1344  CB  MET A 499      37.951  60.357  23.451  1.00 20.54           C  
ANISOU 1344  CB  MET A 499     2244   2587   2974   -213    820   -455       C  
ATOM   1345  CG  MET A 499      37.636  61.685  22.762  1.00 22.01           C  
ANISOU 1345  CG  MET A 499     2529   2798   3035   -262    878   -368       C  
ATOM   1346  SD  MET A 499      36.206  62.526  23.474  1.00 26.15           S  
ANISOU 1346  SD  MET A 499     3133   3334   3468   -247    710   -261       S  
ATOM   1347  CE  MET A 499      34.901  61.353  23.205  1.00 18.95           C  
ANISOU 1347  CE  MET A 499     2302   2474   2425   -210    611   -294       C  
ATOM   1348  N   ILE A 500      37.450  58.273  25.885  1.00 15.15           N  
ANISOU 1348  N   ILE A 500     1432   1836   2489    -80    541   -495       N  
ATOM   1349  CA  ILE A 500      37.646  56.817  26.098  1.00 15.25           C  
ANISOU 1349  CA  ILE A 500     1395   1806   2593    -26    533   -557       C  
ATOM   1350  C   ILE A 500      36.934  56.069  24.965  1.00 15.82           C  
ANISOU 1350  C   ILE A 500     1564   1897   2550    -46    600   -615       C  
ATOM   1351  O   ILE A 500      36.333  56.711  24.082  1.00 16.46           O  
ANISOU 1351  O   ILE A 500     1745   2036   2472    -95    634   -601       O  
ATOM   1352  CB  ILE A 500      37.185  56.372  27.509  1.00 14.08           C  
ANISOU 1352  CB  ILE A 500     1226   1626   2497     33    383   -507       C  
ATOM   1353  CG1 ILE A 500      35.687  56.629  27.700  1.00 12.90           C  
ANISOU 1353  CG1 ILE A 500     1190   1505   2208     18    302   -451       C  
ATOM   1354  CG2 ILE A 500      38.015  57.089  28.589  1.00 14.28           C  
ANISOU 1354  CG2 ILE A 500     1154   1647   2625     53    311   -471       C  
ATOM   1355  CD1 ILE A 500      35.073  55.892  28.885  1.00 12.73           C  
ANISOU 1355  CD1 ILE A 500     1171   1443   2223     71    196   -411       C  
ATOM   1356  N   THR A 501      36.993  54.729  24.979  1.00 15.70           N  
ANISOU 1356  N   THR A 501     1519   1830   2616     -8    614   -684       N  
ATOM   1357  CA  THR A 501      36.210  53.890  24.074  1.00 15.83           C  
ANISOU 1357  CA  THR A 501     1619   1856   2539    -28    656   -761       C  
ATOM   1358  C   THR A 501      34.745  54.351  24.087  1.00 14.97           C  
ANISOU 1358  C   THR A 501     1615   1800   2273    -56    554   -705       C  
ATOM   1359  O   THR A 501      34.174  54.525  25.175  1.00 13.61           O  
ANISOU 1359  O   THR A 501     1434   1608   2129    -30    440   -628       O  
ATOM   1360  CB  THR A 501      36.309  52.417  24.514  1.00 16.06           C  
ANISOU 1360  CB  THR A 501     1593   1792   2716     27    653   -819       C  
ATOM   1361  CG2 THR A 501      35.643  51.465  23.504  1.00 16.56           C  
ANISOU 1361  CG2 THR A 501     1727   1851   2714     -3    715   -934       C  
ATOM   1362  OG1 THR A 501      37.701  52.067  24.653  1.00 16.58           O  
ANISOU 1362  OG1 THR A 501     1539   1804   2957     69    729   -854       O  
ATOM   1363  N   PRO A 502      34.135  54.556  22.894  1.00 15.31           N  
ANISOU 1363  N   PRO A 502     1756   1915   2146   -104    592   -745       N  
ATOM   1364  CA  PRO A 502      32.705  54.905  22.918  1.00 14.79           C  
ANISOU 1364  CA  PRO A 502     1768   1897   1954   -120    479   -700       C  
ATOM   1365  C   PRO A 502      31.844  53.721  23.374  1.00 14.48           C  
ANISOU 1365  C   PRO A 502     1717   1804   1980   -105    417   -751       C  
ATOM   1366  O   PRO A 502      32.253  52.554  23.223  1.00 16.01           O  
ANISOU 1366  O   PRO A 502     1875   1936   2272    -93    480   -846       O  
ATOM   1367  CB  PRO A 502      32.402  55.277  21.451  1.00 15.57           C  
ANISOU 1367  CB  PRO A 502     1970   2090   1856   -165    531   -741       C  
ATOM   1368  CG  PRO A 502      33.412  54.510  20.663  1.00 17.34           C  
ANISOU 1368  CG  PRO A 502     2176   2298   2113   -175    678   -857       C  
ATOM   1369  CD  PRO A 502      34.666  54.496  21.510  1.00 17.22           C  
ANISOU 1369  CD  PRO A 502     2044   2203   2296   -141    730   -831       C  
ATOM   1370  N   MET A 503      30.663  54.001  23.925  1.00 13.37           N  
ANISOU 1370  N   MET A 503     1601   1675   1804   -106    305   -691       N  
ATOM   1371  CA  MET A 503      29.678  52.934  24.190  1.00 13.57           C  
ANISOU 1371  CA  MET A 503     1621   1653   1882   -108    261   -746       C  
ATOM   1372  C   MET A 503      29.221  52.271  22.901  1.00 15.08           C  
ANISOU 1372  C   MET A 503     1858   1886   1986   -152    291   -883       C  
ATOM   1373  O   MET A 503      29.401  52.811  21.807  1.00 15.77           O  
ANISOU 1373  O   MET A 503     2004   2064   1923   -178    322   -912       O  
ATOM   1374  CB  MET A 503      28.436  53.500  24.861  1.00 12.67           C  
ANISOU 1374  CB  MET A 503     1522   1556   1736   -110    150   -666       C  
ATOM   1375  CG  MET A 503      28.682  54.121  26.224  1.00 11.68           C  
ANISOU 1375  CG  MET A 503     1365   1392   1681    -71    111   -547       C  
ATOM   1376  SD  MET A 503      27.133  54.714  26.962  1.00 12.21           S  
ANISOU 1376  SD  MET A 503     1448   1473   1718    -76      8   -473       S  
ATOM   1377  CE  MET A 503      26.767  56.185  25.990  1.00 11.12           C  
ANISOU 1377  CE  MET A 503     1364   1444   1417   -100    -29   -433       C  
ATOM   1378  N   ASN A 504      28.629  51.099  23.040  1.00 15.76           N  
ANISOU 1378  N   ASN A 504     1921   1904   2163   -160    285   -967       N  
ATOM   1379  CA  ASN A 504      28.000  50.426  21.912  1.00 17.86           C  
ANISOU 1379  CA  ASN A 504     2223   2210   2353   -211    292  -1117       C  
ATOM   1380  C   ASN A 504      26.624  50.980  21.549  1.00 18.15           C  
ANISOU 1380  C   ASN A 504     2296   2340   2261   -243    171  -1111       C  
ATOM   1381  O   ASN A 504      26.022  50.561  20.553  1.00 19.57           O  
ANISOU 1381  O   ASN A 504     2507   2579   2349   -287    147  -1239       O  
ATOM   1382  CB  ASN A 504      27.925  48.945  22.214  1.00 19.15           C  
ANISOU 1382  CB  ASN A 504     2337   2245   2694   -213    343  -1219       C  
ATOM   1383  CG  ASN A 504      29.302  48.321  22.262  1.00 21.01           C  
ANISOU 1383  CG  ASN A 504     2536   2397   3050   -176    466  -1253       C  
ATOM   1384  ND2 ASN A 504      29.548  47.530  23.292  1.00 21.71           N  
ANISOU 1384  ND2 ASN A 504     2565   2349   3334   -130    488  -1212       N  
ATOM   1385  OD1 ASN A 504      30.137  48.556  21.372  1.00 22.37           O  
ANISOU 1385  OD1 ASN A 504     2733   2626   3141   -183    546  -1310       O  
ATOM   1386  N   THR A 505      26.139  51.912  22.358  1.00 16.78           N  
ANISOU 1386  N   THR A 505     2113   2180   2083   -221     91   -972       N  
ATOM   1387  CA  THR A 505      24.779  52.448  22.213  1.00 16.50           C  
ANISOU 1387  CA  THR A 505     2086   2214   1969   -239    -30   -952       C  
ATOM   1388  C   THR A 505      24.817  53.950  22.363  1.00 15.57           C  
ANISOU 1388  C   THR A 505     2001   2162   1752   -211    -76   -804       C  
ATOM   1389  O   THR A 505      25.480  54.477  23.272  1.00 14.16           O  
ANISOU 1389  O   THR A 505     1805   1934   1641   -179    -44   -700       O  
ATOM   1390  CB  THR A 505      23.824  51.834  23.282  1.00 15.94           C  
ANISOU 1390  CB  THR A 505     1947   2049   2061   -242    -68   -944       C  
ATOM   1391  CG2 THR A 505      22.346  52.106  22.950  1.00 16.70           C  
ANISOU 1391  CG2 THR A 505     2026   2211   2108   -270   -185   -972       C  
ATOM   1392  OG1 THR A 505      24.013  50.404  23.305  1.00 16.87           O  
ANISOU 1392  OG1 THR A 505     2032   2066   2312   -263      5  -1061       O  
ATOM   1393  N   ILE A 506      24.103  54.640  21.468  1.00 16.07           N  
ANISOU 1393  N   ILE A 506     2113   2335   1658   -221   -157   -800       N  
ATOM   1394  CA  ILE A 506      23.846  56.071  21.641  1.00 15.39           C  
ANISOU 1394  CA  ILE A 506     2053   2296   1499   -190   -214   -655       C  
ATOM   1395  C   ILE A 506      22.873  56.250  22.814  1.00 14.44           C  
ANISOU 1395  C   ILE A 506     1863   2118   1506   -175   -283   -594       C  
ATOM   1396  O   ILE A 506      21.797  55.647  22.815  1.00 15.17           O  
ANISOU 1396  O   ILE A 506     1910   2209   1645   -194   -349   -665       O  
ATOM   1397  CB  ILE A 506      23.288  56.713  20.342  1.00 16.70           C  
ANISOU 1397  CB  ILE A 506     2292   2592   1461   -192   -291   -652       C  
ATOM   1398  CG1 ILE A 506      24.378  56.749  19.254  1.00 17.96           C  
ANISOU 1398  CG1 ILE A 506     2540   2810   1473   -204   -192   -683       C  
ATOM   1399  CG2 ILE A 506      22.791  58.119  20.643  1.00 16.27           C  
ANISOU 1399  CG2 ILE A 506     2249   2560   1374   -152   -361   -497       C  
ATOM   1400  CD1 ILE A 506      23.875  56.925  17.830  1.00 19.83           C  
ANISOU 1400  CD1 ILE A 506     2868   3185   1482   -213   -258   -726       C  
ATOM   1401  N   ARG A 507      23.260  57.073  23.796  1.00 13.35           N  
ANISOU 1401  N   ARG A 507     1714   1932   1426   -145   -260   -477       N  
ATOM   1402  CA  ARG A 507      22.450  57.322  24.991  1.00 12.72           C  
ANISOU 1402  CA  ARG A 507     1582   1794   1457   -128   -302   -418       C  
ATOM   1403  C   ARG A 507      22.511  58.771  25.472  1.00 12.25           C  
ANISOU 1403  C   ARG A 507     1539   1739   1377    -97   -317   -292       C  
ATOM   1404  O   ARG A 507      23.575  59.291  25.826  1.00 11.78           O  
ANISOU 1404  O   ARG A 507     1499   1655   1323    -86   -258   -239       O  
ATOM   1405  CB  ARG A 507      22.875  56.446  26.184  1.00 12.19           C  
ANISOU 1405  CB  ARG A 507     1474   1624   1533   -126   -238   -429       C  
ATOM   1406  CG  ARG A 507      22.977  54.956  25.911  1.00 12.39           C  
ANISOU 1406  CG  ARG A 507     1479   1606   1623   -151   -195   -544       C  
ATOM   1407  CD  ARG A 507      23.495  54.238  27.160  1.00 11.96           C  
ANISOU 1407  CD  ARG A 507     1397   1443   1704   -131   -133   -515       C  
ATOM   1408  NE  ARG A 507      23.785  52.834  26.827  1.00 12.05           N  
ANISOU 1408  NE  ARG A 507     1393   1394   1792   -148    -76   -619       N  
ATOM   1409  CZ  ARG A 507      22.889  51.862  26.872  1.00 12.54           C  
ANISOU 1409  CZ  ARG A 507     1421   1400   1942   -179    -73   -692       C  
ATOM   1410  NH1 ARG A 507      21.638  52.119  27.234  1.00 12.16           N1+
ANISOU 1410  NH1 ARG A 507     1344   1356   1920   -196   -126   -674       N1+
ATOM   1411  NH2 ARG A 507      23.245  50.630  26.552  1.00 13.30           N  
ANISOU 1411  NH2 ARG A 507     1506   1427   2120   -195     -9   -790       N  
ATOM   1412  N   SER A 508      21.350  59.413  25.484  1.00 12.78           N  
ANISOU 1412  N   SER A 508     1587   1831   1438    -82   -398   -253       N  
ATOM   1413  CA  SER A 508      21.192  60.713  26.148  1.00 12.12           C  
ANISOU 1413  CA  SER A 508     1505   1724   1377    -50   -408   -144       C  
ATOM   1414  C   SER A 508      20.252  60.531  27.339  1.00 11.69           C  
ANISOU 1414  C   SER A 508     1385   1608   1447    -44   -421   -144       C  
ATOM   1415  O   SER A 508      19.185  59.898  27.206  1.00 12.63           O  
ANISOU 1415  O   SER A 508     1453   1736   1610    -56   -468   -201       O  
ATOM   1416  CB  SER A 508      20.551  61.696  25.171  1.00 13.33           C  
ANISOU 1416  CB  SER A 508     1688   1946   1432    -26   -484    -87       C  
ATOM   1417  OG  SER A 508      20.451  62.978  25.769  1.00 13.01           O  
ANISOU 1417  OG  SER A 508     1649   1865   1430      7   -480     16       O  
ATOM   1418  N   GLY A 509      20.622  61.071  28.491  1.00 10.72           N  
ANISOU 1418  N   GLY A 509     1263   1427   1383    -30   -375    -89       N  
ATOM   1419  CA  GLY A 509      19.809  60.892  29.711  1.00 10.51           C  
ANISOU 1419  CA  GLY A 509     1191   1342   1460    -25   -362    -87       C  
ATOM   1420  C   GLY A 509      19.785  59.459  30.192  1.00 10.29           C  
ANISOU 1420  C   GLY A 509     1141   1272   1496    -48   -322   -148       C  
ATOM   1421  O   GLY A 509      18.767  58.951  30.662  1.00 10.12           O  
ANISOU 1421  O   GLY A 509     1073   1217   1556    -59   -318   -174       O  
ATOM   1422  N   ALA A 510      20.937  58.796  30.070  1.00 10.49           N  
ANISOU 1422  N   ALA A 510     1196   1290   1500    -55   -283   -171       N  
ATOM   1423  CA  ALA A 510      21.123  57.475  30.662  1.00 10.39           C  
ANISOU 1423  CA  ALA A 510     1171   1215   1562    -64   -232   -208       C  
ATOM   1424  C   ALA A 510      21.371  57.665  32.149  1.00 10.33           C  
ANISOU 1424  C   ALA A 510     1179   1154   1590    -38   -194   -143       C  
ATOM   1425  O   ALA A 510      21.716  58.771  32.607  1.00 10.52           O  
ANISOU 1425  O   ALA A 510     1225   1196   1576    -20   -205    -92       O  
ATOM   1426  CB  ALA A 510      22.318  56.760  30.016  1.00 10.51           C  
ANISOU 1426  CB  ALA A 510     1206   1234   1554    -69   -203   -252       C  
ATOM   1427  N   GLY A 511      21.203  56.596  32.919  1.00 10.34           N  
ANISOU 1427  N   GLY A 511     1178   1088   1663    -38   -146   -145       N  
ATOM   1428  CA  GLY A 511      21.673  56.605  34.317  1.00  9.51           C  
ANISOU 1428  CA  GLY A 511     1109    944   1561     -5   -113    -79       C  
ATOM   1429  C   GLY A 511      23.104  56.083  34.302  1.00  9.54           C  
ANISOU 1429  C   GLY A 511     1129    941   1556     21   -110    -75       C  
ATOM   1430  O   GLY A 511      23.357  55.016  33.769  1.00  9.06           O  
ANISOU 1430  O   GLY A 511     1054    845   1543     15    -85   -117       O  
ATOM   1431  N   VAL A 512      24.032  56.836  34.886  1.00  9.23           N  
ANISOU 1431  N   VAL A 512     1109    929   1469     49   -134    -36       N  
ATOM   1432  CA  VAL A 512      25.439  56.399  34.898  1.00  9.89           C  
ANISOU 1432  CA  VAL A 512     1186   1009   1563     79   -140    -36       C  
ATOM   1433  C   VAL A 512      25.951  56.332  36.324  1.00 10.74           C  
ANISOU 1433  C   VAL A 512     1322   1100   1659    126   -156     26       C  
ATOM   1434  O   VAL A 512      25.764  57.282  37.103  1.00 10.13           O  
ANISOU 1434  O   VAL A 512     1270   1052   1527    128   -179     52       O  
ATOM   1435  CB  VAL A 512      26.306  57.315  33.973  1.00  9.74           C  
ANISOU 1435  CB  VAL A 512     1145   1048   1509     63   -161    -67       C  
ATOM   1436  CG1 VAL A 512      27.813  57.096  34.154  1.00  9.84           C  
ANISOU 1436  CG1 VAL A 512     1129   1060   1550     94   -167    -69       C  
ATOM   1437  CG2 VAL A 512      25.874  57.099  32.521  1.00  9.82           C  
ANISOU 1437  CG2 VAL A 512     1144   1078   1509     25   -144   -124       C  
ATOM   1438  N   CYS A 513      26.597  55.210  36.665  1.00 11.36           N  
ANISOU 1438  N   CYS A 513     1400   1131   1785    167   -145     48       N  
ATOM   1439  CA  CYS A 513      27.116  55.013  38.013  1.00 12.66           C  
ANISOU 1439  CA  CYS A 513     1601   1286   1923    226   -176    118       C  
ATOM   1440  C   CYS A 513      28.323  54.074  37.990  1.00 13.62           C  
ANISOU 1440  C   CYS A 513     1690   1375   2110    283   -193    130       C  
ATOM   1441  O   CYS A 513      28.682  53.537  36.948  1.00 12.73           O  
ANISOU 1441  O   CYS A 513     1530   1237   2071    270   -162     76       O  
ATOM   1442  CB  CYS A 513      26.007  54.474  38.944  1.00 12.82           C  
ANISOU 1442  CB  CYS A 513     1685   1255   1931    233   -124    180       C  
ATOM   1443  SG  CYS A 513      25.520  52.763  38.606  1.00 15.12           S  
ANISOU 1443  SG  CYS A 513     1975   1429   2341    236    -40    191       S  
ATOM   1444  N   VAL A 514      28.948  53.883  39.147  1.00 14.75           N  
ANISOU 1444  N   VAL A 514     1859   1522   2223    348   -245    199       N  
ATOM   1445  CA  VAL A 514      30.096  52.987  39.256  1.00 15.75           C  
ANISOU 1445  CA  VAL A 514     1947   1613   2424    420   -275    225       C  
ATOM   1446  C   VAL A 514      29.745  51.847  40.184  1.00 17.36           C  
ANISOU 1446  C   VAL A 514     2219   1738   2639    482   -249    329       C  
ATOM   1447  O   VAL A 514      29.076  52.056  41.190  1.00 17.57           O  
ANISOU 1447  O   VAL A 514     2329   1776   2570    490   -248    395       O  
ATOM   1448  CB  VAL A 514      31.352  53.750  39.741  1.00 16.39           C  
ANISOU 1448  CB  VAL A 514     1980   1773   2474    458   -382    217       C  
ATOM   1449  CG1 VAL A 514      32.536  52.833  40.010  1.00 17.95           C  
ANISOU 1449  CG1 VAL A 514     2125   1937   2758    549   -431    253       C  
ATOM   1450  CG2 VAL A 514      31.733  54.748  38.680  1.00 17.24           C  
ANISOU 1450  CG2 VAL A 514     2017   1931   2602    392   -375    119       C  
ATOM   1451  N   LEU A 515      30.210  50.653  39.819  1.00 17.99           N  
ANISOU 1451  N   LEU A 515     2267   1729   2840    527   -216    342       N  
ATOM   1452  CA  LEU A 515      30.044  49.464  40.627  1.00 21.50           C  
ANISOU 1452  CA  LEU A 515     2772   2074   3322    597   -182    454       C  
ATOM   1453  C   LEU A 515      31.240  48.583  40.373  1.00 22.52           C  
ANISOU 1453  C   LEU A 515     2833   2144   3579    678   -207    465       C  
ATOM   1454  O   LEU A 515      31.498  48.176  39.234  1.00 21.21           O  
ANISOU 1454  O   LEU A 515     2594   1933   3532    649   -151    372       O  
ATOM   1455  CB  LEU A 515      28.739  48.729  40.269  1.00 22.83           C  
ANISOU 1455  CB  LEU A 515     2981   2141   3553    538    -54    448       C  
ATOM   1456  CG  LEU A 515      27.905  48.010  41.338  1.00 25.61           C  
ANISOU 1456  CG  LEU A 515     3435   2408   3888    566     16    572       C  
ATOM   1457  CD1 LEU A 515      27.175  46.827  40.708  1.00 23.47           C  
ANISOU 1457  CD1 LEU A 515     3152   1990   3776    526    145    547       C  
ATOM   1458  CD2 LEU A 515      28.670  47.589  42.585  1.00 25.36           C  
ANISOU 1458  CD2 LEU A 515     3469   2366   3802    684    -47    720       C  
ATOM   1459  N   HIS A 516      31.958  48.303  41.464  1.00 25.30           N  
ANISOU 1459  N   HIS A 516     3211   2501   3900    784   -293    577       N  
ATOM   1460  CA  HIS A 516      33.238  47.591  41.453  1.00 27.45           C  
ANISOU 1460  CA  HIS A 516     3406   2732   4292    887   -349    606       C  
ATOM   1461  C   HIS A 516      34.241  48.333  40.533  1.00 26.10           C  
ANISOU 1461  C   HIS A 516     3100   2639   4177    856   -396    472       C  
ATOM   1462  O   HIS A 516      34.536  49.507  40.787  1.00 25.18           O  
ANISOU 1462  O   HIS A 516     2965   2644   3958    827   -482    435       O  
ATOM   1463  CB  HIS A 516      33.038  46.079  41.177  1.00 31.76           C  
ANISOU 1463  CB  HIS A 516     3963   3103   5001    929   -240    654       C  
ATOM   1464  CG  HIS A 516      32.006  45.443  42.068  1.00 35.41           C  
ANISOU 1464  CG  HIS A 516     4558   3482   5414    945   -171    787       C  
ATOM   1465  CD2 HIS A 516      31.874  45.442  43.419  1.00 38.36           C  
ANISOU 1465  CD2 HIS A 516     5041   3878   5654   1016   -225    940       C  
ATOM   1466  ND1 HIS A 516      30.946  44.703  41.583  1.00 38.97           N  
ANISOU 1466  ND1 HIS A 516     5044   3809   5955    877    -22    765       N  
ATOM   1467  CE1 HIS A 516      30.209  44.273  42.595  1.00 37.03           C  
ANISOU 1467  CE1 HIS A 516     4915   3502   5652    904     28    903       C  
ATOM   1468  NE2 HIS A 516      30.751  44.708  43.718  1.00 37.66           N  
ANISOU 1468  NE2 HIS A 516     5052   3673   5585    990    -90   1017       N  
ATOM   1469  N   ASN A 517      34.756  47.685  39.495  1.00 23.69           N  
ANISOU 1469  N   ASN A 517     2707   2260   4034    856   -328    396       N  
ATOM   1470  CA  ASN A 517      35.712  48.345  38.611  1.00 22.59           C  
ANISOU 1470  CA  ASN A 517     2445   2188   3952    825   -344    275       C  
ATOM   1471  C   ASN A 517      35.098  48.834  37.290  1.00 19.86           C  
ANISOU 1471  C   ASN A 517     2095   1862   3589    700   -238    146       C  
ATOM   1472  O   ASN A 517      35.817  49.076  36.321  1.00 19.92           O  
ANISOU 1472  O   ASN A 517     2014   1890   3665    671   -201     44       O  
ATOM   1473  CB  ASN A 517      36.920  47.430  38.358  1.00 25.59           C  
ANISOU 1473  CB  ASN A 517     2712   2490   4521    920   -345    268       C  
ATOM   1474  CG  ASN A 517      38.196  48.207  38.087  1.00 28.32           C  
ANISOU 1474  CG  ASN A 517     2920   2924   4917    928   -415    191       C  
ATOM   1475  ND2 ASN A 517      38.989  47.725  37.136  1.00 28.71           N  
ANISOU 1475  ND2 ASN A 517     2857   2917   5134    939   -337    102       N  
ATOM   1476  OD1 ASN A 517      38.468  49.236  38.726  1.00 29.22           O  
ANISOU 1476  OD1 ASN A 517     3024   3150   4928    919   -528    200       O  
ATOM   1477  N   CYS A 518      33.773  48.982  37.249  1.00 17.92           N  
ANISOU 1477  N   CYS A 518     1945   1613   3251    629   -188    153       N  
ATOM   1478  CA  CYS A 518      33.088  49.302  36.003  1.00 16.55           C  
ANISOU 1478  CA  CYS A 518     1775   1457   3056    524   -103     41       C  
ATOM   1479  C   CYS A 518      32.187  50.532  36.110  1.00 15.14           C  
ANISOU 1479  C   CYS A 518     1653   1372   2727    448   -131     39       C  
ATOM   1480  O   CYS A 518      31.591  50.770  37.159  1.00 15.11           O  
ANISOU 1480  O   CYS A 518     1716   1381   2644    463   -172    122       O  
ATOM   1481  CB  CYS A 518      32.214  48.135  35.536  1.00 17.22           C  
ANISOU 1481  CB  CYS A 518     1897   1428   3218    500     -0     18       C  
ATOM   1482  SG  CYS A 518      33.125  46.730  34.880  1.00 20.25           S  
ANISOU 1482  SG  CYS A 518     2207   1683   3805    559     79    -36       S  
ATOM   1483  N   ILE A 519      32.113  51.281  35.010  1.00 13.93           N  
ANISOU 1483  N   ILE A 519     1476   1279   2538    373    -99    -53       N  
ATOM   1484  CA  ILE A 519      31.132  52.364  34.835  1.00 13.09           C  
ANISOU 1484  CA  ILE A 519     1418   1242   2313    300   -109    -64       C  
ATOM   1485  C   ILE A 519      29.947  51.763  34.100  1.00 12.92           C  
ANISOU 1485  C   ILE A 519     1432   1179   2299    247    -41   -110       C  
ATOM   1486  O   ILE A 519      30.118  51.226  32.999  1.00 12.96           O  
ANISOU 1486  O   ILE A 519     1409   1163   2352    222     17   -195       O  
ATOM   1487  CB  ILE A 519      31.673  53.526  33.960  1.00 13.56           C  
ANISOU 1487  CB  ILE A 519     1438   1385   2329    250   -109   -127       C  
ATOM   1488  CG1 ILE A 519      33.095  53.969  34.380  1.00 14.65           C  
ANISOU 1488  CG1 ILE A 519     1503   1552   2512    292   -158   -122       C  
ATOM   1489  CG2 ILE A 519      30.651  54.695  33.890  1.00 11.97           C  
ANISOU 1489  CG2 ILE A 519     1289   1243   2016    191   -127   -117       C  
ATOM   1490  CD1 ILE A 519      33.168  54.715  35.677  1.00 18.15           C  
ANISOU 1490  CD1 ILE A 519     1963   2037   2896    318   -254    -60       C  
ATOM   1491  N   TYR A 520      28.762  51.853  34.702  1.00 11.49           N  
ANISOU 1491  N   TYR A 520     1305    988   2073    227    -45    -65       N  
ATOM   1492  CA  TYR A 520      27.520  51.342  34.092  1.00 11.67           C  
ANISOU 1492  CA  TYR A 520     1344    973   2116    171      7   -115       C  
ATOM   1493  C   TYR A 520      26.787  52.498  33.456  1.00 10.89           C  
ANISOU 1493  C   TYR A 520     1252    964   1923    111    -21   -152       C  
ATOM   1494  O   TYR A 520      26.769  53.604  34.012  1.00 10.83           O  
ANISOU 1494  O   TYR A 520     1260   1013   1841    116    -67   -103       O  
ATOM   1495  CB  TYR A 520      26.616  50.744  35.160  1.00 11.12           C  
ANISOU 1495  CB  TYR A 520     1319    830   2077    186     33    -40       C  
ATOM   1496  CG  TYR A 520      27.017  49.371  35.587  1.00 12.24           C  
ANISOU 1496  CG  TYR A 520     1465    854   2333    238     82     -1       C  
ATOM   1497  CD1 TYR A 520      28.171  49.164  36.374  1.00 12.70           C  
ANISOU 1497  CD1 TYR A 520     1524    898   2403    326     44     79       C  
ATOM   1498  CD2 TYR A 520      26.262  48.272  35.221  1.00 12.50           C  
ANISOU 1498  CD2 TYR A 520     1494    784   2471    205    162    -45       C  
ATOM   1499  CE1 TYR A 520      28.546  47.890  36.772  1.00 13.53           C  
ANISOU 1499  CE1 TYR A 520     1635    884   2623    389     87    132       C  
ATOM   1500  CE2 TYR A 520      26.632  46.983  35.618  1.00 13.69           C  
ANISOU 1500  CE2 TYR A 520     1652    802   2748    257    221     -1       C  
ATOM   1501  CZ  TYR A 520      27.768  46.800  36.390  1.00 14.16           C  
ANISOU 1501  CZ  TYR A 520     1720    846   2815    355    183     97       C  
ATOM   1502  OH  TYR A 520      28.125  45.537  36.776  1.00 15.26           O  
ANISOU 1502  OH  TYR A 520     1867    846   3085    419    238    155       O  
ATOM   1503  N   ALA A 521      26.192  52.232  32.294  1.00 10.99           N  
ANISOU 1503  N   ALA A 521     1252    986   1939     59      2   -241       N  
ATOM   1504  CA  ALA A 521      25.322  53.178  31.621  1.00 10.07           C  
ANISOU 1504  CA  ALA A 521     1141    947   1737     11    -32   -269       C  
ATOM   1505  C   ALA A 521      24.029  52.410  31.335  1.00 10.40           C  
ANISOU 1505  C   ALA A 521     1171    948   1832    -31    -15   -326       C  
ATOM   1506  O   ALA A 521      24.050  51.442  30.595  1.00 11.31           O  
ANISOU 1506  O   ALA A 521     1269   1026   2002    -54     21   -413       O  
ATOM   1507  CB  ALA A 521      25.970  53.703  30.342  1.00  9.92           C  
ANISOU 1507  CB  ALA A 521     1119   1003   1648    -11    -36   -328       C  
ATOM   1508  N   ALA A 522      22.920  52.861  31.929  1.00  9.93           N  
ANISOU 1508  N   ALA A 522     1112    891   1770    -45    -33   -286       N  
ATOM   1509  CA  ALA A 522      21.643  52.158  31.893  1.00 10.66           C  
ANISOU 1509  CA  ALA A 522     1175    932   1943    -86     -9   -333       C  
ATOM   1510  C   ALA A 522      20.619  53.046  31.189  1.00 10.81           C  
ANISOU 1510  C   ALA A 522     1165   1034   1908   -121    -75   -370       C  
ATOM   1511  O   ALA A 522      20.493  54.230  31.540  1.00 10.15           O  
ANISOU 1511  O   ALA A 522     1094   1003   1759   -102   -113   -305       O  
ATOM   1512  CB  ALA A 522      21.171  51.876  33.324  1.00 10.78           C  
ANISOU 1512  CB  ALA A 522     1207    867   2022    -67     43   -245       C  
ATOM   1513  N   GLY A 523      19.895  52.493  30.215  1.00 11.70           N  
ANISOU 1513  N   GLY A 523     1236   1158   2052   -169    -96   -478       N  
ATOM   1514  CA  GLY A 523      18.776  53.231  29.572  1.00 11.56           C  
ANISOU 1514  CA  GLY A 523     1177   1220   1996   -194   -177   -513       C  
ATOM   1515  C   GLY A 523      19.215  54.491  28.818  1.00 11.71           C  
ANISOU 1515  C   GLY A 523     1232   1351   1866   -170   -250   -479       C  
ATOM   1516  O   GLY A 523      20.333  54.552  28.299  1.00 10.82           O  
ANISOU 1516  O   GLY A 523     1166   1269   1676   -157   -238   -481       O  
ATOM   1517  N   GLY A 524      18.332  55.493  28.760  1.00 11.56           N  
ANISOU 1517  N   GLY A 524     1189   1384   1820   -160   -317   -443       N  
ATOM   1518  CA  GLY A 524      18.606  56.692  27.962  1.00 11.71           C  
ANISOU 1518  CA  GLY A 524     1244   1497   1707   -135   -384   -401       C  
ATOM   1519  C   GLY A 524      17.694  56.761  26.738  1.00 13.16           C  
ANISOU 1519  C   GLY A 524     1396   1767   1837   -152   -486   -469       C  
ATOM   1520  O   GLY A 524      16.784  55.947  26.576  1.00 14.20           O  
ANISOU 1520  O   GLY A 524     1460   1885   2050   -187   -513   -562       O  
ATOM   1521  N   TYR A 525      17.978  57.757  25.898  1.00 13.61           N  
ANISOU 1521  N   TYR A 525     1504   1909   1759   -124   -544   -420       N  
ATOM   1522  CA  TYR A 525      17.225  58.112  24.708  1.00 15.26           C  
ANISOU 1522  CA  TYR A 525     1705   2220   1873   -118   -662   -449       C  
ATOM   1523  C   TYR A 525      18.211  58.277  23.567  1.00 16.08           C  
ANISOU 1523  C   TYR A 525     1906   2402   1801   -116   -657   -452       C  
ATOM   1524  O   TYR A 525      19.294  58.829  23.751  1.00 15.49           O  
ANISOU 1524  O   TYR A 525     1894   2308   1683   -100   -581   -375       O  
ATOM   1525  CB  TYR A 525      16.520  59.468  24.959  1.00 15.85           C  
ANISOU 1525  CB  TYR A 525     1759   2310   1954    -66   -725   -337       C  
ATOM   1526  CG  TYR A 525      15.679  60.030  23.830  1.00 18.51           C  
ANISOU 1526  CG  TYR A 525     2085   2753   2195    -37   -867   -332       C  
ATOM   1527  CD1 TYR A 525      14.545  59.349  23.371  1.00 19.24           C  
ANISOU 1527  CD1 TYR A 525     2088   2889   2333    -59   -969   -441       C  
ATOM   1528  CD2 TYR A 525      16.018  61.250  23.220  1.00 19.16           C  
ANISOU 1528  CD2 TYR A 525     2244   2887   2148     15   -902   -215       C  
ATOM   1529  CE1 TYR A 525      13.763  59.861  22.331  1.00 22.42           C  
ANISOU 1529  CE1 TYR A 525     2475   3403   2641    -23  -1125   -436       C  
ATOM   1530  CE2 TYR A 525      15.238  61.773  22.176  1.00 21.44           C  
ANISOU 1530  CE2 TYR A 525     2533   3276   2337     57  -1044   -190       C  
ATOM   1531  CZ  TYR A 525      14.121  61.078  21.740  1.00 23.36           C  
ANISOU 1531  CZ  TYR A 525     2685   3578   2613     42  -1166   -302       C  
ATOM   1532  OH  TYR A 525      13.344  61.573  20.717  1.00 27.06           O  
ANISOU 1532  OH  TYR A 525     3146   4158   2977     91  -1329   -280       O  
ATOM   1533  N   ASP A 526      17.838  57.801  22.384  1.00 18.26           N  
ANISOU 1533  N   ASP A 526     2192   2769   1977   -136   -733   -549       N  
ATOM   1534  CA  ASP A 526      18.744  57.882  21.240  1.00 20.21           C  
ANISOU 1534  CA  ASP A 526     2544   3097   2038   -139   -713   -563       C  
ATOM   1535  C   ASP A 526      18.214  58.762  20.106  1.00 22.59           C  
ANISOU 1535  C   ASP A 526     2898   3525   2159   -102   -835   -511       C  
ATOM   1536  O   ASP A 526      18.709  58.681  18.972  1.00 23.36           O  
ANISOU 1536  O   ASP A 526     3088   3713   2073   -109   -835   -546       O  
ATOM   1537  CB  ASP A 526      19.112  56.473  20.735  1.00 21.10           C  
ANISOU 1537  CB  ASP A 526     2659   3209   2149   -195   -665   -730       C  
ATOM   1538  CG  ASP A 526      17.915  55.691  20.181  1.00 22.93           C  
ANISOU 1538  CG  ASP A 526     2825   3492   2396   -231   -779   -876       C  
ATOM   1539  OD1 ASP A 526      16.786  56.221  20.062  1.00 22.84           O  
ANISOU 1539  OD1 ASP A 526     2760   3534   2383   -209   -911   -851       O  
ATOM   1540  OD2 ASP A 526      18.112  54.502  19.853  1.00 24.66           O1-
ANISOU 1540  OD2 ASP A 526     3034   3691   2645   -282   -737  -1029       O1-
ATOM   1541  N   GLY A 527      17.216  59.596  20.398  1.00 22.84           N  
ANISOU 1541  N   GLY A 527     2877   3564   2237    -57   -935   -426       N  
ATOM   1542  CA  GLY A 527      16.555  60.359  19.333  1.00 25.57           C  
ANISOU 1542  CA  GLY A 527     3261   4031   2425     -9  -1078   -373       C  
ATOM   1543  C   GLY A 527      15.339  59.678  18.729  1.00 28.01           C  
ANISOU 1543  C   GLY A 527     3490   4425   2727    -24  -1236   -504       C  
ATOM   1544  O   GLY A 527      14.526  60.327  18.073  1.00 29.23           O  
ANISOU 1544  O   GLY A 527     3638   4673   2795     29  -1389   -454       O  
ATOM   1545  N   GLN A 528      15.207  58.373  18.944  1.00 28.90           N  
ANISOU 1545  N   GLN A 528     3535   4503   2943    -93  -1207   -673       N  
ATOM   1546  CA  GLN A 528      14.048  57.626  18.446  1.00 31.56           C  
ANISOU 1546  CA  GLN A 528     3773   4906   3313   -124  -1350   -828       C  
ATOM   1547  C   GLN A 528      13.314  56.932  19.588  1.00 29.66           C  
ANISOU 1547  C   GLN A 528     3381   4543   3346   -167  -1311   -899       C  
ATOM   1548  O   GLN A 528      12.096  57.055  19.716  1.00 32.11           O  
ANISOU 1548  O   GLN A 528     3568   4868   3765   -156  -1427   -925       O  
ATOM   1549  CB  GLN A 528      14.456  56.591  17.384  1.00 37.92           C  
ANISOU 1549  CB  GLN A 528     4641   5793   3975   -183  -1354  -1003       C  
ATOM   1550  CG  GLN A 528      15.427  57.079  16.311  1.00 45.12           C  
ANISOU 1550  CG  GLN A 528     5726   6809   4609   -157  -1329   -947       C  
ATOM   1551  CD  GLN A 528      16.025  55.936  15.495  1.00 53.66           C  
ANISOU 1551  CD  GLN A 528     6869   7935   5584   -224  -1273  -1136       C  
ATOM   1552  NE2 GLN A 528      17.331  55.698  15.664  1.00 50.42           N  
ANISOU 1552  NE2 GLN A 528     6538   7455   5165   -244  -1087  -1121       N  
ATOM   1553  OE1 GLN A 528      15.320  55.272  14.722  1.00 62.09           O  
ANISOU 1553  OE1 GLN A 528     7907   9097   6588   -260  -1397  -1304       O  
ATOM   1554  N   ASP A 529      14.063  56.204  20.415  1.00 25.78           N  
ANISOU 1554  N   ASP A 529     2898   3928   2969   -210  -1145   -926       N  
ATOM   1555  CA  ASP A 529      13.488  55.311  21.410  1.00 24.28           C  
ANISOU 1555  CA  ASP A 529     2589   3616   3021   -261  -1081  -1003       C  
ATOM   1556  C   ASP A 529      14.089  55.545  22.770  1.00 20.57           C  
ANISOU 1556  C   ASP A 529     2136   3015   2665   -244   -931   -881       C  
ATOM   1557  O   ASP A 529      15.252  55.957  22.873  1.00 18.90           O  
ANISOU 1557  O   ASP A 529     2028   2793   2360   -218   -850   -791       O  
ATOM   1558  CB  ASP A 529      13.761  53.864  21.011  1.00 24.84           C  
ANISOU 1558  CB  ASP A 529     2655   3658   3125   -339  -1030  -1188       C  
ATOM   1559  CG  ASP A 529      13.121  53.499  19.690  1.00 28.44           C  
ANISOU 1559  CG  ASP A 529     3089   4247   3470   -369  -1184  -1347       C  
ATOM   1560  OD1 ASP A 529      11.871  53.509  19.606  1.00 29.07           O  
ANISOU 1560  OD1 ASP A 529     3045   4362   3638   -379  -1312  -1409       O  
ATOM   1561  OD2 ASP A 529      13.872  53.204  18.740  1.00 29.43           O1-
ANISOU 1561  OD2 ASP A 529     3318   4446   3417   -383  -1176  -1418       O1-
ATOM   1562  N   GLN A 530      13.296  55.282  23.811  1.00 19.15           N  
ANISOU 1562  N   GLN A 530     1852   2738   2687   -261   -891   -882       N  
ATOM   1563  CA  GLN A 530      13.844  55.186  25.176  1.00 17.09           C  
ANISOU 1563  CA  GLN A 530     1611   2348   2534   -256   -738   -795       C  
ATOM   1564  C   GLN A 530      14.345  53.734  25.283  1.00 17.14           C  
ANISOU 1564  C   GLN A 530     1625   2270   2617   -315   -638   -903       C  
ATOM   1565  O   GLN A 530      13.740  52.827  24.702  1.00 18.97           O  
ANISOU 1565  O   GLN A 530     1792   2506   2910   -371   -676  -1051       O  
ATOM   1566  CB  GLN A 530      12.807  55.519  26.252  1.00 16.61           C  
ANISOU 1566  CB  GLN A 530     1453   2218   2640   -247   -716   -746       C  
ATOM   1567  CG  GLN A 530      12.197  56.934  26.168  1.00 16.57           C  
ANISOU 1567  CG  GLN A 530     1422   2276   2597   -183   -811   -650       C  
ATOM   1568  CD  GLN A 530      11.165  57.071  25.048  1.00 18.19           C  
ANISOU 1568  CD  GLN A 530     1543   2589   2779   -179   -983   -727       C  
ATOM   1569  NE2 GLN A 530      10.923  58.308  24.600  1.00 18.53           N  
ANISOU 1569  NE2 GLN A 530     1599   2709   2733   -108  -1088   -631       N  
ATOM   1570  OE1 GLN A 530      10.598  56.092  24.596  1.00 19.49           O  
ANISOU 1570  OE1 GLN A 530     1631   2765   3009   -237  -1026   -870       O  
ATOM   1571  N   LEU A 531      15.444  53.542  26.022  1.00 15.83           N  
ANISOU 1571  N   LEU A 531     1532   2027   2456   -299   -518   -830       N  
ATOM   1572  CA  LEU A 531      16.212  52.283  26.013  1.00 15.91           C  
ANISOU 1572  CA  LEU A 531     1569   1958   2516   -333   -421   -907       C  
ATOM   1573  C   LEU A 531      16.094  51.503  27.329  1.00 14.87           C  
ANISOU 1573  C   LEU A 531     1409   1675   2565   -344   -300   -872       C  
ATOM   1574  O   LEU A 531      16.008  52.107  28.400  1.00 13.40           O  
ANISOU 1574  O   LEU A 531     1231   1454   2407   -310   -262   -750       O  
ATOM   1575  CB  LEU A 531      17.691  52.604  25.771  1.00 15.20           C  
ANISOU 1575  CB  LEU A 531     1582   1897   2296   -294   -379   -848       C  
ATOM   1576  CG  LEU A 531      18.023  53.517  24.566  1.00 15.61           C  
ANISOU 1576  CG  LEU A 531     1694   2090   2147   -275   -465   -843       C  
ATOM   1577  CD1 LEU A 531      19.472  53.953  24.647  1.00 14.75           C  
ANISOU 1577  CD1 LEU A 531     1669   1982   1955   -239   -392   -761       C  
ATOM   1578  CD2 LEU A 531      17.700  52.856  23.235  1.00 18.29           C  
ANISOU 1578  CD2 LEU A 531     2029   2505   2414   -319   -528  -1005       C  
ATOM   1579  N   ASN A 532      16.090  50.174  27.233  1.00 15.59           N  
ANISOU 1579  N   ASN A 532     1474   1676   2773   -393   -233   -979       N  
ATOM   1580  CA  ASN A 532      16.201  49.330  28.433  1.00 15.81           C  
ANISOU 1580  CA  ASN A 532     1501   1547   2959   -395    -99   -924       C  
ATOM   1581  C   ASN A 532      17.612  48.696  28.602  1.00 15.53           C  
ANISOU 1581  C   ASN A 532     1544   1445   2912   -362    -15   -893       C  
ATOM   1582  O   ASN A 532      17.901  48.106  29.651  1.00 15.45           O  
ANISOU 1582  O   ASN A 532     1554   1313   3003   -339     85   -814       O  
ATOM   1583  CB  ASN A 532      15.073  48.269  28.506  1.00 17.42           C  
ANISOU 1583  CB  ASN A 532     1609   1650   3359   -471    -54  -1037       C  
ATOM   1584  CG  ASN A 532      15.185  47.153  27.455  1.00 19.38           C  
ANISOU 1584  CG  ASN A 532     1833   1873   3657   -530    -54  -1221       C  
ATOM   1585  ND2 ASN A 532      14.352  46.131  27.615  1.00 20.85           N  
ANISOU 1585  ND2 ASN A 532     1936   1942   4043   -601     10  -1322       N  
ATOM   1586  OD1 ASN A 532      15.989  47.200  26.526  1.00 20.27           O  
ANISOU 1586  OD1 ASN A 532     1999   2064   3640   -519    -96  -1280       O  
ATOM   1587  N   SER A 533      18.456  48.829  27.571  1.00 14.95           N  
ANISOU 1587  N   SER A 533     1510   1453   2716   -352    -55   -953       N  
ATOM   1588  CA  SER A 533      19.760  48.140  27.545  1.00 14.74           C  
ANISOU 1588  CA  SER A 533     1533   1363   2705   -325     26   -956       C  
ATOM   1589  C   SER A 533      20.707  48.781  28.547  1.00 13.35           C  
ANISOU 1589  C   SER A 533     1408   1179   2485   -250     51   -789       C  
ATOM   1590  O   SER A 533      20.570  49.969  28.895  1.00 12.11           O  
ANISOU 1590  O   SER A 533     1267   1100   2234   -224     -6   -695       O  
ATOM   1591  CB  SER A 533      20.392  48.119  26.151  1.00 15.60           C  
ANISOU 1591  CB  SER A 533     1669   1564   2696   -340     -4  -1076       C  
ATOM   1592  OG  SER A 533      20.777  49.427  25.750  1.00 15.05           O  
ANISOU 1592  OG  SER A 533     1644   1630   2444   -307    -75  -1006       O  
ATOM   1593  N   VAL A 534      21.665  47.982  29.008  1.00 13.24           N  
ANISOU 1593  N   VAL A 534     1415   1064   2551   -213    133   -760       N  
ATOM   1594  CA  VAL A 534      22.584  48.394  30.058  1.00 12.52           C  
ANISOU 1594  CA  VAL A 534     1361    956   2440   -140    148   -612       C  
ATOM   1595  C   VAL A 534      23.946  47.856  29.663  1.00 12.97           C  
ANISOU 1595  C   VAL A 534     1427    983   2519   -103    190   -643       C  
ATOM   1596  O   VAL A 534      24.076  46.664  29.378  1.00 14.01           O  
ANISOU 1596  O   VAL A 534     1541   1013   2770   -114    260   -722       O  
ATOM   1597  CB  VAL A 534      22.146  47.882  31.467  1.00 12.60           C  
ANISOU 1597  CB  VAL A 534     1381    849   2558   -116    205   -504       C  
ATOM   1598  CG1 VAL A 534      23.107  48.380  32.549  1.00 12.26           C  
ANISOU 1598  CG1 VAL A 534     1383    813   2462    -35    194   -359       C  
ATOM   1599  CG2 VAL A 534      20.736  48.350  31.817  1.00 12.68           C  
ANISOU 1599  CG2 VAL A 534     1368    879   2571   -160    185   -492       C  
ATOM   1600  N   GLU A 535      24.955  48.721  29.647  1.00 12.72           N  
ANISOU 1600  N   GLU A 535     1413   1030   2391    -61    159   -588       N  
ATOM   1601  CA  GLU A 535      26.331  48.281  29.357  1.00 13.39           C  
ANISOU 1601  CA  GLU A 535     1488   1086   2514    -19    206   -611       C  
ATOM   1602  C   GLU A 535      27.333  48.860  30.343  1.00 12.87           C  
ANISOU 1602  C   GLU A 535     1424   1029   2436     54    179   -482       C  
ATOM   1603  O   GLU A 535      27.099  49.891  30.972  1.00 12.64           O  
ANISOU 1603  O   GLU A 535     1414   1065   2323     60    119   -397       O  
ATOM   1604  CB  GLU A 535      26.747  48.616  27.915  1.00 13.81           C  
ANISOU 1604  CB  GLU A 535     1543   1232   2472    -56    212   -727       C  
ATOM   1605  CG  GLU A 535      26.695  50.113  27.576  1.00 13.35           C  
ANISOU 1605  CG  GLU A 535     1511   1312   2248    -70    144   -681       C  
ATOM   1606  CD  GLU A 535      26.873  50.324  26.080  1.00 14.97           C  
ANISOU 1606  CD  GLU A 535     1739   1607   2341   -111    159   -792       C  
ATOM   1607  OE1 GLU A 535      27.944  49.971  25.527  1.00 14.71           O  
ANISOU 1607  OE1 GLU A 535     1699   1564   2326   -100    233   -851       O  
ATOM   1608  OE2 GLU A 535      25.925  50.845  25.463  1.00 14.95           O1-
ANISOU 1608  OE2 GLU A 535     1762   1687   2231   -153     98   -820       O1-
ATOM   1609  N   ARG A 536      28.466  48.186  30.478  1.00 13.63           N  
ANISOU 1609  N   ARG A 536     1493   1060   2626    109    221   -479       N  
ATOM   1610  CA  ARG A 536      29.435  48.636  31.465  1.00 13.58           C  
ANISOU 1610  CA  ARG A 536     1474   1064   2622    182    178   -367       C  
ATOM   1611  C   ARG A 536      30.839  48.657  30.888  1.00 13.65           C  
ANISOU 1611  C   ARG A 536     1428   1089   2669    214    205   -416       C  
ATOM   1612  O   ARG A 536      31.219  47.776  30.109  1.00 14.80           O  
ANISOU 1612  O   ARG A 536     1545   1175   2903    212    281   -511       O  
ATOM   1613  CB  ARG A 536      29.360  47.763  32.738  1.00 14.04           C  
ANISOU 1613  CB  ARG A 536     1548   1009   2777    248    182   -261       C  
ATOM   1614  CG  ARG A 536      29.950  46.377  32.537  1.00 15.93           C  
ANISOU 1614  CG  ARG A 536     1754   1117   3182    293    257   -296       C  
ATOM   1615  CD  ARG A 536      29.658  45.514  33.739  1.00 17.13           C  
ANISOU 1615  CD  ARG A 536     1941   1147   3420    354    272   -174       C  
ATOM   1616  NE  ARG A 536      30.101  44.159  33.499  1.00 18.84           N  
ANISOU 1616  NE  ARG A 536     2127   1215   3816    395    355   -206       N  
ATOM   1617  CZ  ARG A 536      29.712  43.115  34.216  1.00 19.91           C  
ANISOU 1617  CZ  ARG A 536     2295   1204   4066    433    409   -125       C  
ATOM   1618  NH1 ARG A 536      28.862  43.254  35.235  1.00 19.80           N1+
ANISOU 1618  NH1 ARG A 536     2349   1178   3995    432    396     -6       N1+
ATOM   1619  NH2 ARG A 536      30.180  41.927  33.908  1.00 21.53           N  
ANISOU 1619  NH2 ARG A 536     2468   1263   4450    472    491   -164       N  
ATOM   1620  N   TYR A 537      31.579  49.677  31.293  1.00 13.19           N  
ANISOU 1620  N   TYR A 537     1349   1107   2556    238    147   -358       N  
ATOM   1621  CA  TYR A 537      32.950  49.916  30.848  1.00 13.95           C  
ANISOU 1621  CA  TYR A 537     1376   1228   2696    262    171   -397       C  
ATOM   1622  C   TYR A 537      33.900  49.451  31.933  1.00 14.95           C  
ANISOU 1622  C   TYR A 537     1447   1297   2936    359    127   -319       C  
ATOM   1623  O   TYR A 537      33.865  49.947  33.056  1.00 14.08           O  
ANISOU 1623  O   TYR A 537     1352   1215   2782    393     37   -221       O  
ATOM   1624  CB  TYR A 537      33.147  51.401  30.601  1.00 12.80           C  
ANISOU 1624  CB  TYR A 537     1233   1196   2434    218    136   -389       C  
ATOM   1625  CG  TYR A 537      34.544  51.845  30.186  1.00 13.23           C  
ANISOU 1625  CG  TYR A 537     1208   1281   2538    230    169   -426       C  
ATOM   1626  CD1 TYR A 537      35.014  51.647  28.874  1.00 13.75           C  
ANISOU 1626  CD1 TYR A 537     1255   1355   2615    194    278   -530       C  
ATOM   1627  CD2 TYR A 537      35.399  52.467  31.107  1.00 13.39           C  
ANISOU 1627  CD2 TYR A 537     1168   1324   2596    272     97   -366       C  
ATOM   1628  CE1 TYR A 537      36.284  52.055  28.504  1.00 14.44           C  
ANISOU 1628  CE1 TYR A 537     1261   1462   2763    199    331   -565       C  
ATOM   1629  CE2 TYR A 537      36.687  52.881  30.734  1.00 13.92           C  
ANISOU 1629  CE2 TYR A 537     1140   1412   2737    274    133   -410       C  
ATOM   1630  CZ  TYR A 537      37.113  52.671  29.440  1.00 14.54           C  
ANISOU 1630  CZ  TYR A 537     1198   1488   2838    238    258   -505       C  
ATOM   1631  OH  TYR A 537      38.378  53.084  29.095  1.00 15.63           O  
ANISOU 1631  OH  TYR A 537     1236   1640   3063    236    313   -548       O  
ATOM   1632  N   ASP A 538      34.745  48.499  31.587  1.00 16.95           N  
ANISOU 1632  N   ASP A 538     1636   1472   3332    406    188   -367       N  
ATOM   1633  CA  ASP A 538      35.782  48.041  32.495  1.00 19.12           C  
ANISOU 1633  CA  ASP A 538     1839   1694   3731    512    138   -295       C  
ATOM   1634  C   ASP A 538      37.000  48.925  32.248  1.00 19.61           C  
ANISOU 1634  C   ASP A 538     1805   1835   3811    514    118   -332       C  
ATOM   1635  O   ASP A 538      37.579  48.906  31.145  1.00 20.19           O  
ANISOU 1635  O   ASP A 538     1825   1913   3933    481    217   -439       O  
ATOM   1636  CB  ASP A 538      36.049  46.546  32.255  1.00 21.89           C  
ANISOU 1636  CB  ASP A 538     2159   1902   4256    569    220   -327       C  
ATOM   1637  CG  ASP A 538      37.114  45.971  33.182  1.00 24.72           C  
ANISOU 1637  CG  ASP A 538     2438   2195   4759    698    160   -238       C  
ATOM   1638  OD1 ASP A 538      38.056  46.682  33.580  1.00 24.72           O  
ANISOU 1638  OD1 ASP A 538     2362   2270   4761    736     78   -213       O  
ATOM   1639  OD2 ASP A 538      37.007  44.785  33.517  1.00 27.84           O1-
ANISOU 1639  OD2 ASP A 538     2844   2458   5275    764    192   -194       O1-
ATOM   1640  N   VAL A 539      37.399  49.704  33.262  1.00 19.53           N  
ANISOU 1640  N   VAL A 539     1770   1888   3762    549     -1   -252       N  
ATOM   1641  CA  VAL A 539      38.547  50.619  33.090  1.00 21.53           C  
ANISOU 1641  CA  VAL A 539     1918   2212   4049    541    -21   -295       C  
ATOM   1642  C   VAL A 539      39.862  49.886  32.778  1.00 23.78           C  
ANISOU 1642  C   VAL A 539     2064   2437   4534    610     23   -347       C  
ATOM   1643  O   VAL A 539      40.768  50.465  32.174  1.00 26.66           O  
ANISOU 1643  O   VAL A 539     2332   2840   4957    579     72   -423       O  
ATOM   1644  CB  VAL A 539      38.706  51.655  34.254  1.00 21.94           C  
ANISOU 1644  CB  VAL A 539     1965   2347   4024    554   -166   -224       C  
ATOM   1645  CG1 VAL A 539      37.423  52.453  34.410  1.00 21.75           C  
ANISOU 1645  CG1 VAL A 539     2067   2375   3821    480   -181   -192       C  
ATOM   1646  CG2 VAL A 539      39.109  50.978  35.564  1.00 23.06           C  
ANISOU 1646  CG2 VAL A 539     2082   2457   4221    672   -289   -128       C  
ATOM   1647  N   GLU A 540      39.974  48.620  33.179  1.00 24.49           N  
ANISOU 1647  N   GLU A 540     2140   2423   4742    703     19   -306       N  
ATOM   1648  CA  GLU A 540      41.212  47.882  32.924  1.00 27.66           C  
ANISOU 1648  CA  GLU A 540     2399   2754   5356    782     60   -352       C  
ATOM   1649  C   GLU A 540      41.311  47.430  31.470  1.00 27.18           C  
ANISOU 1649  C   GLU A 540     2322   2644   5360    725    247   -491       C  
ATOM   1650  O   GLU A 540      42.387  47.490  30.882  1.00 30.09           O  
ANISOU 1650  O   GLU A 540     2566   3010   5857    734    319   -576       O  
ATOM   1651  CB  GLU A 540      41.390  46.692  33.873  1.00 30.04           C  
ANISOU 1651  CB  GLU A 540     2686   2949   5780    918    -10   -248       C  
ATOM   1652  CG  GLU A 540      41.352  47.034  35.369  1.00 33.15           C  
ANISOU 1652  CG  GLU A 540     3109   3396   6090    990   -199   -103       C  
ATOM   1653  CD  GLU A 540      42.263  48.194  35.808  1.00 34.48           C  
ANISOU 1653  CD  GLU A 540     3172   3688   6240    988   -320   -120       C  
ATOM   1654  OE1 GLU A 540      43.390  48.340  35.270  1.00 37.35           O  
ANISOU 1654  OE1 GLU A 540     3378   4057   6755    998   -287   -209       O  
ATOM   1655  OE2 GLU A 540      41.843  48.969  36.704  1.00 32.53           O1-
ANISOU 1655  OE2 GLU A 540     2995   3530   5835    974   -442    -53       O1-
ATOM   1656  N   THR A 541      40.188  46.985  30.908  1.00 24.00           N  
ANISOU 1656  N   THR A 541     2041   2207   4871    665    324   -523       N  
ATOM   1657  CA  THR A 541      40.162  46.415  29.551  1.00 23.70           C  
ANISOU 1657  CA  THR A 541     2009   2123   4873    612    495   -667       C  
ATOM   1658  C   THR A 541      39.769  47.448  28.491  1.00 22.14           C  
ANISOU 1658  C   THR A 541     1875   2041   4497    487    561   -747       C  
ATOM   1659  O   THR A 541      39.957  47.225  27.292  1.00 22.50           O  
ANISOU 1659  O   THR A 541     1922   2083   4545    438    703   -874       O  
ATOM   1660  CB  THR A 541      39.205  45.217  29.460  1.00 23.08           C  
ANISOU 1660  CB  THR A 541     2014   1931   4824    616    543   -679       C  
ATOM   1661  CG2 THR A 541      39.551  44.158  30.483  1.00 24.51           C  
ANISOU 1661  CG2 THR A 541     2149   1979   5183    745    492   -579       C  
ATOM   1662  OG1 THR A 541      37.867  45.665  29.677  1.00 21.29           O  
ANISOU 1662  OG1 THR A 541     1915   1760   4414    546    485   -631       O  
ATOM   1663  N   GLU A 542      39.223  48.570  28.949  1.00 20.88           N  
ANISOU 1663  N   GLU A 542     1775   1980   4178    442    462   -670       N  
ATOM   1664  CA  GLU A 542      38.798  49.682  28.085  1.00 20.30           C  
ANISOU 1664  CA  GLU A 542     1770   2015   3928    337    505   -710       C  
ATOM   1665  C   GLU A 542      37.726  49.245  27.080  1.00 19.67           C  
ANISOU 1665  C   GLU A 542     1802   1936   3736    269    581   -789       C  
ATOM   1666  O   GLU A 542      37.663  49.758  25.960  1.00 19.73           O  
ANISOU 1666  O   GLU A 542     1854   2012   3631    198    665   -863       O  
ATOM   1667  CB  GLU A 542      39.980  50.344  27.364  1.00 23.21           C  
ANISOU 1667  CB  GLU A 542     2050   2426   4343    310    599   -777       C  
ATOM   1668  CG  GLU A 542      40.995  50.994  28.278  1.00 26.51           C  
ANISOU 1668  CG  GLU A 542     2345   2863   4864    356    514   -718       C  
ATOM   1669  CD  GLU A 542      42.165  51.585  27.510  1.00 32.32           C  
ANISOU 1669  CD  GLU A 542     2978   3625   5677    320    633   -796       C  
ATOM   1670  OE1 GLU A 542      41.957  52.170  26.416  1.00 37.27           O  
ANISOU 1670  OE1 GLU A 542     3674   4303   6184    233    751   -847       O  
ATOM   1671  OE2 GLU A 542      43.296  51.462  28.007  1.00 33.69           O1-
ANISOU 1671  OE2 GLU A 542     2997   3769   6035    381    608   -803       O1-
ATOM   1672  N   THR A 543      36.890  48.300  27.485  1.00 18.78           N  
ANISOU 1672  N   THR A 543     1735   1748   3652    293    549   -774       N  
ATOM   1673  CA  THR A 543      35.827  47.814  26.613  1.00 19.04           C  
ANISOU 1673  CA  THR A 543     1857   1778   3599    226    602   -863       C  
ATOM   1674  C   THR A 543      34.490  47.929  27.326  1.00 17.85           C  
ANISOU 1674  C   THR A 543     1783   1633   3366    208    500   -781       C  
ATOM   1675  O   THR A 543      34.439  47.898  28.563  1.00 17.33           O  
ANISOU 1675  O   THR A 543     1704   1529   3352    266    416   -662       O  
ATOM   1676  CB  THR A 543      36.040  46.345  26.144  1.00 21.68           C  
ANISOU 1676  CB  THR A 543     2163   1987   4088    251    709   -976       C  
ATOM   1677  CG2 THR A 543      37.418  46.132  25.592  1.00 22.32           C  
ANISOU 1677  CG2 THR A 543     2150   2042   4288    284    820  -1055       C  
ATOM   1678  OG1 THR A 543      35.827  45.452  27.240  1.00 23.33           O  
ANISOU 1678  OG1 THR A 543     2354   2073   4437    324    659   -891       O  
ATOM   1679  N   TRP A 544      33.427  48.061  26.537  1.00 16.71           N  
ANISOU 1679  N   TRP A 544     1716   1541   3092    131    508   -846       N  
ATOM   1680  CA  TRP A 544      32.052  48.097  27.030  1.00 16.04           C  
ANISOU 1680  CA  TRP A 544     1689   1458   2946    103    429   -797       C  
ATOM   1681  C   TRP A 544      31.390  46.756  26.733  1.00 17.08           C  
ANISOU 1681  C   TRP A 544     1831   1487   3173     84    484   -892       C  
ATOM   1682  O   TRP A 544      31.572  46.200  25.647  1.00 18.31           O  
ANISOU 1682  O   TRP A 544     1988   1634   3336     50    567  -1037       O  
ATOM   1683  CB  TRP A 544      31.251  49.182  26.312  1.00 15.09           C  
ANISOU 1683  CB  TRP A 544     1633   1469   2632     31    387   -811       C  
ATOM   1684  CG  TRP A 544      31.617  50.576  26.647  1.00 13.97           C  
ANISOU 1684  CG  TRP A 544     1493   1414   2401     36    334   -712       C  
ATOM   1685  CD1 TRP A 544      32.583  51.335  26.046  1.00 14.05           C  
ANISOU 1685  CD1 TRP A 544     1488   1486   2365     28    381   -724       C  
ATOM   1686  CD2 TRP A 544      31.027  51.400  27.663  1.00 12.82           C  
ANISOU 1686  CD2 TRP A 544     1365   1295   2212     46    238   -594       C  
ATOM   1687  CE2 TRP A 544      31.688  52.646  27.619  1.00 12.26           C  
ANISOU 1687  CE2 TRP A 544     1286   1296   2076     42    224   -546       C  
ATOM   1688  CE3 TRP A 544      29.992  51.203  28.616  1.00 12.42           C  
ANISOU 1688  CE3 TRP A 544     1336   1206   2178     56    175   -529       C  
ATOM   1689  NE1 TRP A 544      32.632  52.577  26.623  1.00 13.25           N  
ANISOU 1689  NE1 TRP A 544     1390   1440   2205     28    316   -622       N  
ATOM   1690  CZ2 TRP A 544      31.362  53.710  28.490  1.00 11.29           C  
ANISOU 1690  CZ2 TRP A 544     1176   1208   1905     47    145   -447       C  
ATOM   1691  CZ3 TRP A 544      29.660  52.256  29.487  1.00 11.10           C  
ANISOU 1691  CZ3 TRP A 544     1186   1082   1950     63    101   -427       C  
ATOM   1692  CH2 TRP A 544      30.348  53.495  29.413  1.00 10.70           C  
ANISOU 1692  CH2 TRP A 544     1127   1103   1835     59     82   -392       C  
ATOM   1693  N   THR A 545      30.628  46.248  27.699  1.00 16.51           N  
ANISOU 1693  N   THR A 545     1769   1331   3173    103    446   -818       N  
ATOM   1694  CA  THR A 545      29.955  44.964  27.566  1.00 17.76           C  
ANISOU 1694  CA  THR A 545     1929   1367   3453     82    505   -898       C  
ATOM   1695  C   THR A 545      28.515  45.133  28.056  1.00 16.98           C  
ANISOU 1695  C   THR A 545     1867   1275   3311     34    446   -853       C  
ATOM   1696  O   THR A 545      28.304  45.751  29.099  1.00 16.02           O  
ANISOU 1696  O   THR A 545     1761   1175   3151     67    382   -710       O  
ATOM   1697  CB  THR A 545      30.668  43.858  28.399  1.00 18.51           C  
ANISOU 1697  CB  THR A 545     1983   1295   3753    170    557   -836       C  
ATOM   1698  CG2 THR A 545      29.998  42.540  28.247  1.00 19.84           C  
ANISOU 1698  CG2 THR A 545     2154   1314   4070    144    636   -918       C  
ATOM   1699  OG1 THR A 545      32.029  43.726  27.973  1.00 19.40           O  
ANISOU 1699  OG1 THR A 545     2041   1400   3931    220    612   -880       O  
ATOM   1700  N   PHE A 546      27.537  44.590  27.317  1.00 17.89           N  
ANISOU 1700  N   PHE A 546     1989   1373   3436    -42    469   -984       N  
ATOM   1701  CA  PHE A 546      26.134  44.623  27.764  1.00 17.56           C  
ANISOU 1701  CA  PHE A 546     1958   1321   3394    -90    425   -958       C  
ATOM   1702  C   PHE A 546      25.936  43.637  28.893  1.00 17.97           C  
ANISOU 1702  C   PHE A 546     2002   1200   3626    -52    484   -871       C  
ATOM   1703  O   PHE A 546      26.516  42.548  28.886  1.00 19.10           O  
ANISOU 1703  O   PHE A 546     2127   1207   3922    -20    569   -906       O  
ATOM   1704  CB  PHE A 546      25.139  44.280  26.624  1.00 19.00           C  
ANISOU 1704  CB  PHE A 546     2131   1536   3552   -186    422  -1142       C  
ATOM   1705  CG  PHE A 546      25.072  45.335  25.573  1.00 18.61           C  
ANISOU 1705  CG  PHE A 546     2109   1669   3294   -222    348  -1201       C  
ATOM   1706  CD1 PHE A 546      24.234  46.450  25.741  1.00 17.65           C  
ANISOU 1706  CD1 PHE A 546     1999   1660   3048   -239    245  -1127       C  
ATOM   1707  CD2 PHE A 546      25.846  45.221  24.413  1.00 19.63           C  
ANISOU 1707  CD2 PHE A 546     2254   1852   3351   -234    390  -1326       C  
ATOM   1708  CE1 PHE A 546      24.172  47.438  24.761  1.00 17.95           C  
ANISOU 1708  CE1 PHE A 546     2070   1857   2893   -261    177  -1161       C  
ATOM   1709  CE2 PHE A 546      25.786  46.209  23.430  1.00 19.88           C  
ANISOU 1709  CE2 PHE A 546     2329   2052   3172   -264    331  -1362       C  
ATOM   1710  CZ  PHE A 546      24.941  47.321  23.611  1.00 18.66           C  
ANISOU 1710  CZ  PHE A 546     2189   2004   2895   -274    218  -1271       C  
ATOM   1711  N   VAL A 547      25.114  44.038  29.854  1.00 16.85           N  
ANISOU 1711  N   VAL A 547     1878   1059   3465    -53    446   -753       N  
ATOM   1712  CA  VAL A 547      24.636  43.146  30.909  1.00 17.26           C  
ANISOU 1712  CA  VAL A 547     1939    952   3667    -34    513   -665       C  
ATOM   1713  C   VAL A 547      23.121  42.951  30.655  1.00 17.97           C  
ANISOU 1713  C   VAL A 547     2005   1024   3799   -132    524   -752       C  
ATOM   1714  O   VAL A 547      22.641  43.349  29.590  1.00 18.34           O  
ANISOU 1714  O   VAL A 547     2025   1176   3767   -201    471   -892       O  
ATOM   1715  CB  VAL A 547      24.982  43.697  32.326  1.00 16.66           C  
ANISOU 1715  CB  VAL A 547     1907    885   3537     49    478   -456       C  
ATOM   1716  CG1 VAL A 547      26.498  43.839  32.491  1.00 16.45           C  
ANISOU 1716  CG1 VAL A 547     1879    880   3491    143    451   -396       C  
ATOM   1717  CG2 VAL A 547      24.325  45.047  32.616  1.00 15.14           C  
ANISOU 1717  CG2 VAL A 547     1733    837   3182     24    393   -405       C  
ATOM   1718  N   ALA A 548      22.381  42.359  31.598  1.00 18.18           N  
ANISOU 1718  N   ALA A 548     2038    923   3947   -139    593   -671       N  
ATOM   1719  CA  ALA A 548      20.932  42.163  31.439  1.00 18.83           C  
ANISOU 1719  CA  ALA A 548     2076    977   4101   -236    613   -756       C  
ATOM   1720  C   ALA A 548      20.218  43.522  31.266  1.00 17.57           C  
ANISOU 1720  C   ALA A 548     1903    998   3775   -267    501   -756       C  
ATOM   1721  O   ALA A 548      20.582  44.485  31.954  1.00 16.03           O  
ANISOU 1721  O   ALA A 548     1752    886   3453   -207    451   -618       O  
ATOM   1722  CB  ALA A 548      20.354  41.414  32.631  1.00 19.63           C  
ANISOU 1722  CB  ALA A 548     2196    908   4354   -229    727   -637       C  
ATOM   1723  N   PRO A 549      19.209  43.602  30.353  1.00 18.03           N  
ANISOU 1723  N   PRO A 549     1896   1113   3842   -356    455   -912       N  
ATOM   1724  CA  PRO A 549      18.463  44.862  30.238  1.00 17.31           C  
ANISOU 1724  CA  PRO A 549     1784   1176   3617   -373    349   -896       C  
ATOM   1725  C   PRO A 549      17.549  45.064  31.440  1.00 17.18           C  
ANISOU 1725  C   PRO A 549     1757   1102   3667   -376    397   -781       C  
ATOM   1726  O   PRO A 549      17.165  44.094  32.090  1.00 18.14           O  
ANISOU 1726  O   PRO A 549     1870   1066   3955   -398    514   -758       O  
ATOM   1727  CB  PRO A 549      17.619  44.655  28.961  1.00 18.52           C  
ANISOU 1727  CB  PRO A 549     1862   1386   3789   -462    285  -1101       C  
ATOM   1728  CG  PRO A 549      17.436  43.173  28.855  1.00 20.05           C  
ANISOU 1728  CG  PRO A 549     2019   1409   4191   -516    395  -1214       C  
ATOM   1729  CD  PRO A 549      18.717  42.581  29.397  1.00 20.08           C  
ANISOU 1729  CD  PRO A 549     2093   1303   4233   -440    489  -1114       C  
ATOM   1730  N   MET A 550      17.213  46.320  31.722  1.00 16.28           N  
ANISOU 1730  N   MET A 550     1649   1109   3428   -355    321   -707       N  
ATOM   1731  CA  MET A 550      16.206  46.653  32.725  1.00 16.70           C  
ANISOU 1731  CA  MET A 550     1682   1129   3534   -366    367   -625       C  
ATOM   1732  C   MET A 550      14.846  46.122  32.282  1.00 18.70           C  
ANISOU 1732  C   MET A 550     1822   1335   3947   -460    386   -760       C  
ATOM   1733  O   MET A 550      14.633  45.859  31.087  1.00 19.20           O  
ANISOU 1733  O   MET A 550     1824   1445   4025   -511    313   -922       O  
ATOM   1734  CB  MET A 550      16.110  48.157  32.900  1.00 15.34           C  
ANISOU 1734  CB  MET A 550     1525   1098   3206   -329    274   -555       C  
ATOM   1735  CG  MET A 550      17.312  48.810  33.559  1.00 14.21           C  
ANISOU 1735  CG  MET A 550     1479    997   2923   -246    261   -420       C  
ATOM   1736  SD  MET A 550      17.214  50.603  33.575  1.00 13.49           S  
ANISOU 1736  SD  MET A 550     1397   1060   2669   -214    155   -367       S  
ATOM   1737  CE  MET A 550      17.142  51.019  31.822  1.00 13.53           C  
ANISOU 1737  CE  MET A 550     1351   1186   2604   -246     29   -501       C  
ATOM   1738  N   ARG A 551      13.944  45.972  33.252  1.00 20.26           N  
ANISOU 1738  N   ARG A 551     1992   1444   4262   -483    485   -699       N  
ATOM   1739  CA  ARG A 551      12.558  45.523  33.013  1.00 22.98           C  
ANISOU 1739  CA  ARG A 551     2207   1733   4791   -576    519   -820       C  
ATOM   1740  C   ARG A 551      11.783  46.586  32.226  1.00 23.01           C  
ANISOU 1740  C   ARG A 551     2118   1897   4728   -594    364   -906       C  
ATOM   1741  O   ARG A 551      10.876  46.240  31.454  1.00 24.13           O  
ANISOU 1741  O   ARG A 551     2137   2046   4985   -669    316  -1066       O  
ATOM   1742  CB  ARG A 551      11.837  45.211  34.339  1.00 26.21           C  
ANISOU 1742  CB  ARG A 551     2617   2008   5335   -591    687   -713       C  
ATOM   1743  CG  ARG A 551      12.466  44.090  35.161  1.00 32.05           C  
ANISOU 1743  CG  ARG A 551     3451   2572   6154   -571    848   -609       C  
ATOM   1744  CD  ARG A 551      11.514  42.921  35.298  1.00 45.12           C  
ANISOU 1744  CD  ARG A 551     5023   4047   8073   -665    998   -683       C  
ATOM   1745  NE  ARG A 551      12.230  41.643  35.270  1.00 55.88           N  
ANISOU 1745  NE  ARG A 551     6440   5251   9541   -662   1093   -679       N  
ATOM   1746  CZ  ARG A 551      11.652  40.442  35.253  1.00 58.75           C  
ANISOU 1746  CZ  ARG A 551     6742   5428  10153   -743   1232   -754       C  
ATOM   1747  NH1 ARG A 551      10.329  40.319  35.259  1.00 63.89           N1+
ANISOU 1747  NH1 ARG A 551     7265   6029  10982   -842   1294   -848       N1+
ATOM   1748  NH2 ARG A 551      12.407  39.353  35.229  1.00 65.34           N  
ANISOU 1748  NH2 ARG A 551     7636   6112  11078   -725   1315   -739       N  
ATOM   1749  N   HIS A 552      12.154  47.853  32.433  1.00 21.62           N  
ANISOU 1749  N   HIS A 552     1999   1842   4373   -522    286   -802       N  
ATOM   1750  CA  HIS A 552      11.530  49.011  31.776  1.00 23.10           C  
ANISOU 1750  CA  HIS A 552     2119   2176   4482   -514    140   -843       C  
ATOM   1751  C   HIS A 552      12.494  49.805  30.927  1.00 19.94           C  
ANISOU 1751  C   HIS A 552     1791   1916   3870   -460      8   -831       C  
ATOM   1752  O   HIS A 552      13.602  50.125  31.370  1.00 18.81           O  
ANISOU 1752  O   HIS A 552     1758   1779   3609   -402     34   -721       O  
ATOM   1753  CB  HIS A 552      10.937  49.984  32.813  1.00 24.68           C  
ANISOU 1753  CB  HIS A 552     2311   2384   4683   -481    182   -728       C  
ATOM   1754  CG  HIS A 552       9.902  49.366  33.683  1.00 29.44           C  
ANISOU 1754  CG  HIS A 552     2840   2858   5488   -534    329   -731       C  
ATOM   1755  CD2 HIS A 552      10.000  48.440  34.665  1.00 32.61           C  
ANISOU 1755  CD2 HIS A 552     3292   3110   5987   -552    506   -666       C  
ATOM   1756  ND1 HIS A 552       8.565  49.693  33.590  1.00 34.39           N  
ANISOU 1756  ND1 HIS A 552     3320   3497   6250   -574    311   -801       N  
ATOM   1757  CE1 HIS A 552       7.884  48.989  34.482  1.00 38.70           C  
ANISOU 1757  CE1 HIS A 552     3826   3903   6975   -624    485   -787       C  
ATOM   1758  NE2 HIS A 552       8.733  48.222  35.146  1.00 37.40           N  
ANISOU 1758  NE2 HIS A 552     3789   3638   6783   -611    607   -699       N  
ATOM   1759  N   HIS A 553      12.068  50.124  29.707  1.00 19.58           N  
ANISOU 1759  N   HIS A 553     1682   1982   3775   -481   -134   -943       N  
ATOM   1760  CA  HIS A 553      12.713  51.190  28.933  1.00 17.97           C  
ANISOU 1760  CA  HIS A 553     1541   1924   3363   -425   -259   -906       C  
ATOM   1761  C   HIS A 553      12.576  52.493  29.725  1.00 17.11           C  
ANISOU 1761  C   HIS A 553     1453   1846   3202   -365   -264   -764       C  
ATOM   1762  O   HIS A 553      11.510  52.770  30.279  1.00 17.05           O  
ANISOU 1762  O   HIS A 553     1361   1810   3308   -373   -246   -754       O  
ATOM   1763  CB  HIS A 553      12.040  51.331  27.574  1.00 19.60           C  
ANISOU 1763  CB  HIS A 553     1674   2247   3526   -453   -415  -1039       C  
ATOM   1764  CG  HIS A 553      12.241  50.153  26.672  1.00 21.27           C  
ANISOU 1764  CG  HIS A 553     1876   2447   3759   -514   -422  -1204       C  
ATOM   1765  CD2 HIS A 553      11.823  48.869  26.764  1.00 22.43           C  
ANISOU 1765  CD2 HIS A 553     1955   2479   4087   -590   -345  -1326       C  
ATOM   1766  ND1 HIS A 553      12.959  50.237  25.500  1.00 21.83           N  
ANISOU 1766  ND1 HIS A 553     2016   2626   3652   -505   -504  -1264       N  
ATOM   1767  CE1 HIS A 553      12.975  49.054  24.908  1.00 23.41           C  
ANISOU 1767  CE1 HIS A 553     2192   2784   3918   -571   -482  -1430       C  
ATOM   1768  NE2 HIS A 553      12.294  48.209  25.654  1.00 23.63           N  
ANISOU 1768  NE2 HIS A 553     2134   2673   4172   -624   -388  -1470       N  
ATOM   1769  N   ARG A 554      13.646  53.290  29.782  1.00 15.45           N  
ANISOU 1769  N   ARG A 554     1347   1688   2836   -306   -278   -664       N  
ATOM   1770  CA  ARG A 554      13.607  54.577  30.503  1.00 15.58           C  
ANISOU 1770  CA  ARG A 554     1389   1729   2802   -251   -281   -543       C  
ATOM   1771  C   ARG A 554      14.720  55.528  30.136  1.00 14.13           C  
ANISOU 1771  C   ARG A 554     1299   1622   2448   -200   -329   -469       C  
ATOM   1772  O   ARG A 554      15.878  55.154  30.067  1.00 13.45           O  
ANISOU 1772  O   ARG A 554     1287   1527   2297   -194   -294   -458       O  
ATOM   1773  CB  ARG A 554      13.561  54.391  32.039  1.00 15.81           C  
ANISOU 1773  CB  ARG A 554     1442   1652   2913   -244   -144   -461       C  
ATOM   1774  CG  ARG A 554      14.586  53.442  32.619  1.00 15.91           C  
ANISOU 1774  CG  ARG A 554     1537   1587   2922   -243    -48   -430       C  
ATOM   1775  CD  ARG A 554      14.402  53.352  34.125  1.00 15.94           C  
ANISOU 1775  CD  ARG A 554     1574   1503   2979   -230     74   -338       C  
ATOM   1776  NE  ARG A 554      13.777  52.136  34.603  1.00 16.29           N  
ANISOU 1776  NE  ARG A 554     1583   1431   3176   -276    186   -366       N  
ATOM   1777  CZ  ARG A 554      12.872  52.073  35.583  1.00 16.92           C  
ANISOU 1777  CZ  ARG A 554     1636   1440   3352   -292    293   -329       C  
ATOM   1778  NH1 ARG A 554      12.455  53.174  36.218  1.00 16.50           N1+
ANISOU 1778  NH1 ARG A 554     1585   1426   3258   -264    299   -275       N1+
ATOM   1779  NH2 ARG A 554      12.374  50.909  35.935  1.00 17.06           N  
ANISOU 1779  NH2 ARG A 554     1626   1340   3517   -341    408   -352       N  
ATOM   1780  N   SER A 555      14.344  56.775  29.899  1.00 14.02           N  
ANISOU 1780  N   SER A 555     1273   1674   2381   -163   -404   -420       N  
ATOM   1781  CA  SER A 555      15.314  57.857  29.777  1.00 13.13           C  
ANISOU 1781  CA  SER A 555     1245   1608   2136   -117   -424   -333       C  
ATOM   1782  C   SER A 555      15.104  58.801  30.967  1.00 12.56           C  
ANISOU 1782  C   SER A 555     1178   1492   2103    -84   -373   -245       C  
ATOM   1783  O   SER A 555      14.021  58.789  31.579  1.00 13.26           O  
ANISOU 1783  O   SER A 555     1195   1539   2305    -90   -345   -255       O  
ATOM   1784  CB  SER A 555      15.097  58.603  28.468  1.00 14.08           C  
ANISOU 1784  CB  SER A 555     1363   1831   2156    -96   -545   -336       C  
ATOM   1785  OG  SER A 555      13.835  59.265  28.490  1.00 14.94           O  
ANISOU 1785  OG  SER A 555     1388   1954   2336    -75   -610   -325       O  
ATOM   1786  N   ALA A 556      16.130  59.604  31.279  1.00 11.79           N  
ANISOU 1786  N   ALA A 556     1159   1401   1921    -53   -353   -172       N  
ATOM   1787  CA  ALA A 556      16.120  60.567  32.402  1.00 11.61           C  
ANISOU 1787  CA  ALA A 556     1155   1340   1916    -25   -303   -106       C  
ATOM   1788  C   ALA A 556      15.724  59.893  33.723  1.00 11.65           C  
ANISOU 1788  C   ALA A 556     1152   1271   2003    -39   -206   -109       C  
ATOM   1789  O   ALA A 556      14.886  60.384  34.502  1.00 11.09           O  
ANISOU 1789  O   ALA A 556     1049   1166   1998    -30   -162    -94       O  
ATOM   1790  CB  ALA A 556      15.238  61.777  32.099  1.00 11.92           C  
ANISOU 1790  CB  ALA A 556     1148   1400   1981      8   -359    -75       C  
ATOM   1791  N   LEU A 557      16.356  58.750  33.952  1.00 11.24           N  
ANISOU 1791  N   LEU A 557     1134   1190   1947    -59   -162   -125       N  
ATOM   1792  CA  LEU A 557      16.179  57.998  35.182  1.00 11.70           C  
ANISOU 1792  CA  LEU A 557     1211   1175   2059    -67    -61   -107       C  
ATOM   1793  C   LEU A 557      17.174  58.536  36.220  1.00 11.30           C  
ANISOU 1793  C   LEU A 557     1248   1122   1924    -33    -31    -42       C  
ATOM   1794  O   LEU A 557      18.201  59.130  35.874  1.00 12.39           O  
ANISOU 1794  O   LEU A 557     1422   1305   1981    -15    -83    -28       O  
ATOM   1795  CB  LEU A 557      16.450  56.499  34.913  1.00 11.77           C  
ANISOU 1795  CB  LEU A 557     1220   1140   2113    -96    -31   -145       C  
ATOM   1796  CG  LEU A 557      17.793  56.156  34.208  1.00 11.32           C  
ANISOU 1796  CG  LEU A 557     1208   1114   1980    -85    -73   -156       C  
ATOM   1797  CD1 LEU A 557      18.309  54.822  34.734  1.00 11.53           C  
ANISOU 1797  CD1 LEU A 557     1265   1061   2055    -86     -1   -147       C  
ATOM   1798  CD2 LEU A 557      17.745  56.143  32.679  1.00 11.10           C  
ANISOU 1798  CD2 LEU A 557     1143   1148   1926   -106   -152   -231       C  
ATOM   1799  N   GLY A 558      16.863  58.323  37.492  1.00 11.39           N  
ANISOU 1799  N   GLY A 558     1292   1085   1949    -28     55     -8       N  
ATOM   1800  CA  GLY A 558      17.845  58.556  38.557  1.00 11.14           C  
ANISOU 1800  CA  GLY A 558     1351   1058   1824      5     75     44       C  
ATOM   1801  C   GLY A 558      18.510  57.216  38.782  1.00 10.95           C  
ANISOU 1801  C   GLY A 558     1365    995   1800     12    100     69       C  
ATOM   1802  O   GLY A 558      17.900  56.167  38.536  1.00 11.51           O  
ANISOU 1802  O   GLY A 558     1404   1009   1960    -15    149     53       O  
ATOM   1803  N   ILE A 559      19.762  57.243  39.244  1.00 10.67           N  
ANISOU 1803  N   ILE A 559     1391    983   1681     47     67    106       N  
ATOM   1804  CA  ILE A 559      20.531  55.998  39.459  1.00 11.05           C  
ANISOU 1804  CA  ILE A 559     1473    989   1737     71     80    142       C  
ATOM   1805  C   ILE A 559      21.435  56.237  40.654  1.00 11.17           C  
ANISOU 1805  C   ILE A 559     1566   1030   1648    121     61    203       C  
ATOM   1806  O   ILE A 559      21.959  57.368  40.835  1.00 11.63           O  
ANISOU 1806  O   ILE A 559     1633   1153   1633    131      3    185       O  
ATOM   1807  CB  ILE A 559      21.351  55.605  38.206  1.00 10.79           C  
ANISOU 1807  CB  ILE A 559     1394    971   1733     66     23     95       C  
ATOM   1808  CG1 ILE A 559      21.843  54.133  38.281  1.00 11.64           C  
ANISOU 1808  CG1 ILE A 559     1516   1006   1901     87     60    118       C  
ATOM   1809  CG2 ILE A 559      22.493  56.594  37.969  1.00 10.80           C  
ANISOU 1809  CG2 ILE A 559     1397   1045   1661     86    -55     86       C  
ATOM   1810  CD1 ILE A 559      22.321  53.544  36.953  1.00 12.33           C  
ANISOU 1810  CD1 ILE A 559     1551   1089   2045     69     37     45       C  
ATOM   1811  N   THR A 560      21.610  55.185  41.450  1.00 12.46           N  
ANISOU 1811  N   THR A 560     1787   1140   1807    155    107    272       N  
ATOM   1812  CA  THR A 560      22.527  55.216  42.577  1.00 13.40           C  
ANISOU 1812  CA  THR A 560     1986   1290   1816    215     69    338       C  
ATOM   1813  C   THR A 560      22.950  53.806  42.954  1.00 14.02           C  
ANISOU 1813  C   THR A 560     2106   1296   1925    264     98    420       C  
ATOM   1814  O   THR A 560      22.398  52.812  42.447  1.00 15.07           O  
ANISOU 1814  O   THR A 560     2211   1340   2174    240    173    422       O  
ATOM   1815  CB  THR A 560      21.953  56.021  43.789  1.00 14.19           C  
ANISOU 1815  CB  THR A 560     2160   1424   1806    218    108    360       C  
ATOM   1816  CG2 THR A 560      20.834  55.246  44.526  1.00 15.38           C  
ANISOU 1816  CG2 THR A 560     2369   1498   1977    209    246    423       C  
ATOM   1817  OG1 THR A 560      23.009  56.305  44.712  1.00 15.97           O  
ANISOU 1817  OG1 THR A 560     2452   1713   1903    273     29    394       O  
ATOM   1818  N   VAL A 561      23.934  53.724  43.847  1.00 14.97           N  
ANISOU 1818  N   VAL A 561     2289   1451   1948    333     34    487       N  
ATOM   1819  CA  VAL A 561      24.421  52.466  44.348  1.00 16.36           C  
ANISOU 1819  CA  VAL A 561     2515   1560   2142    400     50    588       C  
ATOM   1820  C   VAL A 561      24.175  52.482  45.848  1.00 18.42           C  
ANISOU 1820  C   VAL A 561     2905   1837   2256    444     80    690       C  
ATOM   1821  O   VAL A 561      24.480  53.460  46.524  1.00 18.71           O  
ANISOU 1821  O   VAL A 561     2982   1974   2153    457     11    673       O  
ATOM   1822  CB  VAL A 561      25.912  52.259  44.005  1.00 16.99           C  
ANISOU 1822  CB  VAL A 561     2544   1668   2242    459    -70    584       C  
ATOM   1823  CG1 VAL A 561      26.453  50.975  44.647  1.00 18.14           C  
ANISOU 1823  CG1 VAL A 561     2745   1739   2408    549    -65    708       C  
ATOM   1824  CG2 VAL A 561      26.097  52.219  42.483  1.00 16.39           C  
ANISOU 1824  CG2 VAL A 561     2354   1575   2298    410    -73    479       C  
ATOM   1825  N   HIS A 562      23.620  51.378  46.334  1.00 20.93           N  
ANISOU 1825  N   HIS A 562     3291   2053   2608    463    193    793       N  
ATOM   1826  CA  HIS A 562      23.304  51.189  47.745  1.00 23.64           C  
ANISOU 1826  CA  HIS A 562     3780   2396   2806    508    254    912       C  
ATOM   1827  C   HIS A 562      23.661  49.732  48.025  1.00 25.18           C  
ANISOU 1827  C   HIS A 562     4029   2478   3061    579    295   1050       C  
ATOM   1828  O   HIS A 562      23.075  48.807  47.433  1.00 24.72           O  
ANISOU 1828  O   HIS A 562     3931   2287   3175    542    409   1056       O  
ATOM   1829  CB  HIS A 562      21.817  51.509  48.001  1.00 23.85           C  
ANISOU 1829  CB  HIS A 562     3832   2389   2841    431    413    889       C  
ATOM   1830  CG  HIS A 562      21.405  51.403  49.445  1.00 27.25           C  
ANISOU 1830  CG  HIS A 562     4422   2825   3107    466    506   1003       C  
ATOM   1831  CD2 HIS A 562      21.091  52.357  50.359  1.00 28.05           C  
ANISOU 1831  CD2 HIS A 562     4606   3017   3035    461    522    985       C  
ATOM   1832  ND1 HIS A 562      21.275  50.192  50.097  1.00 27.32           N  
ANISOU 1832  ND1 HIS A 562     4533   2731   3117    513    609   1156       N  
ATOM   1833  CE1 HIS A 562      20.902  50.400  51.348  1.00 29.33           C  
ANISOU 1833  CE1 HIS A 562     4935   3022   3187    537    685   1237       C  
ATOM   1834  NE2 HIS A 562      20.782  51.704  51.536  1.00 31.29           N  
ANISOU 1834  NE2 HIS A 562     5173   3391   3325    503    634   1127       N  
ATOM   1835  N   GLN A 563      24.630  49.555  48.934  1.00 27.19           N  
ANISOU 1835  N   GLN A 563     4371   2784   3177    683    194   1156       N  
ATOM   1836  CA AGLN A 563      25.100  48.220  49.377  0.50 28.92           C  
ANISOU 1836  CA AGLN A 563     4659   2899   3429    779    214   1318       C  
ATOM   1837  CA BGLN A 563      25.144  48.263  49.371  0.50 28.49           C  
ANISOU 1837  CA BGLN A 563     4601   2851   3371    780    206   1314       C  
ATOM   1838  C   GLN A 563      25.437  47.272  48.234  1.00 28.65           C  
ANISOU 1838  C   GLN A 563     4509   2742   3635    777    230   1288       C  
ATOM   1839  O   GLN A 563      24.998  46.114  48.255  1.00 30.87           O  
ANISOU 1839  O   GLN A 563     4826   2867   4036    787    360   1378       O  
ATOM   1840  CB AGLN A 563      24.041  47.521  50.246  0.50 30.56           C  
ANISOU 1840  CB AGLN A 563     5006   3004   3601    775    404   1455       C  
ATOM   1841  CB BGLN A 563      24.295  47.676  50.524  0.50 29.74           C  
ANISOU 1841  CB BGLN A 563     4927   2940   3432    801    361   1472       C  
ATOM   1842  CG AGLN A 563      23.992  47.942  51.688  0.50 30.68           C  
ANISOU 1842  CG AGLN A 563     5191   3115   3350    829    397   1559       C  
ATOM   1843  CG BGLN A 563      24.105  48.671  51.669  0.50 28.57           C  
ANISOU 1843  CG BGLN A 563     4900   2934   3022    810    335   1484       C  
ATOM   1844  CD AGLN A 563      23.170  46.983  52.517  0.50 31.42           C  
ANISOU 1844  CD AGLN A 563     5432   3082   3423    846    596   1730       C  
ATOM   1845  CD BGLN A 563      23.907  48.016  53.025  0.50 29.76           C  
ANISOU 1845  CD BGLN A 563     5251   3055   3001    887    419   1682       C  
ATOM   1846  NE2AGLN A 563      22.355  46.158  51.861  0.50 31.17           N  
ANISOU 1846  NE2AGLN A 563     5342   2881   3621    779    767   1727       N  
ATOM   1847  NE2BGLN A 563      24.431  48.651  54.073  0.50 30.13           N  
ANISOU 1847  NE2BGLN A 563     5412   3252   2784    952    303   1718       N  
ATOM   1848  OE1AGLN A 563      23.268  46.986  53.728  0.50 32.49           O  
ANISOU 1848  OE1AGLN A 563     5735   3273   3336    915    599   1861       O  
ATOM   1849  OE1BGLN A 563      23.293  46.955  53.129  0.50 29.71           O  
ANISOU 1849  OE1BGLN A 563     5300   2894   3095    888    588   1801       O  
ATOM   1850  N   GLY A 564      26.199  47.756  47.247  1.00 27.28           N  
ANISOU 1850  N   GLY A 564     4203   2630   3532    760    113   1158       N  
ATOM   1851  CA  GLY A 564      26.699  46.925  46.143  1.00 26.82           C  
ANISOU 1851  CA  GLY A 564     4035   2473   3682    766    117   1111       C  
ATOM   1852  C   GLY A 564      25.694  46.556  45.069  1.00 26.06           C  
ANISOU 1852  C   GLY A 564     3868   2277   3757    657    252   1008       C  
ATOM   1853  O   GLY A 564      25.938  45.640  44.264  1.00 26.50           O  
ANISOU 1853  O   GLY A 564     3858   2223   3990    659    291    976       O  
ATOM   1854  N   LYS A 565      24.563  47.268  45.060  1.00 24.21           N  
ANISOU 1854  N   LYS A 565     3642   2080   3477    565    319    946       N  
ATOM   1855  CA  LYS A 565      23.529  47.065  44.055  1.00 22.88           C  
ANISOU 1855  CA  LYS A 565     3393   1842   3458    459    423    834       C  
ATOM   1856  C   LYS A 565      23.147  48.418  43.463  1.00 19.22           C  
ANISOU 1856  C   LYS A 565     2863   1508   2932    384    362    702       C  
ATOM   1857  O   LYS A 565      23.130  49.426  44.159  1.00 18.32           O  
ANISOU 1857  O   LYS A 565     2797   1498   2667    393    316    717       O  
ATOM   1858  CB  LYS A 565      22.282  46.413  44.659  1.00 25.27           C  
ANISOU 1858  CB  LYS A 565     3761   2027   3813    419    596    905       C  
ATOM   1859  CG  LYS A 565      22.448  44.934  44.963  1.00 30.34           C  
ANISOU 1859  CG  LYS A 565     4452   2497   4578    470    693   1023       C  
ATOM   1860  CD  LYS A 565      21.214  44.418  45.675  1.00 35.96           C  
ANISOU 1860  CD  LYS A 565     5237   3095   5331    426    881   1105       C  
ATOM   1861  CE  LYS A 565      20.201  43.842  44.695  1.00 38.57           C  
ANISOU 1861  CE  LYS A 565     5458   3307   5889    313    998    978       C  
ATOM   1862  NZ  LYS A 565      18.794  44.030  45.166  1.00 40.37           N1+
ANISOU 1862  NZ  LYS A 565     5700   3501   6138    229   1148    979       N1+
ATOM   1863  N   ILE A 566      22.849  48.394  42.171  1.00 17.01           N  
ANISOU 1863  N   ILE A 566     2479   1214   2770    314    367    571       N  
ATOM   1864  CA  ILE A 566      22.389  49.561  41.435  1.00 15.36           C  
ANISOU 1864  CA  ILE A 566     2204   1108   2525    246    318    454       C  
ATOM   1865  C   ILE A 566      20.878  49.657  41.566  1.00 15.16           C  
ANISOU 1865  C   ILE A 566     2170   1045   2545    173    422    431       C  
ATOM   1866  O   ILE A 566      20.160  48.657  41.382  1.00 15.77           O  
ANISOU 1866  O   ILE A 566     2227   1006   2760    135    526    424       O  
ATOM   1867  CB  ILE A 566      22.780  49.450  39.949  1.00 15.30           C  
ANISOU 1867  CB  ILE A 566     2098   1111   2604    210    270    330       C  
ATOM   1868  CG1 ILE A 566      24.312  49.427  39.819  1.00 16.26           C  
ANISOU 1868  CG1 ILE A 566     2211   1270   2697    281    180    345       C  
ATOM   1869  CG2 ILE A 566      22.197  50.607  39.132  1.00 14.04           C  
ANISOU 1869  CG2 ILE A 566     1879   1050   2406    144    224    227       C  
ATOM   1870  CD1 ILE A 566      24.805  48.997  38.447  1.00 16.72           C  
ANISOU 1870  CD1 ILE A 566     2189   1312   2853    256    170    235       C  
ATOM   1871  N   TYR A 567      20.413  50.860  41.882  1.00 14.05           N  
ANISOU 1871  N   TYR A 567     2036    995   2308    154    397    412       N  
ATOM   1872  CA  TYR A 567      18.986  51.176  41.911  1.00 13.82           C  
ANISOU 1872  CA  TYR A 567     1972    948   2332     87    483    372       C  
ATOM   1873  C   TYR A 567      18.724  52.231  40.855  1.00 12.28           C  
ANISOU 1873  C   TYR A 567     1684    842   2140     45    395    258       C  
ATOM   1874  O   TYR A 567      19.459  53.206  40.751  1.00 11.37           O  
ANISOU 1874  O   TYR A 567     1578    820   1922     71    298    248       O  
ATOM   1875  CB  TYR A 567      18.560  51.730  43.271  1.00 14.26           C  
ANISOU 1875  CB  TYR A 567     2117   1025   2276    107    548    450       C  
ATOM   1876  CG  TYR A 567      18.517  50.680  44.363  1.00 15.87           C  
ANISOU 1876  CG  TYR A 567     2426   1132   2470    142    664    578       C  
ATOM   1877  CD1 TYR A 567      19.698  50.212  44.965  1.00 16.56           C  
ANISOU 1877  CD1 TYR A 567     2605   1224   2463    228    610    680       C  
ATOM   1878  CD2 TYR A 567      17.291  50.154  44.799  1.00 16.95           C  
ANISOU 1878  CD2 TYR A 567     2570   1172   2700     95    831    604       C  
ATOM   1879  CE1 TYR A 567      19.656  49.242  45.975  1.00 18.39           C  
ANISOU 1879  CE1 TYR A 567     2948   1364   2675    272    714    821       C  
ATOM   1880  CE2 TYR A 567      17.234  49.193  45.799  1.00 18.76           C  
ANISOU 1880  CE2 TYR A 567     2909   1302   2918    126    957    738       C  
ATOM   1881  CZ  TYR A 567      18.414  48.741  46.383  1.00 19.56           C  
ANISOU 1881  CZ  TYR A 567     3116   1409   2906    220    896    853       C  
ATOM   1882  OH  TYR A 567      18.344  47.790  47.371  1.00 21.86           O  
ANISOU 1882  OH  TYR A 567     3528   1600   3178    261   1020   1007       O  
ATOM   1883  N   VAL A 568      17.666  52.025  40.075  1.00 12.53           N  
ANISOU 1883  N   VAL A 568     1626    841   2295    -19    429    177       N  
ATOM   1884  CA  VAL A 568      17.234  53.008  39.081  1.00 11.94           C  
ANISOU 1884  CA  VAL A 568     1467    848   2222    -52    345     84       C  
ATOM   1885  C   VAL A 568      15.830  53.447  39.433  1.00 12.57           C  
ANISOU 1885  C   VAL A 568     1498    912   2366    -90    414     65       C  
ATOM   1886  O   VAL A 568      14.989  52.618  39.776  1.00 13.15           O  
ANISOU 1886  O   VAL A 568     1548    895   2553   -126    525     67       O  
ATOM   1887  CB  VAL A 568      17.297  52.477  37.629  1.00 12.38           C  
ANISOU 1887  CB  VAL A 568     1444    907   2352    -89    286    -16       C  
ATOM   1888  CG1 VAL A 568      18.746  52.171  37.232  1.00 11.83           C  
ANISOU 1888  CG1 VAL A 568     1414    857   2224    -49    228     -7       C  
ATOM   1889  CG2 VAL A 568      16.457  51.228  37.455  1.00 13.56           C  
ANISOU 1889  CG2 VAL A 568     1542    948   2662   -142    375    -61       C  
ATOM   1890  N   LEU A 569      15.598  54.755  39.341  1.00 12.72           N  
ANISOU 1890  N   LEU A 569     1495   1010   2328    -81    356     46       N  
ATOM   1891  CA  LEU A 569      14.361  55.366  39.842  1.00 13.36           C  
ANISOU 1891  CA  LEU A 569     1532   1080   2466   -101    425     34       C  
ATOM   1892  C   LEU A 569      13.692  56.178  38.732  1.00 13.30           C  
ANISOU 1892  C   LEU A 569     1412   1128   2515   -118    331    -44       C  
ATOM   1893  O   LEU A 569      14.272  57.111  38.199  1.00 12.25           O  
ANISOU 1893  O   LEU A 569     1288   1069   2298    -91    229    -48       O  
ATOM   1894  CB  LEU A 569      14.677  56.278  41.047  1.00 13.35           C  
ANISOU 1894  CB  LEU A 569     1625   1108   2340    -60    460     97       C  
ATOM   1895  CG  LEU A 569      15.109  55.601  42.381  1.00 14.52           C  
ANISOU 1895  CG  LEU A 569     1897   1212   2408    -34    560    187       C  
ATOM   1896  CD1 LEU A 569      16.616  55.351  42.390  1.00 14.02           C  
ANISOU 1896  CD1 LEU A 569     1911   1186   2229     13    468    232       C  
ATOM   1897  CD2 LEU A 569      14.758  56.533  43.530  1.00 15.27           C  
ANISOU 1897  CD2 LEU A 569     2054   1331   2416    -18    630    209       C  
ATOM   1898  N   GLY A 570      12.465  55.804  38.399  1.00 14.46           N  
ANISOU 1898  N   GLY A 570     1449   1235   2811   -162    368   -104       N  
ATOM   1899  CA  GLY A 570      11.642  56.584  37.471  1.00 14.71           C  
ANISOU 1899  CA  GLY A 570     1363   1319   2907   -169    274   -171       C  
ATOM   1900  C   GLY A 570      12.177  56.715  36.065  1.00 14.72           C  
ANISOU 1900  C   GLY A 570     1343   1399   2851   -163    121   -214       C  
ATOM   1901  O   GLY A 570      12.837  55.804  35.543  1.00 14.59           O  
ANISOU 1901  O   GLY A 570     1354   1376   2813   -181     99   -239       O  
ATOM   1902  N   GLY A 571      11.884  57.870  35.459  1.00 14.46           N  
ANISOU 1902  N   GLY A 571     1266   1434   2794   -134     23   -221       N  
ATOM   1903  CA  GLY A 571      12.260  58.106  34.081  1.00 14.36           C  
ANISOU 1903  CA  GLY A 571     1240   1504   2712   -125   -118   -252       C  
ATOM   1904  C   GLY A 571      11.029  58.070  33.185  1.00 15.87           C  
ANISOU 1904  C   GLY A 571     1296   1725   3009   -143   -203   -329       C  
ATOM   1905  O   GLY A 571       9.878  58.027  33.655  1.00 16.01           O  
ANISOU 1905  O   GLY A 571     1212   1697   3172   -159   -152   -357       O  
ATOM   1906  N   TYR A 572      11.275  58.087  31.886  1.00 15.18           N  
ANISOU 1906  N   TYR A 572     1202   1719   2847   -140   -332   -368       N  
ATOM   1907  CA  TYR A 572      10.192  58.216  30.938  1.00 16.12           C  
ANISOU 1907  CA  TYR A 572     1199   1894   3032   -143   -452   -437       C  
ATOM   1908  C   TYR A 572      10.349  57.093  29.921  1.00 16.05           C  
ANISOU 1908  C   TYR A 572     1177   1921   3000   -194   -513   -544       C  
ATOM   1909  O   TYR A 572      11.472  56.841  29.480  1.00 15.61           O  
ANISOU 1909  O   TYR A 572     1225   1894   2812   -194   -519   -535       O  
ATOM   1910  CB  TYR A 572      10.279  59.621  30.311  1.00 16.28           C  
ANISOU 1910  CB  TYR A 572     1240   1994   2952    -73   -565   -365       C  
ATOM   1911  CG  TYR A 572       9.255  59.874  29.237  1.00 17.94           C  
ANISOU 1911  CG  TYR A 572     1338   2282   3198    -55   -722   -416       C  
ATOM   1912  CD1 TYR A 572       7.880  59.915  29.540  1.00 18.85           C  
ANISOU 1912  CD1 TYR A 572     1295   2368   3499    -56   -732   -461       C  
ATOM   1913  CD2 TYR A 572       9.654  60.073  27.905  1.00 18.65           C  
ANISOU 1913  CD2 TYR A 572     1475   2480   3131    -33   -862   -418       C  
ATOM   1914  CE1 TYR A 572       6.935  60.148  28.550  1.00 21.26           C  
ANISOU 1914  CE1 TYR A 572     1481   2753   3844    -31   -899   -510       C  
ATOM   1915  CE2 TYR A 572       8.714  60.306  26.907  1.00 20.71           C  
ANISOU 1915  CE2 TYR A 572     1639   2828   3402     -7  -1028   -459       C  
ATOM   1916  CZ  TYR A 572       7.355  60.341  27.239  1.00 22.26           C  
ANISOU 1916  CZ  TYR A 572     1667   2996   3795     -4  -1056   -506       C  
ATOM   1917  OH  TYR A 572       6.403  60.573  26.262  1.00 24.75           O  
ANISOU 1917  OH  TYR A 572     1869   3404   4131     30  -1242   -551       O  
ATOM   1918  N   ASP A 573       9.251  56.421  29.547  1.00 17.07           N  
ANISOU 1918  N   ASP A 573     1173   2046   3268   -240   -555   -656       N  
ATOM   1919  CA  ASP A 573       9.329  55.314  28.573  1.00 18.00           C  
ANISOU 1919  CA  ASP A 573     1270   2194   3375   -299   -613   -786       C  
ATOM   1920  C   ASP A 573       8.656  55.599  27.214  1.00 19.47           C  
ANISOU 1920  C   ASP A 573     1377   2508   3513   -290   -813   -870       C  
ATOM   1921  O   ASP A 573       8.338  54.644  26.465  1.00 21.52           O  
ANISOU 1921  O   ASP A 573     1577   2792   3809   -351   -871  -1017       O  
ATOM   1922  CB  ASP A 573       8.766  54.000  29.174  1.00 18.88           C  
ANISOU 1922  CB  ASP A 573     1301   2185   3688   -380   -493   -879       C  
ATOM   1923  CG  ASP A 573       7.258  54.041  29.392  1.00 19.95           C  
ANISOU 1923  CG  ASP A 573     1257   2295   4029   -407   -507   -942       C  
ATOM   1924  OD1 ASP A 573       6.632  55.108  29.163  1.00 20.16           O  
ANISOU 1924  OD1 ASP A 573     1218   2393   4049   -353   -612   -908       O  
ATOM   1925  OD2 ASP A 573       6.680  53.001  29.794  1.00 21.68           O1-
ANISOU 1925  OD2 ASP A 573     1392   2411   4433   -482   -406  -1026       O1-
ATOM   1926  N   GLY A 574       8.434  56.873  26.887  1.00 19.09           N  
ANISOU 1926  N   GLY A 574     1328   2540   3384   -214   -919   -784       N  
ATOM   1927  CA  GLY A 574       7.681  57.266  25.681  1.00 21.03           C  
ANISOU 1927  CA  GLY A 574     1496   2912   3582   -186  -1124   -838       C  
ATOM   1928  C   GLY A 574       6.157  57.233  25.832  1.00 22.27           C  
ANISOU 1928  C   GLY A 574     1448   3057   3956   -197  -1188   -913       C  
ATOM   1929  O   GLY A 574       5.415  57.487  24.870  1.00 24.53           O  
ANISOU 1929  O   GLY A 574     1643   3452   4224   -171  -1378   -969       O  
ATOM   1930  N   HIS A 575       5.686  56.919  27.036  1.00 21.94           N  
ANISOU 1930  N   HIS A 575     1331   2888   4117   -233  -1029   -915       N  
ATOM   1931  CA  HIS A 575       4.243  56.756  27.316  1.00 23.50           C  
ANISOU 1931  CA  HIS A 575     1317   3048   4564   -258  -1046   -999       C  
ATOM   1932  C   HIS A 575       3.855  57.284  28.708  1.00 22.76           C  
ANISOU 1932  C   HIS A 575     1188   2838   4622   -238   -874   -909       C  
ATOM   1933  O   HIS A 575       2.888  58.028  28.853  1.00 23.89           O  
ANISOU 1933  O   HIS A 575     1197   2985   4894   -191   -919   -894       O  
ATOM   1934  CB  HIS A 575       3.843  55.278  27.161  1.00 24.47           C  
ANISOU 1934  CB  HIS A 575     1346   3122   4829   -371  -1010  -1176       C  
ATOM   1935  CG  HIS A 575       2.364  55.024  27.231  1.00 26.35           C  
ANISOU 1935  CG  HIS A 575     1344   3335   5333   -411  -1048  -1293       C  
ATOM   1936  CD2 HIS A 575       1.622  54.335  28.130  1.00 27.21           C  
ANISOU 1936  CD2 HIS A 575     1328   3309   5702   -486   -882  -1355       C  
ATOM   1937  ND1 HIS A 575       1.473  55.506  26.296  1.00 28.51           N  
ANISOU 1937  ND1 HIS A 575     1472   3729   5631   -372  -1274  -1359       N  
ATOM   1938  CE1 HIS A 575       0.248  55.126  26.614  1.00 30.47           C  
ANISOU 1938  CE1 HIS A 575     1499   3920   6159   -423  -1255  -1468       C  
ATOM   1939  NE2 HIS A 575       0.310  54.413  27.724  1.00 29.45           N  
ANISOU 1939  NE2 HIS A 575     1379   3631   6180   -497  -1007  -1469       N  
ATOM   1940  N   THR A 576       4.626  56.882  29.709  1.00 21.59           N  
ANISOU 1940  N   THR A 576     1162   2590   4452   -268   -678   -851       N  
ATOM   1941  CA  THR A 576       4.363  57.135  31.116  1.00 22.05           C  
ANISOU 1941  CA  THR A 576     1216   2535   4628   -265   -486   -781       C  
ATOM   1942  C   THR A 576       5.612  57.715  31.789  1.00 19.68           C  
ANISOU 1942  C   THR A 576     1116   2217   4144   -219   -398   -644       C  
ATOM   1943  O   THR A 576       6.734  57.314  31.486  1.00 18.52           O  
ANISOU 1943  O   THR A 576     1103   2093   3840   -228   -406   -626       O  
ATOM   1944  CB  THR A 576       4.006  55.803  31.820  1.00 23.42           C  
ANISOU 1944  CB  THR A 576     1339   2586   4972   -363   -315   -858       C  
ATOM   1945  CG2 THR A 576       3.728  55.995  33.301  1.00 25.27           C  
ANISOU 1945  CG2 THR A 576     1588   2707   5306   -363    -97   -782       C  
ATOM   1946  OG1 THR A 576       2.857  55.240  31.192  1.00 26.57           O  
ANISOU 1946  OG1 THR A 576     1537   2995   5563   -418   -395  -1004       O  
ATOM   1947  N   PHE A 577       5.408  58.660  32.703  1.00 18.98           N  
ANISOU 1947  N   PHE A 577     1036   2088   4087   -171   -310   -562       N  
ATOM   1948  CA  PHE A 577       6.465  59.054  33.641  1.00 17.72           C  
ANISOU 1948  CA  PHE A 577     1049   1892   3793   -146   -193   -457       C  
ATOM   1949  C   PHE A 577       6.407  58.031  34.760  1.00 17.53           C  
ANISOU 1949  C   PHE A 577     1050   1762   3849   -208      1   -467       C  
ATOM   1950  O   PHE A 577       5.440  57.991  35.536  1.00 18.19           O  
ANISOU 1950  O   PHE A 577     1043   1774   4094   -228    123   -486       O  
ATOM   1951  CB  PHE A 577       6.239  60.512  34.086  1.00 18.29           C  
ANISOU 1951  CB  PHE A 577     1120   1965   3865    -72   -187   -384       C  
ATOM   1952  CG  PHE A 577       6.436  61.475  32.955  1.00 18.86           C  
ANISOU 1952  CG  PHE A 577     1193   2130   3844     -5   -371   -348       C  
ATOM   1953  CD1 PHE A 577       5.401  61.726  32.032  1.00 20.36           C  
ANISOU 1953  CD1 PHE A 577     1229   2371   4134     21   -518   -394       C  
ATOM   1954  CD2 PHE A 577       7.657  62.133  32.804  1.00 18.10           C  
ANISOU 1954  CD2 PHE A 577     1249   2066   3561     31   -397   -266       C  
ATOM   1955  CE1 PHE A 577       5.584  62.615  30.987  1.00 21.42           C  
ANISOU 1955  CE1 PHE A 577     1382   2591   4165     93   -686   -340       C  
ATOM   1956  CE2 PHE A 577       7.850  63.029  31.755  1.00 18.65           C  
ANISOU 1956  CE2 PHE A 577     1334   2210   3543     91   -546   -217       C  
ATOM   1957  CZ  PHE A 577       6.813  63.266  30.852  1.00 20.44           C  
ANISOU 1957  CZ  PHE A 577     1426   2489   3851    125   -690   -245       C  
ATOM   1958  N   LEU A 578       7.456  57.207  34.822  1.00 16.33           N  
ANISOU 1958  N   LEU A 578     1022   1595   3588   -233     36   -448       N  
ATOM   1959  CA  LEU A 578       7.447  55.968  35.607  1.00 16.85           C  
ANISOU 1959  CA  LEU A 578     1114   1557   3731   -294    197   -457       C  
ATOM   1960  C   LEU A 578       7.589  56.200  37.095  1.00 16.45           C  
ANISOU 1960  C   LEU A 578     1157   1438   3655   -277    371   -367       C  
ATOM   1961  O   LEU A 578       8.348  57.072  37.513  1.00 15.25           O  
ANISOU 1961  O   LEU A 578     1116   1326   3354   -222    359   -291       O  
ATOM   1962  CB  LEU A 578       8.579  55.038  35.137  1.00 16.26           C  
ANISOU 1962  CB  LEU A 578     1141   1486   3552   -312    167   -462       C  
ATOM   1963  CG  LEU A 578       8.608  54.642  33.663  1.00 16.64           C  
ANISOU 1963  CG  LEU A 578     1127   1604   3591   -336     10   -565       C  
ATOM   1964  CD1 LEU A 578       9.944  53.942  33.351  1.00 17.16           C  
ANISOU 1964  CD1 LEU A 578     1318   1671   3531   -337      4   -552       C  
ATOM   1965  CD2 LEU A 578       7.410  53.755  33.343  1.00 18.32           C  
ANISOU 1965  CD2 LEU A 578     1179   1765   4016   -411     25   -690       C  
ATOM   1966  N   ASP A 579       6.854  55.414  37.884  1.00 17.56           N  
ANISOU 1966  N   ASP A 579     1257   1477   3939   -329    539   -379       N  
ATOM   1967  CA  ASP A 579       7.126  55.319  39.322  1.00 18.05           C  
ANISOU 1967  CA  ASP A 579     1444   1470   3943   -319    723   -285       C  
ATOM   1968  C   ASP A 579       8.000  54.091  39.684  1.00 18.29           C  
ANISOU 1968  C   ASP A 579     1600   1437   3912   -339    797   -231       C  
ATOM   1969  O   ASP A 579       8.374  53.923  40.845  1.00 18.44           O  
ANISOU 1969  O   ASP A 579     1747   1410   3849   -321    930   -137       O  
ATOM   1970  CB  ASP A 579       5.837  55.321  40.154  1.00 19.57           C  
ANISOU 1970  CB  ASP A 579     1543   1583   4310   -354    900   -304       C  
ATOM   1971  CG  ASP A 579       4.907  54.162  39.840  1.00 21.79           C  
ANISOU 1971  CG  ASP A 579     1684   1774   4820   -438    972   -387       C  
ATOM   1972  OD1 ASP A 579       5.304  53.140  39.238  1.00 22.79           O  
ANISOU 1972  OD1 ASP A 579     1817   1875   4967   -477    930   -419       O  
ATOM   1973  OD2 ASP A 579       3.723  54.276  40.212  1.00 24.24           O1-
ANISOU 1973  OD2 ASP A 579     1865   2031   5314   -471   1084   -432       O1-
ATOM   1974  N   SER A 580       8.312  53.257  38.693  1.00 17.99           N  
ANISOU 1974  N   SER A 580     1526   1398   3911   -370    708   -290       N  
ATOM   1975  CA  SER A 580       9.060  52.014  38.924  1.00 18.99           C  
ANISOU 1975  CA  SER A 580     1748   1444   4023   -386    780   -250       C  
ATOM   1976  C   SER A 580      10.466  52.283  39.469  1.00 17.58           C  
ANISOU 1976  C   SER A 580     1745   1306   3629   -314    754   -137       C  
ATOM   1977  O   SER A 580      11.183  53.167  38.977  1.00 15.72           O  
ANISOU 1977  O   SER A 580     1539   1176   3258   -268    614   -136       O  
ATOM   1978  CB  SER A 580       9.164  51.183  37.627  1.00 20.01           C  
ANISOU 1978  CB  SER A 580     1799   1572   4232   -431    677   -362       C  
ATOM   1979  OG  SER A 580      10.220  50.228  37.736  1.00 20.85           O  
ANISOU 1979  OG  SER A 580     2017   1620   4285   -419    712   -314       O  
ATOM   1980  N   VAL A 581      10.840  51.503  40.491  1.00 18.72           N  
ANISOU 1980  N   VAL A 581     2002   1362   3749   -304    891    -40       N  
ATOM   1981  CA  VAL A 581      12.222  51.459  40.989  1.00 17.59           C  
ANISOU 1981  CA  VAL A 581     2013   1244   3426   -236    857     62       C  
ATOM   1982  C   VAL A 581      12.685  50.021  40.789  1.00 18.83           C  
ANISOU 1982  C   VAL A 581     2196   1297   3662   -251    903     79       C  
ATOM   1983  O   VAL A 581      12.059  49.092  41.313  1.00 20.89           O  
ANISOU 1983  O   VAL A 581     2456   1432   4050   -289   1060    108       O  
ATOM   1984  CB  VAL A 581      12.348  51.903  42.476  1.00 18.02           C  
ANISOU 1984  CB  VAL A 581     2197   1300   3350   -192    962    179       C  
ATOM   1985  CG1 VAL A 581      13.794  51.773  42.975  1.00 17.24           C  
ANISOU 1985  CG1 VAL A 581     2244   1234   3073   -118    903    278       C  
ATOM   1986  CG2 VAL A 581      11.848  53.339  42.664  1.00 17.21           C  
ANISOU 1986  CG2 VAL A 581     2061   1284   3193   -182    932    145       C  
ATOM   1987  N   GLU A 582      13.777  49.860  40.028  1.00 17.85           N  
ANISOU 1987  N   GLU A 582     2092   1217   3472   -219    779     58       N  
ATOM   1988  CA  GLU A 582      14.374  48.545  39.780  1.00 18.89           C  
ANISOU 1988  CA  GLU A 582     2249   1248   3680   -221    814     67       C  
ATOM   1989  C   GLU A 582      15.747  48.464  40.414  1.00 17.91           C  
ANISOU 1989  C   GLU A 582     2255   1140   3410   -132    784    188       C  
ATOM   1990  O   GLU A 582      16.419  49.468  40.594  1.00 17.43           O  
ANISOU 1990  O   GLU A 582     2239   1193   3191    -82    686    216       O  
ATOM   1991  CB  GLU A 582      14.574  48.309  38.294  1.00 18.96           C  
ANISOU 1991  CB  GLU A 582     2166   1292   3748   -255    702    -73       C  
ATOM   1992  CG  GLU A 582      13.339  47.958  37.501  1.00 20.99           C  
ANISOU 1992  CG  GLU A 582     2283   1513   4179   -346    717   -212       C  
ATOM   1993  CD  GLU A 582      13.714  47.739  36.053  1.00 21.30           C  
ANISOU 1993  CD  GLU A 582     2261   1607   4225   -370    595   -349       C  
ATOM   1994  OE1 GLU A 582      14.352  46.696  35.788  1.00 22.10           O  
ANISOU 1994  OE1 GLU A 582     2389   1624   4384   -372    629   -368       O  
ATOM   1995  OE2 GLU A 582      13.379  48.589  35.200  1.00 19.21           O1-
ANISOU 1995  OE2 GLU A 582     1929   1463   3907   -383    469   -432       O1-
ATOM   1996  N   CYS A 583      16.152  47.250  40.748  1.00 19.19           N  
ANISOU 1996  N   CYS A 583     2470   1178   3643   -113    866    254       N  
ATOM   1997  CA ACYS A 583      17.446  47.001  41.321  0.50 19.76           C  
ANISOU 1997  CA ACYS A 583     2651   1252   3605    -19    830    371       C  
ATOM   1998  CA BCYS A 583      17.510  47.061  41.283  0.50 19.09           C  
ANISOU 1998  CA BCYS A 583     2565   1176   3512    -17    818    368       C  
ATOM   1999  C   CYS A 583      18.233  45.950  40.526  1.00 19.44           C  
ANISOU 1999  C   CYS A 583     2583   1133   3671     -6    809    332       C  
ATOM   2000  O   CYS A 583      17.634  44.973  40.079  1.00 20.41           O  
ANISOU 2000  O   CYS A 583     2651   1130   3974    -65    899    270       O  
ATOM   2001  CB ACYS A 583      17.180  46.463  42.726  0.50 21.89           C  
ANISOU 2001  CB ACYS A 583     3035   1426   3856     13    973    529       C  
ATOM   2002  CB BCYS A 583      17.533  46.893  42.793  0.50 20.11           C  
ANISOU 2002  CB BCYS A 583     2827   1261   3553     38    916    537       C  
ATOM   2003  SG ACYS A 583      18.614  46.379  43.784  0.50 24.88           S  
ANISOU 2003  SG ACYS A 583     3565   1835   4052    145    913    702       S  
ATOM   2004  SG BCYS A 583      17.003  45.262  43.276  0.50 22.32           S  
ANISOU 2004  SG BCYS A 583     3145   1321   4015     20   1116    624       S  
ATOM   2005  N   TYR A 584      19.544  46.143  40.377  1.00 18.47           N  
ANISOU 2005  N   TYR A 584     2491   1074   3453     68    699    358       N  
ATOM   2006  CA  TYR A 584      20.415  45.221  39.662  1.00 19.04           C  
ANISOU 2006  CA  TYR A 584     2536   1076   3622     94    683    320       C  
ATOM   2007  C   TYR A 584      21.360  44.520  40.621  1.00 20.61           C  
ANISOU 2007  C   TYR A 584     2829   1198   3804    199    705    480       C  
ATOM   2008  O   TYR A 584      22.068  45.178  41.402  1.00 20.54           O  
ANISOU 2008  O   TYR A 584     2887   1282   3636    274    625    578       O  
ATOM   2009  CB  TYR A 584      21.280  45.966  38.634  1.00 17.52           C  
ANISOU 2009  CB  TYR A 584     2289   1015   3353    101    543    217       C  
ATOM   2010  CG  TYR A 584      22.177  45.048  37.795  1.00 17.83           C  
ANISOU 2010  CG  TYR A 584     2290    986   3498    122    541    153       C  
ATOM   2011  CD1 TYR A 584      21.628  44.113  36.902  1.00 18.19           C  
ANISOU 2011  CD1 TYR A 584     2274    930   3708     52    612     29       C  
ATOM   2012  CD2 TYR A 584      23.584  45.123  37.900  1.00 17.73           C  
ANISOU 2012  CD2 TYR A 584     2295   1010   3431    211    467    204       C  
ATOM   2013  CE1 TYR A 584      22.441  43.278  36.138  1.00 18.97           C  
ANISOU 2013  CE1 TYR A 584     2341    960   3906     71    624    -44       C  
ATOM   2014  CE2 TYR A 584      24.409  44.292  37.140  1.00 18.30           C  
ANISOU 2014  CE2 TYR A 584     2326   1013   3614    234    479    140       C  
ATOM   2015  CZ  TYR A 584      23.828  43.372  36.261  1.00 19.03           C  
ANISOU 2015  CZ  TYR A 584     2368   1001   3862    164    563     15       C  
ATOM   2016  OH  TYR A 584      24.627  42.546  35.506  1.00 19.49           O  
ANISOU 2016  OH  TYR A 584     2386    984   4035    186    589    -64       O  
ATOM   2017  N   ASP A 585      21.355  43.199  40.544  1.00 22.33           N  
ANISOU 2017  N   ASP A 585     3048   1244   4192    203    807    500       N  
ATOM   2018  CA  ASP A 585      22.280  42.340  41.272  1.00 25.89           C  
ANISOU 2018  CA  ASP A 585     3575   1594   4668    313    829    653       C  
ATOM   2019  C   ASP A 585      23.334  41.839  40.271  1.00 26.14           C  
ANISOU 2019  C   ASP A 585     3534   1599   4799    345    771    561       C  
ATOM   2020  O   ASP A 585      23.011  41.032  39.414  1.00 25.14           O  
ANISOU 2020  O   ASP A 585     3344   1361   4848    285    847    446       O  
ATOM   2021  CB  ASP A 585      21.506  41.190  41.906  1.00 28.89           C  
ANISOU 2021  CB  ASP A 585     4010   1775   5192    298   1008    751       C  
ATOM   2022  CG  ASP A 585      22.410  40.118  42.545  1.00 33.44           C  
ANISOU 2022  CG  ASP A 585     4664   2211   5831    419   1043    917       C  
ATOM   2023  OD1 ASP A 585      23.655  40.270  42.620  1.00 34.29           O  
ANISOU 2023  OD1 ASP A 585     4780   2384   5865    523    918    965       O  
ATOM   2024  OD2 ASP A 585      21.847  39.100  42.979  1.00 36.38           O1-
ANISOU 2024  OD2 ASP A 585     5083   2396   6343    409   1203   1003       O1-
ATOM   2025  N   PRO A 586      24.597  42.326  40.387  1.00 27.02           N  
ANISOU 2025  N   PRO A 586     3649   1812   4804    436    642    601       N  
ATOM   2026  CA  PRO A 586      25.642  41.938  39.433  1.00 28.00           C  
ANISOU 2026  CA  PRO A 586     3695   1919   5025    468    598    507       C  
ATOM   2027  C   PRO A 586      25.999  40.447  39.506  1.00 30.31           C  
ANISOU 2027  C   PRO A 586     3995   2002   5519    527    698    564       C  
ATOM   2028  O   PRO A 586      26.411  39.863  38.499  1.00 30.08           O  
ANISOU 2028  O   PRO A 586     3889   1907   5633    512    726    436       O  
ATOM   2029  CB  PRO A 586      26.832  42.844  39.807  1.00 28.80           C  
ANISOU 2029  CB  PRO A 586     3799   2171   4973    554    448    561       C  
ATOM   2030  CG  PRO A 586      26.600  43.216  41.234  1.00 28.58           C  
ANISOU 2030  CG  PRO A 586     3878   2182   4798    608    424    731       C  
ATOM   2031  CD  PRO A 586      25.104  43.275  41.401  1.00 28.17           C  
ANISOU 2031  CD  PRO A 586     3864   2095   4744    509    535    719       C  
ATOM   2032  N   ASP A 587      25.839  39.842  40.685  1.00 31.90           N  
ANISOU 2032  N   ASP A 587     4292   2095   5732    597    760    754       N  
ATOM   2033  CA  ASP A 587      26.149  38.426  40.869  1.00 34.99           C  
ANISOU 2033  CA  ASP A 587     4703   2267   6324    665    862    839       C  
ATOM   2034  C   ASP A 587      25.227  37.475  40.097  1.00 34.62           C  
ANISOU 2034  C   ASP A 587     4610   2043   6501    556   1025    712       C  
ATOM   2035  O   ASP A 587      25.705  36.494  39.544  1.00 34.10           O  
ANISOU 2035  O   ASP A 587     4498   1828   6632    581   1085    659       O  
ATOM   2036  CB  ASP A 587      26.255  38.076  42.361  1.00 39.26           C  
ANISOU 2036  CB  ASP A 587     5378   2745   6795    778    881   1100       C  
ATOM   2037  CG  ASP A 587      27.413  38.811  43.051  1.00 43.14           C  
ANISOU 2037  CG  ASP A 587     5898   3397   7096    904    699   1207       C  
ATOM   2038  OD1 ASP A 587      28.450  39.064  42.398  1.00 44.10           O  
ANISOU 2038  OD1 ASP A 587     5924   3591   7242    943    591   1117       O  
ATOM   2039  OD2 ASP A 587      27.291  39.140  44.247  1.00 48.07           O1-
ANISOU 2039  OD2 ASP A 587     6637   4079   7547    961    667   1376       O1-
ATOM   2040  N   SER A 588      23.921  37.763  40.058  1.00 32.49           N  
ANISOU 2040  N   SER A 588     4342   1786   6217    435   1096    650       N  
ATOM   2041  CA  SER A 588      22.979  36.955  39.251  1.00 31.39           C  
ANISOU 2041  CA  SER A 588     4135   1499   6293    312   1231    493       C  
ATOM   2042  C   SER A 588      22.687  37.571  37.864  1.00 29.41           C  
ANISOU 2042  C   SER A 588     3772   1383   6020    201   1158    236       C  
ATOM   2043  O   SER A 588      22.000  36.943  37.047  1.00 30.01           O  
ANISOU 2043  O   SER A 588     3778   1362   6261     97   1239     70       O  
ATOM   2044  CB  SER A 588      21.668  36.733  40.009  1.00 32.20           C  
ANISOU 2044  CB  SER A 588     4287   1509   6439    242   1370    572       C  
ATOM   2045  OG  SER A 588      21.035  37.985  40.266  1.00 30.43           O  
ANISOU 2045  OG  SER A 588     4070   1476   6017    194   1298    562       O  
ATOM   2046  N   ASP A 589      23.209  38.778  37.613  1.00 26.77           N  
ANISOU 2046  N   ASP A 589     3424   1266   5481    222   1005    207       N  
ATOM   2047  CA  ASP A 589      22.932  39.560  36.383  1.00 25.38           C  
ANISOU 2047  CA  ASP A 589     3165   1244   5234    128    923     -0       C  
ATOM   2048  C   ASP A 589      21.418  39.617  36.139  1.00 25.64           C  
ANISOU 2048  C   ASP A 589     3158   1266   5318     -0    979    -99       C  
ATOM   2049  O   ASP A 589      20.916  39.241  35.066  1.00 26.09           O  
ANISOU 2049  O   ASP A 589     3137   1299   5478    -93   1000   -292       O  
ATOM   2050  CB  ASP A 589      23.706  38.981  35.182  1.00 25.94           C  
ANISOU 2050  CB  ASP A 589     3170   1279   5406    124    922   -163       C  
ATOM   2051  CG  ASP A 589      23.497  39.773  33.888  1.00 24.94           C  
ANISOU 2051  CG  ASP A 589     2979   1321   5175     38    837   -363       C  
ATOM   2052  OD1 ASP A 589      23.384  41.014  33.949  1.00 21.90           O  
ANISOU 2052  OD1 ASP A 589     2604   1114   4603     32    734   -337       O  
ATOM   2053  OD2 ASP A 589      23.448  39.128  32.813  1.00 25.92           O1-
ANISOU 2053  OD2 ASP A 589     3050   1392   5407    -21    879   -546       O1-
ATOM   2054  N   THR A 590      20.701  40.091  37.158  1.00 24.75           N  
ANISOU 2054  N   THR A 590     3096   1175   5133     -2   1004     29       N  
ATOM   2055  CA  THR A 590      19.245  40.212  37.080  1.00 25.58           C  
ANISOU 2055  CA  THR A 590     3152   1269   5300   -114   1063    -47       C  
ATOM   2056  C   THR A 590      18.775  41.542  37.635  1.00 23.80           C  
ANISOU 2056  C   THR A 590     2949   1209   4886   -114    992     16       C  
ATOM   2057  O   THR A 590      19.362  42.083  38.595  1.00 23.33           O  
ANISOU 2057  O   THR A 590     2979   1209   4677    -26    957    177       O  
ATOM   2058  CB  THR A 590      18.489  39.093  37.831  1.00 28.60           C  
ANISOU 2058  CB  THR A 590     3558   1431   5878   -145   1250     32       C  
ATOM   2059  CG2 THR A 590      18.753  37.726  37.227  1.00 28.67           C  
ANISOU 2059  CG2 THR A 590     3530   1245   6118   -165   1342    -56       C  
ATOM   2060  OG1 THR A 590      18.883  39.112  39.201  1.00 30.29           O  
ANISOU 2060  OG1 THR A 590     3896   1610   6002    -44   1294    270       O  
ATOM   2061  N   TRP A 591      17.710  42.055  37.014  1.00 23.33           N  
ANISOU 2061  N   TRP A 591     2802   1220   4843   -211    965   -119       N  
ATOM   2062  CA  TRP A 591      17.006  43.253  37.467  1.00 21.55           C  
ANISOU 2062  CA  TRP A 591     2575   1123   4489   -225    922    -83       C  
ATOM   2063  C   TRP A 591      15.714  42.797  38.126  1.00 23.16           C  
ANISOU 2063  C   TRP A 591     2755   1207   4838   -292   1073    -59       C  
ATOM   2064  O   TRP A 591      15.049  41.874  37.639  1.00 24.63           O  
ANISOU 2064  O   TRP A 591     2863   1267   5227   -373   1157   -167       O  
ATOM   2065  CB  TRP A 591      16.668  44.174  36.292  1.00 20.13           C  
ANISOU 2065  CB  TRP A 591     2304   1104   4241   -277    784   -244       C  
ATOM   2066  CG  TRP A 591      17.855  44.898  35.747  1.00 18.28           C  
ANISOU 2066  CG  TRP A 591     2099   1006   3840   -215    649   -249       C  
ATOM   2067  CD1 TRP A 591      18.664  44.480  34.752  1.00 17.96           C  
ANISOU 2067  CD1 TRP A 591     2041    973   3812   -210    605   -345       C  
ATOM   2068  CD2 TRP A 591      18.355  46.167  36.176  1.00 17.16           C  
ANISOU 2068  CD2 TRP A 591     2008   1003   3508   -156    559   -162       C  
ATOM   2069  CE2 TRP A 591      19.487  46.453  35.378  1.00 16.38           C  
ANISOU 2069  CE2 TRP A 591     1912    987   3324   -120    465   -207       C  
ATOM   2070  CE3 TRP A 591      17.958  47.094  37.157  1.00 16.53           C  
ANISOU 2070  CE3 TRP A 591     1970    981   3331   -133    560    -61       C  
ATOM   2071  NE1 TRP A 591      19.649  45.396  34.515  1.00 16.92           N  
ANISOU 2071  NE1 TRP A 591     1941    974   3514   -153    499   -318       N  
ATOM   2072  CZ2 TRP A 591      20.234  47.626  35.525  1.00 15.12           C  
ANISOU 2072  CZ2 TRP A 591     1789    958   2999    -68    370   -151       C  
ATOM   2073  CZ3 TRP A 591      18.706  48.267  37.304  1.00 15.15           C  
ANISOU 2073  CZ3 TRP A 591     1835    938   2984    -80    457    -14       C  
ATOM   2074  CH2 TRP A 591      19.834  48.517  36.485  1.00 14.58           C  
ANISOU 2074  CH2 TRP A 591     1757    938   2844    -51    362    -59       C  
ATOM   2075  N   SER A 592      15.350  43.429  39.231  1.00 23.80           N  
ANISOU 2075  N   SER A 592     2900   1321   4823   -264   1119     71       N  
ATOM   2076  CA  SER A 592      14.020  43.190  39.806  1.00 25.81           C  
ANISOU 2076  CA  SER A 592     3117   1481   5210   -337   1272     80       C  
ATOM   2077  C   SER A 592      13.374  44.469  40.307  1.00 25.94           C  
ANISOU 2077  C   SER A 592     3127   1626   5103   -339   1244    103       C  
ATOM   2078  O   SER A 592      14.077  45.420  40.657  1.00 22.47           O  
ANISOU 2078  O   SER A 592     2763   1316   4458   -264   1144    174       O  
ATOM   2079  CB  SER A 592      14.037  42.109  40.885  1.00 30.55           C  
ANISOU 2079  CB  SER A 592     3817   1892   5898   -314   1462    239       C  
ATOM   2080  OG  SER A 592      15.155  42.206  41.738  1.00 34.69           O  
ANISOU 2080  OG  SER A 592     4492   2443   6246   -194   1434    418       O  
ATOM   2081  N   GLU A 593      12.037  44.483  40.341  1.00 27.93           N  
ANISOU 2081  N   GLU A 593     3278   1834   5499   -425   1338     34       N  
ATOM   2082  CA  GLU A 593      11.282  45.626  40.893  1.00 29.71           C  
ANISOU 2082  CA  GLU A 593     3486   2155   5648   -427   1346     53       C  
ATOM   2083  C   GLU A 593      11.443  45.629  42.397  1.00 29.85           C  
ANISOU 2083  C   GLU A 593     3660   2126   5557   -372   1489    242       C  
ATOM   2084  O   GLU A 593      11.281  44.577  43.031  1.00 30.29           O  
ANISOU 2084  O   GLU A 593     3773   2022   5714   -385   1661    330       O  
ATOM   2085  CB  GLU A 593       9.782  45.492  40.591  1.00 34.06           C  
ANISOU 2085  CB  GLU A 593     3873   2648   6421   -533   1430    -71       C  
ATOM   2086  CG  GLU A 593       9.420  45.414  39.121  1.00 37.63           C  
ANISOU 2086  CG  GLU A 593     4162   3147   6989   -599   1288   -271       C  
ATOM   2087  CD  GLU A 593       9.285  46.768  38.439  1.00 38.46           C  
ANISOU 2087  CD  GLU A 593     4198   3441   6974   -575   1099   -345       C  
ATOM   2088  OE1 GLU A 593       9.466  47.832  39.080  1.00 36.47           O  
ANISOU 2088  OE1 GLU A 593     4016   3278   6563   -513   1078   -253       O  
ATOM   2089  OE2 GLU A 593       8.988  46.764  37.228  1.00 43.01           O1-
ANISOU 2089  OE2 GLU A 593     4654   4074   7614   -618    969   -500       O1-
ATOM   2090  N   VAL A 594      11.756  46.790  42.972  1.00 27.63           N  
ANISOU 2090  N   VAL A 594     3452   1977   5068   -311   1423    302       N  
ATOM   2091  CA  VAL A 594      11.974  46.866  44.431  1.00 29.75           C  
ANISOU 2091  CA  VAL A 594     3887   2228   5189   -251   1542    474       C  
ATOM   2092  C   VAL A 594      10.870  47.591  45.203  1.00 29.83           C  
ANISOU 2092  C   VAL A 594     3884   2255   5194   -285   1671    478       C  
ATOM   2093  O   VAL A 594      10.532  47.209  46.331  1.00 30.74           O  
ANISOU 2093  O   VAL A 594     4104   2290   5286   -280   1859    596       O  
ATOM   2094  CB  VAL A 594      13.356  47.465  44.836  1.00 30.51           C  
ANISOU 2094  CB  VAL A 594     4118   2445   5029   -144   1399    565       C  
ATOM   2095  CG1 VAL A 594      14.272  46.358  45.324  1.00 33.33           C  
ANISOU 2095  CG1 VAL A 594     4598   2708   5359    -80   1437    703       C  
ATOM   2096  CG2 VAL A 594      14.014  48.235  43.713  1.00 28.86           C  
ANISOU 2096  CG2 VAL A 594     3830   2367   4768   -131   1184    451       C  
ATOM   2097  N   THR A 595      10.327  48.627  44.575  1.00 27.32           N  
ANISOU 2097  N   THR A 595     3440   2039   4900   -314   1573    351       N  
ATOM   2098  CA  THR A 595       9.347  49.524  45.184  1.00 28.88           C  
ANISOU 2098  CA  THR A 595     3605   2271   5097   -334   1668    332       C  
ATOM   2099  C   THR A 595       8.814  50.417  44.062  1.00 27.00           C  
ANISOU 2099  C   THR A 595     3188   2124   4947   -363   1518    176       C  
ATOM   2100  O   THR A 595       9.284  50.359  42.914  1.00 25.08           O  
ANISOU 2100  O   THR A 595     2879   1928   4722   -363   1347    100       O  
ATOM   2101  CB  THR A 595       9.973  50.393  46.318  1.00 28.98           C  
ANISOU 2101  CB  THR A 595     3789   2376   4846   -255   1670    436       C  
ATOM   2102  CG2 THR A 595      10.987  51.392  45.775  1.00 26.91           C  
ANISOU 2102  CG2 THR A 595     3540   2262   4423   -196   1439    398       C  
ATOM   2103  OG1 THR A 595       8.950  51.088  47.036  1.00 29.47           O  
ANISOU 2103  OG1 THR A 595     3831   2441   4925   -280   1813    419       O  
ATOM   2104  N   ARG A 596       7.832  51.238  44.400  1.00 27.20           N  
ANISOU 2104  N   ARG A 596     3141   2170   5023   -383   1588    134       N  
ATOM   2105  CA  ARG A 596       7.395  52.301  43.514  1.00 25.63           C  
ANISOU 2105  CA  ARG A 596     2797   2069   4872   -383   1437     18       C  
ATOM   2106  C   ARG A 596       7.628  53.601  44.241  1.00 23.31           C  
ANISOU 2106  C   ARG A 596     2588   1864   4405   -322   1428     58       C  
ATOM   2107  O   ARG A 596       7.439  53.680  45.467  1.00 23.65           O  
ANISOU 2107  O   ARG A 596     2735   1874   4377   -312   1598    129       O  
ATOM   2108  CB  ARG A 596       5.916  52.161  43.171  1.00 28.37           C  
ANISOU 2108  CB  ARG A 596     2943   2354   5483   -459   1519    -89       C  
ATOM   2109  CG  ARG A 596       5.564  50.870  42.460  1.00 33.46           C  
ANISOU 2109  CG  ARG A 596     3484   2900   6328   -535   1539   -157       C  
ATOM   2110  CD  ARG A 596       4.066  50.615  42.495  1.00 41.51           C  
ANISOU 2110  CD  ARG A 596     4315   3832   7624   -618   1676   -248       C  
ATOM   2111  NE  ARG A 596       3.348  51.680  41.793  1.00 46.50           N  
ANISOU 2111  NE  ARG A 596     4777   4561   8330   -607   1537   -357       N  
ATOM   2112  CZ  ARG A 596       2.061  51.648  41.446  1.00 49.25           C  
ANISOU 2112  CZ  ARG A 596     4906   4873   8934   -668   1570   -472       C  
ATOM   2113  NH1 ARG A 596       1.312  50.592  41.729  1.00 52.03           N1+
ANISOU 2113  NH1 ARG A 596     5175   5085   9509   -758   1753   -509       N1+
ATOM   2114  NH2 ARG A 596       1.527  52.685  40.808  1.00 47.46           N  
ANISOU 2114  NH2 ARG A 596     4537   4744   8751   -635   1418   -551       N  
ATOM   2115  N   MET A 597       8.039  54.618  43.488  1.00 21.51           N  
ANISOU 2115  N   MET A 597     2322   1745   4105   -284   1239      8       N  
ATOM   2116  CA  MET A 597       8.051  55.968  44.006  1.00 20.62           C  
ANISOU 2116  CA  MET A 597     2246   1701   3886   -237   1227     12       C  
ATOM   2117  C   MET A 597       6.604  56.336  44.326  1.00 20.91           C  
ANISOU 2117  C   MET A 597     2154   1688   4102   -270   1366    -47       C  
ATOM   2118  O   MET A 597       5.670  55.716  43.798  1.00 21.68           O  
ANISOU 2118  O   MET A 597     2098   1724   4414   -327   1402   -109       O  
ATOM   2119  CB  MET A 597       8.659  56.918  42.987  1.00 20.03           C  
ANISOU 2119  CB  MET A 597     2136   1728   3746   -197   1009    -30       C  
ATOM   2120  CG  MET A 597      10.178  56.748  42.850  1.00 20.58           C  
ANISOU 2120  CG  MET A 597     2338   1852   3629   -159    894     27       C  
ATOM   2121  SD  MET A 597      10.907  58.080  41.885  1.00 24.13           S  
ANISOU 2121  SD  MET A 597     2767   2413   3990   -114    686     -8       S  
ATOM   2122  CE  MET A 597      10.263  57.585  40.319  1.00 19.44           C  
ANISOU 2122  CE  MET A 597     2008   1820   3558   -152    579    -89       C  
ATOM   2123  N   THR A 598       6.414  57.334  45.185  1.00 20.49           N  
ANISOU 2123  N   THR A 598     2153   1657   3976   -238   1446    -38       N  
ATOM   2124  CA  THR A 598       5.075  57.729  45.594  1.00 21.35           C  
ANISOU 2124  CA  THR A 598     2141   1712   4258   -263   1602    -95       C  
ATOM   2125  C   THR A 598       4.256  58.301  44.425  1.00 21.23           C  
ANISOU 2125  C   THR A 598     1903   1717   4447   -265   1469   -194       C  
ATOM   2126  O   THR A 598       3.022  58.321  44.484  1.00 21.91           O  
ANISOU 2126  O   THR A 598     1831   1745   4749   -296   1576   -256       O  
ATOM   2127  CB  THR A 598       5.126  58.747  46.751  1.00 21.92           C  
ANISOU 2127  CB  THR A 598     2328   1807   4194   -223   1715    -78       C  
ATOM   2128  CG2 THR A 598       5.818  58.126  47.965  1.00 22.57           C  
ANISOU 2128  CG2 THR A 598     2633   1878   4065   -221   1847     22       C  
ATOM   2129  OG1 THR A 598       5.851  59.901  46.318  1.00 20.13           O  
ANISOU 2129  OG1 THR A 598     2124   1668   3855   -166   1534    -98       O  
ATOM   2130  N   SER A 599       4.944  58.761  43.375  1.00 19.66           N  
ANISOU 2130  N   SER A 599     1691   1601   4178   -227   1239   -205       N  
ATOM   2131  CA  SER A 599       4.292  59.209  42.134  1.00 19.69           C  
ANISOU 2131  CA  SER A 599     1504   1639   4340   -218   1078   -282       C  
ATOM   2132  C   SER A 599       5.280  59.149  40.980  1.00 18.29           C  
ANISOU 2132  C   SER A 599     1364   1542   4044   -197    854   -272       C  
ATOM   2133  O   SER A 599       6.479  59.307  41.191  1.00 17.58           O  
ANISOU 2133  O   SER A 599     1433   1492   3753   -169    812   -211       O  
ATOM   2134  CB  SER A 599       3.728  60.637  42.295  1.00 19.62           C  
ANISOU 2134  CB  SER A 599     1425   1644   4385   -163   1076   -308       C  
ATOM   2135  OG  SER A 599       4.756  61.561  42.664  1.00 18.15           O  
ANISOU 2135  OG  SER A 599     1397   1507   3992   -108   1033   -257       O  
ATOM   2136  N   GLY A 600       4.796  58.924  39.759  1.00 18.34           N  
ANISOU 2136  N   GLY A 600     1222   1578   4169   -211    711   -338       N  
ATOM   2137  CA  GLY A 600       5.693  58.881  38.593  1.00 17.73           C  
ANISOU 2137  CA  GLY A 600     1184   1583   3970   -193    508   -334       C  
ATOM   2138  C   GLY A 600       6.380  60.201  38.288  1.00 16.84           C  
ANISOU 2138  C   GLY A 600     1139   1543   3716   -120    391   -287       C  
ATOM   2139  O   GLY A 600       5.756  61.271  38.398  1.00 18.15           O  
ANISOU 2139  O   GLY A 600     1235   1709   3952    -77    387   -290       O  
ATOM   2140  N   ARG A 601       7.653  60.136  37.905  1.00 15.17           N  
ANISOU 2140  N   ARG A 601     1055   1383   3326   -105    303   -245       N  
ATOM   2141  CA  ARG A 601       8.452  61.329  37.576  1.00 14.82           C  
ANISOU 2141  CA  ARG A 601     1083   1399   3149    -46    202   -198       C  
ATOM   2142  C   ARG A 601       9.725  60.951  36.808  1.00 13.68           C  
ANISOU 2142  C   ARG A 601     1034   1313   2852    -48     96   -176       C  
ATOM   2143  O   ARG A 601      10.179  59.798  36.848  1.00 13.00           O  
ANISOU 2143  O   ARG A 601      990   1210   2739    -88    126   -185       O  
ATOM   2144  CB  ARG A 601       8.790  62.156  38.844  1.00 14.50           C  
ANISOU 2144  CB  ARG A 601     1142   1326   3040    -19    318   -155       C  
ATOM   2145  CG  ARG A 601       9.743  61.424  39.809  1.00 14.11           C  
ANISOU 2145  CG  ARG A 601     1241   1260   2859    -42    411   -117       C  
ATOM   2146  CD  ARG A 601       9.771  62.081  41.187  1.00 14.37           C  
ANISOU 2146  CD  ARG A 601     1358   1264   2837    -24    543    -98       C  
ATOM   2147  NE  ARG A 601       8.592  61.706  41.968  1.00 15.81           N  
ANISOU 2147  NE  ARG A 601     1482   1379   3146    -51    706   -122       N  
ATOM   2148  CZ  ARG A 601       8.540  61.613  43.294  1.00 16.27           C  
ANISOU 2148  CZ  ARG A 601     1634   1402   3145    -59    868   -103       C  
ATOM   2149  NH1 ARG A 601       9.627  61.872  44.027  1.00 15.94           N1+
ANISOU 2149  NH1 ARG A 601     1751   1395   2911    -37    869    -65       N1+
ATOM   2150  NH2 ARG A 601       7.390  61.257  43.880  1.00 16.59           N  
ANISOU 2150  NH2 ARG A 601     1607   1377   3320    -88   1032   -127       N  
ATOM   2151  N   SER A 602      10.295  61.927  36.109  1.00 13.48           N  
ANISOU 2151  N   SER A 602     1040   1344   2739     -5    -15   -144       N  
ATOM   2152  CA  SER A 602      11.590  61.744  35.431  1.00 12.80           C  
ANISOU 2152  CA  SER A 602     1048   1310   2505     -5    -94   -121       C  
ATOM   2153  C   SER A 602      12.493  62.941  35.793  1.00 11.60           C  
ANISOU 2153  C   SER A 602      988   1168   2252     34    -94    -62       C  
ATOM   2154  O   SER A 602      12.019  63.898  36.392  1.00 11.51           O  
ANISOU 2154  O   SER A 602      960   1125   2290     62    -51    -50       O  
ATOM   2155  CB  SER A 602      11.404  61.622  33.906  1.00 13.53           C  
ANISOU 2155  CB  SER A 602     1081   1471   2588     -2   -239   -150       C  
ATOM   2156  OG  SER A 602      10.705  62.764  33.401  1.00 15.26           O  
ANISOU 2156  OG  SER A 602     1234   1715   2850     47   -317   -128       O  
ATOM   2157  N   GLY A 603      13.775  62.868  35.425  1.00 10.86           N  
ANISOU 2157  N   GLY A 603      980   1110   2037     33   -135    -39       N  
ATOM   2158  CA  GLY A 603      14.728  63.988  35.596  1.00 10.55           C  
ANISOU 2158  CA  GLY A 603     1014   1079   1916     59   -146      3       C  
ATOM   2159  C   GLY A 603      14.965  64.336  37.060  1.00 10.19           C  
ANISOU 2159  C   GLY A 603     1025    991   1857     61    -47      7       C  
ATOM   2160  O   GLY A 603      15.166  65.523  37.411  1.00  9.88           O  
ANISOU 2160  O   GLY A 603     1009    935   1810     82    -36     18       O  
ATOM   2161  N   VAL A 604      14.944  63.305  37.913  1.00  9.99           N  
ANISOU 2161  N   VAL A 604     1027    945   1823     39     25     -5       N  
ATOM   2162  CA  VAL A 604      15.231  63.494  39.349  1.00 10.14           C  
ANISOU 2162  CA  VAL A 604     1122    940   1791     42    113      1       C  
ATOM   2163  C   VAL A 604      16.742  63.562  39.591  1.00 10.09           C  
ANISOU 2163  C   VAL A 604     1203    968   1664     48     73     17       C  
ATOM   2164  O   VAL A 604      17.527  63.156  38.718  1.00 10.20           O  
ANISOU 2164  O   VAL A 604     1215   1012   1649     43      3     26       O  
ATOM   2165  CB  VAL A 604      14.660  62.369  40.243  1.00 10.81           C  
ANISOU 2165  CB  VAL A 604     1222    987   1899     23    218      3       C  
ATOM   2166  CG1 VAL A 604      13.181  62.228  40.054  1.00 11.08           C  
ANISOU 2166  CG1 VAL A 604     1151    982   2077      9    270    -25       C  
ATOM   2167  CG2 VAL A 604      15.340  61.022  39.954  1.00 10.94           C  
ANISOU 2167  CG2 VAL A 604     1268   1008   1881      9    196     23       C  
ATOM   2168  N   GLY A 605      17.118  64.072  40.770  1.00 10.15           N  
ANISOU 2168  N   GLY A 605     1278    972   1606     56    118     10       N  
ATOM   2169  CA  GLY A 605      18.481  63.938  41.302  1.00 10.66           C  
ANISOU 2169  CA  GLY A 605     1420   1072   1560     62     81     17       C  
ATOM   2170  C   GLY A 605      18.466  62.908  42.402  1.00 11.49           C  
ANISOU 2170  C   GLY A 605     1593   1172   1601     69    141     44       C  
ATOM   2171  O   GLY A 605      17.548  62.898  43.246  1.00 12.54           O  
ANISOU 2171  O   GLY A 605     1748   1277   1740     67    239     41       O  
ATOM   2172  N   VAL A 606      19.470  62.027  42.415  1.00 11.16           N  
ANISOU 2172  N   VAL A 606     1587   1151   1502     81     94     75       N  
ATOM   2173  CA  VAL A 606      19.455  60.912  43.390  1.00 12.27           C  
ANISOU 2173  CA  VAL A 606     1799   1276   1586     99    150    126       C  
ATOM   2174  C   VAL A 606      20.812  60.787  44.059  1.00 12.49           C  
ANISOU 2174  C   VAL A 606     1896   1353   1497    133     78    146       C  
ATOM   2175  O   VAL A 606      21.839  60.936  43.383  1.00 12.76           O  
ANISOU 2175  O   VAL A 606     1892   1417   1539    137    -14    130       O  
ATOM   2176  CB  VAL A 606      19.116  59.564  42.717  1.00 12.73           C  
ANISOU 2176  CB  VAL A 606     1819   1287   1731     89    176    159       C  
ATOM   2177  CG1 VAL A 606      19.016  58.446  43.754  1.00 13.69           C  
ANISOU 2177  CG1 VAL A 606     2023   1370   1809    109    256    228       C  
ATOM   2178  CG2 VAL A 606      17.771  59.638  42.020  1.00 14.29           C  
ANISOU 2178  CG2 VAL A 606     1930   1445   2053     53    227    125       C  
ATOM   2179  N   ALA A 607      20.814  60.522  45.364  1.00 12.98           N  
ANISOU 2179  N   ALA A 607     2056   1427   1449    159    120    181       N  
ATOM   2180  CA  ALA A 607      22.047  60.155  46.080  1.00 13.88           C  
ANISOU 2180  CA  ALA A 607     2237   1591   1446    205     37    216       C  
ATOM   2181  C   ALA A 607      21.730  59.425  47.388  1.00 14.88           C  
ANISOU 2181  C   ALA A 607     2486   1713   1455    239    110    293       C  
ATOM   2182  O   ALA A 607      20.572  59.363  47.818  1.00 15.33           O  
ANISOU 2182  O   ALA A 607     2576   1729   1519    219    240    306       O  
ATOM   2183  CB  ALA A 607      22.932  61.381  46.324  1.00 13.82           C  
ANISOU 2183  CB  ALA A 607     2225   1654   1373    203    -58    139       C  
ATOM   2184  N   VAL A 608      22.763  58.871  48.022  1.00 15.87           N  
ANISOU 2184  N   VAL A 608     2675   1881   1475    296     28    349       N  
ATOM   2185  CA  VAL A 608      22.591  58.075  49.253  1.00 17.38           C  
ANISOU 2185  CA  VAL A 608     3001   2070   1532    344     87    450       C  
ATOM   2186  C   VAL A 608      23.334  58.739  50.414  1.00 19.02           C  
ANISOU 2186  C   VAL A 608     3303   2385   1539    381     -4    426       C  
ATOM   2187  O   VAL A 608      24.509  59.095  50.280  1.00 18.74           O  
ANISOU 2187  O   VAL A 608     3224   2415   1481    404   -157    383       O  
ATOM   2188  CB  VAL A 608      23.048  56.595  49.037  1.00 17.90           C  
ANISOU 2188  CB  VAL A 608     3075   2078   1649    395     75    565       C  
ATOM   2189  CG1 VAL A 608      23.021  55.785  50.337  1.00 19.26           C  
ANISOU 2189  CG1 VAL A 608     3401   2247   1670    459    124    694       C  
ATOM   2190  CG2 VAL A 608      22.191  55.922  47.978  1.00 17.44           C  
ANISOU 2190  CG2 VAL A 608     2932   1912   1783    347    176    566       C  
ATOM   2191  N   THR A 609      22.640  58.903  51.544  1.00 20.73           N  
ANISOU 2191  N   THR A 609     3645   2621   1611    385     96    445       N  
ATOM   2192  CA  THR A 609      23.251  59.325  52.824  1.00 23.66           C  
ANISOU 2192  CA  THR A 609     4140   3101   1749    427     19    433       C  
ATOM   2193  C   THR A 609      22.462  58.797  54.030  1.00 26.80           C  
ANISOU 2193  C   THR A 609     4709   3494   1980    453    164    526       C  
ATOM   2194  O   THR A 609      21.499  58.032  53.866  1.00 25.40           O  
ANISOU 2194  O   THR A 609     4542   3216   1891    437    327    609       O  
ATOM   2195  CB  THR A 609      23.534  60.861  52.910  1.00 23.45           C  
ANISOU 2195  CB  THR A 609     4073   3147   1690    383    -50    266       C  
ATOM   2196  CG2 THR A 609      22.239  61.709  52.865  1.00 23.11           C  
ANISOU 2196  CG2 THR A 609     4019   3054   1708    316    114    184       C  
ATOM   2197  OG1 THR A 609      24.264  61.159  54.114  1.00 27.51           O  
ANISOU 2197  OG1 THR A 609     4701   3778   1974    425   -153    240       O  
ATOM   2198  N   MET A 610      22.871  59.206  55.235  1.00 30.68           N  
ANISOU 2198  N   MET A 610     5333   4095   2230    489    109    509       N  
ATOM   2199  CA  MET A 610      22.266  58.696  56.461  1.00 35.46           C  
ANISOU 2199  CA  MET A 610     6128   4713   2632    522    241    610       C  
ATOM   2200  C   MET A 610      20.815  59.152  56.633  1.00 35.53           C  
ANISOU 2200  C   MET A 610     6158   4658   2684    452    476    558       C  
ATOM   2201  O   MET A 610      20.369  60.155  56.030  1.00 32.20           O  
ANISOU 2201  O   MET A 610     5620   4214   2401    386    506    417       O  
ATOM   2202  CB  MET A 610      23.128  59.015  57.703  1.00 42.48           C  
ANISOU 2202  CB  MET A 610     7165   5755   3222    584    102    598       C  
ATOM   2203  CG  MET A 610      22.782  60.303  58.446  1.00 47.43           C  
ANISOU 2203  CG  MET A 610     7856   6464   3702    536    143    435       C  
ATOM   2204  SD  MET A 610      23.364  61.807  57.633  1.00 57.25           S  
ANISOU 2204  SD  MET A 610     8915   7738   5100    466      3    204       S  
ATOM   2205  CE  MET A 610      24.926  62.069  58.485  1.00 56.55           C  
ANISOU 2205  CE  MET A 610     8887   7825   4775    528   -272    149       C  
ATOM   2206  N   GLU A 611      20.111  58.387  57.467  1.00 38.90           N  
ANISOU 2206  N   GLU A 611     6733   5051   2996    473    648    681       N  
ATOM   2207  CA  GLU A 611      18.756  58.657  57.915  1.00 41.62           C  
ANISOU 2207  CA  GLU A 611     7127   5342   3345    418    897    653       C  
ATOM   2208  C   GLU A 611      18.623  60.048  58.560  1.00 42.55           C  
ANISOU 2208  C   GLU A 611     7288   5551   3328    387    906    482       C  
ATOM   2209  O   GLU A 611      19.528  60.465  59.297  1.00 42.66           O  
ANISOU 2209  O   GLU A 611     7403   5695   3112    427    758    440       O  
ATOM   2210  CB  GLU A 611      18.396  57.606  58.954  1.00 46.90           C  
ANISOU 2210  CB  GLU A 611     7991   5990   3839    465   1048    830       C  
ATOM   2211  CG  GLU A 611      17.167  56.805  58.612  1.00 48.99           C  
ANISOU 2211  CG  GLU A 611     8214   6097   4304    417   1292    913       C  
ATOM   2212  CD  GLU A 611      16.954  55.671  59.583  1.00 52.20           C  
ANISOU 2212  CD  GLU A 611     8817   6467   4549    466   1440   1112       C  
ATOM   2213  OE1 GLU A 611      17.698  54.665  59.506  1.00 54.00           O  
ANISOU 2213  OE1 GLU A 611     9085   6672   4760    536   1339   1261       O  
ATOM   2214  OE2 GLU A 611      16.042  55.788  60.422  1.00 56.60           O1-
ANISOU 2214  OE2 GLU A 611     9490   7011   5004    439   1667   1122       O1-
ATOM   2215  N   PRO A 612      17.502  60.767  58.287  1.00 43.32           N  
ANISOU 2215  N   PRO A 612     7303   5580   3577    316   1075    374       N  
ATOM   2216  CA  PRO A 612      17.343  62.108  58.858  1.00 45.97           C  
ANISOU 2216  CA  PRO A 612     7671   5981   3815    286   1100    200       C  
ATOM   2217  C   PRO A 612      17.046  62.104  60.360  1.00 52.28           C  
ANISOU 2217  C   PRO A 612     8697   6855   4312    306   1238    213       C  
ATOM   2218  O   PRO A 612      16.447  61.153  60.870  1.00 54.00           O  
ANISOU 2218  O   PRO A 612     9025   7029   4464    322   1408    356       O  
ATOM   2219  CB  PRO A 612      16.167  62.703  58.070  1.00 43.72           C  
ANISOU 2219  CB  PRO A 612     7220   5580   3810    220   1250    111       C  
ATOM   2220  CG  PRO A 612      15.374  61.527  57.625  1.00 44.20           C  
ANISOU 2220  CG  PRO A 612     7235   5528   4030    211   1388    251       C  
ATOM   2221  CD  PRO A 612      16.338  60.388  57.455  1.00 42.54           C  
ANISOU 2221  CD  PRO A 612     7070   5339   3756    265   1243    399       C  
ATOM   2222  N   CYS A 613      17.477  63.176  61.033  1.00 60.47           N  
ANISOU 2222  N   CYS A 613     9803   7999   5174    301   1167     58       N  
ATOM   2223  CA  CYS A 613      17.244  63.446  62.467  1.00 64.93           C  
ANISOU 2223  CA  CYS A 613    10588   8658   5424    312   1284     17       C  
ATOM   2224  C   CYS A 613      17.647  62.301  63.392  1.00 67.74           C  
ANISOU 2224  C   CYS A 613    11159   9089   5490    388   1272    207       C  
ATOM   2225  O   CYS A 613      17.701  62.460  64.612  1.00 74.48           O  
ANISOU 2225  O   CYS A 613    12222  10053   6024    412   1319    188       O  
ATOM   2226  CB  CYS A 613      15.788  63.888  62.712  1.00 68.92           C  
ANISOU 2226  CB  CYS A 613    11089   9071   6027    254   1591    -56       C  
ATOM   2227  SG  CYS A 613      15.263  65.315  61.718  1.00 73.96           S  
ANISOU 2227  SG  CYS A 613    11485   9616   7000    183   1608   -272       S  
TER   
HETATM 2228  C1  L6I A1615      13.630  65.703  23.093  1.00 20.93           C  
HETATM 2229  O2  L6I A1615      13.132  64.484  23.643  1.00 20.79           O  
HETATM 2230  C3  L6I A1615      13.892  63.840  24.585  1.00 19.65           C  
HETATM 2231  C4  L6I A1615      15.117  64.285  25.075  1.00 16.56           C  
HETATM 2232  C5  L6I A1615      15.830  63.565  26.039  1.00 15.27           C  
HETATM 2233  C6  L6I A1615      15.280  62.367  26.510  1.00 15.48           C  
HETATM 2234  C7  L6I A1615      14.032  61.909  26.013  1.00 18.20           C  
HETATM 2235  N8  L6I A1615      13.298  60.796  26.306  1.00 18.71           N  
HETATM 2236  N9  L6I A1615      12.191  60.797  25.583  1.00 20.63           N  
HETATM 2237  N10 L6I A1615      12.213  61.922  24.819  1.00 21.61           N  
HETATM 2238  C11 L6I A1615      11.116  62.210  23.905  1.00 21.68           C  
HETATM 2239  C12 L6I A1615      13.349  62.637  25.065  1.00 17.44           C  
HETATM 2240  C13 L6I A1615      17.172  64.040  26.585  1.00 13.92           C  
HETATM 2241  C14 L6I A1615      17.793  65.223  25.831  1.00 15.00           C  
HETATM 2242  C15 L6I A1615      18.085  64.968  24.357  1.00 16.22           C  
HETATM 2243  O16 L6I A1615      17.755  65.864  23.547  1.00 17.96           O  
HETATM 2244  O17 L6I A1615      18.632  63.893  24.030  1.00 17.16           O1-
HETATM 2245  C18 L6I A1615      17.104  64.357  28.071  1.00 12.95           C  
HETATM 2246  C19 L6I A1615      18.127  63.973  28.927  1.00 12.29           C  
HETATM 2247  C20 L6I A1615      18.061  64.262  30.280  1.00 11.91           C  
HETATM 2248  C21 L6I A1615      16.968  64.946  30.813  1.00 12.65           C  
HETATM 2249  C22 L6I A1615      16.927  65.246  32.290  1.00 12.48           C  
HETATM 2250  C23 L6I A1615      15.929  65.340  29.960  1.00 12.60           C  
HETATM 2251  C24 L6I A1615      14.719  66.083  30.476  1.00 13.96           C  
HETATM 2252  N25 L6I A1615      13.821  65.231  31.284  1.00 13.42           N  
HETATM 2253  C26 L6I A1615      13.246  64.044  30.597  1.00 14.36           C  
HETATM 2254  C27 L6I A1615      12.083  64.383  29.665  1.00 16.14           C  
HETATM 2255  C28 L6I A1615      11.658  63.178  28.828  1.00 18.78           C  
HETATM 2256  O29 L6I A1615      10.941  64.822  30.419  1.00 14.72           O  
HETATM 2257  C30 L6I A1615      10.833  66.182  30.695  1.00 14.39           C  
HETATM 2258  C31 L6I A1615       9.852  66.905  30.029  1.00 15.43           C  
HETATM 2259  C32 L6I A1615       9.711  68.259  30.275  1.00 14.55           C  
HETATM 2260  C33 L6I A1615      10.541  68.894  31.180  1.00 15.32           C  
HETATM 2261  C34 L6I A1615      11.522  68.179  31.848  1.00 16.92           C  
HETATM 2262  C35 L6I A1615      11.671  66.815  31.607  1.00 14.52           C  
HETATM 2263  S36 L6I A1615      12.919  65.898  32.455  1.00 14.00           S  
HETATM 2264  O37 L6I A1615      12.284  64.840  33.177  1.00 14.33           O  
HETATM 2265  O38 L6I A1615      13.746  66.814  33.181  1.00 17.38           O  
HETATM 2266  C39 L6I A1615      16.019  65.038  28.606  1.00 12.12           C  
HETATM 2267  H1  L6I A1615      13.744  66.362  23.806  1.00 20.41           H  
HETATM 2268  H4  L6I A1615      15.469  65.086  24.751  1.00 17.08           H  
HETATM 2269  H6  L6I A1615      15.740  61.862  27.159  1.00 16.08           H  
HETATM 2270  H11 L6I A1615      10.602  62.969  24.242  1.00 21.64           H  
HETATM 2271  H13 L6I A1615      17.800  63.285  26.486  1.00 14.10           H  
HETATM 2272  H14 L6I A1615      17.187  65.992  25.900  1.00 15.20           H  
HETATM 2273  H19 L6I A1615      18.872  63.511  28.584  1.00 12.17           H  
HETATM 2274  H20 L6I A1615      18.764  63.995  30.849  1.00 12.23           H  
HETATM 2275  H22 L6I A1615      16.829  66.209  32.425  1.00 12.44           H  
HETATM 2276  H24 L6I A1615      15.018  66.839  31.023  1.00 13.67           H  
HETATM 2277  H26 L6I A1615      13.950  63.608  30.077  1.00 14.10           H  
HETATM 2278  H1A L6I A1615      14.491  65.538  22.662  1.00 20.41           H  
HETATM 2279  H27 L6I A1615      12.353  65.106  29.052  1.00 15.83           H  
HETATM 2280  H1B L6I A1615      12.996  66.045  22.433  1.00 20.72           H  
HETATM 2281  H28 L6I A1615      11.223  62.520  29.404  1.00 17.96           H  
HETATM 2282  H31 L6I A1615       9.285  66.473  29.411  1.00 14.98           H  
HETATM 2283  H32 L6I A1615       9.046  68.751  29.824  1.00 14.99           H  
HETATM 2284  H33 L6I A1615      10.440  69.814  31.341  1.00 15.54           H  
HETATM 2285  H34 L6I A1615      12.087  68.614  32.465  1.00 15.83           H  
HETATM 2286  H39 L6I A1615      15.319  65.303  28.034  1.00 12.68           H  
HETATM 2287 H11A L6I A1615      11.476  62.426  23.022  1.00 21.61           H  
HETATM 2288 H11B L6I A1615      10.534  61.428  23.837  1.00 21.60           H  
HETATM 2289 H14A L6I A1615      18.631  65.465  26.273  1.00 14.75           H  
HETATM 2290 H22A L6I A1615      16.169  64.783  32.696  1.00 12.54           H  
HETATM 2291 H22B L6I A1615      17.755  64.942  32.709  1.00 12.48           H  
HETATM 2292 H24A L6I A1615      14.215  66.440  29.714  1.00 14.03           H  
HETATM 2293 H26A L6I A1615      12.935  63.408  31.270  1.00 14.05           H  
HETATM 2294 H28A L6I A1615      11.034  63.467  28.135  1.00 17.96           H  
HETATM 2295 H28B L6I A1615      12.446  62.777  28.412  1.00 17.81           H  
HETATM 2296 CL    CL A1616      14.198  70.155  30.218  1.00 28.04          CL  
HETATM 2297  O   HOH A2001      19.926  50.045  54.260  1.00 40.70           O  
HETATM 2298  O   HOH A2002      24.129  50.317  61.580  1.00 49.95           O  
HETATM 2299  O   HOH A2003      12.032  63.453  43.675  1.00 13.27           O  
HETATM 2300  O   HOH A2004       4.504  66.333  29.887  1.00 45.47           O  
HETATM 2301  O   HOH A2005       2.892  67.264  39.147  1.00 20.00           O  
HETATM 2302  O   HOH A2006       4.317  65.207  32.567  1.00 29.46           O  
HETATM 2303  O   HOH A2007       2.203  69.570  31.472  1.00 44.32           O  
HETATM 2304  O   HOH A2008       3.120  69.575  40.976  1.00 38.50           O  
HETATM 2305  O   HOH A2009       5.482  71.286  41.330  1.00 31.15           O  
HETATM 2306  O   HOH A2010       7.281  74.049  38.763  1.00 21.96           O  
HETATM 2307  O   HOH A2011       6.459  69.977  43.803  1.00 23.58           O  
HETATM 2308  O   HOH A2012       5.459  70.058  46.477  1.00 23.02           O  
HETATM 2309  O   HOH A2013       6.282  73.252  44.538  1.00 36.66           O  
HETATM 2310  O   HOH A2014       3.655  65.067  40.856  1.00 15.79           O  
HETATM 2311  O   HOH A2015       2.817  68.357  43.667  1.00 28.31           O  
HETATM 2312  O   HOH A2016       9.283  66.978  49.746  1.00 16.49           O  
HETATM 2313  O   HOH A2017       8.996  58.630  45.844  1.00 17.13           O  
HETATM 2314  O   HOH A2018       5.340  61.282  50.045  1.00 31.61           O  
HETATM 2315  O   HOH A2019      12.492  55.906  54.269  1.00 19.96           O  
HETATM 2316  O   HOH A2020      17.256  51.589  58.670  1.00 33.40           O  
HETATM 2317  O   HOH A2021      13.297  55.136  56.951  1.00 42.41           O  
HETATM 2318  O   HOH A2022      16.048  45.490  50.295  1.00 31.25           O  
HETATM 2319  O   HOH A2023      11.893  45.837  51.638  1.00 44.32           O  
HETATM 2320  O   HOH A2024      19.426  48.695  58.987  1.00 39.62           O  
HETATM 2321  O   HOH A2025       9.296  46.305  56.570  1.00 35.56           O  
HETATM 2322  O   HOH A2026      12.372  48.994  60.092  1.00 40.14           O  
HETATM 2323  O   HOH A2027       8.472  49.383  49.154  1.00 40.79           O  
HETATM 2324  O   HOH A2028       6.449  52.071  50.628  1.00 43.38           O  
HETATM 2325  O   HOH A2029       6.174  54.005  52.914  1.00 27.90           O  
HETATM 2326  O   HOH A2030       7.406  56.332  56.196  1.00 40.14           O  
HETATM 2327  O   HOH A2031       5.805  58.785  51.596  1.00 44.23           O  
HETATM 2328  O   HOH A2032       6.294  60.860  54.589  1.00 29.85           O  
HETATM 2329  O   HOH A2033       6.025  63.698  55.559  1.00 41.95           O  
HETATM 2330  O   HOH A2034       9.265  64.114  57.648  1.00 43.41           O  
HETATM 2331  O   HOH A2035       7.121  68.740  52.581  1.00 32.10           O  
HETATM 2332  O   HOH A2036       9.363  67.829  55.999  1.00 30.47           O  
HETATM 2333  O   HOH A2037       8.498  71.126  52.618  1.00 31.58           O  
HETATM 2334  O   HOH A2038      13.009  74.310  51.898  1.00 37.21           O  
HETATM 2335  O   HOH A2039       7.311  73.782  48.587  1.00 32.85           O  
HETATM 2336  O   HOH A2040      16.568  73.926  48.010  1.00 18.55           O  
HETATM 2337  O   HOH A2041       8.298  76.672  45.434  1.00 36.09           O  
HETATM 2338  O   HOH A2042      10.627  79.329  45.017  1.00 31.99           O  
HETATM 2339  O   HOH A2043      18.060  75.694  49.564  1.00 20.77           O  
HETATM 2340  O   HOH A2044      18.285  82.100  47.805  1.00 46.57           O  
HETATM 2341  O   HOH A2045      15.921  74.330  45.011  1.00 18.00           O  
HETATM 2342  O   HOH A2046      15.299  75.404  39.745  1.00 21.37           O  
HETATM 2343  O   HOH A2047      17.487  76.441  44.168  1.00 17.33           O  
HETATM 2344  O   HOH A2048      14.468  70.119  33.261  1.00 15.26           O  
HETATM 2345  O   HOH A2049      18.482  65.040  35.667  1.00 10.01           O  
HETATM 2346  O   HOH A2050      20.473  62.904  37.930  1.00 15.96           O  
HETATM 2347  O   HOH A2051      21.433  62.580  40.427  1.00 10.38           O  
HETATM 2348  O   HOH A2052      24.380  62.164  40.345  1.00 17.68           O  
HETATM 2349  O   HOH A2053      25.564  61.127  42.886  1.00 35.67           O  
HETATM 2350  O   HOH A2054      27.518  61.391  45.537  1.00 27.12           O  
HETATM 2351  O   HOH A2055      30.073  60.966  47.104  1.00 36.14           O  
HETATM 2352  O   HOH A2056      29.710  68.920  52.509  1.00 19.88           O  
HETATM 2353  O   HOH A2057      29.283  61.496  52.984  1.00 28.03           O  
HETATM 2354  O   HOH A2058      32.431  62.779  51.378  1.00 30.76           O  
HETATM 2355  O   HOH A2059      30.327  67.544  56.969  1.00 44.47           O  
HETATM 2356  O   HOH A2060      28.159  72.680  52.565  1.00 25.38           O  
HETATM 2357  O   HOH A2061      12.201  72.179  29.597  1.00 34.53           O  
HETATM 2358  O   HOH A2062      17.799  74.131  29.275  1.00 14.22           O  
HETATM 2359  O   HOH A2063      16.492  74.591  27.025  1.00 26.20           O  
HETATM 2360  O   HOH A2064      14.620  78.706  27.851  1.00 31.68           O  
HETATM 2361  O   HOH A2065      15.260  77.707  38.233  1.00 19.81           O  
HETATM 2362  O   HOH A2066      10.634  79.412  36.441  1.00 29.01           O  
HETATM 2363  O   HOH A2067       7.815  77.731  40.922  1.00 27.70           O  
HETATM 2364  O   HOH A2068      12.194  79.474  39.490  1.00 37.98           O  
HETATM 2365  O   HOH A2069      12.873  80.315  29.326  1.00 20.53           O  
HETATM 2366  O   HOH A2070      13.025  82.397  33.179  1.00 36.77           O  
HETATM 2367  O   HOH A2071      17.229  76.356  41.398  1.00 16.08           O  
HETATM 2368  O   HOH A2072      17.183  78.898  40.409  1.00 34.03           O  
HETATM 2369  O   HOH A2073      19.628  79.596  39.464  1.00 11.94           O  
HETATM 2370  O   HOH A2074      21.252  80.754  41.604  1.00 22.17           O  
HETATM 2371  O   HOH A2075      23.032  78.529  44.586  1.00 13.00           O  
HETATM 2372  O   HOH A2076      20.504  78.438  45.857  1.00 17.54           O  
HETATM 2373  O   HOH A2077      21.077  72.978  55.497  1.00 24.97           O  
HETATM 2374  O   HOH A2078      23.448  71.840  55.034  1.00 39.81           O  
HETATM 2375  O   HOH A2079      23.327  72.453  59.240  1.00 40.89           O  
HETATM 2376  O   HOH A2080      15.516  71.496  62.494  1.00 41.93           O  
HETATM 2377  O   HOH A2081      20.621  72.794  58.406  1.00 32.31           O  
HETATM 2378  O   HOH A2082      12.967  72.684  56.595  1.00 28.25           O  
HETATM 2379  O   HOH A2083      11.996  69.779  59.960  1.00 44.80           O  
HETATM 2380  O   HOH A2084      14.483  73.847  54.271  1.00 25.20           O  
HETATM 2381  O   HOH A2085      23.044  79.387  53.187  1.00 33.13           O  
HETATM 2382  O   HOH A2086      24.053  81.179  50.261  1.00 43.73           O  
HETATM 2383  O   HOH A2087      27.006  77.338  52.790  1.00 46.19           O  
HETATM 2384  O   HOH A2088      23.537  81.634  46.807  1.00 29.84           O  
HETATM 2385  O   HOH A2089      26.693  81.188  48.999  1.00 36.70           O  
HETATM 2386  O   HOH A2090      26.539  82.644  44.421  1.00 28.27           O  
HETATM 2387  O   HOH A2091      30.371  80.934  41.166  1.00 38.81           O  
HETATM 2388  O   HOH A2092      23.586  82.753  44.116  1.00 40.84           O  
HETATM 2389  O   HOH A2093      29.056  83.892  36.463  1.00 37.58           O  
HETATM 2390  O   HOH A2094      31.154  79.317  32.754  1.00 23.62           O  
HETATM 2391  O   HOH A2095      16.751  68.400  23.857  1.00 20.61           O  
HETATM 2392  O   HOH A2096      14.309  68.134  27.643  1.00 32.29           O  
HETATM 2393  O   HOH A2097      18.674  70.633  23.652  1.00 25.05           O  
HETATM 2394  O   HOH A2098      18.222  73.270  25.138  1.00 37.62           O  
HETATM 2395  O   HOH A2099      20.472  65.467  33.840  1.00 12.42           O  
HETATM 2396  O   HOH A2100      22.582  63.705  36.295  1.00 10.73           O  
HETATM 2397  O   HOH A2101      24.873  63.093  37.778  1.00 11.57           O  
HETATM 2398  O   HOH A2102      27.684  61.407  40.890  1.00 21.93           O  
HETATM 2399  O   HOH A2103      30.127  61.030  42.411  1.00 20.39           O  
HETATM 2400  O   HOH A2104      33.006  59.751  44.576  1.00 26.24           O  
HETATM 2401  O   HOH A2105      39.007  67.010  43.492  1.00 27.76           O  
HETATM 2402  O   HOH A2106      34.958  62.585  48.348  1.00 31.22           O  
HETATM 2403  O   HOH A2107      37.191  60.651  45.704  1.00 31.92           O  
HETATM 2404  O   HOH A2108      39.360  68.102  50.005  1.00 44.39           O  
HETATM 2405  O   HOH A2109      44.319  63.249  44.457  1.00 33.14           O  
HETATM 2406  O   HOH A2110      34.626  68.583  51.149  1.00 24.15           O  
HETATM 2407  O   HOH A2111      36.416  72.112  50.037  1.00 22.17           O  
HETATM 2408  O   HOH A2112      37.170  69.645  50.852  1.00 38.60           O  
HETATM 2409  O   HOH A2113      42.239  69.775  44.597  1.00 40.74           O  
HETATM 2410  O   HOH A2114      15.962  78.048  23.681  1.00 30.12           O  
HETATM 2411  O   HOH A2115      17.712  80.045  24.343  1.00 18.97           O  
HETATM 2412  O   HOH A2116      21.180  74.995  19.904  1.00 39.65           O  
HETATM 2413  O   HOH A2117      25.406  75.048  21.884  1.00 19.99           O  
HETATM 2414  O   HOH A2118      28.868  77.347  27.696  1.00 23.08           O  
HETATM 2415  O   HOH A2119      30.657  75.397  27.422  1.00 16.83           O  
HETATM 2416  O   HOH A2120      31.385  74.510  23.912  1.00 24.60           O  
HETATM 2417  O   HOH A2121      35.129  72.722  24.720  1.00 33.75           O  
HETATM 2418  O   HOH A2122      33.543  75.705  27.279  1.00 28.74           O  
HETATM 2419  O   HOH A2123      30.255  77.862  30.355  1.00 20.76           O  
HETATM 2420  O   HOH A2124      35.225  74.490  31.419  1.00 12.49           O  
HETATM 2421  O   HOH A2125      32.858  78.688  38.433  1.00 21.43           O  
HETATM 2422  O   HOH A2126      37.294  74.533  42.540  1.00 40.55           O  
HETATM 2423  O   HOH A2127      41.541  69.724  38.726  1.00 38.41           O  
HETATM 2424  O   HOH A2128      39.495  74.462  40.579  1.00 43.91           O  
HETATM 2425  O   HOH A2129       3.987  63.975  28.147  1.00 48.15           O  
HETATM 2426  O   HOH A2130       0.084  66.621  38.640  1.00 37.93           O  
HETATM 2427  O   HOH A2131      29.828  74.842  51.570  1.00 33.92           O  
HETATM 2428  O   HOH A2132       5.339  75.380  40.589  1.00 35.19           O  
HETATM 2429  O   HOH A2133       1.377  63.398  40.640  1.00 22.07           O  
HETATM 2430  O   HOH A2134      32.906  72.124  54.202  1.00 37.63           O  
HETATM 2431  O   HOH A2135       2.920  59.992  49.306  1.00 33.30           O  
HETATM 2432  O   HOH A2136      15.708  42.438  50.311  1.00 31.48           O  
HETATM 2433  O   HOH A2137      18.751  46.257  50.971  1.00 35.30           O  
HETATM 2434  O   HOH A2138       4.256  56.397  50.626  1.00 42.27           O  
HETATM 2435  O   HOH A2139      31.639  82.106  46.302  1.00 24.69           O  
HETATM 2436  O   HOH A2140       4.342  65.485  54.070  1.00 43.74           O  
HETATM 2437  O   HOH A2141       8.895  70.545  55.420  1.00 31.70           O  
HETATM 2438  O   HOH A2142      36.112  82.617  44.173  1.00 40.18           O  
HETATM 2439  O   HOH A2143      34.407  83.440  48.179  1.00 40.44           O  
HETATM 2440  O   HOH A2144      11.237  80.635  42.418  1.00 44.41           O  
HETATM 2441  O   HOH A2145       8.236  80.709  46.278  1.00 36.17           O  
HETATM 2442  O   HOH A2146      31.936  80.745  43.672  1.00 21.54           O  
HETATM 2443  O   HOH A2147      17.732  79.029  45.125  1.00 27.28           O  
HETATM 2444  O   HOH A2148      36.669  80.038  37.491  1.00 30.55           O  
HETATM 2445  O   HOH A2149      41.683  74.900  36.717  1.00 49.67           O  
HETATM 2446  O   HOH A2150      27.456  57.989  44.271  1.00 41.73           O  
HETATM 2447  O   HOH A2151      32.976  60.665  47.315  1.00 33.38           O  
HETATM 2448  O   HOH A2152      32.628  69.036  53.145  1.00 27.52           O  
HETATM 2449  O   HOH A2153      29.671  59.797  50.646  1.00 36.64           O  
HETATM 2450  O   HOH A2154      33.376  66.891  55.055  1.00 42.14           O  
HETATM 2451  O   HOH A2155      41.237  75.425  33.791  1.00 30.36           O  
HETATM 2452  O   HOH A2156      39.715  70.738  27.392  1.00 18.36           O  
HETATM 2453  O   HOH A2157      34.395  66.607  19.299  1.00 38.33           O  
HETATM 2454  O   HOH A2158      33.354  69.993  20.777  1.00 37.71           O  
HETATM 2455  O   HOH A2159      37.197  68.934  20.994  1.00 34.69           O  
HETATM 2456  O   HOH A2160      14.861  80.083  39.435  1.00 36.42           O  
HETATM 2457  O   HOH A2161      15.365  82.879  39.196  1.00 40.77           O  
HETATM 2458  O   HOH A2162      32.185  63.109  21.308  1.00 23.12           O  
HETATM 2459  O   HOH A2163      30.554  69.112  20.913  1.00 21.92           O  
HETATM 2460  O   HOH A2164      32.952  72.672  21.874  1.00 43.96           O  
HETATM 2461  O   HOH A2165      29.529  77.740  18.586  1.00 46.64           O  
HETATM 2462  O   HOH A2166      32.526  76.712  22.435  1.00 45.62           O  
HETATM 2463  O   HOH A2167      17.092  80.804  42.971  1.00 30.39           O  
HETATM 2464  O   HOH A2168      19.693  81.909  43.606  1.00 37.23           O  
HETATM 2465  O   HOH A2169      20.633  81.168  46.378  1.00 32.47           O  
HETATM 2466  O   HOH A2170      25.316  71.864  57.099  1.00 45.35           O  
HETATM 2467  O   HOH A2171      23.636  59.932  29.186  1.00 14.07           O  
HETATM 2468  O   HOH A2172      22.811  61.942  34.104  1.00 22.87           O  
HETATM 2469  O   HOH A2173      25.521  60.653  36.600  1.00 14.53           O  
HETATM 2470  O   HOH A2174      27.874  59.128  39.566  1.00 21.38           O  
HETATM 2471  O   HOH A2175      21.252  79.746  55.388  1.00 42.80           O  
HETATM 2472  O   HOH A2176      24.612  78.055  55.394  1.00 47.69           O  
HETATM 2473  O   HOH A2177      25.901  80.791  56.079  1.00 49.86           O  
HETATM 2474  O   HOH A2178      30.257  58.073  40.742  1.00 22.12           O  
HETATM 2475  O   HOH A2179      32.864  55.801  42.991  1.00 36.93           O  
HETATM 2476  O   HOH A2180      31.980  81.314  38.981  1.00 43.00           O  
HETATM 2477  O   HOH A2181      38.987  55.018  36.613  1.00 10.35           O  
HETATM 2478  O   HOH A2182      33.263  78.570  30.506  1.00 39.76           O  
HETATM 2479  O   HOH A2183      30.665  82.123  32.089  1.00 33.82           O  
HETATM 2480  O   HOH A2184      36.663  54.152  42.777  1.00 25.50           O  
HETATM 2481  O   HOH A2185      37.231  57.520  43.481  1.00 20.30           O  
HETATM 2482  O   HOH A2186      42.569  56.582  43.557  1.00 18.52           O  
HETATM 2483  O   HOH A2187      41.614  54.098  36.872  1.00 18.96           O  
HETATM 2484  O   HOH A2188      41.480  62.948  41.780  1.00 28.72           O  
HETATM 2485  O   HOH A2189      42.852  56.879  46.749  1.00 29.72           O  
HETATM 2486  O   HOH A2190      44.998  62.271  48.156  1.00 17.98           O  
HETATM 2487  O   HOH A2191      16.850  75.384  22.740  1.00 31.53           O  
HETATM 2488  O   HOH A2192      20.765  63.001  32.431  1.00 23.88           O  
HETATM 2489  O   HOH A2193      34.634  57.464  44.392  1.00 41.90           O  
HETATM 2490  O   HOH A2194      34.782  56.193  47.062  1.00 44.47           O  
HETATM 2491  O   HOH A2195      37.251  62.008  50.084  1.00 47.76           O  
HETATM 2492  O   HOH A2196      34.650  65.831  52.511  1.00 37.46           O  
HETATM 2493  O   HOH A2197      34.596  58.968  49.586  1.00 42.25           O  
HETATM 2494  O   HOH A2198      40.741  56.141  32.504  1.00 19.40           O  
HETATM 2495  O   HOH A2199      23.320  73.564  18.673  1.00 37.57           O  
HETATM 2496  O   HOH A2200      27.138  65.645  16.240  1.00 33.34           O  
HETATM 2497  O   HOH A2201      27.358  68.643  15.948  1.00 43.43           O  
HETATM 2498  O   HOH A2202      29.972  66.899  19.161  1.00 30.62           O  
HETATM 2499  O   HOH A2203      35.220  76.652  29.761  1.00 23.81           O  
HETATM 2500  O   HOH A2204      34.051  80.870  36.950  1.00 41.45           O  
HETATM 2501  O   HOH A2205      42.670  72.433  38.118  1.00 44.38           O  
HETATM 2502  O   HOH A2206      18.581  67.635  16.710  1.00 43.24           O  
HETATM 2503  O   HOH A2207      21.566  72.005  15.182  1.00 46.75           O  
HETATM 2504  O   HOH A2208      21.451  61.576  17.203  1.00 29.54           O  
HETATM 2505  O   HOH A2209      26.176  60.434  17.351  1.00 32.18           O  
HETATM 2506  O   HOH A2210      18.684  62.339  17.093  1.00 27.64           O  
HETATM 2507  O   HOH A2211      38.868  71.537  24.986  1.00 36.98           O  
HETATM 2508  O   HOH A2212      41.505  72.969  28.251  1.00 35.71           O  
HETATM 2509  O   HOH A2213      41.606  69.806  23.004  1.00 43.64           O  
HETATM 2510  O   HOH A2214      28.959  59.949  19.810  1.00 20.87           O  
HETATM 2511  O   HOH A2215      27.491  57.882  17.538  1.00 41.76           O  
HETATM 2512  O   HOH A2216      31.822  57.942  18.838  1.00 28.06           O  
HETATM 2513  O   HOH A2217      26.525  53.228  18.504  1.00 37.54           O  
HETATM 2514  O   HOH A2218      31.256  54.265  17.558  1.00 36.38           O  
HETATM 2515  O   HOH A2219      30.623  52.076  19.476  1.00 22.70           O  
HETATM 2516  O   HOH A2220      37.721  71.290  22.437  1.00 45.34           O  
HETATM 2517  O   HOH A2221      33.766  61.472  19.606  1.00 28.69           O  
HETATM 2518  O   HOH A2222      31.228  64.444  19.173  1.00 31.28           O  
HETATM 2519  O   HOH A2223      28.595  70.926  18.752  1.00 44.02           O  
HETATM 2520  O   HOH A2224      34.103  57.976  22.997  1.00 13.98           O  
HETATM 2521  O   HOH A2225      34.188  53.442  43.902  1.00 36.70           O  
HETATM 2522  O   HOH A2226      38.943  56.005  44.856  1.00 35.64           O  
HETATM 2523  O   HOH A2227      33.207  53.601  46.634  1.00 43.18           O  
HETATM 2524  O   HOH A2228      42.770  63.128  49.639  1.00 35.52           O  
HETATM 2525  O   HOH A2229      41.275  58.543  28.501  1.00 27.64           O  
HETATM 2526  O   HOH A2230      27.833  62.699  16.453  1.00 41.07           O  
HETATM 2527  O   HOH A2231      31.184  68.169  16.739  1.00 41.83           O  
HETATM 2528  O   HOH A2232      44.509  66.599  41.380  1.00 39.26           O  
HETATM 2529  O   HOH A2233      44.134  62.868  41.251  1.00 17.47           O  
HETATM 2530  O   HOH A2234      47.246  71.076  35.695  1.00 45.87           O  
HETATM 2531  O   HOH A2235      51.501  66.705  34.254  1.00 39.14           O  
HETATM 2532  O   HOH A2236      29.837  62.077  18.335  1.00 33.83           O  
HETATM 2533  O   HOH A2237      34.125  58.500  20.299  1.00 20.53           O  
HETATM 2534  O   HOH A2238      31.892  60.558  17.137  1.00 44.78           O  
HETATM 2535  O   HOH A2239      34.513  59.100  15.571  1.00 51.35           O  
HETATM 2536  O   HOH A2240      43.333  70.740  29.231  1.00 23.40           O  
HETATM 2537  O   HOH A2241      45.799  73.336  31.933  1.00 37.41           O  
HETATM 2538  O   HOH A2242      41.498  55.622  27.826  1.00 26.55           O  
HETATM 2539  O   HOH A2243      45.917  69.654  28.443  1.00 41.31           O  
HETATM 2540  O   HOH A2244      42.573  68.172  25.302  1.00 39.23           O  
HETATM 2541  O   HOH A2245      41.934  65.102  22.717  1.00 44.62           O  
HETATM 2542  O   HOH A2246      41.503  68.827  28.016  1.00 15.77           O  
HETATM 2543  O   HOH A2247      43.293  65.368  25.380  1.00 45.94           O  
HETATM 2544  O   HOH A2248      38.334  54.036  20.902  1.00 41.62           O  
HETATM 2545  O   HOH A2249      36.182  55.127  18.500  1.00 45.35           O  
HETATM 2546  O   HOH A2250      45.186  57.187  27.608  1.00 43.95           O  
HETATM 2547  O   HOH A2251      34.453  50.413  20.018  1.00 36.60           O  
HETATM 2548  O   HOH A2252      41.048  62.247  23.383  1.00 18.44           O  
HETATM 2549  O   HOH A2253      42.001  59.133  23.931  1.00 41.84           O  
HETATM 2550  O   HOH A2254      19.625  51.040  21.086  1.00 29.51           O  
HETATM 2551  O   HOH A2255      37.825  56.916  21.453  1.00 33.69           O  
HETATM 2552  O   HOH A2256      39.368  53.952  26.639  1.00 16.52           O  
HETATM 2553  O   HOH A2257      39.937  53.676  23.430  1.00 51.04           O  
HETATM 2554  O   HOH A2258      32.448  49.966  22.102  1.00 22.03           O  
HETATM 2555  O   HOH A2259      32.393  46.116  22.821  1.00 31.26           O  
HETATM 2556  O   HOH A2260      22.694  53.222  19.289  1.00 18.95           O  
HETATM 2557  O   HOH A2261      20.487  53.778  20.924  1.00 27.77           O  
HETATM 2558  O   HOH A2262      16.744  50.473  20.326  1.00 37.88           O  
HETATM 2559  O   HOH A2263      20.373  44.429  25.648  1.00 29.80           O  
HETATM 2560  O   HOH A2264      21.232  45.985  23.257  1.00 32.66           O  
HETATM 2561  O   HOH A2265      19.177  60.847  33.618  1.00 25.05           O  
HETATM 2562  O   HOH A2266      23.185  59.357  35.971  1.00 15.15           O  
HETATM 2563  O   HOH A2267      25.435  57.754  39.935  1.00 23.71           O  
HETATM 2564  O   HOH A2268      28.415  55.231  41.421  1.00 26.80           O  
HETATM 2565  O   HOH A2269      30.024  52.044  43.809  1.00 25.08           O  
HETATM 2566  O   HOH A2270      20.112  39.335  29.412  1.00 50.76           O  
HETATM 2567  O   HOH A2271      30.118  45.325  38.505  1.00 21.56           O  
HETATM 2568  O   HOH A2272      17.319  39.432  30.553  1.00 35.31           O  
HETATM 2569  O   HOH A2273      15.559  40.043  28.316  1.00 39.11           O  
HETATM 2570  O   HOH A2274      31.615  49.466  44.243  1.00 25.28           O  
HETATM 2571  O   HOH A2275      33.785  50.844  43.055  1.00 27.08           O  
HETATM 2572  O   HOH A2276      37.440  49.893  41.607  1.00 37.95           O  
HETATM 2573  O   HOH A2277      34.632  44.966  38.533  1.00 34.30           O  
HETATM 2574  O   HOH A2278      38.442  45.433  36.087  1.00 30.07           O  
HETATM 2575  O   HOH A2279      28.625  55.508  45.374  1.00 41.81           O  
HETATM 2576  O   HOH A2280       8.128  63.632  22.794  1.00 42.97           O  
HETATM 2577  O   HOH A2281       1.290  59.448  25.085  1.00 46.53           O  
HETATM 2578  O   HOH A2282      11.135  60.597  20.155  1.00 37.54           O  
HETATM 2579  O   HOH A2283      13.674  63.892  19.860  1.00 38.26           O  
HETATM 2580  O   HOH A2284       1.911  61.747  30.864  1.00 51.80           O  
HETATM 2581  O   HOH A2285      16.411  52.716  18.555  1.00 30.94           O  
HETATM 2582  O   HOH A2286      11.215  53.091  22.791  1.00 32.07           O  
HETATM 2583  O   HOH A2287       9.042  54.974  18.144  1.00 46.47           O  
HETATM 2584  O   HOH A2288      14.636  50.616  22.234  1.00 32.32           O  
HETATM 2585  O   HOH A2289      10.080  52.756  25.340  1.00 29.15           O  
HETATM 2586  O   HOH A2290       8.841  55.528  22.564  1.00 32.26           O  
HETATM 2587  O   HOH A2291       9.016  59.103  22.556  1.00 28.79           O  
HETATM 2588  O   HOH A2292       7.263  46.431  43.913  1.00 39.39           O  
HETATM 2589  O   HOH A2293       2.695  55.032  47.200  1.00 50.31           O  
HETATM 2590  O   HOH A2294      16.711  49.257  24.531  1.00 23.58           O  
HETATM 2591  O   HOH A2295      17.624  45.428  25.094  1.00 24.11           O  
HETATM 2592  O   HOH A2296      14.477  46.974  23.227  1.00 36.77           O  
HETATM 2593  O   HOH A2297      11.953  46.053  28.641  1.00 36.48           O  
HETATM 2594  O   HOH A2298       0.871  61.064  39.320  1.00 24.99           O  
HETATM 2595  O   HOH A2299      19.462  49.763  23.597  1.00 30.28           O  
HETATM 2596  O   HOH A2300      21.285  45.338  28.073  1.00 13.28           O  
HETATM 2597  O   HOH A2301      33.298  45.514  29.773  1.00 21.44           O  
HETATM 2598  O   HOH A2302      32.391  43.883  31.886  1.00 22.26           O  
HETATM 2599  O   HOH A2303      26.939  41.195  36.167  1.00 20.51           O  
HETATM 2600  O   HOH A2304      30.291  39.613  35.994  1.00 43.76           O  
HETATM 2601  O   HOH A2305      40.229  53.974  30.618  1.00 27.64           O  
HETATM 2602  O   HOH A2306      35.751  43.791  30.229  1.00 30.12           O  
HETATM 2603  O   HOH A2307      34.489  43.332  33.862  1.00 33.18           O  
HETATM 2604  O   HOH A2308      39.471  43.246  33.954  1.00 43.79           O  
HETATM 2605  O   HOH A2309      44.870  48.341  32.407  1.00 38.39           O  
HETATM 2606  O   HOH A2310      44.484  51.140  35.535  1.00 29.66           O  
HETATM 2607  O   HOH A2311      41.058  44.894  25.973  1.00 31.97           O  
HETATM 2608  O   HOH A2312      39.659  48.288  24.168  1.00 46.42           O  
HETATM 2609  O   HOH A2313      44.187  54.888  24.374  1.00 48.17           O  
HETATM 2610  O   HOH A2314      33.961  48.348  23.751  1.00 17.19           O  
HETATM 2611  O   HOH A2315      32.545  43.008  25.336  1.00 36.74           O  
HETATM 2612  O   HOH A2316      27.673  40.437  30.724  1.00 39.17           O  
HETATM 2613  O   HOH A2317      22.480  41.448  27.622  1.00 29.31           O  
HETATM 2614  O   HOH A2318      23.448  39.764  29.899  1.00 35.60           O  
HETATM 2615  O   HOH A2319      16.417  41.473  32.385  1.00 28.85           O  
HETATM 2616  O   HOH A2320      13.790  43.218  30.210  1.00 31.18           O  
HETATM 2617  O   HOH A2321      10.188  43.052  30.794  1.00 41.69           O  
HETATM 2618  O   HOH A2322       7.900  50.623  30.830  1.00 31.25           O  
HETATM 2619  O   HOH A2323       6.197  49.118  37.604  1.00 30.70           O  
HETATM 2620  O   HOH A2324       9.471  49.348  28.780  1.00 21.12           O  
HETATM 2621  O   HOH A2325      13.995  60.122  37.103  1.00 17.27           O  
HETATM 2622  O   HOH A2326      17.535  62.437  35.958  1.00 14.68           O  
HETATM 2623  O   HOH A2327      20.472  60.374  36.756  0.40 11.04           O  
HETATM 2624  O   HOH A2328      21.082  59.748  38.124  0.60 18.45           O  
HETATM 2625  O   HOH A2329      23.717  58.860  42.962  1.00 25.26           O  
HETATM 2626  O   HOH A2330      23.322  59.647  39.783  1.00 24.47           O  
HETATM 2627  O   HOH A2331      25.762  56.007  45.945  1.00 37.22           O  
HETATM 2628  O   HOH A2332      25.938  56.185  42.374  1.00 23.96           O  
HETATM 2629  O   HOH A2333      20.281  47.685  48.932  1.00 25.79           O  
HETATM 2630  O   HOH A2334      21.806  45.191  49.116  1.00 34.93           O  
HETATM 2631  O   HOH A2335      24.057  43.448  48.105  1.00 33.91           O  
HETATM 2632  O   HOH A2336      28.321  47.126  51.368  1.00 40.71           O  
HETATM 2633  O   HOH A2337      18.980  43.246  47.930  1.00 44.06           O  
HETATM 2634  O   HOH A2338       7.426  61.131  24.013  1.00 34.59           O  
HETATM 2635  O   HOH A2339       3.590  61.320  23.601  1.00 39.99           O  
HETATM 2636  O   HOH A2340       2.532  56.860  24.394  1.00 24.18           O  
HETATM 2637  O   HOH A2341       0.078  58.015  28.111  1.00 36.95           O  
HETATM 2638  O   HOH A2342       0.444  55.432  33.130  1.00 33.74           O  
HETATM 2639  O   HOH A2343       2.729  59.605  32.834  1.00 17.82           O  
HETATM 2640  O   HOH A2344       3.991  55.595  36.964  1.00 38.87           O  
HETATM 2641  O   HOH A2345       2.594  58.805  35.620  1.00 32.75           O  
HETATM 2642  O   HOH A2346       6.034  52.782  36.483  1.00 21.20           O  
HETATM 2643  O   HOH A2347       4.255  50.538  39.206  1.00 41.26           O  
HETATM 2644  O   HOH A2348       3.133  55.557  42.700  1.00 25.43           O  
HETATM 2645  O   HOH A2349       2.671  57.135  39.428  1.00 42.55           O  
HETATM 2646  O   HOH A2350      17.870  42.027  41.180  1.00 24.14           O  
HETATM 2647  O   HOH A2351      23.160  36.899  44.183  1.00 34.75           O  
HETATM 2648  O   HOH A2352      18.565  38.251  33.776  1.00 33.03           O  
HETATM 2649  O   HOH A2353      16.771  40.532  34.945  1.00 23.29           O  
HETATM 2650  O   HOH A2354      10.706  41.957  39.688  1.00 31.10           O  
HETATM 2651  O   HOH A2355       8.635  44.080  36.406  1.00 36.30           O  
HETATM 2652  O   HOH A2356       5.719  48.642  45.493  1.00 39.95           O  
HETATM 2653  O   HOH A2357       5.352  53.881  47.307  1.00 31.29           O  
HETATM 2654  O   HOH A2358       0.580  59.129  41.739  1.00 45.92           O  
HETATM 2655  O   HOH A2359       5.415  63.031  40.483  1.00 14.91           O  
HETATM 2656  O   HOH A2360       2.950  60.479  37.875  1.00 28.25           O  
HETATM 2657  O   HOH A2361      25.321  58.864  46.779  1.00 22.89           O  
HETATM 2658  O   HOH A2362      26.913  59.796  53.728  1.00 44.66           O  
HETATM 2659  O   HOH A2363      14.160  57.445  58.575  1.00 34.16           O  
CONECT 2228 2229 2267 2278 2280
CONECT 2229 2228 2230
CONECT 2230 2229 2231 2239
CONECT 2231 2230 2232 2268
CONECT 2232 2231 2233 2240
CONECT 2233 2232 2234 2269
CONECT 2234 2233 2235 2239
CONECT 2235 2234 2236
CONECT 2236 2235 2237
CONECT 2237 2236 2238 2239
CONECT 2238 2237 2270 2287 2288
CONECT 2239 2230 2234 2237
CONECT 2240 2232 2241 2245 2271
CONECT 2241 2240 2242 2272 2289
CONECT 2242 2241 2243 2244
CONECT 2243 2242
CONECT 2244 2242
CONECT 2245 2240 2246 2266
CONECT 2246 2245 2247 2273
CONECT 2247 2246 2248 2274
CONECT 2248 2247 2249 2250
CONECT 2249 2248 2275 2290 2291
CONECT 2250 2248 2251 2266
CONECT 2251 2250 2252 2276 2292
CONECT 2252 2251 2253 2263
CONECT 2253 2252 2254 2277 2293
CONECT 2254 2253 2255 2256 2279
CONECT 2255 2254 2281 2294 2295
CONECT 2256 2254 2257
CONECT 2257 2256 2258 2262
CONECT 2258 2257 2259 2282
CONECT 2259 2258 2260 2283
CONECT 2260 2259 2261 2284
CONECT 2261 2260 2262 2285
CONECT 2262 2257 2261 2263
CONECT 2263 2252 2262 2264 2265
CONECT 2264 2263
CONECT 2265 2263
CONECT 2266 2245 2250 2286
CONECT 2267 2228
CONECT 2268 2231
CONECT 2269 2233
CONECT 2270 2238
CONECT 2271 2240
CONECT 2272 2241
CONECT 2273 2246
CONECT 2274 2247
CONECT 2275 2249
CONECT 2276 2251
CONECT 2277 2253
CONECT 2278 2228
CONECT 2279 2254
CONECT 2280 2228
CONECT 2281 2255
CONECT 2282 2258
CONECT 2283 2259
CONECT 2284 2260
CONECT 2285 2261
CONECT 2286 2266
CONECT 2287 2238
CONECT 2288 2238
CONECT 2289 2241
CONECT 2290 2249
CONECT 2291 2249
CONECT 2292 2251
CONECT 2293 2253
CONECT 2294 2255
CONECT 2295 2255
END
