# Supplementary material for: Solvent-Site Prediction for Fragment Docking and Its Implication on Fragment-Based Drug Discovery
Source: J Chem Inf Model. 2025 Nov 24;65(23):12959–77. doi: 10.1021/acs.jcim.5c02352 (PMC12690578; doi:10.1021/acs.jcim.5c02352)
Supplement: Supplementary file 3 [file ci5c02352_si_003.zip › Frag2Lead_dataset/2016-19/frag.sdf]

frag.A
 OpenBabel08112213413D

 10 10  0  0  0  0  0  0  0  0999 V2000
  -11.0810    6.2900  -29.7550 O   0  5  0  0  0  0  0  0  0  0  0  0
  -10.3770    5.2570  -29.7540 C   0  0  0  0  0  0  0  0  0  0  0  0
   -9.6690    4.9090  -30.7210 O   0  0  0  0  0  0  0  0  0  0  0  0
  -10.3480    4.3830  -28.4770 C   0  0  0  0  0  0  0  0  0  0  0  0
   -9.7240    3.1090  -28.4760 C   0  0  0  0  0  0  0  0  0  0  0  0
   -9.1360    2.5590  -29.6070 O   0  0  0  0  0  0  0  0  0  0  0  0
   -9.7180    2.3700  -27.2900 C   0  0  0  0  0  0  0  0  0  0  0  0
  -10.3130    2.8720  -26.1170 C   0  0  0  0  0  0  0  0  0  0  0  0
  -10.9280    4.1320  -26.1200 C   0  0  0  0  0  0  0  0  0  0  0  0
  -10.9400    4.8830  -27.2940 C   0  0  0  0  0  0  0  0  0  0  0  0
  1  2  1  0  0  0  0
  2  3  2  0  0  0  0
  2  4  1  0  0  0  0
  4  5  2  0  0  0  0
  4 10  1  0  0  0  0
  5  6  1  0  0  0  0
  5  7  1  0  0  0  0
  7  8  2  0  0  0  0
  8  9  1  0  0  0  0
  9 10  2  0  0  0  0
M  CHG  1   1  -1
M  END
$$$$
