# Supplementary material for: Solvent-Site Prediction for Fragment Docking and Its Implication on Fragment-Based Drug Discovery
Source: J Chem Inf Model. 2025 Nov 24;65(23):12959–77. doi: 10.1021/acs.jcim.5c02352 (PMC12690578; doi:10.1021/acs.jcim.5c02352)
Supplement: Supplementary file 3 [file ci5c02352_si_003.zip › Frag2Lead_dataset/2016-19/lead.sdf]

rec-lead-dry
  PyMOL2.4          3D                             0

 27 31  0  0  0  0  0  0  0  0999 V2000
  -16.6200    9.4460  -31.4360 N   0  0  0  0  0  0  0  0  0  0  0  0
  -18.9200    8.6610  -32.1130 C   0  0  0  0  0  0  0  0  0  0  0  0
   -9.0510    2.2350  -29.3460 O   0  0  0  0  0  0  0  0  0  0  0  0
  -19.0770    9.4630  -30.8760 C   0  0  0  0  0  0  0  0  0  0  0  0
  -13.7650    8.4320  -34.2340 N   0  0  0  0  0  0  0  0  0  0  0  0
   -9.7450    4.2690  -30.5490 O   0  0  0  0  0  0  0  0  0  0  0  0
  -17.9870    9.7690  -31.8250 C   0  0  0  0  0  0  0  0  0  0  0  0
  -16.0180    9.0110  -33.6110 N   0  0  0  0  0  0  0  0  0  0  0  0
  -15.6660    9.0690  -32.3090 C   0  0  0  0  0  0  0  0  0  0  0  0
  -11.8280    7.7160  -31.2290 N   0  0  0  0  0  0  0  0  0  0  0  0
  -14.3100    8.7830  -31.8960 C   0  0  0  0  0  0  0  0  0  0  0  0
  -13.8630    8.8170  -30.4530 C   0  0  0  0  0  0  0  0  0  0  0  0
  -12.3460    8.7350  -30.3090 C   0  0  0  0  0  0  0  0  0  0  0  0
  -11.6620   10.0060  -30.8290 C   0  0  0  0  0  0  0  0  0  0  0  0
  -11.3160    9.7100  -32.3220 C   0  0  0  0  0  0  0  0  0  0  0  0
  -11.8400    8.2890  -32.5850 C   0  0  0  0  0  0  0  0  0  0  0  0
  -13.3710    8.4800  -32.9550 C   0  0  0  0  0  0  0  0  0  0  0  0
  -15.0510    8.7020  -34.4810 C   0  0  0  0  0  0  0  0  0  0  0  0
  -11.3720    6.4970  -30.9450 C   0  0  0  0  0  0  0  0  0  0  0  0
  -11.1880    5.9480  -29.7110 C   0  0  0  0  0  0  0  0  0  0  0  0
  -10.3760    4.7410  -29.5670 C   0  0  0  0  0  0  0  0  0  0  0  0
  -10.2760    4.0160  -28.2520 C   0  0  0  0  0  0  0  0  0  0  0  0
  -10.8470    4.5010  -27.0610 C   0  0  0  0  0  0  0  0  0  0  0  0
  -10.6970    3.8110  -25.8640 C   0  0  0  0  0  0  0  0  0  0  0  0
   -9.9520    2.6570  -25.8140 C   0  0  0  0  0  0  0  0  0  0  0  0
   -9.3760    2.1480  -26.9750 C   0  0  0  0  0  0  0  0  0  0  0  0
   -9.5550    2.8060  -28.1990 C   0  0  0  0  0  0  0  0  0  0  0  0
  1  7  1  0  0  0  0
  1  9  1  0  0  0  0
  2  4  1  0  0  0  0
  2  7  1  0  0  0  0
  3 27  1  0  0  0  0
  4  7  1  0  0  0  0
  5 17  4  0  0  0  0
  5 18  4  0  0  0  0
  6 21  2  0  0  0  0
  8  9  4  0  0  0  0
  8 18  4  0  0  0  0
  9 11  4  0  0  0  0
 10 13  1  0  0  0  0
 10 16  1  0  0  0  0
 10 19  2  0  0  0  0
 11 12  1  0  0  0  0
 11 17  4  0  0  0  0
 12 13  1  0  0  0  0
 13 14  1  0  0  0  0
 14 15  1  0  0  0  0
 15 16  1  0  0  0  0
 16 17  1  0  0  0  0
 19 20  1  0  0  0  0
 20 21  1  0  0  0  0
 21 22  1  0  0  0  0
 22 23  4  0  0  0  0
 22 27  4  0  0  0  0
 23 24  4  0  0  0  0
 24 25  4  0  0  0  0
 25 26  4  0  0  0  0
 26 27  4  0  0  0  0
M  END
>  <pdb_header>


$$$$
