# Supplementary material for: Solvent-Site Prediction for Fragment Docking and Its Implication on Fragment-Based Drug Discovery
Source: J Chem Inf Model. 2025 Nov 24;65(23):12959–77. doi: 10.1021/acs.jcim.5c02352 (PMC12690578; doi:10.1021/acs.jcim.5c02352)
Supplement: Supplementary file 3 [file ci5c02352_si_003.zip › Frag2Lead_dataset/2016-19/rec-frag.pdb]

ATOM      1  N   SER A 620      -9.975  -3.929   5.239  1.00 59.07           N  
ANISOU    1  N   SER A 620     9107   7024   6313   -790   -120   -244       N  
ATOM      2  CA  SER A 620     -10.592  -3.562   3.931  1.00 61.47           C  
ANISOU    2  CA  SER A 620     9275   7369   6710   -788    -84   -270       C  
ATOM      3  C   SER A 620      -9.828  -2.374   3.357  1.00 53.31           C  
ANISOU    3  C   SER A 620     8095   6375   5785   -668   -111   -295       C  
ATOM      4  O   SER A 620      -9.315  -2.429   2.231  1.00 48.68           O  
ANISOU    4  O   SER A 620     7463   5767   5264   -592   -146   -286       O  
ATOM      5  CB  SER A 620     -12.084  -3.205   4.103  1.00 63.24           C  
ANISOU    5  CB  SER A 620     9426   7675   6924   -912     10   -312       C  
ATOM      6  OG  SER A 620     -12.891  -4.351   4.334  1.00 67.80           O  
ANISOU    6  OG  SER A 620    10125   8222   7415  -1037     44   -292       O  
ATOM      7  N   LYS A 621      -9.732  -1.308   4.153  1.00 52.98           N  
ANISOU    7  N   LYS A 621     7982   6389   5757   -656    -95   -327       N  
ATOM      8  CA  LYS A 621      -9.054  -0.087   3.721  1.00 47.62           C  
ANISOU    8  CA  LYS A 621     7168   5745   5178   -557   -116   -352       C  
ATOM      9  C   LYS A 621      -7.611  -0.313   3.245  1.00 43.47           C  
ANISOU    9  C   LYS A 621     6667   5166   4682   -442   -197   -326       C  
ATOM     10  O   LYS A 621      -7.103   0.494   2.471  1.00 44.96           O  
ANISOU   10  O   LYS A 621     6744   5378   4961   -371   -211   -339       O  
ATOM     11  CB  LYS A 621      -9.123   0.966   4.828  1.00 51.87           C  
ANISOU   11  CB  LYS A 621     7652   6340   5714   -566    -94   -393       C  
ATOM     12  CG  LYS A 621      -7.895   1.877   5.015  1.00 59.66           C  
ANISOU   12  CG  LYS A 621     8580   7329   6758   -461   -146   -406       C  
ATOM     13  CD  LYS A 621      -8.105   2.780   6.251  1.00 49.01           C  
ANISOU   13  CD  LYS A 621     7195   6034   5392   -485   -121   -452       C  
ATOM     14  CE  LYS A 621      -6.814   3.421   6.731  1.00 49.70           C  
ANISOU   14  CE  LYS A 621     7262   6115   5507   -395   -179   -464       C  
ATOM     15  NZ  LYS A 621      -7.084   4.450   7.784  1.00 35.52           N1+
ANISOU   15  NZ  LYS A 621     5407   4376   3711   -413   -153   -518       N1+
ATOM     16  N   TYR A 622      -6.951  -1.383   3.693  1.00 33.92           N  
ANISOU   16  N   TYR A 622     5602   3890   3397   -424   -252   -292       N  
ATOM     17  CA  TYR A 622      -5.522  -1.606   3.352  1.00 35.85           C  
ANISOU   17  CA  TYR A 622     5866   4093   3662   -306   -335   -281       C  
ATOM     18  C   TYR A 622      -5.379  -2.548   2.163  1.00 33.64           C  
ANISOU   18  C   TYR A 622     5620   3766   3396   -277   -364   -258       C  
ATOM     19  O   TYR A 622      -5.895  -3.654   2.206  1.00 35.43           O  
ANISOU   19  O   TYR A 622     5964   3938   3557   -334   -364   -232       O  
ATOM     20  CB  TYR A 622      -4.746  -2.202   4.537  1.00 34.60           C  
ANISOU   20  CB  TYR A 622     5845   3887   3413   -278   -395   -267       C  
ATOM     21  CG  TYR A 622      -4.736  -1.316   5.772  1.00 26.43           C  
ANISOU   21  CG  TYR A 622     4783   2901   2357   -295   -376   -294       C  
ATOM     22  CD1 TYR A 622      -4.123  -0.058   5.751  1.00 38.56           C  
ANISOU   22  CD1 TYR A 622     6184   4491   3973   -232   -381   -333       C  
ATOM     23  CD2 TYR A 622      -5.354  -1.727   6.952  1.00 37.96           C  
ANISOU   23  CD2 TYR A 622     6354   4355   3715   -380   -352   -282       C  
ATOM     24  CE1 TYR A 622      -4.110   0.749   6.877  1.00 31.82           C  
ANISOU   24  CE1 TYR A 622     5304   3681   3103   -245   -367   -365       C  
ATOM     25  CE2 TYR A 622      -5.368  -0.910   8.072  1.00 45.34           C  
ANISOU   25  CE2 TYR A 622     7258   5343   4627   -395   -333   -313       C  
ATOM     26  CZ  TYR A 622      -4.748   0.323   8.028  1.00 48.31           C  
ANISOU   26  CZ  TYR A 622     7497   5769   5088   -323   -343   -357       C  
ATOM     27  OH  TYR A 622      -4.757   1.115   9.151  1.00 44.43           O  
ANISOU   27  OH  TYR A 622     6977   5328   4574   -336   -329   -393       O  
ATOM     28  N   MET A 623      -4.678  -2.114   1.122  1.00 32.65           N  
ANISOU   28  N   MET A 623     5393   3661   3351   -194   -389   -269       N  
ATOM     29  CA  MET A 623      -4.476  -2.957  -0.058  1.00 33.06           C  
ANISOU   29  CA  MET A 623     5464   3678   3417   -157   -419   -255       C  
ATOM     30  C   MET A 623      -3.336  -3.926   0.161  1.00 33.05           C  
ANISOU   30  C   MET A 623     5577   3613   3367    -74   -509   -246       C  
ATOM     31  O   MET A 623      -2.304  -3.590   0.775  1.00 24.43           O  
ANISOU   31  O   MET A 623     4483   2527   2269     -3   -557   -262       O  
ATOM     32  CB  MET A 623      -4.182  -2.119  -1.304  1.00 36.18           C  
ANISOU   32  CB  MET A 623     5706   4130   3911   -103   -407   -271       C  
ATOM     33  CG  MET A 623      -5.390  -1.365  -1.862  1.00 40.95           C  
ANISOU   33  CG  MET A 623     6206   4785   4566   -172   -330   -277       C  
ATOM     34  SD  MET A 623      -4.927  -0.515  -3.389  1.00 48.88           S  
ANISOU   34  SD  MET A 623     7058   5842   5671   -103   -329   -284       S  
ATOM     35  CE  MET A 623      -3.888   0.852  -2.827  1.00 42.35           C  
ANISOU   35  CE  MET A 623     6142   5052   4894    -48   -343   -303       C  
ATOM     36  N   THR A 624      -3.498  -5.126  -0.379  1.00 33.28           N  
ANISOU   36  N   THR A 624     5701   3580   3362    -78   -537   -228       N  
ATOM     37  CA  THR A 624      -2.397  -6.090  -0.429  1.00 32.45           C  
ANISOU   37  CA  THR A 624     5695   3412   3221     18   -633   -229       C  
ATOM     38  C   THR A 624      -1.299  -5.529  -1.321  1.00 31.03           C  
ANISOU   38  C   THR A 624     5386   3287   3115    129   -667   -262       C  
ATOM     39  O   THR A 624      -1.558  -4.616  -2.100  1.00 32.15           O  
ANISOU   39  O   THR A 624     5384   3498   3330    116   -613   -272       O  
ATOM     40  CB  THR A 624      -2.856  -7.442  -1.039  1.00 36.60           C  
ANISOU   40  CB  THR A 624     6334   3859   3709     -6   -654   -209       C  
ATOM     41  CG2 THR A 624      -4.131  -7.979  -0.335  1.00 35.68           C  
ANISOU   41  CG2 THR A 624     6333   3698   3525   -144   -602   -176       C  
ATOM     42  OG1 THR A 624      -3.110  -7.279  -2.445  1.00 29.45           O  
ANISOU   42  OG1 THR A 624     5316   2998   2876      4   -626   -224       O  
ATOM     43  N   PRO A 625      -0.065  -6.076  -1.235  1.00 33.18           N  
ANISOU   43  N   PRO A 625     5708   3531   3364    238   -758   -283       N  
ATOM     44  CA  PRO A 625       0.994  -5.649  -2.173  1.00 34.54           C  
ANISOU   44  CA  PRO A 625     5754   3766   3601    337   -788   -322       C  
ATOM     45  C   PRO A 625       0.659  -5.751  -3.679  1.00 30.34           C  
ANISOU   45  C   PRO A 625     5139   3265   3123    334   -758   -324       C  
ATOM     46  O   PRO A 625       0.977  -4.810  -4.436  1.00 30.59           O  
ANISOU   46  O   PRO A 625     5021   3377   3222    354   -727   -341       O  
ATOM     47  CB  PRO A 625       2.167  -6.563  -1.818  1.00 33.62           C  
ANISOU   47  CB  PRO A 625     5738   3602   3435    449   -898   -348       C  
ATOM     48  CG  PRO A 625       1.992  -6.812  -0.315  1.00 41.97           C  
ANISOU   48  CG  PRO A 625     6933   4599   4413    417   -919   -324       C  
ATOM     49  CD  PRO A 625       0.482  -6.890  -0.127  1.00 39.75           C  
ANISOU   49  CD  PRO A 625     6702   4290   4112    277   -836   -276       C  
ATOM     50  N   MET A 626       0.071  -6.878  -4.101  1.00 32.46           N  
ANISOU   50  N   MET A 626     5507   3468   3357    310   -771   -308       N  
ATOM     51  CA  MET A 626      -0.344  -7.070  -5.499  1.00 30.62           C  
ANISOU   51  CA  MET A 626     5205   3261   3165    304   -744   -313       C  
ATOM     52  C   MET A 626      -1.366  -5.987  -5.825  1.00 34.86           C  
ANISOU   52  C   MET A 626     5626   3862   3754    214   -646   -295       C  
ATOM     53  O   MET A 626      -1.255  -5.309  -6.842  1.00 36.12           O  
ANISOU   53  O   MET A 626     5656   4093   3974    234   -617   -305       O  
ATOM     54  CB  MET A 626      -0.949  -8.475  -5.725  1.00 38.84           C  
ANISOU   54  CB  MET A 626     6387   4212   4158    276   -772   -299       C  
ATOM     55  CG  MET A 626      -1.141  -8.915  -7.210  1.00 46.25           C  
ANISOU   55  CG  MET A 626     7270   5172   5131    297   -769   -317       C  
ATOM     56  SD  MET A 626       0.323  -8.602  -8.217  1.00 43.44           S  
ANISOU   56  SD  MET A 626     6786   4899   4821    435   -820   -368       S  
ATOM     57  CE  MET A 626       1.493  -9.804  -7.577  1.00 73.48           C  
ANISOU   57  CE  MET A 626    10735   8619   8563    550   -947   -401       C  
ATOM     58  N   GLN A 627      -2.334  -5.788  -4.931  1.00 34.64           N  
ANISOU   58  N   GLN A 627     5646   3812   3700    119   -597   -271       N  
ATOM     59  CA  GLN A 627      -3.349  -4.753  -5.149  1.00 30.33           C  
ANISOU   59  CA  GLN A 627     4993   3327   3202     40   -510   -263       C  
ATOM     60  C   GLN A 627      -2.754  -3.363  -5.305  1.00 27.00           C  
ANISOU   60  C   GLN A 627     4429   2981   2846     80   -492   -277       C  
ATOM     61  O   GLN A 627      -3.182  -2.619  -6.170  1.00 20.71           O  
ANISOU   61  O   GLN A 627     3521   2239   2107     64   -447   -276       O  
ATOM     62  CB  GLN A 627      -4.395  -4.786  -4.055  1.00 34.32           C  
ANISOU   62  CB  GLN A 627     5572   3807   3662    -63   -465   -247       C  
ATOM     63  CG  GLN A 627      -5.312  -6.020  -4.107  1.00 35.93           C  
ANISOU   63  CG  GLN A 627     5896   3946   3810   -138   -457   -232       C  
ATOM     64  CD  GLN A 627      -6.206  -6.158  -2.875  1.00 52.90           C  
ANISOU   64  CD  GLN A 627     8133   6070   5895   -247   -416   -217       C  
ATOM     65  NE2 GLN A 627      -7.290  -6.921  -3.020  1.00 45.65           N  
ANISOU   65  NE2 GLN A 627     7279   5122   4943   -344   -380   -208       N  
ATOM     66  OE1 GLN A 627      -5.926  -5.598  -1.809  1.00 51.16           O  
ANISOU   66  OE1 GLN A 627     7922   5861   5654   -249   -415   -216       O  
ATOM     67  N   GLN A 628      -1.759  -3.037  -4.478  1.00 23.00           N  
ANISOU   67  N   GLN A 628     3932   2476   2331    131   -532   -290       N  
ATOM     68  CA  GLN A 628      -1.008  -1.779  -4.572  1.00 23.81           C  
ANISOU   68  CA  GLN A 628     3907   2643   2494    171   -524   -307       C  
ATOM     69  C   GLN A 628      -0.263  -1.612  -5.912  1.00 21.59           C  
ANISOU   69  C   GLN A 628     3529   2412   2261    235   -538   -320       C  
ATOM     70  O   GLN A 628      -0.266  -0.524  -6.506  1.00 25.61           O  
ANISOU   70  O   GLN A 628     3919   2977   2831    225   -498   -318       O  
ATOM     71  CB  GLN A 628       0.014  -1.663  -3.419  1.00 30.83           C  
ANISOU   71  CB  GLN A 628     4836   3522   3355    221   -575   -328       C  
ATOM     72  CG  GLN A 628      -0.623  -1.535  -2.029  1.00 32.51           C  
ANISOU   72  CG  GLN A 628     5123   3706   3522    157   -554   -318       C  
ATOM     73  CD  GLN A 628       0.394  -1.530  -0.901  1.00 29.71           C  
ANISOU   73  CD  GLN A 628     4817   3340   3130    213   -613   -340       C  
ATOM     74  NE2 GLN A 628       0.278  -2.486   0.015  1.00 24.31           N  
ANISOU   74  NE2 GLN A 628     4282   2593   2361    205   -650   -326       N  
ATOM     75  OE1 GLN A 628       1.270  -0.663  -0.854  1.00 25.38           O  
ANISOU   75  OE1 GLN A 628     4175   2840   2626    261   -625   -369       O  
ATOM     76  N   LYS A 629       0.376  -2.673  -6.362  1.00 26.73           N  
ANISOU   76  N   LYS A 629     4234   3041   2881    299   -596   -334       N  
ATOM     77  CA  LYS A 629       1.110  -2.679  -7.638  1.00 28.39           C  
ANISOU   77  CA  LYS A 629     4357   3306   3124    361   -612   -354       C  
ATOM     78  C   LYS A 629       0.137  -2.492  -8.811  1.00 28.49           C  
ANISOU   78  C   LYS A 629     4309   3345   3169    312   -556   -331       C  
ATOM     79  O   LYS A 629       0.396  -1.710  -9.731  1.00 24.26           O  
ANISOU   79  O   LYS A 629     3659   2876   2680    322   -529   -330       O  
ATOM     80  CB  LYS A 629       1.823  -4.024  -7.852  1.00 32.16           C  
ANISOU   80  CB  LYS A 629     4918   3746   3553    441   -692   -382       C  
ATOM     81  CG  LYS A 629       3.319  -4.079  -7.580  1.00 50.02           C  
ANISOU   81  CG  LYS A 629     7160   6036   5807    540   -761   -430       C  
ATOM     82  CD  LYS A 629       3.864  -5.533  -7.618  1.00 59.25           C  
ANISOU   82  CD  LYS A 629     8441   7150   6921    624   -851   -461       C  
ATOM     83  CE  LYS A 629       3.928  -6.217  -6.218  1.00 67.75           C  
ANISOU   83  CE  LYS A 629     9673   8135   7933    637   -910   -455       C  
ATOM     84  NZ  LYS A 629       4.272  -7.699  -6.252  1.00 40.01           N1+
ANISOU   84  NZ  LYS A 629     6294   4542   4362    712  -1002   -477       N1+
ATOM     85  N   LEU A 630      -0.958  -3.246  -8.791  1.00 23.47           N  
ANISOU   85  N   LEU A 630     3754   2658   2503    258   -540   -313       N  
ATOM     86  CA  LEU A 630      -1.988  -3.074  -9.816  1.00 26.46           C  
ANISOU   86  CA  LEU A 630     4078   3065   2910    210   -487   -297       C  
ATOM     87  C   LEU A 630      -2.419  -1.617  -9.901  1.00 25.96           C  
ANISOU   87  C   LEU A 630     3904   3055   2902    169   -427   -282       C  
ATOM     88  O   LEU A 630      -2.408  -1.024 -10.988  1.00 26.46           O  
ANISOU   88  O   LEU A 630     3873   3174   3007    181   -404   -275       O  
ATOM     89  CB  LEU A 630      -3.188  -3.963  -9.544  1.00 27.39           C  
ANISOU   89  CB  LEU A 630     4295   3123   2988    140   -471   -286       C  
ATOM     90  CG  LEU A 630      -2.903  -5.454  -9.807  1.00 31.04           C  
ANISOU   90  CG  LEU A 630     4865   3526   3403    177   -531   -300       C  
ATOM     91  CD1 LEU A 630      -3.971  -6.307  -9.133  1.00 28.82           C  
ANISOU   91  CD1 LEU A 630     4709   3169   3072     92   -518   -285       C  
ATOM     92  CD2 LEU A 630      -2.841  -5.747 -11.308  1.00 22.88           C  
ANISOU   92  CD2 LEU A 630     3766   2534   2391    216   -536   -314       C  
ATOM     93  N   ASN A 631      -2.755  -1.052  -8.741  1.00 23.06           N  
ANISOU   93  N   ASN A 631     3557   2670   2535    126   -406   -277       N  
ATOM     94  CA  ASN A 631      -3.206   0.322  -8.628  1.00 23.08           C  
ANISOU   94  CA  ASN A 631     3470   2710   2590     89   -357   -269       C  
ATOM     95  C   ASN A 631      -2.150   1.281  -9.106  1.00 20.10           C  
ANISOU   95  C   ASN A 631     2995   2380   2260    138   -365   -271       C  
ATOM     96  O   ASN A 631      -2.456   2.212  -9.832  1.00 24.84           O  
ANISOU   96  O   ASN A 631     3510   3018   2909    124   -331   -256       O  
ATOM     97  CB  ASN A 631      -3.604   0.664  -7.191  1.00 22.16           C  
ANISOU   97  CB  ASN A 631     3397   2566   2455     43   -342   -275       C  
ATOM     98  CG  ASN A 631      -4.403   1.982  -7.103  1.00 37.21           C  
ANISOU   98  CG  ASN A 631     5218   4506   4414      0   -289   -274       C  
ATOM     99  ND2 ASN A 631      -3.771   3.014  -6.613  1.00 28.67           N  
ANISOU   99  ND2 ASN A 631     4084   3438   3368     17   -292   -282       N  
ATOM    100  OD1 ASN A 631      -5.560   2.054  -7.501  1.00 30.64           O  
ANISOU  100  OD1 ASN A 631     4366   3685   3591    -46   -251   -272       O  
ATOM    101  N   GLU A 632      -0.900   1.042  -8.726  1.00 22.32           N  
ANISOU  101  N   GLU A 632     3292   2661   2525    194   -412   -290       N  
ATOM    102  CA  GLU A 632       0.179   1.896  -9.154  1.00 22.63           C  
ANISOU  102  CA  GLU A 632     3237   2752   2606    231   -418   -299       C  
ATOM    103  C   GLU A 632       0.329   1.943 -10.681  1.00 28.46           C  
ANISOU  103  C   GLU A 632     3905   3543   3366    250   -406   -288       C  
ATOM    104  O   GLU A 632       0.452   3.013 -11.238  1.00 21.72           O  
ANISOU  104  O   GLU A 632     2964   2729   2557    234   -376   -272       O  
ATOM    105  CB  GLU A 632       1.505   1.515  -8.488  1.00 19.58           C  
ANISOU  105  CB  GLU A 632     2877   2368   2194    293   -476   -335       C  
ATOM    106  CG  GLU A 632       2.633   2.564  -8.800  1.00 27.68           C  
ANISOU  106  CG  GLU A 632     3793   3457   3267    316   -473   -352       C  
ATOM    107  CD  GLU A 632       3.869   2.444  -7.893  1.00 44.98           C  
ANISOU  107  CD  GLU A 632     5994   5655   5439    370   -526   -398       C  
ATOM    108  OE1 GLU A 632       3.755   1.863  -6.806  1.00 32.54           O  
ANISOU  108  OE1 GLU A 632     4512   4030   3821    381   -558   -408       O  
ATOM    109  OE2 GLU A 632       4.951   2.930  -8.266  1.00 36.84           O1-
ANISOU  109  OE2 GLU A 632     4879   4684   4432    399   -535   -425       O1-
ATOM    110  N   VAL A 633       0.309   0.782 -11.340  1.00 29.96           N  
ANISOU  110  N   VAL A 633     4136   3728   3518    280   -431   -296       N  
ATOM    111  CA  VAL A 633       0.393   0.697 -12.797  1.00 27.76           C  
ANISOU  111  CA  VAL A 633     3794   3503   3248    299   -421   -290       C  
ATOM    112  C   VAL A 633      -0.814   1.392 -13.435  1.00 18.70           C  
ANISOU  112  C   VAL A 633     2606   2365   2132    243   -367   -253       C  
ATOM    113  O   VAL A 633      -0.652   2.245 -14.257  1.00 24.62           O  
ANISOU  113  O   VAL A 633     3276   3165   2914    239   -342   -233       O  
ATOM    114  CB  VAL A 633       0.446  -0.790 -13.230  1.00 23.93           C  
ANISOU  114  CB  VAL A 633     3378   2999   2715    342   -464   -313       C  
ATOM    115  CG1 VAL A 633       0.294  -1.003 -14.757  1.00 20.88           C  
ANISOU  115  CG1 VAL A 633     2935   2667   2330    357   -451   -310       C  
ATOM    116  CG2 VAL A 633       1.725  -1.440 -12.702  1.00 37.05           C  
ANISOU  116  CG2 VAL A 633     5075   4656   4347    414   -529   -357       C  
ATOM    117  N   TYR A 634      -2.026   1.050 -13.002  1.00 22.52           N  
ANISOU  117  N   TYR A 634     3148   2804   2604    198   -349   -245       N  
ATOM    118  CA  TYR A 634      -3.218   1.696 -13.535  1.00 24.81           C  
ANISOU  118  CA  TYR A 634     3395   3107   2922    153   -304   -222       C  
ATOM    119  C   TYR A 634      -3.083   3.215 -13.449  1.00 29.00           C  
ANISOU  119  C   TYR A 634     3851   3660   3506    138   -278   -203       C  
ATOM    120  O   TYR A 634      -3.270   3.917 -14.449  1.00 25.52           O  
ANISOU  120  O   TYR A 634     3345   3255   3093    137   -258   -178       O  
ATOM    121  CB  TYR A 634      -4.484   1.260 -12.808  1.00 17.42           C  
ANISOU  121  CB  TYR A 634     2524   2128   1968     98   -285   -229       C  
ATOM    122  CG  TYR A 634      -5.700   1.967 -13.349  1.00 24.07           C  
ANISOU  122  CG  TYR A 634     3310   2993   2840     60   -244   -218       C  
ATOM    123  CD1 TYR A 634      -6.390   1.449 -14.433  1.00 35.44           C  
ANISOU  123  CD1 TYR A 634     4739   4457   4270     59   -237   -218       C  
ATOM    124  CD2 TYR A 634      -6.152   3.154 -12.790  1.00 20.74           C  
ANISOU  124  CD2 TYR A 634     2848   2572   2458     33   -218   -214       C  
ATOM    125  CE1 TYR A 634      -7.514   2.105 -14.967  1.00 30.41           C  
ANISOU  125  CE1 TYR A 634     4047   3846   3659     34   -205   -214       C  
ATOM    126  CE2 TYR A 634      -7.286   3.825 -13.307  1.00 23.27           C  
ANISOU  126  CE2 TYR A 634     3118   2916   2808     10   -188   -211       C  
ATOM    127  CZ  TYR A 634      -7.955   3.285 -14.414  1.00 31.66           C  
ANISOU  127  CZ  TYR A 634     4167   4005   3856     13   -183   -210       C  
ATOM    128  OH  TYR A 634      -9.053   3.905 -14.975  1.00 38.94           O  
ANISOU  128  OH  TYR A 634     5036   4954   4803      1   -162   -213       O  
ATOM    129  N   GLU A 635      -2.721   3.711 -12.266  1.00 23.16           N  
ANISOU  129  N   GLU A 635     3125   2895   2779    128   -282   -213       N  
ATOM    130  CA  GLU A 635      -2.665   5.167 -12.019  1.00 19.52           C  
ANISOU  130  CA  GLU A 635     2603   2440   2372    109   -261   -200       C  
ATOM    131  C   GLU A 635      -1.584   5.866 -12.835  1.00 25.22           C  
ANISOU  131  C   GLU A 635     3255   3205   3122    132   -263   -184       C  
ATOM    132  O   GLU A 635      -1.718   7.037 -13.244  1.00 20.32           O  
ANISOU  132  O   GLU A 635     2579   2593   2545    112   -242   -158       O  
ATOM    133  CB  GLU A 635      -2.401   5.413 -10.542  1.00 31.45           C  
ANISOU  133  CB  GLU A 635     4147   3918   3883     98   -270   -224       C  
ATOM    134  CG  GLU A 635      -3.588   5.154  -9.644  1.00 20.78           C  
ANISOU  134  CG  GLU A 635     2849   2533   2513     56   -253   -237       C  
ATOM    135  CD  GLU A 635      -4.656   6.226  -9.757  1.00 22.31           C  
ANISOU  135  CD  GLU A 635     2992   2732   2752     22   -218   -231       C  
ATOM    136  OE1 GLU A 635      -4.334   7.420  -9.632  1.00 44.79           O  
ANISOU  136  OE1 GLU A 635     5787   5580   5649     24   -214   -227       O  
ATOM    137  OE2 GLU A 635      -5.831   5.871 -10.009  1.00 32.98           O1-
ANISOU  137  OE2 GLU A 635     4354   4085   4089     -4   -197   -235       O1-
ATOM    138  N   ALA A 636      -0.484   5.162 -13.047  1.00 20.95           N  
ANISOU  138  N   ALA A 636     2716   2690   2551    172   -292   -202       N  
ATOM    139  CA  ALA A 636       0.630   5.739 -13.787  1.00 23.44           C  
ANISOU  139  CA  ALA A 636     2960   3060   2884    186   -291   -196       C  
ATOM    140  C   ALA A 636       0.178   6.086 -15.225  1.00 23.86           C  
ANISOU  140  C   ALA A 636     2967   3151   2945    175   -265   -157       C  
ATOM    141  O   ALA A 636       0.415   7.190 -15.725  1.00 25.08           O  
ANISOU  141  O   ALA A 636     3067   3326   3134    151   -243   -126       O  
ATOM    142  CB  ALA A 636       1.838   4.779 -13.791  1.00 22.62           C  
ANISOU  142  CB  ALA A 636     2863   2989   2740    240   -331   -237       C  
ATOM    143  N   VAL A 637      -0.499   5.137 -15.855  1.00 17.27           N  
ANISOU  143  N   VAL A 637     2161   2321   2077    190   -268   -157       N  
ATOM    144  CA  VAL A 637      -1.122   5.328 -17.162  1.00 20.36           C  
ANISOU  144  CA  VAL A 637     2520   2747   2468    183   -247   -124       C  
ATOM    145  C   VAL A 637      -2.235   6.422 -17.104  1.00 19.54           C  
ANISOU  145  C   VAL A 637     2405   2611   2405    145   -221    -91       C  
ATOM    146  O   VAL A 637      -2.226   7.389 -17.871  1.00 20.66           O  
ANISOU  146  O   VAL A 637     2503   2774   2571    133   -204    -52       O  
ATOM    147  CB  VAL A 637      -1.722   3.971 -17.694  1.00 18.35           C  
ANISOU  147  CB  VAL A 637     2306   2496   2168    207   -262   -143       C  
ATOM    148  CG1 VAL A 637      -2.342   4.133 -19.123  1.00 22.01           C  
ANISOU  148  CG1 VAL A 637     2730   3006   2625    207   -243   -114       C  
ATOM    149  CG2 VAL A 637      -0.669   2.842 -17.658  1.00 21.41           C  
ANISOU  149  CG2 VAL A 637     2715   2903   2516    255   -299   -185       C  
ATOM    150  N   LYS A 638      -3.165   6.305 -16.161  1.00 20.95           N  
ANISOU  150  N   LYS A 638     2626   2741   2592    127   -219   -108       N  
ATOM    151  CA  LYS A 638      -4.235   7.296 -16.058  1.00 16.13           C  
ANISOU  151  CA  LYS A 638     2000   2107   2021    100   -199    -91       C  
ATOM    152  C   LYS A 638      -3.734   8.735 -15.887  1.00 15.35           C  
ANISOU  152  C   LYS A 638     1864   1996   1973     86   -193    -67       C  
ATOM    153  O   LYS A 638      -4.289   9.658 -16.524  1.00 22.69           O  
ANISOU  153  O   LYS A 638     2767   2922   2932     80   -184    -35       O  
ATOM    154  CB  LYS A 638      -5.191   6.993 -14.882  1.00 19.17           C  
ANISOU  154  CB  LYS A 638     2428   2450   2404     77   -195   -126       C  
ATOM    155  CG  LYS A 638      -6.476   7.837 -14.877  1.00 32.31           C  
ANISOU  155  CG  LYS A 638     4070   4104   4102     58   -178   -125       C  
ATOM    156  CD  LYS A 638      -7.308   7.624 -13.567  1.00 33.55           C  
ANISOU  156  CD  LYS A 638     4261   4232   4254     27   -168   -169       C  
ATOM    157  CE  LYS A 638      -6.758   8.448 -12.389  1.00 53.22           C  
ANISOU  157  CE  LYS A 638     6752   6693   6775     18   -171   -180       C  
ATOM    158  NZ  LYS A 638      -7.484   8.237 -11.116  1.00 57.44           N1+
ANISOU  158  NZ  LYS A 638     7317   7210   7295    -13   -160   -222       N1+
ATOM    159  N   ASN A 639      -2.772   8.925 -14.978  1.00 17.70           N  
ANISOU  159  N   ASN A 639     2163   2279   2281     82   -202    -85       N  
ATOM    160  CA  ASN A 639      -2.318  10.260 -14.570  1.00 25.65           C  
ANISOU  160  CA  ASN A 639     3141   3263   3341     61   -197    -73       C  
ATOM    161  C   ASN A 639      -1.239  10.888 -15.454  1.00 20.07           C  
ANISOU  161  C   ASN A 639     2389   2591   2645     53   -192    -39       C  
ATOM    162  O   ASN A 639      -0.933  12.058 -15.310  1.00 24.43           O  
ANISOU  162  O   ASN A 639     2920   3120   3242     27   -186    -21       O  
ATOM    163  CB  ASN A 639      -1.848  10.242 -13.101  1.00 20.96           C  
ANISOU  163  CB  ASN A 639     2568   2640   2754     57   -209   -114       C  
ATOM    164  CG  ASN A 639      -2.971   9.795 -12.133  1.00 24.19           C  
ANISOU  164  CG  ASN A 639     3023   3018   3150     50   -207   -145       C  
ATOM    165  ND2 ASN A 639      -2.609   9.155 -11.020  1.00 21.15           N  
ANISOU  165  ND2 ASN A 639     2678   2619   2736     53   -221   -181       N  
ATOM    166  OD1 ASN A 639      -4.133   9.988 -12.422  1.00 29.78           O  
ANISOU  166  OD1 ASN A 639     3729   3716   3867     41   -195   -139       O  
ATOM    167  N   TYR A 640      -0.645  10.123 -16.360  1.00 28.15           N  
ANISOU  167  N   TYR A 640     3398   3671   3626     72   -192    -33       N  
ATOM    168  CA  TYR A 640       0.429  10.661 -17.167  1.00 24.69           C  
ANISOU  168  CA  TYR A 640     2912   3280   3188     56   -181     -8       C  
ATOM    169  C   TYR A 640       0.003  11.917 -17.898  1.00 22.41           C  
ANISOU  169  C   TYR A 640     2609   2972   2933     22   -164     50       C  
ATOM    170  O   TYR A 640      -1.034  11.931 -18.549  1.00 20.03           O  
ANISOU  170  O   TYR A 640     2323   2662   2625     33   -163     78       O  
ATOM    171  CB  TYR A 640       0.894   9.670 -18.219  1.00 24.96           C  
ANISOU  171  CB  TYR A 640     2928   3388   3167     83   -182    -12       C  
ATOM    172  CG  TYR A 640       1.989  10.229 -19.088  1.00 33.37           C  
ANISOU  172  CG  TYR A 640     3937   4516   4224     57   -164     10       C  
ATOM    173  CD1 TYR A 640       3.298  10.272 -18.645  1.00 41.85           C  
ANISOU  173  CD1 TYR A 640     4974   5626   5299     51   -167    -26       C  
ATOM    174  CD2 TYR A 640       1.721  10.728 -20.353  1.00 20.02           C  
ANISOU  174  CD2 TYR A 640     2229   2854   2521     37   -144     66       C  
ATOM    175  CE1 TYR A 640       4.307  10.784 -19.435  1.00 37.49           C  
ANISOU  175  CE1 TYR A 640     4364   5143   4737     16   -144    -11       C  
ATOM    176  CE2 TYR A 640       2.742  11.231 -21.149  1.00 19.07           C  
ANISOU  176  CE2 TYR A 640     2060   2799   2386      2   -121     89       C  
ATOM    177  CZ  TYR A 640       4.026  11.258 -20.670  1.00 34.89           C  
ANISOU  177  CZ  TYR A 640     4023   4842   4392    -12   -119     48       C  
ATOM    178  OH  TYR A 640       5.027  11.768 -21.445  1.00 35.09           O  
ANISOU  178  OH  TYR A 640     3993   4939   4398    -57    -91     65       O  
ATOM    179  N   THR A 641       0.810  12.964 -17.792  1.00 22.32           N  
ANISOU  179  N   THR A 641     2572   2953   2956    -16   -155     67       N  
ATOM    180  CA  THR A 641       0.583  14.198 -18.513  1.00 29.96           C  
ANISOU  180  CA  THR A 641     3537   3894   3952    -53   -143    129       C  
ATOM    181  C   THR A 641       1.845  14.548 -19.276  1.00 33.01           C  
ANISOU  181  C   THR A 641     3881   4338   4320    -95   -121    155       C  
ATOM    182  O   THR A 641       2.956  14.254 -18.831  1.00 31.88           O  
ANISOU  182  O   THR A 641     3704   4238   4171   -104   -118    112       O  
ATOM    183  CB  THR A 641       0.226  15.358 -17.570  1.00 31.53           C  
ANISOU  183  CB  THR A 641     3754   4007   4219    -75   -152    128       C  
ATOM    184  CG2 THR A 641      -1.084  15.076 -16.854  1.00 35.90           C  
ANISOU  184  CG2 THR A 641     4339   4514   4784    -38   -169     98       C  
ATOM    185  OG1 THR A 641       1.272  15.511 -16.617  1.00 34.55           O  
ANISOU  185  OG1 THR A 641     4114   4389   4621    -96   -152     87       O  
ATOM    186  N   ASP A 642       1.671  15.145 -20.447  1.00 27.58           N  
ANISOU  186  N   ASP A 642     3197   3662   3620   -121   -107    220       N  
ATOM    187  CA  ASP A 642       2.802  15.567 -21.248  1.00 29.55           C  
ANISOU  187  CA  ASP A 642     3409   3971   3846   -176    -79    251       C  
ATOM    188  C   ASP A 642       3.249  16.954 -20.779  1.00 35.56           C  
ANISOU  188  C   ASP A 642     4176   4669   4666   -242    -72    276       C  
ATOM    189  O   ASP A 642       2.758  17.477 -19.767  1.00 35.20           O  
ANISOU  189  O   ASP A 642     4157   4538   4678   -235    -92    258       O  
ATOM    190  CB  ASP A 642       2.474  15.542 -22.753  1.00 36.27           C  
ANISOU  190  CB  ASP A 642     4265   4869   4645   -180    -65    314       C  
ATOM    191  CG  ASP A 642       1.463  16.602 -23.165  1.00 24.25           C  
ANISOU  191  CG  ASP A 642     2797   3266   3150   -191    -76    385       C  
ATOM    192  OD1 ASP A 642       1.183  17.520 -22.368  1.00 32.53           O  
ANISOU  192  OD1 ASP A 642     3873   4222   4261   -207    -91    390       O  
ATOM    193  OD2 ASP A 642       0.939  16.487 -24.282  1.00 34.51           O1-
ANISOU  193  OD2 ASP A 642     4111   4593   4405   -177    -76    432       O1-
ATOM    194  N   LYS A 643       4.180  17.548 -21.510  1.00 38.12           N  
ANISOU  194  N   LYS A 643     4474   5035   4973   -312    -42    313       N  
ATOM    195  CA  LYS A 643       4.770  18.817 -21.087  1.00 45.60           C  
ANISOU  195  CA  LYS A 643     5424   5927   5974   -388    -32    332       C  
ATOM    196  C   LYS A 643       3.737  19.957 -21.086  1.00 39.08           C  
ANISOU  196  C   LYS A 643     4669   4978   5199   -396    -55    393       C  
ATOM    197  O   LYS A 643       3.819  20.872 -20.275  1.00 49.76           O  
ANISOU  197  O   LYS A 643     6039   6250   6617   -426    -66    385       O  
ATOM    198  CB  LYS A 643       5.985  19.139 -21.970  1.00 47.91           C  
ANISOU  198  CB  LYS A 643     5672   6302   6228   -472      9    360       C  
ATOM    199  CG  LYS A 643       7.149  18.146 -21.820  1.00 61.01           C  
ANISOU  199  CG  LYS A 643     7249   8085   7846   -463     26    280       C  
ATOM    200  CD  LYS A 643       8.168  18.245 -22.958  1.00 68.07           C  
ANISOU  200  CD  LYS A 643     8091   9090   8681   -535     72    303       C  
ATOM    201  N   ARG A 644       2.755  19.870 -21.981  1.00 43.06           N  
ANISOU  201  N   ARG A 644     5214   5473   5674   -361    -66    447       N  
ATOM    202  CA  ARG A 644       1.667  20.861 -22.094  1.00 46.85           C  
ANISOU  202  CA  ARG A 644     5763   5842   6194   -349    -97    500       C  
ATOM    203  C   ARG A 644       0.494  20.665 -21.080  1.00 44.95           C  
ANISOU  203  C   ARG A 644     5542   5537   6000   -272   -136    446       C  
ATOM    204  O   ARG A 644      -0.480  21.422 -21.096  1.00 44.96           O  
ANISOU  204  O   ARG A 644     5591   5453   6036   -248   -168    473       O  
ATOM    205  CB  ARG A 644       1.124  20.851 -23.540  1.00 42.98           C  
ANISOU  205  CB  ARG A 644     5305   5379   5645   -339    -96    576       C  
ATOM    206  CG  ARG A 644       2.182  21.110 -24.617  1.00 37.21           C  
ANISOU  206  CG  ARG A 644     4561   4717   4859   -421    -55    636       C  
ATOM    207  CD  ARG A 644       1.663  20.934 -26.062  1.00 54.31           C  
ANISOU  207  CD  ARG A 644     6756   6927   6952   -405    -53    706       C  
ATOM    208  NE  ARG A 644       0.732  22.005 -26.487  1.00 49.31           N  
ANISOU  208  NE  ARG A 644     6208   6186   6339   -397    -91    782       N  
ATOM    209  CZ  ARG A 644      -0.601  21.941 -26.399  1.00 54.51           C  
ANISOU  209  CZ  ARG A 644     6902   6792   7018   -311   -138    774       C  
ATOM    210  NH1 ARG A 644      -1.196  20.849 -25.902  1.00 45.79           N1+
ANISOU  210  NH1 ARG A 644     5756   5727   5913   -235   -147    698       N1+
ATOM    211  NH2 ARG A 644      -1.354  22.970 -26.808  1.00 40.59           N  
ANISOU  211  NH2 ARG A 644     5217   4932   5272   -300   -178    840       N  
ATOM    212  N   GLY A 645       0.573  19.645 -20.226  1.00 39.31           N  
ANISOU  212  N   GLY A 645     4790   4864   5279   -234   -134    369       N  
ATOM    213  CA  GLY A 645      -0.460  19.398 -19.208  1.00 28.22           C  
ANISOU  213  CA  GLY A 645     3400   3411   3909   -176   -162    314       C  
ATOM    214  C   GLY A 645      -1.602  18.581 -19.716  1.00 27.94           C  
ANISOU  214  C   GLY A 645     3375   3402   3835   -114   -173    312       C  
ATOM    215  O   GLY A 645      -2.630  18.501 -19.076  1.00 37.19           O  
ANISOU  215  O   GLY A 645     4560   4537   5031    -72   -194    274       O  
ATOM    216  N   ARG A 646      -1.429  17.941 -20.867  1.00 29.13           N  
ANISOU  216  N   ARG A 646     3515   3626   3924   -110   -158    345       N  
ATOM    217  CA  ARG A 646      -2.504  17.131 -21.466  1.00 23.81           C  
ANISOU  217  CA  ARG A 646     2849   2985   3211    -54   -168    341       C  
ATOM    218  C   ARG A 646      -2.436  15.682 -20.963  1.00 29.42           C  
ANISOU  218  C   ARG A 646     3536   3753   3889    -24   -161    274       C  
ATOM    219  O   ARG A 646      -1.398  15.045 -21.037  1.00 32.74           O  
ANISOU  219  O   ARG A 646     3928   4233   4278    -39   -143    258       O  
ATOM    220  CB  ARG A 646      -2.417  17.178 -23.002  1.00 27.47           C  
ANISOU  220  CB  ARG A 646     3318   3499   3621    -62   -160    409       C  
ATOM    221  CG  ARG A 646      -3.527  16.415 -23.696  1.00 35.39           C  
ANISOU  221  CG  ARG A 646     4325   4537   4583     -4   -174    403       C  
ATOM    222  CD  ARG A 646      -3.618  16.729 -25.153  1.00 32.89           C  
ANISOU  222  CD  ARG A 646     4023   4253   4218     -6   -174    475       C  
ATOM    223  NE  ARG A 646      -2.529  16.182 -25.936  1.00 29.85           N  
ANISOU  223  NE  ARG A 646     3607   3960   3773    -38   -141    493       N  
ATOM    224  CZ  ARG A 646      -2.447  14.933 -26.399  1.00 30.25           C  
ANISOU  224  CZ  ARG A 646     3625   4098   3769     -9   -131    458       C  
ATOM    225  NH1 ARG A 646      -1.393  14.567 -27.126  1.00 32.84           N1+
ANISOU  225  NH1 ARG A 646     3920   4513   4043    -38   -102    470       N1+
ATOM    226  NH2 ARG A 646      -3.378  14.035 -26.140  1.00 28.28           N  
ANISOU  226  NH2 ARG A 646     3375   3852   3517     45   -148    405       N  
ATOM    227  N   ARG A 647      -3.546  15.161 -20.458  1.00 26.72           N  
ANISOU  227  N   ARG A 647     3206   3394   3553     15   -176    232       N  
ATOM    228  CA  ARG A 647      -3.581  13.785 -19.959  1.00 25.49           C  
ANISOU  228  CA  ARG A 647     3043   3277   3363     38   -172    173       C  
ATOM    229  C   ARG A 647      -3.927  12.921 -21.134  1.00 22.44           C  
ANISOU  229  C   ARG A 647     2651   2954   2921     64   -169    187       C  
ATOM    230  O   ARG A 647      -5.025  12.993 -21.701  1.00 28.60           O  
ANISOU  230  O   ARG A 647     3440   3730   3695     88   -180    198       O  
ATOM    231  CB  ARG A 647      -4.584  13.622 -18.782  1.00 21.90           C  
ANISOU  231  CB  ARG A 647     2606   2777   2937     54   -183    119       C  
ATOM    232  CG  ARG A 647      -3.977  12.846 -17.596  1.00 46.50           C  
ANISOU  232  CG  ARG A 647     5726   5895   6045     48   -179     65       C  
ATOM    233  CD  ARG A 647      -4.184  13.480 -16.220  1.00 63.85           C  
ANISOU  233  CD  ARG A 647     7934   8036   8290     36   -186     30       C  
ATOM    234  NE  ARG A 647      -5.345  12.920 -15.529  1.00 72.61           N  
ANISOU  234  NE  ARG A 647     9061   9135   9391     49   -187    -16       N  
ATOM    235  CZ  ARG A 647      -5.487  12.854 -14.204  1.00 87.68           C  
ANISOU  235  CZ  ARG A 647    10984  11019  11312     39   -188    -63       C  
ATOM    236  NH1 ARG A 647      -4.543  13.314 -13.382  1.00 90.62           N1+
ANISOU  236  NH1 ARG A 647    11354  11370  11708     25   -191    -74       N1+
ATOM    237  NH2 ARG A 647      -6.588  12.316 -13.688  1.00 88.39           N  
ANISOU  237  NH2 ARG A 647    11088  11110  11384     41   -183   -103       N  
ATOM    238  N   LEU A 648      -2.960  12.124 -21.552  1.00 23.71           N  
ANISOU  238  N   LEU A 648     2792   3177   3038     62   -158    180       N  
ATOM    239  CA  LEU A 648      -3.130  11.307 -22.732  1.00 27.21           C  
ANISOU  239  CA  LEU A 648     3224   3688   3424     87   -156    189       C  
ATOM    240  C   LEU A 648      -4.244  10.272 -22.509  1.00 25.23           C  
ANISOU  240  C   LEU A 648     2993   3433   3159    121   -168    143       C  
ATOM    241  O   LEU A 648      -4.846   9.775 -23.458  1.00 28.42           O  
ANISOU  241  O   LEU A 648     3392   3876   3527    144   -171    148       O  
ATOM    242  CB  LEU A 648      -1.787  10.630 -23.131  1.00 26.40           C  
ANISOU  242  CB  LEU A 648     3092   3660   3279     83   -144    176       C  
ATOM    243  CG  LEU A 648      -0.833  11.428 -24.048  1.00 32.90           C  
ANISOU  243  CG  LEU A 648     3884   4530   4085     45   -123    229       C  
ATOM    244  CD1 LEU A 648      -0.545  12.808 -23.478  1.00 21.29           C  
ANISOU  244  CD1 LEU A 648     2422   2995   2670     -2   -116    263       C  
ATOM    245  CD2 LEU A 648       0.480  10.618 -24.324  1.00 15.97           C  
ANISOU  245  CD2 LEU A 648     1696   2474   1896     48   -112    192       C  
ATOM    246  N   SER A 649      -4.534   9.963 -21.258  1.00 18.27           N  
ANISOU  246  N   SER A 649     2132   2507   2302    119   -173     97       N  
ATOM    247  CA  SER A 649      -5.501   8.926 -21.003  1.00 17.76           C  
ANISOU  247  CA  SER A 649     2088   2440   2217    136   -179     52       C  
ATOM    248  C   SER A 649      -6.907   9.305 -21.419  1.00 21.63           C  
ANISOU  248  C   SER A 649     2576   2921   2719    146   -184     57       C  
ATOM    249  O   SER A 649      -7.750   8.428 -21.526  1.00 22.54           O  
ANISOU  249  O   SER A 649     2700   3053   2812    156   -186     21       O  
ATOM    250  CB  SER A 649      -5.471   8.534 -19.548  1.00 13.23           C  
ANISOU  250  CB  SER A 649     1543   1822   1658    122   -181      6       C  
ATOM    251  OG  SER A 649      -5.882   9.565 -18.708  1.00 23.24           O  
ANISOU  251  OG  SER A 649     2813   3041   2976    105   -180      6       O  
ATOM    252  N   ALA A 650      -7.150  10.598 -21.683  1.00 24.66           N  
ANISOU  252  N   ALA A 650     2951   3281   3137    145   -189     97       N  
ATOM    253  CA  ALA A 650      -8.512  11.151 -21.768  1.00 27.65           C  
ANISOU  253  CA  ALA A 650     3327   3639   3538    163   -202     88       C  
ATOM    254  C   ALA A 650      -9.480  10.311 -22.596  1.00 19.54           C  
ANISOU  254  C   ALA A 650     2290   2660   2472    188   -207     65       C  
ATOM    255  O   ALA A 650     -10.509   9.911 -22.096  1.00 26.23           O  
ANISOU  255  O   ALA A 650     3136   3505   3325    189   -207     13       O  
ATOM    256  CB  ALA A 650      -8.484  12.623 -22.281  1.00 27.22           C  
ANISOU  256  CB  ALA A 650     3273   3553   3516    169   -217    146       C  
ATOM    257  N   ILE A 651      -9.102  10.025 -23.825  1.00 23.18           N  
ANISOU  257  N   ILE A 651     2742   3172   2892    204   -208    100       N  
ATOM    258  CA  ILE A 651      -9.978   9.391 -24.798  1.00 29.14           C  
ANISOU  258  CA  ILE A 651     3483   3978   3609    233   -217     84       C  
ATOM    259  C   ILE A 651     -10.067   7.888 -24.526  1.00 25.80           C  
ANISOU  259  C   ILE A 651     3066   3579   3155    224   -208     26       C  
ATOM    260  O   ILE A 651     -10.973   7.234 -25.013  1.00 22.35           O  
ANISOU  260  O   ILE A 651     2619   3175   2696    238   -213     -7       O  
ATOM    261  CB  ILE A 651      -9.519   9.715 -26.275  1.00 30.79           C  
ANISOU  261  CB  ILE A 651     3682   4237   3778    253   -224    146       C  
ATOM    262  CG1 ILE A 651     -10.690   9.611 -27.247  1.00 39.82           C  
ANISOU  262  CG1 ILE A 651     4812   5420   4897    293   -244    137       C  
ATOM    263  CG2 ILE A 651      -8.397   8.762 -26.785  1.00 20.23           C  
ANISOU  263  CG2 ILE A 651     2336   2956   2391    246   -208    148       C  
ATOM    264  CD1 ILE A 651     -10.300   9.837 -28.689  1.00 43.92           C  
ANISOU  264  CD1 ILE A 651     5326   5995   5365    313   -251    196       C  
ATOM    265  N   PHE A 652      -9.156   7.352 -23.705  1.00 18.85           N  
ANISOU  265  N   PHE A 652     2206   2679   2275    202   -197     12       N  
ATOM    266  CA  PHE A 652      -9.116   5.928 -23.429  1.00 16.12           C  
ANISOU  266  CA  PHE A 652     1882   2343   1899    196   -195    -35       C  
ATOM    267  C   PHE A 652      -9.969   5.511 -22.235  1.00 14.70           C  
ANISOU  267  C   PHE A 652     1728   2120   1735    166   -188    -87       C  
ATOM    268  O   PHE A 652     -10.155   4.328 -21.977  1.00 20.71           O  
ANISOU  268  O   PHE A 652     2518   2878   2469    152   -188   -127       O  
ATOM    269  CB  PHE A 652      -7.667   5.514 -23.196  1.00 17.71           C  
ANISOU  269  CB  PHE A 652     2095   2546   2085    196   -195    -28       C  
ATOM    270  CG  PHE A 652      -6.796   5.704 -24.418  1.00 18.76           C  
ANISOU  270  CG  PHE A 652     2197   2740   2189    218   -196     10       C  
ATOM    271  CD1 PHE A 652      -6.885   4.825 -25.478  1.00 24.52           C  
ANISOU  271  CD1 PHE A 652     2915   3527   2873    244   -203     -4       C  
ATOM    272  CD2 PHE A 652      -5.935   6.796 -24.521  1.00 21.43           C  
ANISOU  272  CD2 PHE A 652     2516   3080   2544    206   -188     59       C  
ATOM    273  CE1 PHE A 652      -6.109   5.009 -26.627  1.00 32.55           C  
ANISOU  273  CE1 PHE A 652     3899   4612   3854    261   -201     27       C  
ATOM    274  CE2 PHE A 652      -5.147   6.967 -25.648  1.00 25.60           C  
ANISOU  274  CE2 PHE A 652     3014   3672   3037    215   -182     94       C  
ATOM    275  CZ  PHE A 652      -5.243   6.068 -26.697  1.00 22.06           C  
ANISOU  275  CZ  PHE A 652     2552   3290   2538    243   -188     77       C  
ATOM    276  N   LEU A 653     -10.475   6.464 -21.474  1.00 18.69           N  
ANISOU  276  N   LEU A 653     2227   2591   2281    152   -183    -88       N  
ATOM    277  CA  LEU A 653     -11.166   6.103 -20.243  1.00 18.57           C  
ANISOU  277  CA  LEU A 653     2235   2543   2275    115   -171   -139       C  
ATOM    278  C   LEU A 653     -12.416   5.307 -20.569  1.00 13.49           C  
ANISOU  278  C   LEU A 653     1585   1930   1609    103   -166   -187       C  
ATOM    279  O   LEU A 653     -12.775   4.345 -19.863  1.00 19.89           O  
ANISOU  279  O   LEU A 653     2430   2728   2400     64   -154   -229       O  
ATOM    280  CB  LEU A 653     -11.520   7.354 -19.416  1.00 25.62           C  
ANISOU  280  CB  LEU A 653     3112   3403   3217    108   -169   -140       C  
ATOM    281  CG  LEU A 653     -10.297   8.273 -19.160  1.00 30.97           C  
ANISOU  281  CG  LEU A 653     3793   4051   3924    115   -175    -93       C  
ATOM    282  CD1 LEU A 653     -10.642   9.667 -18.643  1.00 30.11           C  
ANISOU  282  CD1 LEU A 653     3665   3906   3868    118   -181    -89       C  
ATOM    283  CD2 LEU A 653      -9.284   7.601 -18.245  1.00 18.36           C  
ANISOU  283  CD2 LEU A 653     2232   2430   2311     94   -170   -102       C  
ATOM    284  N   ARG A 654     -13.122   5.740 -21.615  1.00 18.61           N  
ANISOU  284  N   ARG A 654     2191   2618   2259    135   -176   -182       N  
ATOM    285  CA  ARG A 654     -14.374   5.143 -21.978  1.00 19.18           C  
ANISOU  285  CA  ARG A 654     2243   2729   2315    126   -173   -235       C  
ATOM    286  C   ARG A 654     -14.669   5.194 -23.484  1.00 20.37           C  
ANISOU  286  C   ARG A 654     2358   2934   2446    173   -193   -220       C  
ATOM    287  O   ARG A 654     -14.748   6.253 -24.112  1.00 18.42           O  
ANISOU  287  O   ARG A 654     2084   2699   2215    215   -211   -184       O  
ATOM    288  CB  ARG A 654     -15.470   5.789 -21.119  1.00 32.61           C  
ANISOU  288  CB  ARG A 654     3918   4422   4047    106   -164   -282       C  
ATOM    289  CG  ARG A 654     -16.865   5.550 -21.568  1.00 30.22           C  
ANISOU  289  CG  ARG A 654     3573   4173   3736    106   -164   -342       C  
ATOM    290  CD  ARG A 654     -17.200   4.102 -21.763  1.00 56.22           C  
ANISOU  290  CD  ARG A 654     6884   7488   6988     65   -149   -383       C  
ATOM    291  NE  ARG A 654     -17.889   3.512 -20.625  1.00 58.18           N  
ANISOU  291  NE  ARG A 654     7148   7726   7228     -7   -118   -444       N  
ATOM    292  CZ  ARG A 654     -18.466   2.312 -20.652  1.00 81.86           C  
ANISOU  292  CZ  ARG A 654    10165  10743  10195    -59   -101   -491       C  
ATOM    293  NH1 ARG A 654     -18.433   1.566 -21.754  1.00 79.09           N1+
ANISOU  293  NH1 ARG A 654     9813  10418   9819    -39   -116   -491       N1+
ATOM    294  NH2 ARG A 654     -19.080   1.852 -19.568  1.00 99.53           N  
ANISOU  294  NH2 ARG A 654    12422  12971  12421   -137    -68   -541       N  
ATOM    295  N   LEU A 655     -14.758   3.998 -24.082  1.00 23.23           N  
ANISOU  295  N   LEU A 655     2729   3327   2769    168   -193   -245       N  
ATOM    296  CA  LEU A 655     -14.976   3.862 -25.506  1.00 27.89           C  
ANISOU  296  CA  LEU A 655     3288   3977   3332    211   -211   -238       C  
ATOM    297  C   LEU A 655     -16.437   4.245 -25.800  1.00 27.99           C  
ANISOU  297  C   LEU A 655     3252   4027   3354    224   -219   -284       C  
ATOM    298  O   LEU A 655     -17.327   3.947 -25.005  1.00 23.51           O  
ANISOU  298  O   LEU A 655     2678   3454   2798    182   -203   -346       O  
ATOM    299  CB  LEU A 655     -14.682   2.406 -25.931  1.00 31.33           C  
ANISOU  299  CB  LEU A 655     3747   4429   3725    200   -211   -265       C  
ATOM    300  CG  LEU A 655     -14.574   2.102 -27.432  1.00 52.36           C  
ANISOU  300  CG  LEU A 655     6383   7158   6351    247   -230   -255       C  
ATOM    301  CD1 LEU A 655     -13.424   2.867 -28.106  1.00 29.05           C  
ANISOU  301  CD1 LEU A 655     3425   4223   3389    287   -238   -181       C  
ATOM    302  CD2 LEU A 655     -14.432   0.579 -27.661  1.00 44.33           C  
ANISOU  302  CD2 LEU A 655     5394   6149   5301    232   -232   -301       C  
ATOM    303  N   PRO A 656     -16.693   4.955 -26.913  1.00 27.91           N  
ANISOU  303  N   PRO A 656     3209   4058   3336    281   -245   -257       N  
ATOM    304  CA  PRO A 656     -18.098   5.241 -27.183  1.00 27.94           C  
ANISOU  304  CA  PRO A 656     3164   4102   3347    302   -260   -313       C  
ATOM    305  C   PRO A 656     -18.895   4.010 -27.580  1.00 32.22           C  
ANISOU  305  C   PRO A 656     3685   4696   3858    280   -254   -387       C  
ATOM    306  O   PRO A 656     -18.358   2.876 -27.641  1.00 30.08           O  
ANISOU  306  O   PRO A 656     3445   4420   3561    249   -240   -393       O  
ATOM    307  CB  PRO A 656     -18.049   6.274 -28.323  1.00 26.56           C  
ANISOU  307  CB  PRO A 656     2973   3953   3164    374   -297   -257       C  
ATOM    308  CG  PRO A 656     -16.683   6.868 -28.219  1.00 26.33           C  
ANISOU  308  CG  PRO A 656     2984   3877   3141    372   -292   -170       C  
ATOM    309  CD  PRO A 656     -15.793   5.778 -27.734  1.00 21.10           C  
ANISOU  309  CD  PRO A 656     2352   3199   2465    324   -263   -175       C  
ATOM    310  N   SER A 657     -20.168   4.263 -27.875  1.00 35.59           N  
ANISOU  310  N   SER A 657     4058   5172   4290    301   -269   -447       N  
ATOM    311  CA  SER A 657     -21.153   3.216 -28.113  1.00 34.75           C  
ANISOU  311  CA  SER A 657     3920   5119   4162    270   -261   -535       C  
ATOM    312  C   SER A 657     -20.954   2.573 -29.474  1.00 28.98           C  
ANISOU  312  C   SER A 657     3182   4439   3388    308   -281   -526       C  
ATOM    313  O   SER A 657     -20.390   3.169 -30.364  1.00 33.71           O  
ANISOU  313  O   SER A 657     3785   5053   3971    369   -307   -462       O  
ATOM    314  CB  SER A 657     -22.577   3.798 -28.074  1.00 23.05           C  
ANISOU  314  CB  SER A 657     2369   3689   2699    291   -275   -611       C  
ATOM    315  OG  SER A 657     -23.535   2.782 -28.182  1.00 44.51           O  
ANISOU  315  OG  SER A 657     5051   6461   5399    246   -260   -704       O  
ATOM    316  N   ARG A 658     -21.471   1.365 -29.618  1.00 36.55           N  
ANISOU  316  N   ARG A 658     4133   5427   4326    265   -269   -596       N  
ATOM    317  CA  ARG A 658     -21.510   0.736 -30.919  1.00 41.18           C  
ANISOU  317  CA  ARG A 658     4701   6073   4872    303   -291   -609       C  
ATOM    318  C   ARG A 658     -22.245   1.616 -31.913  1.00 41.08           C  
ANISOU  318  C   ARG A 658     4628   6130   4849    383   -331   -615       C  
ATOM    319  O   ARG A 658     -21.849   1.666 -33.073  1.00 41.53           O  
ANISOU  319  O   ARG A 658     4682   6227   4869    440   -358   -577       O  
ATOM    320  CB  ARG A 658     -22.135  -0.650 -30.843  1.00 48.97           C  
ANISOU  320  CB  ARG A 658     5684   7076   5844    238   -274   -697       C  
ATOM    321  CG  ARG A 658     -22.090  -1.407 -32.173  1.00 46.35           C  
ANISOU  321  CG  ARG A 658     5336   6802   5470    276   -299   -717       C  
ATOM    322  CD  ARG A 658     -22.920  -2.646 -32.090  1.00 43.19           C  
ANISOU  322  CD  ARG A 658     4926   6419   5064    209   -284   -815       C  
ATOM    323  NE  ARG A 658     -22.124  -3.759 -31.622  1.00 43.39           N  
ANISOU  323  NE  ARG A 658     5027   6374   5082    154   -267   -806       N  
ATOM    324  CZ  ARG A 658     -21.278  -4.439 -32.386  1.00 34.20           C  
ANISOU  324  CZ  ARG A 658     3893   5210   3889    187   -287   -787       C  
ATOM    325  NH1 ARG A 658     -21.123  -4.128 -33.686  1.00 47.64           N1+
ANISOU  325  NH1 ARG A 658     5552   6987   5562    269   -318   -770       N1+
ATOM    326  NH2 ARG A 658     -20.585  -5.447 -31.849  1.00 38.82           N  
ANISOU  326  NH2 ARG A 658     4553   5723   4472    140   -278   -786       N  
ATOM    327  N   SER A 659     -23.281   2.342 -31.465  1.00 42.10           N  
ANISOU  327  N   SER A 659     4712   6275   5007    391   -338   -662       N  
ATOM    328  CA  SER A 659     -24.051   3.228 -32.368  1.00 41.24           C  
ANISOU  328  CA  SER A 659     4551   6229   4890    478   -387   -674       C  
ATOM    329  C   SER A 659     -23.347   4.566 -32.719  1.00 47.65           C  
ANISOU  329  C   SER A 659     5394   7006   5704    550   -419   -569       C  
ATOM    330  O   SER A 659     -23.617   5.181 -33.782  1.00 33.59           O  
ANISOU  330  O   SER A 659     3596   5269   3896    631   -467   -546       O  
ATOM    331  CB  SER A 659     -25.470   3.455 -31.801  1.00 48.93           C  
ANISOU  331  CB  SER A 659     5456   7243   5891    467   -389   -781       C  
ATOM    332  OG  SER A 659     -25.525   3.176 -30.399  1.00 47.85           O  
ANISOU  332  OG  SER A 659     5333   7058   5787    378   -340   -812       O  
ATOM    333  N   GLU A 660     -22.443   5.013 -31.839  1.00 38.01           N  
ANISOU  333  N   GLU A 660     4223   5705   4513    518   -396   -504       N  
ATOM    334  CA  GLU A 660     -21.663   6.228 -32.087  1.00 36.64           C  
ANISOU  334  CA  GLU A 660     4088   5488   4345    567   -419   -401       C  
ATOM    335  C   GLU A 660     -20.426   5.908 -32.896  1.00 38.93           C  
ANISOU  335  C   GLU A 660     4418   5781   4591    570   -413   -319       C  
ATOM    336  O   GLU A 660     -19.811   6.795 -33.488  1.00 41.47           O  
ANISOU  336  O   GLU A 660     4768   6090   4898    610   -434   -233       O  
ATOM    337  CB  GLU A 660     -21.206   6.844 -30.759  1.00 45.35           C  
ANISOU  337  CB  GLU A 660     5221   6507   5500    526   -396   -375       C  
ATOM    338  CG  GLU A 660     -22.307   7.137 -29.745  1.00 46.30           C  
ANISOU  338  CG  GLU A 660     5302   6625   5664    511   -393   -461       C  
ATOM    339  CD  GLU A 660     -21.728   7.497 -28.359  1.00 55.49           C  
ANISOU  339  CD  GLU A 660     6499   7711   6872    459   -361   -441       C  
ATOM    340  OE1 GLU A 660     -21.386   6.591 -27.562  1.00 26.53           O  
ANISOU  340  OE1 GLU A 660     2851   4024   3204    383   -316   -461       O  
ATOM    341  OE2 GLU A 660     -21.605   8.694 -28.077  1.00 30.47           O1-
ANISOU  341  OE2 GLU A 660     3342   4497   3736    495   -384   -404       O1-
ATOM    342  N   LEU A 661     -19.998   4.647 -32.853  1.00 35.67           N  
ANISOU  342  N   LEU A 661     4013   5380   4159    522   -382   -346       N  
ATOM    343  CA  LEU A 661     -18.842   4.221 -33.632  1.00 41.23           C  
ANISOU  343  CA  LEU A 661     4744   6102   4819    528   -376   -287       C  
ATOM    344  C   LEU A 661     -19.114   2.895 -34.379  1.00 42.08           C  
ANISOU  344  C   LEU A 661     4828   6273   4884    526   -377   -351       C  
ATOM    345  O   LEU A 661     -18.526   1.855 -34.038  1.00 33.55           O  
ANISOU  345  O   LEU A 661     3772   5175   3801    482   -353   -371       O  
ATOM    346  CB  LEU A 661     -17.614   4.092 -32.717  1.00 44.57           C  
ANISOU  346  CB  LEU A 661     5214   6457   5264    477   -342   -243       C  
ATOM    347  CG  LEU A 661     -16.945   5.361 -32.173  1.00 45.49           C  
ANISOU  347  CG  LEU A 661     5359   6512   5412    478   -340   -164       C  
ATOM    348  CD1 LEU A 661     -15.767   4.952 -31.236  1.00 36.43           C  
ANISOU  348  CD1 LEU A 661     4248   5309   4281    425   -307   -144       C  
ATOM    349  CD2 LEU A 661     -16.475   6.274 -33.275  1.00 46.66           C  
ANISOU  349  CD2 LEU A 661     5515   6687   5526    526   -364    -81       C  
ATOM    350  N   PRO A 662     -20.026   2.930 -35.393  1.00 47.68           N  
ANISOU  350  N   PRO A 662     5494   7057   5563    578   -410   -387       N  
ATOM    351  CA  PRO A 662     -20.294   1.770 -36.283  1.00 46.72           C  
ANISOU  351  CA  PRO A 662     5346   7006   5397    585   -417   -448       C  
ATOM    352  C   PRO A 662     -19.050   1.058 -36.812  1.00 33.97           C  
ANISOU  352  C   PRO A 662     3760   5404   3743    581   -405   -412       C  
ATOM    353  O   PRO A 662     -18.902  -0.149 -36.607  1.00 41.79           O  
ANISOU  353  O   PRO A 662     4759   6387   4732    543   -390   -467       O  
ATOM    354  CB  PRO A 662     -21.098   2.395 -37.424  1.00 46.10           C  
ANISOU  354  CB  PRO A 662     5227   7005   5284    663   -463   -453       C  
ATOM    355  CG  PRO A 662     -21.909   3.430 -36.733  1.00 44.55           C  
ANISOU  355  CG  PRO A 662     5017   6775   5133    676   -477   -461       C  
ATOM    356  CD  PRO A 662     -20.960   4.039 -35.680  1.00 42.70           C  
ANISOU  356  CD  PRO A 662     4836   6447   4940    635   -448   -387       C  
ATOM    357  N   ASP A 663     -18.126   1.792 -37.424  1.00 37.21           N  
ANISOU  357  N   ASP A 663     4188   5828   4121    616   -411   -322       N  
ATOM    358  CA  ASP A 663     -16.957   1.143 -38.032  1.00 33.11           C  
ANISOU  358  CA  ASP A 663     3682   5340   3556    618   -401   -298       C  
ATOM    359  C   ASP A 663     -16.059   0.501 -36.957  1.00 34.00           C  
ANISOU  359  C   ASP A 663     3832   5382   3703    563   -369   -303       C  
ATOM    360  O   ASP A 663     -15.419  -0.523 -37.203  1.00 37.35           O  
ANISOU  360  O   ASP A 663     4262   5824   4102    559   -366   -334       O  
ATOM    361  CB AASP A 663     -16.157   2.137 -38.880  0.50 33.14           C  
ANISOU  361  CB AASP A 663     3695   5380   3513    654   -407   -199       C  
ATOM    362  CB BASP A 663     -16.163   2.112 -38.908  0.50 33.26           C  
ANISOU  362  CB BASP A 663     3709   5398   3527    655   -407   -200       C  
ATOM    363  CG AASP A 663     -16.980   2.775 -39.994  0.50 46.67           C  
ANISOU  363  CG AASP A 663     5386   7162   5182    716   -445   -185       C  
ATOM    364  CG BASP A 663     -15.392   1.399 -40.018  0.50 38.24           C  
ANISOU  364  CG BASP A 663     4327   6114   4088    678   -407   -202       C  
ATOM    365  OD1AASP A 663     -17.640   2.051 -40.785  0.50 37.04           O  
ANISOU  365  OD1AASP A 663     4130   6014   3927    747   -466   -251       O  
ATOM    366  OD1BASP A 663     -15.533   1.813 -41.184  0.50 66.38           O  
ANISOU  366  OD1BASP A 663     7875   9754   7590    724   -428   -171       O  
ATOM    367  OD2AASP A 663     -16.935   4.019 -40.092  0.50 47.49           O1-
ANISOU  367  OD2AASP A 663     5513   7245   5286    735   -458   -106       O1-
ATOM    368  OD2BASP A 663     -14.659   0.416 -39.741  0.50 42.40           O1-
ANISOU  368  OD2BASP A 663     4860   6634   4616    654   -390   -238       O1-
ATOM    369  N   TYR A 664     -16.044   1.061 -35.752  1.00 34.43           N  
ANISOU  369  N   TYR A 664     3912   5356   3813    525   -352   -282       N  
ATOM    370  CA  TYR A 664     -15.126   0.575 -34.707  1.00 27.39           C  
ANISOU  370  CA  TYR A 664     3060   4397   2949    479   -328   -279       C  
ATOM    371  C   TYR A 664     -15.436  -0.836 -34.279  1.00 24.19           C  
ANISOU  371  C   TYR A 664     2670   3969   2550    445   -324   -362       C  
ATOM    372  O   TYR A 664     -14.589  -1.745 -34.318  1.00 27.87           O  
ANISOU  372  O   TYR A 664     3161   4430   2999    442   -325   -378       O  
ATOM    373  CB  TYR A 664     -15.164   1.491 -33.472  1.00 31.54           C  
ANISOU  373  CB  TYR A 664     3608   4844   3531    446   -312   -245       C  
ATOM    374  CG  TYR A 664     -14.028   1.237 -32.494  1.00 34.38           C  
ANISOU  374  CG  TYR A 664     4009   5141   3911    410   -291   -225       C  
ATOM    375  CD1 TYR A 664     -14.085   0.168 -31.585  1.00 41.27           C  
ANISOU  375  CD1 TYR A 664     4915   5964   4801    368   -282   -281       C  
ATOM    376  CD2 TYR A 664     -12.886   2.040 -32.494  1.00 33.85           C  
ANISOU  376  CD2 TYR A 664     3951   5066   3842    417   -283   -152       C  
ATOM    377  CE1 TYR A 664     -13.042  -0.086 -30.709  1.00 28.05           C  
ANISOU  377  CE1 TYR A 664     3283   4234   3141    345   -271   -266       C  
ATOM    378  CE2 TYR A 664     -11.839   1.789 -31.613  1.00 42.21           C  
ANISOU  378  CE2 TYR A 664     5041   6076   4918    389   -269   -143       C  
ATOM    379  CZ  TYR A 664     -11.934   0.722 -30.720  1.00 30.90           C  
ANISOU  379  CZ  TYR A 664     3642   4595   3501    359   -266   -201       C  
ATOM    380  OH  TYR A 664     -10.917   0.442 -29.846  1.00 32.18           O  
ANISOU  380  OH  TYR A 664     3840   4710   3677    341   -259   -195       O  
ATOM    381  N   TYR A 665     -16.652  -1.032 -33.834  1.00 25.71           N  
ANISOU  381  N   TYR A 665     2852   4147   2768    416   -323   -420       N  
ATOM    382  CA  TYR A 665     -17.018  -2.316 -33.279  1.00 23.92           C  
ANISOU  382  CA  TYR A 665     2651   3885   2550    365   -315   -495       C  
ATOM    383  C   TYR A 665     -16.994  -3.496 -34.304  1.00 29.51           C  
ANISOU  383  C   TYR A 665     3350   4644   3217    386   -335   -549       C  
ATOM    384  O   TYR A 665     -16.814  -4.672 -33.943  1.00 29.83           O  
ANISOU  384  O   TYR A 665     3433   4642   3258    352   -335   -596       O  
ATOM    385  CB  TYR A 665     -18.370  -2.162 -32.607  1.00 23.03           C  
ANISOU  385  CB  TYR A 665     2519   3759   2470    321   -304   -547       C  
ATOM    386  CG  TYR A 665     -18.295  -1.528 -31.211  1.00 17.25           C  
ANISOU  386  CG  TYR A 665     1816   2954   1782    276   -279   -520       C  
ATOM    387  CD1 TYR A 665     -18.255  -2.343 -30.068  1.00 41.68           C  
ANISOU  387  CD1 TYR A 665     4964   5979   4893    204   -256   -551       C  
ATOM    388  CD2 TYR A 665     -18.277  -0.156 -31.031  1.00 29.39           C  
ANISOU  388  CD2 TYR A 665     3334   4490   3342    305   -280   -466       C  
ATOM    389  CE1 TYR A 665     -18.212  -1.789 -28.774  1.00 43.12           C  
ANISOU  389  CE1 TYR A 665     5172   6102   5109    162   -233   -530       C  
ATOM    390  CE2 TYR A 665     -18.235   0.408 -29.728  1.00 22.57           C  
ANISOU  390  CE2 TYR A 665     2494   3562   2519    265   -259   -451       C  
ATOM    391  CZ  TYR A 665     -18.198  -0.414 -28.617  1.00 35.23           C  
ANISOU  391  CZ  TYR A 665     4142   5107   4134    195   -234   -484       C  
ATOM    392  OH  TYR A 665     -18.192   0.123 -27.341  1.00 27.45           O  
ANISOU  392  OH  TYR A 665     3178   4068   3182    155   -213   -473       O  
ATOM    393  N   LEU A 666     -17.194  -3.167 -35.574  1.00 27.14           N  
ANISOU  393  N   LEU A 666     3000   4431   2879    445   -356   -544       N  
ATOM    394  CA  LEU A 666     -17.127  -4.141 -36.659  1.00 34.36           C  
ANISOU  394  CA  LEU A 666     3897   5407   3748    476   -377   -594       C  
ATOM    395  C   LEU A 666     -15.683  -4.542 -36.996  1.00 32.06           C  
ANISOU  395  C   LEU A 666     3630   5122   3427    505   -382   -564       C  
ATOM    396  O   LEU A 666     -15.462  -5.639 -37.508  1.00 31.12           O  
ANISOU  396  O   LEU A 666     3515   5023   3283    518   -399   -620       O  
ATOM    397  CB  LEU A 666     -17.817  -3.586 -37.917  1.00 29.11           C  
ANISOU  397  CB  LEU A 666     3170   4842   3045    534   -400   -596       C  
ATOM    398  CG  LEU A 666     -19.303  -3.312 -37.811  1.00 33.81           C  
ANISOU  398  CG  LEU A 666     3726   5456   3662    521   -405   -649       C  
ATOM    399  CD1 LEU A 666     -19.744  -2.485 -39.045  1.00 25.61           C  
ANISOU  399  CD1 LEU A 666     2636   4512   2580    597   -436   -627       C  
ATOM    400  CD2 LEU A 666     -20.147  -4.614 -37.630  1.00 25.05           C  
ANISOU  400  CD2 LEU A 666     2612   4339   2565    470   -404   -758       C  
ATOM    401  N   THR A 667     -14.728  -3.654 -36.692  1.00 27.62           N  
ANISOU  401  N   THR A 667     3080   4545   2869    514   -368   -483       N  
ATOM    402  CA  THR A 667     -13.287  -3.845 -36.913  1.00 32.58           C  
ANISOU  402  CA  THR A 667     3720   5187   3470    538   -368   -454       C  
ATOM    403  C   THR A 667     -12.544  -4.438 -35.690  1.00 32.31           C  
ANISOU  403  C   THR A 667     3745   5060   3471    503   -362   -465       C  
ATOM    404  O   THR A 667     -11.559  -5.155 -35.852  1.00 30.78           O  
ANISOU  404  O   THR A 667     3564   4873   3255    527   -374   -485       O  
ATOM    405  CB  THR A 667     -12.642  -2.460 -37.216  1.00 34.41           C  
ANISOU  405  CB  THR A 667     3931   5454   3686    557   -354   -359       C  
ATOM    406  CG2 THR A 667     -11.249  -2.597 -37.823  1.00 51.89           C  
ANISOU  406  CG2 THR A 667     6133   7726   5854    585   -351   -337       C  
ATOM    407  OG1 THR A 667     -13.480  -1.738 -38.115  1.00 39.04           O  
ANISOU  407  OG1 THR A 667     4482   6105   4247    585   -363   -338       O  
ATOM    408  N   ILE A 668     -12.998  -4.104 -34.476  1.00 33.87           N  
ANISOU  408  N   ILE A 668     3975   5174   3718    452   -345   -452       N  
ATOM    409  CA  ILE A 668     -12.331  -4.503 -33.242  1.00 31.42           C  
ANISOU  409  CA  ILE A 668     3725   4773   3437    420   -340   -452       C  
ATOM    410  C   ILE A 668     -13.028  -5.736 -32.617  1.00 29.12           C  
ANISOU  410  C   ILE A 668     3487   4415   3162    374   -348   -523       C  
ATOM    411  O   ILE A 668     -14.187  -5.715 -32.237  1.00 33.32           O  
ANISOU  411  O   ILE A 668     4019   4926   3715    328   -335   -548       O  
ATOM    412  CB  ILE A 668     -12.220  -3.302 -32.267  1.00 28.44           C  
ANISOU  412  CB  ILE A 668     3356   4350   3099    391   -315   -388       C  
ATOM    413  CG1 ILE A 668     -11.584  -2.128 -32.990  1.00 28.83           C  
ANISOU  413  CG1 ILE A 668     3360   4462   3130    428   -308   -318       C  
ATOM    414  CG2 ILE A 668     -11.375  -3.639 -30.991  1.00 21.10           C  
ANISOU  414  CG2 ILE A 668     2487   3334   2193    364   -312   -383       C  
ATOM    415  CD1 ILE A 668     -10.254  -2.434 -33.672  1.00 42.46           C  
ANISOU  415  CD1 ILE A 668     5074   6243   4816    467   -316   -309       C  
ATOM    416  N   LYS A 669     -12.279  -6.819 -32.551  1.00 29.36           N  
ANISOU  416  N   LYS A 669     3562   4413   3177    388   -372   -559       N  
ATOM    417  CA  LYS A 669     -12.743  -8.091 -32.028  1.00 37.09           C  
ANISOU  417  CA  LYS A 669     4608   5317   4164    347   -387   -622       C  
ATOM    418  C   LYS A 669     -13.069  -7.974 -30.525  1.00 35.22           C  
ANISOU  418  C   LYS A 669     4435   4983   3964    275   -365   -604       C  
ATOM    419  O   LYS A 669     -14.163  -8.321 -30.115  1.00 31.04           O  
ANISOU  419  O   LYS A 669     3925   4422   3447    210   -351   -638       O  
ATOM    420  CB  LYS A 669     -11.661  -9.177 -32.307  1.00 46.07           C  
ANISOU  420  CB  LYS A 669     5787   6439   5278    395   -428   -658       C  
ATOM    421  CG  LYS A 669     -12.020 -10.646 -31.892  1.00 60.98           C  
ANISOU  421  CG  LYS A 669     7763   8237   7170    360   -457   -726       C  
ATOM    422  CD  LYS A 669     -12.393 -11.577 -33.079  1.00 69.62           C  
ANISOU  422  CD  LYS A 669     8834   9378   8238    390   -486   -799       C  
ATOM    423  CE  LYS A 669     -12.969 -12.940 -32.608  1.00 64.09           C  
ANISOU  423  CE  LYS A 669     8227   8577   7547    334   -509   -863       C  
ATOM    424  NZ  LYS A 669     -12.240 -13.495 -31.430  1.00 52.77           N1+
ANISOU  424  NZ  LYS A 669     6903   7023   6124    319   -531   -850       N1+
ATOM    425  N   LYS A 670     -12.143  -7.428 -29.735  1.00 36.35           N  
ANISOU  425  N   LYS A 670     4601   5089   4118    283   -360   -553       N  
ATOM    426  CA  LYS A 670     -12.263  -7.378 -28.271  1.00 34.51           C  
ANISOU  426  CA  LYS A 670     4434   4764   3910    222   -344   -537       C  
ATOM    427  C   LYS A 670     -12.127  -5.933 -27.749  1.00 27.24           C  
ANISOU  427  C   LYS A 670     3474   3858   3015    218   -315   -475       C  
ATOM    428  O   LYS A 670     -11.024  -5.485 -27.414  1.00 27.90           O  
ANISOU  428  O   LYS A 670     3563   3933   3103    248   -320   -436       O  
ATOM    429  CB  LYS A 670     -11.189  -8.291 -27.680  1.00 39.01           C  
ANISOU  429  CB  LYS A 670     5089   5261   4469    241   -379   -547       C  
ATOM    430  CG  LYS A 670     -11.320  -8.527 -26.206  1.00 57.68           C  
ANISOU  430  CG  LYS A 670     7541   7524   6847    177   -371   -538       C  
ATOM    431  CD  LYS A 670     -10.091  -9.268 -25.681  1.00 67.06           C  
ANISOU  431  CD  LYS A 670     8810   8647   8021    217   -416   -542       C  
ATOM    432  CE  LYS A 670      -9.961  -9.073 -24.198  1.00 67.26           C  
ANISOU  432  CE  LYS A 670     8906   8591   8056    170   -405   -512       C  
ATOM    433  NZ  LYS A 670     -11.308  -9.201 -23.602  1.00 30.94           N1+
ANISOU  433  NZ  LYS A 670     4338   3955   3463     72   -369   -521       N1+
ATOM    434  N   PRO A 671     -13.243  -5.174 -27.721  1.00 26.60           N  
ANISOU  434  N   PRO A 671     3347   3804   2953    184   -286   -471       N  
ATOM    435  CA  PRO A 671     -13.112  -3.757 -27.357  1.00 30.08           C  
ANISOU  435  CA  PRO A 671     3750   4258   3421    191   -266   -415       C  
ATOM    436  C   PRO A 671     -12.651  -3.558 -25.895  1.00 29.40           C  
ANISOU  436  C   PRO A 671     3720   4094   3356    154   -254   -393       C  
ATOM    437  O   PRO A 671     -12.991  -4.369 -25.015  1.00 25.79           O  
ANISOU  437  O   PRO A 671     3328   3574   2896    100   -251   -424       O  
ATOM    438  CB  PRO A 671     -14.510  -3.227 -27.608  1.00 27.81           C  
ANISOU  438  CB  PRO A 671     3410   4009   3146    168   -249   -437       C  
ATOM    439  CG  PRO A 671     -15.030  -4.142 -28.778  1.00 28.18           C  
ANISOU  439  CG  PRO A 671     3435   4108   3162    185   -266   -489       C  
ATOM    440  CD  PRO A 671     -14.565  -5.469 -28.316  1.00 32.58           C  
ANISOU  440  CD  PRO A 671     4070   4600   3706    159   -280   -521       C  
ATOM    441  N   MET A 672     -11.860  -2.518 -25.650  1.00 24.22           N  
ANISOU  441  N   MET A 672     3042   3441   2717    179   -249   -341       N  
ATOM    442  CA  MET A 672     -11.259  -2.313 -24.321  1.00 21.75           C  
ANISOU  442  CA  MET A 672     2779   3062   2422    154   -244   -321       C  
ATOM    443  C   MET A 672     -11.105  -0.830 -24.000  1.00 22.30           C  
ANISOU  443  C   MET A 672     2805   3141   2525    158   -226   -274       C  
ATOM    444  O   MET A 672     -10.771  -0.038 -24.861  1.00 28.55           O  
ANISOU  444  O   MET A 672     3545   3983   3319    197   -228   -239       O  
ATOM    445  CB  MET A 672      -9.920  -3.062 -24.217  1.00 23.21           C  
ANISOU  445  CB  MET A 672     3008   3222   2585    189   -273   -322       C  
ATOM    446  CG  MET A 672      -9.243  -3.035 -22.782  1.00 22.88           C  
ANISOU  446  CG  MET A 672     3029   3109   2554    169   -276   -310       C  
ATOM    447  SD  MET A 672     -10.239  -3.834 -21.464  1.00 26.74           S  
ANISOU  447  SD  MET A 672     3607   3513   3037     87   -264   -341       S  
ATOM    448  CE  MET A 672     -10.345  -5.533 -22.021  1.00 37.52           C  
ANISOU  448  CE  MET A 672     5039   4851   4364     90   -298   -389       C  
ATOM    449  N   ASP A 673     -11.397  -0.455 -22.754  1.00 22.15           N  
ANISOU  449  N   ASP A 673     2813   3073   2530    115   -209   -274       N  
ATOM    450  CA  ASP A 673     -11.127   0.902 -22.282  1.00 20.42           C  
ANISOU  450  CA  ASP A 673     2563   2848   2347    120   -198   -235       C  
ATOM    451  C   ASP A 673     -10.684   0.850 -20.817  1.00 20.59           C  
ANISOU  451  C   ASP A 673     2638   2805   2377     87   -193   -237       C  
ATOM    452  O   ASP A 673     -10.764  -0.199 -20.195  1.00 18.27           O  
ANISOU  452  O   ASP A 673     2408   2473   2060     57   -197   -266       O  
ATOM    453  CB  ASP A 673     -12.344   1.799 -22.486  1.00 24.14           C  
ANISOU  453  CB  ASP A 673     2984   3345   2843    111   -184   -241       C  
ATOM    454  CG  ASP A 673     -13.606   1.308 -21.771  1.00 22.96           C  
ANISOU  454  CG  ASP A 673     2849   3182   2693     55   -165   -297       C  
ATOM    455  OD1 ASP A 673     -13.537   0.589 -20.760  1.00 21.64           O  
ANISOU  455  OD1 ASP A 673     2739   2968   2513      9   -156   -318       O  
ATOM    456  OD2 ASP A 673     -14.699   1.694 -22.243  1.00 24.12           O1-
ANISOU  456  OD2 ASP A 673     2946   3370   2849     57   -160   -322       O1-
ATOM    457  N   MET A 674     -10.228   1.966 -20.271  1.00 19.87           N  
ANISOU  457  N   MET A 674     2528   2702   2319     92   -187   -207       N  
ATOM    458  CA  MET A 674      -9.663   1.982 -18.907  1.00 16.20           C  
ANISOU  458  CA  MET A 674     2109   2184   1860     69   -186   -209       C  
ATOM    459  C   MET A 674     -10.696   1.760 -17.826  1.00 17.72           C  
ANISOU  459  C   MET A 674     2336   2346   2051     11   -165   -244       C  
ATOM    460  O   MET A 674     -10.355   1.271 -16.758  1.00 20.29           O  
ANISOU  460  O   MET A 674     2723   2627   2360    -14   -167   -253       O  
ATOM    461  CB  MET A 674      -8.880   3.241 -18.678  1.00 18.89           C  
ANISOU  461  CB  MET A 674     2416   2523   2237     87   -185   -172       C  
ATOM    462  CG  MET A 674      -7.662   3.218 -19.566  1.00 11.60           C  
ANISOU  462  CG  MET A 674     1471   1632   1302    131   -202   -144       C  
ATOM    463  SD  MET A 674      -6.508   4.561 -19.399  1.00 20.10           S  
ANISOU  463  SD  MET A 674     2509   2711   2414    142   -200   -103       S  
ATOM    464  CE  MET A 674      -6.151   4.465 -17.636  1.00 20.65           C  
ANISOU  464  CE  MET A 674     2630   2720   2494    117   -204   -129       C  
ATOM    465  N   GLU A 675     -11.960   2.076 -18.120  1.00 20.47           N  
ANISOU  465  N   GLU A 675     2642   2722   2410     -9   -147   -266       N  
ATOM    466  CA  GLU A 675     -13.048   1.858 -17.144  1.00 25.20           C  
ANISOU  466  CA  GLU A 675     3260   3309   3003    -73   -121   -311       C  
ATOM    467  C   GLU A 675     -13.294   0.377 -17.017  1.00 26.45           C  
ANISOU  467  C   GLU A 675     3486   3446   3115   -116   -119   -338       C  
ATOM    468  O   GLU A 675     -13.472  -0.115 -15.905  1.00 24.45           O  
ANISOU  468  O   GLU A 675     3294   3156   2839   -172   -105   -355       O  
ATOM    469  CB  GLU A 675     -14.357   2.546 -17.530  1.00 29.08           C  
ANISOU  469  CB  GLU A 675     3681   3848   3517    -79   -105   -342       C  
ATOM    470  CG  GLU A 675     -14.282   4.050 -17.369  1.00 47.79           C  
ANISOU  470  CG  GLU A 675     5999   6221   5935    -45   -109   -323       C  
ATOM    471  CD  GLU A 675     -14.374   4.514 -15.928  1.00 55.46           C  
ANISOU  471  CD  GLU A 675     6987   7165   6920    -82    -91   -343       C  
ATOM    472  OE1 GLU A 675     -14.573   3.672 -15.018  1.00 42.68           O  
ANISOU  472  OE1 GLU A 675     5420   5528   5267   -140    -72   -370       O  
ATOM    473  OE2 GLU A 675     -14.263   5.738 -15.718  1.00 36.67           O1-
ANISOU  473  OE2 GLU A 675     4569   4779   4582    -54    -98   -331       O1-
ATOM    474  N   LYS A 676     -13.236  -0.348 -18.131  1.00 22.55           N  
ANISOU  474  N   LYS A 676     2990   2972   2604    -91   -136   -340       N  
ATOM    475  CA  LYS A 676     -13.300  -1.799 -18.037  1.00 22.22           C  
ANISOU  475  CA  LYS A 676     3026   2896   2521   -126   -143   -363       C  
ATOM    476  C   LYS A 676     -12.137  -2.351 -17.194  1.00 20.23           C  
ANISOU  476  C   LYS A 676     2861   2577   2246   -118   -168   -342       C  
ATOM    477  O   LYS A 676     -12.331  -3.235 -16.337  1.00 26.86           O  
ANISOU  477  O   LYS A 676     3787   3363   3053   -174   -165   -357       O  
ATOM    478  CB  LYS A 676     -13.339  -2.471 -19.418  1.00 24.31           C  
ANISOU  478  CB  LYS A 676     3271   3194   2772    -90   -164   -374       C  
ATOM    479  CG  LYS A 676     -13.516  -3.974 -19.370  1.00 41.52           C  
ANISOU  479  CG  LYS A 676     5532   5330   4912   -130   -175   -406       C  
ATOM    480  CD  LYS A 676     -14.980  -4.352 -19.126  1.00 57.78           C  
ANISOU  480  CD  LYS A 676     7590   7400   6963   -216   -140   -454       C  
ATOM    481  CE  LYS A 676     -15.141  -5.823 -18.743  1.00 67.27           C  
ANISOU  481  CE  LYS A 676     8898   8537   8124   -279   -147   -479       C  
ATOM    482  NZ  LYS A 676     -16.548  -6.321 -18.861  1.00 54.47           N1+
ANISOU  482  NZ  LYS A 676     7263   6941   6491   -364   -113   -534       N1+
ATOM    483  N   ILE A 677     -10.936  -1.842 -17.401  1.00 22.82           N  
ANISOU  483  N   ILE A 677     3170   2910   2590    -53   -192   -308       N  
ATOM    484  CA  ILE A 677      -9.764  -2.340 -16.638  1.00 19.63           C  
ANISOU  484  CA  ILE A 677     2841   2452   2165    -32   -222   -296       C  
ATOM    485  C   ILE A 677      -9.905  -2.029 -15.162  1.00 21.68           C  
ANISOU  485  C   ILE A 677     3144   2670   2421    -81   -206   -295       C  
ATOM    486  O   ILE A 677      -9.632  -2.877 -14.289  1.00 22.61           O  
ANISOU  486  O   ILE A 677     3358   2728   2501   -104   -222   -299       O  
ATOM    487  CB  ILE A 677      -8.449  -1.736 -17.186  1.00 23.82           C  
ANISOU  487  CB  ILE A 677     3322   3012   2714     43   -247   -270       C  
ATOM    488  CG1 ILE A 677      -8.206  -2.223 -18.619  1.00 23.10           C  
ANISOU  488  CG1 ILE A 677     3198   2966   2613     91   -266   -276       C  
ATOM    489  CG2 ILE A 677      -7.324  -2.114 -16.292  1.00 13.60           C  
ANISOU  489  CG2 ILE A 677     2093   1672   1403     66   -279   -268       C  
ATOM    490  CD1 ILE A 677      -7.170  -1.437 -19.429  1.00 19.82           C  
ANISOU  490  CD1 ILE A 677     2708   2607   2213    151   -274   -250       C  
ATOM    491  N   ARG A 678     -10.348  -0.810 -14.889  1.00 20.85           N  
ANISOU  491  N   ARG A 678     2972   2596   2352    -94   -176   -289       N  
ATOM    492  CA  ARG A 678     -10.516  -0.290 -13.527  1.00 25.55           C  
ANISOU  492  CA  ARG A 678     3588   3167   2949   -135   -157   -294       C  
ATOM    493  C   ARG A 678     -11.585  -1.044 -12.716  1.00 30.94           C  
ANISOU  493  C   ARG A 678     4334   3828   3593   -222   -129   -324       C  
ATOM    494  O   ARG A 678     -11.466  -1.211 -11.505  1.00 28.90           O  
ANISOU  494  O   ARG A 678     4140   3533   3307   -259   -125   -325       O  
ATOM    495  CB  ARG A 678     -10.877   1.216 -13.611  1.00 20.89           C  
ANISOU  495  CB  ARG A 678     2904   2620   2413   -124   -135   -290       C  
ATOM    496  CG  ARG A 678     -10.937   1.928 -12.290  1.00 32.30           C  
ANISOU  496  CG  ARG A 678     4355   4049   3868   -152   -119   -299       C  
ATOM    497  CD  ARG A 678     -11.732   3.214 -12.393  1.00 36.07           C  
ANISOU  497  CD  ARG A 678     4746   4564   4393   -153    -97   -313       C  
ATOM    498  NE  ARG A 678     -12.233   3.609 -11.074  1.00 71.96           N  
ANISOU  498  NE  ARG A 678     9301   9103   8935   -199    -74   -344       N  
ATOM    499  CZ  ARG A 678     -11.520   4.206 -10.115  1.00 78.27           C  
ANISOU  499  CZ  ARG A 678    10113   9880   9746   -190    -81   -337       C  
ATOM    500  NH1 ARG A 678     -10.233   4.521 -10.292  1.00 80.05           N1+
ANISOU  500  NH1 ARG A 678    10339  10084   9991   -138   -111   -302       N1+
ATOM    501  NH2 ARG A 678     -12.108   4.495  -8.956  1.00 79.00           N  
ANISOU  501  NH2 ARG A 678    10211   9977   9828   -237    -57   -372       N  
ATOM    502  N   SER A 679     -12.630  -1.484 -13.406  1.00 29.42           N  
ANISOU  502  N   SER A 679     4120   3663   3394   -256   -110   -350       N  
ATOM    503  CA  SER A 679     -13.710  -2.247 -12.829  1.00 28.89           C  
ANISOU  503  CA  SER A 679     4102   3585   3288   -350    -78   -383       C  
ATOM    504  C   SER A 679     -13.227  -3.656 -12.437  1.00 27.83           C  
ANISOU  504  C   SER A 679     4098   3375   3098   -376   -104   -373       C  
ATOM    505  O   SER A 679     -13.550  -4.143 -11.347  1.00 32.92           O  
ANISOU  505  O   SER A 679     4825   3982   3700   -451    -86   -378       O  
ATOM    506  CB  SER A 679     -14.858  -2.300 -13.827  1.00 36.62           C  
ANISOU  506  CB  SER A 679     5011   4621   4280   -370    -56   -420       C  
ATOM    507  OG  SER A 679     -15.905  -3.114 -13.355  1.00 45.76           O  
ANISOU  507  OG  SER A 679     6211   5774   5398   -470    -22   -459       O  
ATOM    508  N   HIS A 680     -12.410  -4.271 -13.284  1.00 27.51           N  
ANISOU  508  N   HIS A 680     4081   3312   3056   -312   -148   -358       N  
ATOM    509  CA  HIS A 680     -11.894  -5.602 -12.992  1.00 31.12           C  
ANISOU  509  CA  HIS A 680     4666   3691   3465   -320   -186   -351       C  
ATOM    510  C   HIS A 680     -11.031  -5.477 -11.749  1.00 32.99           C  
ANISOU  510  C   HIS A 680     4974   3878   3680   -308   -207   -326       C  
ATOM    511  O   HIS A 680     -11.258  -6.182 -10.766  1.00 36.42           O  
ANISOU  511  O   HIS A 680     5517   4254   4065   -373   -204   -323       O  
ATOM    512  CB AHIS A 680     -11.011  -6.158 -14.116  0.50 25.44           C  
ANISOU  512  CB AHIS A 680     3946   2966   2753   -232   -238   -348       C  
ATOM    513  CB BHIS A 680     -11.115  -6.147 -14.184  0.50 23.73           C  
ANISOU  513  CB BHIS A 680     3723   2753   2538   -236   -235   -350       C  
ATOM    514  CG AHIS A 680     -11.756  -6.647 -15.314  0.50 37.64           C  
ANISOU  514  CG AHIS A 680     5452   4543   4304   -242   -231   -376       C  
ATOM    515  CG BHIS A 680     -11.102  -7.637 -14.277  0.50 37.68           C  
ANISOU  515  CG BHIS A 680     5606   4449   4262   -256   -269   -363       C  
ATOM    516  CD2AHIS A 680     -11.527  -6.464 -16.636  0.50 26.92           C  
ANISOU  516  CD2AHIS A 680     4014   3241   2972   -175   -246   -382       C  
ATOM    517  CD2BHIS A 680     -12.101  -8.529 -14.471  0.50 28.20           C  
ANISOU  517  CD2BHIS A 680     4451   3225   3038   -334   -252   -389       C  
ATOM    518  ND1AHIS A 680     -12.844  -7.490 -15.227  0.50 45.08           N  
ANISOU  518  ND1AHIS A 680     6444   5462   5219   -332   -208   -404       N  
ATOM    519  ND1BHIS A 680      -9.941  -8.373 -14.204  0.50 44.03           N  
ANISOU  519  ND1BHIS A 680     6492   5193   5045   -189   -333   -354       N  
ATOM    520  CE1AHIS A 680     -13.275  -7.774 -16.442  0.50 32.23           C  
ANISOU  520  CE1AHIS A 680     4763   3875   3605   -316   -210   -431       C  
ATOM    521  CE1BHIS A 680     -10.224  -9.653 -14.357  0.50 47.13           C  
ANISOU  521  CE1BHIS A 680     6983   5519   5402   -220   -358   -371       C  
ATOM    522  NE2AHIS A 680     -12.491  -7.166 -17.315  0.50 43.30           N  
ANISOU  522  NE2AHIS A 680     6088   5326   5037   -218   -234   -416       N  
ATOM    523  NE2BHIS A 680     -11.529  -9.775 -14.512  0.50 42.00           N  
ANISOU  523  NE2BHIS A 680     6315   4889   4752   -314   -307   -390       N  
ATOM    524  N   MET A 681     -10.061  -4.561 -11.798  1.00 29.03           N  
ANISOU  524  N   MET A 681     4411   3403   3214   -230   -226   -309       N  
ATOM    525  CA  MET A 681      -9.188  -4.265 -10.671  1.00 31.63           C  
ANISOU  525  CA  MET A 681     4787   3701   3530   -209   -247   -292       C  
ATOM    526  C   MET A 681      -9.966  -4.023  -9.367  1.00 33.94           C  
ANISOU  526  C   MET A 681     5117   3982   3795   -297   -205   -296       C  
ATOM    527  O   MET A 681      -9.637  -4.598  -8.340  1.00 35.32           O  
ANISOU  527  O   MET A 681     5400   4099   3919   -319   -224   -286       O  
ATOM    528  CB  MET A 681      -8.305  -3.041 -10.998  1.00 30.84           C  
ANISOU  528  CB  MET A 681     4584   3651   3483   -132   -255   -281       C  
ATOM    529  CG  MET A 681      -7.365  -2.534  -9.866  1.00 31.49           C  
ANISOU  529  CG  MET A 681     4690   3713   3561   -106   -276   -271       C  
ATOM    530  SD  MET A 681      -6.383  -1.035 -10.307  1.00 32.63           S  
ANISOU  530  SD  MET A 681     4706   3917   3773    -34   -279   -261       S  
ATOM    531  CE  MET A 681      -7.540   0.349 -10.163  1.00 20.55           C  
ANISOU  531  CE  MET A 681     3084   2431   2292    -87   -218   -265       C  
ATOM    532  N   MET A 682     -10.966  -3.145  -9.402  1.00 30.16           N  
ANISOU  532  N   MET A 682     4549   3564   3347   -342   -151   -315       N  
ATOM    533  CA  MET A 682     -11.751  -2.827  -8.208  1.00 37.49           C  
ANISOU  533  CA  MET A 682     5494   4500   4250   -424   -107   -330       C  
ATOM    534  C   MET A 682     -12.574  -4.013  -7.712  1.00 37.18           C  
ANISOU  534  C   MET A 682     5559   4422   4143   -527    -85   -340       C  
ATOM    535  O   MET A 682     -12.863  -4.096  -6.524  1.00 46.75           O  
ANISOU  535  O   MET A 682     6833   5620   5309   -595    -62   -342       O  
ATOM    536  CB  MET A 682     -12.700  -1.637  -8.429  1.00 29.88           C  
ANISOU  536  CB  MET A 682     4402   3614   3336   -442    -59   -361       C  
ATOM    537  CG  MET A 682     -12.051  -0.274  -8.569  1.00 42.49           C  
ANISOU  537  CG  MET A 682     5907   5241   4995   -366    -72   -351       C  
ATOM    538  SD  MET A 682     -10.697   0.058  -7.442  1.00 56.84           S  
ANISOU  538  SD  MET A 682     7775   7017   6802   -323   -106   -327       S  
ATOM    539  CE  MET A 682      -9.934   1.494  -8.215  1.00 75.30           C  
ANISOU  539  CE  MET A 682     9993   9391   9224   -235   -123   -314       C  
ATOM    540  N   ALA A 683     -12.964  -4.911  -8.605  1.00 37.93           N  
ANISOU  540  N   ALA A 683     5677   4503   4230   -544    -91   -347       N  
ATOM    541  CA  ALA A 683     -13.611  -6.143  -8.190  1.00 40.66           C  
ANISOU  541  CA  ALA A 683     6140   4798   4512   -644    -77   -352       C  
ATOM    542  C   ALA A 683     -12.566  -7.211  -7.750  1.00 47.33           C  
ANISOU  542  C   ALA A 683     7138   5537   5305   -614   -141   -315       C  
ATOM    543  O   ALA A 683     -12.917  -8.384  -7.557  1.00 45.28           O  
ANISOU  543  O   ALA A 683     7000   5212   4992   -684   -147   -311       O  
ATOM    544  CB  ALA A 683     -14.501  -6.671  -9.322  1.00 41.88           C  
ANISOU  544  CB  ALA A 683     6254   4978   4680   -678    -59   -383       C  
ATOM    545  N   ASN A 684     -11.297  -6.796  -7.597  1.00 50.02           N  
ANISOU  545  N   ASN A 684     7477   5863   5663   -510   -192   -293       N  
ATOM    546  CA  ASN A 684     -10.152  -7.687  -7.271  1.00 51.32           C  
ANISOU  546  CA  ASN A 684     7771   5939   5788   -450   -267   -267       C  
ATOM    547  C   ASN A 684      -9.982  -8.856  -8.220  1.00 52.57           C  
ANISOU  547  C   ASN A 684     7990   6044   5938   -423   -312   -272       C  
ATOM    548  O   ASN A 684      -9.549  -9.931  -7.808  1.00 53.95           O  
ANISOU  548  O   ASN A 684     8311   6125   6061   -420   -364   -257       O  
ATOM    549  CB  ASN A 684     -10.259  -8.217  -5.832  1.00 55.02           C  
ANISOU  549  CB  ASN A 684     8383   6343   6179   -524   -267   -246       C  
ATOM    550  CG  ASN A 684      -9.956  -7.174  -4.813  1.00 63.32           C  
ANISOU  550  CG  ASN A 684     9394   7433   7231   -515   -250   -242       C  
ATOM    551  ND2 ASN A 684     -10.660  -7.223  -3.683  1.00 77.43           N  
ANISOU  551  ND2 ASN A 684    11243   9215   8960   -618   -207   -238       N  
ATOM    552  OD1 ASN A 684      -9.084  -6.325  -5.023  1.00 84.35           O  
ANISOU  552  OD1 ASN A 684    11971  10132   9944   -419   -274   -244       O  
ATOM    553  N   LYS A 685     -10.296  -8.645  -9.496  1.00 50.93           N  
ANISOU  553  N   LYS A 685     7675   5894   5782   -396   -298   -294       N  
ATOM    554  CA  LYS A 685     -10.358  -9.750 -10.447  1.00 48.89           C  
ANISOU  554  CA  LYS A 685     7463   5594   5516   -384   -332   -309       C  
ATOM    555  C   LYS A 685      -9.059  -9.993 -11.220  1.00 46.67           C  
ANISOU  555  C   LYS A 685     7172   5303   5255   -250   -406   -312       C  
ATOM    556  O   LYS A 685      -8.959 -10.996 -11.934  1.00 43.15           O  
ANISOU  556  O   LYS A 685     6779   4815   4799   -227   -446   -329       O  
ATOM    557  CB  LYS A 685     -11.524  -9.574 -11.421  1.00 47.35           C  
ANISOU  557  CB  LYS A 685     7169   5467   5353   -437   -278   -339       C  
ATOM    558  CG  LYS A 685     -12.907  -9.694 -10.808  1.00 56.58           C  
ANISOU  558  CG  LYS A 685     8359   6644   6494   -578   -210   -353       C  
ATOM    559  CD  LYS A 685     -13.956  -9.900 -11.913  1.00 65.78           C  
ANISOU  559  CD  LYS A 685     9448   7861   7684   -619   -177   -393       C  
ATOM    560  CE  LYS A 685     -15.301 -10.405 -11.376  1.00 79.58           C  
ANISOU  560  CE  LYS A 685    11240   9605   9392   -771   -117   -418       C  
ATOM    561  NZ  LYS A 685     -16.178  -9.321 -10.843  1.00 64.63           N1+
ANISOU  561  NZ  LYS A 685     9243   7801   7511   -830    -46   -439       N1+
ATOM    562  N   TYR A 686      -8.068  -9.110 -11.104  1.00 35.90           N  
ANISOU  562  N   TYR A 686     5740   3982   3919   -166   -424   -303       N  
ATOM    563  CA  TYR A 686      -6.756  -9.419 -11.692  1.00 39.88           C  
ANISOU  563  CA  TYR A 686     6241   4480   4431    -44   -496   -315       C  
ATOM    564  C   TYR A 686      -5.923 -10.189 -10.677  1.00 47.95           C  
ANISOU  564  C   TYR A 686     7407   5408   5401     -9   -564   -306       C  
ATOM    565  O   TYR A 686      -5.794  -9.771  -9.509  1.00 45.34           O  
ANISOU  565  O   TYR A 686     7115   5061   5050    -34   -556   -285       O  
ATOM    566  CB  TYR A 686      -5.988  -8.159 -12.106  1.00 40.87           C  
ANISOU  566  CB  TYR A 686     6223   4697   4608     29   -486   -314       C  
ATOM    567  CG  TYR A 686      -6.552  -7.452 -13.320  1.00 48.59           C  
ANISOU  567  CG  TYR A 686     7064   5763   5633     24   -439   -321       C  
ATOM    568  CD1 TYR A 686      -6.555  -8.061 -14.571  1.00 40.89           C  
ANISOU  568  CD1 TYR A 686     6065   4808   4664     62   -459   -344       C  
ATOM    569  CD2 TYR A 686      -7.069  -6.164 -13.218  1.00 46.51           C  
ANISOU  569  CD2 TYR A 686     6700   5563   5408    -10   -381   -307       C  
ATOM    570  CE1 TYR A 686      -7.088  -7.418 -15.665  1.00 28.70           C  
ANISOU  570  CE1 TYR A 686     4403   3346   3155     59   -419   -347       C  
ATOM    571  CE2 TYR A 686      -7.574  -5.510 -14.308  1.00 33.28           C  
ANISOU  571  CE2 TYR A 686     4911   3961   3770     -8   -346   -310       C  
ATOM    572  CZ  TYR A 686      -7.585  -6.135 -15.528  1.00 33.04           C  
ANISOU  572  CZ  TYR A 686     4861   3951   3739     25   -365   -328       C  
ATOM    573  OH  TYR A 686      -8.086  -5.457 -16.603  1.00 25.96           O  
ANISOU  573  OH  TYR A 686     3855   3131   2874     31   -333   -328       O  
ATOM    574  N   GLN A 687      -5.334 -11.289 -11.130  1.00 47.59           N  
ANISOU  574  N   GLN A 687     7441   5304   5335     55   -636   -326       N  
ATOM    575  CA  GLN A 687      -4.583 -12.171 -10.253  1.00 45.78           C  
ANISOU  575  CA  GLN A 687     7366   4974   5052     98   -715   -322       C  
ATOM    576  C   GLN A 687      -3.089 -11.853 -10.250  1.00 40.93           C  
ANISOU  576  C   GLN A 687     6708   4392   4451    232   -780   -344       C  
ATOM    577  O   GLN A 687      -2.356 -12.232  -9.311  1.00 41.10           O  
ANISOU  577  O   GLN A 687     6834   4350   4431    278   -844   -341       O  
ATOM    578  CB  GLN A 687      -4.871 -13.633 -10.634  1.00 49.84           C  
ANISOU  578  CB  GLN A 687     8014   5389   5533     87   -765   -335       C  
ATOM    579  CG  GLN A 687      -6.329 -14.049 -10.321  1.00 53.64           C  
ANISOU  579  CG  GLN A 687     8568   5823   5988    -65   -703   -313       C  
ATOM    580  CD  GLN A 687      -6.500 -15.551 -10.147  1.00 67.84           C  
ANISOU  580  CD  GLN A 687    10556   7484   7733    -93   -762   -312       C  
ATOM    581  NE2 GLN A 687      -7.539 -15.957  -9.417  1.00 72.72           N  
ANISOU  581  NE2 GLN A 687    11279   8042   8308   -234   -717   -282       N  
ATOM    582  OE1 GLN A 687      -5.710 -16.337 -10.663  1.00 62.25           O  
ANISOU  582  OE1 GLN A 687     9900   6727   7024      7   -847   -340       O  
ATOM    583  N   ASP A 688      -2.644 -11.110 -11.260  1.00 36.32           N  
ANISOU  583  N   ASP A 688     5967   3913   3919    291   -763   -368       N  
ATOM    584  CA  ASP A 688      -1.221 -10.773 -11.388  1.00 31.36           C  
ANISOU  584  CA  ASP A 688     5275   3335   3305    411   -817   -399       C  
ATOM    585  C   ASP A 688      -1.055  -9.519 -12.235  1.00 29.67           C  
ANISOU  585  C   ASP A 688     4876   3248   3149    422   -759   -403       C  
ATOM    586  O   ASP A 688      -2.024  -9.041 -12.838  1.00 36.18           O  
ANISOU  586  O   ASP A 688     5630   4113   4001    352   -690   -384       O  
ATOM    587  CB  ASP A 688      -0.452 -11.969 -11.968  1.00 35.22           C  
ANISOU  587  CB  ASP A 688     5828   3781   3771    514   -910   -446       C  
ATOM    588  CG  ASP A 688      -1.136 -12.589 -13.190  1.00 39.98           C  
ANISOU  588  CG  ASP A 688     6414   4388   4387    494   -897   -463       C  
ATOM    589  OD1 ASP A 688      -1.668 -13.706 -13.076  1.00 50.06           O  
ANISOU  589  OD1 ASP A 688     7825   5563   5631    463   -929   -463       O  
ATOM    590  OD2 ASP A 688      -1.144 -11.971 -14.272  1.00 43.88           O1-
ANISOU  590  OD2 ASP A 688     6765   4986   4921    508   -856   -478       O1-
ATOM    591  N   ILE A 689       0.157  -8.966 -12.280  1.00 32.43           N  
ANISOU  591  N   ILE A 689     5146   3659   3514    505   -787   -428       N  
ATOM    592  CA  ILE A 689       0.385  -7.728 -13.037  1.00 33.61           C  
ANISOU  592  CA  ILE A 689     5130   3924   3715    506   -732   -426       C  
ATOM    593  C   ILE A 689       0.191  -7.940 -14.525  1.00 37.42           C  
ANISOU  593  C   ILE A 689     5538   4465   4214    524   -718   -443       C  
ATOM    594  O   ILE A 689      -0.472  -7.129 -15.214  1.00 28.12           O  
ANISOU  594  O   ILE A 689     4265   3348   3069    472   -651   -418       O  
ATOM    595  CB  ILE A 689       1.790  -7.143 -12.812  1.00 34.51           C  
ANISOU  595  CB  ILE A 689     5173   4099   3841    585   -765   -456       C  
ATOM    596  CG1 ILE A 689       2.017  -6.840 -11.324  1.00 47.09           C  
ANISOU  596  CG1 ILE A 689     6831   5643   5418    572   -779   -443       C  
ATOM    597  CG2 ILE A 689       2.005  -5.882 -13.668  1.00 35.88           C  
ANISOU  597  CG2 ILE A 689     5183   4385   4063    573   -704   -449       C  
ATOM    598  CD1 ILE A 689       0.838  -6.183 -10.612  1.00 49.40           C  
ANISOU  598  CD1 ILE A 689     7142   5907   5720    462   -709   -391       C  
ATOM    599  N   ASP A 690       0.755  -9.046 -15.007  1.00 29.53           N  
ANISOU  599  N   ASP A 690     4585   3444   3188    601   -787   -489       N  
ATOM    600  CA  ASP A 690       0.679  -9.416 -16.431  1.00 35.98           C  
ANISOU  600  CA  ASP A 690     5339   4319   4012    631   -786   -518       C  
ATOM    601  C   ASP A 690      -0.735  -9.479 -16.971  1.00 29.06           C  
ANISOU  601  C   ASP A 690     4465   3429   3145    544   -730   -488       C  
ATOM    602  O   ASP A 690      -0.972  -9.134 -18.122  1.00 29.53           O  
ANISOU  602  O   ASP A 690     4427   3570   3223    543   -695   -492       O  
ATOM    603  CB  ASP A 690       1.370 -10.770 -16.683  1.00 41.25           C  
ANISOU  603  CB  ASP A 690     6085   4941   4645    726   -880   -579       C  
ATOM    604  CG  ASP A 690       2.883 -10.686 -16.569  1.00 46.64           C  
ANISOU  604  CG  ASP A 690     6720   5678   5321    835   -939   -631       C  
ATOM    605  OD1 ASP A 690       3.433  -9.569 -16.623  1.00 48.22           O  
ANISOU  605  OD1 ASP A 690     6802   5971   5546    834   -899   -625       O  
ATOM    606  OD2 ASP A 690       3.527 -11.737 -16.419  1.00 50.37           O1-
ANISOU  606  OD2 ASP A 690     7275   6099   5764    922  -1028   -684       O1-
ATOM    607  N   SER A 691      -1.671  -9.954 -16.156  1.00 32.15           N  
ANISOU  607  N   SER A 691     4970   3724   3518    470   -721   -462       N  
ATOM    608  CA  SER A 691      -3.083  -9.945 -16.552  1.00 31.98           C  
ANISOU  608  CA  SER A 691     4944   3698   3507    376   -662   -441       C  
ATOM    609  C   SER A 691      -3.598  -8.535 -16.862  1.00 31.08           C  
ANISOU  609  C   SER A 691     4701   3673   3434    328   -583   -408       C  
ATOM    610  O   SER A 691      -4.318  -8.367 -17.830  1.00 27.61           O  
ANISOU  610  O   SER A 691     4196   3283   3009    304   -547   -408       O  
ATOM    611  CB  SER A 691      -3.961 -10.622 -15.507  1.00 36.27           C  
ANISOU  611  CB  SER A 691     5627   4132   4020    292   -660   -421       C  
ATOM    612  OG  SER A 691      -3.644 -12.003 -15.407  1.00 41.86           O  
ANISOU  612  OG  SER A 691     6467   4747   4691    330   -735   -448       O  
ATOM    613  N   MET A 692      -3.223  -7.520 -16.071  1.00 30.46           N  
ANISOU  613  N   MET A 692     4586   3612   3372    320   -561   -382       N  
ATOM    614  CA  MET A 692      -3.679  -6.126 -16.338  1.00 27.69           C  
ANISOU  614  CA  MET A 692     4121   3335   3063    279   -494   -351       C  
ATOM    615  C   MET A 692      -2.951  -5.497 -17.526  1.00 24.67           C  
ANISOU  615  C   MET A 692     3618   3050   2703    337   -490   -357       C  
ATOM    616  O   MET A 692      -3.557  -4.773 -18.337  1.00 19.98           O  
ANISOU  616  O   MET A 692     2941   2515   2132    311   -445   -337       O  
ATOM    617  CB  MET A 692      -3.467  -5.244 -15.108  1.00 31.79           C  
ANISOU  617  CB  MET A 692     4643   3838   3595    253   -477   -328       C  
ATOM    618  CG  MET A 692      -3.576  -3.746 -15.388  1.00 25.65           C  
ANISOU  618  CG  MET A 692     3748   3132   2866    235   -425   -302       C  
ATOM    619  SD  MET A 692      -3.208  -2.736 -13.932  1.00 31.48           S  
ANISOU  619  SD  MET A 692     4488   3850   3621    213   -412   -285       S  
ATOM    620  CE  MET A 692      -4.786  -2.821 -13.141  1.00 22.35           C  
ANISOU  620  CE  MET A 692     3391   2645   2454    116   -369   -274       C  
ATOM    621  N   VAL A 693      -1.651  -5.765 -17.625  1.00 24.28           N  
ANISOU  621  N   VAL A 693     3560   3022   2641    415   -538   -385       N  
ATOM    622  CA  VAL A 693      -0.873  -5.351 -18.793  1.00 27.27           C  
ANISOU  622  CA  VAL A 693     3829   3501   3028    467   -535   -399       C  
ATOM    623  C   VAL A 693      -1.447  -5.851 -20.109  1.00 28.33           C  
ANISOU  623  C   VAL A 693     3935   3675   3153    473   -528   -412       C  
ATOM    624  O   VAL A 693      -1.513  -5.102 -21.071  1.00 26.29           O  
ANISOU  624  O   VAL A 693     3581   3500   2908    468   -492   -394       O  
ATOM    625  CB  VAL A 693       0.634  -5.738 -18.666  1.00 23.52           C  
ANISOU  625  CB  VAL A 693     3349   3050   2536    555   -594   -446       C  
ATOM    626  CG1 VAL A 693       1.393  -5.288 -19.869  1.00 22.04           C  
ANISOU  626  CG1 VAL A 693     3043   2979   2351    595   -582   -463       C  
ATOM    627  CG2 VAL A 693       1.216  -5.092 -17.374  1.00 22.99           C  
ANISOU  627  CG2 VAL A 693     3297   2956   2481    548   -599   -435       C  
ATOM    628  N   GLU A 694      -1.848  -7.117 -20.143  1.00 29.92           N  
ANISOU  628  N   GLU A 694     4224   3815   3328    482   -566   -442       N  
ATOM    629  CA  GLU A 694      -2.477  -7.708 -21.325  1.00 34.04           C  
ANISOU  629  CA  GLU A 694     4727   4366   3839    485   -564   -463       C  
ATOM    630  C   GLU A 694      -3.707  -6.912 -21.755  1.00 31.79           C  
ANISOU  630  C   GLU A 694     4387   4113   3576    414   -498   -424       C  
ATOM    631  O   GLU A 694      -3.883  -6.620 -22.928  1.00 28.69           O  
ANISOU  631  O   GLU A 694     3915   3799   3184    427   -479   -424       O  
ATOM    632  CB  GLU A 694      -2.861  -9.177 -21.058  1.00 31.55           C  
ANISOU  632  CB  GLU A 694     4535   3954   3497    488   -613   -499       C  
ATOM    633  CG  GLU A 694      -1.670 -10.095 -20.729  1.00 51.87           C  
ANISOU  633  CG  GLU A 694     7174   6488   6045    576   -694   -547       C  
ATOM    634  N   ASP A 695      -4.568  -6.537 -20.808  1.00 31.52           N  
ANISOU  634  N   ASP A 695     4393   4023   3557    341   -466   -393       N  
ATOM    635  CA  ASP A 695      -5.715  -5.699 -21.155  1.00 24.31           C  
ANISOU  635  CA  ASP A 695     3421   3146   2668    282   -410   -365       C  
ATOM    636  C   ASP A 695      -5.316  -4.329 -21.665  1.00 21.31           C  
ANISOU  636  C   ASP A 695     2936   2846   2314    298   -379   -329       C  
ATOM    637  O   ASP A 695      -5.909  -3.826 -22.616  1.00 22.72           O  
ANISOU  637  O   ASP A 695     3048   3084   2500    291   -353   -316       O  
ATOM    638  CB  ASP A 695      -6.690  -5.557 -19.994  1.00 23.93           C  
ANISOU  638  CB  ASP A 695     3429   3032   2629    203   -381   -350       C  
ATOM    639  CG  ASP A 695      -7.446  -6.842 -19.715  1.00 35.33           C  
ANISOU  639  CG  ASP A 695     4972   4405   4045    160   -396   -380       C  
ATOM    640  OD1 ASP A 695      -7.481  -7.715 -20.586  1.00 24.81           O  
ANISOU  640  OD1 ASP A 695     3650   3080   2697    186   -422   -412       O  
ATOM    641  OD2 ASP A 695      -8.008  -6.991 -18.622  1.00 30.74           O1-
ANISOU  641  OD2 ASP A 695     4460   3761   3457     94   -381   -374       O1-
ATOM    642  N   PHE A 696      -4.332  -3.707 -21.056  1.00 24.28           N  
ANISOU  642  N   PHE A 696     3298   3225   2702    317   -384   -314       N  
ATOM    643  CA  PHE A 696      -3.871  -2.418 -21.571  1.00 15.07           C  
ANISOU  643  CA  PHE A 696     2037   2128   1558    325   -355   -279       C  
ATOM    644  C   PHE A 696      -3.337  -2.570 -23.001  1.00 20.68           C  
ANISOU  644  C   PHE A 696     2683   2927   2246    373   -363   -289       C  
ATOM    645  O   PHE A 696      -3.640  -1.768 -23.931  1.00 22.28           O  
ANISOU  645  O   PHE A 696     2817   3192   2454    364   -333   -258       O  
ATOM    646  CB  PHE A 696      -2.771  -1.837 -20.641  1.00 21.03           C  
ANISOU  646  CB  PHE A 696     2790   2872   2328    336   -364   -271       C  
ATOM    647  CG  PHE A 696      -3.299  -0.958 -19.512  1.00 13.69           C  
ANISOU  647  CG  PHE A 696     1876   1893   1431    283   -336   -243       C  
ATOM    648  CD1 PHE A 696      -3.848   0.283 -19.782  1.00 22.04           C  
ANISOU  648  CD1 PHE A 696     2875   2976   2524    250   -297   -204       C  
ATOM    649  CD2 PHE A 696      -3.227  -1.364 -18.211  1.00 17.01           C  
ANISOU  649  CD2 PHE A 696     2372   2243   1846    270   -354   -257       C  
ATOM    650  CE1 PHE A 696      -4.335   1.073 -18.791  1.00 22.50           C  
ANISOU  650  CE1 PHE A 696     2943   2993   2613    208   -276   -188       C  
ATOM    651  CE2 PHE A 696      -3.662  -0.549 -17.179  1.00 17.40           C  
ANISOU  651  CE2 PHE A 696     2430   2258   1922    224   -329   -237       C  
ATOM    652  CZ  PHE A 696      -4.214   0.685 -17.480  1.00 17.64           C  
ANISOU  652  CZ  PHE A 696     2393   2317   1990    194   -290   -206       C  
ATOM    653  N   VAL A 697      -2.528  -3.601 -23.188  1.00 16.98           N  
ANISOU  653  N   VAL A 697     2238   2465   1748    427   -406   -336       N  
ATOM    654  CA  VAL A 697      -1.959  -3.892 -24.506  1.00 21.78           C  
ANISOU  654  CA  VAL A 697     2784   3162   2326    477   -417   -361       C  
ATOM    655  C   VAL A 697      -3.066  -4.104 -25.516  1.00 25.54           C  
ANISOU  655  C   VAL A 697     3245   3666   2792    462   -400   -357       C  
ATOM    656  O   VAL A 697      -2.974  -3.633 -26.666  1.00 21.73           O  
ANISOU  656  O   VAL A 697     2688   3272   2294    475   -381   -343       O  
ATOM    657  CB  VAL A 697      -0.992  -5.155 -24.446  1.00 30.69           C  
ANISOU  657  CB  VAL A 697     3951   4283   3424    548   -478   -429       C  
ATOM    658  CG1 VAL A 697      -0.478  -5.639 -25.868  1.00 21.58           C  
ANISOU  658  CG1 VAL A 697     2733   3230   2235    607   -493   -472       C  
ATOM    659  CG2 VAL A 697       0.188  -4.865 -23.531  1.00 27.03           C  
ANISOU  659  CG2 VAL A 697     3489   3811   2968    573   -498   -439       C  
ATOM    660  N   MET A 698      -4.126  -4.808 -25.114  1.00 26.26           N  
ANISOU  660  N   MET A 698     3405   3685   2887    431   -407   -372       N  
ATOM    661  CA  MET A 698      -5.271  -5.003 -26.031  1.00 21.33           C  
ANISOU  661  CA  MET A 698     2761   3088   2255    413   -392   -377       C  
ATOM    662  C   MET A 698      -5.816  -3.637 -26.459  1.00 26.96           C  
ANISOU  662  C   MET A 698     3403   3852   2988    383   -347   -322       C  
ATOM    663  O   MET A 698      -6.060  -3.375 -27.665  1.00 27.22           O  
ANISOU  663  O   MET A 698     3376   3962   3002    401   -337   -315       O  
ATOM    664  CB  MET A 698      -6.363  -5.866 -25.381  1.00 21.87           C  
ANISOU  664  CB  MET A 698     2911   3069   2327    366   -398   -402       C  
ATOM    665  CG  MET A 698      -7.581  -6.209 -26.237  1.00 42.24           C  
ANISOU  665  CG  MET A 698     5473   5675   4900    343   -387   -423       C  
ATOM    666  SD  MET A 698      -7.260  -7.053 -27.816  1.00 39.71           S  
ANISOU  666  SD  MET A 698     5113   5434   4541    410   -418   -472       S  
ATOM    667  CE  MET A 698      -6.641  -8.686 -27.246  1.00 30.82           C  
ANISOU  667  CE  MET A 698     4095   4216   3397    439   -480   -534       C  
ATOM    668  N   MET A 699      -5.934  -2.739 -25.489  1.00 22.22           N  
ANISOU  668  N   MET A 699     2810   3209   2420    345   -324   -285       N  
ATOM    669  CA  MET A 699      -6.511  -1.430 -25.743  1.00 22.90           C  
ANISOU  669  CA  MET A 699     2845   3325   2531    319   -289   -235       C  
ATOM    670  C   MET A 699      -5.660  -0.636 -26.713  1.00 23.61           C  
ANISOU  670  C   MET A 699     2866   3496   2608    348   -280   -200       C  
ATOM    671  O   MET A 699      -6.208  -0.008 -27.669  1.00 20.29           O  
ANISOU  671  O   MET A 699     2402   3127   2180    349   -265   -170       O  
ATOM    672  CB  MET A 699      -6.666  -0.667 -24.431  1.00 18.12           C  
ANISOU  672  CB  MET A 699     2263   2655   1965    278   -273   -212       C  
ATOM    673  CG  MET A 699      -7.448   0.640 -24.522  1.00 18.85           C  
ANISOU  673  CG  MET A 699     2315   2757   2089    253   -245   -170       C  
ATOM    674  SD  MET A 699      -7.549   1.443 -22.905  1.00 22.16           S  
ANISOU  674  SD  MET A 699     2763   3103   2554    210   -230   -157       S  
ATOM    675  CE  MET A 699      -5.804   1.948 -22.739  1.00 19.96           C  
ANISOU  675  CE  MET A 699     2466   2839   2278    235   -237   -131       C  
ATOM    676  N   PHE A 700      -4.335  -0.658 -26.488  1.00 21.57           N  
ANISOU  676  N   PHE A 700     2600   3254   2342    370   -290   -204       N  
ATOM    677  CA  PHE A 700      -3.420   0.140 -27.340  1.00 20.73           C  
ANISOU  677  CA  PHE A 700     2425   3230   2218    383   -274   -171       C  
ATOM    678  C   PHE A 700      -3.297  -0.499 -28.712  1.00 24.24           C  
ANISOU  678  C   PHE A 700     2833   3762   2612    422   -284   -196       C  
ATOM    679  O   PHE A 700      -3.216   0.197 -29.709  1.00 20.30           O  
ANISOU  679  O   PHE A 700     2284   3337   2092    420   -263   -158       O  
ATOM    680  CB  PHE A 700      -2.035   0.352 -26.727  1.00 21.18           C  
ANISOU  680  CB  PHE A 700     2471   3295   2282    390   -279   -179       C  
ATOM    681  CG  PHE A 700      -2.056   0.970 -25.360  1.00 25.20           C  
ANISOU  681  CG  PHE A 700     3012   3724   2837    356   -273   -160       C  
ATOM    682  CD1 PHE A 700      -2.762   2.127 -25.125  1.00 27.78           C  
ANISOU  682  CD1 PHE A 700     3333   4019   3199    313   -245   -108       C  
ATOM    683  CD2 PHE A 700      -1.323   0.408 -24.322  1.00 23.28           C  
ANISOU  683  CD2 PHE A 700     2806   3439   2599    373   -299   -199       C  
ATOM    684  CE1 PHE A 700      -2.766   2.703 -23.883  1.00 31.75           C  
ANISOU  684  CE1 PHE A 700     3862   4455   3744    285   -240    -98       C  
ATOM    685  CE2 PHE A 700      -1.319   0.975 -23.089  1.00 23.76           C  
ANISOU  685  CE2 PHE A 700     2895   3434   2696    343   -293   -185       C  
ATOM    686  CZ  PHE A 700      -2.049   2.136 -22.861  1.00 19.60           C  
ANISOU  686  CZ  PHE A 700     2357   2880   2206    297   -262   -136       C  
ATOM    687  N   ASN A 701      -3.263  -1.823 -28.754  1.00 22.04           N  
ANISOU  687  N   ASN A 701     2586   3475   2314    457   -317   -260       N  
ATOM    688  CA  ASN A 701      -3.424  -2.518 -30.033  1.00 32.48           C  
ANISOU  688  CA  ASN A 701     3879   4871   3591    494   -329   -292       C  
ATOM    689  C   ASN A 701      -4.707  -2.137 -30.770  1.00 34.67           C  
ANISOU  689  C   ASN A 701     4141   5166   3864    475   -312   -264       C  
ATOM    690  O   ASN A 701      -4.674  -1.930 -31.968  1.00 33.17           O  
ANISOU  690  O   ASN A 701     3901   5064   3635    494   -304   -253       O  
ATOM    691  CB  ASN A 701      -3.317  -4.049 -29.884  1.00 36.03           C  
ANISOU  691  CB  ASN A 701     4377   5288   4025    535   -375   -370       C  
ATOM    692  CG  ASN A 701      -1.876  -4.532 -29.979  1.00 39.34           C  
ANISOU  692  CG  ASN A 701     4773   5754   4418    589   -402   -417       C  
ATOM    693  ND2 ASN A 701      -1.501  -5.474 -29.120  1.00 25.53           N  
ANISOU  693  ND2 ASN A 701     3089   3932   2677    617   -445   -466       N  
ATOM    694  OD1 ASN A 701      -1.106  -4.055 -30.833  1.00 45.33           O  
ANISOU  694  OD1 ASN A 701     5456   6619   5146    606   -385   -410       O  
ATOM    695  N   ASN A 702      -5.824  -2.041 -30.060  1.00 32.07           N  
ANISOU  695  N   ASN A 702     3852   4759   3570    438   -306   -256       N  
ATOM    696  CA  ASN A 702      -7.086  -1.723 -30.701  1.00 26.30           C  
ANISOU  696  CA  ASN A 702     3104   4048   2838    426   -296   -243       C  
ATOM    697  C   ASN A 702      -7.037  -0.325 -31.293  1.00 28.39           C  
ANISOU  697  C   ASN A 702     3322   4363   3100    420   -272   -172       C  
ATOM    698  O   ASN A 702      -7.413  -0.124 -32.450  1.00 30.91           O  
ANISOU  698  O   ASN A 702     3606   4752   3385    440   -272   -159       O  
ATOM    699  CB  ASN A 702      -8.275  -1.815 -29.724  1.00 28.88           C  
ANISOU  699  CB  ASN A 702     3475   4291   3205    383   -292   -256       C  
ATOM    700  CG  ASN A 702      -8.632  -3.239 -29.331  1.00 27.91           C  
ANISOU  700  CG  ASN A 702     3407   4118   3076    376   -314   -323       C  
ATOM    701  ND2 ASN A 702      -9.426  -3.367 -28.244  1.00 26.03           N  
ANISOU  701  ND2 ASN A 702     3217   3803   2870    325   -305   -334       N  
ATOM    702  OD1 ASN A 702      -8.201  -4.218 -29.964  1.00 25.72           O  
ANISOU  702  OD1 ASN A 702     3134   3870   2768    412   -339   -366       O  
ATOM    703  N   ALA A 703      -6.556   0.637 -30.506  1.00 22.65           N  
ANISOU  703  N   ALA A 703     2600   3597   2407    393   -255   -126       N  
ATOM    704  CA  ALA A 703      -6.443   2.047 -30.947  1.00 23.66           C  
ANISOU  704  CA  ALA A 703     2698   3752   2538    380   -235    -52       C  
ATOM    705  C   ALA A 703      -5.540   2.261 -32.153  1.00 30.80           C  
ANISOU  705  C   ALA A 703     3559   4756   3388    398   -226    -26       C  
ATOM    706  O   ALA A 703      -5.794   3.149 -32.993  1.00 25.97           O  
ANISOU  706  O   ALA A 703     2927   4184   2754    394   -216     30       O  
ATOM    707  CB  ALA A 703      -5.963   2.922 -29.809  1.00 24.10           C  
ANISOU  707  CB  ALA A 703     2771   3743   2642    345   -221    -19       C  
ATOM    708  N   CYS A 704      -4.461   1.482 -32.186  1.00 24.71           N  
ANISOU  708  N   CYS A 704     2773   4022   2591    416   -232    -67       N  
ATOM    709  CA  CYS A 704      -3.516   1.553 -33.279  1.00 30.25           C  
ANISOU  709  CA  CYS A 704     3424   4833   3235    430   -220    -58       C  
ATOM    710  C   CYS A 704      -4.064   0.845 -34.506  1.00 37.95           C  
ANISOU  710  C   CYS A 704     4379   5882   4157    469   -234    -88       C  
ATOM    711  O   CYS A 704      -3.867   1.333 -35.615  1.00 31.34           O  
ANISOU  711  O   CYS A 704     3506   5133   3268    470   -219    -51       O  
ATOM    712  CB  CYS A 704      -2.179   0.992 -32.864  1.00 27.20           C  
ANISOU  712  CB  CYS A 704     3021   4471   2842    443   -225   -105       C  
ATOM    713  SG  CYS A 704      -1.267   2.190 -31.708  1.00 33.03           S  
ANISOU  713  SG  CYS A 704     3761   5158   3631    390   -200    -58       S  
ATOM    714  N   THR A 705      -4.778  -0.274 -34.304  1.00 33.41           N  
ANISOU  714  N   THR A 705     3830   5270   3591    494   -262   -153       N  
ATOM    715  CA  THR A 705      -5.467  -0.925 -35.407  1.00 34.40           C  
ANISOU  715  CA  THR A 705     3939   5458   3674    528   -278   -187       C  
ATOM    716  C   THR A 705      -6.445   0.011 -36.116  1.00 36.04           C  
ANISOU  716  C   THR A 705     4135   5688   3869    519   -268   -128       C  
ATOM    717  O   THR A 705      -6.362   0.160 -37.333  1.00 31.56           O  
ANISOU  717  O   THR A 705     3532   5217   3242    540   -265   -112       O  
ATOM    718  CB  THR A 705      -6.178  -2.249 -34.999  1.00 30.50           C  
ANISOU  718  CB  THR A 705     3482   4906   3198    545   -309   -266       C  
ATOM    719  CG2 THR A 705      -6.807  -2.938 -36.217  1.00 39.93           C  
ANISOU  719  CG2 THR A 705     4651   6173   4346    581   -326   -310       C  
ATOM    720  OG1 THR A 705      -5.225  -3.154 -34.435  1.00 34.38           O  
ANISOU  720  OG1 THR A 705     3994   5374   3694    565   -329   -321       O  
ATOM    721  N   TYR A 706      -7.338   0.660 -35.363  1.00 32.63           N  
ANISOU  721  N   TYR A 706     3733   5174   3489    492   -265    -98       N  
ATOM    722  CA  TYR A 706      -8.448   1.411 -35.949  1.00 29.08           C  
ANISOU  722  CA  TYR A 706     3278   4736   3034    497   -269    -61       C  
ATOM    723  C   TYR A 706      -7.975   2.706 -36.556  1.00 35.64           C  
ANISOU  723  C   TYR A 706     4098   5606   3838    486   -253     28       C  
ATOM    724  O   TYR A 706      -8.489   3.125 -37.601  1.00 32.41           O  
ANISOU  724  O   TYR A 706     3676   5253   3386    508   -261     59       O  
ATOM    725  CB  TYR A 706      -9.550   1.692 -34.900  1.00 40.98           C  
ANISOU  725  CB  TYR A 706     4815   6148   4606    474   -274    -69       C  
ATOM    726  CG  TYR A 706     -10.768   2.469 -35.398  1.00 31.93           C  
ANISOU  726  CG  TYR A 706     3661   5011   3461    489   -287    -45       C  
ATOM    727  CD1 TYR A 706     -11.751   1.849 -36.173  1.00 36.26           C  
ANISOU  727  CD1 TYR A 706     4187   5607   3980    520   -308    -95       C  
ATOM    728  CD2 TYR A 706     -10.958   3.823 -35.052  1.00 30.42           C  
ANISOU  728  CD2 TYR A 706     3482   4774   3300    476   -283     20       C  
ATOM    729  CE1 TYR A 706     -12.881   2.555 -36.623  1.00 51.02           C  
ANISOU  729  CE1 TYR A 706     6045   7490   5849    543   -326    -82       C  
ATOM    730  CE2 TYR A 706     -12.090   4.552 -35.506  1.00 32.12           C  
ANISOU  730  CE2 TYR A 706     3692   4995   3516    503   -305     37       C  
ATOM    731  CZ  TYR A 706     -13.044   3.899 -36.285  1.00 58.40           C  
ANISOU  731  CZ  TYR A 706     6996   8380   6813    538   -327    -16       C  
ATOM    732  OH  TYR A 706     -14.154   4.575 -36.729  1.00 75.16           O  
ANISOU  732  OH  TYR A 706     9109  10514   8934    573   -355    -10       O  
ATOM    733  N   ASN A 707      -6.991   3.327 -35.909  1.00 32.95           N  
ANISOU  733  N   ASN A 707     3764   5233   3520    451   -231     68       N  
ATOM    734  CA  ASN A 707      -6.616   4.683 -36.234  1.00 24.30           C  
ANISOU  734  CA  ASN A 707     2673   4145   2415    424   -214    158       C  
ATOM    735  C   ASN A 707      -5.366   4.663 -37.127  1.00 32.47           C  
ANISOU  735  C   ASN A 707     3672   5283   3380    415   -190    179       C  
ATOM    736  O   ASN A 707      -4.648   3.643 -37.213  1.00 41.42           O  
ANISOU  736  O   ASN A 707     4776   6471   4491    431   -189    115       O  
ATOM    737  CB  ASN A 707      -6.388   5.513 -34.979  1.00 28.04           C  
ANISOU  737  CB  ASN A 707     3175   4520   2958    384   -203    190       C  
ATOM    738  CG  ASN A 707      -7.633   5.682 -34.143  1.00 35.95           C  
ANISOU  738  CG  ASN A 707     4205   5432   4020    390   -222    171       C  
ATOM    739  ND2 ASN A 707      -7.722   4.944 -33.030  1.00 31.38           N  
ANISOU  739  ND2 ASN A 707     3638   4797   3485    382   -224    111       N  
ATOM    740  OD1 ASN A 707      -8.491   6.494 -34.470  1.00 41.04           O  
ANISOU  740  OD1 ASN A 707     4862   6060   4671    401   -237    209       O  
ATOM    741  N   GLU A 708      -5.144   5.777 -37.825  1.00 35.02           N  
ANISOU  741  N   GLU A 708     4000   5636   3667    389   -175    264       N  
ATOM    742  CA  GLU A 708      -3.988   5.916 -38.734  1.00 43.76           C  
ANISOU  742  CA  GLU A 708     5072   6852   4700    365   -145    292       C  
ATOM    743  C   GLU A 708      -2.686   6.123 -37.940  1.00 41.14           C  
ANISOU  743  C   GLU A 708     4724   6511   4396    316   -115    289       C  
ATOM    744  O   GLU A 708      -2.702   6.798 -36.913  1.00 50.98           O  
ANISOU  744  O   GLU A 708     6000   7658   5710    285   -112    315       O  
ATOM    745  CB  GLU A 708      -4.185   7.123 -39.673  1.00 40.21           C  
ANISOU  745  CB  GLU A 708     4649   6427   4201    340   -137    395       C  
ATOM    746  CG  GLU A 708      -5.208   6.922 -40.811  1.00 52.26           C  
ANISOU  746  CG  GLU A 708     6181   8006   5668    392   -165    401       C  
ATOM    747  CD  GLU A 708      -4.918   5.683 -41.657  1.00 61.21           C  
ANISOU  747  CD  GLU A 708     7260   9262   6734    430   -164    326       C  
ATOM    748  OE1 GLU A 708      -3.834   5.608 -42.287  1.00 53.46           O  
ANISOU  748  OE1 GLU A 708     6241   8383   5687    405   -132    332       O  
ATOM    749  OE2 GLU A 708      -5.782   4.778 -41.674  1.00 52.92           O1-
ANISOU  749  OE2 GLU A 708     6202   8207   5698    484   -196    255       O1-
ATOM    750  N   PRO A 709      -1.553   5.576 -38.422  1.00 45.16           N  
ANISOU  750  N   PRO A 709     5179   7127   4851    312    -93    251       N  
ATOM    751  CA  PRO A 709      -0.226   5.801 -37.775  1.00 45.50           C  
ANISOU  751  CA  PRO A 709     5193   7182   4912    266    -64    240       C  
ATOM    752  C   PRO A 709       0.196   7.260 -37.487  1.00 41.54           C  
ANISOU  752  C   PRO A 709     4714   6637   4432    187    -33    331       C  
ATOM    753  O   PRO A 709       1.025   7.491 -36.615  1.00 47.06           O  
ANISOU  753  O   PRO A 709     5399   7308   5172    151    -18    316       O  
ATOM    754  CB  PRO A 709       0.753   5.153 -38.756  1.00 46.77           C  
ANISOU  754  CB  PRO A 709     5284   7497   4988    275    -44    193       C  
ATOM    755  CG  PRO A 709      -0.070   4.077 -39.461  1.00 43.60           C  
ANISOU  755  CG  PRO A 709     4879   7134   4552    349    -78    138       C  
ATOM    756  CD  PRO A 709      -1.502   4.485 -39.413  1.00 36.41           C  
ANISOU  756  CD  PRO A 709     4028   6131   3673    362   -102    187       C  
ATOM    757  N   GLU A 710      -0.366   8.224 -38.203  1.00 45.57           N  
ANISOU  757  N   GLU A 710     5264   7137   4914    161    -28    423       N  
ATOM    758  CA  GLU A 710      -0.063   9.650 -37.991  1.00 47.72           C  
ANISOU  758  CA  GLU A 710     5573   7351   5207     84     -5    517       C  
ATOM    759  C   GLU A 710      -1.146  10.340 -37.169  1.00 42.71           C  
ANISOU  759  C   GLU A 710     5006   6568   4654     97    -38    553       C  
ATOM    760  O   GLU A 710      -1.088  11.549 -36.935  1.00 42.24           O  
ANISOU  760  O   GLU A 710     4989   6437   4621     44    -31    628       O  
ATOM    761  CB  GLU A 710       0.105  10.378 -39.344  1.00 52.77           C  
ANISOU  761  CB  GLU A 710     6225   8070   5754     41     19    605       C  
ATOM    762  CG  GLU A 710      -1.014  10.135 -40.383  1.00 65.73           C  
ANISOU  762  CG  GLU A 710     7892   9741   7340    101    -12    626       C  
ATOM    763  CD  GLU A 710      -0.797   8.879 -41.265  1.00 80.37           C  
ANISOU  763  CD  GLU A 710     9681  11736   9117    149     -9    550       C  
ATOM    764  OE1 GLU A 710       0.341   8.353 -41.344  1.00 76.53           O  
ANISOU  764  OE1 GLU A 710     9130  11347   8600    128     23    497       O  
ATOM    765  OE2 GLU A 710      -1.778   8.413 -41.887  1.00 82.03           O1-
ANISOU  765  OE2 GLU A 710     9903  11964   9300    213    -42    536       O1-
ATOM    766  N   SER A 711      -2.162   9.583 -36.773  1.00 35.80           N  
ANISOU  766  N   SER A 711     4139   5649   3815    165    -75    496       N  
ATOM    767  CA  SER A 711      -3.233  10.142 -35.974  1.00 34.11           C  
ANISOU  767  CA  SER A 711     3976   5309   3674    182   -106    512       C  
ATOM    768  C   SER A 711      -2.717  10.320 -34.557  1.00 34.68           C  
ANISOU  768  C   SER A 711     4049   5301   3825    152    -98    484       C  
ATOM    769  O   SER A 711      -1.774   9.614 -34.109  1.00 29.88           O  
ANISOU  769  O   SER A 711     3400   4733   3218    143    -81    426       O  
ATOM    770  CB  SER A 711      -4.501   9.261 -36.029  1.00 40.36           C  
ANISOU  770  CB  SER A 711     4769   6091   4473    255   -143    454       C  
ATOM    771  OG  SER A 711      -4.383   8.051 -35.281  1.00 32.46           O  
ANISOU  771  OG  SER A 711     3743   5090   3500    279   -147    361       O  
ATOM    772  N   LEU A 712      -3.311  11.298 -33.879  1.00 34.89           N  
ANISOU  772  N   LEU A 712     4121   5219   3914    139   -114    523       N  
ATOM    773  CA  LEU A 712      -2.976  11.625 -32.510  1.00 37.48           C  
ANISOU  773  CA  LEU A 712     4457   5463   4319    112   -111    501       C  
ATOM    774  C   LEU A 712      -3.282  10.490 -31.555  1.00 36.48           C  
ANISOU  774  C   LEU A 712     4314   5316   4227    152   -124    410       C  
ATOM    775  O   LEU A 712      -2.560  10.292 -30.583  1.00 37.40           O  
ANISOU  775  O   LEU A 712     4419   5412   4379    133   -114    372       O  
ATOM    776  CB  LEU A 712      -3.738  12.854 -32.033  1.00 32.05           C  
ANISOU  776  CB  LEU A 712     3823   4663   3690    104   -133    552       C  
ATOM    777  CG  LEU A 712      -3.232  13.442 -30.722  1.00 28.53           C  
ANISOU  777  CG  LEU A 712     3385   4135   3319     64   -126    541       C  
ATOM    778  CD1 LEU A 712      -1.704  13.557 -30.726  1.00 26.28           C  
ANISOU  778  CD1 LEU A 712     3067   3902   3014      0    -86    550       C  
ATOM    779  CD2 LEU A 712      -3.851  14.804 -30.517  1.00 48.90           C  
ANISOU  779  CD2 LEU A 712     6019   6613   5945     53   -149    600       C  
ATOM    780  N   ILE A 713      -4.365   9.764 -31.812  1.00 37.40           N  
ANISOU  780  N   ILE A 713     4436   5440   4334    205   -148    374       N  
ATOM    781  CA  ILE A 713      -4.784   8.700 -30.898  1.00 34.57           C  
ANISOU  781  CA  ILE A 713     4076   5052   4006    233   -161    292       C  
ATOM    782  C   ILE A 713      -3.707   7.631 -30.948  1.00 31.04           C  
ANISOU  782  C   ILE A 713     3596   4673   3525    237   -149    241       C  
ATOM    783  O   ILE A 713      -3.280   7.114 -29.914  1.00 26.72           O  
ANISOU  783  O   ILE A 713     3052   4091   3008    235   -152    192       O  
ATOM    784  CB  ILE A 713      -6.147   8.104 -31.291  1.00 33.06           C  
ANISOU  784  CB  ILE A 713     3891   4865   3804    279   -186    260       C  
ATOM    785  CG1 ILE A 713      -7.282   9.125 -31.094  1.00 38.67           C  
ANISOU  785  CG1 ILE A 713     4629   5508   4554    286   -206    292       C  
ATOM    786  CG2 ILE A 713      -6.419   6.793 -30.540  1.00 34.53           C  
ANISOU  786  CG2 ILE A 713     4078   5038   4004    296   -194    175       C  
ATOM    787  CD1 ILE A 713      -7.094  10.114 -29.963  1.00 52.97           C  
ANISOU  787  CD1 ILE A 713     6463   7230   6432    253   -202    312       C  
ATOM    788  N   TYR A 714      -3.238   7.340 -32.165  1.00 25.80           N  
ANISOU  788  N   TYR A 714     2902   4108   2793    246   -140    252       N  
ATOM    789  CA  TYR A 714      -2.219   6.322 -32.394  1.00 23.87           C  
ANISOU  789  CA  TYR A 714     2617   3942   2508    261   -133    195       C  
ATOM    790  C   TYR A 714      -0.954   6.752 -31.647  1.00 27.07           C  
ANISOU  790  C   TYR A 714     3005   4342   2938    221   -114    195       C  
ATOM    791  O   TYR A 714      -0.340   5.942 -30.947  1.00 29.98           O  
ANISOU  791  O   TYR A 714     3363   4710   3317    240   -124    129       O  
ATOM    792  CB  TYR A 714      -1.953   6.175 -33.899  1.00 31.51           C  
ANISOU  792  CB  TYR A 714     3549   5027   3394    271   -122    213       C  
ATOM    793  CG  TYR A 714      -1.133   4.992 -34.362  1.00 33.39           C  
ANISOU  793  CG  TYR A 714     3741   5362   3582    304   -123    140       C  
ATOM    794  CD1 TYR A 714       0.257   4.940 -34.164  1.00 44.54           C  
ANISOU  794  CD1 TYR A 714     5110   6829   4981    284   -104    114       C  
ATOM    795  CD2 TYR A 714      -1.725   3.964 -35.076  1.00 41.34           C  
ANISOU  795  CD2 TYR A 714     4741   6414   4550    356   -145     92       C  
ATOM    796  CE1 TYR A 714       1.003   3.855 -34.625  1.00 36.98           C  
ANISOU  796  CE1 TYR A 714     4106   5967   3975    325   -112     37       C  
ATOM    797  CE2 TYR A 714      -0.991   2.894 -35.541  1.00 45.97           C  
ANISOU  797  CE2 TYR A 714     5287   7088   5091    393   -153     20       C  
ATOM    798  CZ  TYR A 714       0.361   2.840 -35.324  1.00 41.34           C  
ANISOU  798  CZ  TYR A 714     4659   6555   4493    381   -138     -7       C  
ATOM    799  OH  TYR A 714       1.035   1.740 -35.808  1.00 41.25           O  
ANISOU  799  OH  TYR A 714     4603   6632   4435    430   -152    -90       O  
ATOM    800  N   LYS A 715      -0.572   8.024 -31.771  1.00 31.56           N  
ANISOU  800  N   LYS A 715     3574   4902   3514    166    -89    266       N  
ATOM    801  CA  LYS A 715       0.679   8.487 -31.145  1.00 33.37           C  
ANISOU  801  CA  LYS A 715     3778   5137   3764    119    -67    262       C  
ATOM    802  C   LYS A 715       0.564   8.435 -29.631  1.00 27.05           C  
ANISOU  802  C   LYS A 715     3004   4237   3036    124    -85    225       C  
ATOM    803  O   LYS A 715       1.501   8.036 -28.938  1.00 23.17           O  
ANISOU  803  O   LYS A 715     2488   3759   2555    125    -85    172       O  
ATOM    804  CB  LYS A 715       1.008   9.897 -31.588  1.00 38.61           C  
ANISOU  804  CB  LYS A 715     4447   5799   4423     49    -38    349       C  
ATOM    805  CG  LYS A 715       1.396   9.981 -33.085  1.00 38.74           C  
ANISOU  805  CG  LYS A 715     4435   5931   4353     29    -12    389       C  
ATOM    806  CD  LYS A 715       1.560  11.439 -33.515  1.00 44.70           C  
ANISOU  806  CD  LYS A 715     5218   6663   5102    -47     13    490       C  
ATOM    807  CE  LYS A 715       1.189  11.650 -34.962  1.00 56.25           C  
ANISOU  807  CE  LYS A 715     6694   8193   6486    -50     20    553       C  
ATOM    808  NZ  LYS A 715       1.763  12.921 -35.455  1.00 38.74           N1+
ANISOU  808  NZ  LYS A 715     4497   5978   4242   -141     54    645       N1+
ATOM    809  N   ASP A 716      -0.603   8.821 -29.130  1.00 24.16           N  
ANISOU  809  N   ASP A 716     2686   3777   2715    132   -102    247       N  
ATOM    810  CA  ASP A 716      -0.816   8.839 -27.694  1.00 26.46           C  
ANISOU  810  CA  ASP A 716     3004   3976   3070    132   -116    215       C  
ATOM    811  C   ASP A 716      -0.835   7.405 -27.151  1.00 25.01           C  
ANISOU  811  C   ASP A 716     2826   3797   2877    179   -138    135       C  
ATOM    812  O   ASP A 716      -0.352   7.156 -26.058  1.00 26.09           O  
ANISOU  812  O   ASP A 716     2972   3897   3043    179   -147     95       O  
ATOM    813  CB  ASP A 716      -2.133   9.527 -27.354  1.00 20.03           C  
ANISOU  813  CB  ASP A 716     2234   3076   2300    133   -129    247       C  
ATOM    814  CG  ASP A 716      -2.106  11.003 -27.575  1.00 27.04           C  
ANISOU  814  CG  ASP A 716     3133   3926   3211     91   -119    321       C  
ATOM    815  OD1 ASP A 716      -1.010  11.592 -27.753  1.00 24.29           O  
ANISOU  815  OD1 ASP A 716     2766   3607   2856     44    -96    350       O  
ATOM    816  OD2 ASP A 716      -3.217  11.584 -27.563  1.00 38.02           O1-
ANISOU  816  OD2 ASP A 716     4557   5260   4629    103   -137    346       O1-
ATOM    817  N   ALA A 717      -1.414   6.469 -27.900  1.00 23.05           N  
ANISOU  817  N   ALA A 717     2579   3588   2589    219   -151    111       N  
ATOM    818  CA  ALA A 717      -1.365   5.052 -27.523  1.00 26.22           C  
ANISOU  818  CA  ALA A 717     2994   3992   2976    261   -175     37       C  
ATOM    819  C   ALA A 717       0.073   4.514 -27.393  1.00 29.82           C  
ANISOU  819  C   ALA A 717     3416   4503   3408    276   -180     -9       C  
ATOM    820  O   ALA A 717       0.353   3.707 -26.482  1.00 23.02           O  
ANISOU  820  O   ALA A 717     2581   3605   2559    302   -205    -64       O  
ATOM    821  CB  ALA A 717      -2.192   4.182 -28.524  1.00 26.97           C  
ANISOU  821  CB  ALA A 717     3091   4127   3029    297   -188     18       C  
ATOM    822  N   LEU A 718       0.975   4.943 -28.301  1.00 25.58           N  
ANISOU  822  N   LEU A 718     2823   4059   2836    261   -157      9       N  
ATOM    823  CA  LEU A 718       2.380   4.549 -28.217  1.00 22.04           C  
ANISOU  823  CA  LEU A 718     2327   3680   2365    273   -159    -42       C  
ATOM    824  C   LEU A 718       3.077   5.126 -26.967  1.00 25.55           C  
ANISOU  824  C   LEU A 718     2775   4075   2858    246   -158    -50       C  
ATOM    825  O   LEU A 718       3.865   4.434 -26.294  1.00 24.35           O  
ANISOU  825  O   LEU A 718     2615   3930   2706    280   -183   -117       O  
ATOM    826  CB  LEU A 718       3.155   4.943 -29.485  1.00 26.72           C  
ANISOU  826  CB  LEU A 718     2853   4396   2902    250   -126    -22       C  
ATOM    827  CG  LEU A 718       2.805   4.357 -30.877  1.00 37.14           C  
ANISOU  827  CG  LEU A 718     4152   5802   4157    280   -125    -25       C  
ATOM    828  CD1 LEU A 718       3.858   4.822 -31.920  1.00 39.99           C  
ANISOU  828  CD1 LEU A 718     4438   6295   4459    245    -87    -12       C  
ATOM    829  CD2 LEU A 718       2.710   2.812 -30.892  1.00 43.59           C  
ANISOU  829  CD2 LEU A 718     4976   6631   4952    357   -168   -112       C  
ATOM    830  N   VAL A 719       2.825   6.399 -26.681  1.00 27.44           N  
ANISOU  830  N   VAL A 719     3024   4265   3138    188   -133     14       N  
ATOM    831  CA  VAL A 719       3.401   7.016 -25.514  1.00 28.59           C  
ANISOU  831  CA  VAL A 719     3171   4360   3331    159   -132      6       C  
ATOM    832  C   VAL A 719       2.899   6.279 -24.274  1.00 26.34           C  
ANISOU  832  C   VAL A 719     2942   3989   3076    198   -168    -37       C  
ATOM    833  O   VAL A 719       3.701   5.905 -23.399  1.00 27.70           O  
ANISOU  833  O   VAL A 719     3111   4157   3257    217   -188    -91       O  
ATOM    834  CB  VAL A 719       3.109   8.539 -25.441  1.00 31.95           C  
ANISOU  834  CB  VAL A 719     3606   4735   3798     91   -103     83       C  
ATOM    835  CG1 VAL A 719       3.517   9.068 -24.116  1.00 24.24           C  
ANISOU  835  CG1 VAL A 719     2638   3694   2878     69   -109     65       C  
ATOM    836  CG2 VAL A 719       3.860   9.303 -26.550  1.00 29.72           C  
ANISOU  836  CG2 VAL A 719     3273   4537   3481     37    -65    129       C  
ATOM    837  N   LEU A 720       1.589   6.038 -24.186  1.00 21.85           N  
ANISOU  837  N   LEU A 720     2426   3357   2519    209   -177    -20       N  
ATOM    838  CA  LEU A 720       1.044   5.411 -22.964  1.00 25.30           C  
ANISOU  838  CA  LEU A 720     2922   3711   2979    230   -204    -56       C  
ATOM    839  C   LEU A 720       1.489   3.951 -22.809  1.00 24.25           C  
ANISOU  839  C   LEU A 720     2808   3595   2809    286   -241   -125       C  
ATOM    840  O   LEU A 720       1.678   3.437 -21.679  1.00 25.32           O  
ANISOU  840  O   LEU A 720     2987   3678   2955    304   -268   -163       O  
ATOM    841  CB  LEU A 720      -0.469   5.523 -22.896  1.00 19.75           C  
ANISOU  841  CB  LEU A 720     2262   2946   2295    219   -201    -29       C  
ATOM    842  CG  LEU A 720      -1.012   6.917 -22.590  1.00 22.58           C  
ANISOU  842  CG  LEU A 720     2621   3254   2701    176   -181     22       C  
ATOM    843  CD1 LEU A 720      -2.499   6.799 -22.590  1.00 19.13           C  
ANISOU  843  CD1 LEU A 720     2217   2775   2274    179   -184     28       C  
ATOM    844  CD2 LEU A 720      -0.473   7.571 -21.257  1.00 19.87           C  
ANISOU  844  CD2 LEU A 720     2286   2859   2404    151   -182     11       C  
ATOM    845  N   HIS A 721       1.667   3.286 -23.942  1.00 23.35           N  
ANISOU  845  N   HIS A 721     2666   3554   2650    317   -245   -141       N  
ATOM    846  CA  HIS A 721       2.215   1.947 -23.934  1.00 25.80           C  
ANISOU  846  CA  HIS A 721     2989   3887   2925    378   -285   -211       C  
ATOM    847  C   HIS A 721       3.574   1.970 -23.232  1.00 20.31           C  
ANISOU  847  C   HIS A 721     2267   3215   2233    397   -303   -256       C  
ATOM    848  O   HIS A 721       3.823   1.121 -22.382  1.00 27.44           O  
ANISOU  848  O   HIS A 721     3219   4073   3132    440   -346   -306       O  
ATOM    849  CB  HIS A 721       2.316   1.371 -25.355  1.00 26.97           C  
ANISOU  849  CB  HIS A 721     3097   4127   3024    409   -285   -228       C  
ATOM    850  CG  HIS A 721       2.850  -0.034 -25.401  1.00 28.19           C  
ANISOU  850  CG  HIS A 721     3267   4301   3144    480   -333   -308       C  
ATOM    851  CD2 HIS A 721       2.362  -1.198 -24.908  1.00 33.42           C  
ANISOU  851  CD2 HIS A 721     4005   4890   3801    518   -377   -347       C  
ATOM    852  ND1 HIS A 721       4.062  -0.344 -25.964  1.00 27.08           N  
ANISOU  852  ND1 HIS A 721     3061   4259   2967    520   -345   -360       N  
ATOM    853  CE1 HIS A 721       4.284  -1.643 -25.857  1.00 25.73           C  
ANISOU  853  CE1 HIS A 721     2925   4076   2773    590   -399   -432       C  
ATOM    854  NE2 HIS A 721       3.268  -2.182 -25.209  1.00 35.78           N  
ANISOU  854  NE2 HIS A 721     4290   5239   4065    587   -420   -421       N  
ATOM    855  N   LYS A 722       4.421   2.946 -23.561  1.00 26.93           N  
ANISOU  855  N   LYS A 722     3033   4121   3076    363   -272   -238       N  
ATOM    856  CA  LYS A 722       5.766   3.060 -22.960  1.00 28.36           C  
ANISOU  856  CA  LYS A 722     3172   4343   3261    376   -285   -289       C  
ATOM    857  C   LYS A 722       5.689   3.314 -21.483  1.00 30.65           C  
ANISOU  857  C   LYS A 722     3512   4539   3592    367   -303   -292       C  
ATOM    858  O   LYS A 722       6.427   2.720 -20.702  1.00 32.41           O  
ANISOU  858  O   LYS A 722     3747   4757   3809    415   -345   -354       O  
ATOM    859  CB  LYS A 722       6.589   4.189 -23.599  1.00 35.90           C  
ANISOU  859  CB  LYS A 722     4039   5385   4215    318   -238   -263       C  
ATOM    860  CG  LYS A 722       6.978   3.932 -25.037  1.00 38.64           C  
ANISOU  860  CG  LYS A 722     4321   5851   4507    326   -219   -272       C  
ATOM    861  CD  LYS A 722       7.673   5.140 -25.655  1.00 36.97           C  
ANISOU  861  CD  LYS A 722     4035   5719   4291    248   -164   -232       C  
ATOM    862  N   VAL A 723       4.803   4.215 -21.094  1.00 24.71           N  
ANISOU  862  N   VAL A 723     2790   3716   2881    312   -275   -230       N  
ATOM    863  CA  VAL A 723       4.569   4.457 -19.697  1.00 27.08           C  
ANISOU  863  CA  VAL A 723     3140   3928   3217    302   -289   -233       C  
ATOM    864  C   VAL A 723       4.212   3.126 -18.992  1.00 27.40           C  
ANISOU  864  C   VAL A 723     3263   3912   3235    357   -338   -276       C  
ATOM    865  O   VAL A 723       4.781   2.810 -17.957  1.00 32.66           O  
ANISOU  865  O   VAL A 723     3957   4550   3902    385   -372   -317       O  
ATOM    866  CB  VAL A 723       3.456   5.511 -19.491  1.00 26.03           C  
ANISOU  866  CB  VAL A 723     3030   3730   3128    243   -255   -166       C  
ATOM    867  CG1 VAL A 723       3.224   5.704 -17.984  1.00 25.34           C  
ANISOU  867  CG1 VAL A 723     2993   3560   3074    235   -270   -180       C  
ATOM    868  CG2 VAL A 723       3.814   6.844 -20.222  1.00 21.20           C  
ANISOU  868  CG2 VAL A 723     2354   3161   2537    186   -213   -117       C  
ATOM    869  N   LEU A 724       3.267   2.368 -19.558  1.00 22.37           N  
ANISOU  869  N   LEU A 724     2668   3256   2576    370   -342   -266       N  
ATOM    870  CA  LEU A 724       2.842   1.079 -19.004  1.00 22.24           C  
ANISOU  870  CA  LEU A 724     2738   3177   2535    409   -385   -300       C  
ATOM    871  C   LEU A 724       4.056   0.164 -18.741  1.00 24.35           C  
ANISOU  871  C   LEU A 724     3010   3469   2769    482   -440   -370       C  
ATOM    872  O   LEU A 724       4.203  -0.339 -17.625  1.00 29.02           O  
ANISOU  872  O   LEU A 724     3671   3997   3355    506   -480   -396       O  
ATOM    873  CB  LEU A 724       1.829   0.382 -19.942  1.00 27.04           C  
ANISOU  873  CB  LEU A 724     3369   3783   3120    412   -380   -289       C  
ATOM    874  CG  LEU A 724       1.412  -1.095 -19.747  1.00 25.14           C  
ANISOU  874  CG  LEU A 724     3215   3488   2846    450   -424   -327       C  
ATOM    875  CD1 LEU A 724       0.503  -1.190 -18.509  1.00 25.22           C  
ANISOU  875  CD1 LEU A 724     3314   3398   2870    409   -424   -311       C  
ATOM    876  CD2 LEU A 724       0.766  -1.764 -21.000  1.00 23.44           C  
ANISOU  876  CD2 LEU A 724     2993   3305   2606    462   -422   -331       C  
ATOM    877  N   LEU A 725       4.929  -0.023 -19.738  1.00 31.88           N  
ANISOU  877  N   LEU A 725     3892   4520   3700    519   -446   -404       N  
ATOM    878  CA  LEU A 725       6.063  -0.966 -19.624  1.00 37.47           C  
ANISOU  878  CA  LEU A 725     4596   5264   4375    601   -506   -484       C  
ATOM    879  C   LEU A 725       7.161  -0.412 -18.729  1.00 35.65           C  
ANISOU  879  C   LEU A 725     4330   5054   4160    611   -520   -516       C  
ATOM    880  O   LEU A 725       7.764  -1.158 -17.964  1.00 33.76           O  
ANISOU  880  O   LEU A 725     4135   4789   3903    676   -581   -573       O  
ATOM    881  CB  LEU A 725       6.657  -1.351 -20.996  1.00 39.92           C  
ANISOU  881  CB  LEU A 725     4829   5686   4651    640   -506   -523       C  
ATOM    882  CG  LEU A 725       5.770  -2.028 -22.058  1.00 41.37           C  
ANISOU  882  CG  LEU A 725     5034   5873   4812    647   -501   -510       C  
ATOM    883  CD1 LEU A 725       6.583  -2.283 -23.293  1.00 38.45           C  
ANISOU  883  CD1 LEU A 725     4572   5630   4404    687   -501   -559       C  
ATOM    884  CD2 LEU A 725       5.083  -3.329 -21.593  1.00 37.80           C  
ANISOU  884  CD2 LEU A 725     4697   5318   4344    688   -555   -533       C  
ATOM    885  N   GLU A 726       7.395   0.894 -18.789  1.00 26.18           N  
ANISOU  885  N   GLU A 726     3058   3895   2994    546   -467   -480       N  
ATOM    886  CA  GLU A 726       8.352   1.492 -17.880  1.00 33.51           C  
ANISOU  886  CA  GLU A 726     3952   4838   3942    545   -477   -512       C  
ATOM    887  C   GLU A 726       7.929   1.350 -16.448  1.00 34.81           C  
ANISOU  887  C   GLU A 726     4210   4895   4120    549   -507   -506       C  
ATOM    888  O   GLU A 726       8.733   1.007 -15.577  1.00 34.70           O  
ANISOU  888  O   GLU A 726     4211   4877   4096    601   -557   -563       O  
ATOM    889  CB  GLU A 726       8.558   2.957 -18.191  1.00 27.60           C  
ANISOU  889  CB  GLU A 726     3120   4135   3229    462   -412   -467       C  
ATOM    890  CG  GLU A 726       9.402   3.119 -19.417  1.00 37.01           C  
ANISOU  890  CG  GLU A 726     4209   5455   4397    457   -387   -490       C  
ATOM    891  CD  GLU A 726       9.337   4.497 -19.991  1.00 37.84           C  
ANISOU  891  CD  GLU A 726     4254   5592   4529    362   -318   -425       C  
ATOM    892  OE1 GLU A 726       8.944   5.444 -19.272  1.00 45.89           O  
ANISOU  892  OE1 GLU A 726     5297   6543   5596    307   -297   -379       O  
ATOM    893  OE2 GLU A 726       9.675   4.608 -21.185  1.00 39.17           O1-
ANISOU  893  OE2 GLU A 726     4357   5856   4669    344   -287   -420       O1-
ATOM    894  N   THR A 727       6.661   1.608 -16.205  1.00 34.30           N  
ANISOU  894  N   THR A 727     4206   4750   4075    498   -478   -443       N  
ATOM    895  CA  THR A 727       6.160   1.543 -14.854  1.00 34.81           C  
ANISOU  895  CA  THR A 727     4357   4720   4148    489   -496   -434       C  
ATOM    896  C   THR A 727       6.314   0.118 -14.370  1.00 37.28           C  
ANISOU  896  C   THR A 727     4761   4988   4414    563   -566   -480       C  
ATOM    897  O   THR A 727       6.901  -0.084 -13.327  1.00 37.77           O  
ANISOU  897  O   THR A 727     4860   5024   4466    599   -610   -515       O  
ATOM    898  CB  THR A 727       4.699   2.043 -14.740  1.00 37.96           C  
ANISOU  898  CB  THR A 727     4797   5052   4572    419   -450   -367       C  
ATOM    899  CG2 THR A 727       4.227   1.980 -13.306  1.00 36.00           C  
ANISOU  899  CG2 THR A 727     4632   4721   4326    406   -466   -365       C  
ATOM    900  OG1 THR A 727       4.620   3.403 -15.218  1.00 28.95           O  
ANISOU  900  OG1 THR A 727     3577   3947   3475    360   -396   -326       O  
ATOM    901  N   ARG A 728       5.838  -0.862 -15.144  1.00 31.39           N  
ANISOU  901  N   ARG A 728     4053   4233   3639    589   -581   -482       N  
ATOM    902  CA  ARG A 728       5.894  -2.288 -14.748  1.00 36.93           C  
ANISOU  902  CA  ARG A 728     4859   4876   4297    657   -652   -522       C  
ATOM    903  C   ARG A 728       7.302  -2.744 -14.429  1.00 43.51           C  
ANISOU  903  C   ARG A 728     5675   5749   5107    748   -720   -598       C  
ATOM    904  O   ARG A 728       7.517  -3.555 -13.516  1.00 42.78           O  
ANISOU  904  O   ARG A 728     5680   5589   4984    801   -786   -627       O  
ATOM    905  CB  ARG A 728       5.373  -3.211 -15.855  1.00 41.63           C  
ANISOU  905  CB  ARG A 728     5474   5475   4869    676   -659   -525       C  
ATOM    906  CG  ARG A 728       5.131  -4.686 -15.404  1.00 51.26           C  
ANISOU  906  CG  ARG A 728     6828   6602   6046    728   -729   -552       C  
ATOM    907  CD  ARG A 728       5.774  -5.696 -16.337  1.00 55.98           C  
ANISOU  907  CD  ARG A 728     7413   7242   6614    814   -782   -616       C  
ATOM    908  NE  ARG A 728       4.819  -6.684 -16.860  1.00 61.41           N  
ANISOU  908  NE  ARG A 728     8178   7869   7282    807   -793   -606       N  
ATOM    909  CZ  ARG A 728       4.775  -7.103 -18.129  1.00 75.65           C  
ANISOU  909  CZ  ARG A 728     9933   9730   9078    832   -791   -631       C  
ATOM    910  NH1 ARG A 728       5.610  -6.615 -19.047  1.00 90.40           N1+
ANISOU  910  NH1 ARG A 728    11673  11723  10949    863   -775   -662       N1+
ATOM    911  NH2 ARG A 728       3.872  -8.007 -18.504  1.00 61.11           N  
ANISOU  911  NH2 ARG A 728     8169   7826   7221    821   -802   -625       N  
ATOM    912  N   ARG A 729       8.243  -2.227 -15.208  1.00 43.36           N  
ANISOU  912  N   ARG A 729     5532   5842   5097    764   -704   -633       N  
ATOM    913  CA  ARG A 729       9.631  -2.590 -15.083  1.00 51.27           C  
ANISOU  913  CA  ARG A 729     6490   6911   6079    852   -764   -720       C  
ATOM    914  C   ARG A 729      10.277  -1.871 -13.899  1.00 51.96           C  
ANISOU  914  C   ARG A 729     6562   6996   6185    846   -775   -737       C  
ATOM    915  O   ARG A 729      11.086  -2.468 -13.190  1.00 52.89           O  
ANISOU  915  O   ARG A 729     6712   7106   6276    929   -849   -802       O  
ATOM    916  CB  ARG A 729      10.365  -2.253 -16.373  1.00 52.95           C  
ANISOU  916  CB  ARG A 729     6566   7260   6292    857   -734   -754       C  
ATOM    917  CG  ARG A 729      11.870  -2.502 -16.323  1.00 67.06           C  
ANISOU  917  CG  ARG A 729     8277   9143   8060    942   -788   -858       C  
ATOM    918  CD  ARG A 729      12.609  -1.466 -17.136  1.00 71.43           C  
ANISOU  918  CD  ARG A 729     8676   9834   8629    891   -724   -871       C  
ATOM    919  NE  ARG A 729      12.340  -0.113 -16.645  1.00 63.03           N  
ANISOU  919  NE  ARG A 729     7586   8751   7611    789   -659   -805       N  
ATOM    920  CZ  ARG A 729      12.359   0.978 -17.405  1.00 59.74           C  
ANISOU  920  CZ  ARG A 729     7076   8403   7217    701   -581   -762       C  
ATOM    921  NH1 ARG A 729      12.095   2.158 -16.861  1.00 53.44           N1+
ANISOU  921  NH1 ARG A 729     6270   7569   6464    617   -533   -706       N1+
ATOM    922  NH2 ARG A 729      12.621   0.894 -18.713  1.00 48.48           N  
ANISOU  922  NH2 ARG A 729     5573   7079   5767    697   -552   -775       N  
ATOM    923  N   ASP A 730       9.932  -0.599 -13.701  1.00 48.20           N  
ANISOU  923  N   ASP A 730     6037   6523   5751    755   -705   -682       N  
ATOM    924  CA  ASP A 730      10.359   0.149 -12.513  1.00 50.07           C  
ANISOU  924  CA  ASP A 730     6268   6745   6010    739   -710   -692       C  
ATOM    925  C   ASP A 730       9.884  -0.500 -11.210  1.00 52.57           C  
ANISOU  925  C   ASP A 730     6721   6949   6301    766   -761   -684       C  
ATOM    926  O   ASP A 730      10.514  -0.340 -10.172  1.00 52.29           O  
ANISOU  926  O   ASP A 730     6697   6907   6261    795   -799   -721       O  
ATOM    927  CB  ASP A 730       9.880   1.604 -12.572  1.00 54.61           C  
ANISOU  927  CB  ASP A 730     6783   7326   6639    632   -627   -629       C  
ATOM    928  CG  ASP A 730      10.660   2.428 -13.573  1.00 60.56           C  
ANISOU  928  CG  ASP A 730     7401   8194   7415    599   -583   -642       C  
ATOM    929  OD1 ASP A 730      11.427   1.818 -14.349  1.00 68.40           O  
ANISOU  929  OD1 ASP A 730     8341   9269   8377    654   -607   -698       O  
ATOM    930  OD2 ASP A 730      10.515   3.673 -13.588  1.00 65.39           O1-
ANISOU  930  OD2 ASP A 730     7961   8813   8070    517   -525   -600       O1-
ATOM    931  N   LEU A 731       8.790  -1.249 -11.256  1.00 53.71           N  
ANISOU  931  N   LEU A 731     6971   7009   6424    753   -763   -640       N  
ATOM    932  CA  LEU A 731       8.317  -1.985 -10.086  1.00 54.35           C  
ANISOU  932  CA  LEU A 731     7195   6984   6470    771   -810   -629       C  
ATOM    933  C   LEU A 731       8.848  -3.430 -10.063  1.00 59.48           C  
ANISOU  933  C   LEU A 731     7930   7603   7065    876   -903   -683       C  
ATOM    934  O   LEU A 731       8.385  -4.229  -9.238  1.00 56.53           O  
ANISOU  934  O   LEU A 731     7695   7130   6651    889   -947   -667       O  
ATOM    935  CB  LEU A 731       6.783  -2.006 -10.059  1.00 51.61           C  
ANISOU  935  CB  LEU A 731     6921   6559   6126    687   -758   -554       C  
ATOM    936  CG  LEU A 731       6.052  -0.685 -10.296  1.00 55.37           C  
ANISOU  936  CG  LEU A 731     7321   7059   6657    590   -670   -500       C  
ATOM    937  CD1 LEU A 731       4.508  -0.904 -10.277  1.00 36.68           C  
ANISOU  937  CD1 LEU A 731     5029   4620   4286    521   -630   -442       C  
ATOM    938  CD2 LEU A 731       6.504   0.370  -9.289  1.00 65.07           C  
ANISOU  938  CD2 LEU A 731     8512   8298   7914    569   -660   -508       C  
ATOM    939  N   GLU A 732       9.824  -3.738 -10.938  1.00 64.96           N  
ANISOU  939  N   GLU A 732     8542   8384   7754    949   -935   -748       N  
ATOM    940  CA  GLU A 732      10.298  -5.114 -11.221  1.00 68.25           C  
ANISOU  940  CA  GLU A 732     9024   8782   8125   1057  -1024   -808       C  
ATOM    941  C   GLU A 732      10.388  -6.001  -9.975  1.00 71.13           C  
ANISOU  941  C   GLU A 732     9543   9040   8443   1119  -1113   -822       C  
ATOM    942  O   GLU A 732       9.923  -7.143  -9.988  1.00 69.66           O  
ANISOU  942  O   GLU A 732     9483   8763   8219   1150  -1163   -814       O  
ATOM    943  CB  GLU A 732      11.651  -5.085 -11.948  1.00 67.21           C  
ANISOU  943  CB  GLU A 732     8762   8779   7994   1138  -1055   -901       C  
ATOM    944  N   GLY A 733      10.986  -5.472  -8.910  1.00 73.28           N  
ANISOU  944  N   GLY A 733     9807   9320   8713   1134  -1135   -841       N  
ATOM    945  CA  GLY A 733      10.866  -6.070  -7.569  1.00 78.90           C  
ANISOU  945  CA  GLY A 733    10675   9925   9378   1165  -1202   -831       C  
ATOM    946  C   GLY A 733       9.737  -5.400  -6.785  1.00 81.59           C  
ANISOU  946  C   GLY A 733    11069  10201   9729   1047  -1130   -745       C  
ATOM    947  O   GLY A 733       8.703  -6.019  -6.484  1.00 81.14           O  
ANISOU  947  O   GLY A 733    11143  10043   9643   1000  -1124   -688       O  
ATOM    948  N   ASP A 734       9.945  -4.120  -6.471  1.00 82.20           N  
ANISOU  948  N   ASP A 734    11040  10343   9850    995  -1073   -741       N  
ATOM    949  CA  ASP A 734       8.918  -3.261  -5.878  1.00 80.16           C  
ANISOU  949  CA  ASP A 734    10794  10048   9613    882   -995   -671       C  
ATOM    950  C   ASP A 734       9.564  -2.039  -5.227  1.00 77.92           C  
ANISOU  950  C   ASP A 734    10413   9826   9365    867   -975   -697       C  
ATOM    951  O   ASP A 734       9.958  -1.101  -5.921  1.00 73.81           O  
ANISOU  951  O   ASP A 734     9752   9391   8899    839   -925   -710       O  
ATOM    952  CB  ASP A 734       8.071  -4.033  -4.863  1.00 79.47           C  
ANISOU  952  CB  ASP A 734    10882   9843   9469    860  -1021   -627       C  
TER   
HETATM  953  O2' SAL A 801     -11.081   6.290 -29.755  1.00 41.30           O  
HETATM  954  C1' SAL A 801     -10.377   5.257 -29.754  1.00 46.42           C  
HETATM  955  O1' SAL A 801      -9.669   4.909 -30.721  1.00 32.05           O  
HETATM  956  C1  SAL A 801     -10.348   4.383 -28.477  1.00 42.17           C  
HETATM  957  C2  SAL A 801      -9.724   3.109 -28.476  1.00 54.04           C  
HETATM  958  O2  SAL A 801      -9.136   2.559 -29.607  1.00 34.30           O  
HETATM  959  C3  SAL A 801      -9.718   2.370 -27.290  1.00 45.85           C  
HETATM  960  C4  SAL A 801     -10.313   2.872 -26.117  1.00 34.03           C  
HETATM  961  C5  SAL A 801     -10.928   4.132 -26.120  1.00 39.73           C  
HETATM  962  C6  SAL A 801     -10.940   4.883 -27.294  1.00 34.45           C  
HETATM  963  O   HOH A 901     -16.477  -5.583 -31.380  1.00 22.29           O  
HETATM  964  O   HOH A 902      -3.310  -0.053   1.067  1.00 30.59           O  
HETATM  965  O   HOH A 903     -15.041  -6.687 -39.801  1.00 47.98           O  
HETATM  966  O   HOH A 904      -4.026   1.227 -38.233  1.00 14.92           O  
HETATM  967  O   HOH A 905       2.672   0.087   1.295  1.00 26.33           O  
HETATM  968  O   HOH A 906       3.595  -4.874 -24.977  1.00 34.75           O  
HETATM  969  O   HOH A 907       5.493   2.276 -27.573  1.00 37.14           O  
HETATM  970  O   HOH A 908       3.631   2.029 -37.512  1.00 44.19           O  
HETATM  971  O   HOH A 909     -13.018   8.640 -22.404  1.00 24.07           O  
HETATM  972  O   HOH A 910      -6.420  11.338 -25.224  1.00 26.24           O  
HETATM  973  O   HOH A 911      -6.923   0.129  -6.971  1.00 44.89           O  
HETATM  974  O   HOH A 912       0.109   8.250 -10.745  1.00 36.33           O  
HETATM  975  O   HOH A 913     -13.483   7.479 -25.772  1.00 21.28           O  
HETATM  976  O   HOH A 914       7.815  -3.978 -18.638  1.00 36.08           O  
HETATM  977  O   HOH A 915      -5.434  18.171 -18.918  1.00 41.12           O  
HETATM  978  O   HOH A 916      -6.753  10.955 -33.536  1.00 31.51           O  
HETATM  979  O   HOH A 917      -6.251  16.518 -20.789  1.00 20.86           O  
HETATM  980  O   HOH A 918     -21.839  -1.219 -27.013  1.00 39.10           O  
HETATM  981  O   HOH A 919      -0.169  -9.363  -2.406  1.00 33.07           O  
HETATM  982  O   HOH A 920       5.797  15.304 -23.169  1.00 32.98           O  
HETATM  983  O   HOH A 921      -2.396   9.882 -19.172  1.00 22.45           O  
HETATM  984  O   HOH A 922      -9.550  -6.512 -30.372  1.00 30.95           O  
HETATM  985  O   HOH A 923      -3.267  -8.305 -25.050  1.00 23.96           O  
HETATM  986  O   HOH A 924     -10.692  -0.999 -27.509  1.00 24.70           O  
HETATM  987  O   HOH A 925      -0.881   1.944  -5.165  1.00 26.36           O  
HETATM  988  O   HOH A 926      -9.084  -6.921 -33.616  1.00 41.77           O  
HETATM  989  O   HOH A 927      -5.823  11.213 -27.385  1.00 38.16           O  
HETATM  990  O   HOH A 928     -15.166  -7.654 -14.169  1.00 48.44           O  
HETATM  991  O   HOH A 929      -6.970  13.212 -28.965  1.00 51.09           O  
HETATM  992  O   HOH A 930      -7.888   9.155 -35.349  1.00 32.29           O  
HETATM  993  O   HOH A 931       1.082   5.525 -10.214  1.00 25.75           O  
HETATM  994  O   HOH A 932       2.087   9.028 -14.951  1.00 34.21           O  
HETATM  995  O   HOH A 933       5.627  14.571 -19.023  1.00 47.21           O  
HETATM  996  O   HOH A 934      -7.795  10.941 -17.681  1.00 28.70           O  
HETATM  997  O   HOH A 935      -0.428   5.617  -7.764  1.00 33.50           O  
HETATM  998  O   HOH A 936       3.708  16.234 -16.662  1.00 43.51           O  
HETATM  999  O   HOH A 937      -5.804  13.721 -24.482  1.00 22.94           O  
HETATM 1000  O   HOH A 938     -15.501  -1.192 -23.089  1.00 39.61           O  
HETATM 1001  O   HOH A 939     -23.303  10.555 -29.538  1.00 36.80           O  
HETATM 1002  O   HOH A 940     -18.111   5.396 -37.102  1.00 45.05           O  
HETATM 1003  O   HOH A 941       2.325 -10.981 -13.515  1.00 40.52           O  
HETATM 1004  O   HOH A 942     -16.406   4.074 -35.947  1.00 46.25           O  
HETATM 1005  O   HOH A 943       1.602  11.661 -28.084  1.00 26.53           O  
HETATM 1006  O   HOH A 944       3.132  12.815 -25.727  1.00 38.62           O  
HETATM 1007  O   HOH A 945       4.538  12.738 -23.737  1.00 35.92           O  
HETATM 1008  O   HOH A 946       7.224   8.112 -22.145  1.00 45.33           O  
HETATM 1009  O   HOH A 947     -11.248   6.459 -32.766  1.00 49.07           O  
HETATM 1010  O   HOH A 948       4.970  -7.964 -14.057  1.00 45.68           O  
HETATM 1011  O   HOH A 949       4.598  -8.825  -9.847  1.00 41.38           O  
HETATM 1012  O   HOH A 950     -10.341  -8.417 -18.396  1.00 50.33           O  
HETATM 1013  O   HOH A 951     -20.487   8.889 -33.946  1.00 46.85           O  
HETATM 1014  O   HOH A 952     -25.307   6.265 -37.264  1.00 49.65           O  
HETATM 1015  O   HOH A 953      -5.137  13.194 -35.261  1.00 34.76           O  
CONECT  953  954
CONECT  954  953  955  956
CONECT  955  954
CONECT  956  954  957  962
CONECT  957  956  958  959
CONECT  958  957
CONECT  959  957  960
CONECT  960  959  961
CONECT  961  960  962
CONECT  962  956  961
END
