# Supplementary material for: Solvent-Site Prediction for Fragment Docking and Its Implication on Fragment-Based Drug Discovery
Source: J Chem Inf Model. 2025 Nov 24;65(23):12959–77. doi: 10.1021/acs.jcim.5c02352 (PMC12690578; doi:10.1021/acs.jcim.5c02352)
Supplement: Supplementary file 3 [file ci5c02352_si_003.zip › Frag2Lead_dataset/2016-19/rec-lead.pdb]

ATOM      1  N   SER A1377      -4.776 -18.879  -6.632  1.00 55.52           N  
ANISOU    1  N   SER A1377     6265   8294   6534    671    407    973       N  
ATOM      2  CA  SER A1377      -5.195 -18.252  -5.326  1.00 55.47           C  
ANISOU    2  CA  SER A1377     6221   8390   6464    737    438   1023       C  
ATOM      3  C   SER A1377      -5.627 -16.776  -5.475  1.00 54.80           C  
ANISOU    3  C   SER A1377     6105   8357   6358    663    404    950       C  
ATOM      4  O   SER A1377      -5.146 -16.122  -6.390  1.00 53.51           O  
ANISOU    4  O   SER A1377     5942   8194   6191    590    357    844       O  
ATOM      5  CB  SER A1377      -4.020 -18.325  -4.346  1.00 58.34           C  
ANISOU    5  CB  SER A1377     6566   8892   6707    872    446   1009       C  
ATOM      6  OG  SER A1377      -2.819 -17.904  -4.968  1.00 57.66           O  
ANISOU    6  OG  SER A1377     6470   8867   6571    856    395    885       O  
ATOM      7  N   PRO A1378      -6.489 -16.233  -4.564  1.00 51.71           N  
ANISOU    7  N   PRO A1378     5690   8010   5948    690    433   1009       N  
ATOM      8  CA  PRO A1378      -6.929 -14.817  -4.588  1.00 50.13           C  
ANISOU    8  CA  PRO A1378     5466   7859   5720    635    408    946       C  
ATOM      9  C   PRO A1378      -5.812 -13.767  -4.585  1.00 48.07           C  
ANISOU    9  C   PRO A1378     5190   7709   5366    640    363    814       C  
ATOM     10  O   PRO A1378      -4.747 -14.047  -4.068  1.00 48.21           O  
ANISOU   10  O   PRO A1378     5196   7811   5309    723    360    788       O  
ATOM     11  CB  PRO A1378      -7.715 -14.666  -3.272  1.00 52.36           C  
ANISOU   11  CB  PRO A1378     5727   8201   5966    717    458   1042       C  
ATOM     12  CG  PRO A1378      -7.243 -15.783  -2.421  1.00 51.94           C  
ANISOU   12  CG  PRO A1378     5679   8176   5878    836    501   1125       C  
ATOM     13  CD  PRO A1378      -7.057 -16.913  -3.389  1.00 53.94           C  
ANISOU   13  CD  PRO A1378     5967   8305   6223    786    499   1141       C  
ATOM     14  N   ASN A1379      -6.085 -12.561  -5.097  1.00 45.22           N  
ANISOU   14  N   ASN A1379     4823   7350   5006    557    332    737       N  
ATOM     15  CA  ASN A1379      -5.064 -11.481  -5.168  1.00 44.02           C  
ANISOU   15  CA  ASN A1379     4657   7289   4779    543    292    606       C  
ATOM     16  C   ASN A1379      -4.846 -10.841  -3.794  1.00 45.57           C  
ANISOU   16  C   ASN A1379     4826   7617   4871    636    300    595       C  
ATOM     17  O   ASN A1379      -5.820 -10.388  -3.169  1.00 41.67           O  
ANISOU   17  O   ASN A1379     4330   7132   4371    656    324    646       O  
ATOM     18  CB  ASN A1379      -5.463 -10.368  -6.132  1.00 42.06           C  
ANISOU   18  CB  ASN A1379     4421   6991   4567    428    265    533       C  
ATOM     19  CG  ASN A1379      -5.557 -10.831  -7.588  1.00 39.83           C  
ANISOU   19  CG  ASN A1379     4167   6593   4372    335    248    521       C  
ATOM     20  ND2 ASN A1379      -4.962 -11.967  -7.892  1.00 40.60           N  
ANISOU   20  ND2 ASN A1379     4274   6661   4489    361    248    540       N  
ATOM     21  OD1 ASN A1379      -6.178 -10.165  -8.412  1.00 37.15           O  
ANISOU   21  OD1 ASN A1379     3844   6194   4075    250    233    494       O  
ATOM     22  N   PRO A1380      -3.576 -10.770  -3.332  1.00 44.08           N  
ANISOU   22  N   PRO A1380     4612   7537   4597    697    278    523       N  
ATOM     23  CA  PRO A1380      -3.358 -10.063  -2.063  1.00 44.46           C  
ANISOU   23  CA  PRO A1380     4633   7716   4542    783    275    494       C  
ATOM     24  C   PRO A1380      -3.735  -8.586  -2.195  1.00 43.56           C  
ANISOU   24  C   PRO A1380     4522   7607   4419    709    255    412       C  
ATOM     25  O   PRO A1380      -3.656  -8.023  -3.299  1.00 37.53           O  
ANISOU   25  O   PRO A1380     3773   6778   3709    596    232    344       O  
ATOM     26  CB  PRO A1380      -1.849 -10.207  -1.819  1.00 44.84           C  
ANISOU   26  CB  PRO A1380     4650   7874   4513    836    243    409       C  
ATOM     27  CG  PRO A1380      -1.422 -11.362  -2.641  1.00 45.12           C  
ANISOU   27  CG  PRO A1380     4697   7838   4605    824    249    443       C  
ATOM     28  CD  PRO A1380      -2.321 -11.341  -3.851  1.00 44.51           C  
ANISOU   28  CD  PRO A1380     4657   7611   4641    702    255    467       C  
ATOM     29  N   PRO A1381      -4.154  -7.961  -1.074  1.00 45.25           N  
ANISOU   29  N   PRO A1381     4729   7900   4563    779    266    420       N  
ATOM     30  CA  PRO A1381      -4.491  -6.546  -1.133  1.00 45.49           C  
ANISOU   30  CA  PRO A1381     4769   7933   4579    720    248    340       C  
ATOM     31  C   PRO A1381      -3.391  -5.686  -1.740  1.00 42.72           C  
ANISOU   31  C   PRO A1381     4408   7607   4215    640    201    191       C  
ATOM     32  O   PRO A1381      -3.700  -4.768  -2.479  1.00 41.64           O  
ANISOU   32  O   PRO A1381     4295   7407   4120    542    192    137       O  
ATOM     33  CB  PRO A1381      -4.727  -6.169   0.337  1.00 47.21           C  
ANISOU   33  CB  PRO A1381     4976   8261   4699    837    260    356       C  
ATOM     34  CG  PRO A1381      -5.129  -7.456   0.994  1.00 48.77           C  
ANISOU   34  CG  PRO A1381     5167   8469   4891    943    306    497       C  
ATOM     35  CD  PRO A1381      -4.345  -8.522   0.290  1.00 48.51           C  
ANISOU   35  CD  PRO A1381     5129   8400   4903    923    297    506       C  
ATOM     36  N   LYS A1382      -2.128  -6.008  -1.473  1.00 41.16           N  
ANISOU   36  N   LYS A1382     4175   7500   3964    681    174    129       N  
ATOM     37  CA  LYS A1382      -1.023  -5.265  -2.026  1.00 41.21           C  
ANISOU   37  CA  LYS A1382     4159   7536   3961    604    134     -8       C  
ATOM     38  C   LYS A1382      -1.009  -5.356  -3.562  1.00 39.01           C  
ANISOU   38  C   LYS A1382     3903   7137   3780    482    135    -17       C  
ATOM     39  O   LYS A1382      -0.711  -4.368  -4.246  1.00 37.62           O  
ANISOU   39  O   LYS A1382     3733   6933   3626    385    119   -110       O  
ATOM     40  CB  LYS A1382       0.296  -5.842  -1.530  1.00 43.59           C  
ANISOU   40  CB  LYS A1382     4409   7958   4195    678    108    -55       C  
ATOM     41  CG  LYS A1382       1.536  -5.188  -2.105  1.00 45.47           C  
ANISOU   41  CG  LYS A1382     4609   8237   4430    598     69   -193       C  
ATOM     42  CD  LYS A1382       2.808  -5.808  -1.556  1.00 47.32           C  
ANISOU   42  CD  LYS A1382     4782   8604   4591    683     43   -233       C  
ATOM     43  CE  LYS A1382       4.000  -4.953  -1.922  1.00 48.59           C  
ANISOU   43  CE  LYS A1382     4892   8827   4741    603      3   -383       C  
ATOM     44  NZ  LYS A1382       5.194  -5.364  -1.151  1.00 51.97           N1+
ANISOU   44  NZ  LYS A1382     5249   9414   5083    697    -31   -436       N1+
ATOM     45  N   LEU A1383      -1.244  -6.559  -4.079  1.00 37.44           N  
ANISOU   45  N   LEU A1383     3717   6872   3632    495    154     73       N  
ATOM     46  CA  LEU A1383      -1.258  -6.715  -5.535  1.00 36.15           C  
ANISOU   46  CA  LEU A1383     3580   6599   3555    391    152     66       C  
ATOM     47  C   LEU A1383      -2.332  -5.820  -6.167  1.00 35.43           C  
ANISOU   47  C   LEU A1383     3530   6413   3519    303    161     69       C  
ATOM     48  O   LEU A1383      -2.056  -5.096  -7.134  1.00 32.73           O  
ANISOU   48  O   LEU A1383     3201   6026   3207    209    149     -3       O  
ATOM     49  CB  LEU A1383      -1.498  -8.163  -5.928  1.00 37.05           C  
ANISOU   49  CB  LEU A1383     3709   6646   3719    423    171    165       C  
ATOM     50  CG  LEU A1383      -1.391  -8.402  -7.442  1.00 38.32           C  
ANISOU   50  CG  LEU A1383     3897   6703   3957    327    163    146       C  
ATOM     51  CD1 LEU A1383       0.074  -8.396  -7.881  1.00 39.78           C  
ANISOU   51  CD1 LEU A1383     4054   6948   4112    315    141     53       C  
ATOM     52  CD2 LEU A1383      -2.062  -9.725  -7.773  1.00 38.75           C  
ANISOU   52  CD2 LEU A1383     3981   6666   4077    348    184    254       C  
ATOM     53  N   THR A1384      -3.545  -5.869  -5.603  1.00 35.37           N  
ANISOU   53  N   THR A1384     3538   6380   3521    341    186    156       N  
ATOM     54  CA  THR A1384      -4.640  -5.032  -6.086  1.00 35.56           C  
ANISOU   54  CA  THR A1384     3597   6327   3587    275    195    168       C  
ATOM     55  C   THR A1384      -4.195  -3.561  -6.022  1.00 37.09           C  
ANISOU   55  C   THR A1384     3796   6556   3739    231    179     52       C  
ATOM     56  O   THR A1384      -4.425  -2.808  -6.938  1.00 33.52           O  
ANISOU   56  O   THR A1384     3373   6035   3328    146    177     14       O  
ATOM     57  CB  THR A1384      -5.946  -5.341  -5.326  1.00 36.16           C  
ANISOU   57  CB  THR A1384     3676   6389   3670    337    226    282       C  
ATOM     58  CG2 THR A1384      -7.101  -4.436  -5.740  1.00 35.27           C  
ANISOU   58  CG2 THR A1384     3593   6213   3594    282    237    295       C  
ATOM     59  OG1 THR A1384      -6.328  -6.691  -5.623  1.00 36.66           O  
ANISOU   59  OG1 THR A1384     3739   6394   3794    351    243    382       O  
ATOM     60  N   LYS A1385      -3.522  -3.151  -4.945  1.00 38.99           N  
ANISOU   60  N   LYS A1385     4008   6905   3899    290    167     -7       N  
ATOM     61  CA  LYS A1385      -3.086  -1.757  -4.825  1.00 40.48           C  
ANISOU   61  CA  LYS A1385     4203   7124   4053    244    150   -125       C  
ATOM     62  C   LYS A1385      -2.007  -1.406  -5.837  1.00 36.61           C  
ANISOU   62  C   LYS A1385     3703   6613   3591    149    132   -221       C  
ATOM     63  O   LYS A1385      -1.956  -0.276  -6.321  1.00 38.21           O  
ANISOU   63  O   LYS A1385     3931   6776   3810     69    132   -294       O  
ATOM     64  CB  LYS A1385      -2.603  -1.439  -3.405  1.00 44.08           C  
ANISOU   64  CB  LYS A1385     4626   7707   4412    333    134   -174       C  
ATOM     65  CG  LYS A1385      -3.710  -1.648  -2.379  1.00 48.65           C  
ANISOU   65  CG  LYS A1385     5217   8309   4956    433    159    -77       C  
ATOM     66  CD  LYS A1385      -3.439  -1.033  -1.009  1.00 53.56           C  
ANISOU   66  CD  LYS A1385     5824   9050   5477    520    143   -136       C  
ATOM     67  CE  LYS A1385      -4.052   0.356  -0.859  1.00 55.21           C  
ANISOU   67  CE  LYS A1385     6075   9228   5672    487    147   -192       C  
ATOM     68  NZ  LYS A1385      -4.586   0.519   0.509  1.00 58.53           N1+
ANISOU   68  NZ  LYS A1385     6498   9733   6008    608    156   -163       N1+
ATOM     69  N   GLN A1386      -1.101  -2.339  -6.117  1.00 34.15           N  
ANISOU   69  N   GLN A1386     3356   6334   3282    161    120   -223       N  
ATOM     70  CA  GLN A1386      -0.103  -2.099  -7.150  1.00 33.30           C  
ANISOU   70  CA  GLN A1386     3238   6208   3204     74    110   -303       C  
ATOM     71  C   GLN A1386      -0.810  -1.910  -8.514  1.00 30.73           C  
ANISOU   71  C   GLN A1386     2966   5750   2958    -14    129   -270       C  
ATOM     72  O   GLN A1386      -0.452  -1.028  -9.270  1.00 31.30           O  
ANISOU   72  O   GLN A1386     3053   5785   3052   -100    133   -340       O  
ATOM     73  CB  GLN A1386       0.863  -3.269  -7.271  1.00 36.36           C  
ANISOU   73  CB  GLN A1386     3583   6648   3583    116     99   -294       C  
ATOM     74  CG  GLN A1386       1.819  -3.330  -6.086  1.00 39.51           C  
ANISOU   74  CG  GLN A1386     3919   7192   3898    194     74   -349       C  
ATOM     75  CD  GLN A1386       2.716  -4.538  -6.125  1.00 41.59           C  
ANISOU   75  CD  GLN A1386     4142   7514   4144    254     66   -329       C  
ATOM     76  NE2 GLN A1386       3.975  -4.338  -5.718  1.00 42.47           N  
ANISOU   76  NE2 GLN A1386     4189   7743   4202    271     38   -422       N  
ATOM     77  OE1 GLN A1386       2.292  -5.652  -6.478  1.00 43.49           O  
ANISOU   77  OE1 GLN A1386     4409   7696   4420    291     83   -232       O  
ATOM     78  N   MET A1387      -1.767  -2.767  -8.802  1.00 30.72           N  
ANISOU   78  N   MET A1387     2991   5684   2997     11    141   -165       N  
ATOM     79  CA  MET A1387      -2.496  -2.648 -10.056  1.00 30.21           C  
ANISOU   79  CA  MET A1387     2973   5504   3000    -62    152   -134       C  
ATOM     80  C   MET A1387      -3.147  -1.295 -10.179  1.00 29.29           C  
ANISOU   80  C   MET A1387     2894   5346   2886   -110    163   -165       C  
ATOM     81  O   MET A1387      -3.072  -0.670 -11.227  1.00 27.44           O  
ANISOU   81  O   MET A1387     2691   5048   2685   -187    171   -202       O  
ATOM     82  CB  MET A1387      -3.550  -3.723 -10.221  1.00 31.51           C  
ANISOU   82  CB  MET A1387     3155   5608   3210    -28    159    -21       C  
ATOM     83  CG  MET A1387      -3.018  -5.111 -10.454  1.00 32.44           C  
ANISOU   83  CG  MET A1387     3255   5727   3344      4    153     16       C  
ATOM     84  SD  MET A1387      -4.346  -6.352 -10.542  1.00 36.90           S  
ANISOU   84  SD  MET A1387     3838   6209   3973     35    165    149       S  
ATOM     85  CE  MET A1387      -3.331  -7.742 -11.036  1.00 35.72           C  
ANISOU   85  CE  MET A1387     3680   6054   3835     59    155    152       C  
ATOM     86  N   ASN A1388      -3.876  -0.857  -9.145  1.00 29.52           N  
ANISOU   86  N   ASN A1388     2926   5405   2882    -59    170   -140       N  
ATOM     87  CA  ASN A1388      -4.450   0.497  -9.214  1.00 30.65           C  
ANISOU   87  CA  ASN A1388     3112   5510   3023    -98    183   -176       C  
ATOM     88  C   ASN A1388      -3.407   1.606  -9.322  1.00 30.72           C  
ANISOU   88  C   ASN A1388     3121   5538   3011   -158    180   -298       C  
ATOM     89  O   ASN A1388      -3.599   2.578 -10.009  1.00 30.71           O  
ANISOU   89  O   ASN A1388     3163   5471   3033   -223    195   -333       O  
ATOM     90  CB  ASN A1388      -5.380   0.758  -8.004  1.00 31.84           C  
ANISOU   90  CB  ASN A1388     3265   5699   3133    -19    193   -130       C  
ATOM     91  CG  ASN A1388      -6.674  -0.023  -8.068  1.00 31.30           C  
ANISOU   91  CG  ASN A1388     3201   5586   3102     18    207     -6       C  
ATOM     92  ND2 ASN A1388      -7.400   0.118  -9.150  1.00 30.48           N  
ANISOU   92  ND2 ASN A1388     3131   5393   3056    -38    214     25       N  
ATOM     93  OD1 ASN A1388      -7.031  -0.757  -7.093  1.00 35.53           O  
ANISOU   93  OD1 ASN A1388     3709   6175   3613    101    214     63       O  
ATOM     94  N   ALA A1389      -2.285   1.461  -8.635  1.00 31.52           N  
ANISOU   94  N   ALA A1389     3172   5733   3068   -136    160   -364       N  
ATOM     95  CA  ALA A1389      -1.186   2.431  -8.733  1.00 32.23           C  
ANISOU   95  CA  ALA A1389     3249   5849   3147   -203    154   -487       C  
ATOM     96  C   ALA A1389      -0.645   2.511 -10.130  1.00 32.01           C  
ANISOU   96  C   ALA A1389     3233   5754   3173   -294    168   -510       C  
ATOM     97  O   ALA A1389      -0.485   3.610 -10.655  1.00 30.89           O  
ANISOU   97  O   ALA A1389     3124   5560   3052   -371    186   -570       O  
ATOM     98  CB  ALA A1389      -0.076   2.058  -7.739  1.00 32.26           C  
ANISOU   98  CB  ALA A1389     3182   5981   3091   -153    124   -547       C  
ATOM     99  N   ILE A1390      -0.413   1.343 -10.748  1.00 30.17           N  
ANISOU   99  N   ILE A1390     2982   5517   2963   -281    163   -458       N  
ATOM    100  CA  ILE A1390       0.079   1.325 -12.141  1.00 28.69           C  
ANISOU  100  CA  ILE A1390     2808   5270   2821   -356    177   -474       C  
ATOM    101  C   ILE A1390      -0.875   2.015 -13.070  1.00 27.93           C  
ANISOU  101  C   ILE A1390     2782   5061   2766   -406    203   -442       C  
ATOM    102  O   ILE A1390      -0.497   2.856 -13.888  1.00 27.75           O  
ANISOU  102  O   ILE A1390     2785   4991   2765   -481    226   -491       O  
ATOM    103  CB  ILE A1390       0.340  -0.110 -12.629  1.00 27.71           C  
ANISOU  103  CB  ILE A1390     2661   5152   2712   -321    167   -417       C  
ATOM    104  CG1 ILE A1390       1.540  -0.718 -11.879  1.00 29.20           C  
ANISOU  104  CG1 ILE A1390     2778   5458   2859   -274    145   -460       C  
ATOM    105  CG2 ILE A1390       0.634  -0.144 -14.113  1.00 28.02           C  
ANISOU  105  CG2 ILE A1390     2728   5122   2795   -386    182   -423       C  
ATOM    106  CD1 ILE A1390       1.436  -2.208 -11.645  1.00 29.57           C  
ANISOU  106  CD1 ILE A1390     2808   5528   2899   -190    133   -382       C  
ATOM    107  N   ILE A1391      -2.131   1.620 -12.994  1.00 28.27           N  
ANISOU  107  N   ILE A1391     2856   5063   2820   -363    201   -355       N  
ATOM    108  CA  ILE A1391      -3.139   2.189 -13.886  1.00 26.89           C  
ANISOU  108  CA  ILE A1391     2745   4791   2680   -398    221   -318       C  
ATOM    109  C   ILE A1391      -3.426   3.652 -13.624  1.00 27.01           C  
ANISOU  109  C   ILE A1391     2801   4780   2682   -427    243   -363       C  
ATOM    110  O   ILE A1391      -3.543   4.439 -14.539  1.00 26.58           O  
ANISOU  110  O   ILE A1391     2795   4654   2650   -481    268   -379       O  
ATOM    111  CB  ILE A1391      -4.434   1.352 -13.921  1.00 28.81           C  
ANISOU  111  CB  ILE A1391     3001   5001   2945   -349    210   -213       C  
ATOM    112  CG1 ILE A1391      -4.182  -0.074 -14.422  1.00 29.48           C  
ANISOU  112  CG1 ILE A1391     3061   5084   3055   -332    192   -170       C  
ATOM    113  CG2 ILE A1391      -5.468   2.002 -14.870  1.00 27.95           C  
ANISOU  113  CG2 ILE A1391     2951   4802   2864   -380    226   -181       C  
ATOM    114  CD1 ILE A1391      -3.628  -0.134 -15.871  1.00 29.65           C  
ANISOU  114  CD1 ILE A1391     3106   5055   3104   -392    196   -198       C  
ATOM    115  N   ASP A1392      -3.475   4.067 -12.361  1.00 27.99           N  
ANISOU  115  N   ASP A1392     2908   4960   2764   -386    236   -391       N  
ATOM    116  CA  ASP A1392      -3.530   5.494 -12.053  1.00 29.90           C  
ANISOU  116  CA  ASP A1392     3190   5178   2990   -416    256   -456       C  
ATOM    117  C   ASP A1392      -2.341   6.281 -12.600  1.00 30.27           C  
ANISOU  117  C   ASP A1392     3238   5208   3053   -505    272   -553       C  
ATOM    118  O   ASP A1392      -2.532   7.371 -13.119  1.00 30.30           O  
ANISOU  118  O   ASP A1392     3300   5138   3075   -556    304   -580       O  
ATOM    119  CB  ASP A1392      -3.656   5.725 -10.529  1.00 32.65           C  
ANISOU  119  CB  ASP A1392     3517   5603   3285   -350    240   -479       C  
ATOM    120  CG  ASP A1392      -4.910   5.210  -9.962  1.00 33.80           C  
ANISOU  120  CG  ASP A1392     3667   5757   3416   -266    238   -382       C  
ATOM    121  OD1 ASP A1392      -5.861   4.873 -10.713  1.00 33.65           O  
ANISOU  121  OD1 ASP A1392     3675   5675   3432   -265    248   -299       O  
ATOM    122  OD2 ASP A1392      -4.942   5.138  -8.693  1.00 39.19           O1-
ANISOU  122  OD2 ASP A1392     4325   6519   4046   -196    224   -390       O1-
ATOM    123  N   THR A1393      -1.144   5.686 -12.622  1.00 31.75           N  
ANISOU  123  N   THR A1393     3363   5460   3240   -524    256   -597       N  
ATOM    124  CA  THR A1393       0.008   6.356 -13.198  1.00 32.17           C  
ANISOU  124  CA  THR A1393     3404   5504   3314   -613    276   -684       C  
ATOM    125  C   THR A1393      -0.215   6.583 -14.682  1.00 31.05           C  
ANISOU  125  C   THR A1393     3319   5262   3217   -668    314   -649       C  
ATOM    126  O   THR A1393       0.028   7.682 -15.220  1.00 31.93           O  
ANISOU  126  O   THR A1393     3470   5308   3351   -739    353   -693       O  
ATOM    127  CB  THR A1393       1.319   5.556 -12.951  1.00 34.16           C  
ANISOU  127  CB  THR A1393     3568   5858   3552   -611    251   -731       C  
ATOM    128  CG2 THR A1393       2.493   6.218 -13.622  1.00 35.45           C  
ANISOU  128  CG2 THR A1393     3711   6012   3745   -708    276   -813       C  
ATOM    129  OG1 THR A1393       1.573   5.446 -11.536  1.00 36.09           O  
ANISOU  129  OG1 THR A1393     3762   6202   3745   -555    214   -772       O  
ATOM    130  N   VAL A1394      -0.704   5.527 -15.353  1.00 29.56           N  
ANISOU  130  N   VAL A1394     3134   5057   3041   -632    303   -566       N  
ATOM    131  CA  VAL A1394      -1.011   5.598 -16.770  1.00 28.14           C  
ANISOU  131  CA  VAL A1394     3006   4791   2893   -667    331   -525       C  
ATOM    132  C   VAL A1394      -2.108   6.665 -17.019  1.00 27.43           C  
ANISOU  132  C   VAL A1394     2997   4615   2810   -673    359   -499       C  
ATOM    133  O   VAL A1394      -1.976   7.488 -17.864  1.00 27.44           O  
ANISOU  133  O   VAL A1394     3046   4548   2828   -725    399   -516       O  
ATOM    134  CB  VAL A1394      -1.376   4.209 -17.372  1.00 28.37           C  
ANISOU  134  CB  VAL A1394     3024   4821   2933   -622    305   -450       C  
ATOM    135  CG1 VAL A1394      -1.693   4.375 -18.858  1.00 29.03           C  
ANISOU  135  CG1 VAL A1394     3166   4820   3041   -654    331   -418       C  
ATOM    136  CG2 VAL A1394      -0.187   3.244 -17.236  1.00 29.45           C  
ANISOU  136  CG2 VAL A1394     3091   5036   3063   -615    286   -479       C  
ATOM    137  N   ILE A1395      -3.211   6.614 -16.290  1.00 26.87           N  
ANISOU  137  N   ILE A1395     2940   4546   2723   -612    342   -453       N  
ATOM    138  CA  ILE A1395      -4.300   7.547 -16.501  1.00 27.25           C  
ANISOU  138  CA  ILE A1395     3059   4521   2770   -604    366   -422       C  
ATOM    139  C   ILE A1395      -3.906   9.004 -16.211  1.00 30.20           C  
ANISOU  139  C   ILE A1395     3475   4860   3140   -652    404   -498       C  
ATOM    140  O   ILE A1395      -4.271   9.914 -16.964  1.00 30.06           O  
ANISOU  140  O   ILE A1395     3526   4758   3135   -679    444   -490       O  
ATOM    141  CB  ILE A1395      -5.520   7.116 -15.660  1.00 28.87           C  
ANISOU  141  CB  ILE A1395     3257   4752   2957   -523    341   -354       C  
ATOM    142  CG1 ILE A1395      -6.058   5.780 -16.201  1.00 29.01           C  
ANISOU  142  CG1 ILE A1395     3249   4776   2996   -492    313   -272       C  
ATOM    143  CG2 ILE A1395      -6.599   8.180 -15.700  1.00 29.00           C  
ANISOU  143  CG2 ILE A1395     3344   4708   2966   -506    367   -329       C  
ATOM    144  CD1 ILE A1395      -7.058   5.094 -15.279  1.00 30.83           C  
ANISOU  144  CD1 ILE A1395     3449   5046   3216   -418    288   -203       C  
ATOM    145  N   ASN A1396      -3.167   9.188 -15.117  1.00 30.58           N  
ANISOU  145  N   ASN A1396     3478   4971   3168   -658    389   -572       N  
ATOM    146  CA  ASN A1396      -2.793  10.502 -14.702  1.00 33.73           C  
ANISOU  146  CA  ASN A1396     3911   5340   3564   -704    416   -654       C  
ATOM    147  C   ASN A1396      -1.609  11.029 -15.484  1.00 33.69           C  
ANISOU  147  C   ASN A1396     3902   5302   3595   -802    451   -721       C  
ATOM    148  O   ASN A1396      -1.363  12.252 -15.402  1.00 35.15           O  
ANISOU  148  O   ASN A1396     4132   5429   3792   -856    487   -784       O  
ATOM    149  CB  ASN A1396      -2.477  10.558 -13.200  1.00 35.46           C  
ANISOU  149  CB  ASN A1396     4084   5645   3744   -671    382   -719       C  
ATOM    150  CG  ASN A1396      -3.689  10.318 -12.332  1.00 34.89           C  
ANISOU  150  CG  ASN A1396     4025   5598   3632   -572    361   -656       C  
ATOM    151  ND2 ASN A1396      -3.452   9.923 -11.104  1.00 37.08           N  
ANISOU  151  ND2 ASN A1396     4248   5970   3867   -520    325   -684       N  
ATOM    152  OD1 ASN A1396      -4.814  10.484 -12.755  1.00 37.05           O  
ANISOU  152  OD1 ASN A1396     4353   5813   3912   -540    379   -582       O  
ATOM    153  N   TYR A1397      -0.877  10.158 -16.200  1.00 32.77           N  
ANISOU  153  N   TYR A1397     3737   5217   3495   -825    445   -708       N  
ATOM    154  CA  TYR A1397       0.296  10.581 -16.995  1.00 33.96           C  
ANISOU  154  CA  TYR A1397     3877   5345   3681   -916    483   -764       C  
ATOM    155  C   TYR A1397       0.028  11.752 -17.890  1.00 35.24           C  
ANISOU  155  C   TYR A1397     4128   5390   3871   -968    548   -758       C  
ATOM    156  O   TYR A1397      -0.926  11.780 -18.642  1.00 36.23           O  
ANISOU  156  O   TYR A1397     4319   5450   3996   -934    566   -681       O  
ATOM    157  CB  TYR A1397       0.915   9.437 -17.837  1.00 32.93           C  
ANISOU  157  CB  TYR A1397     3695   5255   3559   -916    474   -732       C  
ATOM    158  CG  TYR A1397       2.110   9.868 -18.666  1.00 33.34           C  
ANISOU  158  CG  TYR A1397     3730   5290   3645  -1005    521   -781       C  
ATOM    159  CD1 TYR A1397       3.394   9.944 -18.098  1.00 34.29           C  
ANISOU  159  CD1 TYR A1397     3766   5486   3773  -1057    513   -871       C  
ATOM    160  CD2 TYR A1397       1.955  10.241 -20.016  1.00 33.04           C  
ANISOU  160  CD2 TYR A1397     3757   5164   3630  -1035    576   -738       C  
ATOM    161  CE1 TYR A1397       4.495  10.357 -18.846  1.00 34.67           C  
ANISOU  161  CE1 TYR A1397     3789   5523   3858  -1143    561   -914       C  
ATOM    162  CE2 TYR A1397       3.055  10.700 -20.743  1.00 34.17           C  
ANISOU  162  CE2 TYR A1397     3884   5291   3807  -1117    629   -778       C  
ATOM    163  CZ  TYR A1397       4.305  10.715 -20.166  1.00 34.50           C  
ANISOU  163  CZ  TYR A1397     3836   5409   3862  -1172    622   -863       C  
ATOM    164  OH  TYR A1397       5.383  11.144 -20.919  1.00 35.14           O  
ANISOU  164  OH  TYR A1397     3893   5478   3980  -1255    680   -897       O  
ATOM    165  N   LYS A1398       0.964  12.709 -17.868  1.00 37.32           N  
ANISOU  165  N   LYS A1398     4389   5626   4164  -1056    588   -842       N  
ATOM    166  CA  LYS A1398       0.865  13.884 -18.678  1.00 39.21           C  
ANISOU  166  CA  LYS A1398     4714   5747   4435  -1114    660   -841       C  
ATOM    167  C   LYS A1398       2.169  13.989 -19.416  1.00 39.92           C  
ANISOU  167  C   LYS A1398     4762   5837   4566  -1204    702   -883       C  
ATOM    168  O   LYS A1398       3.250  13.702 -18.861  1.00 38.86           O  
ANISOU  168  O   LYS A1398     4534   5788   4440  -1247    678   -957       O  
ATOM    169  CB  LYS A1398       0.681  15.133 -17.818  1.00 43.24           C  
ANISOU  169  CB  LYS A1398     5272   6206   4950  -1139    676   -909       C  
ATOM    170  CG  LYS A1398      -0.600  15.158 -17.031  1.00 45.41           C  
ANISOU  170  CG  LYS A1398     5591   6481   5181  -1045    643   -872       C  
ATOM    171  CD  LYS A1398      -1.581  16.104 -17.654  1.00 48.59           C  
ANISOU  171  CD  LYS A1398     6111   6763   5588  -1029    698   -818       C  
ATOM    172  CE  LYS A1398      -2.887  16.196 -16.880  1.00 49.80           C  
ANISOU  172  CE  LYS A1398     6305   6918   5697   -931    669   -778       C  
ATOM    173  NZ  LYS A1398      -2.800  17.222 -15.832  1.00 51.94           N1+
ANISOU  173  NZ  LYS A1398     6606   7164   5962   -947    675   -864       N1+
ATOM    174  N   ASP A1399       2.098  14.355 -20.686  1.00 39.00           N  
ANISOU  174  N   ASP A1399     4707   5637   4472  -1230    767   -832       N  
ATOM    175  CA  ASP A1399       3.335  14.451 -21.440  1.00 38.92           C  
ANISOU  175  CA  ASP A1399     4656   5629   4501  -1314    816   -861       C  
ATOM    176  C   ASP A1399       4.088  15.709 -20.968  1.00 39.66           C  
ANISOU  176  C   ASP A1399     4750   5676   4642  -1419    861   -957       C  
ATOM    177  O   ASP A1399       3.677  16.378 -19.982  1.00 37.01           O  
ANISOU  177  O   ASP A1399     4442   5316   4301  -1417    842  -1008       O  
ATOM    178  CB  ASP A1399       3.101  14.399 -22.966  1.00 39.05           C  
ANISOU  178  CB  ASP A1399     4736   5578   4520  -1302    874   -776       C  
ATOM    179  CG  ASP A1399       2.245  15.545 -23.502  1.00 39.30           C  
ANISOU  179  CG  ASP A1399     4894   5478   4558  -1298    938   -733       C  
ATOM    180  OD1 ASP A1399       1.887  16.523 -22.793  1.00 39.77           O  
ANISOU  180  OD1 ASP A1399     5002   5481   4628  -1317    950   -771       O  
ATOM    181  OD2 ASP A1399       1.965  15.480 -24.711  1.00 41.22           O1-
ANISOU  181  OD2 ASP A1399     5191   5676   4792  -1273    979   -660       O1-
ATOM    182  N   SER A1400       5.159  16.048 -21.654  1.00 40.66           N  
ANISOU  182  N   SER A1400     4847   5784   4815  -1509    922   -985       N  
ATOM    183  CA ASER A1400       5.925  17.260 -21.326  0.50 42.24           C  
ANISOU  183  CA ASER A1400     5045   5928   5073  -1625    973  -1077       C  
ATOM    184  CA BSER A1400       5.896  17.259 -21.284  0.50 43.09           C  
ANISOU  184  CA BSER A1400     5154   6037   5181  -1622    970  -1077       C  
ATOM    185  C   SER A1400       5.150  18.576 -21.604  1.00 44.10           C  
ANISOU  185  C   SER A1400     5417   6006   5330  -1641   1043  -1054       C  
ATOM    186  O   SER A1400       5.645  19.646 -21.285  1.00 43.87           O  
ANISOU  186  O   SER A1400     5403   5911   5353  -1735   1087  -1130       O  
ATOM    187  CB ASER A1400       7.291  17.267 -22.041  0.50 42.43           C  
ANISOU  187  CB ASER A1400     4994   5975   5149  -1722   1029  -1104       C  
ATOM    188  CB BSER A1400       7.274  17.227 -21.913  0.50 44.16           C  
ANISOU  188  CB BSER A1400     5209   6204   5365  -1718   1020  -1110       C  
ATOM    189  OG ASER A1400       7.200  17.435 -23.452  0.50 41.10           O  
ANISOU  189  OG ASER A1400     4893   5727   4993  -1724   1113  -1016       O  
ATOM    190  OG BSER A1400       7.955  16.104 -21.400  0.50 44.75           O  
ANISOU  190  OG BSER A1400     5158   6429   5415  -1694    947  -1144       O  
ATOM    191  N   SER A1401       3.943  18.486 -22.217  1.00 41.03           N  
ANISOU  191  N   SER A1401     5126   5559   4902  -1550   1054   -953       N  
ATOM    192  CA  SER A1401       3.104  19.661 -22.493  1.00 42.20           C  
ANISOU  192  CA  SER A1401     5409   5565   5059  -1542   1117   -920       C  
ATOM    193  C   SER A1401       1.938  19.732 -21.544  1.00 42.63           C  
ANISOU  193  C   SER A1401     5508   5622   5067  -1455   1059   -917       C  
ATOM    194  O   SER A1401       1.098  20.628 -21.667  1.00 45.19           O  
ANISOU  194  O   SER A1401     5944   5838   5385  -1426   1101   -886       O  
ATOM    195  CB  SER A1401       2.544  19.612 -23.937  1.00 43.38           C  
ANISOU  195  CB  SER A1401     5641   5649   5190  -1490   1177   -802       C  
ATOM    196  OG  SER A1401       3.562  19.510 -24.897  1.00 45.60           O  
ANISOU  196  OG  SER A1401     5887   5930   5506  -1557   1238   -792       O  
ATOM    197  N   GLY A1402       1.822  18.729 -20.653  1.00 40.87           N  
ANISOU  197  N   GLY A1402     5200   5523   4805  -1400    965   -936       N  
ATOM    198  CA  GLY A1402       0.789  18.732 -19.644  1.00 41.21           C  
ANISOU  198  CA  GLY A1402     5272   5584   4803  -1317    909   -935       C  
ATOM    199  C   GLY A1402      -0.519  18.148 -20.139  1.00 41.22           C  
ANISOU  199  C   GLY A1402     5322   5584   4755  -1203    890   -820       C  
ATOM    200  O   GLY A1402      -1.547  18.288 -19.461  1.00 41.01           O  
ANISOU  200  O   GLY A1402     5334   5554   4693  -1128    860   -801       O  
ATOM    201  N   ARG A1403      -0.508  17.504 -21.309  1.00 39.51           N  
ANISOU  201  N   ARG A1403     5101   5371   4537  -1188    906   -746       N  
ATOM    202  CA  ARG A1403      -1.759  16.886 -21.820  1.00 40.00           C  
ANISOU  202  CA  ARG A1403     5202   5438   4556  -1083    879   -642       C  
ATOM    203  C   ARG A1403      -1.865  15.489 -21.248  1.00 38.04           C  
ANISOU  203  C   ARG A1403     4858   5311   4281  -1031    792   -631       C  
ATOM    204  O   ARG A1403      -0.897  14.703 -21.258  1.00 36.85           O  
ANISOU  204  O   ARG A1403     4623   5236   4142  -1066    768   -662       O  
ATOM    205  CB  ARG A1403      -1.823  16.871 -23.344  1.00 39.28           C  
ANISOU  205  CB  ARG A1403     5162   5292   4468  -1078    932   -569       C  
ATOM    206  CG  ARG A1403      -3.168  16.390 -23.931  1.00 40.01           C  
ANISOU  206  CG  ARG A1403     5301   5384   4517   -973    905   -470       C  
ATOM    207  CD  ARG A1403      -3.243  16.622 -25.437  1.00 38.81           C  
ANISOU  207  CD  ARG A1403     5216   5168   4360   -964    965   -407       C  
ATOM    208  NE  ARG A1403      -2.153  15.995 -26.206  1.00 38.79           N  
ANISOU  208  NE  ARG A1403     5161   5202   4375  -1012    979   -415       N  
ATOM    209  CZ  ARG A1403      -2.121  14.730 -26.651  1.00 38.51           C  
ANISOU  209  CZ  ARG A1403     5069   5242   4319   -975    925   -386       C  
ATOM    210  NH1 ARG A1403      -3.114  13.887 -26.358  1.00 37.36           N1+
ANISOU  210  NH1 ARG A1403     4903   5146   4144   -898    849   -348       N1+
ATOM    211  NH2 ARG A1403      -1.077  14.278 -27.351  1.00 39.45           N  
ANISOU  211  NH2 ARG A1403     5147   5389   4450  -1017    947   -397       N  
ATOM    212  N   GLN A1404      -3.052  15.180 -20.744  1.00 38.27           N  
ANISOU  212  N   GLN A1404     4903   5361   4275   -944    748   -583       N  
ATOM    213  CA  GLN A1404      -3.317  13.880 -20.146  1.00 36.46           C  
ANISOU  213  CA  GLN A1404     4593   5235   4023   -887    671   -560       C  
ATOM    214  C   GLN A1404      -3.646  12.931 -21.298  1.00 33.41           C  
ANISOU  214  C   GLN A1404     4203   4858   3633   -853    658   -482       C  
ATOM    215  O   GLN A1404      -4.717  13.028 -21.876  1.00 32.64           O  
ANISOU  215  O   GLN A1404     4163   4718   3519   -801    663   -413       O  
ATOM    216  CB  GLN A1404      -4.477  13.983 -19.171  1.00 37.64           C  
ANISOU  216  CB  GLN A1404     4760   5400   4140   -810    639   -535       C  
ATOM    217  CG  GLN A1404      -4.723  12.722 -18.356  1.00 40.71           C  
ANISOU  217  CG  GLN A1404     5065   5893   4509   -754    568   -513       C  
ATOM    218  CD  GLN A1404      -5.708  12.969 -17.217  1.00 44.91           C  
ANISOU  218  CD  GLN A1404     5609   6445   5008   -684    546   -499       C  
ATOM    219  NE2 GLN A1404      -5.620  12.159 -16.164  1.00 47.40           N  
ANISOU  219  NE2 GLN A1404     5852   6854   5304   -646    496   -508       N  
ATOM    220  OE1 GLN A1404      -6.532  13.883 -17.277  1.00 49.02           O  
ANISOU  220  OE1 GLN A1404     6206   6900   5518   -656    577   -478       O  
ATOM    221  N   LEU A1405      -2.676  12.076 -21.660  1.00 30.93           N  
ANISOU  221  N   LEU A1405     3823   4597   3330   -886    643   -500       N  
ATOM    222  CA  LEU A1405      -2.766  11.317 -22.877  1.00 31.10           C  
ANISOU  222  CA  LEU A1405     3850   4615   3350   -866    641   -444       C  
ATOM    223  C   LEU A1405      -3.942  10.318 -22.831  1.00 28.55           C  
ANISOU  223  C   LEU A1405     3516   4323   3005   -784    579   -373       C  
ATOM    224  O   LEU A1405      -4.476   9.985 -23.860  1.00 29.30           O  
ANISOU  224  O   LEU A1405     3644   4392   3094   -754    577   -319       O  
ATOM    225  CB  LEU A1405      -1.477  10.548 -23.158  1.00 31.50           C  
ANISOU  225  CB  LEU A1405     3828   4724   3413   -908    635   -479       C  
ATOM    226  CG  LEU A1405      -0.194  11.345 -23.490  1.00 32.64           C  
ANISOU  226  CG  LEU A1405     3967   4845   3586   -998    699   -541       C  
ATOM    227  CD1 LEU A1405       0.907  10.460 -24.064  1.00 32.10           C  
ANISOU  227  CD1 LEU A1405     3832   4837   3524  -1020    697   -554       C  
ATOM    228  CD2 LEU A1405      -0.517  12.474 -24.430  1.00 32.64           C  
ANISOU  228  CD2 LEU A1405     4066   4740   3595  -1018    774   -512       C  
ATOM    229  N   SER A1406      -4.292   9.863 -21.643  1.00 29.21           N  
ANISOU  229  N   SER A1406     3552   4463   3082   -751    532   -377       N  
ATOM    230  CA  SER A1406      -5.325   8.831 -21.460  1.00 28.68           C  
ANISOU  230  CA  SER A1406     3460   4431   3004   -681    476   -312       C  
ATOM    231  C   SER A1406      -6.736   9.313 -21.719  1.00 29.41           C  
ANISOU  231  C   SER A1406     3612   4475   3085   -631    480   -250       C  
ATOM    232  O   SER A1406      -7.657   8.466 -21.789  1.00 27.96           O  
ANISOU  232  O   SER A1406     3408   4313   2902   -582    437   -192       O  
ATOM    233  CB  SER A1406      -5.291   8.307 -20.021  1.00 28.78           C  
ANISOU  233  CB  SER A1406     3407   4517   3009   -655    436   -329       C  
ATOM    234  OG  SER A1406      -5.730   9.297 -19.105  1.00 29.22           O  
ANISOU  234  OG  SER A1406     3490   4561   3050   -643    453   -348       O  
ATOM    235  N   GLU A1407      -6.973  10.613 -21.846  1.00 31.72           N  
ANISOU  235  N   GLU A1407     3975   4705   3370   -640    530   -260       N  
ATOM    236  CA  GLU A1407      -8.354  11.139 -21.828  1.00 33.17           C  
ANISOU  236  CA  GLU A1407     4209   4856   3537   -579    534   -204       C  
ATOM    237  C   GLU A1407      -9.348  10.430 -22.767  1.00 31.88           C  
ANISOU  237  C   GLU A1407     4049   4694   3370   -530    502   -129       C  
ATOM    238  O   GLU A1407     -10.478  10.049 -22.401  1.00 30.33           O  
ANISOU  238  O   GLU A1407     3834   4524   3167   -474    465    -78       O  
ATOM    239  CB  GLU A1407      -8.329  12.594 -22.221  1.00 38.61           C  
ANISOU  239  CB  GLU A1407     4989   5460   4218   -596    602   -220       C  
ATOM    240  CG  GLU A1407      -9.701  13.257 -22.185  1.00 43.03           C  
ANISOU  240  CG  GLU A1407     5607   5986   4753   -525    611   -165       C  
ATOM    241  CD  GLU A1407      -9.627  14.771 -22.043  1.00 48.39           C  
ANISOU  241  CD  GLU A1407     6374   6585   5425   -537    678   -195       C  
ATOM    242  OE1 GLU A1407      -8.525  15.372 -22.167  1.00 53.60           O  
ANISOU  242  OE1 GLU A1407     7057   7201   6106   -611    725   -256       O  
ATOM    243  OE2 GLU A1407     -10.692  15.369 -21.806  1.00 56.58           O1-
ANISOU  243  OE2 GLU A1407     7458   7599   6438   -473    688   -157       O1-
ATOM    244  N   VAL A1408      -8.941  10.255 -24.014  1.00 29.66           N  
ANISOU  244  N   VAL A1408     3792   4386   3090   -550    513   -124       N  
ATOM    245  CA  VAL A1408      -9.850   9.690 -25.005  1.00 29.39           C  
ANISOU  245  CA  VAL A1408     3769   4350   3048   -505    482    -65       C  
ATOM    246  C   VAL A1408     -10.028   8.174 -24.846  1.00 27.08           C  
ANISOU  246  C   VAL A1408     3398   4116   2773   -494    411    -48       C  
ATOM    247  O   VAL A1408     -10.928   7.629 -25.430  1.00 28.15           O  
ANISOU  247  O   VAL A1408     3529   4257   2908   -456    372     -3       O  
ATOM    248  CB  VAL A1408      -9.409   9.965 -26.490  1.00 31.05           C  
ANISOU  248  CB  VAL A1408     4038   4516   3245   -517    516    -62       C  
ATOM    249  CG1 VAL A1408      -9.436  11.470 -26.769  1.00 34.47           C  
ANISOU  249  CG1 VAL A1408     4558   4876   3659   -518    592    -63       C  
ATOM    250  CG2 VAL A1408      -8.090   9.260 -26.838  1.00 30.97           C  
ANISOU  250  CG2 VAL A1408     3990   4527   3249   -570    516   -104       C  
ATOM    251  N   PHE A1409      -9.166   7.528 -24.063  1.00 26.32           N  
ANISOU  251  N   PHE A1409     3243   4061   2695   -525    396    -84       N  
ATOM    252  CA  PHE A1409      -9.118   6.087 -23.897  1.00 24.15           C  
ANISOU  252  CA  PHE A1409     2902   3833   2441   -518    340    -72       C  
ATOM    253  C   PHE A1409      -9.927   5.641 -22.682  1.00 24.18           C  
ANISOU  253  C   PHE A1409     2855   3878   2454   -482    307    -38       C  
ATOM    254  O   PHE A1409     -10.027   4.414 -22.402  1.00 22.52           O  
ANISOU  254  O   PHE A1409     2588   3701   2265   -471    264    -18       O  
ATOM    255  CB  PHE A1409      -7.652   5.632 -23.737  1.00 24.12           C  
ANISOU  255  CB  PHE A1409     2862   3858   2443   -561    347   -128       C  
ATOM    256  CG  PHE A1409      -6.768   5.915 -24.976  1.00 24.72           C  
ANISOU  256  CG  PHE A1409     2977   3902   2511   -595    383   -156       C  
ATOM    257  CD1 PHE A1409      -7.016   5.296 -26.148  1.00 25.55           C  
ANISOU  257  CD1 PHE A1409     3102   3992   2613   -578    361   -131       C  
ATOM    258  CD2 PHE A1409      -5.694   6.802 -24.900  1.00 25.68           C  
ANISOU  258  CD2 PHE A1409     3114   4013   2631   -646    438   -208       C  
ATOM    259  CE1 PHE A1409      -6.270   5.546 -27.287  1.00 26.99           C  
ANISOU  259  CE1 PHE A1409     3323   4150   2781   -598    396   -150       C  
ATOM    260  CE2 PHE A1409      -4.907   7.073 -26.030  1.00 25.73           C  
ANISOU  260  CE2 PHE A1409     3152   3990   2631   -676    479   -225       C  
ATOM    261  CZ  PHE A1409      -5.164   6.417 -27.205  1.00 26.52           C  
ANISOU  261  CZ  PHE A1409     3273   4081   2721   -647    460   -194       C  
ATOM    262  N   ILE A1410     -10.420   6.614 -21.895  1.00 23.03           N  
ANISOU  262  N   ILE A1410     2729   3728   2292   -463    333    -34       N  
ATOM    263  CA  ILE A1410     -11.104   6.255 -20.635  1.00 23.54           C  
ANISOU  263  CA  ILE A1410     2744   3839   2360   -423    312     -2       C  
ATOM    264  C   ILE A1410     -12.389   5.466 -20.921  1.00 23.26           C  
ANISOU  264  C   ILE A1410     2681   3811   2344   -384    271     71       C  
ATOM    265  O   ILE A1410     -12.637   4.424 -20.322  1.00 22.29           O  
ANISOU  265  O   ILE A1410     2497   3726   2245   -371    239    102       O  
ATOM    266  CB  ILE A1410     -11.493   7.498 -19.766  1.00 25.88           C  
ANISOU  266  CB  ILE A1410     3075   4129   2629   -398    348    -11       C  
ATOM    267  CG1 ILE A1410     -10.241   8.263 -19.269  1.00 27.08           C  
ANISOU  267  CG1 ILE A1410     3244   4276   2766   -442    383    -93       C  
ATOM    268  CG2 ILE A1410     -12.375   7.094 -18.610  1.00 26.78           C  
ANISOU  268  CG2 ILE A1410     3141   4293   2741   -344    328     37       C  
ATOM    269  CD1 ILE A1410      -9.164   7.394 -18.712  1.00 28.09           C  
ANISOU  269  CD1 ILE A1410     3309   4460   2904   -467    360   -132       C  
ATOM    270  N   GLN A1411     -13.185   6.006 -21.810  1.00 23.93           N  
ANISOU  270  N   GLN A1411     2809   3861   2421   -368    275     98       N  
ATOM    271  CA  GLN A1411     -14.455   5.381 -22.198  1.00 25.41           C  
ANISOU  271  CA  GLN A1411     2966   4058   2628   -335    234    160       C  
ATOM    272  C   GLN A1411     -14.651   5.355 -23.689  1.00 25.06           C  
ANISOU  272  C   GLN A1411     2959   3981   2580   -339    218    162       C  
ATOM    273  O   GLN A1411     -14.718   6.392 -24.339  1.00 26.88           O  
ANISOU  273  O   GLN A1411     3256   4179   2779   -327    251    154       O  
ATOM    274  CB  GLN A1411     -15.594   6.129 -21.484  1.00 28.20           C  
ANISOU  274  CB  GLN A1411     3321   4427   2965   -282    251    205       C  
ATOM    275  CG  GLN A1411     -16.949   5.472 -21.663  1.00 30.95           C  
ANISOU  275  CG  GLN A1411     3617   4800   3340   -248    209    272       C  
ATOM    276  CD  GLN A1411     -17.991   6.135 -20.793  1.00 34.94           C  
ANISOU  276  CD  GLN A1411     4113   5333   3827   -191    230    319       C  
ATOM    277  NE2 GLN A1411     -19.004   6.687 -21.425  1.00 35.67           N  
ANISOU  277  NE2 GLN A1411     4225   5421   3907   -152    228    353       N  
ATOM    278  OE1 GLN A1411     -17.834   6.232 -19.551  1.00 38.79           O  
ANISOU  278  OE1 GLN A1411     4580   5849   4308   -176    251    321       O  
ATOM    279  N   LEU A1412     -14.752   4.166 -24.265  1.00 23.49           N  
ANISOU  279  N   LEU A1412     2724   3790   2411   -352    167    169       N  
ATOM    280  CA  LEU A1412     -15.098   4.021 -25.624  1.00 25.93           C  
ANISOU  280  CA  LEU A1412     3059   4077   2715   -346    140    172       C  
ATOM    281  C   LEU A1412     -16.460   4.635 -25.911  1.00 26.24           C  
ANISOU  281  C   LEU A1412     3108   4123   2738   -297    132    218       C  
ATOM    282  O   LEU A1412     -17.384   4.484 -25.114  1.00 26.03           O  
ANISOU  282  O   LEU A1412     3030   4126   2732   -275    119    261       O  
ATOM    283  CB  LEU A1412     -15.100   2.549 -26.069  1.00 24.56           C  
ANISOU  283  CB  LEU A1412     2840   3909   2580   -366     79    170       C  
ATOM    284  CG  LEU A1412     -13.757   1.902 -26.301  1.00 26.52           C  
ANISOU  284  CG  LEU A1412     3094   4147   2833   -403     82    121       C  
ATOM    285  CD1 LEU A1412     -13.864   0.394 -26.211  1.00 27.65           C  
ANISOU  285  CD1 LEU A1412     3182   4296   3027   -416     28    129       C  
ATOM    286  CD2 LEU A1412     -13.257   2.363 -27.676  1.00 26.59           C  
ANISOU  286  CD2 LEU A1412     3170   4128   2805   -402     96     88       C  
ATOM    287  N   PRO A1413     -16.619   5.198 -27.115  1.00 28.45           N  
ANISOU  287  N   PRO A1413     3446   4381   2983   -275    136    212       N  
ATOM    288  CA  PRO A1413     -18.022   5.375 -27.547  1.00 28.53           C  
ANISOU  288  CA  PRO A1413     3443   4412   2983   -224    104    258       C  
ATOM    289  C   PRO A1413     -18.838   4.077 -27.579  1.00 29.58           C  
ANISOU  289  C   PRO A1413     3492   4577   3167   -234     28    279       C  
ATOM    290  O   PRO A1413     -18.284   2.956 -27.771  1.00 28.07           O  
ANISOU  290  O   PRO A1413     3273   4378   3011   -277     -7    252       O  
ATOM    291  CB  PRO A1413     -17.885   5.934 -28.965  1.00 30.38           C  
ANISOU  291  CB  PRO A1413     3753   4622   3168   -199    112    242       C  
ATOM    292  CG  PRO A1413     -16.492   6.426 -29.047  1.00 31.99           C  
ANISOU  292  CG  PRO A1413     4017   4784   3352   -234    172    200       C  
ATOM    293  CD  PRO A1413     -15.676   5.487 -28.220  1.00 30.48           C  
ANISOU  293  CD  PRO A1413     3770   4602   3207   -290    159    172       C  
ATOM    294  N   SER A1414     -20.140   4.201 -27.314  1.00 27.68           N  
ANISOU  294  N   SER A1414     3207   4372   2936   -197      7    328       N  
ATOM    295  CA  SER A1414     -21.014   3.026 -27.342  1.00 27.48           C  
ANISOU  295  CA  SER A1414     3093   4376   2969   -212    -62    351       C  
ATOM    296  C   SER A1414     -21.073   2.377 -28.749  1.00 25.47           C  
ANISOU  296  C   SER A1414     2849   4113   2714   -222   -125    317       C  
ATOM    297  O   SER A1414     -20.702   2.991 -29.780  1.00 27.36           O  
ANISOU  297  O   SER A1414     3162   4336   2895   -196   -115    288       O  
ATOM    298  CB  SER A1414     -22.434   3.390 -26.959  1.00 28.49           C  
ANISOU  298  CB  SER A1414     3171   4551   3101   -166    -73    410       C  
ATOM    299  OG  SER A1414     -22.965   4.270 -27.969  1.00 30.13           O  
ANISOU  299  OG  SER A1414     3427   4768   3252   -111    -76    412       O  
ATOM    300  N   ARG A1415     -21.629   1.187 -28.782  1.00 24.80           N  
ANISOU  300  N   ARG A1415     2689   4041   2690   -253   -190    321       N  
ATOM    301  CA  ARG A1415     -21.850   0.466 -30.046  1.00 25.64           C  
ANISOU  301  CA  ARG A1415     2794   4144   2804   -262   -263    283       C  
ATOM    302  C   ARG A1415     -22.777   1.220 -30.974  1.00 27.70           C  
ANISOU  302  C   ARG A1415     3071   4441   3011   -202   -289    292       C  
ATOM    303  O   ARG A1415     -22.626   1.152 -32.206  1.00 26.72           O  
ANISOU  303  O   ARG A1415     2990   4313   2847   -183   -325    250       O  
ATOM    304  CB  ARG A1415     -22.364  -0.931 -29.824  1.00 26.41           C  
ANISOU  304  CB  ARG A1415     2806   4241   2988   -313   -327    286       C  
ATOM    305  CG  ARG A1415     -21.400  -1.806 -29.067  1.00 26.39           C  
ANISOU  305  CG  ARG A1415     2796   4200   3033   -363   -307    276       C  
ATOM    306  CD  ARG A1415     -21.955  -3.171 -28.721  1.00 27.25           C  
ANISOU  306  CD  ARG A1415     2821   4296   3236   -414   -358    290       C  
ATOM    307  NE  ARG A1415     -20.997  -3.923 -27.922  1.00 28.86           N  
ANISOU  307  NE  ARG A1415     3026   4464   3475   -448   -327    289       N  
ATOM    308  CZ  ARG A1415     -20.024  -4.700 -28.390  1.00 29.76           C  
ANISOU  308  CZ  ARG A1415     3177   4535   3595   -472   -343    238       C  
ATOM    309  NH1 ARG A1415     -19.816  -4.896 -29.685  1.00 29.57           N1+
ANISOU  309  NH1 ARG A1415     3198   4494   3544   -470   -390    180       N1+
ATOM    310  NH2 ARG A1415     -19.205  -5.273 -27.525  1.00 31.96           N  
ANISOU  310  NH2 ARG A1415     3451   4792   3899   -491   -309    247       N  
ATOM    311  N   LYS A1416     -23.764   1.906 -30.414  1.00 29.29           N  
ANISOU  311  N   LYS A1416     3236   4682   3208   -162   -271    345       N  
ATOM    312  CA  LYS A1416     -24.619   2.803 -31.269  1.00 33.13           C  
ANISOU  312  CA  LYS A1416     3748   5210   3630    -87   -285    359       C  
ATOM    313  C   LYS A1416     -23.939   4.010 -31.838  1.00 33.30           C  
ANISOU  313  C   LYS A1416     3884   5205   3562    -35   -223    348       C  
ATOM    314  O   LYS A1416     -24.211   4.375 -32.982  1.00 32.05           O  
ANISOU  314  O   LYS A1416     3768   5063   3347     17   -247    335       O  
ATOM    315  CB  LYS A1416     -25.823   3.298 -30.488  1.00 36.54           C  
ANISOU  315  CB  LYS A1416     4114   5695   4072    -47   -274    423       C  
ATOM    316  CG  LYS A1416     -26.786   2.219 -30.198  1.00 40.44           C  
ANISOU  316  CG  LYS A1416     4488   6227   4650    -87   -340    442       C  
ATOM    317  CD  LYS A1416     -27.823   2.033 -31.308  1.00 43.52           C  
ANISOU  317  CD  LYS A1416     4834   6671   5027    -56   -424    428       C  
ATOM    318  CE  LYS A1416     -28.966   1.185 -30.749  1.00 45.11           C  
ANISOU  318  CE  LYS A1416     4900   6919   5319    -95   -473    462       C  
ATOM    319  NZ  LYS A1416     -28.561  -0.230 -30.554  1.00 47.26           N1+
ANISOU  319  NZ  LYS A1416     5127   7145   5683   -190   -513    432       N1+
ATOM    320  N   GLU A1417     -23.098   4.658 -31.045  1.00 32.72           N  
ANISOU  320  N   GLU A1417     3859   5093   3479    -46   -143    354       N  
ATOM    321  CA  GLU A1417     -22.339   5.839 -31.501  1.00 34.22           C  
ANISOU  321  CA  GLU A1417     4162   5243   3596    -10    -71    344       C  
ATOM    322  C   GLU A1417     -21.316   5.547 -32.562  1.00 33.90           C  
ANISOU  322  C   GLU A1417     4181   5168   3529    -30    -76    293       C  
ATOM    323  O   GLU A1417     -21.082   6.397 -33.411  1.00 34.63           O  
ANISOU  323  O   GLU A1417     4357   5243   3554     18    -40    292       O  
ATOM    324  CB  GLU A1417     -21.587   6.509 -30.335  1.00 35.49           C  
ANISOU  324  CB  GLU A1417     4354   5367   3762    -32     10    350       C  
ATOM    325  CG  GLU A1417     -22.453   7.291 -29.333  1.00 37.37           C  
ANISOU  325  CG  GLU A1417     4571   5629   3996     12     44    401       C  
ATOM    326  CD  GLU A1417     -21.652   7.744 -28.124  1.00 41.16           C  
ANISOU  326  CD  GLU A1417     5074   6076   4486    -18    110    393       C  
ATOM    327  OE1 GLU A1417     -20.742   6.999 -27.721  1.00 39.37           O  
ANISOU  327  OE1 GLU A1417     4826   5835   4299    -83    106    360       O  
ATOM    328  OE2 GLU A1417     -21.921   8.836 -27.567  1.00 46.31           O1-
ANISOU  328  OE2 GLU A1417     5767   6721   5107     27    165    416       O1-
ATOM    329  N   LEU A1418     -20.643   4.398 -32.463  1.00 31.02           N  
ANISOU  329  N   LEU A1418     3781   4789   3215    -95   -109    256       N  
ATOM    330  CA  LEU A1418     -19.555   4.069 -33.356  1.00 31.95           C  
ANISOU  330  CA  LEU A1418     3953   4876   3308   -114   -106    207       C  
ATOM    331  C   LEU A1418     -19.548   2.578 -33.726  1.00 29.67           C  
ANISOU  331  C   LEU A1418     3611   4595   3067   -154   -190    169       C  
ATOM    332  O   LEU A1418     -18.607   1.841 -33.395  1.00 27.58           O  
ANISOU  332  O   LEU A1418     3337   4302   2837   -206   -184    140       O  
ATOM    333  CB  LEU A1418     -18.226   4.523 -32.737  1.00 32.42           C  
ANISOU  333  CB  LEU A1418     4057   4892   3367   -153    -25    191       C  
ATOM    334  CG  LEU A1418     -17.072   4.785 -33.716  1.00 34.77           C  
ANISOU  334  CG  LEU A1418     4435   5157   3617   -153     14    156       C  
ATOM    335  CD1 LEU A1418     -17.468   5.817 -34.788  1.00 35.64           C  
ANISOU  335  CD1 LEU A1418     4622   5265   3652    -79     41    176       C  
ATOM    336  CD2 LEU A1418     -15.878   5.258 -32.878  1.00 35.59           C  
ANISOU  336  CD2 LEU A1418     4559   5227   3735   -200     92    143       C  
ATOM    337  N   PRO A1419     -20.593   2.121 -34.452  1.00 29.72           N  
ANISOU  337  N   PRO A1419     3580   4636   3073   -127   -269    166       N  
ATOM    338  CA  PRO A1419     -20.655   0.729 -34.852  1.00 29.78           C  
ANISOU  338  CA  PRO A1419     3540   4642   3129   -167   -351    124       C  
ATOM    339  C   PRO A1419     -19.456   0.290 -35.662  1.00 29.12           C  
ANISOU  339  C   PRO A1419     3521   4526   3017   -176   -347     69       C  
ATOM    340  O   PRO A1419     -19.030  -0.820 -35.504  1.00 27.98           O  
ANISOU  340  O   PRO A1419     3347   4358   2924   -225   -381     38       O  
ATOM    341  CB  PRO A1419     -21.984   0.618 -35.650  1.00 30.79           C  
ANISOU  341  CB  PRO A1419     3632   4823   3245   -124   -433    123       C  
ATOM    342  CG  PRO A1419     -22.274   1.998 -36.066  1.00 31.58           C  
ANISOU  342  CG  PRO A1419     3791   4946   3259    -45   -386    155       C  
ATOM    343  CD  PRO A1419     -21.740   2.884 -34.980  1.00 30.68           C  
ANISOU  343  CD  PRO A1419     3705   4804   3147    -55   -287    196       C  
ATOM    344  N   GLU A1420     -18.842   1.214 -36.367  1.00 30.55           N  
ANISOU  344  N   GLU A1420     3788   4699   3119   -131   -293     65       N  
ATOM    345  CA  GLU A1420     -17.651   0.917 -37.158  1.00 32.92           C  
ANISOU  345  CA  GLU A1420     4151   4974   3384   -132   -276     21       C  
ATOM    346  C   GLU A1420     -16.484   0.420 -36.316  1.00 30.91           C  
ANISOU  346  C   GLU A1420     3882   4683   3176   -196   -234      7       C  
ATOM    347  O   GLU A1420     -15.677  -0.410 -36.800  1.00 31.17           O  
ANISOU  347  O   GLU A1420     3931   4700   3210   -211   -253    -38       O  
ATOM    348  CB  GLU A1420     -17.224   2.168 -37.952  1.00 36.39           C  
ANISOU  348  CB  GLU A1420     4684   5409   3733    -72   -205     35       C  
ATOM    349  CG  GLU A1420     -18.300   2.688 -38.908  1.00 42.49           C  
ANISOU  349  CG  GLU A1420     5479   6223   4442      9   -242     49       C  
ATOM    350  CD  GLU A1420     -19.280   3.701 -38.279  1.00 46.51           C  
ANISOU  350  CD  GLU A1420     5972   6751   4948     40   -215    108       C  
ATOM    351  OE1 GLU A1420     -19.116   4.078 -37.082  1.00 43.69           O  
ANISOU  351  OE1 GLU A1420     5592   6373   4635     -1   -162    137       O  
ATOM    352  OE2 GLU A1420     -20.231   4.132 -39.009  1.00 53.63           O1-
ANISOU  352  OE2 GLU A1420     6886   7694   5794    115   -249    125       O1-
ATOM    353  N   TYR A1421     -16.390   0.932 -35.077  1.00 27.84           N  
ANISOU  353  N   TYR A1421     3468   4288   2822   -225   -180     42       N  
ATOM    354  CA  TYR A1421     -15.337   0.543 -34.159  1.00 25.80           C  
ANISOU  354  CA  TYR A1421     3191   4009   2603   -279   -141     31       C  
ATOM    355  C   TYR A1421     -15.498  -0.925 -33.877  1.00 25.62           C  
ANISOU  355  C   TYR A1421     3106   3981   2645   -315   -211     12       C  
ATOM    356  O   TYR A1421     -14.550  -1.751 -33.920  1.00 24.24           O  
ANISOU  356  O   TYR A1421     2935   3787   2487   -339   -213    -23       O  
ATOM    357  CB  TYR A1421     -15.364   1.406 -32.852  1.00 25.37           C  
ANISOU  357  CB  TYR A1421     3117   3955   2565   -294    -79     69       C  
ATOM    358  CG  TYR A1421     -14.180   1.121 -31.964  1.00 24.37           C  
ANISOU  358  CG  TYR A1421     2976   3818   2466   -340    -38     51       C  
ATOM    359  CD1 TYR A1421     -14.197   0.089 -31.030  1.00 23.41           C  
ANISOU  359  CD1 TYR A1421     2786   3701   2405   -373    -69     56       C  
ATOM    360  CD2 TYR A1421     -13.003   1.940 -32.008  1.00 23.04           C  
ANISOU  360  CD2 TYR A1421     2858   3633   2262   -351     37     32       C  
ATOM    361  CE1 TYR A1421     -13.085  -0.217 -30.271  1.00 24.36           C  
ANISOU  361  CE1 TYR A1421     2893   3820   2543   -405    -35     37       C  
ATOM    362  CE2 TYR A1421     -11.883   1.637 -31.252  1.00 22.16           C  
ANISOU  362  CE2 TYR A1421     2723   3522   2171   -391     68      9       C  
ATOM    363  CZ  TYR A1421     -11.937   0.573 -30.350  1.00 22.43           C  
ANISOU  363  CZ  TYR A1421     2691   3570   2260   -413     30     11       C  
ATOM    364  OH  TYR A1421     -10.839   0.273 -29.615  1.00 22.14           O  
ANISOU  364  OH  TYR A1421     2632   3542   2237   -442     57    -11       O  
ATOM    365  N   TYR A1422     -16.750  -1.325 -33.540  1.00 24.39           N  
ANISOU  365  N   TYR A1422     2889   3842   2536   -318   -267     37       N  
ATOM    366  CA  TYR A1422     -16.976  -2.686 -33.132  1.00 23.68           C  
ANISOU  366  CA  TYR A1422     2737   3738   2522   -360   -323     29       C  
ATOM    367  C   TYR A1422     -17.012  -3.731 -34.228  1.00 25.75           C  
ANISOU  367  C   TYR A1422     3010   3982   2790   -361   -398    -24       C  
ATOM    368  O   TYR A1422     -16.857  -4.891 -33.941  1.00 26.24           O  
ANISOU  368  O   TYR A1422     3040   4015   2912   -398   -432    -40       O  
ATOM    369  CB  TYR A1422     -18.270  -2.746 -32.249  1.00 23.84           C  
ANISOU  369  CB  TYR A1422     2677   3780   2600   -373   -346     81       C  
ATOM    370  CG  TYR A1422     -18.136  -1.864 -31.027  1.00 22.29           C  
ANISOU  370  CG  TYR A1422     2471   3598   2400   -370   -272    129       C  
ATOM    371  CD1 TYR A1422     -18.485  -0.525 -31.057  1.00 22.33           C  
ANISOU  371  CD1 TYR A1422     2508   3625   2350   -328   -229    154       C  
ATOM    372  CD2 TYR A1422     -17.588  -2.334 -29.853  1.00 23.48           C  
ANISOU  372  CD2 TYR A1422     2589   3739   2592   -401   -241    145       C  
ATOM    373  CE1 TYR A1422     -18.300   0.289 -29.942  1.00 22.02           C  
ANISOU  373  CE1 TYR A1422     2468   3593   2304   -324   -164    187       C  
ATOM    374  CE2 TYR A1422     -17.485  -1.548 -28.724  1.00 21.99           C  
ANISOU  374  CE2 TYR A1422     2392   3568   2395   -394   -181    180       C  
ATOM    375  CZ  TYR A1422     -17.776  -0.240 -28.754  1.00 22.06           C  
ANISOU  375  CZ  TYR A1422     2434   3593   2352   -358   -141    197       C  
ATOM    376  OH  TYR A1422     -17.589   0.480 -27.575  1.00 21.92           O  
ANISOU  376  OH  TYR A1422     2412   3588   2327   -352    -82    223       O  
ATOM    377  N   GLU A1423     -17.232  -3.297 -35.444  1.00 27.83           N  
ANISOU  377  N   GLU A1423     3321   4262   2989   -316   -422    -50       N  
ATOM    378  CA  GLU A1423     -17.069  -4.156 -36.633  1.00 30.74           C  
ANISOU  378  CA  GLU A1423     3719   4617   3340   -303   -489   -112       C  
ATOM    379  C   GLU A1423     -15.615  -4.630 -36.784  1.00 30.05           C  
ANISOU  379  C   GLU A1423     3680   4498   3237   -311   -452   -148       C  
ATOM    380  O   GLU A1423     -15.339  -5.805 -37.141  1.00 30.19           O  
ANISOU  380  O   GLU A1423     3699   4487   3283   -325   -503   -195       O  
ATOM    381  CB  GLU A1423     -17.570  -3.402 -37.884  1.00 33.50           C  
ANISOU  381  CB  GLU A1423     4119   5003   3606   -236   -511   -126       C  
ATOM    382  CG  GLU A1423     -19.049  -3.072 -37.784  1.00 37.55           C  
ANISOU  382  CG  GLU A1423     4574   5556   4135   -223   -558    -96       C  
ATOM    383  CD  GLU A1423     -19.628  -2.274 -38.959  1.00 42.25           C  
ANISOU  383  CD  GLU A1423     5214   6198   4640   -145   -581   -103       C  
ATOM    384  OE1 GLU A1423     -18.864  -1.618 -39.726  1.00 46.91           O  
ANISOU  384  OE1 GLU A1423     5890   6787   5145    -94   -532   -112       O  
ATOM    385  OE2 GLU A1423     -20.863  -2.273 -39.069  1.00 45.38           O1-
ANISOU  385  OE2 GLU A1423     5555   6634   5051   -132   -642    -94       O1-
ATOM    386  N   LEU A1424     -14.690  -3.750 -36.407  1.00 27.51           N  
ANISOU  386  N   LEU A1424     3391   4180   2878   -305   -364   -127       N  
ATOM    387  CA  LEU A1424     -13.273  -3.978 -36.629  1.00 28.38           C  
ANISOU  387  CA  LEU A1424     3545   4276   2962   -304   -320   -157       C  
ATOM    388  C   LEU A1424     -12.552  -4.600 -35.461  1.00 27.71           C  
ANISOU  388  C   LEU A1424     3418   4173   2934   -350   -292   -150       C  
ATOM    389  O   LEU A1424     -11.654  -5.431 -35.637  1.00 29.34           O  
ANISOU  389  O   LEU A1424     3638   4362   3146   -353   -295   -184       O  
ATOM    390  CB  LEU A1424     -12.612  -2.640 -36.981  1.00 30.35           C  
ANISOU  390  CB  LEU A1424     3852   4541   3138   -275   -235   -142       C  
ATOM    391  CG  LEU A1424     -11.138  -2.705 -37.359  1.00 32.31           C  
ANISOU  391  CG  LEU A1424     4143   4783   3350   -271   -181   -170       C  
ATOM    392  CD1 LEU A1424     -10.906  -3.620 -38.559  1.00 33.59           C  
ANISOU  392  CD1 LEU A1424     4343   4939   3481   -235   -234   -221       C  
ATOM    393  CD2 LEU A1424     -10.608  -1.290 -37.592  1.00 33.18           C  
ANISOU  393  CD2 LEU A1424     4302   4901   3403   -254    -90   -146       C  
ATOM    394  N   ILE A1425     -12.927  -4.138 -34.273  1.00 26.35           N  
ANISOU  394  N   ILE A1425     3199   4011   2799   -375   -263   -103       N  
ATOM    395  CA  ILE A1425     -12.233  -4.445 -33.018  1.00 27.38           C  
ANISOU  395  CA  ILE A1425     3291   4139   2971   -408   -223    -87       C  
ATOM    396  C   ILE A1425     -12.997  -5.547 -32.329  1.00 28.60           C  
ANISOU  396  C   ILE A1425     3385   4275   3205   -434   -276    -68       C  
ATOM    397  O   ILE A1425     -14.041  -5.286 -31.826  1.00 30.16           O  
ANISOU  397  O   ILE A1425     3541   4483   3431   -442   -290    -29       O  
ATOM    398  CB  ILE A1425     -12.134  -3.172 -32.124  1.00 25.67           C  
ANISOU  398  CB  ILE A1425     3068   3947   2738   -413   -153    -51       C  
ATOM    399  CG1 ILE A1425     -11.396  -2.050 -32.832  1.00 27.80           C  
ANISOU  399  CG1 ILE A1425     3401   4223   2938   -394    -94    -67       C  
ATOM    400  CG2 ILE A1425     -11.397  -3.465 -30.808  1.00 26.12           C  
ANISOU  400  CG2 ILE A1425     3084   4013   2829   -439   -118    -40       C  
ATOM    401  CD1 ILE A1425      -9.997  -2.343 -33.317  1.00 27.90           C  
ANISOU  401  CD1 ILE A1425     3444   4233   2923   -395    -64   -106       C  
ATOM    402  N   ARG A1426     -12.385  -6.725 -32.304  1.00 32.94           N  
ANISOU  402  N   ARG A1426     3933   4798   3786   -444   -297    -94       N  
ATOM    403  CA  ARG A1426     -12.916  -7.978 -31.780  1.00 36.79           C  
ANISOU  403  CA  ARG A1426     4373   5250   4353   -470   -344    -81       C  
ATOM    404  C   ARG A1426     -13.051  -7.954 -30.277  1.00 33.03           C  
ANISOU  404  C   ARG A1426     3841   4788   3919   -488   -306    -23       C  
ATOM    405  O   ARG A1426     -13.989  -8.523 -29.703  1.00 33.36           O  
ANISOU  405  O   ARG A1426     3834   4814   4029   -511   -333     14       O  
ATOM    406  CB  ARG A1426     -11.918  -9.098 -32.128  1.00 41.56           C  
ANISOU  406  CB  ARG A1426     5007   5821   4962   -464   -355   -124       C  
ATOM    407  CG  ARG A1426     -11.817  -9.426 -33.622  1.00 47.49           C  
ANISOU  407  CG  ARG A1426     5816   6553   5675   -440   -403   -187       C  
ATOM    408  CD  ARG A1426     -10.647 -10.377 -33.920  1.00 51.91           C  
ANISOU  408  CD  ARG A1426     6412   7085   6224   -421   -400   -229       C  
ATOM    409  NE  ARG A1426     -10.389 -10.552 -35.358  1.00 55.77           N  
ANISOU  409  NE  ARG A1426     6964   7567   6659   -386   -435   -291       N  
ATOM    410  CZ  ARG A1426     -11.156 -11.239 -36.221  1.00 61.34           C  
ANISOU  410  CZ  ARG A1426     7686   8236   7381   -385   -515   -331       C  
ATOM    411  NH1 ARG A1426     -12.270 -11.867 -35.827  1.00 62.24           N1+
ANISOU  411  NH1 ARG A1426     7755   8316   7577   -426   -570   -317       N1+
ATOM    412  NH2 ARG A1426     -10.796 -11.319 -37.512  1.00 63.36           N  
ANISOU  412  NH2 ARG A1426     8006   8495   7572   -341   -540   -388       N  
ATOM    413  N   LYS A1427     -12.072  -7.321 -29.620  1.00 31.64           N  
ANISOU  413  N   LYS A1427     3671   4643   3706   -478   -241    -18       N  
ATOM    414  CA  LYS A1427     -11.986  -7.342 -28.149  1.00 29.84           C  
ANISOU  414  CA  LYS A1427     3395   4435   3507   -485   -203     29       C  
ATOM    415  C   LYS A1427     -11.823  -5.916 -27.591  1.00 27.18           C  
ANISOU  415  C   LYS A1427     3060   4144   3122   -477   -146     43       C  
ATOM    416  O   LYS A1427     -10.723  -5.537 -27.154  1.00 23.74           O  
ANISOU  416  O   LYS A1427     2633   3734   2653   -471   -100     25       O  
ATOM    417  CB  LYS A1427     -10.815  -8.195 -27.685  1.00 32.98           C  
ANISOU  417  CB  LYS A1427     3792   4828   3909   -476   -184     14       C  
ATOM    418  CG  LYS A1427     -10.904  -9.654 -28.038  1.00 38.07           C  
ANISOU  418  CG  LYS A1427     4440   5417   4606   -480   -230      4       C  
ATOM    419  CD  LYS A1427      -9.678 -10.413 -27.533  1.00 43.10           C  
ANISOU  419  CD  LYS A1427     5081   6056   5239   -459   -204     -6       C  
ATOM    420  CE  LYS A1427      -9.647 -11.815 -28.130  1.00 47.96           C  
ANISOU  420  CE  LYS A1427     5720   6605   5895   -457   -249    -29       C  
ATOM    421  NZ  LYS A1427     -10.639 -12.710 -27.470  1.00 50.95           N1+
ANISOU  421  NZ  LYS A1427     6061   6937   6360   -480   -272     21       N1+
ATOM    422  N   PRO A1428     -12.906  -5.141 -27.591  1.00 25.15           N  
ANISOU  422  N   PRO A1428     2792   3896   2864   -475   -151     72       N  
ATOM    423  CA  PRO A1428     -12.860  -3.772 -27.096  1.00 24.78           C  
ANISOU  423  CA  PRO A1428     2756   3883   2774   -464    -99     85       C  
ATOM    424  C   PRO A1428     -12.574  -3.698 -25.647  1.00 23.12           C  
ANISOU  424  C   PRO A1428     2508   3701   2574   -462    -62    113       C  
ATOM    425  O   PRO A1428     -13.035  -4.541 -24.830  1.00 22.59           O  
ANISOU  425  O   PRO A1428     2390   3634   2556   -463    -76    153       O  
ATOM    426  CB  PRO A1428     -14.256  -3.218 -27.423  1.00 25.75           C  
ANISOU  426  CB  PRO A1428     2872   4009   2901   -453   -123    117       C  
ATOM    427  CG  PRO A1428     -14.462  -3.920 -28.716  1.00 29.05           C  
ANISOU  427  CG  PRO A1428     3311   4400   3326   -456   -180     85       C  
ATOM    428  CD  PRO A1428     -14.206  -5.345 -28.277  1.00 28.16           C  
ANISOU  428  CD  PRO A1428     3164   4263   3273   -478   -207     86       C  
ATOM    429  N   VAL A1429     -11.843  -2.653 -25.310  1.00 21.64           N  
ANISOU  429  N   VAL A1429     2342   3538   2340   -458    -11     91       N  
ATOM    430  CA  VAL A1429     -11.429  -2.393 -23.915  1.00 22.29           C  
ANISOU  430  CA  VAL A1429     2393   3658   2417   -452     26    104       C  
ATOM    431  C   VAL A1429     -11.097  -0.918 -23.744  1.00 21.77           C  
ANISOU  431  C   VAL A1429     2360   3606   2303   -452     75     80       C  
ATOM    432  O   VAL A1429     -10.533  -0.327 -24.636  1.00 23.20           O  
ANISOU  432  O   VAL A1429     2588   3771   2454   -465     92     42       O  
ATOM    433  CB  VAL A1429     -10.339  -3.344 -23.457  1.00 23.49           C  
ANISOU  433  CB  VAL A1429     2523   3824   2577   -453     27     85       C  
ATOM    434  CG1 VAL A1429      -9.086  -3.138 -24.226  1.00 25.53           C  
ANISOU  434  CG1 VAL A1429     2816   4081   2801   -466     44     24       C  
ATOM    435  CG2 VAL A1429     -10.044  -3.170 -21.995  1.00 24.08           C  
ANISOU  435  CG2 VAL A1429     2561   3946   2642   -435     56    101       C  
ATOM    436  N   ASP A1430     -11.426  -0.323 -22.612  1.00 20.65           N  
ANISOU  436  N   ASP A1430     2199   3493   2152   -436     99    103       N  
ATOM    437  CA  ASP A1430     -11.069   1.044 -22.284  1.00 20.62           C  
ANISOU  437  CA  ASP A1430     2228   3497   2107   -438    146     74       C  
ATOM    438  C   ASP A1430     -10.582   1.107 -20.844  1.00 19.97           C  
ANISOU  438  C   ASP A1430     2110   3462   2015   -427    165     66       C  
ATOM    439  O   ASP A1430     -10.561   0.095 -20.175  1.00 19.77           O  
ANISOU  439  O   ASP A1430     2036   3462   2010   -411    146     92       O  
ATOM    440  CB  ASP A1430     -12.216   1.989 -22.596  1.00 21.34           C  
ANISOU  440  CB  ASP A1430     2351   3568   2187   -418    154    105       C  
ATOM    441  CG  ASP A1430     -13.554   1.603 -21.931  1.00 22.31           C  
ANISOU  441  CG  ASP A1430     2427   3710   2336   -386    131    172       C  
ATOM    442  OD1 ASP A1430     -13.555   0.925 -20.878  1.00 22.48           O  
ANISOU  442  OD1 ASP A1430     2397   3763   2378   -375    126    197       O  
ATOM    443  OD2 ASP A1430     -14.608   2.026 -22.447  1.00 22.98           O1-
ANISOU  443  OD2 ASP A1430     2526   3784   2421   -366    122    202       O1-
ATOM    444  N   PHE A1431     -10.152   2.271 -20.342  1.00 20.98           N  
ANISOU  444  N   PHE A1431     2261   3601   2110   -431    204     29       N  
ATOM    445  CA  PHE A1431      -9.533   2.287 -19.043  1.00 21.40           C  
ANISOU  445  CA  PHE A1431     2279   3706   2145   -419    216      8       C  
ATOM    446  C   PHE A1431     -10.600   2.108 -17.964  1.00 21.50           C  
ANISOU  446  C   PHE A1431     2259   3748   2160   -369    209     68       C  
ATOM    447  O   PHE A1431     -10.324   1.535 -16.936  1.00 22.54           O  
ANISOU  447  O   PHE A1431     2348   3928   2287   -343    205     78       O  
ATOM    448  CB  PHE A1431      -8.681   3.517 -18.788  1.00 22.85           C  
ANISOU  448  CB  PHE A1431     2491   3892   2295   -445    254    -61       C  
ATOM    449  CG  PHE A1431      -7.331   3.448 -19.427  1.00 23.42           C  
ANISOU  449  CG  PHE A1431     2566   3965   2367   -492    264   -123       C  
ATOM    450  CD1 PHE A1431      -6.374   2.506 -18.972  1.00 24.47           C  
ANISOU  450  CD1 PHE A1431     2646   4151   2501   -490    246   -145       C  
ATOM    451  CD2 PHE A1431      -7.000   4.303 -20.449  1.00 24.71           C  
ANISOU  451  CD2 PHE A1431     2783   4079   2526   -531    295   -154       C  
ATOM    452  CE1 PHE A1431      -5.098   2.434 -19.527  1.00 25.34           C  
ANISOU  452  CE1 PHE A1431     2750   4269   2608   -528    258   -201       C  
ATOM    453  CE2 PHE A1431      -5.736   4.247 -20.992  1.00 24.95           C  
ANISOU  453  CE2 PHE A1431     2808   4115   2557   -574    311   -205       C  
ATOM    454  CZ  PHE A1431      -4.807   3.302 -20.579  1.00 25.14           C  
ANISOU  454  CZ  PHE A1431     2774   4195   2582   -573    291   -229       C  
ATOM    455  N   LYS A1432     -11.830   2.528 -18.252  1.00 21.90           N  
ANISOU  455  N   LYS A1432     2328   3773   2219   -351    210    116       N  
ATOM    456  CA  LYS A1432     -12.944   2.221 -17.333  1.00 22.89           C  
ANISOU  456  CA  LYS A1432     2414   3929   2354   -302    205    185       C  
ATOM    457  C   LYS A1432     -13.071   0.749 -17.099  1.00 22.17           C  
ANISOU  457  C   LYS A1432     2266   3852   2304   -296    177    233       C  
ATOM    458  O   LYS A1432     -13.244   0.307 -15.945  1.00 22.65           O  
ANISOU  458  O   LYS A1432     2285   3956   2362   -258    184    271       O  
ATOM    459  CB  LYS A1432     -14.202   2.920 -17.794  1.00 24.95           C  
ANISOU  459  CB  LYS A1432     2698   4164   2615   -283    209    226       C  
ATOM    460  CG  LYS A1432     -15.456   2.733 -16.919  1.00 28.57           C  
ANISOU  460  CG  LYS A1432     3113   4657   3083   -232    210    304       C  
ATOM    461  CD  LYS A1432     -16.628   3.603 -17.375  1.00 32.56           C  
ANISOU  461  CD  LYS A1432     3644   5147   3580   -206    218    336       C  
ATOM    462  CE  LYS A1432     -17.103   3.192 -18.745  1.00 37.64           C  
ANISOU  462  CE  LYS A1432     4289   5754   4258   -233    184    348       C  
ATOM    463  NZ  LYS A1432     -18.590   3.155 -19.024  1.00 41.33           N1+
ANISOU  463  NZ  LYS A1432     4725   6231   4747   -203    166    416       N1+
ATOM    464  N   LYS A1433     -12.988  -0.025 -18.178  1.00 22.83           N  
ANISOU  464  N   LYS A1433     2352   3896   2423   -329    147    231       N  
ATOM    465  CA  LYS A1433     -13.116  -1.470 -18.136  1.00 21.63           C  
ANISOU  465  CA  LYS A1433     2158   3741   2320   -331    119    272       C  
ATOM    466  C   LYS A1433     -11.939  -2.075 -17.379  1.00 21.54           C  
ANISOU  466  C   LYS A1433     2126   3763   2295   -320    128    247       C  
ATOM    467  O   LYS A1433     -12.137  -3.006 -16.619  1.00 21.56           O  
ANISOU  467  O   LYS A1433     2089   3784   2320   -293    126    297       O  
ATOM    468  CB  LYS A1433     -13.224  -2.035 -19.530  1.00 22.64           C  
ANISOU  468  CB  LYS A1433     2303   3815   2482   -367     83    259       C  
ATOM    469  CG  LYS A1433     -13.298  -3.559 -19.520  1.00 23.55           C  
ANISOU  469  CG  LYS A1433     2380   3913   2653   -373     55    292       C  
ATOM    470  CD  LYS A1433     -14.504  -4.146 -18.802  1.00 24.37           C  
ANISOU  470  CD  LYS A1433     2432   4022   2805   -355     51    375       C  
ATOM    471  CE  LYS A1433     -15.817  -3.683 -19.354  1.00 25.49           C  
ANISOU  471  CE  LYS A1433     2566   4151   2967   -362     34    405       C  
ATOM    472  NZ  LYS A1433     -17.065  -4.326 -18.902  1.00 26.78           N1+
ANISOU  472  NZ  LYS A1433     2669   4315   3190   -357     26    484       N1+
ATOM    473  N   ILE A1434     -10.717  -1.576 -17.625  1.00 21.43           N  
ANISOU  473  N   ILE A1434     2139   3760   2243   -339    139    173       N  
ATOM    474  CA  ILE A1434      -9.556  -2.083 -16.908  1.00 20.87           C  
ANISOU  474  CA  ILE A1434     2042   3734   2151   -323    145    143       C  
ATOM    475  C   ILE A1434      -9.730  -1.816 -15.403  1.00 22.27           C  
ANISOU  475  C   ILE A1434     2190   3974   2297   -273    164    168       C  
ATOM    476  O   ILE A1434      -9.480  -2.688 -14.634  1.00 22.53           O  
ANISOU  476  O   ILE A1434     2187   4041   2330   -236    163    197       O  
ATOM    477  CB  ILE A1434      -8.239  -1.522 -17.448  1.00 21.08           C  
ANISOU  477  CB  ILE A1434     2093   3770   2148   -359    154     58       C  
ATOM    478  CG1 ILE A1434      -8.102  -2.038 -18.889  1.00 20.99           C  
ANISOU  478  CG1 ILE A1434     2108   3704   2164   -392    135     48       C  
ATOM    479  CG2 ILE A1434      -7.067  -1.924 -16.547  1.00 21.64           C  
ANISOU  479  CG2 ILE A1434     2125   3906   2188   -334    159     26       C  
ATOM    480  CD1 ILE A1434      -6.952  -1.452 -19.686  1.00 21.95           C  
ANISOU  480  CD1 ILE A1434     2256   3821   2260   -430    151    -25       C  
ATOM    481  N   LYS A1435     -10.237  -0.645 -15.051  1.00 24.11           N  
ANISOU  481  N   LYS A1435     2442   4215   2502   -265    184    160       N  
ATOM    482  CA  LYS A1435     -10.449  -0.318 -13.611  1.00 25.69           C  
ANISOU  482  CA  LYS A1435     2618   4478   2664   -208    202    178       C  
ATOM    483  C   LYS A1435     -11.469  -1.283 -13.014  1.00 25.27           C  
ANISOU  483  C   LYS A1435     2525   4433   2642   -162    202    278       C  
ATOM    484  O   LYS A1435     -11.259  -1.775 -11.880  1.00 24.72           O  
ANISOU  484  O   LYS A1435     2423   4420   2549   -109    212    305       O  
ATOM    485  CB  LYS A1435     -10.905   1.131 -13.468  1.00 27.97           C  
ANISOU  485  CB  LYS A1435     2946   4761   2919   -206    224    151       C  
ATOM    486  CG  LYS A1435      -9.826   2.183 -13.609  1.00 30.10           C  
ANISOU  486  CG  LYS A1435     3249   5033   3155   -243    235     52       C  
ATOM    487  CD  LYS A1435      -8.682   2.155 -12.601  1.00 37.06           C  
ANISOU  487  CD  LYS A1435     4100   5986   3993   -225    234     -7       C  
ATOM    488  CE  LYS A1435      -9.027   2.778 -11.265  1.00 38.66           C  
ANISOU  488  CE  LYS A1435     4300   6243   4147   -165    247     -9       C  
ATOM    489  NZ  LYS A1435      -7.786   2.919 -10.411  1.00 41.22           N1+
ANISOU  489  NZ  LYS A1435     4597   6639   4422   -155    239    -90       N1+
ATOM    490  N   GLU A1436     -12.517  -1.579 -13.791  1.00 24.70           N  
ANISOU  490  N   GLU A1436     2454   4308   2622   -185    190    331       N  
ATOM    491  CA  GLU A1436     -13.541  -2.577 -13.425  1.00 25.17           C  
ANISOU  491  CA  GLU A1436     2469   4363   2731   -160    190    427       C  
ATOM    492  C   GLU A1436     -12.947  -3.943 -13.193  1.00 24.42           C  
ANISOU  492  C   GLU A1436     2347   4267   2661   -152    182    450       C  
ATOM    493  O   GLU A1436     -13.303  -4.641 -12.262  1.00 24.72           O  
ANISOU  493  O   GLU A1436     2349   4330   2711   -107    201    520       O  
ATOM    494  CB  GLU A1436     -14.654  -2.685 -14.480  1.00 25.40           C  
ANISOU  494  CB  GLU A1436     2499   4333   2817   -199    169    462       C  
ATOM    495  CG  GLU A1436     -15.639  -3.836 -14.274  1.00 27.58           C  
ANISOU  495  CG  GLU A1436     2723   4594   3162   -194    164    554       C  
ATOM    496  CD  GLU A1436     -16.712  -3.972 -15.391  1.00 28.53           C  
ANISOU  496  CD  GLU A1436     2834   4663   3341   -238    133    576       C  
ATOM    497  OE1 GLU A1436     -16.744  -3.214 -16.407  1.00 31.56           O  
ANISOU  497  OE1 GLU A1436     3257   5025   3710   -265    113    526       O  
ATOM    498  OE2 GLU A1436     -17.550  -4.881 -15.299  1.00 33.59           O1-
ANISOU  498  OE2 GLU A1436     3428   5286   4049   -246    126    645       O1-
ATOM    499  N   ARG A1437     -12.060  -4.363 -14.084  1.00 23.21           N  
ANISOU  499  N   ARG A1437     2215   4081   2521   -192    159    397       N  
ATOM    500  CA  ARG A1437     -11.412  -5.657 -13.961  1.00 23.41           C  
ANISOU  500  CA  ARG A1437     2223   4100   2569   -181    152    411       C  
ATOM    501  C   ARG A1437     -10.411  -5.778 -12.821  1.00 24.08           C  
ANISOU  501  C   ARG A1437     2292   4258   2596   -124    171    396       C  
ATOM    502  O   ARG A1437     -10.256  -6.886 -12.274  1.00 26.76           O  
ANISOU  502  O   ARG A1437     2610   4605   2953    -85    179    448       O  
ATOM    503  CB  ARG A1437     -10.776  -6.035 -15.289  1.00 23.70           C  
ANISOU  503  CB  ARG A1437     2290   4082   2628   -232    122    357       C  
ATOM    504  CG  ARG A1437     -11.823  -6.343 -16.350  1.00 24.14           C  
ANISOU  504  CG  ARG A1437     2355   4067   2749   -276     96    383       C  
ATOM    505  CD  ARG A1437     -11.221  -6.515 -17.736  1.00 24.35           C  
ANISOU  505  CD  ARG A1437     2420   4047   2784   -320     67    319       C  
ATOM    506  NE  ARG A1437     -12.288  -6.873 -18.677  1.00 23.79           N  
ANISOU  506  NE  ARG A1437     2351   3914   2771   -356     34    344       N  
ATOM    507  CZ  ARG A1437     -12.223  -6.832 -20.007  1.00 23.02           C  
ANISOU  507  CZ  ARG A1437     2290   3774   2680   -392      2    298       C  
ATOM    508  NH1 ARG A1437     -11.105  -6.511 -20.648  1.00 22.24           N1+
ANISOU  508  NH1 ARG A1437     2229   3681   2538   -400      4    229       N1+
ATOM    509  NH2 ARG A1437     -13.323  -7.154 -20.721  1.00 23.13           N  
ANISOU  509  NH2 ARG A1437     2297   3743   2745   -418    -32    321       N  
ATOM    510  N   ILE A1438      -9.816  -4.663 -12.424  1.00 23.53           N  
ANISOU  510  N   ILE A1438     2232   4244   2463   -115    180    332       N  
ATOM    511  CA  ILE A1438      -8.967  -4.643 -11.231  1.00 24.04           C  
ANISOU  511  CA  ILE A1438     2274   4394   2465    -54    193    311       C  
ATOM    512  C   ILE A1438      -9.890  -4.801 -10.035  1.00 24.74           C  
ANISOU  512  C   ILE A1438     2338   4518   2543     14    219    396       C  
ATOM    513  O   ILE A1438      -9.661  -5.651  -9.108  1.00 25.37           O  
ANISOU  513  O   ILE A1438     2390   4642   2606     80    233    445       O  
ATOM    514  CB  ILE A1438      -8.228  -3.304 -11.085  1.00 25.19           C  
ANISOU  514  CB  ILE A1438     2435   4585   2550    -69    194    213       C  
ATOM    515  CG1 ILE A1438      -7.175  -3.185 -12.217  1.00 26.61           C  
ANISOU  515  CG1 ILE A1438     2633   4737   2738   -133    177    133       C  
ATOM    516  CG2 ILE A1438      -7.584  -3.241  -9.693  1.00 25.70           C  
ANISOU  516  CG2 ILE A1438     2469   4747   2545      3    202    196       C  
ATOM    517  CD1 ILE A1438      -6.433  -1.871 -12.282  1.00 25.89           C  
ANISOU  517  CD1 ILE A1438     2558   4672   2606   -169    181     36       C  
ATOM    518  N   ARG A1439     -10.906  -3.931 -10.006  1.00 24.08           N  
ANISOU  518  N   ARG A1439     2264   4423   2462      6    230    415       N  
ATOM    519  CA  ARG A1439     -11.870  -3.933  -8.837  1.00 26.48           C  
ANISOU  519  CA  ARG A1439     2543   4770   2749     77    260    499       C  
ATOM    520  C   ARG A1439     -12.481  -5.306  -8.615  1.00 25.35           C  
ANISOU  520  C   ARG A1439     2365   4600   2664     99    275    606       C  
ATOM    521  O   ARG A1439     -12.744  -5.729  -7.459  1.00 25.19           O  
ANISOU  521  O   ARG A1439     2318   4630   2621    175    307    677       O  
ATOM    522  CB  ARG A1439     -12.926  -2.848  -9.077  1.00 30.18           C  
ANISOU  522  CB  ARG A1439     3028   5217   3220     60    268    506       C  
ATOM    523  CG  ARG A1439     -14.074  -2.648  -8.119  1.00 34.47           C  
ANISOU  523  CG  ARG A1439     3547   5797   3750    125    301    588       C  
ATOM    524  CD  ARG A1439     -14.750  -1.284  -8.483  1.00 35.91           C  
ANISOU  524  CD  ARG A1439     3763   5965   3915    109    304    558       C  
ATOM    525  NE  ARG A1439     -15.600  -1.332  -9.672  1.00 35.66           N  
ANISOU  525  NE  ARG A1439     3734   5862   3951     48    288    584       N  
ATOM    526  CZ  ARG A1439     -15.391  -0.723 -10.868  1.00 35.56           C  
ANISOU  526  CZ  ARG A1439     3762   5797   3951    -15    265    519       C  
ATOM    527  NH1 ARG A1439     -14.343   0.063 -11.133  1.00 37.00           N1+
ANISOU  527  NH1 ARG A1439     3988   5977   4090    -39    259    421       N1+
ATOM    528  NH2 ARG A1439     -16.310  -0.872 -11.814  1.00 37.41           N  
ANISOU  528  NH2 ARG A1439     3990   5981   4241    -52    250    556       N  
ATOM    529  N   ASN A1440     -12.840  -6.007  -9.690  1.00 23.42           N  
ANISOU  529  N   ASN A1440     2123   4274   2499     36    256    627       N  
ATOM    530  CA  ASN A1440     -13.479  -7.284  -9.638  1.00 23.89           C  
ANISOU  530  CA  ASN A1440     2155   4290   2631     39    268    722       C  
ATOM    531  C   ASN A1440     -12.531  -8.483  -9.713  1.00 23.48           C  
ANISOU  531  C   ASN A1440     2107   4217   2594     48    262    720       C  
ATOM    532  O   ASN A1440     -12.960  -9.607  -9.858  1.00 24.29           O  
ANISOU  532  O   ASN A1440     2196   4262   2768     38    269    788       O  
ATOM    533  CB  ASN A1440     -14.597  -7.389 -10.708  1.00 24.72           C  
ANISOU  533  CB  ASN A1440     2253   4316   2820    -33    248    750       C  
ATOM    534  CG  ASN A1440     -15.791  -6.526 -10.368  1.00 26.09           C  
ANISOU  534  CG  ASN A1440     2407   4515   2988    -19    267    791       C  
ATOM    535  ND2 ASN A1440     -16.614  -6.253 -11.362  1.00 27.71           N  
ANISOU  535  ND2 ASN A1440     2612   4673   3243    -77    242    789       N  
ATOM    536  OD1 ASN A1440     -15.966  -6.095  -9.240  1.00 28.25           O  
ANISOU  536  OD1 ASN A1440     2667   4855   3210     48    301    825       O  
ATOM    537  N   HIS A1441     -11.241  -8.245  -9.490  1.00 24.74           N  
ANISOU  537  N   HIS A1441     2282   4431   2687     75    253    647       N  
ATOM    538  CA  HIS A1441     -10.258  -9.322  -9.261  1.00 26.52           C  
ANISOU  538  CA  HIS A1441     2507   4665   2905    113    255    651       C  
ATOM    539  C   HIS A1441     -10.087 -10.246 -10.458  1.00 26.55           C  
ANISOU  539  C   HIS A1441     2532   4576   2979     55    230    641       C  
ATOM    540  O   HIS A1441      -9.823 -11.450 -10.338  1.00 27.87           O  
ANISOU  540  O   HIS A1441     2699   4712   3178     82    241    686       O  
ATOM    541  CB  HIS A1441     -10.568 -10.114  -7.951  1.00 27.79           C  
ANISOU  541  CB  HIS A1441     2640   4863   3053    204    299    755       C  
ATOM    542  CG  HIS A1441     -10.873  -9.216  -6.823  1.00 30.08           C  
ANISOU  542  CG  HIS A1441     2913   5242   3272    266    323    767       C  
ATOM    543  CD2 HIS A1441     -12.006  -9.072  -6.102  1.00 31.26           C  
ANISOU  543  CD2 HIS A1441     3041   5405   3430    300    359    854       C  
ATOM    544  ND1 HIS A1441     -10.007  -8.230  -6.399  1.00 31.74           N  
ANISOU  544  ND1 HIS A1441     3129   5539   3392    294    309    677       N  
ATOM    545  CE1 HIS A1441     -10.568  -7.570  -5.406  1.00 33.19           C  
ANISOU  545  CE1 HIS A1441     3299   5785   3525    352    333    706       C  
ATOM    546  NE2 HIS A1441     -11.796  -8.031  -5.245  1.00 32.85           N  
ANISOU  546  NE2 HIS A1441     3241   5700   3540    357    365    815       N  
ATOM    547  N   LYS A1442     -10.211  -9.678 -11.650  1.00 26.14           N  
ANISOU  547  N   LYS A1442     2501   4476   2951    -22    197    579       N  
ATOM    548  CA  LYS A1442     -10.153 -10.473 -12.880  1.00 25.66           C  
ANISOU  548  CA  LYS A1442     2465   4328   2955    -78    169    562       C  
ATOM    549  C   LYS A1442      -8.734 -10.709 -13.403  1.00 26.59           C  
ANISOU  549  C   LYS A1442     2606   4458   3037    -74    151    484       C  
ATOM    550  O   LYS A1442      -8.505 -11.626 -14.188  1.00 28.69           O  
ANISOU  550  O   LYS A1442     2895   4658   3347    -95    133    479       O  
ATOM    551  CB  LYS A1442     -10.969  -9.746 -13.966  1.00 25.16           C  
ANISOU  551  CB  LYS A1442     2416   4216   2927   -151    141    533       C  
ATOM    552  CG  LYS A1442     -12.460  -9.654 -13.608  1.00 24.71           C  
ANISOU  552  CG  LYS A1442     2329   4142   2918   -159    154    615       C  
ATOM    553  CD  LYS A1442     -13.057 -11.000 -13.274  1.00 24.87           C  
ANISOU  553  CD  LYS A1442     2325   4111   3013   -151    168    704       C  
ATOM    554  CE  LYS A1442     -14.578 -10.973 -13.098  1.00 25.40           C  
ANISOU  554  CE  LYS A1442     2353   4156   3142   -174    179    784       C  
ATOM    555  NZ  LYS A1442     -15.123 -12.268 -12.742  1.00 27.95           N1+
ANISOU  555  NZ  LYS A1442     2650   4423   3547   -173    200    873       N1+
ATOM    556  N   TYR A1443      -7.834  -9.814 -13.114  1.00 26.28           N  
ANISOU  556  N   TYR A1443     2564   4496   2924    -58    153    416       N  
ATOM    557  CA  TYR A1443      -6.433 -10.033 -13.456  1.00 26.18           C  
ANISOU  557  CA  TYR A1443     2559   4513   2873    -47    142    347       C  
ATOM    558  C   TYR A1443      -5.773 -10.890 -12.342  1.00 29.05           C  
ANISOU  558  C   TYR A1443     2898   4936   3202     42    163    385       C  
ATOM    559  O   TYR A1443      -5.814 -10.497 -11.216  1.00 30.96           O  
ANISOU  559  O   TYR A1443     3115   5251   3396     94    182    405       O  
ATOM    560  CB  TYR A1443      -5.736  -8.706 -13.582  1.00 24.52           C  
ANISOU  560  CB  TYR A1443     2347   4364   2604    -72    138    258       C  
ATOM    561  CG  TYR A1443      -6.311  -7.783 -14.604  1.00 23.43           C  
ANISOU  561  CG  TYR A1443     2237   4175   2489   -146    126    224       C  
ATOM    562  CD1 TYR A1443      -6.444  -8.159 -15.906  1.00 23.61           C  
ANISOU  562  CD1 TYR A1443     2291   4122   2556   -194    105    211       C  
ATOM    563  CD2 TYR A1443      -6.772  -6.545 -14.255  1.00 24.22           C  
ANISOU  563  CD2 TYR A1443     2337   4301   2563   -160    136    209       C  
ATOM    564  CE1 TYR A1443      -7.028  -7.306 -16.860  1.00 23.31           C  
ANISOU  564  CE1 TYR A1443     2282   4042   2532   -251     94    184       C  
ATOM    565  CE2 TYR A1443      -7.340  -5.677 -15.169  1.00 24.20           C  
ANISOU  565  CE2 TYR A1443     2365   4252   2576   -217    130    185       C  
ATOM    566  CZ  TYR A1443      -7.440  -6.061 -16.510  1.00 23.20           C  
ANISOU  566  CZ  TYR A1443     2268   4054   2490   -263    108    173       C  
ATOM    567  OH  TYR A1443      -8.051  -5.242 -17.430  1.00 22.92           O  
ANISOU  567  OH  TYR A1443     2264   3976   2466   -309    102    156       O  
ATOM    568  N   ARG A1444      -5.224 -12.036 -12.724  1.00 30.14           N  
ANISOU  568  N   ARG A1444     3052   5037   3362     63    159    395       N  
ATOM    569  CA  ARG A1444      -4.574 -13.022 -11.827  1.00 33.37           C  
ANISOU  569  CA  ARG A1444     3448   5488   3743    155    180    438       C  
ATOM    570  C   ARG A1444      -3.122 -12.620 -11.561  1.00 30.99           C  
ANISOU  570  C   ARG A1444     3124   5294   3357    195    173    359       C  
ATOM    571  O   ARG A1444      -2.480 -13.220 -10.698  1.00 31.50           O  
ANISOU  571  O   ARG A1444     3168   5423   3376    283    188    383       O  
ATOM    572  CB  ARG A1444      -4.647 -14.381 -12.529  1.00 39.93           C  
ANISOU  572  CB  ARG A1444     4314   6217   4641    152    177    476       C  
ATOM    573  CG  ARG A1444      -4.036 -15.621 -11.907  1.00 47.29           C  
ANISOU  573  CG  ARG A1444     5252   7155   5561    243    200    527       C  
ATOM    574  CD  ARG A1444      -4.620 -16.929 -12.522  1.00 53.00           C  
ANISOU  574  CD  ARG A1444     6017   7743   6376    224    204    585       C  
ATOM    575  NE  ARG A1444      -4.931 -16.850 -13.964  1.00 57.26           N  
ANISOU  575  NE  ARG A1444     6589   8194   6972    131    165    529       N  
ATOM    576  CZ  ARG A1444      -5.043 -17.890 -14.801  1.00 60.72           C  
ANISOU  576  CZ  ARG A1444     7071   8523   7475    111    152    534       C  
ATOM    577  NH1 ARG A1444      -4.922 -19.152 -14.381  1.00 62.62           N1+
ANISOU  577  NH1 ARG A1444     7333   8712   7745    169    179    598       N1+
ATOM    578  NH2 ARG A1444      -5.298 -17.654 -16.090  1.00 60.26           N  
ANISOU  578  NH2 ARG A1444     7039   8405   7452     33    113    474       N  
ATOM    579  N   SER A1445      -2.605 -11.632 -12.313  1.00 27.76           N  
ANISOU  579  N   SER A1445     2713   4906   2928    132    152    265       N  
ATOM    580  CA  SER A1445      -1.200 -11.266 -12.231  1.00 27.52           C  
ANISOU  580  CA  SER A1445     2652   4973   2831    153    144    183       C  
ATOM    581  C   SER A1445      -1.003  -9.908 -12.860  1.00 26.50           C  
ANISOU  581  C   SER A1445     2521   4856   2690     71    133     97       C  
ATOM    582  O   SER A1445      -1.831  -9.417 -13.683  1.00 26.40           O  
ANISOU  582  O   SER A1445     2543   4764   2724     -1    128     98       O  
ATOM    583  CB  SER A1445      -0.298 -12.286 -12.939  1.00 27.25           C  
ANISOU  583  CB  SER A1445     2632   4918   2803    178    138    168       C  
ATOM    584  OG  SER A1445      -0.355 -12.204 -14.355  1.00 26.68           O  
ANISOU  584  OG  SER A1445     2596   4766   2775    102    124    130       O  
ATOM    585  N   LEU A1446       0.133  -9.310 -12.574  1.00 26.19           N  
ANISOU  585  N   LEU A1446     2443   4914   2592     80    128     19       N  
ATOM    586  CA  LEU A1446       0.496  -8.075 -13.295  1.00 26.28           C  
ANISOU  586  CA  LEU A1446     2456   4929   2601     -5    124    -66       C  
ATOM    587  C   LEU A1446       0.750  -8.294 -14.787  1.00 26.41           C  
ANISOU  587  C   LEU A1446     2506   4874   2656    -60    121    -90       C  
ATOM    588  O   LEU A1446       0.637  -7.350 -15.569  1.00 25.17           O  
ANISOU  588  O   LEU A1446     2369   4682   2512   -135    124   -132       O  
ATOM    589  CB  LEU A1446       1.742  -7.417 -12.681  1.00 27.37           C  
ANISOU  589  CB  LEU A1446     2535   5189   2674      8    120   -150       C  
ATOM    590  CG  LEU A1446       1.659  -7.066 -11.214  1.00 27.67           C  
ANISOU  590  CG  LEU A1446     2538   5316   2659     67    117   -149       C  
ATOM    591  CD1 LEU A1446       2.936  -6.371 -10.733  1.00 28.66           C  
ANISOU  591  CD1 LEU A1446     2603   5561   2726     66    105   -250       C  
ATOM    592  CD2 LEU A1446       0.490  -6.118 -10.970  1.00 28.61           C  
ANISOU  592  CD2 LEU A1446     2686   5388   2793     28    124   -132       C  
ATOM    593  N   GLY A1447       1.046  -9.536 -15.193  1.00 26.18           N  
ANISOU  593  N   GLY A1447     2489   4816   2642    -20    117    -59       N  
ATOM    594  CA  GLY A1447       1.145  -9.894 -16.612  1.00 25.55           C  
ANISOU  594  CA  GLY A1447     2451   4659   2599    -60    112    -74       C  
ATOM    595  C   GLY A1447      -0.221  -9.843 -17.286  1.00 26.72           C  
ANISOU  595  C   GLY A1447     2651   4696   2805   -110    103    -31       C  
ATOM    596  O   GLY A1447      -0.341  -9.317 -18.398  1.00 26.46           O  
ANISOU  596  O   GLY A1447     2649   4615   2788   -169    100    -65       O  
ATOM    597  N   ASP A1448      -1.260 -10.275 -16.568  1.00 25.66           N  
ANISOU  597  N   ASP A1448     2521   4528   2699    -85    102     42       N  
ATOM    598  CA  ASP A1448      -2.614 -10.185 -17.155  1.00 26.67           C  
ANISOU  598  CA  ASP A1448     2685   4561   2884   -134     91     81       C  
ATOM    599  C   ASP A1448      -3.051  -8.740 -17.334  1.00 24.43           C  
ANISOU  599  C   ASP A1448     2406   4286   2589   -191     96     48       C  
ATOM    600  O   ASP A1448      -3.715  -8.379 -18.326  1.00 24.34           O  
ANISOU  600  O   ASP A1448     2430   4210   2608   -243     84     43       O  
ATOM    601  CB  ASP A1448      -3.615 -10.862 -16.258  1.00 28.37           C  
ANISOU  601  CB  ASP A1448     2895   4751   3134    -98     96    170       C  
ATOM    602  CG  ASP A1448      -3.439 -12.341 -16.160  1.00 33.50           C  
ANISOU  602  CG  ASP A1448     3554   5362   3811    -48     97    215       C  
ATOM    603  OD1 ASP A1448      -2.931 -12.979 -17.078  1.00 34.68           O  
ANISOU  603  OD1 ASP A1448     3733   5470   3974    -53     83    188       O  
ATOM    604  OD2 ASP A1448      -3.991 -12.886 -15.166  1.00 40.36           O1-
ANISOU  604  OD2 ASP A1448     4408   6230   4695     -4    114    291       O1-
ATOM    605  N   LEU A1449      -2.721  -7.908 -16.350  1.00 22.95           N  
ANISOU  605  N   LEU A1449     2184   4177   2356   -177    111     27       N  
ATOM    606  CA  LEU A1449      -2.977  -6.483 -16.487  1.00 22.43           C  
ANISOU  606  CA  LEU A1449     2126   4118   2277   -228    120    -13       C  
ATOM    607  C   LEU A1449      -2.315  -5.824 -17.683  1.00 22.66           C  
ANISOU  607  C   LEU A1449     2179   4129   2299   -287    124    -81       C  
ATOM    608  O   LEU A1449      -2.899  -5.060 -18.486  1.00 21.60           O  
ANISOU  608  O   LEU A1449     2082   3942   2181   -336    127    -89       O  
ATOM    609  CB  LEU A1449      -2.583  -5.770 -15.194  1.00 23.24           C  
ANISOU  609  CB  LEU A1449     2190   4312   2327   -199    132    -39       C  
ATOM    610  CG  LEU A1449      -2.742  -4.268 -15.212  1.00 23.49           C  
ANISOU  610  CG  LEU A1449     2233   4348   2341   -249    144    -88       C  
ATOM    611  CD1 LEU A1449      -4.254  -3.942 -15.286  1.00 25.99           C  
ANISOU  611  CD1 LEU A1449     2582   4601   2691   -258    146    -27       C  
ATOM    612  CD2 LEU A1449      -2.108  -3.702 -13.954  1.00 24.92           C  
ANISOU  612  CD2 LEU A1449     2375   4626   2468   -217    149   -131       C  
ATOM    613  N   GLU A1450      -1.010  -6.102 -17.800  1.00 22.66           N  
ANISOU  613  N   GLU A1450     2154   4181   2272   -275    128   -130       N  
ATOM    614  CA  GLU A1450      -0.266  -5.696 -18.949  1.00 24.30           C  
ANISOU  614  CA  GLU A1450     2378   4376   2476   -320    138   -186       C  
ATOM    615  C   GLU A1450      -0.909  -6.131 -20.287  1.00 23.29           C  
ANISOU  615  C   GLU A1450     2307   4155   2385   -342    126   -161       C  
ATOM    616  O   GLU A1450      -1.051  -5.317 -21.149  1.00 22.99           O  
ANISOU  616  O   GLU A1450     2301   4084   2348   -389    137   -185       O  
ATOM    617  CB  GLU A1450       1.171  -6.182 -18.870  1.00 24.72           C  
ANISOU  617  CB  GLU A1450     2389   4503   2497   -293    142   -229       C  
ATOM    618  CG  GLU A1450       1.991  -5.640 -20.001  1.00 25.75           C  
ANISOU  618  CG  GLU A1450     2529   4630   2621   -341    162   -286       C  
ATOM    619  CD  GLU A1450       3.506  -5.747 -19.812  1.00 27.58           C  
ANISOU  619  CD  GLU A1450     2701   4957   2818   -327    174   -341       C  
ATOM    620  OE1 GLU A1450       4.049  -5.682 -18.687  1.00 28.72           O  
ANISOU  620  OE1 GLU A1450     2787   5188   2934   -298    169   -362       O  
ATOM    621  OE2 GLU A1450       4.155  -5.836 -20.871  1.00 32.33           O1-
ANISOU  621  OE2 GLU A1450     3313   5549   3419   -344    189   -367       O1-
ATOM    622  N   LYS A1451      -1.313  -7.388 -20.420  1.00 24.17           N  
ANISOU  622  N   LYS A1451     2432   4226   2525   -305    103   -115       N  
ATOM    623  CA  LYS A1451      -1.937  -7.841 -21.635  1.00 25.11           C  
ANISOU  623  CA  LYS A1451     2602   4261   2677   -323     83   -103       C  
ATOM    624  C   LYS A1451      -3.141  -6.977 -22.032  1.00 23.79           C  
ANISOU  624  C   LYS A1451     2465   4044   2528   -365     77    -85       C  
ATOM    625  O   LYS A1451      -3.346  -6.670 -23.203  1.00 24.08           O  
ANISOU  625  O   LYS A1451     2542   4037   2569   -394     72   -104       O  
ATOM    626  CB  LYS A1451      -2.406  -9.266 -21.468  1.00 27.81           C  
ANISOU  626  CB  LYS A1451     2950   4558   3057   -283     58    -51       C  
ATOM    627  CG  LYS A1451      -1.323 -10.337 -21.554  1.00 32.01           C  
ANISOU  627  CG  LYS A1451     3477   5109   3575   -235     58    -67       C  
ATOM    628  CD  LYS A1451      -2.033 -11.688 -21.438  1.00 35.97           C  
ANISOU  628  CD  LYS A1451     3999   5540   4128   -205     35    -10       C  
ATOM    629  CE  LYS A1451      -1.225 -12.765 -20.752  1.00 39.62           C  
ANISOU  629  CE  LYS A1451     4445   6032   4577   -134     44      7       C  
ATOM    630  NZ  LYS A1451      -0.614 -13.606 -21.794  1.00 40.76           N1+
ANISOU  630  NZ  LYS A1451     4629   6136   4723   -115     33    -22       N1+
ATOM    631  N   ASP A1452      -3.996  -6.611 -21.047  1.00 23.06           N  
ANISOU  631  N   ASP A1452     2352   3960   2446   -362     79    -45       N  
ATOM    632  CA  ASP A1452      -5.139  -5.759 -21.336  1.00 21.73           C  
ANISOU  632  CA  ASP A1452     2208   3756   2294   -393     77    -26       C  
ATOM    633  C   ASP A1452      -4.828  -4.351 -21.717  1.00 21.18           C  
ANISOU  633  C   ASP A1452     2157   3698   2190   -429    105    -71       C  
ATOM    634  O   ASP A1452      -5.436  -3.729 -22.626  1.00 20.31           O  
ANISOU  634  O   ASP A1452     2089   3543   2083   -453    105    -73       O  
ATOM    635  CB  ASP A1452      -6.173  -5.736 -20.178  1.00 22.39           C  
ANISOU  635  CB  ASP A1452     2264   3847   2394   -372     77     35       C  
ATOM    636  CG  ASP A1452      -7.472  -6.463 -20.536  1.00 23.65           C  
ANISOU  636  CG  ASP A1452     2430   3944   2610   -375     47     93       C  
ATOM    637  OD1 ASP A1452      -7.570  -7.066 -21.656  1.00 26.32           O  
ANISOU  637  OD1 ASP A1452     2797   4230   2974   -392     20     82       O  
ATOM    638  OD2 ASP A1452      -8.425  -6.391 -19.705  1.00 23.08           O1-
ANISOU  638  OD2 ASP A1452     2333   3878   2557   -362     51    149       O1-
ATOM    639  N   VAL A1453      -3.789  -3.829 -21.115  1.00 22.17           N  
ANISOU  639  N   VAL A1453     2256   3883   2282   -431    131   -115       N  
ATOM    640  CA  VAL A1453      -3.326  -2.508 -21.503  1.00 21.76           C  
ANISOU  640  CA  VAL A1453     2224   3836   2204   -473    164   -164       C  
ATOM    641  C   VAL A1453      -2.704  -2.538 -22.898  1.00 21.75           C  
ANISOU  641  C   VAL A1453     2256   3806   2199   -497    174   -195       C  
ATOM    642  O   VAL A1453      -2.972  -1.634 -23.677  1.00 20.81           O  
ANISOU  642  O   VAL A1453     2181   3650   2076   -526    195   -204       O  
ATOM    643  CB  VAL A1453      -2.343  -1.932 -20.494  1.00 22.56           C  
ANISOU  643  CB  VAL A1453     2282   4011   2277   -478    187   -212       C  
ATOM    644  CG1 VAL A1453      -1.786  -0.600 -20.980  1.00 23.20           C  
ANISOU  644  CG1 VAL A1453     2384   4084   2343   -534    225   -267       C  
ATOM    645  CG2 VAL A1453      -2.997  -1.739 -19.143  1.00 22.48           C  
ANISOU  645  CG2 VAL A1453     2248   4030   2261   -449    181   -185       C  
ATOM    646  N   MET A1454      -1.936  -3.581 -23.213  1.00 21.94           N  
ANISOU  646  N   MET A1454     2265   3846   2223   -475    161   -206       N  
ATOM    647  CA  MET A1454      -1.326  -3.715 -24.573  1.00 23.56           C  
ANISOU  647  CA  MET A1454     2503   4031   2419   -486    171   -232       C  
ATOM    648  C   MET A1454      -2.420  -3.915 -25.610  1.00 22.79           C  
ANISOU  648  C   MET A1454     2461   3860   2338   -483    145   -202       C  
ATOM    649  O   MET A1454      -2.339  -3.357 -26.708  1.00 22.53           O  
ANISOU  649  O   MET A1454     2471   3801   2288   -500    164   -219       O  
ATOM    650  CB  MET A1454      -0.297  -4.851 -24.578  1.00 24.96           C  
ANISOU  650  CB  MET A1454     2649   4244   2586   -450    162   -249       C  
ATOM    651  CG  MET A1454       0.876  -4.542 -23.679  1.00 26.86           C  
ANISOU  651  CG  MET A1454     2829   4571   2804   -452    187   -288       C  
ATOM    652  SD  MET A1454       1.716  -2.961 -24.021  1.00 29.66           S  
ANISOU  652  SD  MET A1454     3178   4952   3140   -519    244   -347       S  
ATOM    653  CE  MET A1454       2.224  -2.380 -22.397  1.00 33.18           C  
ANISOU  653  CE  MET A1454     3552   5481   3573   -528    249   -380       C  
ATOM    654  N   LEU A1455      -3.482  -4.665 -25.242  1.00 22.44           N  
ANISOU  654  N   LEU A1455     2415   3786   2325   -462    104   -157       N  
ATOM    655  CA  LEU A1455      -4.644  -4.782 -26.101  1.00 21.29           C  
ANISOU  655  CA  LEU A1455     2311   3579   2199   -465     73   -132       C  
ATOM    656  C   LEU A1455      -5.282  -3.394 -26.358  1.00 20.34           C  
ANISOU  656  C   LEU A1455     2218   3445   2063   -489     96   -127       C  
ATOM    657  O   LEU A1455      -5.615  -3.069 -27.474  1.00 19.94           O  
ANISOU  657  O   LEU A1455     2214   3362   1999   -491     93   -133       O  
ATOM    658  CB  LEU A1455      -5.682  -5.725 -25.462  1.00 21.80           C  
ANISOU  658  CB  LEU A1455     2352   3620   2309   -448     31    -82       C  
ATOM    659  CG  LEU A1455      -6.984  -5.877 -26.256  1.00 23.03           C  
ANISOU  659  CG  LEU A1455     2536   3721   2492   -454    -10    -58       C  
ATOM    660  CD1 LEU A1455      -6.719  -6.411 -27.643  1.00 23.44           C  
ANISOU  660  CD1 LEU A1455     2631   3737   2535   -449    -34    -92       C  
ATOM    661  CD2 LEU A1455      -7.870  -6.768 -25.414  1.00 24.75           C  
ANISOU  661  CD2 LEU A1455     2717   3921   2764   -446    -38     -6       C  
ATOM    662  N   LEU A1456      -5.589  -2.624 -25.314  1.00 19.75           N  
ANISOU  662  N   LEU A1456     2122   3395   1988   -497    117   -113       N  
ATOM    663  CA  LEU A1456      -6.185  -1.318 -25.510  1.00 20.33           C  
ANISOU  663  CA  LEU A1456     2228   3449   2045   -512    142   -107       C  
ATOM    664  C   LEU A1456      -5.376  -0.486 -26.564  1.00 22.08           C  
ANISOU  664  C   LEU A1456     2493   3659   2235   -534    185   -147       C  
ATOM    665  O   LEU A1456      -5.932   0.072 -27.534  1.00 21.18           O  
ANISOU  665  O   LEU A1456     2431   3507   2107   -532    191   -136       O  
ATOM    666  CB  LEU A1456      -6.360  -0.595 -24.180  1.00 22.72           C  
ANISOU  666  CB  LEU A1456     2503   3783   2347   -514    164   -100       C  
ATOM    667  CG  LEU A1456      -7.014   0.798 -24.110  1.00 23.46           C  
ANISOU  667  CG  LEU A1456     2631   3857   2424   -523    195    -93       C  
ATOM    668  CD1 LEU A1456      -7.362   1.007 -22.613  1.00 23.52           C  
ANISOU  668  CD1 LEU A1456     2600   3900   2434   -507    197    -76       C  
ATOM    669  CD2 LEU A1456      -6.098   1.897 -24.645  1.00 25.26           C  
ANISOU  669  CD2 LEU A1456     2896   4075   2625   -558    247   -140       C  
ATOM    670  N   CYS A1457      -4.070  -0.451 -26.356  1.00 21.11           N  
ANISOU  670  N   CYS A1457     2348   3571   2099   -552    215   -188       N  
ATOM    671  CA  CYS A1457      -3.212   0.313 -27.240  1.00 22.45           C  
ANISOU  671  CA  CYS A1457     2550   3734   2246   -579    265   -222       C  
ATOM    672  C   CYS A1457      -3.211  -0.295 -28.644  1.00 21.99           C  
ANISOU  672  C   CYS A1457     2532   3650   2173   -556    249   -219       C  
ATOM    673  O   CYS A1457      -3.314   0.430 -29.633  1.00 22.39           O  
ANISOU  673  O   CYS A1457     2636   3670   2201   -559    279   -216       O  
ATOM    674  CB  CYS A1457      -1.818   0.372 -26.624  1.00 23.40           C  
ANISOU  674  CB  CYS A1457     2620   3910   2360   -603    295   -268       C  
ATOM    675  SG  CYS A1457      -1.736   1.267 -25.071  1.00 25.43           S  
ANISOU  675  SG  CYS A1457     2836   4202   2622   -629    313   -289       S  
ATOM    676  N   HIS A1458      -3.154  -1.619 -28.753  1.00 22.36           N  
ANISOU  676  N   HIS A1458     2560   3703   2232   -527    203   -216       N  
ATOM    677  CA  HIS A1458      -3.255  -2.278 -30.049  1.00 22.83           C  
ANISOU  677  CA  HIS A1458     2662   3735   2276   -500    178   -219       C  
ATOM    678  C   HIS A1458      -4.541  -1.986 -30.805  1.00 23.74           C  
ANISOU  678  C   HIS A1458     2826   3806   2387   -485    151   -192       C  
ATOM    679  O   HIS A1458      -4.584  -1.682 -31.983  1.00 22.75           O  
ANISOU  679  O   HIS A1458     2753   3661   2228   -469    160   -197       O  
ATOM    680  CB  HIS A1458      -3.129  -3.774 -29.875  1.00 22.66           C  
ANISOU  680  CB  HIS A1458     2616   3718   2276   -471    129   -221       C  
ATOM    681  CG  HIS A1458      -3.206  -4.527 -31.138  1.00 24.31           C  
ANISOU  681  CG  HIS A1458     2868   3897   2470   -440     97   -233       C  
ATOM    682  CD2 HIS A1458      -3.968  -5.571 -31.497  1.00 25.40           C  
ANISOU  682  CD2 HIS A1458     3022   3998   2630   -417     34   -227       C  
ATOM    683  ND1 HIS A1458      -2.427  -4.210 -32.238  1.00 26.16           N  
ANISOU  683  ND1 HIS A1458     3141   4139   2660   -429    132   -259       N  
ATOM    684  CE1 HIS A1458      -2.688  -5.053 -33.211  1.00 26.93           C  
ANISOU  684  CE1 HIS A1458     3277   4209   2746   -393     89   -270       C  
ATOM    685  NE2 HIS A1458      -3.617  -5.903 -32.796  1.00 27.30           N  
ANISOU  685  NE2 HIS A1458     3310   4225   2835   -388     27   -254       N  
ATOM    686  N   ASN A1459      -5.638  -1.986 -30.085  1.00 20.72           N  
ANISOU  686  N   ASN A1459     2424   3412   2033   -486    118   -159       N  
ATOM    687  CA  ASN A1459      -6.899  -1.596 -30.669  1.00 21.50           C  
ANISOU  687  CA  ASN A1459     2558   3480   2128   -471     93   -133       C  
ATOM    688  C   ASN A1459      -6.949  -0.149 -31.161  1.00 21.65           C  
ANISOU  688  C   ASN A1459     2626   3490   2110   -475    148   -127       C  
ATOM    689  O   ASN A1459      -7.468   0.147 -32.253  1.00 21.89           O  
ANISOU  689  O   ASN A1459     2707   3498   2109   -449    140   -120       O  
ATOM    690  CB  ASN A1459      -8.059  -1.864 -29.695  1.00 21.05           C  
ANISOU  690  CB  ASN A1459     2460   3421   2113   -472     55    -93       C  
ATOM    691  CG  ASN A1459      -8.312  -3.338 -29.430  1.00 21.73           C  
ANISOU  691  CG  ASN A1459     2509   3502   2245   -466     -3    -86       C  
ATOM    692  ND2 ASN A1459      -8.992  -3.604 -28.295  1.00 20.58           N  
ANISOU  692  ND2 ASN A1459     2316   3363   2140   -471    -17    -49       N  
ATOM    693  OD1 ASN A1459      -7.921  -4.224 -30.190  1.00 23.13           O  
ANISOU  693  OD1 ASN A1459     2704   3663   2420   -454    -31   -112       O  
ATOM    694  N   ALA A1460      -6.320   0.761 -30.433  1.00 22.53           N  
ANISOU  694  N   ALA A1460     2728   3612   2218   -505    206   -136       N  
ATOM    695  CA  ALA A1460      -6.231   2.137 -30.823  1.00 22.46           C  
ANISOU  695  CA  ALA A1460     2768   3583   2181   -514    268   -133       C  
ATOM    696  C   ALA A1460      -5.369   2.279 -32.122  1.00 22.69           C  
ANISOU  696  C   ALA A1460     2844   3603   2172   -508    307   -152       C  
ATOM    697  O   ALA A1460      -5.697   3.059 -32.987  1.00 23.16           O  
ANISOU  697  O   ALA A1460     2963   3635   2199   -489    337   -134       O  
ATOM    698  CB  ALA A1460      -5.621   2.985 -29.698  1.00 23.18           C  
ANISOU  698  CB  ALA A1460     2835   3686   2285   -556    320   -150       C  
ATOM    699  N   GLN A1461      -4.334   1.467 -32.222  1.00 22.76           N  
ANISOU  699  N   GLN A1461     2824   3638   2184   -516    305   -183       N  
ATOM    700  CA  GLN A1461      -3.452   1.500 -33.395  1.00 23.99           C  
ANISOU  700  CA  GLN A1461     3015   3795   2304   -505    344   -199       C  
ATOM    701  C   GLN A1461      -4.139   0.885 -34.604  1.00 24.02           C  
ANISOU  701  C   GLN A1461     3066   3783   2276   -450    296   -188       C  
ATOM    702  O   GLN A1461      -3.915   1.294 -35.759  1.00 25.88           O  
ANISOU  702  O   GLN A1461     3357   4008   2466   -423    331   -185       O  
ATOM    703  CB  GLN A1461      -2.085   0.844 -33.081  1.00 24.42           C  
ANISOU  703  CB  GLN A1461     3017   3892   2367   -524    360   -235       C  
ATOM    704  CG  GLN A1461      -1.192   1.722 -32.210  1.00 24.65           C  
ANISOU  704  CG  GLN A1461     3007   3943   2414   -582    422   -255       C  
ATOM    705  CD  GLN A1461      -0.168   0.921 -31.467  1.00 26.19           C  
ANISOU  705  CD  GLN A1461     3130   4194   2627   -595    412   -289       C  
ATOM    706  NE2 GLN A1461       0.009   1.240 -30.163  1.00 27.19           N  
ANISOU  706  NE2 GLN A1461     3203   4347   2779   -629    414   -305       N  
ATOM    707  OE1 GLN A1461       0.523   0.079 -32.051  1.00 29.95           O  
ANISOU  707  OE1 GLN A1461     3596   4695   3086   -568    405   -304       O  
ATOM    708  N   THR A1462      -4.983  -0.135 -34.345  1.00 23.20           N  
ANISOU  708  N   THR A1462     2938   3678   2196   -430    214   -185       N  
ATOM    709  CA  THR A1462      -5.757  -0.778 -35.359  1.00 24.35           C  
ANISOU  709  CA  THR A1462     3119   3809   2321   -384    154   -184       C  
ATOM    710  C   THR A1462      -6.817   0.191 -35.919  1.00 24.51           C  
ANISOU  710  C   THR A1462     3188   3811   2312   -359    158   -153       C  
ATOM    711  O   THR A1462      -6.933   0.318 -37.140  1.00 25.73           O  
ANISOU  711  O   THR A1462     3399   3961   2414   -314    157   -156       O  
ATOM    712  CB  THR A1462      -6.399  -2.053 -34.838  1.00 24.50           C  
ANISOU  712  CB  THR A1462     3096   3825   2389   -383     71   -189       C  
ATOM    713  CG2 THR A1462      -7.244  -2.766 -35.915  1.00 25.92           C  
ANISOU  713  CG2 THR A1462     3309   3987   2552   -341     -2   -200       C  
ATOM    714  OG1 THR A1462      -5.399  -2.947 -34.355  1.00 25.44           O  
ANISOU  714  OG1 THR A1462     3176   3959   2527   -394     71   -213       O  
ATOM    715  N   PHE A1463      -7.612   0.843 -35.067  1.00 24.89           N  
ANISOU  715  N   PHE A1463     3218   3852   2385   -377    160   -124       N  
ATOM    716  CA  PHE A1463      -8.713   1.695 -35.548  1.00 25.52           C  
ANISOU  716  CA  PHE A1463     3340   3919   2437   -342    158    -91       C  
ATOM    717  C   PHE A1463      -8.387   3.073 -36.120  1.00 26.90           C  
ANISOU  717  C   PHE A1463     3582   4076   2564   -329    243    -72       C  
ATOM    718  O   PHE A1463      -9.008   3.567 -37.131  1.00 27.29           O  
ANISOU  718  O   PHE A1463     3688   4117   2562   -274    244    -52       O  
ATOM    719  CB  PHE A1463      -9.755   1.904 -34.417  1.00 25.12           C  
ANISOU  719  CB  PHE A1463     3245   3869   2428   -356    132    -61       C  
ATOM    720  CG  PHE A1463     -10.952   2.681 -34.864  1.00 25.41           C  
ANISOU  720  CG  PHE A1463     3317   3901   2436   -313    124    -27       C  
ATOM    721  CD1 PHE A1463     -11.930   2.055 -35.638  1.00 26.68           C  
ANISOU  721  CD1 PHE A1463     3475   4074   2584   -272     47    -26       C  
ATOM    722  CD2 PHE A1463     -11.147   3.999 -34.506  1.00 26.31           C  
ANISOU  722  CD2 PHE A1463     3461   3999   2534   -309    187      2       C  
ATOM    723  CE1 PHE A1463     -13.061   2.757 -36.056  1.00 26.80           C  
ANISOU  723  CE1 PHE A1463     3516   4096   2568   -223     34      6       C  
ATOM    724  CE2 PHE A1463     -12.293   4.678 -34.900  1.00 27.11           C  
ANISOU  724  CE2 PHE A1463     3595   4100   2605   -257    177     37       C  
ATOM    725  CZ  PHE A1463     -13.246   4.069 -35.676  1.00 27.75           C  
ANISOU  725  CZ  PHE A1463     3668   4204   2669   -213    102     42       C  
ATOM    726  N   ASN A1464      -7.395   3.681 -35.501  1.00 26.56           N  
ANISOU  726  N   ASN A1464     3530   4025   2535   -376    316    -81       N  
ATOM    727  CA  ASN A1464      -7.017   5.035 -35.780  1.00 26.19           C  
ANISOU  727  CA  ASN A1464     3538   3950   2464   -382    407    -64       C  
ATOM    728  C   ASN A1464      -5.892   5.108 -36.796  1.00 25.95           C  
ANISOU  728  C   ASN A1464     3544   3917   2396   -378    465    -76       C  
ATOM    729  O   ASN A1464      -5.068   4.190 -36.899  1.00 24.61           O  
ANISOU  729  O   ASN A1464     3340   3776   2235   -390    448   -107       O  
ATOM    730  CB  ASN A1464      -6.677   5.758 -34.499  1.00 27.04           C  
ANISOU  730  CB  ASN A1464     3616   4046   2612   -441    451    -70       C  
ATOM    731  CG  ASN A1464      -7.879   5.830 -33.577  1.00 27.86           C  
ANISOU  731  CG  ASN A1464     3694   4150   2739   -431    405    -47       C  
ATOM    732  ND2 ASN A1464      -7.916   5.003 -32.576  1.00 26.96           N  
ANISOU  732  ND2 ASN A1464     3509   4065   2666   -453    355    -63       N  
ATOM    733  OD1 ASN A1464      -8.777   6.599 -33.823  1.00 29.06           O  
ANISOU  733  OD1 ASN A1464     3891   4281   2869   -394    415    -13       O  
ATOM    734  N   LEU A1465      -5.897   6.173 -37.555  1.00 28.02           N  
ANISOU  734  N   LEU A1465     3878   4148   2618   -355    535    -46       N  
ATOM    735  CA  LEU A1465      -4.920   6.305 -38.646  1.00 31.61           C  
ANISOU  735  CA  LEU A1465     4374   4602   3031   -340    599    -47       C  
ATOM    736  C   LEU A1465      -3.535   6.352 -38.109  1.00 29.74           C  
ANISOU  736  C   LEU A1465     4091   4373   2834   -412    658    -76       C  
ATOM    737  O   LEU A1465      -3.215   7.039 -37.134  1.00 28.51           O  
ANISOU  737  O   LEU A1465     3909   4199   2722   -477    699    -85       O  
ATOM    738  CB  LEU A1465      -5.165   7.535 -39.557  1.00 33.28           C  
ANISOU  738  CB  LEU A1465     4678   4773   3192   -297    678      2       C  
ATOM    739  CG  LEU A1465      -6.444   7.504 -40.394  1.00 35.89           C  
ANISOU  739  CG  LEU A1465     5062   5108   3465   -205    625     32       C  
ATOM    740  CD1 LEU A1465      -6.618   8.866 -41.057  1.00 38.03           C  
ANISOU  740  CD1 LEU A1465     5425   5335   3690   -166    718     86       C  
ATOM    741  CD2 LEU A1465      -6.362   6.372 -41.425  1.00 36.66           C  
ANISOU  741  CD2 LEU A1465     5162   5249   3514   -148    563     11       C  
ATOM    742  N   GLU A1466      -2.662   5.652 -38.834  1.00 30.73           N  
ANISOU  742  N   GLU A1466     4209   4529   2935   -397    665    -94       N  
ATOM    743  CA  GLU A1466      -1.253   5.683 -38.499  1.00 29.93           C  
ANISOU  743  CA  GLU A1466     4060   4447   2863   -459    726   -121       C  
ATOM    744  C   GLU A1466      -0.822   7.130 -38.566  1.00 32.36           C  
ANISOU  744  C   GLU A1466     4405   4708   3179   -502    839    -97       C  
ATOM    745  O   GLU A1466      -1.179   7.853 -39.511  1.00 33.59           O  
ANISOU  745  O   GLU A1466     4643   4828   3291   -458    890    -54       O  
ATOM    746  CB  GLU A1466      -0.504   4.811 -39.513  1.00 30.16           C  
ANISOU  746  CB  GLU A1466     4092   4515   2850   -415    726   -133       C  
ATOM    747  CG  GLU A1466       0.960   4.677 -39.301  1.00 30.89           C  
ANISOU  747  CG  GLU A1466     4127   4643   2966   -465    783   -160       C  
ATOM    748  CD  GLU A1466       1.617   4.064 -40.497  1.00 32.03           C  
ANISOU  748  CD  GLU A1466     4294   4819   3056   -406    802   -159       C  
ATOM    749  OE1 GLU A1466       1.063   3.019 -40.941  1.00 32.06           O  
ANISOU  749  OE1 GLU A1466     4314   4838   3027   -340    718   -172       O  
ATOM    750  OE2 GLU A1466       2.661   4.591 -40.937  1.00 31.60           O1-
ANISOU  750  OE2 GLU A1466     4238   4774   2994   -428    898   -150       O1-
ATOM    751  N   GLY A1467      -0.098   7.563 -37.570  1.00 32.59           N  
ANISOU  751  N   GLY A1467     4380   4736   3264   -585    876   -125       N  
ATOM    752  CA  GLY A1467       0.289   8.935 -37.484  1.00 35.27           C  
ANISOU  752  CA  GLY A1467     4752   5022   3625   -639    978   -111       C  
ATOM    753  C   GLY A1467      -0.664   9.935 -36.896  1.00 35.69           C  
ANISOU  753  C   GLY A1467     4851   5014   3693   -649    985    -92       C  
ATOM    754  O   GLY A1467      -0.245  11.039 -36.661  1.00 37.50           O  
ANISOU  754  O   GLY A1467     5101   5194   3953   -706   1069    -92       O  
ATOM    755  N   SER A1468      -1.919   9.572 -36.589  1.00 33.89           N  
ANISOU  755  N   SER A1468     4632   4790   3452   -598    902    -80       N  
ATOM    756  CA  SER A1468      -2.825  10.487 -35.873  1.00 33.05           C  
ANISOU  756  CA  SER A1468     4559   4636   3363   -602    906    -65       C  
ATOM    757  C   SER A1468      -2.366  10.638 -34.423  1.00 33.17           C  
ANISOU  757  C   SER A1468     4505   4659   3436   -682    899   -115       C  
ATOM    758  O   SER A1468      -1.556   9.827 -33.945  1.00 32.44           O  
ANISOU  758  O   SER A1468     4332   4624   3369   -718    868   -159       O  
ATOM    759  CB  SER A1468      -4.265   9.980 -35.927  1.00 33.91           C  
ANISOU  759  CB  SER A1468     4682   4759   3441   -525    816    -37       C  
ATOM    760  OG  SER A1468      -4.350   8.696 -35.320  1.00 31.75           O  
ANISOU  760  OG  SER A1468     4329   4546   3189   -528    722    -68       O  
ATOM    761  N   GLN A1469      -2.850  11.664 -33.741  1.00 33.99           N  
ANISOU  761  N   GLN A1469     4642   4713   3560   -701    927   -112       N  
ATOM    762  CA  GLN A1469      -2.442  11.917 -32.334  1.00 35.04           C  
ANISOU  762  CA  GLN A1469     4714   4853   3743   -773    921   -166       C  
ATOM    763  C   GLN A1469      -2.847  10.755 -31.415  1.00 31.50           C  
ANISOU  763  C   GLN A1469     4188   4477   3302   -753    817   -186       C  
ATOM    764  O   GLN A1469      -2.066  10.287 -30.570  1.00 31.66           O  
ANISOU  764  O   GLN A1469     4129   4546   3351   -800    795   -237       O  
ATOM    765  CB  GLN A1469      -3.006  13.224 -31.776  1.00 37.64           C  
ANISOU  765  CB  GLN A1469     5105   5111   4085   -786    966   -160       C  
ATOM    766  CG  GLN A1469      -2.274  13.683 -30.507  1.00 41.54           C  
ANISOU  766  CG  GLN A1469     5548   5604   4630   -870    980   -228       C  
ATOM    767  CD  GLN A1469      -0.736  13.831 -30.677  1.00 44.23           C  
ANISOU  767  CD  GLN A1469     5845   5953   5007   -959   1041   -275       C  
ATOM    768  NE2 GLN A1469      -0.303  14.936 -31.299  1.00 46.22           N  
ANISOU  768  NE2 GLN A1469     6161   6125   5274  -1000   1143   -263       N  
ATOM    769  OE1 GLN A1469       0.049  12.936 -30.293  1.00 44.97           O  
ANISOU  769  OE1 GLN A1469     5847   6126   5114   -986    999   -317       O  
ATOM    770  N   ILE A1470      -4.058  10.281 -31.633  1.00 31.96           N  
ANISOU  770  N   ILE A1470     4265   4544   3333   -680    756   -145       N  
ATOM    771  CA  ILE A1470      -4.552   9.086 -30.906  1.00 30.74           C  
ANISOU  771  CA  ILE A1470     4041   4450   3187   -657    660   -152       C  
ATOM    772  C   ILE A1470      -3.669   7.859 -31.137  1.00 29.18           C  
ANISOU  772  C   ILE A1470     3782   4309   2995   -667    627   -179       C  
ATOM    773  O   ILE A1470      -3.289   7.162 -30.173  1.00 27.91           O  
ANISOU  773  O   ILE A1470     3548   4197   2859   -688    587   -211       O  
ATOM    774  CB  ILE A1470      -6.046   8.855 -31.225  1.00 32.02           C  
ANISOU  774  CB  ILE A1470     4233   4606   3325   -583    607   -101       C  
ATOM    775  CG1 ILE A1470      -6.639   7.802 -30.299  1.00 32.47           C  
ANISOU  775  CG1 ILE A1470     4218   4713   3403   -568    522   -102       C  
ATOM    776  CG2 ILE A1470      -6.227   8.498 -32.676  1.00 32.70           C  
ANISOU  776  CG2 ILE A1470     4364   4688   3371   -534    601    -73       C  
ATOM    777  CD1 ILE A1470      -8.165   7.821 -30.373  1.00 33.27           C  
ANISOU  777  CD1 ILE A1470     4341   4810   3490   -506    477    -53       C  
ATOM    778  N   TYR A1471      -3.234   7.617 -32.368  1.00 27.21           N  
ANISOU  778  N   TYR A1471     3561   4056   2718   -649    650   -168       N  
ATOM    779  CA  TYR A1471      -2.313   6.486 -32.633  1.00 27.07           C  
ANISOU  779  CA  TYR A1471     3491   4091   2702   -653    625   -195       C  
ATOM    780  C   TYR A1471      -1.017   6.702 -31.846  1.00 27.38           C  
ANISOU  780  C   TYR A1471     3468   4159   2774   -724    665   -245       C  
ATOM    781  O   TYR A1471      -0.491   5.789 -31.161  1.00 27.30           O  
ANISOU  781  O   TYR A1471     3384   4207   2780   -732    623   -276       O  
ATOM    782  CB  TYR A1471      -2.056   6.403 -34.147  1.00 27.65           C  
ANISOU  782  CB  TYR A1471     3618   4151   2733   -616    657   -174       C  
ATOM    783  CG  TYR A1471      -1.266   5.200 -34.679  1.00 28.70           C  
ANISOU  783  CG  TYR A1471     3715   4333   2853   -598    630   -195       C  
ATOM    784  CD1 TYR A1471       0.154   5.169 -34.683  1.00 30.48           C  
ANISOU  784  CD1 TYR A1471     3899   4592   3090   -640    683   -227       C  
ATOM    785  CD2 TYR A1471      -1.898   4.184 -35.301  1.00 28.00           C  
ANISOU  785  CD2 TYR A1471     3640   4257   2739   -536    560   -185       C  
ATOM    786  CE1 TYR A1471       0.830   4.089 -35.281  1.00 30.60           C  
ANISOU  786  CE1 TYR A1471     3890   4651   3085   -609    663   -241       C  
ATOM    787  CE2 TYR A1471      -1.216   3.085 -35.866  1.00 29.73           C  
ANISOU  787  CE2 TYR A1471     3841   4512   2942   -510    536   -206       C  
ATOM    788  CZ  TYR A1471       0.145   3.057 -35.859  1.00 30.61           C  
ANISOU  788  CZ  TYR A1471     3915   4655   3058   -542    590   -232       C  
ATOM    789  OH  TYR A1471       0.745   1.933 -36.410  1.00 33.25           O  
ANISOU  789  OH  TYR A1471     4233   5028   3373   -504    563   -251       O  
ATOM    790  N   GLU A1472      -0.444   7.894 -31.979  1.00 30.43           N  
ANISOU  790  N   GLU A1472     3882   4508   3171   -774    750   -254       N  
ATOM    791  CA  GLU A1472       0.835   8.185 -31.343  1.00 30.69           C  
ANISOU  791  CA  GLU A1472     3851   4570   3237   -849    792   -307       C  
ATOM    792  C   GLU A1472       0.789   8.122 -29.820  1.00 29.89           C  
ANISOU  792  C   GLU A1472     3687   4502   3165   -877    747   -348       C  
ATOM    793  O   GLU A1472       1.707   7.583 -29.209  1.00 28.17           O  
ANISOU  793  O   GLU A1472     3388   4350   2963   -905    730   -393       O  
ATOM    794  CB  GLU A1472       1.349   9.553 -31.804  1.00 34.06           C  
ANISOU  794  CB  GLU A1472     4326   4935   3679   -905    895   -306       C  
ATOM    795  CG  GLU A1472       1.572   9.653 -33.320  1.00 36.89           C  
ANISOU  795  CG  GLU A1472     4744   5265   4003   -875    954   -263       C  
ATOM    796  CD  GLU A1472       2.634   8.728 -33.824  1.00 40.11           C  
ANISOU  796  CD  GLU A1472     5096   5741   4403   -872    954   -280       C  
ATOM    797  OE1 GLU A1472       3.632   8.471 -33.087  1.00 43.18           O  
ANISOU  797  OE1 GLU A1472     5395   6185   4824   -927    952   -331       O  
ATOM    798  OE2 GLU A1472       2.489   8.266 -34.966  1.00 44.73           O1-
ANISOU  798  OE2 GLU A1472     5723   6328   4944   -811    957   -244       O1-
ATOM    799  N   ASP A1473      -0.306   8.624 -29.247  1.00 28.83           N  
ANISOU  799  N   ASP A1473     3591   4332   3033   -859    727   -330       N  
ATOM    800  CA  ASP A1473      -0.580   8.597 -27.798  1.00 28.91           C  
ANISOU  800  CA  ASP A1473     3554   4371   3058   -867    682   -359       C  
ATOM    801  C   ASP A1473      -0.621   7.191 -27.259  1.00 27.64           C  
ANISOU  801  C   ASP A1473     3323   4285   2893   -828    603   -360       C  
ATOM    802  O   ASP A1473      -0.045   6.922 -26.228  1.00 26.91           O  
ANISOU  802  O   ASP A1473     3163   4248   2813   -848    582   -403       O  
ATOM    803  CB  ASP A1473      -1.879   9.298 -27.439  1.00 29.06           C  
ANISOU  803  CB  ASP A1473     3632   4338   3070   -836    675   -326       C  
ATOM    804  CG  ASP A1473      -1.832  10.804 -27.627  1.00 32.00           C  
ANISOU  804  CG  ASP A1473     4073   4633   3451   -876    755   -333       C  
ATOM    805  OD1 ASP A1473      -0.723  11.390 -27.853  1.00 31.25           O  
ANISOU  805  OD1 ASP A1473     3972   4522   3378   -944    819   -371       O  
ATOM    806  OD2 ASP A1473      -2.893  11.443 -27.573  1.00 31.45           O1-
ANISOU  806  OD2 ASP A1473     4067   4512   3368   -840    760   -298       O1-
ATOM    807  N   SER A1474      -1.280   6.282 -27.980  1.00 25.70           N  
ANISOU  807  N   SER A1474     3096   4037   2629   -771    561   -315       N  
ATOM    808  CA  SER A1474      -1.279   4.868 -27.606  1.00 25.30           C  
ANISOU  808  CA  SER A1474     2987   4043   2579   -735    492   -312       C  
ATOM    809  C   SER A1474       0.067   4.172 -27.534  1.00 26.40           C  
ANISOU  809  C   SER A1474     3062   4243   2721   -753    496   -353       C  
ATOM    810  O   SER A1474       0.309   3.344 -26.660  1.00 26.12           O  
ANISOU  810  O   SER A1474     2966   4265   2694   -737    453   -368       O  
ATOM    811  CB  SER A1474      -2.279   4.079 -28.496  1.00 24.65           C  
ANISOU  811  CB  SER A1474     2945   3937   2484   -677    447   -263       C  
ATOM    812  OG  SER A1474      -1.727   3.808 -29.721  1.00 24.36           O  
ANISOU  812  OG  SER A1474     2932   3893   2428   -669    468   -264       O  
ATOM    813  N   ILE A1475       0.983   4.566 -28.422  1.00 26.21           N  
ANISOU  813  N   ILE A1475     3050   4215   2693   -783    553   -371       N  
ATOM    814  CA  ILE A1475       2.340   4.071 -28.347  1.00 26.89           C  
ANISOU  814  CA  ILE A1475     3068   4365   2781   -804    565   -412       C  
ATOM    815  C   ILE A1475       2.988   4.518 -27.057  1.00 26.37           C  
ANISOU  815  C   ILE A1475     2934   4348   2736   -851    570   -465       C  
ATOM    816  O   ILE A1475       3.629   3.693 -26.360  1.00 27.46           O  
ANISOU  816  O   ILE A1475     2999   4561   2871   -837    535   -492       O  
ATOM    817  CB  ILE A1475       3.130   4.474 -29.605  1.00 28.21           C  
ANISOU  817  CB  ILE A1475     3264   4516   2939   -826    634   -412       C  
ATOM    818  CG1 ILE A1475       2.501   3.821 -30.854  1.00 28.32           C  
ANISOU  818  CG1 ILE A1475     3340   4499   2922   -761    615   -366       C  
ATOM    819  CG2 ILE A1475       4.619   4.085 -29.425  1.00 29.28           C  
ANISOU  819  CG2 ILE A1475     3314   4730   3080   -853    655   -459       C  
ATOM    820  CD1 ILE A1475       2.960   4.363 -32.192  1.00 28.82           C  
ANISOU  820  CD1 ILE A1475     3454   4532   2962   -766    687   -350       C  
ATOM    821  N   VAL A1476       2.849   5.790 -26.701  1.00 24.76           N  
ANISOU  821  N   VAL A1476     2755   4103   2549   -903    610   -483       N  
ATOM    822  CA  VAL A1476       3.461   6.337 -25.520  1.00 27.49           C  
ANISOU  822  CA  VAL A1476     3042   4491   2913   -952    614   -544       C  
ATOM    823  C   VAL A1476       2.881   5.664 -24.281  1.00 27.74           C  
ANISOU  823  C   VAL A1476     3036   4568   2932   -904    542   -544       C  
ATOM    824  O   VAL A1476       3.614   5.287 -23.355  1.00 27.21           O  
ANISOU  824  O   VAL A1476     2892   4582   2864   -907    517   -589       O  
ATOM    825  CB  VAL A1476       3.319   7.878 -25.463  1.00 29.29           C  
ANISOU  825  CB  VAL A1476     3319   4646   3161  -1016    674   -565       C  
ATOM    826  CG1 VAL A1476       3.916   8.471 -24.164  1.00 30.69           C  
ANISOU  826  CG1 VAL A1476     3436   4866   3357  -1069    669   -642       C  
ATOM    827  CG2 VAL A1476       4.048   8.506 -26.654  1.00 30.83           C  
ANISOU  827  CG2 VAL A1476     3543   4799   3371  -1067    755   -563       C  
ATOM    828  N   LEU A1477       1.547   5.467 -24.255  1.00 25.94           N  
ANISOU  828  N   LEU A1477     2861   4297   2697   -853    510   -488       N  
ATOM    829  CA  LEU A1477       1.001   4.856 -23.058  1.00 26.63           C  
ANISOU  829  CA  LEU A1477     2914   4427   2776   -807    453   -479       C  
ATOM    830  C   LEU A1477       1.498   3.423 -22.870  1.00 26.41           C  
ANISOU  830  C   LEU A1477     2824   4471   2739   -763    408   -474       C  
ATOM    831  O   LEU A1477       1.570   2.980 -21.669  1.00 26.24           O  
ANISOU  831  O   LEU A1477     2749   4510   2707   -735    372   -487       O  
ATOM    832  CB  LEU A1477      -0.543   4.931 -23.066  1.00 26.39           C  
ANISOU  832  CB  LEU A1477     2943   4340   2742   -764    431   -417       C  
ATOM    833  CG  LEU A1477      -1.054   6.354 -22.960  1.00 27.94           C  
ANISOU  833  CG  LEU A1477     3196   4477   2941   -793    471   -425       C  
ATOM    834  CD1 LEU A1477      -2.563   6.368 -23.211  1.00 29.93           C  
ANISOU  834  CD1 LEU A1477     3505   4679   3188   -743    452   -356       C  
ATOM    835  CD2 LEU A1477      -0.758   7.055 -21.646  1.00 29.72           C  
ANISOU  835  CD2 LEU A1477     3391   4734   3166   -817    473   -480       C  
ATOM    836  N   GLN A1478       1.887   2.733 -23.927  1.00 26.87           N  
ANISOU  836  N   GLN A1478     2889   4524   2794   -751    413   -459       N  
ATOM    837  CA  GLN A1478       2.563   1.423 -23.775  1.00 27.74           C  
ANISOU  837  CA  GLN A1478     2943   4700   2896   -710    380   -461       C  
ATOM    838  C   GLN A1478       3.835   1.532 -22.884  1.00 29.17           C  
ANISOU  838  C   GLN A1478     3038   4975   3070   -732    386   -526       C  
ATOM    839  O   GLN A1478       4.062   0.721 -21.993  1.00 27.36           O  
ANISOU  839  O   GLN A1478     2756   4810   2827   -687    348   -529       O  
ATOM    840  CB  GLN A1478       2.951   0.797 -25.100  1.00 30.48           C  
ANISOU  840  CB  GLN A1478     3312   5030   3236   -696    391   -447       C  
ATOM    841  CG  GLN A1478       1.810   0.503 -26.021  1.00 32.33           C  
ANISOU  841  CG  GLN A1478     3622   5190   3472   -666    373   -393       C  
ATOM    842  CD  GLN A1478       2.192   0.030 -27.383  1.00 33.56           C  
ANISOU  842  CD  GLN A1478     3809   5328   3614   -649    387   -387       C  
ATOM    843  NE2 GLN A1478       1.200  -0.375 -28.096  1.00 32.87           N  
ANISOU  843  NE2 GLN A1478     3777   5185   3526   -616    357   -347       N  
ATOM    844  OE1 GLN A1478       3.395   0.116 -27.874  1.00 35.73           O  
ANISOU  844  OE1 GLN A1478     4058   5638   3877   -667    427   -418       O  
ATOM    845  N   SER A1479       4.690   2.474 -23.248  1.00 31.11           N  
ANISOU  845  N   SER A1479     3272   5224   3326   -799    437   -574       N  
ATOM    846  CA  SER A1479       5.901   2.777 -22.496  1.00 31.65           C  
ANISOU  846  CA  SER A1479     3254   5377   3392   -836    446   -645       C  
ATOM    847  C   SER A1479       5.660   3.210 -21.065  1.00 30.87           C  
ANISOU  847  C   SER A1479     3124   5316   3287   -837    416   -680       C  
ATOM    848  O   SER A1479       6.369   2.767 -20.105  1.00 31.31           O  
ANISOU  848  O   SER A1479     3100   5471   3324   -813    385   -720       O  
ATOM    849  CB  SER A1479       6.701   3.874 -23.217  1.00 35.17           C  
ANISOU  849  CB  SER A1479     3699   5799   3861   -923    514   -686       C  
ATOM    850  OG  SER A1479       7.098   3.334 -24.437  1.00 38.51           O  
ANISOU  850  OG  SER A1479     4137   6214   4280   -908    540   -657       O  
ATOM    851  N   VAL A1480       4.675   4.093 -20.899  1.00 28.91           N  
ANISOU  851  N   VAL A1480     2940   4994   3049   -856    426   -665       N  
ATOM    852  CA  VAL A1480       4.305   4.565 -19.590  1.00 29.64           C  
ANISOU  852  CA  VAL A1480     3018   5112   3132   -848    401   -695       C  
ATOM    853  C   VAL A1480       3.873   3.416 -18.738  1.00 29.27           C  
ANISOU  853  C   VAL A1480     2941   5122   3056   -761    344   -657       C  
ATOM    854  O   VAL A1480       4.219   3.341 -17.548  1.00 27.90           O  
ANISOU  854  O   VAL A1480     2712   5030   2860   -737    316   -696       O  
ATOM    855  CB  VAL A1480       3.192   5.634 -19.639  1.00 29.25           C  
ANISOU  855  CB  VAL A1480     3053   4966   3092   -868    423   -674       C  
ATOM    856  CG1 VAL A1480       2.724   6.017 -18.219  1.00 28.67           C  
ANISOU  856  CG1 VAL A1480     2968   4926   3000   -843    393   -700       C  
ATOM    857  CG2 VAL A1480       3.658   6.867 -20.407  1.00 29.26           C  
ANISOU  857  CG2 VAL A1480     3090   4903   3123   -956    488   -711       C  
ATOM    858  N   PHE A1481       3.011   2.557 -19.308  1.00 26.10           N  
ANISOU  858  N   PHE A1481     2583   4675   2658   -710    328   -578       N  
ATOM    859  CA  PHE A1481       2.673   1.364 -18.579  1.00 27.27           C  
ANISOU  859  CA  PHE A1481     2703   4870   2788   -630    283   -535       C  
ATOM    860  C   PHE A1481       3.926   0.556 -18.153  1.00 27.27           C  
ANISOU  860  C   PHE A1481     2621   4974   2766   -602    266   -572       C  
ATOM    861  O   PHE A1481       4.010   0.144 -16.996  1.00 26.89           O  
ANISOU  861  O   PHE A1481     2527   4998   2690   -550    236   -577       O  
ATOM    862  CB  PHE A1481       1.700   0.416 -19.315  1.00 25.49           C  
ANISOU  862  CB  PHE A1481     2525   4580   2578   -588    267   -452       C  
ATOM    863  CG  PHE A1481       1.381  -0.812 -18.522  1.00 25.70           C  
ANISOU  863  CG  PHE A1481     2524   4647   2595   -512    228   -407       C  
ATOM    864  CD1 PHE A1481       2.180  -1.935 -18.627  1.00 26.23           C  
ANISOU  864  CD1 PHE A1481     2553   4760   2653   -473    214   -405       C  
ATOM    865  CD2 PHE A1481       0.276  -0.860 -17.685  1.00 24.02           C  
ANISOU  865  CD2 PHE A1481     2324   4422   2380   -474    211   -359       C  
ATOM    866  CE1 PHE A1481       1.918  -3.065 -17.884  1.00 26.44           C  
ANISOU  866  CE1 PHE A1481     2557   4815   2670   -400    185   -359       C  
ATOM    867  CE2 PHE A1481       0.015  -2.010 -16.916  1.00 24.34           C  
ANISOU  867  CE2 PHE A1481     2338   4496   2413   -403    184   -309       C  
ATOM    868  CZ  PHE A1481       0.844  -3.118 -17.029  1.00 24.85           C  
ANISOU  868  CZ  PHE A1481     2369   4601   2470   -366    172   -308       C  
ATOM    869  N   LYS A1482       4.781   0.216 -19.096  1.00 29.88           N  
ANISOU  869  N   LYS A1482     2936   5312   3103   -621    284   -587       N  
ATOM    870  CA  LYS A1482       5.907  -0.672 -18.763  1.00 31.37           C  
ANISOU  870  CA  LYS A1482     3049   5600   3267   -579    268   -612       C  
ATOM    871  C   LYS A1482       6.805  -0.035 -17.720  1.00 32.55           C  
ANISOU  871  C   LYS A1482     3120   5850   3397   -601    262   -692       C  
ATOM    872  O   LYS A1482       7.210  -0.720 -16.736  1.00 34.32           O  
ANISOU  872  O   LYS A1482     3285   6168   3585   -536    228   -701       O  
ATOM    873  CB  LYS A1482       6.654  -1.093 -20.002  1.00 32.70           C  
ANISOU  873  CB  LYS A1482     3217   5762   3445   -592    293   -613       C  
ATOM    874  CG  LYS A1482       5.856  -2.111 -20.768  1.00 34.68           C  
ANISOU  874  CG  LYS A1482     3531   5941   3704   -542    278   -539       C  
ATOM    875  CD  LYS A1482       6.505  -2.406 -22.089  1.00 37.59           C  
ANISOU  875  CD  LYS A1482     3912   6293   4076   -552    305   -543       C  
ATOM    876  CE  LYS A1482       5.555  -3.132 -23.025  1.00 40.77           C  
ANISOU  876  CE  LYS A1482     4395   6605   4491   -520    291   -481       C  
ATOM    877  NZ  LYS A1482       6.075  -4.490 -23.353  1.00 44.61           N1+
ANISOU  877  NZ  LYS A1482     4871   7116   4962   -451    273   -467       N1+
ATOM    878  N   SER A1483       7.001   1.275 -17.838  1.00 32.71           N  
ANISOU  878  N   SER A1483     3146   5845   3437   -688    292   -748       N  
ATOM    879  CA  SER A1483       7.761   2.064 -16.820  1.00 34.83           C  
ANISOU  879  CA  SER A1483     3343   6196   3691   -724    284   -839       C  
ATOM    880  C   SER A1483       7.133   2.022 -15.457  1.00 33.56           C  
ANISOU  880  C   SER A1483     3178   6075   3497   -665    241   -837       C  
ATOM    881  O   SER A1483       7.816   1.805 -14.438  1.00 33.29           O  
ANISOU  881  O   SER A1483     3069   6154   3425   -628    209   -887       O  
ATOM    882  CB  SER A1483       7.940   3.544 -17.253  1.00 36.07           C  
ANISOU  882  CB  SER A1483     3525   6292   3887   -835    330   -896       C  
ATOM    883  OG  SER A1483       8.871   3.608 -18.326  1.00 39.86           O  
ANISOU  883  OG  SER A1483     3979   6773   4393   -890    372   -913       O  
ATOM    884  N   ALA A1484       5.809   2.238 -15.406  1.00 30.60           N  
ANISOU  884  N   ALA A1484     2882   5612   3129   -648    243   -779       N  
ATOM    885  CA  ALA A1484       5.071   2.227 -14.140  1.00 31.06           C  
ANISOU  885  CA  ALA A1484     2946   5702   3154   -586    211   -765       C  
ATOM    886  C   ALA A1484       5.044   0.859 -13.491  1.00 31.22           C  
ANISOU  886  C   ALA A1484     2930   5793   3137   -481    175   -712       C  
ATOM    887  O   ALA A1484       5.146   0.768 -12.223  1.00 32.07           O  
ANISOU  887  O   ALA A1484     2997   5988   3199   -423    146   -733       O  
ATOM    888  CB  ALA A1484       3.645   2.767 -14.301  1.00 31.96           C  
ANISOU  888  CB  ALA A1484     3148   5708   3286   -590    225   -708       C  
ATOM    889  N   ARG A1485       4.918  -0.205 -14.316  1.00 30.85           N  
ANISOU  889  N   ARG A1485     2902   5710   3108   -451    179   -644       N  
ATOM    890  CA  ARG A1485       4.844  -1.556 -13.762  1.00 30.57           C  
ANISOU  890  CA  ARG A1485     2844   5725   3046   -350    153   -584       C  
ATOM    891  C   ARG A1485       6.173  -1.842 -13.052  1.00 32.40           C  
ANISOU  891  C   ARG A1485     2984   6092   3231   -315    133   -648       C  
ATOM    892  O   ARG A1485       6.207  -2.368 -11.947  1.00 32.23           O  
ANISOU  892  O   ARG A1485     2929   6151   3165   -231    107   -636       O  
ATOM    893  CB  ARG A1485       4.576  -2.623 -14.848  1.00 29.31           C  
ANISOU  893  CB  ARG A1485     2723   5494   2917   -333    161   -514       C  
ATOM    894  CG  ARG A1485       4.616  -4.066 -14.304  1.00 28.61           C  
ANISOU  894  CG  ARG A1485     2613   5449   2806   -230    139   -454       C  
ATOM    895  CD  ARG A1485       4.447  -5.148 -15.339  1.00 27.36           C  
ANISOU  895  CD  ARG A1485     2495   5222   2679   -213    143   -397       C  
ATOM    896  NE  ARG A1485       4.663  -6.485 -14.718  1.00 28.47           N  
ANISOU  896  NE  ARG A1485     2613   5407   2796   -112    127   -349       N  
ATOM    897  CZ  ARG A1485       4.683  -7.647 -15.377  1.00 27.10           C  
ANISOU  897  CZ  ARG A1485     2466   5187   2641    -75    127   -303       C  
ATOM    898  NH1 ARG A1485       4.374  -7.689 -16.624  1.00 27.61           N1+
ANISOU  898  NH1 ARG A1485     2583   5162   2746   -124    135   -295       N1+
ATOM    899  NH2 ARG A1485       4.953  -8.810 -14.749  1.00 27.61           N  
ANISOU  899  NH2 ARG A1485     2515   5293   2682     20    118   -261       N  
ATOM    900  N   GLN A1486       7.243  -1.433 -13.670  1.00 35.87           N  
ANISOU  900  N   GLN A1486     3382   6561   3683   -378    147   -717       N  
ATOM    901  CA  GLN A1486       8.586  -1.712 -13.115  1.00 40.65           C  
ANISOU  901  CA  GLN A1486     3890   7306   4247   -347    127   -782       C  
ATOM    902  C   GLN A1486       8.814  -0.931 -11.849  1.00 42.06           C  
ANISOU  902  C   GLN A1486     4020   7572   4388   -346    100   -858       C  
ATOM    903  O   GLN A1486       9.221  -1.480 -10.810  1.00 42.25           O  
ANISOU  903  O   GLN A1486     3986   7710   4354   -260     66   -869       O  
ATOM    904  CB  GLN A1486       9.617  -1.352 -14.174  1.00 43.93           C  
ANISOU  904  CB  GLN A1486     4270   7726   4693   -428    156   -837       C  
ATOM    905  CG  GLN A1486      11.051  -1.595 -13.735  1.00 48.62           C  
ANISOU  905  CG  GLN A1486     4754   8468   5252   -406    138   -907       C  
ATOM    906  CD  GLN A1486      11.995  -1.097 -14.782  1.00 53.19           C  
ANISOU  906  CD  GLN A1486     5295   9045   5867   -497    175   -958       C  
ATOM    907  NE2 GLN A1486      12.596  -2.022 -15.521  1.00 55.25           N  
ANISOU  907  NE2 GLN A1486     5538   9330   6123   -456    188   -927       N  
ATOM    908  OE1 GLN A1486      12.151   0.120 -14.965  1.00 56.99           O  
ANISOU  908  OE1 GLN A1486     5772   9497   6383   -602    198  -1021       O  
ATOM    909  N   LYS A1487       8.546   0.367 -11.923  1.00 42.75           N  
ANISOU  909  N   LYS A1487     4134   7605   4503   -438    115   -911       N  
ATOM    910  CA  LYS A1487       8.697   1.239 -10.782  1.00 42.95           C  
ANISOU  910  CA  LYS A1487     4125   7697   4496   -447     89   -993       C  
ATOM    911  C   LYS A1487       7.860   0.761  -9.583  1.00 42.87           C  
ANISOU  911  C   LYS A1487     4133   7722   4430   -336     58   -942       C  
ATOM    912  O   LYS A1487       8.375   0.651  -8.467  1.00 44.67           O  
ANISOU  912  O   LYS A1487     4299   8074   4597   -273     21   -991       O  
ATOM    913  CB  LYS A1487       8.355   2.674 -11.182  1.00 45.26           C  
ANISOU  913  CB  LYS A1487     4467   7893   4835   -561    118  -1043       C  
ATOM    914  CG  LYS A1487       8.567   3.715 -10.073  1.00 48.91           C  
ANISOU  914  CG  LYS A1487     4900   8412   5270   -585     92  -1146       C  
ATOM    915  CD  LYS A1487       7.853   5.038 -10.347  1.00 50.59           C  
ANISOU  915  CD  LYS A1487     5193   8502   5525   -671    125  -1170       C  
ATOM    916  CE  LYS A1487       8.780   6.136 -10.846  1.00 53.74           C  
ANISOU  916  CE  LYS A1487     5561   8882   5974   -802    151  -1273       C  
ATOM    917  NZ  LYS A1487       8.132   7.483 -10.780  1.00 53.70           N1+
ANISOU  917  NZ  LYS A1487     5633   8772   5997   -870    176  -1311       N1+
ATOM    918  N   ILE A1488       6.596   0.423  -9.814  1.00 39.68           N  
ANISOU  918  N   ILE A1488     3811   7219   4045   -304     75   -841       N  
ATOM    919  CA  ILE A1488       5.715   0.009  -8.739  1.00 41.17           C  
ANISOU  919  CA  ILE A1488     4022   7432   4190   -204     58   -781       C  
ATOM    920  C   ILE A1488       6.009  -1.393  -8.169  1.00 41.05           C  
ANISOU  920  C   ILE A1488     3966   7503   4127    -85     38   -721       C  
ATOM    921  O   ILE A1488       5.936  -1.587  -6.941  1.00 40.95           O  
ANISOU  921  O   ILE A1488     3928   7578   4050      6     14   -720       O  
ATOM    922  CB  ILE A1488       4.227   0.252  -9.111  1.00 39.67           C  
ANISOU  922  CB  ILE A1488     3924   7110   4037   -218     83   -697       C  
ATOM    923  CG1 ILE A1488       4.029   1.790  -9.146  1.00 40.07           C  
ANISOU  923  CG1 ILE A1488     4007   7112   4105   -305     96   -774       C  
ATOM    924  CG2 ILE A1488       3.280  -0.425  -8.099  1.00 38.58           C  
ANISOU  924  CG2 ILE A1488     3803   6995   3860   -106     75   -612       C  
ATOM    925  CD1 ILE A1488       2.796   2.256  -9.870  1.00 39.62           C  
ANISOU  925  CD1 ILE A1488     4038   6921   4095   -345    128   -712       C  
ATOM    926  N   ALA A1489       6.289  -2.362  -9.034  1.00 38.15           N  
ANISOU  926  N   ALA A1489     3600   7107   3789    -76     51   -671       N  
ATOM    927  CA  ALA A1489       6.508  -3.735  -8.575  1.00 37.92           C  
ANISOU  927  CA  ALA A1489     3546   7139   3721     40     39   -605       C  
ATOM    928  C   ALA A1489       7.913  -3.869  -7.952  1.00 40.21           C  
ANISOU  928  C   ALA A1489     3739   7587   3952     84     10   -687       C  
ATOM    929  O   ALA A1489       8.073  -4.620  -7.010  1.00 39.81           O  
ANISOU  929  O   ALA A1489     3661   7626   3839    199     -8   -656       O  
ATOM    930  CB  ALA A1489       6.352  -4.721  -9.711  1.00 38.03           C  
ANISOU  930  CB  ALA A1489     3598   7065   3785     37     61   -531       C  
ATOM    931  N   LYS A1490       8.902  -3.143  -8.474  1.00 40.88           N  
ANISOU  931  N   LYS A1490     3774   7707   4051     -4      7   -786       N  
ATOM    932  CA  LYS A1490      10.282  -3.235  -7.893  1.00 46.03           C  
ANISOU  932  CA  LYS A1490     4320   8522   4648     33    -25   -872       C  
ATOM    933  C   LYS A1490      10.511  -2.279  -6.704  1.00 50.90           C  
ANISOU  933  C   LYS A1490     4889   9238   5212     33    -63   -969       C  
ATOM    934  O   LYS A1490      11.663  -2.049  -6.301  1.00 55.29           O  
ANISOU  934  O   LYS A1490     5349   9925   5732     32    -94  -1066       O  
ATOM    935  CB  LYS A1490      11.338  -3.042  -8.975  1.00 45.82           C  
ANISOU  935  CB  LYS A1490     4245   8501   4661    -53     -9   -930       C  
ATOM    936  CG  LYS A1490      11.362  -4.183  -9.997  1.00 47.81           C  
ANISOU  936  CG  LYS A1490     4530   8694   4941    -20     18   -845       C  
ATOM    937  CD  LYS A1490      12.682  -4.310 -10.732  1.00 51.12           C  
ANISOU  937  CD  LYS A1490     4875   9179   5367    -52     26   -900       C  
ATOM    938  CE  LYS A1490      12.986  -3.123 -11.617  1.00 52.48           C  
ANISOU  938  CE  LYS A1490     5040   9298   5599   -199     55   -971       C  
ATOM    939  NZ  LYS A1490      14.434  -2.773 -11.556  1.00 56.11           N1+
ANISOU  939  NZ  LYS A1490     5381   9893   6045   -234     44  -1073       N1+
ATOM    940  N   GLU A1491       9.420  -1.777  -6.119  1.00 54.35           N  
ANISOU  940  N   GLU A1491     5387   9619   5643     41    -61   -944       N  
ATOM    941  CA  GLU A1491       9.423  -0.775  -5.063  1.00 63.10           C  
ANISOU  941  CA  GLU A1491     6473  10793   6705     37    -93  -1034       C  
ATOM    942  C   GLU A1491       9.723   0.625  -5.632  1.00 68.23           C  
ANISOU  942  C   GLU A1491     7121  11389   7414   -115    -85  -1141       C  
ATOM    943  O   GLU A1491       8.805   1.454  -5.679  1.00 72.90           O  
ANISOU  943  O   GLU A1491     7787  11878   8034   -165    -66  -1136       O  
ATOM    944  CB  GLU A1491      10.324  -1.163  -3.870  1.00 66.53           C  
ANISOU  944  CB  GLU A1491     6816  11416   7046    145   -144  -1090       C  
ATOM    945  CG  GLU A1491       9.630  -1.017  -2.520  1.00 69.22           C  
ANISOU  945  CG  GLU A1491     7180  11810   7310    245   -168  -1079       C  
ATOM    946  CD  GLU A1491      10.595  -0.899  -1.346  1.00 69.06           C  
ANISOU  946  CD  GLU A1491     7065  11979   7194    319   -228  -1183       C  
ATOM    947  OE1 GLU A1491      11.466  -1.788  -1.135  1.00 72.48           O  
ANISOU  947  OE1 GLU A1491     7427  12531   7579    404   -248  -1178       O  
ATOM    948  OE2 GLU A1491      10.474   0.102  -0.625  1.00 66.20           O1-
ANISOU  948  OE2 GLU A1491     6701  11647   6801    298   -256  -1272       O1-
ATOM    949  N   GLU A1492      10.970   0.874  -6.065  1.00 72.15           N  
ANISOU  949  N   GLU A1492     7536  11948   7928   -185    -93  -1231       N  
ATOM    950  CA  GLU A1492      11.409   2.157  -6.677  1.00 71.72           C  
ANISOU  950  CA  GLU A1492     7471  11841   7939   -339    -75  -1332       C  
ATOM    951  C   GLU A1492      10.278   2.990  -7.256  1.00 70.86           C  
ANISOU  951  C   GLU A1492     7474  11562   7888   -416    -33  -1296       C  
ATOM    952  O   GLU A1492      10.099   4.146  -6.891  1.00 71.09           O  
ANISOU  952  O   GLU A1492     7521  11560   7926   -480    -37  -1373       O  
ATOM    953  CB  GLU A1492      12.461   1.924  -7.779  1.00 72.38           C  
ANISOU  953  CB  GLU A1492     7495  11936   8071   -410    -51  -1351       C  
ATOM    954  CG  GLU A1492      12.189   0.726  -8.676  1.00 70.52           C  
ANISOU  954  CG  GLU A1492     7299  11644   7851   -356    -19  -1229       C  
ATOM    955  CD  GLU A1492      12.863   0.820 -10.041  1.00 73.26           C  
ANISOU  955  CD  GLU A1492     7630  11943   8263   -450     24  -1236       C  
ATOM    956  OE1 GLU A1492      12.549   1.759 -10.802  1.00 73.16           O  
ANISOU  956  OE1 GLU A1492     7669  11815   8312   -562     63  -1251       O  
ATOM    957  OE2 GLU A1492      13.681  -0.067 -10.378  1.00 71.31           O1-
ANISOU  957  OE2 GLU A1492     7323  11770   8000   -404     23  -1221       O1-
TER   
HETATM  958 ZN    ZN A1501     -13.171  -7.393  -3.920  0.50 24.61          ZN  
HETATM  959 ZN    ZN A1502      -3.728  -7.759 -33.805  0.50 25.23          ZN  
HETATM  960  N   5C0 A1503     -16.620   9.446 -31.436  1.00 42.07           N  
HETATM  961  C   5C0 A1503     -18.920   8.661 -32.113  1.00 43.95           C  
HETATM  962  O   5C0 A1503      -9.051   2.235 -29.346  1.00 24.28           O  
HETATM  963  C1  5C0 A1503     -19.077   9.463 -30.876  1.00 44.97           C  
HETATM  964  N1  5C0 A1503     -13.765   8.432 -34.234  1.00 43.65           N  
HETATM  965  O1  5C0 A1503      -9.745   4.269 -30.549  1.00 31.32           O  
HETATM  966  C2  5C0 A1503     -17.987   9.769 -31.825  1.00 43.95           C  
HETATM  967  N2  5C0 A1503     -16.018   9.011 -33.611  1.00 44.64           N  
HETATM  968  C3  5C0 A1503     -15.666   9.069 -32.309  1.00 40.80           C  
HETATM  969  N3  5C0 A1503     -11.828   7.716 -31.229  1.00 38.55           N  
HETATM  970  C4  5C0 A1503     -14.310   8.783 -31.896  1.00 41.92           C  
HETATM  971  C5  5C0 A1503     -13.863   8.817 -30.453  1.00 39.59           C  
HETATM  972  C6  5C0 A1503     -12.346   8.735 -30.309  1.00 39.82           C  
HETATM  973  C7  5C0 A1503     -11.662  10.006 -30.829  1.00 40.67           C  
HETATM  974  C8  5C0 A1503     -11.316   9.710 -32.322  1.00 40.98           C  
HETATM  975  C9  5C0 A1503     -11.840   8.289 -32.585  1.00 41.38           C  
HETATM  976  C10 5C0 A1503     -13.371   8.480 -32.955  1.00 40.98           C  
HETATM  977  C11 5C0 A1503     -15.051   8.702 -34.481  1.00 43.97           C  
HETATM  978  C12 5C0 A1503     -11.372   6.497 -30.945  1.00 35.76           C  
HETATM  979  C13 5C0 A1503     -11.188   5.948 -29.711  1.00 32.35           C  
HETATM  980  C14 5C0 A1503     -10.376   4.741 -29.567  1.00 32.32           C  
HETATM  981  C15 5C0 A1503     -10.276   4.016 -28.252  1.00 28.49           C  
HETATM  982  C16 5C0 A1503     -10.847   4.501 -27.061  1.00 29.23           C  
HETATM  983  C17 5C0 A1503     -10.697   3.811 -25.864  1.00 24.29           C  
HETATM  984  C18 5C0 A1503      -9.952   2.657 -25.814  1.00 24.23           C  
HETATM  985  C19 5C0 A1503      -9.376   2.148 -26.975  1.00 27.57           C  
HETATM  986  C20 5C0 A1503      -9.555   2.806 -28.199  1.00 29.13           C  
HETATM  987  O   HOH A1601     -13.246  -9.128  -3.797  1.00 30.03           O  
HETATM  988  O   HOH A1602      -0.331 -14.252 -15.504  1.00 46.17           O  
HETATM  989  O   HOH A1603     -13.278   7.347 -26.502  1.00 26.57           O  
HETATM  990  O   HOH A1604     -25.133   5.193 -26.870  1.00 35.11           O  
HETATM  991  O   HOH A1605      -7.638  -7.405  -7.752  1.00 35.62           O  
HETATM  992  O   HOH A1606     -17.073   1.976 -21.590  1.00 30.80           O  
HETATM  993  O   HOH A1607      -9.311   8.708 -35.294  1.00 34.31           O  
HETATM  994  O   HOH A1608      -7.632  10.879 -18.165  1.00 47.11           O  
HETATM  995  O   HOH A1609      -9.195  -6.510 -30.594  1.00 28.40           O  
HETATM  996  O   HOH A1610     -12.033   8.471 -36.244  1.00 42.67           O  
HETATM  997  O   HOH A1611     -14.595   1.214 -13.847  1.00 27.88           O  
HETATM  998  O   HOH A1612     -19.719  -4.699 -16.837  1.00 41.35           O  
HETATM  999  O   HOH A1613       6.625  -4.988 -18.695  1.00 40.92           O  
HETATM 1000  O   HOH A1614      -2.524  -7.923 -25.414  1.00 29.52           O  
HETATM 1001  O   HOH A1615      -5.573  -9.724 -19.703  1.00 28.03           O  
HETATM 1002  O   HOH A1616     -12.548  -4.840  -4.938  1.00 31.13           O  
HETATM 1003  O   HOH A1617      -2.316   9.586 -19.528  1.00 28.57           O  
HETATM 1004  O   HOH A1618      -5.005  17.046 -20.821  1.00 38.64           O  
HETATM 1005  O   HOH A1619     -12.850   8.769 -22.764  1.00 28.08           O  
HETATM 1006  O   HOH A1620     -14.150 -14.582 -13.806  1.00 36.90           O  
HETATM 1007  O   HOH A1621       5.737   1.996 -26.716  1.00 32.80           O  
HETATM 1008  O   HOH A1622     -15.909   0.068 -19.786  1.00 40.14           O  
HETATM 1009  O   HOH A1623     -10.361  -1.082 -27.287  1.00 20.83           O  
HETATM 1010  O   HOH A1624      -8.737 -12.128  -5.636  1.00 38.68           O  
HETATM 1011  O   HOH A1625       0.345   0.929 -38.933  1.00 38.31           O  
HETATM 1012  O   HOH A1626      -6.066  -9.212 -22.515  1.00 31.97           O  
HETATM 1013  O   HOH A1627       0.100  -2.935 -27.945  1.00 28.21           O  
HETATM 1014  O   HOH A1628      -9.665  -8.369 -22.930  1.00 41.20           O  
HETATM 1015  O   HOH A1629      -0.126  -2.526 -31.327  1.00 40.59           O  
HETATM 1016  O   HOH A1630       6.056  -6.645 -12.317  1.00 30.16           O  
HETATM 1017  O   HOH A1631     -10.108  -0.269  -9.844  1.00 33.15           O  
HETATM 1018  O   HOH A1632      -6.954  -4.819 -32.749  1.00 31.32           O  
HETATM 1019  O   HOH A1633      13.634  -3.853  -5.469  1.00 47.11           O  
HETATM 1020  O   HOH A1634     -16.687  -5.938 -31.159  1.00 41.34           O  
HETATM 1021  O   HOH A1635     -19.098  -5.990 -17.369  1.00 41.00           O  
HETATM 1022  O   HOH A1636      -7.660   8.369 -37.463  1.00 34.16           O  
HETATM 1023  O   HOH A1637     -18.095   9.670 -35.415  1.00 47.56           O  
HETATM 1024  O   HOH A1638      -6.443  11.443 -25.279  1.00 31.73           O  
HETATM 1025  O   HOH A1639       7.613  -3.519 -16.534  1.00 38.50           O  
HETATM 1026  O   HOH A1640      -3.326   4.077 -41.113  1.00 35.80           O  
HETATM 1027  O   HOH A1641      -7.033   6.895 -12.354  1.00 45.28           O  
HETATM 1028  O   HOH A1642     -12.000  -6.881 -23.538  1.00 34.56           O  
HETATM 1029  O   HOH A1643     -12.366   1.307  -9.456  1.00 37.43           O  
HETATM 1030  O   HOH A1644     -17.294   7.713 -24.617  1.00 40.84           O  
HETATM 1031  O   HOH A1645       6.684  14.148 -23.311  1.00 36.45           O  
HETATM 1032  O   HOH A1646      -0.683  18.548 -26.178  1.00 57.34           O  
HETATM 1033  O   HOH A1647      -9.850  -1.714  -6.883  1.00 36.83           O  
HETATM 1034  O   HOH A1648      -1.125  -7.885   0.740  1.00 39.97           O  
HETATM 1035  O   HOH A1649      -4.649   8.894  -8.470  1.00 48.99           O  
HETATM 1036  O   HOH A1650     -18.542   8.949 -26.828  1.00 42.37           O  
HETATM 1037  O   HOH A1651      -6.183  11.778 -33.272  1.00 37.95           O  
HETATM 1038  O   HOH A1652     -17.397  -7.490 -28.783  1.00 44.21           O  
HETATM 1039  O   HOH A1653       6.851  -3.133  -2.582  1.00 41.95           O  
HETATM 1040  O   HOH A1654      11.944  -5.124 -15.226  1.00 47.91           O  
HETATM 1041  O   HOH A1655      -0.822  -7.255 -32.033  1.00 45.76           O  
HETATM 1042  O   HOH A1656      -3.842  -9.061 -32.275  1.00 35.12           O  
HETATM 1043  O   HOH A1657     -11.240  -6.429  -2.482  1.00 46.48           O  
HETATM 1044  O   HOH A1658      17.007  -4.874 -11.506  1.00 46.84           O  
HETATM 1045  O   HOH A1659     -15.472  -8.201 -34.750  1.00 53.44           O  
HETATM 1046  O   HOH A1660       6.228   5.185 -13.461  1.00 39.59           O  
HETATM 1047  O   HOH A1661      -2.511  -7.092 -27.982  1.00 36.24           O  
HETATM 1048  O   HOH A1662     -15.969  11.194 -36.817  1.00 50.02           O  
HETATM 1049  O   HOH A1663       9.282  -4.904 -14.780  1.00 35.91           O  
HETATM 1050  O   HOH A1664      -7.958 -10.734 -18.347  1.00 54.58           O  
HETATM 1051  O   HOH A1665       0.516  -8.306 -32.540  1.00 54.68           O  
CONECT  960  966  968
CONECT  961  963  966
CONECT  962  986
CONECT  963  961  966
CONECT  964  976  977
CONECT  965  980
CONECT  966  960  961  963
CONECT  967  968  977
CONECT  968  967  960  970
CONECT  969  972  975  978
CONECT  970  968  971  976
CONECT  971  970  972
CONECT  972  971  969  973
CONECT  973  972  974
CONECT  974  973  975
CONECT  975  974  969  976
CONECT  976  964  970  975
CONECT  977  964  967
CONECT  978  969  979
CONECT  979  978  980
CONECT  980  979  965  981
CONECT  981  980  982  986
CONECT  982  981  983
CONECT  983  982  984
CONECT  984  983  985
CONECT  985  984  986
CONECT  986  981  962  985
END
