# Supplementary material for: Solvent-Site Prediction for Fragment Docking and Its Implication on Fragment-Based Drug Discovery
Source: J Chem Inf Model. 2025 Nov 24;65(23):12959–77. doi: 10.1021/acs.jcim.5c02352 (PMC12690578; doi:10.1021/acs.jcim.5c02352)
Supplement: Supplementary file 3 [file ci5c02352_si_003.zip › Frag2Lead_dataset/2016-20/frag.sdf]

frag.A
 OpenBabel12052212333D

 14 15  0  0  0  0  0  0  0  0999 V2000
    7.9510   26.4810    3.9810 C   0  0  0  0  0  0  0  0  0  0  0  0
    8.6340   27.4770    4.9410 C   0  0  0  0  0  0  0  0  0  0  0  0
   16.6580   29.8550    1.3000 C   0  0  0  0  0  0  0  0  0  0  0  0
   16.3190   29.6650    2.7930 C   0  0  0  0  0  0  0  0  0  0  0  0
   12.3740   27.8620    2.5450 C   0  0  0  0  0  0  0  0  0  0  0  0
    8.8310   26.4460    2.7200 C   0  0  0  0  0  0  0  0  0  0  0  0
    9.9510   27.8890    4.2710 C   0  0  0  0  0  0  0  0  0  0  0  0
   11.0500   27.2360    2.0940 C   0  0  0  0  0  0  0  0  0  0  0  0
   15.5550   29.0470    0.6410 C   0  0  0  0  0  0  0  0  0  0  0  0
   14.8440   29.2820    3.0070 C   0  0  0  0  0  0  0  0  0  0  0  0
   13.4050   28.0100    1.4340 C   0  0  0  0  0  0  0  0  0  0  0  0
   10.1890   26.7930    3.2670 C   0  0  0  0  0  0  0  0  0  0  0  0
   14.4930   28.7040    1.6580 N   0  0  0  0  0  0  0  0  0  0  0  0
   13.1650   27.5810    0.2600 O   0  0  0  0  0  0  0  0  0  0  0  0
  1  2  1  0  0  0  0
  1  6  1  0  0  0  0
  2  7  1  0  0  0  0
  3  4  1  0  0  0  0
  3  9  1  0  0  0  0
  4 10  1  0  0  0  0
  5  8  1  0  0  0  0
  5 11  1  0  0  0  0
  6 12  1  0  0  0  0
  7 12  1  0  0  0  0
  8 12  1  0  0  0  0
  9 13  1  0  0  0  0
 10 13  1  0  0  0  0
 11 13  1  0  0  0  0
 11 14  2  0  0  0  0
M  END
$$$$
