# Supplementary material for: Solvent-Site Prediction for Fragment Docking and Its Implication on Fragment-Based Drug Discovery
Source: J Chem Inf Model. 2025 Nov 24;65(23):12959–77. doi: 10.1021/acs.jcim.5c02352 (PMC12690578; doi:10.1021/acs.jcim.5c02352)
Supplement: Supplementary file 3 [file ci5c02352_si_003.zip › Frag2Lead_dataset/2016-20/lead.sdf]

lead.A
 OpenBabel12052212333D

 24 26  0  0  0  0  0  0  0  0999 V2000
   14.6020   28.6790    1.6680 N   0  0  0  0  0  0  0  0  0  0  0  0
   15.0140   29.0710    3.0190 C   0  0  0  0  0  0  0  0  0  0  0  0
   13.2050   27.6270    0.2430 O   0  0  0  0  0  0  0  0  0  0  0  0
   16.3590   29.7450    2.8150 C   0  0  0  0  0  0  0  0  0  0  0  0
    7.2700   26.9650    3.7620 N   0  0  0  0  0  0  0  0  0  0  0  0
   16.6080   29.9070    1.3240 C   0  0  0  0  0  0  0  0  0  0  0  0
    1.3170   27.4860    6.0780 N   0  3  0  0  0  0  0  0  0  0  0  0
   15.5370   29.1020    0.6170 C   0  0  0  0  0  0  0  0  0  0  0  0
   13.4600   28.0160    1.3940 C   0  0  0  0  0  0  0  0  0  0  0  0
   12.4680   27.8050    2.5270 C   0  0  0  0  0  0  0  0  0  0  0  0
   11.1600   27.1760    2.0540 C   0  0  0  0  0  0  0  0  0  0  0  0
   10.1160   26.8670    3.1240 C   0  0  0  0  0  0  0  0  0  0  0  0
    9.1080   26.0480    2.3280 C   0  0  0  0  0  0  0  0  0  0  0  0
    7.7260   25.8270    2.9420 C   0  0  0  0  0  0  0  0  0  0  0  0
    8.2120   27.8210    4.5090 C   0  0  0  0  0  0  0  0  0  0  0  0
    9.4360   28.1420    3.6500 C   0  0  0  0  0  0  0  0  0  0  0  0
    5.8740   27.1180    3.9450 C   0  0  0  0  0  0  0  0  0  0  0  0
    5.2790   28.3820    4.0000 C   0  0  0  0  0  0  0  0  0  0  0  0
    3.9110   28.5340    4.2460 C   0  0  0  0  0  0  0  0  0  0  0  0
    3.1130   27.4010    4.4340 C   0  0  0  0  0  0  0  0  0  0  0  0
    3.6900   26.1250    4.3870 C   0  0  0  0  0  0  0  0  0  0  0  0
    5.0610   25.9880    4.1430 C   0  0  0  0  0  0  0  0  0  0  0  0
    1.6270   27.5600    4.6650 C   0  0  0  0  0  0  0  0  0  0  0  0
    0.9220   26.2200    6.6750 C   0  0  0  0  0  0  0  0  0  0  0  0
  1  2  1  0  0  0  0
  1  8  1  0  0  0  0
  1  9  1  0  0  0  0
  2  4  1  0  0  0  0
  3  9  2  0  0  0  0
  4  6  1  0  0  0  0
  5 14  1  0  0  0  0
  5 15  1  0  0  0  0
  5 17  1  0  0  0  0
  6  8  1  0  0  0  0
  7 23  1  0  0  0  0
  7 24  1  0  0  0  0
  9 10  1  0  0  0  0
 10 11  1  0  0  0  0
 11 12  1  0  0  0  0
 12 13  1  0  0  0  0
 12 16  1  0  0  0  0
 13 14  1  0  0  0  0
 15 16  1  0  0  0  0
 17 18  2  0  0  0  0
 17 22  1  0  0  0  0
 18 19  1  0  0  0  0
 19 20  2  0  0  0  0
 20 21  1  0  0  0  0
 20 23  1  0  0  0  0
 21 22  2  0  0  0  0
M  CHG  1   7   1
M  END
$$$$
