# Supplementary material for: Solvent-Site Prediction for Fragment Docking and Its Implication on Fragment-Based Drug Discovery
Source: J Chem Inf Model. 2025 Nov 24;65(23):12959–77. doi: 10.1021/acs.jcim.5c02352 (PMC12690578; doi:10.1021/acs.jcim.5c02352)
Supplement: Supplementary file 3 [file ci5c02352_si_003.zip › Frag2Lead_dataset/2016-20/rec-frag.pdb]

ATOM      1  N   GLY A  22      15.821  63.010   0.410  1.00 59.09           N  
ATOM      2  CA  GLY A  22      16.571  62.399   1.538  1.00 58.56           C  
ATOM      3  C   GLY A  22      16.296  60.905   1.498  1.00 59.02           C  
ATOM      4  O   GLY A  22      17.227  60.081   1.458  1.00 58.64           O  
ATOM      5  N   ASP A  23      15.004  60.548   1.507  1.00 58.30           N  
ATOM      6  CA  ASP A  23      14.578  59.165   1.307  1.00 57.05           C  
ATOM      7  C   ASP A  23      14.830  58.785  -0.149  1.00 55.27           C  
ATOM      8  O   ASP A  23      15.283  57.695  -0.432  1.00 54.58           O  
ATOM      9  CB  ASP A  23      13.099  58.970   1.677  1.00 58.00           C  
ATOM     10  CG  ASP A  23      12.900  57.857   2.698  1.00 60.93           C  
ATOM     11  OD1 ASP A  23      12.512  58.173   3.859  1.00 61.55           O  
ATOM     12  OD2 ASP A  23      13.177  56.674   2.352  1.00 63.46           O1-
ATOM     13  N   ASP A  24      14.558  59.714  -1.062  1.00 53.15           N  
ATOM     14  CA  ASP A  24      14.881  59.533  -2.470  1.00 50.69           C  
ATOM     15  C   ASP A  24      16.370  59.382  -2.704  1.00 46.99           C  
ATOM     16  O   ASP A  24      16.762  58.630  -3.606  1.00 45.72           O  
ATOM     17  CB  ASP A  24      14.403  60.732  -3.300  1.00 52.83           C  
ATOM     18  CG  ASP A  24      12.889  60.893  -3.277  1.00 56.94           C  
ATOM     19  OD1 ASP A  24      12.162  59.855  -3.253  1.00 61.47           O  
ATOM     20  OD2 ASP A  24      12.436  62.064  -3.274  1.00 60.87           O1-
ATOM     21  N   ARG A  25      17.193  60.123  -1.946  1.00 42.36           N  
ATOM     22  CA  ARG A  25      18.633  59.957  -2.105  1.00 38.57           C  
ATOM     23  C   ARG A  25      19.032  58.557  -1.625  1.00 34.57           C  
ATOM     24  O   ARG A  25      19.855  57.883  -2.257  1.00 32.89           O  
ATOM     25  CB  ARG A  25      19.424  61.057  -1.394  1.00 38.61           C  
ATOM     26  CG  ARG A  25      19.626  62.299  -2.261  1.00 41.38           C  
ATOM     27  CD  ARG A  25      19.217  63.556  -1.471  1.00 51.77           C  
ATOM     28  NE  ARG A  25      20.268  64.563  -1.537  1.00 53.70           N  
ATOM     29  CZ  ARG A  25      20.604  65.399  -0.558  1.00 55.43           C  
ATOM     30  NH1 ARG A  25      19.969  65.397   0.602  1.00 55.44           N1+
ATOM     31  NH2 ARG A  25      21.583  66.265  -0.753  1.00 55.01           N  
ATOM     32  N   GLU A  26      18.468  58.137  -0.500  1.00 32.78           N  
ATOM     33  CA  GLU A  26      18.810  56.814   0.045  1.00 31.60           C  
ATOM     34  C   GLU A  26      18.386  55.760  -0.979  1.00 30.43           C  
ATOM     35  O   GLU A  26      19.155  54.852  -1.316  1.00 29.00           O  
ATOM     36  CB  GLU A  26      18.155  56.579   1.406  1.00 31.48           C  
ATOM     37  CG  GLU A  26      18.882  55.497   2.149  1.00 36.34           C  
ATOM     38  CD  GLU A  26      18.192  55.013   3.451  1.00 45.99           C  
ATOM     39  OE1 GLU A  26      17.744  55.859   4.243  1.00 47.29           O  
ATOM     40  OE2 GLU A  26      18.172  53.772   3.698  1.00 48.01           O1-
ATOM     41  N   LEU A  27      17.145  55.873  -1.453  1.00 31.08           N  
ATOM     42  CA  LEU A  27      16.617  54.922  -2.464  1.00 30.22           C  
ATOM     43  C   LEU A  27      17.498  54.938  -3.688  1.00 28.96           C  
ATOM     44  O   LEU A  27      17.750  53.897  -4.300  1.00 26.47           O  
ATOM     45  CB  LEU A  27      15.114  55.167  -2.819  1.00 31.66           C  
ATOM     46  CG  LEU A  27      14.190  54.826  -1.618  1.00 33.47           C  
ATOM     47  CD1 LEU A  27      12.715  55.259  -1.756  1.00 36.06           C  
ATOM     48  CD2 LEU A  27      14.224  53.278  -1.181  1.00 34.04           C  
ATOM     49  N   ALA A  28      17.952  56.129  -4.108  1.00 27.49           N  
ATOM     50  CA  ALA A  28      18.792  56.196  -5.318  1.00 26.00           C  
ATOM     51  C   ALA A  28      20.164  55.561  -5.153  1.00 23.44           C  
ATOM     52  O   ALA A  28      20.705  54.991  -6.090  1.00 24.20           O  
ATOM     53  CB  ALA A  28      18.967  57.674  -5.800  1.00 27.12           C  
ATOM     54  N   ILE A  29      20.735  55.634  -3.932  1.00 21.39           N  
ATOM     55  CA  ILE A  29      21.974  55.006  -3.696  1.00 19.16           C  
ATOM     56  C   ILE A  29      21.699  53.430  -3.753  1.00 18.87           C  
ATOM     57  O   ILE A  29      22.545  52.722  -4.267  1.00 20.49           O  
ATOM     58  CB  ILE A  29      22.461  55.304  -2.266  1.00 19.40           C  
ATOM     59  CG1 ILE A  29      22.889  56.772  -2.221  1.00 19.08           C  
ATOM     60  CG2 ILE A  29      23.639  54.420  -1.960  1.00 21.03           C  
ATOM     61  CD1 ILE A  29      23.399  57.193  -0.770  1.00 20.58           C  
ATOM     62  N   LEU A  30      20.610  52.985  -3.117  1.00 19.95           N  
ATOM     63  CA  LEU A  30      20.298  51.532  -3.099  1.00 20.62           C  
ATOM     64  C   LEU A  30      20.091  50.989  -4.547  1.00 21.42           C  
ATOM     65  O   LEU A  30      20.735  49.944  -4.920  1.00 21.98           O  
ATOM     66  CB  LEU A  30      19.078  51.285  -2.201  1.00 19.79           C  
ATOM     67  CG  LEU A  30      19.363  51.487  -0.701  1.00 21.47           C  
ATOM     68  CD1 LEU A  30      18.063  51.722   0.064  1.00 26.57           C  
ATOM     69  CD2 LEU A  30      20.139  50.276  -0.141  1.00 19.85           C  
ATOM     70  N   ALA A  31      19.322  51.748  -5.334  1.00 21.32           N  
ATOM     71  CA  ALA A  31      19.062  51.375  -6.745  1.00 20.67           C  
ATOM     72  C   ALA A  31      20.296  51.373  -7.585  1.00 21.94           C  
ATOM     73  O   ALA A  31      20.502  50.435  -8.366  1.00 22.66           O  
ATOM     74  CB  ALA A  31      17.940  52.277  -7.330  1.00 22.49           C  
ATOM     75  N   THR A  32      21.196  52.377  -7.426  1.00 20.45           N  
ATOM     76  CA  THR A  32      22.491  52.345  -8.085  1.00 21.80           C  
ATOM     77  C   THR A  32      23.282  51.111  -7.738  1.00 20.55           C  
ATOM     78  O   THR A  32      23.910  50.488  -8.573  1.00 23.41           O  
ATOM     79  CB  THR A  32      23.265  53.624  -7.704  1.00 21.07           C  
ATOM     80  CG2 THR A  32      24.709  53.630  -8.309  1.00 24.12           C  
ATOM     81  OG1 THR A  32      22.503  54.727  -8.184  1.00 27.27           O  
ATOM     82  N   ALA A  33      23.355  50.777  -6.450  1.00 18.79           N  
ATOM     83  CA  ALA A  33      24.165  49.678  -6.016  1.00 19.12           C  
ATOM     84  C   ALA A  33      23.595  48.369  -6.629  1.00 18.99           C  
ATOM     85  O   ALA A  33      24.328  47.584  -7.094  1.00 20.23           O  
ATOM     86  CB  ALA A  33      24.127  49.578  -4.457  1.00 18.84           C  
ATOM     87  N   GLU A  34      22.289  48.188  -6.545  1.00 20.40           N  
ATOM     88  CA  GLU A  34      21.728  46.943  -7.109  1.00 20.33           C  
ATOM     89  C   GLU A  34      22.039  46.866  -8.613  1.00 22.76           C  
ATOM     90  O   GLU A  34      22.377  45.745  -9.129  1.00 22.52           O  
ATOM     91  CB  GLU A  34      20.249  46.859  -6.794  1.00 19.44           C  
ATOM     92  CG  GLU A  34      19.621  45.527  -7.320  1.00 24.79           C  
ATOM     93  CD  GLU A  34      18.275  45.215  -6.639  1.00 25.98           C  
ATOM     94  OE1 GLU A  34      17.557  46.109  -6.110  1.00 27.52           O  
ATOM     95  OE2 GLU A  34      17.887  44.013  -6.622  1.00 22.62           O1-
ATOM     96  N   ASN A  35      21.925  48.021  -9.306  1.00 23.88           N  
ATOM     97  CA  ASN A  35      22.170  48.073 -10.748  1.00 26.18           C  
ATOM     98  C   ASN A  35      23.638  47.708 -11.031  1.00 25.37           C  
ATOM     99  O   ASN A  35      23.939  46.957 -11.950  1.00 26.06           O  
ATOM    100  CB  ASN A  35      21.818  49.473 -11.299  1.00 27.68           C  
ATOM    101  CG  ASN A  35      20.307  49.722 -11.410  1.00 36.18           C  
ATOM    102  ND2 ASN A  35      19.949  50.984 -11.768  1.00 44.25           N  
ATOM    103  OD1 ASN A  35      19.461  48.833 -11.186  1.00 47.57           O  
ATOM    104  N   LEU A  36      24.598  48.260 -10.276  1.00 23.98           N  
ATOM    105  CA  LEU A  36      25.999  48.007 -10.531  1.00 25.71           C  
ATOM    106  C   LEU A  36      26.404  46.588 -10.194  1.00 27.40           C  
ATOM    107  O   LEU A  36      27.249  46.010 -10.870  1.00 26.91           O  
ATOM    108  CB  LEU A  36      26.914  49.040  -9.790  1.00 25.75           C  
ATOM    109  CG  LEU A  36      26.762  50.481 -10.276  1.00 27.91           C  
ATOM    110  CD1 LEU A  36      27.769  51.388  -9.474  1.00 27.20           C  
ATOM    111  CD2 LEU A  36      26.975  50.601 -11.834  1.00 28.12           C  
ATOM    112  N   LEU A  37      25.740  46.015  -9.189  1.00 26.28           N  
ATOM    113  CA  LEU A  37      26.011  44.654  -8.823  1.00 26.22           C  
ATOM    114  C   LEU A  37      25.586  43.644  -9.901  1.00 27.45           C  
ATOM    115  O   LEU A  37      26.037  42.509  -9.778  1.00 26.45           O  
ATOM    116  CB  LEU A  37      25.400  44.283  -7.470  1.00 25.40           C  
ATOM    117  CG  LEU A  37      26.129  44.890  -6.259  1.00 20.85           C  
ATOM    118  CD1 LEU A  37      25.200  44.741  -5.091  1.00 21.21           C  
ATOM    119  CD2 LEU A  37      27.443  44.229  -5.990  1.00 20.19           C  
ATOM    120  N   GLU A  38      24.714  44.034 -10.826  1.00 29.66           N  
ATOM    121  CA  GLU A  38      24.397  43.155 -12.021  1.00 35.32           C  
ATOM    122  C   GLU A  38      25.655  42.794 -12.792  1.00 38.33           C  
ATOM    123  O   GLU A  38      25.816  41.618 -13.187  1.00 40.03           O  
ATOM    124  CB  GLU A  38      23.435  43.752 -13.039  1.00 35.96           C  
ATOM    125  CG  GLU A  38      22.195  44.506 -12.587  1.00 41.76           C  
ATOM    126  CD  GLU A  38      21.229  43.655 -11.827  1.00 48.20           C  
ATOM    127  OE1 GLU A  38      21.137  42.436 -12.165  1.00 47.43           O  
ATOM    128  OE2 GLU A  38      20.544  44.212 -10.901  1.00 49.26           O1-
ATOM    129  N   ASP A  39      26.539  43.794 -12.970  1.00 40.56           N  
ATOM    130  CA  ASP A  39      27.757  43.721 -13.825  1.00 42.21           C  
ATOM    131  C   ASP A  39      29.120  43.460 -13.172  1.00 40.57           C  
ATOM    132  O   ASP A  39      30.042  42.981 -13.835  1.00 40.93           O  
ATOM    133  CB  ASP A  39      27.838  44.960 -14.712  1.00 43.36           C  
ATOM    134  CG  ASP A  39      26.780  44.948 -15.844  1.00 48.81           C  
ATOM    135  OD1 ASP A  39      25.786  44.166 -15.792  1.00 52.71           O  
ATOM    136  OD2 ASP A  39      26.949  45.720 -16.819  1.00 54.35           O1-
ATOM    137  N   ARG A  40      29.282  43.771 -11.892  1.00 38.93           N  
ATOM    138  CA  ARG A  40      30.533  43.459 -11.188  1.00 37.01           C  
ATOM    139  C   ARG A  40      30.323  43.263  -9.698  1.00 35.05           C  
ATOM    140  O   ARG A  40      29.264  43.631  -9.189  1.00 34.45           O  
ATOM    141  CB  ARG A  40      31.605  44.551 -11.462  1.00 38.99           C  
ATOM    142  CG  ARG A  40      31.109  45.988 -11.354  1.00 42.27           C  
ATOM    143  CD  ARG A  40      32.303  46.947 -11.641  1.00 46.94           C  
ATOM    144  NE  ARG A  40      32.005  48.329 -11.283  1.00 47.93           N  
ATOM    145  CZ  ARG A  40      31.289  49.150 -12.049  1.00 46.97           C  
ATOM    146  NH1 ARG A  40      30.828  48.744 -13.229  1.00 48.25           N1+
ATOM    147  NH2 ARG A  40      31.063  50.394 -11.642  1.00 47.61           N  
ATOM    148  N   PRO A  41      31.304  42.668  -8.995  1.00 34.53           N  
ATOM    149  CA  PRO A  41      31.201  42.419  -7.568  1.00 34.00           C  
ATOM    150  C   PRO A  41      31.335  43.713  -6.738  1.00 33.71           C  
ATOM    151  O   PRO A  41      31.778  44.740  -7.293  1.00 33.49           O  
ATOM    152  CB  PRO A  41      32.377  41.473  -7.286  1.00 35.05           C  
ATOM    153  CG  PRO A  41      33.409  41.806  -8.373  1.00 35.63           C  
ATOM    154  CD  PRO A  41      32.535  42.077  -9.575  1.00 35.46           C  
ATOM    155  N   LEU A  42      30.985  43.629  -5.453  1.00 33.09           N  
ATOM    156  CA  LEU A  42      31.089  44.779  -4.576  1.00 34.53           C  
ATOM    157  C   LEU A  42      32.519  45.340  -4.523  1.00 36.34           C  
ATOM    158  O   LEU A  42      32.704  46.549  -4.544  1.00 35.31           O  
ATOM    159  CB  LEU A  42      30.615  44.450  -3.172  1.00 32.51           C  
ATOM    160  CG  LEU A  42      30.419  45.687  -2.275  1.00 33.67           C  
ATOM    161  CD1 LEU A  42      29.377  46.598  -2.859  1.00 28.15           C  
ATOM    162  CD2 LEU A  42      30.049  45.282  -0.848  1.00 32.00           C  
ATOM    163  N   ALA A  43      33.510  44.455  -4.488  1.00 38.65           N  
ATOM    164  CA  ALA A  43      34.931  44.850  -4.521  1.00 40.65           C  
ATOM    165  C   ALA A  43      35.298  45.736  -5.720  1.00 41.54           C  
ATOM    166  O   ALA A  43      36.181  46.581  -5.594  1.00 44.63           O  
ATOM    167  CB  ALA A  43      35.836  43.613  -4.451  1.00 41.38           C  
ATOM    168  N   ASP A  44      34.640  45.593  -6.863  1.00 41.05           N  
ATOM    169  CA  ASP A  44      34.921  46.472  -8.007  1.00 40.58           C  
ATOM    170  C   ASP A  44      34.033  47.698  -8.096  1.00 38.60           C  
ATOM    171  O   ASP A  44      34.003  48.377  -9.118  1.00 37.81           O  
ATOM    172  CB  ASP A  44      34.775  45.744  -9.330  1.00 41.58           C  
ATOM    173  CG  ASP A  44      35.715  44.575  -9.479  1.00 46.65           C  
ATOM    174  OD1 ASP A  44      36.467  44.259  -8.516  1.00 51.95           O  
ATOM    175  OD2 ASP A  44      35.666  43.959 -10.589  1.00 53.26           O1-
ATOM    176  N   ILE A  45      33.267  47.972  -7.046  1.00 37.06           N  
ATOM    177  CA  ILE A  45      32.412  49.149  -7.049  1.00 34.95           C  
ATOM    178  C   ILE A  45      32.938  50.152  -5.985  1.00 34.80           C  
ATOM    179  O   ILE A  45      33.234  49.754  -4.844  1.00 35.41           O  
ATOM    180  CB  ILE A  45      30.939  48.759  -6.786  1.00 35.05           C  
ATOM    181  CG1 ILE A  45      30.424  47.803  -7.877  1.00 32.06           C  
ATOM    182  CG2 ILE A  45      30.055  50.028  -6.717  1.00 33.21           C  
ATOM    183  CD1 ILE A  45      28.963  47.216  -7.603  1.00 31.66           C  
ATOM    184  N   SER A  46      33.098  51.430  -6.344  1.00 34.33           N  
ATOM    185  CA  SER A  46      33.594  52.422  -5.344  1.00 33.73           C  
ATOM    186  C   SER A  46      32.447  53.214  -4.727  1.00 30.76           C  
ATOM    187  O   SER A  46      31.365  53.377  -5.321  1.00 29.57           O  
ATOM    188  CB  SER A  46      34.623  53.395  -5.997  1.00 32.37           C  
ATOM    189  OG  SER A  46      33.971  54.118  -7.010  1.00 36.56           O  
ATOM    190  N   VAL A  47      32.675  53.729  -3.519  1.00 30.89           N  
ATOM    191  CA  VAL A  47      31.743  54.730  -2.965  1.00 30.68           C  
ATOM    192  C   VAL A  47      31.567  55.861  -3.979  1.00 29.29           C  
ATOM    193  O   VAL A  47      30.474  56.383  -4.174  1.00 27.78           O  
ATOM    194  CB  VAL A  47      32.233  55.257  -1.595  1.00 31.05           C  
ATOM    195  CG1 VAL A  47      31.525  56.569  -1.229  1.00 30.48           C  
ATOM    196  CG2 VAL A  47      32.057  54.192  -0.532  1.00 31.65           C  
ATOM    197  N   ASP A  48      32.649  56.265  -4.667  1.00 31.90           N  
ATOM    198  CA  ASP A  48      32.476  57.276  -5.727  1.00 32.07           C  
ATOM    199  C   ASP A  48      31.451  56.872  -6.841  1.00 30.92           C  
ATOM    200  O   ASP A  48      30.608  57.687  -7.253  1.00 30.31           O  
ATOM    201  CB  ASP A  48      33.828  57.740  -6.365  1.00 33.04           C  
ATOM    202  CG  ASP A  48      34.697  58.643  -5.417  1.00 38.71           C  
ATOM    203  OD1 ASP A  48      34.158  59.321  -4.473  1.00 36.81           O  
ATOM    204  OD2 ASP A  48      35.927  58.653  -5.679  1.00 38.56           O1-
ATOM    205  N   ASP A  49      31.507  55.599  -7.286  1.00 31.97           N  
ATOM    206  CA  ASP A  49      30.517  55.084  -8.245  1.00 30.91           C  
ATOM    207  C   ASP A  49      29.077  55.177  -7.752  1.00 27.82           C  
ATOM    208  O   ASP A  49      28.160  55.556  -8.465  1.00 27.93           O  
ATOM    209  CB  ASP A  49      30.785  53.595  -8.521  1.00 32.54           C  
ATOM    210  CG  ASP A  49      32.029  53.362  -9.283  1.00 36.69           C  
ATOM    211  OD1 ASP A  49      32.294  54.205 -10.193  1.00 40.93           O  
ATOM    212  OD2 ASP A  49      32.714  52.334  -8.972  1.00 40.12           O1-
ATOM    213  N   LEU A  50      28.850  54.800  -6.486  1.00 27.41           N  
ATOM    214  CA  LEU A  50      27.510  54.857  -5.948  1.00 24.36           C  
ATOM    215  C   LEU A  50      26.994  56.274  -5.837  1.00 23.51           C  
ATOM    216  O   LEU A  50      25.833  56.588  -6.057  1.00 23.58           O  
ATOM    217  CB  LEU A  50      27.499  54.135  -4.557  1.00 23.91           C  
ATOM    218  CG  LEU A  50      27.895  52.674  -4.589  1.00 25.38           C  
ATOM    219  CD1 LEU A  50      27.753  52.190  -3.110  1.00 29.27           C  
ATOM    220  CD2 LEU A  50      26.828  52.003  -5.512  1.00 28.38           C  
ATOM    221  N   ALA A  51      27.901  57.179  -5.403  1.00 26.09           N  
ATOM    222  CA  ALA A  51      27.545  58.570  -5.271  1.00 25.23           C  
ATOM    223  C   ALA A  51      27.181  59.129  -6.646  1.00 25.01           C  
ATOM    224  O   ALA A  51      26.135  59.733  -6.794  1.00 25.45           O  
ATOM    225  CB  ALA A  51      28.730  59.340  -4.651  1.00 23.39           C  
ATOM    226  N   LYS A  52      28.073  58.894  -7.594  1.00 29.05           N  
ATOM    227  CA  LYS A  52      27.888  59.393  -8.976  1.00 31.98           C  
ATOM    228  C   LYS A  52      26.530  58.911  -9.509  1.00 31.39           C  
ATOM    229  O   LYS A  52      25.666  59.704  -9.905  1.00 33.16           O  
ATOM    230  CB  LYS A  52      29.063  58.906  -9.821  1.00 32.24           C  
ATOM    231  CG  LYS A  52      29.200  59.455 -11.264  1.00 38.57           C  
ATOM    232  CD  LYS A  52      30.699  59.583 -11.753  1.00 45.90           C  
ATOM    233  CE  LYS A  52      31.776  58.657 -11.082  1.00 49.75           C  
ATOM    234  NZ  LYS A  52      31.724  57.221 -11.556  1.00 52.10           N1+
ATOM    235  N   GLY A  53      26.293  57.587  -9.408  1.00 33.05           N  
ATOM    236  CA  GLY A  53      25.029  57.006  -9.835  1.00 30.99           C  
ATOM    237  C   GLY A  53      23.852  57.643  -9.167  1.00 28.08           C  
ATOM    238  O   GLY A  53      22.788  57.730  -9.717  1.00 29.40           O  
ATOM    239  N   ALA A  54      23.986  58.069  -7.913  1.00 27.77           N  
ATOM    240  CA  ALA A  54      22.861  58.620  -7.163  1.00 25.48           C  
ATOM    241  C   ALA A  54      22.683  60.165  -7.204  1.00 26.41           C  
ATOM    242  O   ALA A  54      21.755  60.732  -6.599  1.00 28.38           O  
ATOM    243  CB  ALA A  54      22.987  58.144  -5.681  1.00 26.06           C  
ATOM    244  N   GLY A  55      23.566  60.801  -7.957  1.00 27.38           N  
ATOM    245  CA  GLY A  55      23.447  62.249  -8.229  1.00 29.51           C  
ATOM    246  C   GLY A  55      23.934  63.083  -7.047  1.00 26.85           C  
ATOM    247  O   GLY A  55      23.511  64.207  -6.861  1.00 28.28           O  
ATOM    248  N   ILE A  56      24.804  62.492  -6.245  1.00 25.32           N  
ATOM    249  CA  ILE A  56      25.323  63.171  -5.011  1.00 23.75           C  
ATOM    250  C   ILE A  56      26.809  63.146  -4.960  1.00 21.38           C  
ATOM    251  O   ILE A  56      27.504  62.438  -5.672  1.00 22.16           O  
ATOM    252  CB  ILE A  56      24.769  62.500  -3.702  1.00 22.11           C  
ATOM    253  CG1 ILE A  56      25.273  61.042  -3.625  1.00 22.50           C  
ATOM    254  CG2 ILE A  56      23.247  62.785  -3.527  1.00 26.25           C  
ATOM    255  CD1 ILE A  56      24.617  60.363  -2.349  1.00 22.68           C  
ATOM    256  N   SER A  57      27.384  63.889  -3.996  1.00 22.28           N  
ATOM    257  CA  SER A  57      28.845  63.801  -3.821  1.00 19.67           C  
ATOM    258  C   SER A  57      29.309  62.666  -2.932  1.00 19.24           C  
ATOM    259  O   SER A  57      28.498  62.094  -2.188  1.00 18.08           O  
ATOM    260  CB  SER A  57      29.396  65.134  -3.211  1.00 20.18           C  
ATOM    261  OG  SER A  57      28.920  65.229  -1.859  1.00 17.39           O  
ATOM    262  N   ARG A  58      30.593  62.352  -2.926  1.00 19.02           N  
ATOM    263  CA  ARG A  58      31.127  61.349  -1.987  1.00 20.97           C  
ATOM    264  C   ARG A  58      30.858  61.660  -0.490  1.00 21.24           C  
ATOM    265  O   ARG A  58      30.331  60.812   0.260  1.00 19.59           O  
ATOM    266  CB  ARG A  58      32.633  61.085  -2.168  1.00 22.32           C  
ATOM    267  CG  ARG A  58      33.418  60.249  -1.058  1.00 24.16           C  
ATOM    268  CD  ARG A  58      34.990  60.334  -1.438  1.00 36.07           C  
ATOM    269  NE  ARG A  58      35.819  59.430  -0.637  1.00 47.93           N  
ATOM    270  CZ  ARG A  58      36.007  58.105  -0.859  1.00 54.18           C  
ATOM    271  NH1 ARG A  58      36.791  57.369  -0.042  1.00 53.33           N1+
ATOM    272  NH2 ARG A  58      35.416  57.500  -1.885  1.00 54.75           N  
ATOM    273  N   PRO A  59      31.182  62.926  -0.007  1.00 20.13           N  
ATOM    274  CA  PRO A  59      30.785  63.110   1.375  1.00 18.05           C  
ATOM    275  C   PRO A  59      29.291  63.092   1.672  1.00 16.27           C  
ATOM    276  O   PRO A  59      28.909  62.774   2.750  1.00 17.02           O  
ATOM    277  CB  PRO A  59      31.385  64.535   1.762  1.00 19.03           C  
ATOM    278  CG  PRO A  59      31.575  65.188   0.517  1.00 17.38           C  
ATOM    279  CD  PRO A  59      31.869  64.110  -0.595  1.00 21.69           C  
ATOM    280  N   THR A  60      28.458  63.402   0.712  1.00 16.24           N  
ATOM    281  CA  THR A  60      26.983  63.384   0.965  1.00 16.84           C  
ATOM    282  C   THR A  60      26.571  61.899   1.104  1.00 18.84           C  
ATOM    283  O   THR A  60      25.720  61.599   1.927  1.00 17.89           O  
ATOM    284  CB  THR A  60      26.247  64.064  -0.179  1.00 15.72           C  
ATOM    285  CG2 THR A  60      24.757  63.924  -0.038  1.00 16.58           C  
ATOM    286  OG1 THR A  60      26.456  65.501  -0.026  1.00 14.68           O  
ATOM    287  N   PHE A  61      27.182  61.038   0.316  1.00 18.18           N  
ATOM    288  CA  PHE A  61      26.928  59.558   0.451  1.00 19.83           C  
ATOM    289  C   PHE A  61      27.131  59.058   1.868  1.00 23.63           C  
ATOM    290  O   PHE A  61      26.274  58.361   2.382  1.00 22.62           O  
ATOM    291  CB  PHE A  61      27.862  58.826  -0.480  1.00 18.85           C  
ATOM    292  CG  PHE A  61      27.910  57.331  -0.222  1.00 21.75           C  
ATOM    293  CD1 PHE A  61      27.131  56.483  -0.981  1.00 24.50           C  
ATOM    294  CD2 PHE A  61      28.725  56.817   0.816  1.00 22.27           C  
ATOM    295  CE1 PHE A  61      27.180  55.067  -0.714  1.00 21.09           C  
ATOM    296  CE2 PHE A  61      28.797  55.414   1.097  1.00 25.61           C  
ATOM    297  CZ  PHE A  61      27.998  54.544   0.302  1.00 27.18           C  
ATOM    298  N   TYR A  62      28.214  59.534   2.521  1.00 23.57           N  
ATOM    299  CA  TYR A  62      28.520  59.145   3.871  1.00 26.06           C  
ATOM    300  C   TYR A  62      27.621  59.611   4.882  1.00 24.70           C  
ATOM    301  O   TYR A  62      27.528  59.042   6.031  1.00 27.26           O  
ATOM    302  CB  TYR A  62      29.936  59.569   4.205  1.00 25.63           C  
ATOM    303  CG  TYR A  62      30.945  58.756   3.583  1.00 26.26           C  
ATOM    304  CD1 TYR A  62      30.998  57.354   3.842  1.00 22.18           C  
ATOM    305  CD2 TYR A  62      31.889  59.303   2.740  1.00 26.15           C  
ATOM    306  CE1 TYR A  62      31.965  56.600   3.309  1.00 23.54           C  
ATOM    307  CE2 TYR A  62      32.864  58.516   2.189  1.00 31.82           C  
ATOM    308  CZ  TYR A  62      32.848  57.116   2.448  1.00 26.78           C  
ATOM    309  OH  TYR A  62      33.803  56.339   1.943  1.00 31.00           O  
ATOM    310  N   PHE A  63      26.880  60.667   4.564  1.00 25.40           N  
ATOM    311  CA  PHE A  63      25.719  60.950   5.342  1.00 24.40           C  
ATOM    312  C   PHE A  63      24.564  59.874   5.439  1.00 25.91           C  
ATOM    313  O   PHE A  63      23.937  59.687   6.472  1.00 26.99           O  
ATOM    314  CB  PHE A  63      25.143  62.294   4.972  1.00 27.17           C  
ATOM    315  CG  PHE A  63      24.018  62.677   5.800  1.00 26.65           C  
ATOM    316  CD1 PHE A  63      24.245  63.240   7.083  1.00 29.91           C  
ATOM    317  CD2 PHE A  63      22.731  62.522   5.351  1.00 31.79           C  
ATOM    318  CE1 PHE A  63      23.140  63.572   7.900  1.00 33.78           C  
ATOM    319  CE2 PHE A  63      21.585  62.872   6.174  1.00 36.35           C  
ATOM    320  CZ  PHE A  63      21.802  63.414   7.444  1.00 30.04           C  
ATOM    321  N   TYR A  64      24.321  59.193   4.342  1.00 21.00           N  
ATOM    322  CA  TYR A  64      23.255  58.180   4.264  1.00 21.39           C  
ATOM    323  C   TYR A  64      23.756  56.787   4.649  1.00 21.30           C  
ATOM    324  O   TYR A  64      22.958  56.024   5.233  1.00 22.96           O  
ATOM    325  CB  TYR A  64      22.694  58.150   2.809  1.00 17.93           C  
ATOM    326  CG  TYR A  64      21.962  59.395   2.531  1.00 18.74           C  
ATOM    327  CD1 TYR A  64      20.653  59.580   2.972  1.00 24.19           C  
ATOM    328  CD2 TYR A  64      22.581  60.411   1.795  1.00 17.97           C  
ATOM    329  CE1 TYR A  64      20.014  60.767   2.750  1.00 28.30           C  
ATOM    330  CE2 TYR A  64      21.950  61.584   1.573  1.00 24.14           C  
ATOM    331  CZ  TYR A  64      20.666  61.753   2.057  1.00 26.85           C  
ATOM    332  OH  TYR A  64      20.027  62.953   1.778  1.00 32.61           O  
ATOM    333  N   PHE A  65      25.004  56.457   4.305  1.00 21.41           N  
ATOM    334  CA  PHE A  65      25.626  55.154   4.641  1.00 23.25           C  
ATOM    335  C   PHE A  65      27.036  55.294   5.019  1.00 23.36           C  
ATOM    336  O   PHE A  65      27.828  56.018   4.337  1.00 23.50           O  
ATOM    337  CB  PHE A  65      25.560  54.162   3.432  1.00 23.53           C  
ATOM    338  CG  PHE A  65      24.183  53.844   3.036  1.00 19.81           C  
ATOM    339  CD1 PHE A  65      23.521  52.727   3.618  1.00 23.63           C  
ATOM    340  CD2 PHE A  65      23.527  54.499   1.991  1.00 19.95           C  
ATOM    341  CE1 PHE A  65      22.207  52.435   3.217  1.00 20.64           C  
ATOM    342  CE2 PHE A  65      22.241  54.205   1.628  1.00 20.41           C  
ATOM    343  CZ  PHE A  65      21.599  53.104   2.234  1.00 20.57           C  
ATOM    344  N   PRO A  66      27.483  54.471   6.007  1.00 24.14           N  
ATOM    345  CA  PRO A  66      28.852  54.563   6.422  1.00 23.71           C  
ATOM    346  C   PRO A  66      29.815  53.912   5.481  1.00 24.62           C  
ATOM    347  O   PRO A  66      31.007  54.151   5.563  1.00 24.66           O  
ATOM    348  CB  PRO A  66      28.853  53.814   7.790  1.00 25.83           C  
ATOM    349  CG  PRO A  66      27.641  52.920   7.731  1.00 25.93           C  
ATOM    350  CD  PRO A  66      26.654  53.670   6.930  1.00 24.77           C  
ATOM    351  N   SER A  67      29.341  53.014   4.582  1.00 24.28           N  
ATOM    352  CA  SER A  67      30.297  52.310   3.722  1.00 24.85           C  
ATOM    353  C   SER A  67      29.469  51.670   2.563  1.00 25.18           C  
ATOM    354  O   SER A  67      28.245  51.646   2.644  1.00 25.19           O  
ATOM    355  CB  SER A  67      31.008  51.144   4.444  1.00 26.45           C  
ATOM    356  OG  SER A  67      30.015  50.291   4.955  1.00 28.29           O  
ATOM    357  N   LYS A  68      30.156  51.135   1.561  1.00 24.76           N  
ATOM    358  CA  LYS A  68      29.446  50.390   0.479  1.00 26.60           C  
ATOM    359  C   LYS A  68      28.936  49.081   1.063  1.00 25.82           C  
ATOM    360  O   LYS A  68      27.846  48.627   0.649  1.00 22.21           O  
ATOM    361  CB  LYS A  68      30.322  50.115  -0.739  1.00 26.94           C  
ATOM    362  CG  LYS A  68      31.495  49.141  -0.542  1.00 30.08           C  
ATOM    363  CD  LYS A  68      32.523  49.302  -1.695  1.00 31.18           C  
ATOM    364  CE  LYS A  68      33.670  48.298  -1.566  1.00 36.43           C  
ATOM    365  NZ  LYS A  68      34.616  48.504  -2.687  1.00 37.03           N1+
ATOM    366  N   GLU A  69      29.697  48.490   1.988  1.00 25.94           N  
ATOM    367  CA  GLU A  69      29.233  47.302   2.668  1.00 27.21           C  
ATOM    368  C   GLU A  69      27.877  47.546   3.337  1.00 27.16           C  
ATOM    369  O   GLU A  69      26.952  46.689   3.293  1.00 26.86           O  
ATOM    370  CB  GLU A  69      30.297  46.774   3.654  1.00 27.76           C  
ATOM    371  CG  GLU A  69      31.577  46.207   2.967  1.00 32.56           C  
ATOM    372  CD  GLU A  69      32.608  47.258   2.481  1.00 36.55           C  
ATOM    373  OE1 GLU A  69      32.491  48.472   2.809  1.00 34.93           O  
ATOM    374  OE2 GLU A  69      33.542  46.872   1.757  1.00 39.94           O1-
ATOM    375  N   ALA A  70      27.678  48.707   3.974  1.00 22.66           N  
ATOM    376  CA  ALA A  70      26.420  48.972   4.590  1.00 20.81           C  
ATOM    377  C   ALA A  70      25.286  49.078   3.578  1.00 17.68           C  
ATOM    378  O   ALA A  70      24.100  48.834   3.915  1.00 19.93           O  
ATOM    379  CB  ALA A  70      26.485  50.250   5.493  1.00 23.41           C  
ATOM    380  N   VAL A  71      25.626  49.551   2.372  1.00 17.69           N  
ATOM    381  CA  VAL A  71      24.623  49.636   1.309  1.00 18.41           C  
ATOM    382  C   VAL A  71      24.127  48.189   0.998  1.00 18.65           C  
ATOM    383  O   VAL A  71      22.926  47.983   0.891  1.00 19.91           O  
ATOM    384  CB  VAL A  71      25.110  50.327   0.031  1.00 20.44           C  
ATOM    385  CG1 VAL A  71      23.971  50.406  -1.049  1.00 19.83           C  
ATOM    386  CG2 VAL A  71      25.502  51.789   0.356  1.00 19.34           C  
ATOM    387  N   LEU A  72      25.068  47.304   0.910  1.00 19.80           N  
ATOM    388  CA  LEU A  72      24.693  45.923   0.503  1.00 20.64           C  
ATOM    389  C   LEU A  72      23.866  45.342   1.648  1.00 21.02           C  
ATOM    390  O   LEU A  72      22.881  44.636   1.411  1.00 22.12           O  
ATOM    391  CB  LEU A  72      25.918  45.124   0.174  1.00 20.00           C  
ATOM    392  CG  LEU A  72      25.740  43.571   0.002  1.00 22.67           C  
ATOM    393  CD1 LEU A  72      24.817  43.333  -1.195  1.00 24.11           C  
ATOM    394  CD2 LEU A  72      27.110  42.906  -0.198  1.00 24.98           C  
ATOM    395  N   LEU A  73      24.250  45.587   2.894  1.00 20.43           N  
ATOM    396  CA  LEU A  73      23.482  45.056   4.023  1.00 18.90           C  
ATOM    397  C   LEU A  73      22.064  45.545   4.012  1.00 19.89           C  
ATOM    398  O   LEU A  73      21.130  44.749   4.264  1.00 17.85           O  
ATOM    399  CB  LEU A  73      24.187  45.424   5.345  1.00 19.25           C  
ATOM    400  CG  LEU A  73      23.494  44.999   6.627  1.00 21.70           C  
ATOM    401  CD1 LEU A  73      23.418  43.400   6.651  1.00 21.88           C  
ATOM    402  CD2 LEU A  73      24.343  45.488   7.827  1.00 24.46           C  
ATOM    403  N   THR A  74      21.822  46.830   3.661  1.00 18.82           N  
ATOM    404  CA  THR A  74      20.485  47.284   3.585  1.00 18.46           C  
ATOM    405  C   THR A  74      19.760  46.544   2.425  1.00 18.69           C  
ATOM    406  O   THR A  74      18.611  46.212   2.583  1.00 19.23           O  
ATOM    407  CB  THR A  74      20.492  48.810   3.384  1.00 20.06           C  
ATOM    408  CG2 THR A  74      19.117  49.302   3.269  1.00 17.73           C  
ATOM    409  OG1 THR A  74      21.036  49.394   4.585  1.00 21.73           O  
ATOM    410  N   LEU A  75      20.431  46.366   1.292  1.00 20.01           N  
ATOM    411  CA  LEU A  75      19.731  45.747   0.168  1.00 19.74           C  
ATOM    412  C   LEU A  75      19.353  44.315   0.601  1.00 18.49           C  
ATOM    413  O   LEU A  75      18.214  43.903   0.281  1.00 17.82           O  
ATOM    414  CB  LEU A  75      20.600  45.646  -1.085  1.00 20.68           C  
ATOM    415  CG  LEU A  75      20.805  46.953  -1.859  1.00 19.81           C  
ATOM    416  CD1 LEU A  75      22.041  46.757  -2.822  1.00 19.73           C  
ATOM    417  CD2 LEU A  75      19.485  47.365  -2.451  1.00 21.52           C  
ATOM    418  N   LEU A  76      20.283  43.662   1.290  1.00 17.75           N  
ATOM    419  CA  LEU A  76      19.981  42.239   1.750  1.00 17.65           C  
ATOM    420  C   LEU A  76      18.854  42.226   2.760  1.00 18.84           C  
ATOM    421  O   LEU A  76      17.924  41.433   2.665  1.00 20.11           O  
ATOM    422  CB  LEU A  76      21.206  41.648   2.389  1.00 18.40           C  
ATOM    423  CG  LEU A  76      22.293  41.398   1.387  1.00 21.15           C  
ATOM    424  CD1 LEU A  76      23.601  41.092   2.142  1.00 22.69           C  
ATOM    425  CD2 LEU A  76      21.894  40.100   0.512  1.00 26.35           C  
ATOM    426  N   ASP A  77      18.847  43.157   3.734  1.00 18.41           N  
ATOM    427  CA  ASP A  77      17.811  43.221   4.714  1.00 18.64           C  
ATOM    428  C   ASP A  77      16.452  43.431   4.055  1.00 19.53           C  
ATOM    429  O   ASP A  77      15.485  42.782   4.375  1.00 19.41           O  
ATOM    430  CB  ASP A  77      18.153  44.405   5.687  1.00 20.91           C  
ATOM    431  CG  ASP A  77      17.279  44.404   6.882  1.00 29.14           C  
ATOM    432  OD1 ASP A  77      17.348  43.468   7.710  1.00 34.50           O  
ATOM    433  OD2 ASP A  77      16.437  45.284   6.950  1.00 33.94           O1-
ATOM    434  N   ARG A  78      16.395  44.293   3.026  1.00 18.40           N  
ATOM    435  CA  ARG A  78      15.161  44.471   2.319  1.00 19.67           C  
ATOM    436  C   ARG A  78      14.686  43.176   1.623  1.00 17.74           C  
ATOM    437  O   ARG A  78      13.501  42.857   1.705  1.00 18.11           O  
ATOM    438  CB  ARG A  78      15.348  45.577   1.290  1.00 21.57           C  
ATOM    439  CG  ARG A  78      15.343  46.930   2.003  1.00 27.88           C  
ATOM    440  CD  ARG A  78      16.099  47.986   1.113  1.00 33.98           C  
ATOM    441  NE  ARG A  78      15.303  48.296  -0.080  1.00 39.53           N  
ATOM    442  CZ  ARG A  78      14.360  49.242  -0.085  1.00 44.53           C  
ATOM    443  NH1 ARG A  78      14.130  49.950   1.019  1.00 44.00           N1+
ATOM    444  NH2 ARG A  78      13.657  49.487  -1.176  1.00 47.48           N  
ATOM    445  N   VAL A  79      15.578  42.524   0.884  1.00 18.03           N  
ATOM    446  CA  VAL A  79      15.176  41.283   0.179  1.00 15.76           C  
ATOM    447  C   VAL A  79      14.744  40.134   1.170  1.00 16.67           C  
ATOM    448  O   VAL A  79      13.650  39.504   0.974  1.00 16.13           O  
ATOM    449  CB  VAL A  79      16.320  40.781  -0.740  1.00 16.72           C  
ATOM    450  CG1 VAL A  79      15.880  39.402  -1.399  1.00 18.99           C  
ATOM    451  CG2 VAL A  79      16.592  41.778  -1.878  1.00 20.28           C  
ATOM    452  N   VAL A  80      15.536  39.963   2.259  1.00 16.26           N  
ATOM    453  CA  VAL A  80      15.194  38.962   3.262  1.00 16.83           C  
ATOM    454  C   VAL A  80      13.881  39.271   3.918  1.00 17.06           C  
ATOM    455  O   VAL A  80      12.964  38.454   4.073  1.00 16.63           O  
ATOM    456  CB  VAL A  80      16.310  38.913   4.273  1.00 17.65           C  
ATOM    457  CG1 VAL A  80      15.912  38.192   5.519  1.00 21.60           C  
ATOM    458  CG2 VAL A  80      17.585  38.351   3.637  1.00 17.44           C  
ATOM    459  N   ASN A  81      13.669  40.542   4.297  1.00 18.54           N  
ATOM    460  CA  ASN A  81      12.377  40.818   4.859  1.00 18.36           C  
ATOM    461  C   ASN A  81      11.143  40.740   3.872  1.00 18.10           C  
ATOM    462  O   ASN A  81      10.078  40.377   4.264  1.00 18.44           O  
ATOM    463  CB  ASN A  81      12.471  42.203   5.552  1.00 20.96           C  
ATOM    464  CG  ASN A  81      13.040  42.082   6.974  1.00 24.25           C  
ATOM    465  ND2 ASN A  81      14.328  42.266   7.102  1.00 26.61           N  
ATOM    466  OD1 ASN A  81      12.309  41.724   7.939  1.00 26.44           O  
ATOM    467  N   GLN A  82      11.321  41.016   2.583  1.00 16.54           N  
ATOM    468  CA  GLN A  82      10.301  40.858   1.602  1.00 17.20           C  
ATOM    469  C   GLN A  82       9.869  39.389   1.550  1.00 15.60           C  
ATOM    470  O   GLN A  82       8.705  39.030   1.519  1.00 17.60           O  
ATOM    471  CB  GLN A  82      10.877  41.231   0.247  1.00 21.12           C  
ATOM    472  CG  GLN A  82       9.828  41.313  -0.768  1.00 24.49           C  
ATOM    473  CD  GLN A  82      10.474  41.792  -2.088  1.00 35.84           C  
ATOM    474  NE2 GLN A  82       9.991  41.231  -3.202  1.00 38.14           N  
ATOM    475  OE1 GLN A  82      11.445  42.617  -2.088  1.00 41.87           O  
ATOM    476  N   ALA A  83      10.904  38.514   1.564  1.00 16.58           N  
ATOM    477  CA  ALA A  83      10.610  37.089   1.550  1.00 15.01           C  
ATOM    478  C   ALA A  83       9.855  36.641   2.838  1.00 15.45           C  
ATOM    479  O   ALA A  83       8.901  35.870   2.755  1.00 16.06           O  
ATOM    480  CB  ALA A  83      12.009  36.244   1.405  1.00 16.40           C  
ATOM    481  N   ASP A  84      10.333  37.107   3.988  1.00 15.66           N  
ATOM    482  CA  ASP A  84       9.725  36.742   5.234  1.00 17.31           C  
ATOM    483  C   ASP A  84       8.276  37.221   5.338  1.00 16.35           C  
ATOM    484  O   ASP A  84       7.425  36.436   5.717  1.00 18.15           O  
ATOM    485  CB  ASP A  84      10.553  37.293   6.356  1.00 17.28           C  
ATOM    486  CG  ASP A  84      10.138  36.737   7.648  1.00 20.86           C  
ATOM    487  OD1 ASP A  84      10.130  35.504   7.773  1.00 20.55           O  
ATOM    488  OD2 ASP A  84       9.762  37.549   8.547  1.00 20.58           O1-
ATOM    489  N   MET A  85       8.050  38.495   4.925  1.00 17.72           N  
ATOM    490  CA  MET A  85       6.650  39.019   4.892  1.00 18.62           C  
ATOM    491  C   MET A  85       5.775  38.255   3.950  1.00 19.23           C  
ATOM    492  O   MET A  85       4.602  37.996   4.262  1.00 18.87           O  
ATOM    493  CB  MET A  85       6.608  40.550   4.628  1.00 19.99           C  
ATOM    494  CG  MET A  85       7.418  41.217   5.682  1.00 26.68           C  
ATOM    495  SD  MET A  85       7.447  43.020   5.474  1.00 45.49           S  
ATOM    496  CE  MET A  85       8.747  43.262   4.200  1.00 40.84           C  
ATOM    497  N   ALA A  86       6.291  37.918   2.772  1.00 17.05           N  
ATOM    498  CA  ALA A  86       5.481  37.112   1.840  1.00 18.27           C  
ATOM    499  C   ALA A  86       5.111  35.730   2.441  1.00 18.97           C  
ATOM    500  O   ALA A  86       3.962  35.228   2.323  1.00 18.33           O  
ATOM    501  CB  ALA A  86       6.173  36.984   0.451  1.00 17.68           C  
ATOM    502  N   LEU A  87       6.109  35.114   3.123  1.00 17.55           N  
ATOM    503  CA  LEU A  87       5.838  33.870   3.783  1.00 18.14           C  
ATOM    504  C   LEU A  87       4.752  34.006   4.913  1.00 18.14           C  
ATOM    505  O   LEU A  87       3.837  33.199   4.965  1.00 19.53           O  
ATOM    506  CB  LEU A  87       7.164  33.290   4.366  1.00 16.53           C  
ATOM    507  CG  LEU A  87       6.897  31.891   4.990  1.00 17.54           C  
ATOM    508  CD1 LEU A  87       6.370  30.786   4.094  1.00 21.12           C  
ATOM    509  CD2 LEU A  87       8.326  31.407   5.540  1.00 18.18           C  
ATOM    510  N   GLN A  88       4.885  35.035   5.722  1.00 21.03           N  
ATOM    511  CA  GLN A  88       3.900  35.360   6.823  1.00 22.10           C  
ATOM    512  C   GLN A  88       2.509  35.542   6.179  1.00 23.84           C  
ATOM    513  O   GLN A  88       1.520  35.049   6.708  1.00 24.97           O  
ATOM    514  CB  GLN A  88       4.334  36.614   7.538  1.00 24.47           C  
ATOM    515  CG  GLN A  88       4.439  36.611   9.098  1.00 37.35           C  
ATOM    516  CD  GLN A  88       5.829  37.237   9.617  1.00 46.33           C  
ATOM    517  NE2 GLN A  88       6.434  36.568  10.623  1.00 47.99           N  
ATOM    518  OE1 GLN A  88       6.334  38.289   9.120  1.00 48.91           O  
ATOM    519  N   THR A  89       2.439  36.175   5.019  1.00 23.66           N  
ATOM    520  CA  THR A  89       1.154  36.291   4.304  1.00 24.36           C  
ATOM    521  C   THR A  89       0.558  34.969   3.901  1.00 25.79           C  
ATOM    522  O   THR A  89      -0.652  34.756   4.102  1.00 27.17           O  
ATOM    523  CB  THR A  89       1.277  37.116   3.056  1.00 26.38           C  
ATOM    524  CG2 THR A  89      -0.018  37.080   2.274  1.00 28.85           C  
ATOM    525  OG1 THR A  89       1.646  38.451   3.424  1.00 29.67           O  
ATOM    526  N   LEU A  90       1.345  34.092   3.260  1.00 22.97           N  
ATOM    527  CA  LEU A  90       0.850  32.774   2.960  1.00 24.63           C  
ATOM    528  C   LEU A  90       0.391  32.068   4.196  1.00 26.41           C  
ATOM    529  O   LEU A  90      -0.659  31.408   4.158  1.00 29.13           O  
ATOM    530  CB  LEU A  90       1.967  31.947   2.290  1.00 25.57           C  
ATOM    531  CG  LEU A  90       2.240  32.149   0.826  1.00 30.14           C  
ATOM    532  CD1 LEU A  90       3.248  30.971   0.453  1.00 27.09           C  
ATOM    533  CD2 LEU A  90       0.956  32.005   0.007  1.00 29.19           C  
ATOM    534  N   ALA A  91       1.166  32.205   5.279  1.00 27.02           N  
ATOM    535  CA  ALA A  91       0.971  31.464   6.512  1.00 29.15           C  
ATOM    536  C   ALA A  91      -0.410  31.821   7.054  1.00 31.89           C  
ATOM    537  O   ALA A  91      -1.155  30.948   7.509  1.00 33.64           O  
ATOM    538  CB  ALA A  91       2.095  31.774   7.564  1.00 28.25           C  
ATOM    539  N   GLU A  92      -0.736  33.111   6.970  1.00 33.52           N  
ATOM    540  CA  GLU A  92      -1.990  33.666   7.462  1.00 37.59           C  
ATOM    541  C   GLU A  92      -3.147  33.419   6.509  1.00 39.15           C  
ATOM    542  O   GLU A  92      -4.307  33.639   6.868  1.00 40.25           O  
ATOM    543  CB  GLU A  92      -1.835  35.153   7.671  1.00 37.37           C  
ATOM    544  CG  GLU A  92      -0.971  35.494   8.846  1.00 39.73           C  
ATOM    545  CD  GLU A  92      -0.674  36.978   8.879  1.00 40.64           C  
ATOM    546  OE1 GLU A  92      -1.249  37.710   8.018  1.00 44.11           O  
ATOM    547  OE2 GLU A  92       0.152  37.406   9.724  1.00 41.87           O1-
ATOM    548  N   ASN A  93      -2.831  33.023   5.281  1.00 41.64           N  
ATOM    549  CA  ASN A  93      -3.848  32.520   4.370  1.00 44.44           C  
ATOM    550  C   ASN A  93      -3.812  30.967   4.043  1.00 45.99           C  
ATOM    551  O   ASN A  93      -3.223  30.517   3.080  1.00 47.15           O  
ATOM    552  CB  ASN A  93      -3.908  33.436   3.165  1.00 44.76           C  
ATOM    553  CG  ASN A  93      -4.318  34.859   3.540  1.00 47.34           C  
ATOM    554  ND2 ASN A  93      -3.359  35.706   3.958  1.00 45.93           N  
ATOM    555  OD1 ASN A  93      -5.509  35.173   3.500  1.00 52.76           O  
ATOM    556  N   PRO A  94      -4.427  30.125   4.901  1.00 47.82           N  
ATOM    557  CA  PRO A  94      -4.879  28.734   4.524  1.00 48.35           C  
ATOM    558  C   PRO A  94      -5.468  28.567   3.031  1.00 47.71           C  
ATOM    559  O   PRO A  94      -6.668  28.230   2.805  1.00 49.35           O  
ATOM    560  CB  PRO A  94      -5.948  28.403   5.616  1.00 49.39           C  
ATOM    561  CG  PRO A  94      -6.157  29.791   6.444  1.00 50.55           C  
ATOM    562  CD  PRO A  94      -4.771  30.463   6.290  1.00 48.09           C  
ATOM    563  N   ALA A  95      -4.617  28.929   2.071  1.00 44.53           N  
ATOM    564  CA  ALA A  95      -4.453  28.403   0.710  1.00 42.03           C  
ATOM    565  C   ALA A  95      -5.020  27.020   0.224  1.00 40.02           C  
ATOM    566  O   ALA A  95      -4.529  25.951   0.632  1.00 39.25           O  
ATOM    567  CB  ALA A  95      -3.015  28.430   0.479  1.00 40.93           C  
ATOM    568  N   ASP A  96      -5.985  27.026  -0.701  1.00 36.62           N  
ATOM    569  CA  ASP A  96      -6.932  25.900  -0.861  1.00 35.64           C  
ATOM    570  C   ASP A  96      -6.584  24.875  -1.953  1.00 34.72           C  
ATOM    571  O   ASP A  96      -7.118  24.861  -3.115  1.00 32.77           O  
ATOM    572  CB  ASP A  96      -8.337  26.489  -1.049  1.00 37.03           C  
ATOM    573  CG  ASP A  96      -9.432  25.448  -1.000  1.00 42.96           C  
ATOM    574  OD1 ASP A  96      -9.199  24.274  -0.616  1.00 44.84           O  
ATOM    575  OD2 ASP A  96     -10.564  25.854  -1.346  1.00 49.82           O1-
ATOM    576  N   THR A  97      -5.629  24.017  -1.592  1.00 31.85           N  
ATOM    577  CA  THR A  97      -5.076  23.107  -2.563  1.00 31.67           C  
ATOM    578  C   THR A  97      -4.469  21.906  -1.796  1.00 30.42           C  
ATOM    579  O   THR A  97      -4.654  21.828  -0.577  1.00 29.56           O  
ATOM    580  CB  THR A  97      -4.077  23.877  -3.420  1.00 31.34           C  
ATOM    581  CG2 THR A  97      -2.880  24.388  -2.560  1.00 31.82           C  
ATOM    582  OG1 THR A  97      -3.671  23.067  -4.519  1.00 32.78           O  
ATOM    583  N   ASP A  98      -3.820  20.958  -2.484  1.00 30.44           N  
ATOM    584  CA  ASP A  98      -3.300  19.775  -1.797  1.00 28.52           C  
ATOM    585  C   ASP A  98      -1.948  20.094  -1.115  1.00 28.45           C  
ATOM    586  O   ASP A  98      -1.394  21.171  -1.259  1.00 27.30           O  
ATOM    587  CB  ASP A  98      -3.118  18.591  -2.741  1.00 30.49           C  
ATOM    588  CG  ASP A  98      -2.337  18.907  -3.952  1.00 31.41           C  
ATOM    589  OD1 ASP A  98      -1.347  19.644  -3.930  1.00 28.14           O  
ATOM    590  OD2 ASP A  98      -2.675  18.326  -5.006  1.00 41.71           O1-
ATOM    591  N   ARG A  99      -1.485  19.147  -0.339  1.00 26.07           N  
ATOM    592  CA  ARG A  99      -0.218  19.288   0.413  1.00 25.40           C  
ATOM    593  C   ARG A  99       1.006  19.556  -0.480  1.00 23.52           C  
ATOM    594  O   ARG A  99       1.851  20.403  -0.070  1.00 22.21           O  
ATOM    595  CB  ARG A  99      -0.001  18.049   1.330  1.00 24.61           C  
ATOM    596  CG  ARG A  99       0.301  16.743   0.505  1.00 32.36           C  
ATOM    597  CD  ARG A  99       0.341  15.368   1.260  1.00 40.44           C  
ATOM    598  NE  ARG A  99       1.094  14.423   0.425  1.00 44.17           N  
ATOM    599  CZ  ARG A  99       1.172  13.106   0.602  1.00 44.69           C  
ATOM    600  NH1 ARG A  99       0.542  12.521   1.613  1.00 42.49           N1+
ATOM    601  NH2 ARG A  99       1.910  12.385  -0.243  1.00 47.07           N  
ATOM    602  N   GLU A 100       1.112  18.936  -1.655  1.00 21.63           N  
ATOM    603  CA  GLU A 100       2.260  19.169  -2.510  1.00 22.30           C  
ATOM    604  C   GLU A 100       2.244  20.641  -2.996  1.00 20.70           C  
ATOM    605  O   GLU A 100       3.218  21.354  -2.987  1.00 20.01           O  
ATOM    606  CB  GLU A 100       2.279  18.187  -3.682  1.00 25.51           C  
ATOM    607  CG  GLU A 100       3.203  18.517  -4.768  1.00 28.92           C  
ATOM    608  CD  GLU A 100       3.408  17.412  -5.823  1.00 38.13           C  
ATOM    609  OE1 GLU A 100       3.123  16.205  -5.611  1.00 42.26           O  
ATOM    610  OE2 GLU A 100       3.910  17.769  -6.896  1.00 42.08           O1-
ATOM    611  N   ASN A 101       1.065  21.096  -3.391  1.00 21.17           N  
ATOM    612  CA  ASN A 101       0.962  22.461  -3.810  1.00 21.31           C  
ATOM    613  C   ASN A 101       1.125  23.458  -2.691  1.00 18.54           C  
ATOM    614  O   ASN A 101       1.566  24.551  -2.939  1.00 19.05           O  
ATOM    615  CB  ASN A 101      -0.415  22.696  -4.432  1.00 22.62           C  
ATOM    616  CG  ASN A 101      -0.309  23.490  -5.650  1.00 31.38           C  
ATOM    617  ND2 ASN A 101      -0.872  24.709  -5.583  1.00 38.22           N  
ATOM    618  OD1 ASN A 101       0.299  23.048  -6.693  1.00 36.68           O  
ATOM    619  N   MET A 102       0.727  23.112  -1.467  1.00 18.80           N  
ATOM    620  CA  MET A 102       0.949  23.951  -0.262  1.00 19.16           C  
ATOM    621  C   MET A 102       2.485  24.218  -0.116  1.00 17.37           C  
ATOM    622  O   MET A 102       2.921  25.375  -0.012  1.00 17.34           O  
ATOM    623  CB  MET A 102       0.396  23.310   1.064  1.00 22.02           C  
ATOM    624  CG  MET A 102       1.065  23.770   2.472  1.00 29.87           C  
ATOM    625  SD  MET A 102       0.668  22.987   4.189  1.00 41.35           S  
ATOM    626  CE  MET A 102       1.748  21.531   4.243  1.00 28.10           C  
ATOM    627  N   TRP A 103       3.244  23.137  -0.122  1.00 15.86           N  
ATOM    628  CA  TRP A 103       4.715  23.288  -0.016  1.00 13.82           C  
ATOM    629  C   TRP A 103       5.265  24.045  -1.211  1.00 13.18           C  
ATOM    630  O   TRP A 103       6.171  24.888  -0.976  1.00 13.34           O  
ATOM    631  CB  TRP A 103       5.405  21.908   0.104  1.00 13.48           C  
ATOM    632  CG  TRP A 103       5.146  21.265   1.517  1.00 14.08           C  
ATOM    633  CD1 TRP A 103       4.385  20.133   1.771  1.00 21.36           C  
ATOM    634  CD2 TRP A 103       5.659  21.714   2.769  1.00 15.69           C  
ATOM    635  CE2 TRP A 103       5.170  20.810   3.764  1.00 15.47           C  
ATOM    636  CE3 TRP A 103       6.485  22.796   3.168  1.00 16.22           C  
ATOM    637  NE1 TRP A 103       4.380  19.879   3.135  1.00 18.72           N  
ATOM    638  CZ2 TRP A 103       5.448  20.959   5.089  1.00 15.16           C  
ATOM    639  CZ3 TRP A 103       6.758  22.937   4.621  1.00 15.01           C  
ATOM    640  CH2 TRP A 103       6.232  22.000   5.495  1.00 15.06           C  
ATOM    641  N   ARG A 104       4.790  23.749  -2.421  1.00 13.12           N  
ATOM    642  CA  ARG A 104       5.276  24.477  -3.569  1.00 13.47           C  
ATOM    643  C   ARG A 104       5.050  26.012  -3.421  1.00 13.77           C  
ATOM    644  O   ARG A 104       5.909  26.790  -3.760  1.00 13.43           O  
ATOM    645  CB  ARG A 104       4.575  23.954  -4.795  1.00 13.34           C  
ATOM    646  CG  ARG A 104       5.074  24.651  -6.058  1.00 15.79           C  
ATOM    647  CD  ARG A 104       4.294  24.153  -7.296  1.00 16.68           C  
ATOM    648  NE  ARG A 104       4.843  22.851  -7.658  1.00 25.09           N  
ATOM    649  CZ  ARG A 104       4.296  21.660  -7.507  1.00 30.47           C  
ATOM    650  NH1 ARG A 104       3.061  21.469  -7.028  1.00 29.40           N1+
ATOM    651  NH2 ARG A 104       5.051  20.623  -7.929  1.00 23.79           N  
ATOM    652  N   THR A 105       3.877  26.429  -2.879  1.00 13.68           N  
ATOM    653  CA  THR A 105       3.690  27.902  -2.707  1.00 15.29           C  
ATOM    654  C   THR A 105       4.674  28.515  -1.747  1.00 13.81           C  
ATOM    655  O   THR A 105       5.079  29.676  -1.939  1.00 13.86           O  
ATOM    656  CB  THR A 105       2.198  28.249  -2.243  1.00 16.85           C  
ATOM    657  CG2 THR A 105       1.223  27.516  -3.099  1.00 14.92           C  
ATOM    658  OG1 THR A 105       2.077  27.892  -0.820  1.00 22.84           O  
ATOM    659  N   GLY A 106       5.064  27.779  -0.668  1.00 15.13           N  
ATOM    660  CA  GLY A 106       6.033  28.274   0.267  1.00 14.87           C  
ATOM    661  C   GLY A 106       7.431  28.396  -0.335  1.00 13.45           C  
ATOM    662  O   GLY A 106       8.104  29.418  -0.200  1.00 14.29           O  
ATOM    663  N   ILE A 107       7.901  27.326  -1.003  1.00 12.14           N  
ATOM    664  CA  ILE A 107       9.241  27.372  -1.641  1.00 11.91           C  
ATOM    665  C   ILE A 107       9.257  28.526  -2.688  1.00 10.99           C  
ATOM    666  O   ILE A 107      10.249  29.183  -2.876  1.00 12.00           O  
ATOM    667  CB  ILE A 107       9.585  25.957  -2.223  1.00 10.52           C  
ATOM    668  CG1 ILE A 107       9.615  24.971  -1.000  1.00 11.35           C  
ATOM    669  CG2 ILE A 107      10.958  26.066  -2.939  1.00 10.59           C  
ATOM    670  CD1 ILE A 107       9.927  23.534  -1.536  1.00 15.13           C  
ATOM    671  N   ASN A 108       8.157  28.601  -3.413  1.00 12.45           N  
ATOM    672  CA  ASN A 108       8.012  29.649  -4.398  1.00 12.57           C  
ATOM    673  C   ASN A 108       8.235  31.092  -3.924  1.00 11.11           C  
ATOM    674  O   ASN A 108       8.744  31.915  -4.681  1.00 11.84           O  
ATOM    675  CB  ASN A 108       6.625  29.530  -5.075  1.00 11.62           C  
ATOM    676  CG  ASN A 108       6.613  30.433  -6.351  1.00 12.26           C  
ATOM    677  ND2 ASN A 108       5.685  31.389  -6.330  1.00 13.14           N  
ATOM    678  OD1 ASN A 108       7.380  30.249  -7.326  1.00 12.98           O  
ATOM    679  N   VAL A 109       7.911  31.360  -2.658  1.00 12.59           N  
ATOM    680  CA  VAL A 109       8.235  32.688  -2.115  1.00 13.69           C  
ATOM    681  C   VAL A 109       9.667  32.987  -2.239  1.00 12.98           C  
ATOM    682  O   VAL A 109      10.092  34.063  -2.619  1.00 14.12           O  
ATOM    683  CB  VAL A 109       7.840  32.711  -0.582  1.00 12.84           C  
ATOM    684  CG1 VAL A 109       8.523  33.957   0.095  1.00 18.35           C  
ATOM    685  CG2 VAL A 109       6.337  32.688  -0.445  1.00 18.88           C  
ATOM    686  N   PHE A 110      10.528  31.986  -1.947  1.00 13.67           N  
ATOM    687  CA  PHE A 110      11.964  32.159  -2.013  1.00 13.15           C  
ATOM    688  C   PHE A 110      12.526  32.114  -3.426  1.00 13.00           C  
ATOM    689  O   PHE A 110      13.350  32.927  -3.815  1.00 14.32           O  
ATOM    690  CB  PHE A 110      12.651  31.090  -1.077  1.00 13.77           C  
ATOM    691  CG  PHE A 110      12.296  31.318   0.326  1.00 12.84           C  
ATOM    692  CD1 PHE A 110      13.072  32.179   1.097  1.00 14.82           C  
ATOM    693  CD2 PHE A 110      11.094  30.837   0.828  1.00 12.48           C  
ATOM    694  CE1 PHE A 110      12.735  32.428   2.397  1.00 16.47           C  
ATOM    695  CE2 PHE A 110      10.680  31.123   2.160  1.00 15.78           C  
ATOM    696  CZ  PHE A 110      11.517  31.994   2.932  1.00 17.08           C  
ATOM    697  N   PHE A 111      11.999  31.243  -4.279  1.00 11.75           N  
ATOM    698  CA  PHE A 111      12.338  31.234  -5.693  1.00 12.38           C  
ATOM    699  C   PHE A 111      12.009  32.584  -6.381  1.00 13.80           C  
ATOM    700  O   PHE A 111      12.899  33.138  -7.024  1.00 13.52           O  
ATOM    701  CB  PHE A 111      11.471  30.103  -6.330  1.00 12.09           C  
ATOM    702  CG  PHE A 111      11.652  29.971  -7.829  1.00 12.05           C  
ATOM    703  CD1 PHE A 111      12.790  29.429  -8.363  1.00 11.31           C  
ATOM    704  CD2 PHE A 111      10.642  30.376  -8.700  1.00 15.69           C  
ATOM    705  CE1 PHE A 111      12.925  29.244  -9.833  1.00 14.96           C  
ATOM    706  CE2 PHE A 111      10.768  30.234 -10.113  1.00 20.83           C  
ATOM    707  CZ  PHE A 111      11.879  29.628 -10.674  1.00 16.68           C  
ATOM    708  N   GLU A 112      10.788  33.117  -6.151  1.00 13.07           N  
ATOM    709  CA  GLU A 112      10.454  34.433  -6.754  1.00 14.66           C  
ATOM    710  C   GLU A 112      11.192  35.590  -6.109  1.00 15.77           C  
ATOM    711  O   GLU A 112      11.682  36.500  -6.830  1.00 15.88           O  
ATOM    712  CB  GLU A 112       8.927  34.663  -6.714  1.00 16.78           C  
ATOM    713  CG  GLU A 112       8.211  33.733  -7.720  1.00 15.26           C  
ATOM    714  CD  GLU A 112       8.546  34.112  -9.219  1.00 19.03           C  
ATOM    715  OE1 GLU A 112       9.009  35.267  -9.519  1.00 22.13           O  
ATOM    716  OE2 GLU A 112       8.484  33.237 -10.120  1.00 20.11           O1-
ATOM    717  N   THR A 113      11.238  35.628  -4.768  1.00 14.99           N  
ATOM    718  CA  THR A 113      11.824  36.795  -4.174  1.00 14.97           C  
ATOM    719  C   THR A 113      13.323  36.941  -4.414  1.00 16.34           C  
ATOM    720  O   THR A 113      13.822  37.972  -4.863  1.00 14.74           O  
ATOM    721  CB  THR A 113      11.508  36.833  -2.619  1.00 15.19           C  
ATOM    722  CG2 THR A 113      12.168  38.078  -1.991  1.00 18.38           C  
ATOM    723  OG1 THR A 113      10.085  36.829  -2.418  1.00 18.44           O  
ATOM    724  N   PHE A 114      14.108  35.892  -4.160  1.00 14.40           N  
ATOM    725  CA  PHE A 114      15.559  35.957  -4.415  1.00 12.12           C  
ATOM    726  C   PHE A 114      15.851  35.903  -5.892  1.00 12.98           C  
ATOM    727  O   PHE A 114      16.809  36.510  -6.352  1.00 13.94           O  
ATOM    728  CB  PHE A 114      16.221  34.823  -3.592  1.00 12.89           C  
ATOM    729  CG  PHE A 114      16.226  35.117  -2.109  1.00 11.85           C  
ATOM    730  CD1 PHE A 114      17.257  35.945  -1.570  1.00 15.39           C  
ATOM    731  CD2 PHE A 114      15.211  34.672  -1.322  1.00 15.55           C  
ATOM    732  CE1 PHE A 114      17.251  36.273  -0.134  1.00 14.79           C  
ATOM    733  CE2 PHE A 114      15.164  34.953   0.012  1.00 15.84           C  
ATOM    734  CZ  PHE A 114      16.181  35.823   0.613  1.00 15.27           C  
ATOM    735  N   GLY A 115      15.047  35.146  -6.662  1.00 14.83           N  
ATOM    736  CA  GLY A 115      15.317  35.048  -8.118  1.00 14.26           C  
ATOM    737  C   GLY A 115      14.974  36.381  -8.813  1.00 16.28           C  
ATOM    738  O   GLY A 115      15.426  36.580  -9.981  1.00 19.27           O  
ATOM    739  N   SER A 116      14.260  37.262  -8.137  1.00 16.97           N  
ATOM    740  CA  SER A 116      14.013  38.610  -8.672  1.00 19.42           C  
ATOM    741  C   SER A 116      15.133  39.596  -8.342  1.00 20.62           C  
ATOM    742  O   SER A 116      15.015  40.801  -8.759  1.00 21.34           O  
ATOM    743  CB  SER A 116      12.641  39.148  -8.191  1.00 18.40           C  
ATOM    744  OG  SER A 116      11.731  38.357  -8.894  1.00 24.65           O  
ATOM    745  N   HIS A 117      16.072  39.147  -7.467  1.00 18.33           N  
ATOM    746  CA  HIS A 117      17.163  39.975  -6.993  1.00 18.28           C  
ATOM    747  C   HIS A 117      18.447  39.154  -7.002  1.00 17.03           C  
ATOM    748  O   HIS A 117      19.104  39.024  -5.953  1.00 16.16           O  
ATOM    749  CB  HIS A 117      16.866  40.527  -5.585  1.00 18.19           C  
ATOM    750  CG  HIS A 117      15.647  41.386  -5.549  1.00 20.73           C  
ATOM    751  CD2 HIS A 117      14.356  41.096  -5.245  1.00 21.95           C  
ATOM    752  ND1 HIS A 117      15.670  42.727  -5.938  1.00 22.86           N  
ATOM    753  CE1 HIS A 117      14.431  43.201  -5.893  1.00 24.30           C  
ATOM    754  NE2 HIS A 117      13.613  42.231  -5.512  1.00 27.08           N  
ATOM    755  N   LYS A 118      18.756  38.598  -8.153  1.00 17.44           N  
ATOM    756  CA  LYS A 118      19.942  37.716  -8.290  1.00 16.13           C  
ATOM    757  C   LYS A 118      21.277  38.362  -7.945  1.00 17.27           C  
ATOM    758  O   LYS A 118      22.143  37.775  -7.294  1.00 17.10           O  
ATOM    759  CB  LYS A 118      19.978  37.040  -9.674  1.00 16.76           C  
ATOM    760  CG  LYS A 118      18.763  36.076  -9.899  1.00 18.02           C  
ATOM    761  CD  LYS A 118      19.027  35.446 -11.274  1.00 19.87           C  
ATOM    762  CE  LYS A 118      18.143  34.371 -11.712  1.00 27.29           C  
ATOM    763  NZ  LYS A 118      16.816  34.841 -11.877  1.00 26.04           N1+
ATOM    764  N   ALA A 119      21.423  39.646  -8.352  1.00 17.55           N  
ATOM    765  CA  ALA A 119      22.705  40.296  -8.099  1.00 18.57           C  
ATOM    766  C   ALA A 119      22.883  40.499  -6.601  1.00 17.57           C  
ATOM    767  O   ALA A 119      24.012  40.337  -6.103  1.00 18.46           O  
ATOM    768  CB  ALA A 119      22.770  41.617  -8.863  1.00 18.33           C  
ATOM    769  N   VAL A 120      21.842  40.897  -5.929  1.00 16.88           N  
ATOM    770  CA  VAL A 120      21.909  41.096  -4.469  1.00 16.51           C  
ATOM    771  C   VAL A 120      22.164  39.770  -3.782  1.00 18.24           C  
ATOM    772  O   VAL A 120      23.007  39.644  -2.884  1.00 19.11           O  
ATOM    773  CB  VAL A 120      20.664  41.815  -3.913  1.00 19.33           C  
ATOM    774  CG1 VAL A 120      20.599  41.746  -2.407  1.00 18.70           C  
ATOM    775  CG2 VAL A 120      20.599  43.365  -4.436  1.00 18.33           C  
ATOM    776  N   THR A 121      21.423  38.762  -4.234  1.00 16.12           N  
ATOM    777  CA  THR A 121      21.630  37.375  -3.702  1.00 16.61           C  
ATOM    778  C   THR A 121      23.093  36.895  -3.826  1.00 16.32           C  
ATOM    779  O   THR A 121      23.655  36.404  -2.841  1.00 17.87           O  
ATOM    780  CB  THR A 121      20.682  36.417  -4.418  1.00 15.64           C  
ATOM    781  CG2 THR A 121      20.955  34.906  -3.865  1.00 17.68           C  
ATOM    782  OG1 THR A 121      19.334  36.824  -4.136  1.00 15.59           O  
ATOM    783  N   ARG A 122      23.693  37.103  -5.002  1.00 17.38           N  
ATOM    784  CA  ARG A 122      25.031  36.702  -5.252  1.00 19.95           C  
ATOM    785  C   ARG A 122      26.030  37.486  -4.347  1.00 19.84           C  
ATOM    786  O   ARG A 122      26.914  36.893  -3.756  1.00 19.79           O  
ATOM    787  CB  ARG A 122      25.296  36.831  -6.760  1.00 22.47           C  
ATOM    788  CG  ARG A 122      26.701  36.825  -7.210  1.00 29.93           C  
ATOM    789  CD  ARG A 122      26.699  36.938  -8.766  1.00 43.58           C  
ATOM    790  NE  ARG A 122      25.697  36.003  -9.372  1.00 49.12           N  
ATOM    791  CZ  ARG A 122      24.641  36.358 -10.136  1.00 53.01           C  
ATOM    792  NH1 ARG A 122      24.411  37.646 -10.439  1.00 51.43           N1+
ATOM    793  NH2 ARG A 122      23.815  35.412 -10.634  1.00 50.44           N  
ATOM    794  N   ALA A 123      25.848  38.820  -4.248  1.00 20.35           N  
ATOM    795  CA  ALA A 123      26.722  39.647  -3.454  1.00 19.60           C  
ATOM    796  C   ALA A 123      26.596  39.372  -1.957  1.00 18.89           C  
ATOM    797  O   ALA A 123      27.601  39.350  -1.222  1.00 20.33           O  
ATOM    798  CB  ALA A 123      26.393  41.157  -3.773  1.00 19.24           C  
ATOM    799  N   GLY A 124      25.379  39.030  -1.530  1.00 19.75           N  
ATOM    800  CA  GLY A 124      25.102  38.590  -0.146  1.00 22.97           C  
ATOM    801  C   GLY A 124      25.820  37.288   0.203  1.00 23.82           C  
ATOM    802  O   GLY A 124      26.456  37.136   1.295  1.00 24.15           O  
ATOM    803  N   GLN A 125      25.787  36.308  -0.722  1.00 22.96           N  
ATOM    804  CA  GLN A 125      26.532  35.073  -0.486  1.00 25.35           C  
ATOM    805  C   GLN A 125      27.975  35.397  -0.394  1.00 25.94           C  
ATOM    806  O   GLN A 125      28.666  34.880   0.488  1.00 27.54           O  
ATOM    807  CB  GLN A 125      26.292  34.026  -1.609  1.00 25.35           C  
ATOM    808  CG  GLN A 125      27.333  32.894  -1.697  1.00 32.13           C  
ATOM    809  CD  GLN A 125      27.224  31.992  -0.509  1.00 39.99           C  
ATOM    810  NE2 GLN A 125      28.337  31.383  -0.129  1.00 38.35           N  
ATOM    811  OE1 GLN A 125      26.132  31.844   0.085  1.00 39.69           O  
ATOM    812  N   ALA A 126      28.463  36.240  -1.280  1.00 25.08           N  
ATOM    813  CA  ALA A 126      29.875  36.515  -1.255  1.00 27.69           C  
ATOM    814  C   ALA A 126      30.225  37.180   0.080  1.00 28.55           C  
ATOM    815  O   ALA A 126      31.321  36.911   0.615  1.00 33.65           O  
ATOM    816  CB  ALA A 126      30.284  37.396  -2.440  1.00 27.86           C  
ATOM    817  N   ALA A 127      29.324  38.014   0.632  1.00 28.48           N  
ATOM    818  CA  ALA A 127      29.662  38.877   1.835  1.00 28.10           C  
ATOM    819  C   ALA A 127      29.566  38.099   3.132  1.00 29.94           C  
ATOM    820  O   ALA A 127      30.064  38.532   4.181  1.00 29.59           O  
ATOM    821  CB  ALA A 127      28.762  40.110   1.911  1.00 26.97           C  
ATOM    822  N   ARG A 128      28.951  36.920   3.092  1.00 30.21           N  
ATOM    823  CA  ARG A 128      28.723  36.149   4.309  1.00 31.70           C  
ATOM    824  C   ARG A 128      30.017  35.788   4.995  1.00 33.71           C  
ATOM    825  O   ARG A 128      30.070  35.685   6.236  1.00 33.37           O  
ATOM    826  CB  ARG A 128      27.976  34.859   3.950  1.00 32.76           C  
ATOM    827  CG  ARG A 128      26.905  34.554   4.913  1.00 38.96           C  
ATOM    828  CD  ARG A 128      27.039  33.168   5.660  1.00 51.40           C  
ATOM    829  NE  ARG A 128      26.018  32.224   5.196  1.00 54.30           N  
ATOM    830  CZ  ARG A 128      25.937  31.787   3.939  1.00 55.87           C  
ATOM    831  NH1 ARG A 128      26.824  32.209   3.028  1.00 57.72           N1+
ATOM    832  NH2 ARG A 128      24.975  30.949   3.589  1.00 52.08           N  
ATOM    833  N   ALA A 129      31.041  35.537   4.180  1.00 35.85           N  
ATOM    834  CA  ALA A 129      32.375  35.180   4.663  1.00 38.07           C  
ATOM    835  C   ALA A 129      33.048  36.339   5.411  1.00 38.52           C  
ATOM    836  O   ALA A 129      33.758  36.124   6.384  1.00 40.30           O  
ATOM    837  CB  ALA A 129      33.245  34.737   3.477  1.00 38.18           C  
ATOM    838  N   THR A 130      32.804  37.566   4.972  1.00 39.02           N  
ATOM    839  CA  THR A 130      33.587  38.719   5.463  1.00 39.35           C  
ATOM    840  C   THR A 130      32.809  39.586   6.467  1.00 39.09           C  
ATOM    841  O   THR A 130      33.408  40.352   7.247  1.00 40.02           O  
ATOM    842  CB  THR A 130      34.113  39.555   4.259  1.00 39.42           C  
ATOM    843  CG2 THR A 130      34.827  38.637   3.243  1.00 39.40           C  
ATOM    844  OG1 THR A 130      32.996  40.185   3.597  1.00 40.79           O  
ATOM    845  N   SER A 131      31.476  39.497   6.439  1.00 35.08           N  
ATOM    846  CA  SER A 131      30.632  40.367   7.226  1.00 33.39           C  
ATOM    847  C   SER A 131      29.882  39.598   8.321  1.00 33.25           C  
ATOM    848  O   SER A 131      29.007  38.762   8.040  1.00 29.62           O  
ATOM    849  CB  SER A 131      29.648  41.159   6.313  1.00 31.96           C  
ATOM    850  OG  SER A 131      28.627  41.804   7.047  1.00 29.82           O  
ATOM    851  N   VAL A 132      30.241  39.885   9.581  1.00 30.57           N  
ATOM    852  CA  VAL A 132      29.451  39.400  10.713  1.00 30.34           C  
ATOM    853  C   VAL A 132      27.960  39.797  10.596  1.00 27.73           C  
ATOM    854  O   VAL A 132      27.072  39.023  10.978  1.00 25.71           O  
ATOM    855  CB  VAL A 132      30.055  39.898  12.110  1.00 31.28           C  
ATOM    856  CG1 VAL A 132      29.141  39.513  13.297  1.00 34.75           C  
ATOM    857  CG2 VAL A 132      31.464  39.386  12.272  1.00 34.15           C  
ATOM    858  N   GLU A 133      27.678  41.010  10.092  1.00 25.48           N  
ATOM    859  CA  GLU A 133      26.317  41.505  10.027  1.00 24.53           C  
ATOM    860  C   GLU A 133      25.478  40.674   9.015  1.00 22.14           C  
ATOM    861  O   GLU A 133      24.327  40.342   9.297  1.00 22.92           O  
ATOM    862  CB  GLU A 133      26.330  42.918   9.516  1.00 25.90           C  
ATOM    863  CG  GLU A 133      26.693  43.856  10.661  1.00 30.03           C  
ATOM    864  CD  GLU A 133      28.192  44.182  10.582  1.00 39.40           C  
ATOM    865  OE1 GLU A 133      28.993  43.559   9.808  1.00 39.75           O  
ATOM    866  OE2 GLU A 133      28.572  45.146  11.276  1.00 48.93           O1-
ATOM    867  N   VAL A 134      26.119  40.421   7.881  1.00 25.19           N  
ATOM    868  CA  VAL A 134      25.436  39.615   6.832  1.00 21.54           C  
ATOM    869  C   VAL A 134      25.186  38.208   7.351  1.00 21.63           C  
ATOM    870  O   VAL A 134      24.034  37.721   7.238  1.00 20.53           O  
ATOM    871  CB  VAL A 134      26.187  39.669   5.522  1.00 22.90           C  
ATOM    872  CG1 VAL A 134      25.715  38.525   4.507  1.00 19.70           C  
ATOM    873  CG2 VAL A 134      26.050  41.112   4.896  1.00 23.47           C  
ATOM    874  N   ALA A 135      26.235  37.615   7.929  1.00 21.41           N  
ATOM    875  CA  ALA A 135      26.129  36.249   8.502  1.00 21.28           C  
ATOM    876  C   ALA A 135      25.056  36.154   9.596  1.00 21.28           C  
ATOM    877  O   ALA A 135      24.226  35.222   9.648  1.00 19.95           O  
ATOM    878  CB  ALA A 135      27.495  35.842   9.039  1.00 22.32           C  
ATOM    879  N   GLU A 136      25.002  37.131  10.508  1.00 21.31           N  
ATOM    880  CA  GLU A 136      23.961  37.156  11.513  1.00 21.34           C  
ATOM    881  C   GLU A 136      22.524  37.335  10.988  1.00 19.16           C  
ATOM    882  O   GLU A 136      21.561  36.724  11.485  1.00 19.70           O  
ATOM    883  CB  GLU A 136      24.298  38.260  12.634  1.00 22.09           C  
ATOM    884  CG  GLU A 136      25.500  37.775  13.431  1.00 31.63           C  
ATOM    885  CD  GLU A 136      25.787  38.605  14.688  1.00 39.15           C  
ATOM    886  OE1 GLU A 136      25.148  39.671  14.841  1.00 42.90           O  
ATOM    887  OE2 GLU A 136      26.638  38.165  15.529  1.00 43.00           O1-
ATOM    888  N   LEU A 137      22.358  38.220   9.988  1.00 18.00           N  
ATOM    889  CA  LEU A 137      21.068  38.492   9.409  1.00 18.08           C  
ATOM    890  C   LEU A 137      20.586  37.158   8.763  1.00 17.35           C  
ATOM    891  O   LEU A 137      19.441  36.739   9.030  1.00 17.13           O  
ATOM    892  CB  LEU A 137      21.204  39.586   8.314  1.00 18.86           C  
ATOM    893  CG  LEU A 137      19.983  39.769   7.411  1.00 20.63           C  
ATOM    894  CD1 LEU A 137      18.756  40.269   8.123  1.00 25.02           C  
ATOM    895  CD2 LEU A 137      20.353  40.753   6.246  1.00 24.40           C  
ATOM    896  N   TRP A 138      21.481  36.561   7.990  1.00 18.64           N  
ATOM    897  CA  TRP A 138      21.098  35.299   7.300  1.00 17.78           C  
ATOM    898  C   TRP A 138      20.800  34.205   8.315  1.00 16.32           C  
ATOM    899  O   TRP A 138      19.770  33.523   8.280  1.00 16.46           O  
ATOM    900  CB  TRP A 138      22.094  34.907   6.227  1.00 16.12           C  
ATOM    901  CG  TRP A 138      21.547  33.752   5.418  1.00 17.28           C  
ATOM    902  CD1 TRP A 138      21.991  32.472   5.394  1.00 16.57           C  
ATOM    903  CD2 TRP A 138      20.417  33.836   4.530  1.00 15.45           C  
ATOM    904  CE2 TRP A 138      20.220  32.532   3.953  1.00 15.65           C  
ATOM    905  CE3 TRP A 138      19.609  34.898   4.106  1.00 18.94           C  
ATOM    906  NE1 TRP A 138      21.175  31.691   4.488  1.00 15.07           N  
ATOM    907  CZ2 TRP A 138      19.225  32.281   3.007  1.00 15.80           C  
ATOM    908  CZ3 TRP A 138      18.618  34.647   3.191  1.00 20.48           C  
ATOM    909  CH2 TRP A 138      18.414  33.321   2.665  1.00 16.90           C  
ATOM    910  N   SER A 139      21.667  34.078   9.318  1.00 14.11           N  
ATOM    911  CA  SER A 139      21.402  33.066  10.352  1.00 17.66           C  
ATOM    912  C   SER A 139      20.110  33.251  11.126  1.00 17.72           C  
ATOM    913  O   SER A 139      19.365  32.303  11.358  1.00 16.63           O  
ATOM    914  CB  SER A 139      22.639  33.038  11.269  1.00 17.59           C  
ATOM    915  OG  SER A 139      22.374  32.222  12.400  1.00 24.77           O  
ATOM    916  N   THR A 140      19.777  34.502  11.546  1.00 16.29           N  
ATOM    917  CA  THR A 140      18.512  34.757  12.189  1.00 18.41           C  
ATOM    918  C   THR A 140      17.309  34.291  11.376  1.00 16.36           C  
ATOM    919  O   THR A 140      16.430  33.681  11.894  1.00 15.54           O  
ATOM    920  CB  THR A 140      18.395  36.291  12.464  1.00 20.34           C  
ATOM    921  CG2 THR A 140      17.074  36.599  13.110  1.00 26.21           C  
ATOM    922  OG1 THR A 140      19.422  36.605  13.404  1.00 27.10           O  
ATOM    923  N   PHE A 141      17.301  34.629  10.095  1.00 13.97           N  
ATOM    924  CA  PHE A 141      16.149  34.309   9.303  1.00 13.85           C  
ATOM    925  C   PHE A 141      16.086  32.836   8.922  1.00 10.95           C  
ATOM    926  O   PHE A 141      15.010  32.262   8.943  1.00 13.76           O  
ATOM    927  CB  PHE A 141      16.055  35.176   8.056  1.00 14.51           C  
ATOM    928  CG  PHE A 141      15.391  36.541   8.384  1.00 15.35           C  
ATOM    929  CD1 PHE A 141      14.010  36.686   8.313  1.00 17.14           C  
ATOM    930  CD2 PHE A 141      16.229  37.587   8.863  1.00 16.61           C  
ATOM    931  CE1 PHE A 141      13.387  37.935   8.710  1.00 17.16           C  
ATOM    932  CE2 PHE A 141      15.622  38.859   9.284  1.00 18.01           C  
ATOM    933  CZ  PHE A 141      14.237  38.990   9.162  1.00 20.13           C  
ATOM    934  N   MET A 142      17.283  32.265   8.657  1.00 14.12           N  
ATOM    935  CA  MET A 142      17.256  30.756   8.481  1.00 12.91           C  
ATOM    936  C   MET A 142      16.699  30.023   9.728  1.00 13.10           C  
ATOM    937  O   MET A 142      15.902  29.049   9.606  1.00 13.04           O  
ATOM    938  CB  MET A 142      18.699  30.264   8.210  1.00 15.32           C  
ATOM    939  CG  MET A 142      19.249  30.606   6.854  1.00 15.06           C  
ATOM    940  SD  MET A 142      18.319  29.698   5.536  1.00 17.09           S  
ATOM    941  CE  MET A 142      19.028  28.000   5.648  1.00 13.18           C  
ATOM    942  N   GLN A 143      17.084  30.486  10.908  1.00 14.77           N  
ATOM    943  CA  GLN A 143      16.481  29.865  12.078  1.00 15.70           C  
ATOM    944  C   GLN A 143      14.956  29.979  12.154  1.00 14.33           C  
ATOM    945  O   GLN A 143      14.259  29.038  12.474  1.00 14.06           O  
ATOM    946  CB  GLN A 143      17.099  30.451  13.358  1.00 16.73           C  
ATOM    947  CG  GLN A 143      18.604  30.175  13.457  1.00 18.57           C  
ATOM    948  CD  GLN A 143      19.248  30.855  14.710  1.00 29.69           C  
ATOM    949  NE2 GLN A 143      18.925  30.357  15.873  1.00 33.66           N  
ATOM    950  OE1 GLN A 143      19.977  31.847  14.602  1.00 34.24           O  
ATOM    951  N   LYS A 144      14.439  31.161  11.775  1.00 12.81           N  
ATOM    952  CA  LYS A 144      13.026  31.337  11.727  1.00 13.60           C  
ATOM    953  C   LYS A 144      12.326  30.499  10.730  1.00 12.66           C  
ATOM    954  O   LYS A 144      11.302  29.919  11.057  1.00 13.28           O  
ATOM    955  CB  LYS A 144      12.753  32.883  11.468  1.00 14.99           C  
ATOM    956  CG  LYS A 144      11.250  33.151  11.575  1.00 19.56           C  
ATOM    957  CD  LYS A 144      10.934  34.671  11.306  1.00 23.83           C  
ATOM    958  CE  LYS A 144      12.205  35.524  11.696  1.00 35.53           C  
ATOM    959  NZ  LYS A 144      12.366  37.052  11.401  1.00 46.51           N1+
ATOM    960  N   TRP A 145      12.907  30.390   9.530  1.00 12.94           N  
ATOM    961  CA  TRP A 145      12.248  29.626   8.450  1.00 12.97           C  
ATOM    962  C   TRP A 145      12.294  28.141   8.710  1.00 12.46           C  
ATOM    963  O   TRP A 145      11.307  27.435   8.488  1.00 12.57           O  
ATOM    964  CB  TRP A 145      12.948  29.974   7.122  1.00 10.61           C  
ATOM    965  CG  TRP A 145      12.744  31.472   6.755  1.00 12.30           C  
ATOM    966  CD1 TRP A 145      11.661  32.220   7.085  1.00 15.73           C  
ATOM    967  CD2 TRP A 145      13.595  32.259   5.990  1.00 11.20           C  
ATOM    968  CE2 TRP A 145      12.998  33.586   5.943  1.00 12.27           C  
ATOM    969  CE3 TRP A 145      14.896  32.095   5.455  1.00 12.31           C  
ATOM    970  NE1 TRP A 145      11.797  33.481   6.604  1.00 13.54           N  
ATOM    971  CZ2 TRP A 145      13.624  34.675   5.255  1.00 13.75           C  
ATOM    972  CZ3 TRP A 145      15.529  33.159   4.805  1.00 14.17           C  
ATOM    973  CH2 TRP A 145      14.892  34.433   4.663  1.00 14.69           C  
ATOM    974  N   ILE A 146      13.412  27.696   9.301  1.00 12.48           N  
ATOM    975  CA  ILE A 146      13.511  26.296   9.695  1.00 11.47           C  
ATOM    976  C   ILE A 146      12.535  25.948  10.841  1.00 12.64           C  
ATOM    977  O   ILE A 146      11.907  24.922  10.838  1.00 12.72           O  
ATOM    978  CB  ILE A 146      14.954  25.981  10.186  1.00  9.87           C  
ATOM    979  CG1 ILE A 146      15.797  25.830   8.905  1.00 10.78           C  
ATOM    980  CG2 ILE A 146      15.054  24.612  10.981  1.00 10.04           C  
ATOM    981  CD1 ILE A 146      17.364  25.913   9.157  1.00 12.15           C  
ATOM    982  N   ALA A 147      12.424  26.872  11.814  1.00 14.86           N  
ATOM    983  CA  ALA A 147      11.442  26.631  12.908  1.00 15.73           C  
ATOM    984  C   ALA A 147      10.000  26.540  12.432  1.00 14.50           C  
ATOM    985  O   ALA A 147       9.258  25.690  12.874  1.00 15.39           O  
ATOM    986  CB  ALA A 147      11.592  27.708  13.985  1.00 14.41           C  
ATOM    987  N   TYR A 148       9.654  27.414  11.443  1.00 14.11           N  
ATOM    988  CA  TYR A 148       8.295  27.403  10.933  1.00 16.08           C  
ATOM    989  C   TYR A 148       8.105  26.081  10.154  1.00 13.35           C  
ATOM    990  O   TYR A 148       7.123  25.420  10.273  1.00 14.08           O  
ATOM    991  CB  TYR A 148       8.092  28.614  10.051  1.00 14.68           C  
ATOM    992  CG  TYR A 148       6.781  28.566   9.440  1.00 18.21           C  
ATOM    993  CD1 TYR A 148       5.635  28.701  10.216  1.00 22.03           C  
ATOM    994  CD2 TYR A 148       6.633  28.348   8.067  1.00 21.34           C  
ATOM    995  CE1 TYR A 148       4.342  28.602   9.608  1.00 24.70           C  
ATOM    996  CE2 TYR A 148       5.393  28.304   7.483  1.00 25.94           C  
ATOM    997  CZ  TYR A 148       4.276  28.420   8.224  1.00 26.30           C  
ATOM    998  OH  TYR A 148       3.057  28.352   7.510  1.00 31.04           O  
ATOM    999  N   THR A 149       9.102  25.718   9.346  1.00 12.08           N  
ATOM   1000  CA  THR A 149       9.065  24.452   8.616  1.00 12.93           C  
ATOM   1001  C   THR A 149       8.805  23.267   9.539  1.00 12.31           C  
ATOM   1002  O   THR A 149       8.003  22.404   9.286  1.00 13.39           O  
ATOM   1003  CB  THR A 149      10.417  24.168   7.804  1.00 11.76           C  
ATOM   1004  CG2 THR A 149      10.333  22.858   7.050  1.00 13.08           C  
ATOM   1005  OG1 THR A 149      10.576  25.238   6.842  1.00 12.41           O  
ATOM   1006  N   ALA A 150       9.577  23.252  10.637  1.00 13.85           N  
ATOM   1007  CA  ALA A 150       9.497  22.142  11.557  1.00 15.48           C  
ATOM   1008  C   ALA A 150       8.092  22.153  12.227  1.00 14.49           C  
ATOM   1009  O   ALA A 150       7.554  21.077  12.468  1.00 16.55           O  
ATOM   1010  CB  ALA A 150      10.608  22.186  12.561  1.00 14.63           C  
ATOM   1011  N   ALA A 151       7.584  23.351  12.544  1.00 16.81           N  
ATOM   1012  CA  ALA A 151       6.187  23.474  13.130  1.00 17.53           C  
ATOM   1013  C   ALA A 151       5.119  22.933  12.189  1.00 18.58           C  
ATOM   1014  O   ALA A 151       4.256  22.154  12.603  1.00 19.92           O  
ATOM   1015  CB  ALA A 151       5.962  24.920  13.527  1.00 19.42           C  
ATOM   1016  N   VAL A 152       5.243  23.221  10.884  1.00 18.21           N  
ATOM   1017  CA  VAL A 152       4.314  22.653   9.938  1.00 17.35           C  
ATOM   1018  C   VAL A 152       4.420  21.114   9.846  1.00 17.86           C  
ATOM   1019  O   VAL A 152       3.449  20.404   9.851  1.00 18.66           O  
ATOM   1020  CB  VAL A 152       4.479  23.326   8.536  1.00 17.16           C  
ATOM   1021  CG1 VAL A 152       3.486  22.668   7.584  1.00 17.91           C  
ATOM   1022  CG2 VAL A 152       4.186  24.836   8.608  1.00 19.53           C  
ATOM   1023  N   ILE A 153       5.638  20.554   9.763  1.00 15.77           N  
ATOM   1024  CA  ILE A 153       5.814  19.154   9.779  1.00 15.83           C  
ATOM   1025  C   ILE A 153       5.188  18.534  11.054  1.00 17.10           C  
ATOM   1026  O   ILE A 153       4.537  17.550  10.915  1.00 20.14           O  
ATOM   1027  CB  ILE A 153       7.345  18.807   9.724  1.00 14.68           C  
ATOM   1028  CG1 ILE A 153       7.876  19.265   8.332  1.00 14.90           C  
ATOM   1029  CG2 ILE A 153       7.541  17.366   9.898  1.00 15.52           C  
ATOM   1030  CD1 ILE A 153       9.444  19.084   8.161  1.00 12.38           C  
ATOM   1031  N   ASP A 154       5.415  19.140  12.204  1.00 17.50           N  
ATOM   1032  CA  ASP A 154       4.911  18.613  13.505  1.00 19.30           C  
ATOM   1033  C   ASP A 154       3.397  18.618  13.460  1.00 21.99           C  
ATOM   1034  O   ASP A 154       2.773  17.591  13.862  1.00 22.70           O  
ATOM   1035  CB  ASP A 154       5.420  19.473  14.644  1.00 22.27           C  
ATOM   1036  CG  ASP A 154       6.816  19.064  15.092  1.00 20.64           C  
ATOM   1037  OD1 ASP A 154       7.151  17.894  14.856  1.00 27.96           O  
ATOM   1038  OD2 ASP A 154       7.526  19.897  15.703  1.00 28.94           O1-
ATOM   1039  N   ALA A 155       2.839  19.686  12.921  1.00 21.70           N  
ATOM   1040  CA  ALA A 155       1.365  19.733  12.831  1.00 23.71           C  
ATOM   1041  C   ALA A 155       0.866  18.655  11.908  1.00 24.18           C  
ATOM   1042  O   ALA A 155      -0.096  17.939  12.248  1.00 24.36           O  
ATOM   1043  CB  ALA A 155       0.919  21.088  12.412  1.00 23.95           C  
ATOM   1044  N   GLU A 156       1.541  18.429  10.779  1.00 21.77           N  
ATOM   1045  CA  GLU A 156       1.136  17.361   9.869  1.00 21.66           C  
ATOM   1046  C   GLU A 156       1.230  15.955  10.534  1.00 23.93           C  
ATOM   1047  O   GLU A 156       0.442  15.057  10.238  1.00 24.21           O  
ATOM   1048  CB  GLU A 156       2.012  17.379   8.582  1.00 21.85           C  
ATOM   1049  CG  GLU A 156       1.817  18.570   7.648  1.00 20.63           C  
ATOM   1050  CD  GLU A 156       0.496  18.394   6.875  1.00 25.26           C  
ATOM   1051  OE1 GLU A 156       0.496  17.947   5.733  1.00 21.56           O  
ATOM   1052  OE2 GLU A 156      -0.573  18.537   7.522  1.00 27.26           O1-
ATOM   1053  N   ARG A 157       2.251  15.740  11.377  1.00 21.47           N  
ATOM   1054  CA  ARG A 157       2.377  14.495  12.064  1.00 23.24           C  
ATOM   1055  C   ARG A 157       1.244  14.349  13.095  1.00 23.43           C  
ATOM   1056  O   ARG A 157       0.759  13.229  13.272  1.00 24.21           O  
ATOM   1057  CB  ARG A 157       3.730  14.386  12.747  1.00 22.44           C  
ATOM   1058  CG  ARG A 157       4.869  14.265  11.678  1.00 20.51           C  
ATOM   1059  CD  ARG A 157       6.253  14.331  12.362  1.00 18.36           C  
ATOM   1060  NE  ARG A 157       7.329  14.130  11.393  1.00 14.02           N  
ATOM   1061  CZ  ARG A 157       8.581  13.948  11.689  1.00 17.97           C  
ATOM   1062  NH1 ARG A 157       9.405  13.668  10.672  1.00 15.07           N1+
ATOM   1063  NH2 ARG A 157       9.012  14.056  12.936  1.00 18.34           N  
ATOM   1064  N   ASP A 158       0.955  15.430  13.797  1.00 24.10           N  
ATOM   1065  CA  ASP A 158      -0.155  15.433  14.852  1.00 27.84           C  
ATOM   1066  C   ASP A 158      -1.503  15.050  14.241  1.00 30.36           C  
ATOM   1067  O   ASP A 158      -2.304  14.284  14.867  1.00 31.33           O  
ATOM   1068  CB  ASP A 158      -0.247  16.799  15.533  1.00 27.52           C  
ATOM   1069  CG  ASP A 158       0.886  16.995  16.528  1.00 34.38           C  
ATOM   1070  OD1 ASP A 158       1.584  15.991  16.861  1.00 37.25           O  
ATOM   1071  OD2 ASP A 158       1.118  18.140  16.964  1.00 38.48           O1-
ATOM   1072  N   ARG A 159      -1.765  15.573  13.061  1.00 29.42           N  
ATOM   1073  CA  ARG A 159      -3.026  15.214  12.356  1.00 31.78           C  
ATOM   1074  C   ARG A 159      -3.011  13.855  11.640  1.00 31.76           C  
ATOM   1075  O   ARG A 159      -4.040  13.438  11.085  1.00 32.07           O  
ATOM   1076  CB  ARG A 159      -3.552  16.392  11.490  1.00 33.54           C  
ATOM   1077  CG  ARG A 159      -2.665  16.815  10.369  1.00 35.63           C  
ATOM   1078  CD  ARG A 159      -3.082  18.149   9.709  1.00 41.92           C  
ATOM   1079  NE  ARG A 159      -4.202  17.931   8.779  1.00 54.62           N  
ATOM   1080  CZ  ARG A 159      -4.136  17.577   7.467  1.00 58.08           C  
ATOM   1081  NH1 ARG A 159      -2.979  17.381   6.799  1.00 52.72           N1+
ATOM   1082  NH2 ARG A 159      -5.290  17.415   6.793  1.00 59.67           N  
ATOM   1083  N   GLY A 160      -1.869  13.148  11.630  1.00 30.25           N  
ATOM   1084  CA  GLY A 160      -1.783  11.817  11.042  1.00 30.37           C  
ATOM   1085  C   GLY A 160      -1.522  11.819   9.554  1.00 28.59           C  
ATOM   1086  O   GLY A 160      -1.549  10.771   8.888  1.00 30.59           O  
ATOM   1087  N   ALA A 161      -1.220  13.002   9.033  1.00 27.72           N  
ATOM   1088  CA  ALA A 161      -0.897  13.163   7.622  1.00 26.44           C  
ATOM   1089  C   ALA A 161       0.577  12.821   7.220  1.00 25.11           C  
ATOM   1090  O   ALA A 161       0.845  12.372   6.106  1.00 26.29           O  
ATOM   1091  CB  ALA A 161      -1.262  14.613   7.161  1.00 26.47           C  
ATOM   1092  N   ALA A 162       1.512  12.985   8.147  1.00 22.68           N  
ATOM   1093  CA  ALA A 162       2.940  12.669   7.873  1.00 19.92           C  
ATOM   1094  C   ALA A 162       3.419  11.635   8.977  1.00 19.73           C  
ATOM   1095  O   ALA A 162       3.030  11.780  10.171  1.00 21.92           O  
ATOM   1096  CB  ALA A 162       3.773  13.918   8.009  1.00 20.74           C  
ATOM   1097  N   PRO A 163       4.272  10.702   8.606  1.00 20.03           N  
ATOM   1098  CA  PRO A 163       4.808   9.716   9.589  1.00 20.48           C  
ATOM   1099  C   PRO A 163       5.904  10.313  10.471  1.00 21.89           C  
ATOM   1100  O   PRO A 163       6.627  11.230  10.043  1.00 20.94           O  
ATOM   1101  CB  PRO A 163       5.410   8.596   8.714  1.00 19.30           C  
ATOM   1102  CG  PRO A 163       5.824   9.391   7.368  1.00 21.06           C  
ATOM   1103  CD  PRO A 163       4.894  10.588   7.267  1.00 20.65           C  
ATOM   1104  N   ARG A 164       6.059   9.780  11.683  1.00 19.47           N  
ATOM   1105  CA  ARG A 164       7.075  10.272  12.567  1.00 21.25           C  
ATOM   1106  C   ARG A 164       8.346   9.529  12.209  1.00 22.00           C  
ATOM   1107  O   ARG A 164       8.611   8.393  12.683  1.00 22.97           O  
ATOM   1108  CB  ARG A 164       6.629  10.076  14.053  1.00 21.51           C  
ATOM   1109  CG  ARG A 164       5.210  10.576  14.345  1.00 30.84           C  
ATOM   1110  CD  ARG A 164       4.882  10.695  15.874  1.00 39.61           C  
ATOM   1111  NE  ARG A 164       3.650  11.458  16.202  1.00 41.88           N  
ATOM   1112  CZ  ARG A 164       3.573  12.805  16.311  1.00 44.09           C  
ATOM   1113  NH1 ARG A 164       2.392  13.398  16.604  1.00 43.21           N1+
ATOM   1114  NH2 ARG A 164       4.662  13.576  16.084  1.00 41.63           N  
ATOM   1115  N   THR A 165       9.198  10.150  11.400  1.00 20.25           N  
ATOM   1116  CA  THR A 165      10.431   9.546  10.967  1.00 18.94           C  
ATOM   1117  C   THR A 165      11.587  10.284  11.602  1.00 18.43           C  
ATOM   1118  O   THR A 165      11.828  10.186  12.855  1.00 18.81           O  
ATOM   1119  CB  THR A 165      10.563   9.566   9.436  1.00 18.37           C  
ATOM   1120  CG2 THR A 165       9.452   8.672   8.817  1.00 18.41           C  
ATOM   1121  OG1 THR A 165      10.280  10.944   9.001  1.00 16.57           O  
ATOM   1122  N   LEU A 166      12.297  11.120  10.838  1.00 17.92           N  
ATOM   1123  CA  LEU A 166      13.352  11.899  11.447  1.00 16.46           C  
ATOM   1124  C   LEU A 166      12.819  12.901  12.439  1.00 16.09           C  
ATOM   1125  O   LEU A 166      11.716  13.432  12.217  1.00 16.03           O  
ATOM   1126  CB  LEU A 166      14.090  12.793  10.390  1.00 16.39           C  
ATOM   1127  CG  LEU A 166      14.828  12.031   9.321  1.00 15.67           C  
ATOM   1128  CD1 LEU A 166      15.517  13.010   8.408  1.00 15.83           C  
ATOM   1129  CD2 LEU A 166      15.913  11.027   9.922  1.00 18.16           C  
ATOM   1130  N   PRO A 167      13.638  13.354  13.374  1.00 12.73           N  
ATOM   1131  CA  PRO A 167      13.299  14.599  14.144  1.00 12.85           C  
ATOM   1132  C   PRO A 167      12.941  15.728  13.183  1.00 15.22           C  
ATOM   1133  O   PRO A 167      13.650  16.003  12.238  1.00 15.21           O  
ATOM   1134  CB  PRO A 167      14.548  14.897  14.902  1.00 14.93           C  
ATOM   1135  CG  PRO A 167      15.195  13.475  15.106  1.00 13.38           C  
ATOM   1136  CD  PRO A 167      14.956  12.824  13.807  1.00 11.93           C  
ATOM   1137  N   ALA A 168      11.767  16.311  13.424  1.00 14.30           N  
ATOM   1138  CA  ALA A 168      11.261  17.304  12.450  1.00 14.34           C  
ATOM   1139  C   ALA A 168      12.197  18.492  12.270  1.00 13.96           C  
ATOM   1140  O   ALA A 168      12.299  19.007  11.134  1.00 15.09           O  
ATOM   1141  CB  ALA A 168       9.862  17.780  12.957  1.00 15.43           C  
ATOM   1142  N   HIS A 169      12.863  18.989  13.301  1.00 14.08           N  
ATOM   1143  CA  HIS A 169      13.700  20.128  13.179  1.00 11.97           C  
ATOM   1144  C   HIS A 169      15.012  19.821  12.428  1.00 14.00           C  
ATOM   1145  O   HIS A 169      15.509  20.653  11.645  1.00 12.72           O  
ATOM   1146  CB  HIS A 169      14.086  20.693  14.579  1.00 15.49           C  
ATOM   1147  CG  HIS A 169      14.660  22.089  14.568  1.00 14.90           C  
ATOM   1148  CD2 HIS A 169      14.018  23.298  14.556  1.00 15.58           C  
ATOM   1149  ND1 HIS A 169      15.992  22.373  14.466  1.00 16.30           N  
ATOM   1150  CE1 HIS A 169      16.179  23.675  14.440  1.00 14.72           C  
ATOM   1151  NE2 HIS A 169      14.981  24.252  14.512  1.00 16.90           N  
ATOM   1152  N   GLU A 170      15.492  18.582  12.567  1.00 11.80           N  
ATOM   1153  CA  GLU A 170      16.675  18.164  11.789  1.00 11.19           C  
ATOM   1154  C   GLU A 170      16.337  17.956  10.280  1.00 10.78           C  
ATOM   1155  O   GLU A 170      17.097  18.451   9.390  1.00 11.63           O  
ATOM   1156  CB  GLU A 170      17.345  16.881  12.358  1.00 12.68           C  
ATOM   1157  CG  GLU A 170      17.853  17.139  13.770  1.00 13.55           C  
ATOM   1158  CD  GLU A 170      18.264  15.838  14.491  1.00 18.81           C  
ATOM   1159  OE1 GLU A 170      18.137  14.736  13.905  1.00 15.83           O  
ATOM   1160  OE2 GLU A 170      18.628  16.038  15.734  1.00 23.19           O1-
ATOM   1161  N   LEU A 171      15.162  17.417  10.075  1.00 11.51           N  
ATOM   1162  CA  LEU A 171      14.671  17.211   8.655  1.00 10.89           C  
ATOM   1163  C   LEU A 171      14.508  18.671   8.084  1.00 10.49           C  
ATOM   1164  O   LEU A 171      14.944  18.959   6.934  1.00  9.81           O  
ATOM   1165  CB  LEU A 171      13.348  16.503   8.672  1.00 10.09           C  
ATOM   1166  CG  LEU A 171      12.632  16.416   7.295  1.00 11.28           C  
ATOM   1167  CD1 LEU A 171      13.479  15.787   6.177  1.00 12.36           C  
ATOM   1168  CD2 LEU A 171      11.318  15.632   7.507  1.00 13.77           C  
ATOM   1169  N   ALA A 172      13.806  19.524   8.825  1.00 11.16           N  
ATOM   1170  CA  ALA A 172      13.621  20.972   8.301  1.00 11.22           C  
ATOM   1171  C   ALA A 172      14.944  21.655   8.019  1.00 11.96           C  
ATOM   1172  O   ALA A 172      15.060  22.374   7.045  1.00 11.05           O  
ATOM   1173  CB  ALA A 172      12.846  21.713   9.390  1.00 11.57           C  
ATOM   1174  N   THR A 173      15.968  21.463   8.897  1.00  9.72           N  
ATOM   1175  CA  THR A 173      17.266  22.043   8.706  1.00  9.45           C  
ATOM   1176  C   THR A 173      17.854  21.611   7.366  1.00  9.27           C  
ATOM   1177  O   THR A 173      18.279  22.505   6.590  1.00 10.97           O  
ATOM   1178  CB  THR A 173      18.186  21.732   9.856  1.00 10.96           C  
ATOM   1179  CG2 THR A 173      19.563  22.398   9.589  1.00 11.20           C  
ATOM   1180  OG1 THR A 173      17.663  22.366  11.058  1.00 11.28           O  
ATOM   1181  N   ALA A 174      17.941  20.295   7.097  1.00 10.54           N  
ATOM   1182  CA  ALA A 174      18.559  19.869   5.885  1.00  9.56           C  
ATOM   1183  C   ALA A 174      17.758  20.342   4.648  1.00  8.36           C  
ATOM   1184  O   ALA A 174      18.385  20.677   3.635  1.00 11.00           O  
ATOM   1185  CB  ALA A 174      18.550  18.332   5.891  1.00  9.77           C  
ATOM   1186  N   LEU A 175      16.427  20.304   4.738  1.00  8.48           N  
ATOM   1187  CA  LEU A 175      15.685  20.715   3.521  1.00  7.27           C  
ATOM   1188  C   LEU A 175      15.883  22.223   3.241  1.00  9.45           C  
ATOM   1189  O   LEU A 175      15.934  22.613   2.080  1.00 10.02           O  
ATOM   1190  CB  LEU A 175      14.151  20.475   3.731  1.00  7.75           C  
ATOM   1191  CG  LEU A 175      13.781  18.931   3.727  1.00  8.51           C  
ATOM   1192  CD1 LEU A 175      12.292  18.703   4.135  1.00 12.62           C  
ATOM   1193  CD2 LEU A 175      14.081  18.281   2.352  1.00 10.09           C  
ATOM   1194  N   ASN A 176      15.917  23.082   4.271  1.00 10.02           N  
ATOM   1195  CA  ASN A 176      16.096  24.470   4.023  1.00 10.02           C  
ATOM   1196  C   ASN A 176      17.501  24.716   3.524  1.00  9.84           C  
ATOM   1197  O   ASN A 176      17.731  25.600   2.672  1.00 11.41           O  
ATOM   1198  CB  ASN A 176      15.888  25.277   5.312  1.00  9.79           C  
ATOM   1199  CG  ASN A 176      14.401  25.613   5.578  1.00 11.21           C  
ATOM   1200  ND2 ASN A 176      13.630  24.674   6.085  1.00 11.84           N  
ATOM   1201  OD1 ASN A 176      14.003  26.726   5.217  1.00 13.50           O  
ATOM   1202  N   LEU A 177      18.540  24.015   4.092  1.00 10.64           N  
ATOM   1203  CA  LEU A 177      19.873  24.190   3.505  1.00  9.39           C  
ATOM   1204  C   LEU A 177      19.954  23.727   2.012  1.00  9.57           C  
ATOM   1205  O   LEU A 177      20.712  24.295   1.210  1.00  9.54           O  
ATOM   1206  CB  LEU A 177      20.943  23.494   4.333  1.00  9.70           C  
ATOM   1207  CG  LEU A 177      21.136  24.140   5.717  1.00  9.58           C  
ATOM   1208  CD1 LEU A 177      21.988  23.117   6.592  1.00 14.28           C  
ATOM   1209  CD2 LEU A 177      21.893  25.462   5.550  1.00 10.82           C  
ATOM   1210  N   MET A 178      19.291  22.615   1.698  1.00  8.68           N  
ATOM   1211  CA  MET A 178      19.242  22.189   0.300  1.00  8.51           C  
ATOM   1212  C   MET A 178      18.670  23.282  -0.562  1.00  9.83           C  
ATOM   1213  O   MET A 178      19.212  23.535  -1.630  1.00  9.66           O  
ATOM   1214  CB  MET A 178      18.337  20.917   0.175  1.00 10.31           C  
ATOM   1215  CG  MET A 178      18.102  20.634  -1.372  1.00  9.50           C  
ATOM   1216  SD  MET A 178      17.059  19.159  -1.576  1.00 11.53           S  
ATOM   1217  CE  MET A 178      15.424  19.714  -0.928  1.00 12.60           C  
ATOM   1218  N   ASN A 179      17.613  23.926  -0.085  1.00  9.96           N  
ATOM   1219  CA  ASN A 179      16.996  24.961  -0.963  1.00 10.17           C  
ATOM   1220  C   ASN A 179      17.931  26.132  -1.093  1.00  9.37           C  
ATOM   1221  O   ASN A 179      18.053  26.701  -2.201  1.00 10.49           O  
ATOM   1222  CB  ASN A 179      15.643  25.438  -0.422  1.00 10.40           C  
ATOM   1223  CG  ASN A 179      14.582  24.415  -0.589  1.00 10.77           C  
ATOM   1224  ND2 ASN A 179      13.310  24.891  -0.424  1.00 10.58           N  
ATOM   1225  OD1 ASN A 179      14.829  23.197  -0.855  1.00 10.17           O  
ATOM   1226  N   GLU A 180      18.593  26.521  -0.007  1.00  9.19           N  
ATOM   1227  CA  GLU A 180      19.523  27.687  -0.045  1.00 10.56           C  
ATOM   1228  C   GLU A 180      20.577  27.377  -1.109  1.00 11.98           C  
ATOM   1229  O   GLU A 180      20.824  28.166  -2.025  1.00 11.38           O  
ATOM   1230  CB  GLU A 180      20.209  27.775   1.306  1.00 10.47           C  
ATOM   1231  CG  GLU A 180      21.270  28.936   1.330  1.00 11.21           C  
ATOM   1232  CD  GLU A 180      22.092  28.846   2.592  1.00 14.54           C  
ATOM   1233  OE1 GLU A 180      21.527  28.930   3.665  1.00 16.27           O  
ATOM   1234  OE2 GLU A 180      23.322  28.704   2.538  1.00 19.39           O1-
ATOM   1235  N   ARG A 181      21.231  26.184  -1.046  1.00  9.73           N  
ATOM   1236  CA  ARG A 181      22.323  25.923  -1.967  1.00 10.55           C  
ATOM   1237  C   ARG A 181      21.874  25.700  -3.398  1.00  9.46           C  
ATOM   1238  O   ARG A 181      22.531  26.129  -4.339  1.00 11.21           O  
ATOM   1239  CB  ARG A 181      23.029  24.652  -1.457  1.00 10.50           C  
ATOM   1240  CG  ARG A 181      24.219  24.228  -2.345  1.00 12.04           C  
ATOM   1241  CD  ARG A 181      25.329  25.206  -2.169  1.00 14.96           C  
ATOM   1242  NE  ARG A 181      26.429  24.957  -3.093  1.00 13.79           N  
ATOM   1243  CZ  ARG A 181      26.588  25.539  -4.259  1.00 19.45           C  
ATOM   1244  NH1 ARG A 181      25.729  26.396  -4.738  1.00 18.00           N1+
ATOM   1245  NH2 ARG A 181      27.672  25.257  -4.985  1.00 21.86           N  
ATOM   1246  N   THR A 182      20.718  24.994  -3.540  1.00  9.16           N  
ATOM   1247  CA  THR A 182      20.294  24.561  -4.910  1.00  8.77           C  
ATOM   1248  C   THR A 182      19.668  25.756  -5.617  1.00 10.33           C  
ATOM   1249  O   THR A 182      19.912  25.923  -6.804  1.00 10.68           O  
ATOM   1250  CB  THR A 182      19.255  23.386  -4.764  1.00 10.50           C  
ATOM   1251  CG2 THR A 182      18.898  22.821  -6.127  1.00 11.19           C  
ATOM   1252  OG1 THR A 182      19.929  22.287  -4.053  1.00 11.39           O  
ATOM   1253  N   LEU A 183      18.861  26.569  -4.927  1.00  9.77           N  
ATOM   1254  CA  LEU A 183      18.354  27.813  -5.610  1.00 10.82           C  
ATOM   1255  C   LEU A 183      19.523  28.723  -5.988  1.00 11.60           C  
ATOM   1256  O   LEU A 183      19.548  29.244  -7.125  1.00 12.32           O  
ATOM   1257  CB  LEU A 183      17.357  28.569  -4.727  1.00  9.87           C  
ATOM   1258  CG  LEU A 183      16.071  27.853  -4.431  1.00 11.45           C  
ATOM   1259  CD1 LEU A 183      15.299  28.684  -3.397  1.00 14.19           C  
ATOM   1260  CD2 LEU A 183      15.239  27.807  -5.785  1.00 12.82           C  
ATOM   1261  N   PHE A 184      20.552  28.827  -5.158  1.00 12.39           N  
ATOM   1262  CA  PHE A 184      21.684  29.666  -5.469  1.00 14.75           C  
ATOM   1263  C   PHE A 184      22.431  29.182  -6.690  1.00 13.91           C  
ATOM   1264  O   PHE A 184      22.714  29.915  -7.635  1.00 15.59           O  
ATOM   1265  CB  PHE A 184      22.686  29.718  -4.273  1.00 16.26           C  
ATOM   1266  CG  PHE A 184      23.836  30.691  -4.599  1.00 19.05           C  
ATOM   1267  CD1 PHE A 184      23.693  32.036  -4.243  1.00 23.21           C  
ATOM   1268  CD2 PHE A 184      24.991  30.274  -5.280  1.00 21.07           C  
ATOM   1269  CE1 PHE A 184      24.717  32.970  -4.552  1.00 20.10           C  
ATOM   1270  CE2 PHE A 184      26.017  31.220  -5.639  1.00 28.76           C  
ATOM   1271  CZ  PHE A 184      25.889  32.519  -5.212  1.00 19.39           C  
ATOM   1272  N   ALA A 185      22.644  27.841  -6.734  1.00 12.57           N  
ATOM   1273  CA  ALA A 185      23.356  27.278  -7.891  1.00 14.05           C  
ATOM   1274  C   ALA A 185      22.545  27.556  -9.179  1.00 13.65           C  
ATOM   1275  O   ALA A 185      23.148  27.833 -10.236  1.00 15.60           O  
ATOM   1276  CB  ALA A 185      23.526  25.765  -7.686  1.00 13.89           C  
ATOM   1277  N   SER A 186      21.205  27.423  -9.122  1.00 11.36           N  
ATOM   1278  CA  SER A 186      20.360  27.596 -10.332  1.00 11.63           C  
ATOM   1279  C   SER A 186      20.445  29.067 -10.733  1.00 13.42           C  
ATOM   1280  O   SER A 186      20.609  29.329 -11.979  1.00 17.06           O  
ATOM   1281  CB  SER A 186      18.884  27.195 -10.111  1.00 13.32           C  
ATOM   1282  OG  SER A 186      18.759  25.806  -9.965  1.00 16.66           O  
ATOM   1283  N   PHE A 187      20.407  29.989  -9.785  1.00 13.31           N  
ATOM   1284  CA  PHE A 187      20.284  31.435 -10.134  1.00 14.74           C  
ATOM   1285  C   PHE A 187      21.572  31.864 -10.715  1.00 20.13           C  
ATOM   1286  O   PHE A 187      21.556  32.704 -11.642  1.00 22.71           O  
ATOM   1287  CB  PHE A 187      19.971  32.263  -8.856  1.00 14.15           C  
ATOM   1288  CG  PHE A 187      18.588  32.072  -8.330  1.00 13.47           C  
ATOM   1289  CD1 PHE A 187      17.566  31.568  -9.141  1.00 17.78           C  
ATOM   1290  CD2 PHE A 187      18.290  32.436  -7.033  1.00 14.76           C  
ATOM   1291  CE1 PHE A 187      16.311  31.403  -8.651  1.00 20.26           C  
ATOM   1292  CE2 PHE A 187      16.945  32.252  -6.558  1.00 18.89           C  
ATOM   1293  CZ  PHE A 187      16.030  31.755  -7.354  1.00 15.96           C  
ATOM   1294  N   ALA A 188      22.674  31.287 -10.214  1.00 20.79           N  
ATOM   1295  CA  ALA A 188      24.063  31.710 -10.608  1.00 24.32           C  
ATOM   1296  C   ALA A 188      24.512  31.004 -11.826  1.00 24.33           C  
ATOM   1297  O   ALA A 188      25.645  31.269 -12.243  1.00 29.97           O  
ATOM   1298  CB  ALA A 188      25.066  31.446  -9.431  1.00 24.80           C  
ATOM   1299  N   GLY A 189      23.732  30.091 -12.398  1.00 23.45           N  
ATOM   1300  CA  GLY A 189      24.139  29.188 -13.477  1.00 24.54           C  
ATOM   1301  C   GLY A 189      25.418  28.390 -13.195  1.00 26.12           C  
ATOM   1302  O   GLY A 189      26.242  28.173 -14.132  1.00 27.41           O  
ATOM   1303  N   GLU A 190      25.594  27.944 -11.931  1.00 21.27           N  
ATOM   1304  CA  GLU A 190      26.799  27.181 -11.566  1.00 21.42           C  
ATOM   1305  C   GLU A 190      26.823  25.837 -12.339  1.00 18.30           C  
ATOM   1306  O   GLU A 190      25.826  25.323 -12.866  1.00 18.77           O  
ATOM   1307  CB  GLU A 190      26.851  26.947 -10.054  1.00 17.99           C  
ATOM   1308  CG  GLU A 190      27.010  28.160  -9.253  1.00 21.25           C  
ATOM   1309  CD  GLU A 190      27.104  27.849  -7.799  1.00 20.98           C  
ATOM   1310  OE1 GLU A 190      27.151  26.693  -7.484  1.00 26.12           O  
ATOM   1311  OE2 GLU A 190      27.337  28.802  -7.025  1.00 32.82           O1-
ATOM   1312  N   GLN A 191      28.048  25.245 -12.469  1.00 21.10           N  
ATOM   1313  CA  GLN A 191      28.225  23.931 -13.032  1.00 23.11           C  
ATOM   1314  C   GLN A 191      28.683  23.138 -11.802  1.00 23.40           C  
ATOM   1315  O   GLN A 191      29.825  23.337 -11.325  1.00 27.10           O  
ATOM   1316  CB  GLN A 191      29.387  23.905 -14.069  1.00 24.90           C  
ATOM   1317  CG  GLN A 191      29.476  22.559 -14.790  1.00 35.12           C  
ATOM   1318  CD  GLN A 191      28.381  22.384 -15.785  1.00 44.67           C  
ATOM   1319  NE2 GLN A 191      28.708  22.678 -17.052  1.00 49.58           N  
ATOM   1320  OE1 GLN A 191      27.242  21.995 -15.445  1.00 49.50           O  
ATOM   1321  N   PRO A 192      27.858  22.232 -11.273  1.00 21.03           N  
ATOM   1322  CA  PRO A 192      26.524  21.719 -11.646  1.00 19.08           C  
ATOM   1323  C   PRO A 192      25.406  22.612 -11.063  1.00 16.75           C  
ATOM   1324  O   PRO A 192      25.569  23.318 -10.021  1.00 15.72           O  
ATOM   1325  CB  PRO A 192      26.477  20.339 -10.920  1.00 19.19           C  
ATOM   1326  CG  PRO A 192      27.209  20.643  -9.653  1.00 20.43           C  
ATOM   1327  CD  PRO A 192      28.365  21.573 -10.036  1.00 22.35           C  
ATOM   1328  N   SER A 193      24.259  22.574 -11.769  1.00 15.68           N  
ATOM   1329  CA  SER A 193      23.032  23.178 -11.231  1.00 13.43           C  
ATOM   1330  C   SER A 193      21.879  22.595 -11.934  1.00 14.86           C  
ATOM   1331  O   SER A 193      21.991  22.085 -13.025  1.00 17.22           O  
ATOM   1332  CB  SER A 193      23.011  24.713 -11.314  1.00 13.56           C  
ATOM   1333  OG  SER A 193      23.145  25.051 -12.734  1.00 15.44           O  
ATOM   1334  N   VAL A 194      20.727  22.618 -11.282  1.00 13.45           N  
ATOM   1335  CA  VAL A 194      19.432  22.230 -11.899  1.00 14.70           C  
ATOM   1336  C   VAL A 194      18.981  23.484 -12.682  1.00 14.61           C  
ATOM   1337  O   VAL A 194      19.130  24.627 -12.219  1.00 13.54           O  
ATOM   1338  CB  VAL A 194      18.414  21.999 -10.752  1.00 13.01           C  
ATOM   1339  CG1 VAL A 194      16.981  21.756 -11.302  1.00 17.11           C  
ATOM   1340  CG2 VAL A 194      18.845  20.789  -9.818  1.00 16.76           C  
ATOM   1341  N   PRO A 195      18.497  23.334 -13.939  1.00 14.46           N  
ATOM   1342  CA  PRO A 195      17.989  24.515 -14.625  1.00 14.40           C  
ATOM   1343  C   PRO A 195      16.970  25.285 -13.783  1.00 13.18           C  
ATOM   1344  O   PRO A 195      16.108  24.676 -13.102  1.00 13.04           O  
ATOM   1345  CB  PRO A 195      17.294  23.922 -15.861  1.00 16.93           C  
ATOM   1346  CG  PRO A 195      18.116  22.692 -16.083  1.00 16.50           C  
ATOM   1347  CD  PRO A 195      18.341  22.087 -14.707  1.00 17.08           C  
ATOM   1348  N   GLU A 196      17.059  26.623 -13.898  1.00 13.44           N  
ATOM   1349  CA  GLU A 196      16.145  27.438 -13.128  1.00 12.84           C  
ATOM   1350  C   GLU A 196      14.692  27.064 -13.398  1.00 12.93           C  
ATOM   1351  O   GLU A 196      13.846  27.070 -12.523  1.00 13.59           O  
ATOM   1352  CB  GLU A 196      16.454  28.910 -13.435  1.00 15.93           C  
ATOM   1353  CG  GLU A 196      15.674  29.876 -12.604  1.00 18.17           C  
ATOM   1354  CD  GLU A 196      16.134  31.379 -12.810  1.00 25.16           C  
ATOM   1355  OE1 GLU A 196      17.235  31.667 -13.293  1.00 34.63           O  
ATOM   1356  OE2 GLU A 196      15.357  32.242 -12.425  1.00 33.71           O1-
ATOM   1357  N   ALA A 197      14.354  26.711 -14.653  1.00 12.27           N  
ATOM   1358  CA  ALA A 197      13.004  26.325 -14.908  1.00 12.25           C  
ATOM   1359  C   ALA A 197      12.577  24.956 -14.431  1.00 12.74           C  
ATOM   1360  O   ALA A 197      11.390  24.628 -14.559  1.00 16.34           O  
ATOM   1361  CB  ALA A 197      12.766  26.440 -16.499  1.00 13.75           C  
ATOM   1362  N   ARG A 198      13.533  24.193 -13.805  1.00 11.47           N  
ATOM   1363  CA  ARG A 198      13.184  22.885 -13.271  1.00 12.10           C  
ATOM   1364  C   ARG A 198      13.421  22.853 -11.764  1.00 11.48           C  
ATOM   1365  O   ARG A 198      13.030  21.814 -11.149  1.00 13.42           O  
ATOM   1366  CB  ARG A 198      14.080  21.788 -13.782  1.00 12.62           C  
ATOM   1367  CG  ARG A 198      13.893  21.547 -15.285  1.00 11.56           C  
ATOM   1368  CD  ARG A 198      12.481  20.846 -15.543  1.00 16.41           C  
ATOM   1369  NE  ARG A 198      12.383  19.671 -14.668  1.00 17.10           N  
ATOM   1370  CZ  ARG A 198      11.264  19.232 -14.104  1.00 17.86           C  
ATOM   1371  NH1 ARG A 198      10.087  19.854 -14.443  1.00 21.19           N1+
ATOM   1372  NH2 ARG A 198      11.238  18.191 -13.226  1.00 20.00           N  
ATOM   1373  N   VAL A 199      13.930  23.947 -11.205  1.00 10.83           N  
ATOM   1374  CA  VAL A 199      14.401  23.823  -9.790  1.00 11.35           C  
ATOM   1375  C   VAL A 199      13.226  23.743  -8.771  1.00 11.47           C  
ATOM   1376  O   VAL A 199      13.290  23.017  -7.734  1.00 10.05           O  
ATOM   1377  CB  VAL A 199      15.447  24.849  -9.476  1.00 11.38           C  
ATOM   1378  CG1 VAL A 199      14.892  26.228  -9.370  1.00 11.89           C  
ATOM   1379  CG2 VAL A 199      16.235  24.347  -8.101  1.00 13.17           C  
ATOM   1380  N   LEU A 200      12.146  24.486  -9.038  1.00 12.18           N  
ATOM   1381  CA  LEU A 200      11.013  24.387  -8.070  1.00 13.21           C  
ATOM   1382  C   LEU A 200      10.425  22.995  -7.971  1.00 13.22           C  
ATOM   1383  O   LEU A 200      10.284  22.483  -6.849  1.00 13.79           O  
ATOM   1384  CB  LEU A 200       9.954  25.524  -8.427  1.00 13.59           C  
ATOM   1385  CG  LEU A 200       8.803  25.682  -7.494  1.00 17.45           C  
ATOM   1386  CD1 LEU A 200       9.336  26.086  -6.077  1.00 17.16           C  
ATOM   1387  CD2 LEU A 200       7.969  26.804  -8.174  1.00 17.22           C  
ATOM   1388  N   ASP A 201      10.122  22.324  -9.099  1.00 12.08           N  
ATOM   1389  CA  ASP A 201       9.522  20.980  -9.141  1.00 13.06           C  
ATOM   1390  C   ASP A 201      10.550  20.028  -8.443  1.00 12.18           C  
ATOM   1391  O   ASP A 201      10.112  19.094  -7.815  1.00 13.24           O  
ATOM   1392  CB  ASP A 201       9.396  20.502 -10.585  1.00 17.35           C  
ATOM   1393  CG  ASP A 201       8.061  20.901 -11.313  1.00 26.67           C  
ATOM   1394  OD1 ASP A 201       7.181  21.484 -10.684  1.00 23.82           O  
ATOM   1395  OD2 ASP A 201       7.982  20.580 -12.557  1.00 28.54           O1-
ATOM   1396  N   THR A 202      11.851  20.278  -8.660  1.00 11.77           N  
ATOM   1397  CA  THR A 202      12.909  19.330  -8.113  1.00  9.07           C  
ATOM   1398  C   THR A 202      12.828  19.387  -6.580  1.00  9.31           C  
ATOM   1399  O   THR A 202      12.775  18.387  -5.874  1.00 10.31           O  
ATOM   1400  CB  THR A 202      14.255  19.773  -8.556  1.00  9.33           C  
ATOM   1401  CG2 THR A 202      15.305  18.796  -8.019  1.00 11.68           C  
ATOM   1402  OG1 THR A 202      14.307  19.642 -10.023  1.00 12.75           O  
ATOM   1403  N   LEU A 203      12.858  20.598  -6.097  1.00  9.82           N  
ATOM   1404  CA  LEU A 203      12.835  20.786  -4.601  1.00  8.47           C  
ATOM   1405  C   LEU A 203      11.499  20.338  -4.025  1.00  9.55           C  
ATOM   1406  O   LEU A 203      11.537  19.648  -2.961  1.00 10.27           O  
ATOM   1407  CB  LEU A 203      13.056  22.299  -4.256  1.00 10.00           C  
ATOM   1408  CG  LEU A 203      14.467  22.782  -4.698  1.00 10.30           C  
ATOM   1409  CD1 LEU A 203      14.592  24.308  -4.431  1.00 11.50           C  
ATOM   1410  CD2 LEU A 203      15.703  22.011  -3.992  1.00 11.42           C  
ATOM   1411  N   VAL A 204      10.336  20.632  -4.684  1.00 10.23           N  
ATOM   1412  CA  VAL A 204       9.072  20.231  -4.115  1.00 10.08           C  
ATOM   1413  C   VAL A 204       9.020  18.680  -4.019  1.00 11.23           C  
ATOM   1414  O   VAL A 204       8.577  18.168  -2.973  1.00 12.86           O  
ATOM   1415  CB  VAL A 204       7.887  20.728  -4.984  1.00 11.07           C  
ATOM   1416  CG1 VAL A 204       6.564  20.131  -4.497  1.00 14.08           C  
ATOM   1417  CG2 VAL A 204       7.852  22.282  -4.872  1.00 11.43           C  
ATOM   1418  N   HIS A 205       9.504  17.969  -5.030  1.00 11.19           N  
ATOM   1419  CA  HIS A 205       9.547  16.505  -4.976  1.00 11.37           C  
ATOM   1420  C   HIS A 205      10.259  16.009  -3.685  1.00 10.79           C  
ATOM   1421  O   HIS A 205       9.788  15.090  -3.018  1.00 12.93           O  
ATOM   1422  CB  HIS A 205      10.229  15.922  -6.228  1.00 11.08           C  
ATOM   1423  CG  HIS A 205      10.491  14.448  -6.130  1.00 11.68           C  
ATOM   1424  CD2 HIS A 205      11.571  13.759  -5.698  1.00 14.14           C  
ATOM   1425  ND1 HIS A 205       9.513  13.528  -6.434  1.00 14.64           N  
ATOM   1426  CE1 HIS A 205      10.007  12.314  -6.242  1.00 17.59           C  
ATOM   1427  NE2 HIS A 205      11.245  12.414  -5.786  1.00 14.23           N  
ATOM   1428  N   ILE A 206      11.467  16.534  -3.511  1.00 11.21           N  
ATOM   1429  CA  ILE A 206      12.284  16.055  -2.400  1.00 10.12           C  
ATOM   1430  C   ILE A 206      11.648  16.429  -1.064  1.00 10.97           C  
ATOM   1431  O   ILE A 206      11.688  15.596  -0.127  1.00 12.37           O  
ATOM   1432  CB  ILE A 206      13.714  16.617  -2.583  1.00 10.22           C  
ATOM   1433  CG1 ILE A 206      14.349  16.038  -3.872  1.00 10.66           C  
ATOM   1434  CG2 ILE A 206      14.569  16.182  -1.349  1.00  7.89           C  
ATOM   1435  CD1 ILE A 206      15.688  16.888  -4.190  1.00 12.03           C  
ATOM   1436  N   TRP A 207      11.062  17.641  -0.960  1.00 11.14           N  
ATOM   1437  CA  TRP A 207      10.394  17.986   0.316  1.00 10.47           C  
ATOM   1438  C   TRP A 207       9.202  17.027   0.540  1.00 12.74           C  
ATOM   1439  O   TRP A 207       9.010  16.513   1.649  1.00 13.00           O  
ATOM   1440  CB  TRP A 207       9.822  19.391   0.241  1.00 11.06           C  
ATOM   1441  CG  TRP A 207      10.887  20.466   0.507  1.00  9.53           C  
ATOM   1442  CD1 TRP A 207      12.174  20.637  -0.129  1.00 10.33           C  
ATOM   1443  CD2 TRP A 207      10.833  21.464   1.517  1.00 10.60           C  
ATOM   1444  CE2 TRP A 207      12.069  22.202   1.465  1.00 10.72           C  
ATOM   1445  CE3 TRP A 207       9.898  21.754   2.552  1.00 11.48           C  
ATOM   1446  NE1 TRP A 207      12.816  21.739   0.415  1.00 10.29           N  
ATOM   1447  CZ2 TRP A 207      12.362  23.284   2.323  1.00 11.20           C  
ATOM   1448  CZ3 TRP A 207      10.204  22.853   3.430  1.00 10.37           C  
ATOM   1449  CH2 TRP A 207      11.407  23.565   3.316  1.00 11.06           C  
ATOM   1450  N   VAL A 208       8.340  16.817  -0.490  1.00 12.82           N  
ATOM   1451  CA  VAL A 208       7.142  16.054  -0.236  1.00 15.22           C  
ATOM   1452  C   VAL A 208       7.451  14.612   0.033  1.00 14.89           C  
ATOM   1453  O   VAL A 208       6.885  13.991   0.972  1.00 15.25           O  
ATOM   1454  CB  VAL A 208       6.147  16.152  -1.465  1.00 15.07           C  
ATOM   1455  CG1 VAL A 208       5.013  15.088  -1.294  1.00 23.09           C  
ATOM   1456  CG2 VAL A 208       5.616  17.614  -1.545  1.00 18.96           C  
ATOM   1457  N   THR A 209       8.380  14.020  -0.707  1.00 13.10           N  
ATOM   1458  CA  THR A 209       8.699  12.613  -0.460  1.00 11.93           C  
ATOM   1459  C   THR A 209       9.372  12.443   0.932  1.00 13.14           C  
ATOM   1460  O   THR A 209       9.084  11.451   1.630  1.00 14.43           O  
ATOM   1461  CB  THR A 209       9.580  11.961  -1.513  1.00 13.95           C  
ATOM   1462  CG2 THR A 209       8.785  11.827  -2.814  1.00 12.60           C  
ATOM   1463  OG1 THR A 209      10.774  12.769  -1.749  1.00 12.60           O  
ATOM   1464  N   SER A 210      10.303  13.357   1.278  1.00 12.86           N  
ATOM   1465  CA  SER A 210      10.949  13.191   2.604  1.00 12.56           C  
ATOM   1466  C   SER A 210      10.060  13.499   3.762  1.00 13.09           C  
ATOM   1467  O   SER A 210      10.285  12.993   4.887  1.00 13.39           O  
ATOM   1468  CB  SER A 210      12.268  14.006   2.644  1.00 13.31           C  
ATOM   1469  OG  SER A 210      12.049  15.397   2.720  1.00 13.54           O  
ATOM   1470  N   ILE A 211       9.041  14.371   3.599  1.00 12.10           N  
ATOM   1471  CA  ILE A 211       8.154  14.715   4.727  1.00 11.83           C  
ATOM   1472  C   ILE A 211       7.048  13.629   4.851  1.00 14.37           C  
ATOM   1473  O   ILE A 211       6.687  13.332   5.986  1.00 13.59           O  
ATOM   1474  CB  ILE A 211       7.552  16.117   4.521  1.00 12.36           C  
ATOM   1475  CG1 ILE A 211       8.678  17.146   4.698  1.00 12.90           C  
ATOM   1476  CG2 ILE A 211       6.436  16.424   5.533  1.00 14.70           C  
ATOM   1477  CD1 ILE A 211       8.270  18.642   4.283  1.00 14.05           C  
ATOM   1478  N   TYR A 212       6.557  13.082   3.781  1.00 15.18           N  
ATOM   1479  CA  TYR A 212       5.388  12.203   3.872  1.00 16.65           C  
ATOM   1480  C   TYR A 212       5.787  10.778   3.734  1.00 16.47           C  
ATOM   1481  O   TYR A 212       4.962   9.867   4.026  1.00 19.88           O  
ATOM   1482  CB  TYR A 212       4.331  12.638   2.835  1.00 15.09           C  
ATOM   1483  CG  TYR A 212       3.794  13.989   3.165  1.00 17.03           C  
ATOM   1484  CD1 TYR A 212       2.837  14.234   4.210  1.00 14.73           C  
ATOM   1485  CD2 TYR A 212       4.249  15.115   2.453  1.00 16.47           C  
ATOM   1486  CE1 TYR A 212       2.416  15.488   4.566  1.00 14.33           C  
ATOM   1487  CE2 TYR A 212       3.844  16.347   2.774  1.00 15.13           C  
ATOM   1488  CZ  TYR A 212       2.871  16.586   3.825  1.00 15.35           C  
ATOM   1489  OH  TYR A 212       2.505  17.862   4.179  1.00 17.55           O  
ATOM   1490  N   GLY A 213       7.033  10.516   3.307  1.00 17.44           N  
ATOM   1491  CA  GLY A 213       7.465   9.129   2.997  1.00 20.41           C  
ATOM   1492  C   GLY A 213       7.925   8.314   4.198  1.00 24.84           C  
ATOM   1493  O   GLY A 213       8.514   8.843   5.104  1.00 24.09           O  
ATOM   1494  N   GLU A 214       7.608   7.029   4.181  1.00 31.17           N  
ATOM   1495  CA  GLU A 214       8.082   6.137   5.253  1.00 39.91           C  
ATOM   1496  C   GLU A 214       9.274   5.377   4.714  1.00 43.49           C  
ATOM   1497  O   GLU A 214      10.232   5.125   5.467  1.00 47.44           O  
ATOM   1498  CB  GLU A 214       6.975   5.195   5.691  1.00 40.70           C  
ATOM   1499  CG  GLU A 214       6.864   5.047   7.231  1.00 47.52           C  
ATOM   1500  CD  GLU A 214       5.389   4.959   7.686  1.00 54.82           C  
ATOM   1501  OE1 GLU A 214       4.506   4.817   6.788  1.00 60.65           O  
ATOM   1502  OE2 GLU A 214       5.117   5.063   8.914  1.00 56.79           O1-
ATOM   1503  N   ASN A 215       9.197   4.983   3.431  1.00 47.65           N  
ATOM   1504  CA  ASN A 215      10.355   4.374   2.646  1.00 50.89           C  
ATOM   1505  C   ASN A 215      10.396   4.497   1.080  1.00 50.62           C  
ATOM   1506  O   ASN A 215      10.039   5.526   0.488  1.00 50.76           O  
ATOM   1507  CB  ASN A 215      10.615   2.885   3.052  1.00 51.65           C  
ATOM   1508  CG  ASN A 215      11.999   2.676   3.733  1.00 55.52           C  
ATOM   1509  ND2 ASN A 215      12.020   1.831   4.773  1.00 56.28           N  
ATOM   1510  OD1 ASN A 215      13.033   3.237   3.297  1.00 59.53           O  
TER   
HETATM 1511  CAB 5TO A 301       7.951  26.481   3.981  1.00 26.71           C  
HETATM 1512  CAC 5TO A 301       8.634  27.477   4.941  1.00 24.15           C  
HETATM 1513  CAD 5TO A 301      16.658  29.855   1.300  1.00 20.90           C  
HETATM 1514  CAE 5TO A 301      16.319  29.665   2.793  1.00 23.18           C  
HETATM 1515  CAF 5TO A 301      12.374  27.862   2.545  1.00 15.64           C  
HETATM 1516  CAG 5TO A 301       8.831  26.446   2.720  1.00 24.95           C  
HETATM 1517  CAH 5TO A 301       9.951  27.889   4.271  1.00 21.32           C  
HETATM 1518  CAI 5TO A 301      11.050  27.236   2.094  1.00 15.36           C  
HETATM 1519  CAJ 5TO A 301      15.555  29.047   0.641  1.00 17.33           C  
HETATM 1520  CAK 5TO A 301      14.844  29.282   3.007  1.00 20.27           C  
HETATM 1521  CAL 5TO A 301      13.405  28.010   1.434  1.00 15.38           C  
HETATM 1522  CAM 5TO A 301      10.189  26.793   3.267  1.00 22.81           C  
HETATM 1523  NAN 5TO A 301      14.493  28.704   1.658  1.00 15.45           N  
HETATM 1524  OAA 5TO A 301      13.165  27.581   0.260  1.00 17.42           O  
HETATM 1525  O   HOH A 401      -3.403  31.631   1.753  1.00 36.08           O  
HETATM 1526  O   HOH A 402      26.320  65.430  -1.991  1.00 58.68           O  
HETATM 1527  O   HOH A 403      -0.450  21.057  -6.615  1.00 44.39           O  
HETATM 1528  O   HOH A 404       6.697  22.662  -8.964  1.00 30.56           O  
HETATM 1529  O   HOH A 405       8.010  11.385   8.238  1.00342.05           O  
HETATM 1530  O   HOH A 406      -7.018  16.296   5.800  1.00 58.01           O  
HETATM 1531  O   HOH A 407      25.746  34.924  -3.651  1.00221.13           O  
HETATM 1532  O   HOH A 408       7.982  16.248  16.326  1.00 47.79           O  
HETATM 1533  O   HOH A 409      -2.561  20.799  -5.616  1.00 73.64           O  
HETATM 1534  O   HOH A 410       1.155  28.344   9.012  1.00 38.95           O  
HETATM 1535  O   HOH A 411      27.145  34.615 -10.750  1.00 53.11           O  
HETATM 1536  O   HOH A 412      28.733  47.504 -13.260  1.00 59.85           O  
HETATM 1537  O   HOH A 413      28.528  36.682  15.093  1.00 61.92           O  
HETATM 1538  O   HOH A 414      23.086  66.279  -2.693  1.00 36.93           O  
HETATM 1539  O   HOH A 415      33.124  40.369   1.151  1.00 59.58           O  
HETATM 1540  O   HOH A 416      17.609  13.603  11.768  1.00 17.10           O  
HETATM 1541  O   HOH A 417      14.656   1.620   2.347  1.00 61.61           O  
HETATM 1542  O   HOH A 418      21.568  25.628 -14.566  1.00 47.62           O  
HETATM 1543  O   HOH A 419      35.574  55.625  -3.557  1.00 37.63           O  
HETATM 1544  O   HOH A 420       8.977  38.922  -3.374  1.00 40.41           O  
HETATM 1545  O   HOH A 421       4.334  16.129  16.012  1.00 45.51           O  
HETATM 1546  O   HOH A 422      34.730  49.750   2.564  1.00 49.54           O  
HETATM 1547  O   HOH A 423       7.026  31.043  -9.767  1.00 17.84           O  
HETATM 1548  O   HOH A 424      -5.333  14.820   6.726  1.00 74.26           O  
HETATM 1549  O   HOH A 425      10.045  20.305  16.185  1.00 28.44           O  
HETATM 1550  O   HOH A 426      30.675  24.320 -16.627  1.00 50.62           O  
HETATM 1551  O   HOH A 427       1.461  25.748  -6.069  1.00 21.62           O  
HETATM 1552  O   HOH A 428      -0.962  13.279   3.595  1.00 47.11           O  
HETATM 1553  O   HOH A 429      -4.116  22.456   1.892  1.00 47.10           O  
HETATM 1554  O   HOH A 430      18.575  18.405  16.873  0.50 18.45           O  
HETATM 1555  O   HOH A 431      27.488  57.239   7.950  1.00 28.63           O  
HETATM 1556  O   HOH A 432      27.285  24.108  -8.002  1.00 20.45           O  
HETATM 1557  O   HOH A 433      11.512  58.222  -1.236  1.00 77.97           O  
HETATM 1558  O   HOH A 434      20.282  56.291   4.984  1.00 57.69           O  
HETATM 1559  O   HOH A 435      15.784  42.538   9.693  1.00 35.07           O  
HETATM 1560  O   HOH A 436       7.486  13.371   8.616  1.00 14.94           O  
HETATM 1561  O   HOH A 437      29.495  41.176  -1.898  1.00 27.23           O  
HETATM 1562  O   HOH A 438       7.522  37.762  12.811  1.00 55.01           O  
HETATM 1563  O   HOH A 439      21.659  27.550 -13.748  1.00 31.86           O  
HETATM 1564  O   HOH A 440      19.719  41.166 -10.220  1.00 28.69           O  
HETATM 1565  O   HOH A 441      18.025  14.208  17.679  1.00 24.39           O  
HETATM 1566  O   HOH A 442      -1.441  28.230   7.297  1.00 57.51           O  
HETATM 1567  O   HOH A 443       9.030  11.131   6.526  1.00 16.70           O  
HETATM 1568  O   HOH A 444       6.731  40.801   0.816  1.00 38.26           O  
HETATM 1569  O   HOH A 445      -3.448  27.268  -1.743  1.00 53.82           O  
HETATM 1570  O   HOH A 446      11.530  26.094 -11.368  1.00 13.19           O  
HETATM 1571  O   HOH A 447       7.524  14.386  15.252  1.00 37.50           O  
HETATM 1572  O   HOH A 448      28.189  44.450   6.333  1.00 40.64           O  
HETATM 1573  O   HOH A 449       7.433  18.443  -8.137  1.00 24.45           O  
HETATM 1574  O   HOH A 450      20.545  24.027  -8.802  1.00 16.78           O  
HETATM 1575  O   HOH A 451      22.755  29.040   6.158  1.00 18.91           O  
HETATM 1576  O   HOH A 452       9.922  40.345   8.334  1.00 32.25           O  
HETATM 1577  O   HOH A 453      19.592  41.981  -7.478  1.00 20.81           O  
HETATM 1578  O   HOH A 454      19.472  27.787 -14.694  1.00 27.92           O  
HETATM 1579  O   HOH A 455      26.426  40.622  -7.484  1.00 32.68           O  
HETATM 1580  O   HOH A 456      28.329  64.866   4.512  1.00 16.92           O  
HETATM 1581  O   HOH A 457      15.368  33.706  14.480  1.00 23.58           O  
HETATM 1582  O   HOH A 458      11.150  11.554  15.197  1.00 40.25           O  
HETATM 1583  O   HOH A 459      19.044  24.056  12.808  1.00 29.04           O  
HETATM 1584  O   HOH A 460       9.042  26.151 -14.528  1.00 29.87           O  
HETATM 1585  O   HOH A 461       6.443  16.686  -6.393  1.00 28.32           O  
HETATM 1586  O   HOH A 462      24.765  32.898   8.179  1.00 25.91           O  
HETATM 1587  O   HOH A 463      -2.106  38.624   5.510  1.00 53.05           O  
HETATM 1588  O   HOH A 464       9.508  30.796  13.037  1.00 24.88           O  
HETATM 1589  O   HOH A 465      21.956  34.999  -7.787  1.00 35.06           O  
HETATM 1590  O   HOH A 466       9.431  21.877  16.368  1.00 48.26           O  
HETATM 1591  O   HOH A 467      17.142  60.742   4.217  1.00 86.50           O  
HETATM 1592  O   HOH A 468       9.409  36.386  11.115  1.00 34.17           O  
HETATM 1593  O   HOH A 469       8.663  17.125 -12.670  1.00 27.58           O  
HETATM 1594  O   HOH A 470      27.758  43.981   3.658  1.00 36.70           O  
HETATM 1595  O   HOH A 471      37.228  60.238  -2.980  1.00 52.85           O  
HETATM 1596  O   HOH A 472      25.873  62.391 -10.845  1.00 47.15           O  
HETATM 1597  O   HOH A 473      32.345  41.792   9.874  1.00 43.31           O  
HETATM 1598  O   HOH A 474      15.423  27.056  14.181  1.00 17.97           O  
HETATM 1599  O   HOH A 475      33.233  41.667  -3.917  1.00 44.18           O  
HETATM 1600  O   HOH A 476       5.091  11.534  18.673  1.00 64.38           O  
HETATM 1601  O   HOH A 477       2.158   9.733   4.658  1.00 42.42           O  
HETATM 1602  O   HOH A 478      22.623  41.598  11.248  1.00 34.63           O  
HETATM 1603  O   HOH A 479      19.684  52.767   5.946  1.00 56.11           O  
HETATM 1604  O   HOH A 480       4.274   7.638  12.467  1.00 35.04           O  
HETATM 1605  O   HOH A 481       3.341  22.499  15.332  1.00 33.85           O  
HETATM 1606  O   HOH A 482      26.851  19.206 -16.133  1.00 43.82           O  
HETATM 1607  O   HOH A 483      28.111  39.891 -13.649  1.00 56.89           O  
HETATM 1608  O   HOH A 484      13.525   5.469   5.104  1.00 56.12           O  
HETATM 1609  O   HOH A 485      28.992  28.180 -15.104  0.50 32.15           O  
HETATM 1610  O   HOH A 486      15.901  27.444 -17.024  1.00 18.74           O  
HETATM 1611  O   HOH A 487      17.501  39.288 -10.723  1.00 24.40           O  
HETATM 1612  O   HOH A 488      24.565  27.983  -0.031  1.00 20.95           O  
HETATM 1613  O   HOH A 489      25.762  66.060  -2.838  1.00 21.63           O  
HETATM 1614  O   HOH A 490       2.729   7.046   6.036  1.00 49.87           O  
HETATM 1615  O   HOH A 491      11.346  44.674   2.623  1.00 35.52           O  
HETATM 1616  O   HOH A 492      10.205  23.644 -11.752  1.00 14.36           O  
HETATM 1617  O   HOH A 493      30.273  26.935 -11.427  1.00 32.67           O  
HETATM 1618  O   HOH A 494      -0.307  28.004   0.974  1.00 35.88           O  
HETATM 1619  O   HOH A 495      21.576  23.899 -15.384  1.00 28.15           O  
HETATM 1620  O   HOH A 496      24.357  20.945 -14.533  1.00 33.83           O  
HETATM 1621  O   HOH A 497       8.535  33.393   9.272  1.00 55.70           O  
HETATM 1622  O   HOH A 498      18.348  20.432  14.699  1.00 36.29           O  
HETATM 1623  O   HOH A 499      30.755  23.416  -8.406  1.00 34.25           O  
HETATM 1624  O   HOH A 500       9.001   7.473  15.634  1.00 39.62           O  
HETATM 1625  O   HOH A 501      10.307  15.440  16.057  1.00 27.70           O  
HETATM 1626  O   HOH A 502      30.453  58.302   6.889  1.00 64.60           O  
HETATM 1627  O   HOH A 503      -2.924  37.108   1.184  1.00 62.84           O  
HETATM 1628  O   HOH A 504      -0.184  16.387  -3.006  1.00 44.46           O  
HETATM 1629  O   HOH A 505      35.792  50.916  -8.481  1.00 43.79           O  
HETATM 1630  O   HOH A 506      13.574  45.784   5.663  1.00 64.43           O  
HETATM 1631  O   HOH A 507      -5.484  25.434   3.781  1.00 68.08           O  
HETATM 1632  O   HOH A 508      11.644  18.035  16.113  1.00 36.54           O  
HETATM 1633  O   HOH A 509      16.663  37.257 -13.980  1.00 49.81           O  
HETATM 1634  O   HOH A 510       2.999  40.034   6.154  1.00 36.44           O  
HETATM 1635  O   HOH A 511      23.276  33.077  -7.472  1.00 59.97           O  
HETATM 1636  O   HOH A 512      10.186  43.886   9.061  1.00 59.96           O  
HETATM 1637  O   HOH A 513       4.034  17.586  18.327  1.00 60.61           O  
HETATM 1638  O   HOH A 514      11.187  23.011 -17.459  1.00 30.27           O  
HETATM 1639  O   HOH A 515       9.310  39.454  -6.877  1.00 47.51           O  
HETATM 1640  O   HOH A 516       8.901  10.725  15.089  1.00 65.60           O  
HETATM 1641  O   HOH A 517      -4.189  16.177  16.946  1.00 63.92           O  
HETATM 1642  O   HOH A 518      -9.500  29.724   1.635  1.00 52.27           O  
HETATM 1643  O   HOH A 519      -1.323  26.028  -0.619  1.00161.87           O  
HETATM 1644  O   HOH A 520       8.715   0.949   4.234  1.00 64.83           O  
HETATM 1645  O   HOH A 521       1.543   8.666   7.918  1.00 59.34           O  
HETATM 1646  O   HOH A 522      13.666  31.486  15.188  1.00 30.66           O  
HETATM 1647  O   HOH A 523      16.663  44.258  -9.917  1.00 49.18           O  
HETATM 1648  O   HOH A 524      -1.453  12.533  -1.306  1.00 46.47           O  
HETATM 1649  O   HOH A 525      28.834  39.606  -6.056  1.00 32.60           O  
HETATM 1650  O   HOH A 526      12.450  33.533 -10.582  1.00 41.42           O  
HETATM 1651  O   HOH A 527      23.226  52.553 -11.849  1.00 50.08           O  
HETATM 1652  O   HOH A 528      19.455  59.044  -9.066  1.00 61.90           O  
HETATM 1653  O   HOH A 529      16.472  51.376 -10.719  1.00 54.42           O  
HETATM 1654  O   HOH A 530      27.314  27.325  -0.438  0.50 24.25           O  
HETATM 1655  O   HOH A 531      17.506  34.062  16.187  1.00 51.09           O  
HETATM 1656  O   HOH A 532      13.254  35.400  14.612  1.00 45.05           O  
HETATM 1657  O   HOH A 533      -3.225  15.846  -0.024  1.00 34.68           O  
HETATM 1658  O   HOH A 534      19.693  63.903  -5.233  1.00 53.00           O  
HETATM 1659  O   HOH A 535       7.640  11.389  16.993  1.00 52.72           O  
HETATM 1660  O   HOH A 536      15.973  49.806  -4.203  1.00 45.63           O  
HETATM 1661  O   HOH A 537      30.901  68.240  -3.240  1.00 20.89           O  
HETATM 1662  O   HOH A 538      27.746  46.894   7.420  1.00 52.67           O  
HETATM 1663  O   HOH A 539      17.977  26.573  13.542  1.00 26.36           O  
HETATM 1664  O   HOH A 540      29.707  39.889 -11.431  1.00 51.52           O  
HETATM 1665  O   HOH A 541      -2.132  23.304   2.295  1.00 24.68           O  
HETATM 1666  O   HOH A 542      -4.706  12.762   7.205  1.00 53.32           O  
HETATM 1667  O   HOH A 543       6.741  28.523  14.145  1.00 44.90           O  
HETATM 1668  O   HOH A 544      39.404  44.212 -12.033  1.00 58.28           O  
HETATM 1669  O   HOH A 545      35.439  46.998 -13.266  1.00 64.10           O  
HETATM 1670  O   HOH A 546      31.246  41.819   0.285  1.00 38.46           O  
HETATM 1671  O   HOH A 547      14.656  30.253 -16.758  1.00 34.22           O  
HETATM 1672  O   HOH A 548      11.106  13.131  16.636  1.00 35.22           O  
HETATM 1673  O   HOH A 549       0.375  23.200  10.082  1.00 55.39           O  
HETATM 1674  O   HOH A 550       9.384  27.659 -12.403  1.00 26.03           O  
HETATM 1675  O   HOH A 551      29.879  37.450  -6.813  1.00 54.66           O  
HETATM 1676  O   HOH A 552       6.680  32.413   8.695  1.00 44.09           O  
HETATM 1677  O   HOH A 553       7.073  16.918 -10.285  1.00 42.21           O  
HETATM 1678  O   HOH A 554      -3.077  21.122   3.950  1.00 74.74           O  
HETATM 1679  O   HOH A 555      33.316  45.556  11.384  1.00 55.69           O  
HETATM 1680  O   HOH A 556      17.527  55.062 -13.865  1.00 56.42           O  
HETATM 1681  O   HOH A 557      16.208  56.798   9.206  1.00 52.35           O  
HETATM 1682  O   HOH A 558       4.176   4.726  14.179  1.00 55.07           O  
HETATM 1683  O   HOH A 559       7.025  44.882  -0.047  1.00 56.03           O  
HETATM 1684  O   HOH A 560       2.180  -0.029   8.179  1.00 52.53           O  
HETATM 1685  O   HOH A 561      43.186  42.932  -9.262  1.00 52.03           O  
HETATM 1686  O   HOH A 562     -10.840  13.239   5.639  1.00 63.11           O  
HETATM 1687  O   HOH A 563      19.320  44.091  15.036  1.00 67.55           O  
CONECT 1511 1512 1516
CONECT 1512 1511 1517
CONECT 1513 1514 1519
CONECT 1514 1513 1520
CONECT 1515 1521 1518
CONECT 1516 1511 1522
CONECT 1517 1512 1522
CONECT 1518 1515 1522
CONECT 1519 1513 1523
CONECT 1520 1514 1523
CONECT 1521 1515 1523 1524
CONECT 1522 1516 1517 1518
CONECT 1523 1521 1519 1520
CONECT 1524 1521
END
