# Supplementary material for: Solvent-Site Prediction for Fragment Docking and Its Implication on Fragment-Based Drug Discovery
Source: J Chem Inf Model. 2025 Nov 24;65(23):12959–77. doi: 10.1021/acs.jcim.5c02352 (PMC12690578; doi:10.1021/acs.jcim.5c02352)
Supplement: Supplementary file 3 [file ci5c02352_si_003.zip › Frag2Lead_dataset/2016-20/rec-lead.pdb]

ATOM      1  N   GLY A  22      16.265  63.407   1.618  1.00 66.90           N  
ATOM      2  CA  GLY A  22      16.934  62.603   2.632  1.00 66.36           C  
ATOM      3  C   GLY A  22      17.001  61.130   2.281  1.00 68.67           C  
ATOM      4  O   GLY A  22      18.075  60.618   1.951  1.00 68.94           O  
ATOM      5  N   ASP A  23      15.846  60.438   2.346  1.00 62.55           N  
ATOM      6  CA  ASP A  23      15.721  59.011   2.030  1.00 60.79           C  
ATOM      7  C   ASP A  23      15.894  58.721   0.530  1.00 60.28           C  
ATOM      8  O   ASP A  23      16.232  57.592   0.173  1.00 59.40           O  
ATOM      9  CB  ASP A  23      14.382  58.454   2.539  1.00 62.59           C  
ATOM     10  N   ASP A  24      15.660  59.737  -0.338  1.00 53.57           N  
ATOM     11  CA  ASP A  24      15.794  59.630  -1.794  1.00 51.62           C  
ATOM     12  C   ASP A  24      17.237  59.341  -2.204  1.00 50.01           C  
ATOM     13  O   ASP A  24      17.458  58.535  -3.111  1.00 47.88           O  
ATOM     14  CB  ASP A  24      15.271  60.895  -2.494  1.00 53.85           C  
ATOM     15  CG  ASP A  24      13.772  61.101  -2.362  1.00 69.00           C  
ATOM     16  OD1 ASP A  24      13.006  60.272  -2.906  1.00 69.92           O  
ATOM     17  OD2 ASP A  24      13.362  62.113  -1.746  1.00 76.63           O1-
ATOM     18  N   ARG A  25      18.216  59.998  -1.534  1.00 43.65           N  
ATOM     19  CA  ARG A  25      19.640  59.788  -1.786  1.00 41.83           C  
ATOM     20  C   ARG A  25      20.050  58.366  -1.363  1.00 41.62           C  
ATOM     21  O   ARG A  25      20.790  57.709  -2.097  1.00 40.46           O  
ATOM     22  CB  ARG A  25      20.493  60.846  -1.066  1.00 43.31           C  
ATOM     23  CG  ARG A  25      20.539  62.186  -1.796  1.00 51.72           C  
ATOM     24  N   GLU A  26      19.560  57.892  -0.194  1.00 36.55           N  
ATOM     25  CA  GLU A  26      19.854  56.542   0.298  1.00 35.57           C  
ATOM     26  C   GLU A  26      19.334  55.487  -0.702  1.00 37.31           C  
ATOM     27  O   GLU A  26      20.066  54.558  -1.048  1.00 35.45           O  
ATOM     28  CB  GLU A  26      19.251  56.323   1.695  1.00 36.80           C  
ATOM     29  CG  GLU A  26      19.785  55.084   2.390  1.00 46.59           C  
ATOM     30  CD  GLU A  26      19.265  54.877   3.798  1.00 72.34           C  
ATOM     31  OE1 GLU A  26      19.490  55.762   4.655  1.00 64.29           O  
ATOM     32  OE2 GLU A  26      18.654  53.813   4.050  1.00 68.83           O1-
ATOM     33  N   LEU A  27      18.093  55.669  -1.183  1.00 34.96           N  
ATOM     34  CA  LEU A  27      17.449  54.782  -2.155  1.00 35.03           C  
ATOM     35  C   LEU A  27      18.163  54.783  -3.498  1.00 36.02           C  
ATOM     36  O   LEU A  27      18.289  53.723  -4.123  1.00 34.29           O  
ATOM     37  CB  LEU A  27      15.959  55.106  -2.318  1.00 35.97           C  
ATOM     38  CG  LEU A  27      15.032  54.664  -1.183  1.00 42.60           C  
ATOM     39  CD1 LEU A  27      13.658  55.306  -1.326  1.00 43.76           C  
ATOM     40  CD2 LEU A  27      14.891  53.130  -1.128  1.00 45.75           C  
ATOM     41  N   ALA A  28      18.692  55.960  -3.911  1.00 31.86           N  
ATOM     42  CA  ALA A  28      19.485  56.103  -5.136  1.00 30.99           C  
ATOM     43  C   ALA A  28      20.799  55.347  -5.016  1.00 30.46           C  
ATOM     44  O   ALA A  28      21.237  54.751  -5.998  1.00 30.82           O  
ATOM     45  CB  ALA A  28      19.765  57.574  -5.425  1.00 31.91           C  
ATOM     46  N   ILE A  29      21.455  55.382  -3.821  1.00 25.84           N  
ATOM     47  CA  ILE A  29      22.694  54.646  -3.595  1.00 25.08           C  
ATOM     48  C   ILE A  29      22.370  53.138  -3.706  1.00 27.06           C  
ATOM     49  O   ILE A  29      23.076  52.420  -4.392  1.00 25.88           O  
ATOM     50  CB  ILE A  29      23.305  54.958  -2.199  1.00 27.30           C  
ATOM     51  CG1 ILE A  29      23.774  56.435  -2.117  1.00 26.68           C  
ATOM     52  CG2 ILE A  29      24.462  53.985  -1.868  1.00 28.42           C  
ATOM     53  CD1 ILE A  29      24.093  56.929  -0.636  1.00 25.83           C  
ATOM     54  N   LEU A  30      21.315  52.693  -3.014  1.00 25.68           N  
ATOM     55  CA  LEU A  30      20.917  51.274  -3.021  1.00 25.95           C  
ATOM     56  C   LEU A  30      20.560  50.784  -4.416  1.00 29.44           C  
ATOM     57  O   LEU A  30      21.045  49.718  -4.811  1.00 29.28           O  
ATOM     58  CB  LEU A  30      19.773  51.028  -2.039  1.00 26.21           C  
ATOM     59  CG  LEU A  30      20.137  51.215  -0.569  1.00 29.47           C  
ATOM     60  CD1 LEU A  30      18.904  51.418   0.275  1.00 29.03           C  
ATOM     61  CD2 LEU A  30      21.014  50.071  -0.056  1.00 30.32           C  
ATOM     62  N   ALA A  31      19.742  51.558  -5.164  1.00 28.54           N  
ATOM     63  CA  ALA A  31      19.365  51.200  -6.543  1.00 29.11           C  
ATOM     64  C   ALA A  31      20.587  51.157  -7.456  1.00 32.93           C  
ATOM     65  O   ALA A  31      20.691  50.233  -8.266  1.00 33.36           O  
ATOM     66  CB  ALA A  31      18.323  52.155  -7.091  1.00 30.29           C  
ATOM     67  N   THR A  32      21.556  52.104  -7.285  1.00 29.06           N  
ATOM     68  CA  THR A  32      22.797  52.108  -8.065  1.00 28.04           C  
ATOM     69  C   THR A  32      23.616  50.850  -7.777  1.00 30.76           C  
ATOM     70  O   THR A  32      24.054  50.198  -8.722  1.00 30.42           O  
ATOM     71  CB  THR A  32      23.623  53.407  -7.827  1.00 33.33           C  
ATOM     72  CG2 THR A  32      24.954  53.405  -8.569  1.00 32.96           C  
ATOM     73  OG1 THR A  32      22.840  54.532  -8.232  1.00 31.95           O  
ATOM     74  N   ALA A  33      23.807  50.484  -6.482  1.00 25.83           N  
ATOM     75  CA  ALA A  33      24.586  49.300  -6.130  1.00 25.49           C  
ATOM     76  C   ALA A  33      23.960  48.036  -6.735  1.00 27.98           C  
ATOM     77  O   ALA A  33      24.684  47.212  -7.285  1.00 28.37           O  
ATOM     78  CB  ALA A  33      24.692  49.152  -4.618  1.00 26.16           C  
ATOM     79  N   GLU A  34      22.631  47.924  -6.672  1.00 26.71           N  
ATOM     80  CA  GLU A  34      21.959  46.737  -7.223  1.00 26.51           C  
ATOM     81  C   GLU A  34      22.158  46.648  -8.740  1.00 31.25           C  
ATOM     82  O   GLU A  34      22.435  45.559  -9.252  1.00 30.65           O  
ATOM     83  CB  GLU A  34      20.484  46.711  -6.830  1.00 27.59           C  
ATOM     84  CG  GLU A  34      19.751  45.479  -7.345  1.00 33.38           C  
ATOM     85  CD  GLU A  34      18.478  45.108  -6.616  1.00 46.08           C  
ATOM     86  OE1 GLU A  34      17.816  45.998  -6.037  1.00 34.70           O  
ATOM     87  OE2 GLU A  34      18.151  43.901  -6.616  1.00 31.93           O1-
ATOM     88  N   ASN A  35      22.075  47.796  -9.439  1.00 29.78           N  
ATOM     89  CA  ASN A  35      22.276  47.835 -10.893  1.00 29.97           C  
ATOM     90  C   ASN A  35      23.711  47.475 -11.259  1.00 35.46           C  
ATOM     91  O   ASN A  35      23.913  46.666 -12.164  1.00 36.36           O  
ATOM     92  CB  ASN A  35      21.863  49.183 -11.488  1.00 32.66           C  
ATOM     93  CG  ASN A  35      20.388  49.529 -11.391  1.00 68.19           C  
ATOM     94  ND2 ASN A  35      20.087  50.821 -11.433  1.00 63.46           N  
ATOM     95  OD1 ASN A  35      19.503  48.665 -11.328  1.00 66.76           O  
ATOM     96  N   LEU A  36      24.711  48.009 -10.524  1.00 30.85           N  
ATOM     97  CA  LEU A  36      26.117  47.712 -10.808  1.00 30.66           C  
ATOM     98  C   LEU A  36      26.517  46.275 -10.473  1.00 33.95           C  
ATOM     99  O   LEU A  36      27.379  45.715 -11.148  1.00 33.30           O  
ATOM    100  CB  LEU A  36      27.065  48.724 -10.138  1.00 30.91           C  
ATOM    101  CG  LEU A  36      26.881  50.206 -10.542  1.00 35.04           C  
ATOM    102  CD1 LEU A  36      27.869  51.090  -9.786  1.00 34.70           C  
ATOM    103  CD2 LEU A  36      27.053  50.399 -12.056  1.00 38.26           C  
ATOM    104  N   LEU A  37      25.892  45.673  -9.440  1.00 30.71           N  
ATOM    105  CA  LEU A  37      26.171  44.285  -9.050  1.00 30.37           C  
ATOM    106  C   LEU A  37      25.728  43.275 -10.122  1.00 34.90           C  
ATOM    107  O   LEU A  37      26.258  42.176 -10.158  1.00 34.17           O  
ATOM    108  CB  LEU A  37      25.567  43.940  -7.686  1.00 29.87           C  
ATOM    109  CG  LEU A  37      26.321  44.499  -6.468  1.00 32.03           C  
ATOM    110  CD1 LEU A  37      25.435  44.489  -5.252  1.00 30.99           C  
ATOM    111  CD2 LEU A  37      27.633  43.764  -6.216  1.00 33.43           C  
ATOM    112  N   GLU A  38      24.804  43.672 -11.008  1.00 35.39           N  
ATOM    113  CA  GLU A  38      24.342  42.834 -12.121  1.00 37.63           C  
ATOM    114  C   GLU A  38      25.450  42.593 -13.145  1.00 46.51           C  
ATOM    115  O   GLU A  38      25.479  41.528 -13.757  1.00 46.97           O  
ATOM    116  CB  GLU A  38      23.119  43.460 -12.805  1.00 39.30           C  
ATOM    117  CG  GLU A  38      21.802  42.984 -12.219  1.00 53.30           C  
ATOM    118  CD  GLU A  38      20.722  44.040 -12.082  1.00 78.00           C  
ATOM    119  OE1 GLU A  38      20.381  44.685 -13.101  1.00 74.37           O  
ATOM    120  OE2 GLU A  38      20.190  44.195 -10.958  1.00 70.26           O1-
ATOM    121  N   ASP A  39      26.383  43.563 -13.294  1.00 45.88           N  
ATOM    122  CA  ASP A  39      27.473  43.515 -14.274  1.00 46.37           C  
ATOM    123  C   ASP A  39      28.858  43.151 -13.711  1.00 48.06           C  
ATOM    124  O   ASP A  39      29.696  42.647 -14.467  1.00 46.75           O  
ATOM    125  CB  ASP A  39      27.538  44.843 -15.039  1.00 49.27           C  
ATOM    126  CG  ASP A  39      26.193  45.260 -15.606  1.00 66.03           C  
ATOM    127  OD1 ASP A  39      25.798  44.713 -16.663  1.00 66.99           O  
ATOM    128  OD2 ASP A  39      25.509  46.093 -14.962  1.00 74.49           O1-
ATOM    129  N   ARG A  40      29.114  43.402 -12.408  1.00 42.97           N  
ATOM    130  CA  ARG A  40      30.425  43.107 -11.811  1.00 42.00           C  
ATOM    131  C   ARG A  40      30.367  42.846 -10.296  1.00 44.21           C  
ATOM    132  O   ARG A  40      29.417  43.307  -9.658  1.00 43.05           O  
ATOM    133  CB  ARG A  40      31.460  44.217 -12.154  1.00 44.26           C  
ATOM    134  CG  ARG A  40      31.040  45.648 -11.834  1.00 51.54           C  
ATOM    135  CD  ARG A  40      31.961  46.622 -12.548  1.00 56.22           C  
ATOM    136  NE  ARG A  40      31.892  47.975 -11.994  1.00 58.35           N  
ATOM    137  CZ  ARG A  40      31.098  48.939 -12.449  1.00 71.43           C  
ATOM    138  NH1 ARG A  40      30.279  48.709 -13.469  1.00 61.36           N1+
ATOM    139  NH2 ARG A  40      31.111  50.137 -11.884  1.00 57.31           N  
ATOM    140  N   PRO A  41      31.362  42.137  -9.693  1.00 40.66           N  
ATOM    141  CA  PRO A  41      31.318  41.910  -8.236  1.00 40.17           C  
ATOM    142  C   PRO A  41      31.549  43.188  -7.430  1.00 43.53           C  
ATOM    143  O   PRO A  41      31.954  44.210  -7.996  1.00 42.38           O  
ATOM    144  CB  PRO A  41      32.451  40.905  -7.998  1.00 42.48           C  
ATOM    145  CG  PRO A  41      33.412  41.147  -9.116  1.00 47.28           C  
ATOM    146  CD  PRO A  41      32.548  41.486 -10.297  1.00 43.08           C  
ATOM    147  N   LEU A  42      31.320  43.115  -6.108  1.00 39.37           N  
ATOM    148  CA  LEU A  42      31.490  44.248  -5.198  1.00 39.23           C  
ATOM    149  C   LEU A  42      32.931  44.798  -5.202  1.00 44.89           C  
ATOM    150  O   LEU A  42      33.110  46.016  -5.146  1.00 43.64           O  
ATOM    151  CB  LEU A  42      31.037  43.884  -3.776  1.00 38.55           C  
ATOM    152  CG  LEU A  42      30.901  45.052  -2.788  1.00 41.64           C  
ATOM    153  CD1 LEU A  42      29.723  45.959  -3.146  1.00 41.17           C  
ATOM    154  CD2 LEU A  42      30.796  44.547  -1.369  1.00 43.27           C  
ATOM    155  N   ALA A  43      33.939  43.901  -5.313  1.00 43.91           N  
ATOM    156  CA  ALA A  43      35.365  44.250  -5.367  1.00 44.28           C  
ATOM    157  C   ALA A  43      35.697  45.190  -6.548  1.00 48.31           C  
ATOM    158  O   ALA A  43      36.582  46.042  -6.411  1.00 48.59           O  
ATOM    159  CB  ALA A  43      36.208  42.987  -5.452  1.00 45.30           C  
ATOM    160  N   ASP A  44      34.963  45.056  -7.680  1.00 43.32           N  
ATOM    161  CA  ASP A  44      35.120  45.851  -8.906  1.00 42.33           C  
ATOM    162  C   ASP A  44      34.213  47.110  -8.956  1.00 43.28           C  
ATOM    163  O   ASP A  44      34.186  47.824  -9.969  1.00 42.69           O  
ATOM    164  CB  ASP A  44      34.903  44.967 -10.152  1.00 44.24           C  
ATOM    165  CG  ASP A  44      35.804  43.741 -10.273  1.00 55.73           C  
ATOM    166  OD1 ASP A  44      36.718  43.582  -9.431  1.00 56.55           O  
ATOM    167  OD2 ASP A  44      35.585  42.935 -11.202  1.00 62.13           O1-
ATOM    168  N   ILE A  45      33.463  47.375  -7.874  1.00 38.00           N  
ATOM    169  CA  ILE A  45      32.599  48.555  -7.780  1.00 36.83           C  
ATOM    170  C   ILE A  45      33.232  49.491  -6.758  1.00 39.96           C  
ATOM    171  O   ILE A  45      33.536  49.054  -5.651  1.00 39.09           O  
ATOM    172  CB  ILE A  45      31.133  48.195  -7.395  1.00 38.97           C  
ATOM    173  CG1 ILE A  45      30.495  47.237  -8.425  1.00 38.88           C  
ATOM    174  CG2 ILE A  45      30.275  49.466  -7.204  1.00 39.00           C  
ATOM    175  CD1 ILE A  45      29.194  46.607  -7.966  1.00 37.82           C  
ATOM    176  N   SER A  46      33.441  50.764  -7.126  1.00 35.90           N  
ATOM    177  CA  SER A  46      34.031  51.727  -6.198  1.00 35.94           C  
ATOM    178  C   SER A  46      32.973  52.658  -5.583  1.00 38.10           C  
ATOM    179  O   SER A  46      31.859  52.782  -6.102  1.00 37.12           O  
ATOM    180  CB  SER A  46      35.112  52.548  -6.901  1.00 38.87           C  
ATOM    181  OG  SER A  46      34.567  53.340  -7.943  1.00 43.50           O  
ATOM    182  N   VAL A  47      33.348  53.358  -4.498  1.00 36.09           N  
ATOM    183  CA  VAL A  47      32.502  54.360  -3.832  1.00 35.56           C  
ATOM    184  C   VAL A  47      32.202  55.498  -4.840  1.00 37.87           C  
ATOM    185  O   VAL A  47      31.073  55.993  -4.876  1.00 35.13           O  
ATOM    186  CB  VAL A  47      33.139  54.844  -2.495  1.00 39.98           C  
ATOM    187  CG1 VAL A  47      32.383  56.031  -1.901  1.00 39.91           C  
ATOM    188  CG2 VAL A  47      33.207  53.701  -1.484  1.00 39.99           C  
ATOM    189  N   ASP A  48      33.196  55.847  -5.709  1.00 36.88           N  
ATOM    190  CA  ASP A  48      33.039  56.834  -6.787  1.00 37.17           C  
ATOM    191  C   ASP A  48      31.924  56.386  -7.726  1.00 39.39           C  
ATOM    192  O   ASP A  48      31.062  57.197  -8.058  1.00 38.14           O  
ATOM    193  CB  ASP A  48      34.345  56.995  -7.596  1.00 40.17           C  
ATOM    194  CG  ASP A  48      35.454  57.789  -6.927  1.00 54.89           C  
ATOM    195  OD1 ASP A  48      35.140  58.674  -6.100  1.00 56.17           O  
ATOM    196  OD2 ASP A  48      36.633  57.565  -7.276  1.00 63.11           O1-
ATOM    197  N   ASP A  49      31.916  55.077  -8.117  1.00 37.32           N  
ATOM    198  CA  ASP A  49      30.879  54.501  -8.988  1.00 36.69           C  
ATOM    199  C   ASP A  49      29.502  54.649  -8.342  1.00 36.10           C  
ATOM    200  O   ASP A  49      28.573  55.134  -8.990  1.00 35.64           O  
ATOM    201  CB  ASP A  49      31.170  53.013  -9.305  1.00 38.76           C  
ATOM    202  CG  ASP A  49      32.404  52.745 -10.150  1.00 50.75           C  
ATOM    203  OD1 ASP A  49      32.698  53.560 -11.045  1.00 52.49           O  
ATOM    204  OD2 ASP A  49      33.043  51.686  -9.951  1.00 53.65           O1-
ATOM    205  N   LEU A  50      29.386  54.302  -7.044  1.00 31.51           N  
ATOM    206  CA  LEU A  50      28.110  54.426  -6.317  1.00 29.34           C  
ATOM    207  C   LEU A  50      27.650  55.864  -6.168  1.00 30.49           C  
ATOM    208  O   LEU A  50      26.462  56.140  -6.326  1.00 28.39           O  
ATOM    209  CB  LEU A  50      28.156  53.749  -4.932  1.00 28.86           C  
ATOM    210  CG  LEU A  50      28.483  52.251  -4.894  1.00 33.85           C  
ATOM    211  CD1 LEU A  50      28.610  51.754  -3.457  1.00 34.03           C  
ATOM    212  CD2 LEU A  50      27.428  51.441  -5.627  1.00 35.57           C  
ATOM    213  N   ALA A  51      28.582  56.789  -5.817  1.00 28.79           N  
ATOM    214  CA  ALA A  51      28.235  58.198  -5.671  1.00 28.89           C  
ATOM    215  C   ALA A  51      27.799  58.789  -7.025  1.00 31.57           C  
ATOM    216  O   ALA A  51      26.762  59.442  -7.071  1.00 30.98           O  
ATOM    217  CB  ALA A  51      29.412  58.980  -5.085  1.00 29.40           C  
ATOM    218  N   LYS A  52      28.543  58.495  -8.117  1.00 32.63           N  
ATOM    219  CA  LYS A  52      28.211  58.968  -9.476  1.00 33.24           C  
ATOM    220  C   LYS A  52      26.802  58.534  -9.911  1.00 37.68           C  
ATOM    221  O   LYS A  52      26.014  59.375 -10.343  1.00 37.56           O  
ATOM    222  CB  LYS A  52      29.272  58.528 -10.503  1.00 37.06           C  
ATOM    223  N   GLY A  53      26.479  57.247  -9.740  1.00 34.64           N  
ATOM    224  CA  GLY A  53      25.163  56.718 -10.092  1.00 33.81           C  
ATOM    225  C   GLY A  53      24.016  57.312  -9.297  1.00 36.68           C  
ATOM    226  O   GLY A  53      22.913  57.482  -9.826  1.00 36.61           O  
ATOM    227  N   ALA A  54      24.268  57.657  -8.007  1.00 32.68           N  
ATOM    228  CA  ALA A  54      23.264  58.250  -7.122  1.00 32.00           C  
ATOM    229  C   ALA A  54      23.155  59.777  -7.291  1.00 35.07           C  
ATOM    230  O   ALA A  54      22.254  60.396  -6.720  1.00 35.25           O  
ATOM    231  CB  ALA A  54      23.589  57.900  -5.669  1.00 32.56           C  
ATOM    232  N   GLY A  55      24.059  60.356  -8.082  1.00 32.99           N  
ATOM    233  CA  GLY A  55      24.098  61.797  -8.346  1.00 32.40           C  
ATOM    234  C   GLY A  55      24.516  62.619  -7.138  1.00 34.30           C  
ATOM    235  O   GLY A  55      23.973  63.704  -6.896  1.00 34.58           O  
ATOM    236  N   ILE A  56      25.461  62.083  -6.356  1.00 29.73           N  
ATOM    237  CA  ILE A  56      25.973  62.743  -5.134  1.00 28.53           C  
ATOM    238  C   ILE A  56      27.488  62.748  -5.136  1.00 29.90           C  
ATOM    239  O   ILE A  56      28.116  62.064  -5.939  1.00 29.03           O  
ATOM    240  CB  ILE A  56      25.440  62.027  -3.843  1.00 30.96           C  
ATOM    241  CG1 ILE A  56      25.907  60.543  -3.799  1.00 30.64           C  
ATOM    242  CG2 ILE A  56      23.936  62.200  -3.690  1.00 32.21           C  
ATOM    243  CD1 ILE A  56      25.506  59.759  -2.536  1.00 29.54           C  
ATOM    244  N   SER A  57      28.095  63.464  -4.183  1.00 25.85           N  
ATOM    245  CA  SER A  57      29.545  63.435  -4.066  1.00 25.29           C  
ATOM    246  C   SER A  57      29.975  62.268  -3.180  1.00 28.56           C  
ATOM    247  O   SER A  57      29.157  61.731  -2.425  1.00 27.37           O  
ATOM    248  CB  SER A  57      30.026  64.739  -3.423  1.00 26.11           C  
ATOM    249  OG  SER A  57      29.570  64.806  -2.081  1.00 24.80           O  
ATOM    250  N   ARG A  58      31.275  61.904  -3.235  1.00 27.08           N  
ATOM    251  CA  ARG A  58      31.860  60.873  -2.386  1.00 27.37           C  
ATOM    252  C   ARG A  58      31.644  61.219  -0.884  1.00 29.51           C  
ATOM    253  O   ARG A  58      31.143  60.371  -0.154  1.00 29.15           O  
ATOM    254  CB  ARG A  58      33.348  60.665  -2.743  1.00 31.79           C  
ATOM    255  CG  ARG A  58      33.995  59.441  -2.143  1.00 44.87           C  
ATOM    256  CD  ARG A  58      35.479  59.384  -2.463  1.00 58.47           C  
ATOM    257  NE  ARG A  58      36.143  58.349  -1.670  1.00 67.81           N  
ATOM    258  CZ  ARG A  58      36.474  57.145  -2.126  1.00 79.44           C  
ATOM    259  NH1 ARG A  58      36.243  56.819  -3.393  1.00 73.84           N1+
ATOM    260  NH2 ARG A  58      37.057  56.265  -1.324  1.00 57.64           N  
ATOM    261  N   PRO A  59      31.905  62.463  -0.390  1.00 24.94           N  
ATOM    262  CA  PRO A  59      31.643  62.726   1.035  1.00 23.42           C  
ATOM    263  C   PRO A  59      30.166  62.619   1.439  1.00 25.10           C  
ATOM    264  O   PRO A  59      29.861  62.222   2.574  1.00 25.12           O  
ATOM    265  CB  PRO A  59      32.177  64.164   1.261  1.00 25.25           C  
ATOM    266  CG  PRO A  59      32.874  64.533   0.059  1.00 30.57           C  
ATOM    267  CD  PRO A  59      32.510  63.634  -1.065  1.00 27.14           C  
ATOM    268  N   THR A  60      29.245  62.959   0.524  1.00 22.52           N  
ATOM    269  CA  THR A  60      27.793  62.832   0.807  1.00 21.73           C  
ATOM    270  C   THR A  60      27.450  61.337   0.958  1.00 25.86           C  
ATOM    271  O   THR A  60      26.666  60.989   1.851  1.00 26.39           O  
ATOM    272  CB  THR A  60      26.951  63.556  -0.252  1.00 25.34           C  
ATOM    273  CG2 THR A  60      25.407  63.350  -0.058  1.00 22.96           C  
ATOM    274  OG1 THR A  60      27.246  64.962  -0.147  1.00 23.62           O  
ATOM    275  N   PHE A  61      28.066  60.470   0.132  1.00 23.45           N  
ATOM    276  CA  PHE A  61      27.886  59.000   0.257  1.00 23.85           C  
ATOM    277  C   PHE A  61      28.211  58.541   1.683  1.00 28.44           C  
ATOM    278  O   PHE A  61      27.393  57.848   2.292  1.00 28.25           O  
ATOM    279  CB  PHE A  61      28.756  58.219  -0.752  1.00 25.47           C  
ATOM    280  CG  PHE A  61      28.821  56.720  -0.490  1.00 27.06           C  
ATOM    281  CD1 PHE A  61      29.772  56.188   0.375  1.00 30.46           C  
ATOM    282  CD2 PHE A  61      27.914  55.849  -1.092  1.00 28.47           C  
ATOM    283  CE1 PHE A  61      29.818  54.812   0.639  1.00 31.67           C  
ATOM    284  CE2 PHE A  61      27.953  54.476  -0.819  1.00 31.09           C  
ATOM    285  CZ  PHE A  61      28.920  53.963   0.024  1.00 29.81           C  
ATOM    286  N   TYR A  62      29.400  58.948   2.213  1.00 26.21           N  
ATOM    287  CA  TYR A  62      29.875  58.582   3.551  1.00 27.21           C  
ATOM    288  C   TYR A  62      28.950  59.080   4.669  1.00 29.53           C  
ATOM    289  O   TYR A  62      29.016  58.543   5.776  1.00 30.08           O  
ATOM    290  CB  TYR A  62      31.343  59.005   3.764  1.00 28.57           C  
ATOM    291  CG  TYR A  62      32.331  58.150   2.995  1.00 30.18           C  
ATOM    292  CD1 TYR A  62      32.548  56.817   3.340  1.00 31.58           C  
ATOM    293  CD2 TYR A  62      33.009  58.657   1.890  1.00 32.12           C  
ATOM    294  CE1 TYR A  62      33.449  56.022   2.632  1.00 31.71           C  
ATOM    295  CE2 TYR A  62      33.931  57.876   1.185  1.00 33.72           C  
ATOM    296  CZ  TYR A  62      34.127  56.551   1.545  1.00 38.54           C  
ATOM    297  OH  TYR A  62      35.035  55.779   0.863  1.00 38.86           O  
ATOM    298  N   PHE A  63      28.041  60.032   4.375  1.00 25.39           N  
ATOM    299  CA  PHE A  63      27.039  60.456   5.348  1.00 25.88           C  
ATOM    300  C   PHE A  63      26.000  59.343   5.529  1.00 31.22           C  
ATOM    301  O   PHE A  63      25.476  59.174   6.630  1.00 30.57           O  
ATOM    302  CB  PHE A  63      26.324  61.735   4.913  1.00 27.97           C  
ATOM    303  CG  PHE A  63      25.270  62.226   5.878  1.00 28.39           C  
ATOM    304  CD1 PHE A  63      25.632  62.849   7.074  1.00 31.24           C  
ATOM    305  CD2 PHE A  63      23.920  62.076   5.593  1.00 30.48           C  
ATOM    306  CE1 PHE A  63      24.656  63.304   7.968  1.00 33.01           C  
ATOM    307  CE2 PHE A  63      22.940  62.532   6.491  1.00 33.64           C  
ATOM    308  CZ  PHE A  63      23.314  63.154   7.667  1.00 31.90           C  
ATOM    309  N   TYR A  64      25.664  58.641   4.424  1.00 28.14           N  
ATOM    310  CA  TYR A  64      24.657  57.564   4.405  1.00 28.55           C  
ATOM    311  C   TYR A  64      25.199  56.174   4.717  1.00 31.29           C  
ATOM    312  O   TYR A  64      24.470  55.380   5.330  1.00 32.99           O  
ATOM    313  CB  TYR A  64      23.906  57.559   3.054  1.00 29.91           C  
ATOM    314  CG  TYR A  64      23.111  58.819   2.805  1.00 31.54           C  
ATOM    315  CD1 TYR A  64      21.882  59.024   3.425  1.00 34.06           C  
ATOM    316  CD2 TYR A  64      23.599  59.823   1.973  1.00 32.10           C  
ATOM    317  CE1 TYR A  64      21.152  60.187   3.215  1.00 36.24           C  
ATOM    318  CE2 TYR A  64      22.879  61.001   1.763  1.00 33.37           C  
ATOM    319  CZ  TYR A  64      21.655  61.178   2.390  1.00 42.10           C  
ATOM    320  OH  TYR A  64      20.913  62.318   2.191  1.00 44.02           O  
ATOM    321  N   PHE A  65      26.449  55.860   4.301  1.00 26.86           N  
ATOM    322  CA  PHE A  65      27.074  54.552   4.512  1.00 26.88           C  
ATOM    323  C   PHE A  65      28.582  54.650   4.761  1.00 34.06           C  
ATOM    324  O   PHE A  65      29.275  55.369   4.038  1.00 33.11           O  
ATOM    325  CB  PHE A  65      26.827  53.636   3.278  1.00 27.62           C  
ATOM    326  CG  PHE A  65      25.376  53.338   2.963  1.00 27.74           C  
ATOM    327  CD1 PHE A  65      24.716  52.271   3.572  1.00 29.23           C  
ATOM    328  CD2 PHE A  65      24.683  54.084   2.016  1.00 28.97           C  
ATOM    329  CE1 PHE A  65      23.373  52.000   3.286  1.00 28.73           C  
ATOM    330  CE2 PHE A  65      23.335  53.815   1.730  1.00 30.73           C  
ATOM    331  CZ  PHE A  65      22.691  52.762   2.358  1.00 29.31           C  
ATOM    332  N   PRO A  66      29.140  53.847   5.694  1.00 32.55           N  
ATOM    333  CA  PRO A  66      30.600  53.902   5.926  1.00 32.43           C  
ATOM    334  C   PRO A  66      31.442  53.178   4.885  1.00 36.87           C  
ATOM    335  O   PRO A  66      32.649  53.403   4.806  1.00 37.46           O  
ATOM    336  CB  PRO A  66      30.761  53.255   7.305  1.00 34.60           C  
ATOM    337  CG  PRO A  66      29.589  52.355   7.439  1.00 39.12           C  
ATOM    338  CD  PRO A  66      28.465  52.933   6.642  1.00 34.67           C  
ATOM    339  N   SER A  67      30.820  52.276   4.091  1.00 31.68           N  
ATOM    340  CA  SER A  67      31.552  51.509   3.092  1.00 30.81           C  
ATOM    341  C   SER A  67      30.563  50.943   2.066  1.00 32.61           C  
ATOM    342  O   SER A  67      29.353  50.956   2.308  1.00 30.95           O  
ATOM    343  CB  SER A  67      32.278  50.345   3.771  1.00 33.27           C  
ATOM    344  OG  SER A  67      31.326  49.465   4.355  1.00 39.34           O  
ATOM    345  N   LYS A  68      31.093  50.414   0.954  1.00 31.49           N  
ATOM    346  CA  LYS A  68      30.288  49.751  -0.075  1.00 31.22           C  
ATOM    347  C   LYS A  68      29.738  48.420   0.507  1.00 34.75           C  
ATOM    348  O   LYS A  68      28.643  47.996   0.143  1.00 31.94           O  
ATOM    349  CB  LYS A  68      31.091  49.533  -1.370  1.00 32.52           C  
ATOM    350  CG  LYS A  68      32.350  48.680  -1.241  1.00 35.57           C  
ATOM    351  CD  LYS A  68      33.133  48.660  -2.541  1.00 36.30           C  
ATOM    352  CE  LYS A  68      34.348  47.767  -2.451  1.00 43.17           C  
ATOM    353  NZ  LYS A  68      35.083  47.722  -3.744  1.00 45.27           N1+
ATOM    354  N   GLU A  69      30.479  47.814   1.462  1.00 32.63           N  
ATOM    355  CA  GLU A  69      30.068  46.580   2.142  1.00 31.99           C  
ATOM    356  C   GLU A  69      28.788  46.822   2.947  1.00 34.09           C  
ATOM    357  O   GLU A  69      27.900  45.961   2.951  1.00 33.63           O  
ATOM    358  CB  GLU A  69      31.190  46.043   3.048  1.00 33.06           C  
ATOM    359  CG  GLU A  69      32.388  45.497   2.273  1.00 39.30           C  
ATOM    360  CD  GLU A  69      33.407  46.513   1.784  1.00 54.65           C  
ATOM    361  OE1 GLU A  69      33.287  47.708   2.137  1.00 39.04           O  
ATOM    362  OE2 GLU A  69      34.316  46.113   1.023  1.00 51.16           O1-
ATOM    363  N   ALA A  70      28.662  48.008   3.600  1.00 29.43           N  
ATOM    364  CA  ALA A  70      27.444  48.336   4.346  1.00 27.85           C  
ATOM    365  C   ALA A  70      26.254  48.550   3.399  1.00 29.06           C  
ATOM    366  O   ALA A  70      25.105  48.345   3.798  1.00 27.74           O  
ATOM    367  CB  ALA A  70      27.656  49.568   5.216  1.00 29.04           C  
ATOM    368  N   VAL A  71      26.522  48.980   2.139  1.00 24.97           N  
ATOM    369  CA  VAL A  71      25.454  49.138   1.138  1.00 23.29           C  
ATOM    370  C   VAL A  71      24.889  47.740   0.799  1.00 26.68           C  
ATOM    371  O   VAL A  71      23.665  47.570   0.787  1.00 26.48           O  
ATOM    372  CB  VAL A  71      25.909  49.890  -0.132  1.00 26.24           C  
ATOM    373  CG1 VAL A  71      24.777  49.958  -1.160  1.00 26.00           C  
ATOM    374  CG2 VAL A  71      26.378  51.313   0.217  1.00 26.02           C  
ATOM    375  N   LEU A  72      25.788  46.772   0.562  1.00 24.96           N  
ATOM    376  CA  LEU A  72      25.404  45.373   0.272  1.00 25.45           C  
ATOM    377  C   LEU A  72      24.597  44.779   1.422  1.00 28.78           C  
ATOM    378  O   LEU A  72      23.539  44.182   1.180  1.00 29.45           O  
ATOM    379  CB  LEU A  72      26.616  44.507  -0.051  1.00 25.79           C  
ATOM    380  CG  LEU A  72      26.350  43.007  -0.334  1.00 29.19           C  
ATOM    381  CD1 LEU A  72      25.294  42.811  -1.432  1.00 29.83           C  
ATOM    382  CD2 LEU A  72      27.640  42.297  -0.678  1.00 32.97           C  
ATOM    383  N   LEU A  73      25.064  44.979   2.666  1.00 26.76           N  
ATOM    384  CA  LEU A  73      24.356  44.498   3.847  1.00 26.59           C  
ATOM    385  C   LEU A  73      22.912  45.017   3.866  1.00 28.78           C  
ATOM    386  O   LEU A  73      21.989  44.234   4.089  1.00 28.21           O  
ATOM    387  CB  LEU A  73      25.103  44.892   5.148  1.00 27.52           C  
ATOM    388  CG  LEU A  73      24.404  44.517   6.466  1.00 32.41           C  
ATOM    389  CD1 LEU A  73      24.333  42.980   6.651  1.00 31.83           C  
ATOM    390  CD2 LEU A  73      25.119  45.147   7.657  1.00 34.88           C  
ATOM    391  N   THR A  74      22.703  46.337   3.602  1.00 24.98           N  
ATOM    392  CA  THR A  74      21.363  46.916   3.556  1.00 23.99           C  
ATOM    393  C   THR A  74      20.534  46.303   2.419  1.00 27.02           C  
ATOM    394  O   THR A  74      19.338  46.044   2.617  1.00 26.60           O  
ATOM    395  CB  THR A  74      21.434  48.461   3.481  1.00 31.16           C  
ATOM    396  CG2 THR A  74      20.064  49.107   3.488  1.00 29.99           C  
ATOM    397  OG1 THR A  74      22.171  48.930   4.613  1.00 32.46           O  
ATOM    398  N   LEU A  75      21.154  46.077   1.235  1.00 24.74           N  
ATOM    399  CA  LEU A  75      20.428  45.452   0.117  1.00 24.29           C  
ATOM    400  C   LEU A  75      19.962  44.055   0.501  1.00 25.96           C  
ATOM    401  O   LEU A  75      18.801  43.730   0.257  1.00 25.33           O  
ATOM    402  CB  LEU A  75      21.277  45.355  -1.152  1.00 24.61           C  
ATOM    403  CG  LEU A  75      21.507  46.662  -1.917  1.00 27.95           C  
ATOM    404  CD1 LEU A  75      22.559  46.454  -2.985  1.00 29.15           C  
ATOM    405  CD2 LEU A  75      20.202  47.189  -2.532  1.00 27.91           C  
ATOM    406  N   LEU A  76      20.853  43.258   1.101  1.00 24.75           N  
ATOM    407  CA  LEU A  76      20.502  41.885   1.510  1.00 24.58           C  
ATOM    408  C   LEU A  76      19.412  41.929   2.574  1.00 27.59           C  
ATOM    409  O   LEU A  76      18.431  41.198   2.484  1.00 26.70           O  
ATOM    410  CB  LEU A  76      21.737  41.110   1.987  1.00 24.87           C  
ATOM    411  CG  LEU A  76      21.483  39.629   2.365  1.00 29.37           C  
ATOM    412  CD1 LEU A  76      21.045  38.786   1.141  1.00 29.75           C  
ATOM    413  CD2 LEU A  76      22.701  39.032   2.990  1.00 30.19           C  
ATOM    414  N   ASP A  77      19.536  42.848   3.550  1.00 25.02           N  
ATOM    415  CA  ASP A  77      18.524  42.984   4.582  1.00 24.84           C  
ATOM    416  C   ASP A  77      17.131  43.225   3.970  1.00 26.76           C  
ATOM    417  O   ASP A  77      16.151  42.636   4.420  1.00 26.39           O  
ATOM    418  CB  ASP A  77      18.910  44.131   5.528  1.00 26.60           C  
ATOM    419  CG  ASP A  77      17.975  44.232   6.720  1.00 40.08           C  
ATOM    420  OD1 ASP A  77      18.199  43.509   7.708  1.00 41.53           O  
ATOM    421  OD2 ASP A  77      16.976  44.977   6.628  1.00 48.36           O1-
ATOM    422  N   ARG A  78      17.046  44.073   2.924  1.00 23.84           N  
ATOM    423  CA  ARG A  78      15.783  44.359   2.246  1.00 23.99           C  
ATOM    424  C   ARG A  78      15.191  43.122   1.562  1.00 25.72           C  
ATOM    425  O   ARG A  78      13.995  42.858   1.700  1.00 25.33           O  
ATOM    426  CB  ARG A  78      15.976  45.481   1.207  1.00 26.98           C  
ATOM    427  CG  ARG A  78      16.264  46.840   1.860  1.00 36.78           C  
ATOM    428  CD  ARG A  78      16.813  47.861   0.872  1.00 44.34           C  
ATOM    429  NE  ARG A  78      15.781  48.343  -0.051  1.00 54.92           N  
ATOM    430  CZ  ARG A  78      14.985  49.384   0.187  1.00 72.89           C  
ATOM    431  NH1 ARG A  78      15.092  50.067   1.322  1.00 60.31           N1+
ATOM    432  NH2 ARG A  78      14.075  49.748  -0.707  1.00 60.03           N  
ATOM    433  N   VAL A  79      16.034  42.346   0.847  1.00 24.39           N  
ATOM    434  CA  VAL A  79      15.573  41.143   0.133  1.00 23.93           C  
ATOM    435  C   VAL A  79      15.116  40.070   1.134  1.00 25.03           C  
ATOM    436  O   VAL A  79      14.041  39.496   0.974  1.00 24.41           O  
ATOM    437  CB  VAL A  79      16.679  40.626  -0.821  1.00 28.14           C  
ATOM    438  CG1 VAL A  79      16.254  39.339  -1.538  1.00 27.67           C  
ATOM    439  CG2 VAL A  79      17.086  41.700  -1.829  1.00 28.53           C  
ATOM    440  N   VAL A  80      15.913  39.843   2.187  1.00 22.90           N  
ATOM    441  CA  VAL A  80      15.573  38.874   3.221  1.00 22.21           C  
ATOM    442  C   VAL A  80      14.235  39.256   3.920  1.00 24.63           C  
ATOM    443  O   VAL A  80      13.364  38.406   4.115  1.00 24.57           O  
ATOM    444  CB  VAL A  80      16.755  38.777   4.186  1.00 25.57           C  
ATOM    445  CG1 VAL A  80      16.356  38.115   5.469  1.00 26.21           C  
ATOM    446  CG2 VAL A  80      17.935  38.061   3.544  1.00 24.96           C  
ATOM    447  N   ASN A  81      14.051  40.550   4.250  1.00 23.57           N  
ATOM    448  CA  ASN A  81      12.789  40.970   4.865  1.00 23.84           C  
ATOM    449  C   ASN A  81      11.625  40.879   3.886  1.00 25.24           C  
ATOM    450  O   ASN A  81      10.523  40.550   4.302  1.00 25.18           O  
ATOM    451  CB  ASN A  81      12.910  42.345   5.522  1.00 27.03           C  
ATOM    452  CG  ASN A  81      13.474  42.197   6.924  1.00 39.57           C  
ATOM    453  ND2 ASN A  81      14.783  42.292   7.050  1.00 31.50           N  
ATOM    454  OD1 ASN A  81      12.758  41.844   7.880  1.00 36.71           O  
ATOM    455  N   GLN A  82      11.884  41.077   2.584  1.00 22.63           N  
ATOM    456  CA  GLN A  82      10.846  40.929   1.566  1.00 23.27           C  
ATOM    457  C   GLN A  82      10.339  39.465   1.520  1.00 25.07           C  
ATOM    458  O   GLN A  82       9.130  39.229   1.538  1.00 24.18           O  
ATOM    459  CB  GLN A  82      11.338  41.406   0.187  1.00 25.17           C  
ATOM    460  CG  GLN A  82      10.246  41.361  -0.886  1.00 33.20           C  
ATOM    461  CD  GLN A  82      10.771  41.612  -2.284  1.00 49.27           C  
ATOM    462  NE2 GLN A  82      10.118  41.031  -3.277  1.00 42.64           N  
ATOM    463  OE1 GLN A  82      11.753  42.333  -2.495  1.00 47.74           O  
ATOM    464  N   ALA A  83      11.279  38.479   1.517  1.00 21.11           N  
ATOM    465  CA  ALA A  83      10.893  37.067   1.516  1.00 21.24           C  
ATOM    466  C   ALA A  83      10.164  36.705   2.831  1.00 21.58           C  
ATOM    467  O   ALA A  83       9.143  36.027   2.798  1.00 21.16           O  
ATOM    468  CB  ALA A  83      12.138  36.179   1.347  1.00 21.92           C  
ATOM    469  N   ASP A  84      10.671  37.191   3.979  1.00 20.99           N  
ATOM    470  CA  ASP A  84      10.081  36.886   5.281  1.00 21.00           C  
ATOM    471  C   ASP A  84       8.653  37.443   5.380  1.00 24.58           C  
ATOM    472  O   ASP A  84       7.759  36.720   5.780  1.00 24.11           O  
ATOM    473  CB  ASP A  84      10.966  37.403   6.429  1.00 23.06           C  
ATOM    474  CG  ASP A  84      10.550  36.858   7.785  1.00 28.60           C  
ATOM    475  OD1 ASP A  84      10.482  35.609   7.935  1.00 28.62           O  
ATOM    476  OD2 ASP A  84      10.225  37.673   8.676  1.00 30.90           O1-
ATOM    477  N   MET A  85       8.441  38.695   4.949  1.00 24.04           N  
ATOM    478  CA  MET A  85       7.099  39.306   4.945  1.00 25.82           C  
ATOM    479  C   MET A  85       6.128  38.541   4.039  1.00 26.13           C  
ATOM    480  O   MET A  85       4.971  38.298   4.418  1.00 26.12           O  
ATOM    481  CB  MET A  85       7.196  40.786   4.541  1.00 29.87           C  
ATOM    482  CG  MET A  85       7.819  41.640   5.627  1.00 36.29           C  
ATOM    483  SD  MET A  85       8.022  43.382   5.171  1.00 44.21           S  
ATOM    484  CE  MET A  85       6.303  43.842   4.843  1.00 41.87           C  
ATOM    485  N   ALA A  86       6.607  38.093   2.853  1.00 22.46           N  
ATOM    486  CA  ALA A  86       5.753  37.319   1.964  1.00 22.55           C  
ATOM    487  C   ALA A  86       5.380  35.972   2.576  1.00 25.85           C  
ATOM    488  O   ALA A  86       4.235  35.543   2.488  1.00 26.17           O  
ATOM    489  CB  ALA A  86       6.410  37.142   0.606  1.00 22.72           C  
ATOM    490  N   LEU A  87       6.336  35.327   3.256  1.00 24.42           N  
ATOM    491  CA  LEU A  87       6.080  34.060   3.934  1.00 25.27           C  
ATOM    492  C   LEU A  87       5.070  34.261   5.076  1.00 30.87           C  
ATOM    493  O   LEU A  87       4.160  33.446   5.230  1.00 30.89           O  
ATOM    494  CB  LEU A  87       7.413  33.486   4.461  1.00 25.74           C  
ATOM    495  CG  LEU A  87       7.307  32.166   5.214  1.00 32.38           C  
ATOM    496  CD1 LEU A  87       6.632  31.131   4.371  1.00 33.63           C  
ATOM    497  CD2 LEU A  87       8.666  31.680   5.651  1.00 35.08           C  
ATOM    498  N   GLN A  88       5.210  35.368   5.832  1.00 28.65           N  
ATOM    499  CA  GLN A  88       4.296  35.716   6.933  1.00 30.22           C  
ATOM    500  C   GLN A  88       2.855  35.909   6.410  1.00 35.75           C  
ATOM    501  O   GLN A  88       1.920  35.400   7.024  1.00 37.11           O  
ATOM    502  CB  GLN A  88       4.818  36.955   7.702  1.00 32.12           C  
ATOM    503  CG  GLN A  88       4.227  37.147   9.100  1.00 55.30           C  
ATOM    504  CD  GLN A  88       4.480  35.982  10.032  1.00 82.10           C  
ATOM    505  NE2 GLN A  88       3.408  35.382  10.530  1.00 75.21           N  
ATOM    506  OE1 GLN A  88       5.625  35.613  10.320  1.00 80.43           O  
ATOM    507  N   THR A  89       2.695  36.546   5.223  1.00 32.37           N  
ATOM    508  CA  THR A  89       1.395  36.753   4.552  1.00 32.64           C  
ATOM    509  C   THR A  89       0.758  35.390   4.210  1.00 37.34           C  
ATOM    510  O   THR A  89      -0.458  35.190   4.362  1.00 37.04           O  
ATOM    511  CB  THR A  89       1.595  37.663   3.325  1.00 40.19           C  
ATOM    512  CG2 THR A  89       0.331  37.850   2.505  1.00 43.85           C  
ATOM    513  OG1 THR A  89       2.067  38.939   3.767  1.00 37.75           O  
ATOM    514  N   LEU A  90       1.593  34.446   3.753  1.00 32.95           N  
ATOM    515  CA  LEU A  90       1.136  33.107   3.425  1.00 32.93           C  
ATOM    516  C   LEU A  90       0.789  32.314   4.695  1.00 40.01           C  
ATOM    517  O   LEU A  90      -0.238  31.638   4.712  1.00 39.99           O  
ATOM    518  CB  LEU A  90       2.240  32.405   2.612  1.00 33.06           C  
ATOM    519  CG  LEU A  90       1.878  31.146   1.876  1.00 37.83           C  
ATOM    520  CD1 LEU A  90       0.802  31.416   0.797  1.00 38.79           C  
ATOM    521  CD2 LEU A  90       3.125  30.547   1.246  1.00 37.01           C  
ATOM    522  N   ALA A  91       1.628  32.422   5.757  1.00 38.28           N  
ATOM    523  CA  ALA A  91       1.468  31.716   7.039  1.00 38.88           C  
ATOM    524  C   ALA A  91       0.241  32.156   7.834  1.00 46.37           C  
ATOM    525  O   ALA A  91      -0.345  31.333   8.537  1.00 46.37           O  
ATOM    526  CB  ALA A  91       2.718  31.863   7.890  1.00 39.31           C  
ATOM    527  N   GLU A  92      -0.139  33.439   7.728  1.00 45.49           N  
ATOM    528  CA  GLU A  92      -1.291  34.012   8.439  1.00 46.73           C  
ATOM    529  C   GLU A  92      -2.629  33.533   7.874  1.00 54.02           C  
ATOM    530  O   GLU A  92      -3.597  33.405   8.629  1.00 53.85           O  
ATOM    531  CB  GLU A  92      -1.220  35.543   8.451  1.00 48.08           C  
ATOM    532  CG  GLU A  92      -0.231  36.088   9.469  1.00 57.62           C  
ATOM    533  CD  GLU A  92       0.165  37.544   9.315  1.00 77.68           C  
ATOM    534  OE1 GLU A  92      -0.439  38.255   8.478  1.00 70.43           O  
ATOM    535  OE2 GLU A  92       1.089  37.976  10.040  1.00 74.97           O1-
ATOM    536  N   ASN A  93      -2.682  33.271   6.556  1.00 52.28           N  
ATOM    537  CA  ASN A  93      -3.875  32.771   5.867  1.00 53.04           C  
ATOM    538  C   ASN A  93      -4.094  31.275   6.188  1.00 57.61           C  
ATOM    539  O   ASN A  93      -3.122  30.605   6.556  1.00 57.13           O  
ATOM    540  CB  ASN A  93      -3.726  32.976   4.347  1.00 56.04           C  
ATOM    541  CG  ASN A  93      -3.544  34.415   3.909  1.00 87.93           C  
ATOM    542  ND2 ASN A  93      -3.060  34.597   2.689  1.00 81.52           N  
ATOM    543  OD1 ASN A  93      -3.833  35.374   4.641  1.00 84.48           O  
ATOM    544  N   PRO A  94      -5.328  30.710   6.047  1.00 55.34           N  
ATOM    545  CA  PRO A  94      -5.512  29.272   6.333  1.00 55.25           C  
ATOM    546  C   PRO A  94      -4.669  28.357   5.435  1.00 57.53           C  
ATOM    547  O   PRO A  94      -4.339  28.725   4.301  1.00 56.79           O  
ATOM    548  CB  PRO A  94      -7.018  29.046   6.112  1.00 57.24           C  
ATOM    549  CG  PRO A  94      -7.632  30.395   6.199  1.00 61.60           C  
ATOM    550  CD  PRO A  94      -6.606  31.331   5.636  1.00 57.02           C  
ATOM    551  N   ALA A  95      -4.306  27.174   5.964  1.00 52.90           N  
ATOM    552  CA  ALA A  95      -3.490  26.168   5.280  1.00 52.38           C  
ATOM    553  C   ALA A  95      -4.188  25.579   4.049  1.00 55.00           C  
ATOM    554  O   ALA A  95      -5.410  25.399   4.055  1.00 54.33           O  
ATOM    555  CB  ALA A  95      -3.113  25.056   6.249  1.00 53.18           C  
ATOM    556  N   ASP A  96      -3.400  25.294   2.993  1.00 50.30           N  
ATOM    557  CA  ASP A  96      -3.882  24.689   1.750  1.00 49.60           C  
ATOM    558  C   ASP A  96      -4.233  23.232   2.053  1.00 55.11           C  
ATOM    559  O   ASP A  96      -3.436  22.528   2.683  1.00 55.19           O  
ATOM    560  CB  ASP A  96      -2.792  24.762   0.656  1.00 50.48           C  
ATOM    561  CG  ASP A  96      -3.232  24.436  -0.770  1.00 52.89           C  
ATOM    562  OD1 ASP A  96      -4.121  23.568  -0.943  1.00 52.12           O  
ATOM    563  OD2 ASP A  96      -2.659  25.020  -1.714  1.00 53.57           O1-
ATOM    564  N   THR A  97      -5.427  22.789   1.612  1.00 51.91           N  
ATOM    565  CA  THR A  97      -5.908  21.414   1.808  1.00 51.72           C  
ATOM    566  C   THR A  97      -5.109  20.395   0.971  1.00 52.78           C  
ATOM    567  O   THR A  97      -5.095  19.210   1.320  1.00 53.33           O  
ATOM    568  CB  THR A  97      -7.430  21.311   1.588  1.00 65.26           C  
ATOM    569  CG2 THR A  97      -8.230  21.949   2.724  1.00 65.44           C  
ATOM    570  OG1 THR A  97      -7.780  21.913   0.337  1.00 67.51           O  
ATOM    571  N   ASP A  98      -4.446  20.854  -0.121  1.00 45.10           N  
ATOM    572  CA  ASP A  98      -3.600  20.002  -0.973  1.00 42.61           C  
ATOM    573  C   ASP A  98      -2.189  20.098  -0.386  1.00 42.97           C  
ATOM    574  O   ASP A  98      -1.572  21.169  -0.468  1.00 41.30           O  
ATOM    575  CB  ASP A  98      -3.632  20.484  -2.442  1.00 43.51           C  
ATOM    576  CG  ASP A  98      -2.868  19.601  -3.433  1.00 50.01           C  
ATOM    577  OD1 ASP A  98      -1.682  19.287  -3.169  1.00 45.59           O  
ATOM    578  OD2 ASP A  98      -3.424  19.298  -4.507  1.00 57.42           O1-
ATOM    579  N   ARG A  99      -1.697  18.987   0.224  1.00 37.51           N  
ATOM    580  CA  ARG A  99      -0.401  18.914   0.921  1.00 36.82           C  
ATOM    581  C   ARG A  99       0.790  19.362   0.052  1.00 37.12           C  
ATOM    582  O   ARG A  99       1.563  20.213   0.495  1.00 37.77           O  
ATOM    583  CB  ARG A  99      -0.147  17.524   1.563  1.00 37.95           C  
ATOM    584  CG  ARG A  99       0.083  16.364   0.596  1.00 48.22           C  
ATOM    585  CD  ARG A  99       0.373  15.051   1.295  1.00 52.90           C  
ATOM    586  NE  ARG A  99       1.122  14.130   0.434  1.00 57.35           N  
ATOM    587  CZ  ARG A  99       1.308  12.836   0.693  1.00 70.34           C  
ATOM    588  NH1 ARG A  99       0.777  12.285   1.780  1.00 50.49           N1+
ATOM    589  NH2 ARG A  99       2.019  12.083  -0.136  1.00 58.90           N  
ATOM    590  N   GLU A 100       0.895  18.843  -1.183  1.00 31.38           N  
ATOM    591  CA  GLU A 100       1.977  19.164  -2.117  1.00 30.12           C  
ATOM    592  C   GLU A 100       1.944  20.638  -2.467  1.00 31.27           C  
ATOM    593  O   GLU A 100       2.976  21.322  -2.421  1.00 29.42           O  
ATOM    594  CB  GLU A 100       1.888  18.298  -3.383  1.00 31.74           C  
ATOM    595  CG  GLU A 100       3.031  18.580  -4.346  1.00 39.93           C  
ATOM    596  CD  GLU A 100       2.982  17.906  -5.699  1.00 63.19           C  
ATOM    597  OE1 GLU A 100       2.993  16.655  -5.741  1.00 56.28           O  
ATOM    598  OE2 GLU A 100       3.021  18.632  -6.719  1.00 59.15           O1-
ATOM    599  N   ASN A 101       0.743  21.139  -2.796  1.00 26.37           N  
ATOM    600  CA  ASN A 101       0.580  22.537  -3.133  1.00 25.80           C  
ATOM    601  C   ASN A 101       0.996  23.498  -2.008  1.00 27.30           C  
ATOM    602  O   ASN A 101       1.632  24.513  -2.297  1.00 27.44           O  
ATOM    603  CB  ASN A 101      -0.843  22.811  -3.603  1.00 26.08           C  
ATOM    604  CG  ASN A 101      -0.881  23.900  -4.625  1.00 41.57           C  
ATOM    605  ND2 ASN A 101      -1.670  24.917  -4.345  1.00 33.42           N  
ATOM    606  OD1 ASN A 101      -0.183  23.854  -5.652  1.00 36.09           O  
ATOM    607  N   MET A 102       0.667  23.182  -0.731  1.00 24.85           N  
ATOM    608  CA  MET A 102       1.018  24.021   0.417  1.00 25.66           C  
ATOM    609  C   MET A 102       2.551  24.238   0.448  1.00 25.14           C  
ATOM    610  O   MET A 102       3.022  25.374   0.587  1.00 23.57           O  
ATOM    611  CB  MET A 102       0.517  23.359   1.727  1.00 29.20           C  
ATOM    612  CG  MET A 102       1.182  23.879   2.993  1.00 33.89           C  
ATOM    613  SD  MET A 102       0.480  23.097   4.466  1.00 37.82           S  
ATOM    614  CE  MET A 102       1.422  21.554   4.522  1.00 33.76           C  
ATOM    615  N   TRP A 103       3.315  23.140   0.264  1.00 21.16           N  
ATOM    616  CA  TRP A 103       4.780  23.255   0.272  1.00 20.68           C  
ATOM    617  C   TRP A 103       5.290  24.002  -0.974  1.00 22.30           C  
ATOM    618  O   TRP A 103       6.201  24.828  -0.861  1.00 20.36           O  
ATOM    619  CB  TRP A 103       5.419  21.858   0.364  1.00 20.03           C  
ATOM    620  CG  TRP A 103       5.077  21.166   1.650  1.00 20.20           C  
ATOM    621  CD1 TRP A 103       4.191  20.144   1.827  1.00 23.32           C  
ATOM    622  CD2 TRP A 103       5.587  21.487   2.947  1.00 20.35           C  
ATOM    623  CE2 TRP A 103       4.974  20.608   3.870  1.00 23.65           C  
ATOM    624  CE3 TRP A 103       6.488  22.454   3.425  1.00 21.74           C  
ATOM    625  NE1 TRP A 103       4.127  19.800   3.161  1.00 23.55           N  
ATOM    626  CZ2 TRP A 103       5.255  20.648   5.242  1.00 22.48           C  
ATOM    627  CZ3 TRP A 103       6.750  22.506   4.795  1.00 22.87           C  
ATOM    628  CH2 TRP A 103       6.147  21.596   5.679  1.00 23.25           C  
ATOM    629  N   ARG A 104       4.694  23.728  -2.146  1.00 19.52           N  
ATOM    630  CA  ARG A 104       5.124  24.393  -3.383  1.00 18.04           C  
ATOM    631  C   ARG A 104       4.943  25.923  -3.297  1.00 19.70           C  
ATOM    632  O   ARG A 104       5.830  26.682  -3.692  1.00 19.74           O  
ATOM    633  CB  ARG A 104       4.362  23.804  -4.581  1.00 18.50           C  
ATOM    634  CG  ARG A 104       4.758  24.393  -5.944  1.00 20.09           C  
ATOM    635  CD  ARG A 104       3.923  23.796  -7.085  1.00 24.01           C  
ATOM    636  NE  ARG A 104       4.144  22.350  -7.253  1.00 26.40           N  
ATOM    637  CZ  ARG A 104       5.173  21.836  -7.927  1.00 31.95           C  
ATOM    638  NH1 ARG A 104       6.046  22.634  -8.530  1.00 28.15           N1+
ATOM    639  NH2 ARG A 104       5.337  20.522  -7.998  1.00 24.02           N  
ATOM    640  N   THR A 105       3.782  26.387  -2.756  1.00 18.32           N  
ATOM    641  CA  THR A 105       3.544  27.819  -2.640  1.00 17.87           C  
ATOM    642  C   THR A 105       4.591  28.507  -1.731  1.00 19.54           C  
ATOM    643  O   THR A 105       5.051  29.600  -2.044  1.00 20.98           O  
ATOM    644  CB  THR A 105       2.057  28.051  -2.193  1.00 21.34           C  
ATOM    645  CG2 THR A 105       1.655  29.536  -2.187  1.00 23.04           C  
ATOM    646  OG1 THR A 105       1.189  27.308  -3.055  1.00 23.84           O  
ATOM    647  N   GLY A 106       4.979  27.850  -0.627  1.00 19.89           N  
ATOM    648  CA  GLY A 106       5.982  28.381   0.289  1.00 19.40           C  
ATOM    649  C   GLY A 106       7.359  28.416  -0.340  1.00 19.50           C  
ATOM    650  O   GLY A 106       8.065  29.423  -0.243  1.00 20.08           O  
ATOM    651  N   ILE A 107       7.766  27.306  -1.000  1.00 15.89           N  
ATOM    652  CA  ILE A 107       9.077  27.297  -1.671  1.00 16.11           C  
ATOM    653  C   ILE A 107       9.097  28.382  -2.765  1.00 18.07           C  
ATOM    654  O   ILE A 107      10.112  29.076  -2.928  1.00 17.97           O  
ATOM    655  CB  ILE A 107       9.433  25.904  -2.241  1.00 17.75           C  
ATOM    656  CG1 ILE A 107       9.514  24.860  -1.084  1.00 17.70           C  
ATOM    657  CG2 ILE A 107      10.791  25.995  -3.003  1.00 18.10           C  
ATOM    658  CD1 ILE A 107       9.692  23.436  -1.544  1.00 21.04           C  
ATOM    659  N   ASN A 108       7.956  28.545  -3.483  1.00 16.98           N  
ATOM    660  CA  ASN A 108       7.842  29.551  -4.535  1.00 18.21           C  
ATOM    661  C   ASN A 108       8.095  30.977  -4.029  1.00 21.33           C  
ATOM    662  O   ASN A 108       8.620  31.794  -4.781  1.00 21.17           O  
ATOM    663  CB  ASN A 108       6.494  29.464  -5.229  1.00 18.19           C  
ATOM    664  CG  ASN A 108       6.475  30.329  -6.473  1.00 22.09           C  
ATOM    665  ND2 ASN A 108       5.583  31.329  -6.481  1.00 21.18           N  
ATOM    666  OD1 ASN A 108       7.261  30.123  -7.414  1.00 21.65           O  
ATOM    667  N   VAL A 109       7.739  31.280  -2.766  1.00 18.53           N  
ATOM    668  CA  VAL A 109       8.005  32.614  -2.210  1.00 20.44           C  
ATOM    669  C   VAL A 109       9.498  32.901  -2.293  1.00 22.46           C  
ATOM    670  O   VAL A 109       9.907  34.001  -2.658  1.00 20.82           O  
ATOM    671  CB  VAL A 109       7.502  32.698  -0.738  1.00 26.54           C  
ATOM    672  CG1 VAL A 109       8.148  33.868   0.013  1.00 27.79           C  
ATOM    673  CG2 VAL A 109       5.973  32.769  -0.677  1.00 26.89           C  
ATOM    674  N   PHE A 110      10.325  31.900  -1.929  1.00 19.38           N  
ATOM    675  CA  PHE A 110      11.777  32.069  -1.942  1.00 19.33           C  
ATOM    676  C   PHE A 110      12.328  32.094  -3.351  1.00 22.11           C  
ATOM    677  O   PHE A 110      13.211  32.891  -3.651  1.00 21.95           O  
ATOM    678  CB  PHE A 110      12.430  30.959  -1.077  1.00 21.27           C  
ATOM    679  CG  PHE A 110      12.177  31.271   0.375  1.00 23.09           C  
ATOM    680  CD1 PHE A 110      10.997  30.872   0.993  1.00 26.32           C  
ATOM    681  CD2 PHE A 110      13.086  32.028   1.108  1.00 26.39           C  
ATOM    682  CE1 PHE A 110      10.718  31.242   2.319  1.00 27.40           C  
ATOM    683  CE2 PHE A 110      12.819  32.381   2.439  1.00 26.90           C  
ATOM    684  CZ  PHE A 110      11.633  31.995   3.031  1.00 26.41           C  
ATOM    685  N   PHE A 111      11.830  31.200  -4.224  1.00 18.34           N  
ATOM    686  CA  PHE A 111      12.263  31.136  -5.611  1.00 18.23           C  
ATOM    687  C   PHE A 111      12.003  32.516  -6.279  1.00 21.10           C  
ATOM    688  O   PHE A 111      12.891  33.049  -6.940  1.00 21.35           O  
ATOM    689  CB  PHE A 111      11.470  30.018  -6.328  1.00 20.47           C  
ATOM    690  CG  PHE A 111      11.691  29.894  -7.814  1.00 21.49           C  
ATOM    691  CD1 PHE A 111      12.860  29.343  -8.314  1.00 23.95           C  
ATOM    692  CD2 PHE A 111      10.696  30.260  -8.713  1.00 24.67           C  
ATOM    693  CE1 PHE A 111      13.048  29.199  -9.700  1.00 25.28           C  
ATOM    694  CE2 PHE A 111      10.891  30.128 -10.099  1.00 27.45           C  
ATOM    695  CZ  PHE A 111      12.068  29.605 -10.578  1.00 24.99           C  
ATOM    696  N   GLU A 112      10.785  33.064  -6.111  1.00 19.03           N  
ATOM    697  CA  GLU A 112      10.454  34.360  -6.725  1.00 19.61           C  
ATOM    698  C   GLU A 112      11.160  35.550  -6.085  1.00 22.93           C  
ATOM    699  O   GLU A 112      11.601  36.454  -6.814  1.00 22.43           O  
ATOM    700  CB  GLU A 112       8.933  34.563  -6.743  1.00 21.20           C  
ATOM    701  CG  GLU A 112       8.225  33.678  -7.765  1.00 25.19           C  
ATOM    702  CD  GLU A 112       8.516  34.065  -9.201  1.00 36.34           C  
ATOM    703  OE1 GLU A 112       8.760  35.268  -9.451  1.00 32.48           O  
ATOM    704  OE2 GLU A 112       8.562  33.162 -10.066  1.00 30.21           O1-
ATOM    705  N   THR A 113      11.240  35.597  -4.730  1.00 19.54           N  
ATOM    706  CA  THR A 113      11.851  36.768  -4.093  1.00 21.06           C  
ATOM    707  C   THR A 113      13.335  36.861  -4.390  1.00 23.45           C  
ATOM    708  O   THR A 113      13.807  37.896  -4.887  1.00 23.22           O  
ATOM    709  CB  THR A 113      11.557  36.833  -2.588  1.00 25.72           C  
ATOM    710  CG2 THR A 113      12.126  38.098  -1.955  1.00 27.33           C  
ATOM    711  OG1 THR A 113      10.149  36.740  -2.363  1.00 23.99           O  
ATOM    712  N   PHE A 114      14.085  35.778  -4.112  1.00 20.82           N  
ATOM    713  CA  PHE A 114      15.524  35.809  -4.382  1.00 20.82           C  
ATOM    714  C   PHE A 114      15.825  35.809  -5.883  1.00 24.17           C  
ATOM    715  O   PHE A 114      16.812  36.418  -6.315  1.00 23.69           O  
ATOM    716  CB  PHE A 114      16.230  34.670  -3.645  1.00 22.23           C  
ATOM    717  CG  PHE A 114      16.285  34.954  -2.160  1.00 23.46           C  
ATOM    718  CD1 PHE A 114      17.325  35.705  -1.617  1.00 26.85           C  
ATOM    719  CD2 PHE A 114      15.304  34.462  -1.305  1.00 25.27           C  
ATOM    720  CE1 PHE A 114      17.359  35.999  -0.244  1.00 27.52           C  
ATOM    721  CE2 PHE A 114      15.342  34.747   0.072  1.00 27.23           C  
ATOM    722  CZ  PHE A 114      16.355  35.529   0.586  1.00 26.26           C  
ATOM    723  N   GLY A 115      14.971  35.137  -6.664  1.00 21.91           N  
ATOM    724  CA  GLY A 115      15.115  35.069  -8.118  1.00 21.59           C  
ATOM    725  C   GLY A 115      14.877  36.393  -8.820  1.00 26.60           C  
ATOM    726  O   GLY A 115      15.351  36.586  -9.947  1.00 27.56           O  
ATOM    727  N   SER A 116      14.162  37.316  -8.151  1.00 23.13           N  
ATOM    728  CA  SER A 116      13.918  38.690  -8.630  1.00 24.70           C  
ATOM    729  C   SER A 116      15.076  39.633  -8.234  1.00 30.21           C  
ATOM    730  O   SER A 116      15.080  40.814  -8.634  1.00 30.73           O  
ATOM    731  CB  SER A 116      12.595  39.219  -8.094  1.00 28.15           C  
ATOM    732  OG  SER A 116      11.555  38.447  -8.670  1.00 36.95           O  
ATOM    733  N   HIS A 117      16.026  39.140  -7.408  1.00 26.14           N  
ATOM    734  CA  HIS A 117      17.196  39.913  -6.963  1.00 25.31           C  
ATOM    735  C   HIS A 117      18.454  39.050  -7.027  1.00 25.46           C  
ATOM    736  O   HIS A 117      19.157  38.873  -6.015  1.00 24.70           O  
ATOM    737  CB  HIS A 117      16.979  40.500  -5.542  1.00 26.30           C  
ATOM    738  CG  HIS A 117      15.808  41.432  -5.461  1.00 30.02           C  
ATOM    739  CD2 HIS A 117      15.727  42.741  -5.793  1.00 31.87           C  
ATOM    740  ND1 HIS A 117      14.563  41.001  -5.042  1.00 32.40           N  
ATOM    741  CE1 HIS A 117      13.766  42.062  -5.121  1.00 31.89           C  
ATOM    742  NE2 HIS A 117      14.421  43.130  -5.575  1.00 32.33           N  
ATOM    743  N   LYS A 118      18.730  38.483  -8.221  1.00 22.03           N  
ATOM    744  CA  LYS A 118      19.858  37.566  -8.415  1.00 21.94           C  
ATOM    745  C   LYS A 118      21.212  38.163  -8.076  1.00 25.62           C  
ATOM    746  O   LYS A 118      22.013  37.509  -7.415  1.00 24.84           O  
ATOM    747  CB  LYS A 118      19.877  36.972  -9.827  1.00 22.08           C  
ATOM    748  CG  LYS A 118      18.702  36.048 -10.123  1.00 26.01           C  
ATOM    749  CD  LYS A 118      18.873  35.477 -11.524  1.00 27.65           C  
ATOM    750  CE  LYS A 118      17.943  34.328 -11.816  1.00 37.07           C  
ATOM    751  NZ  LYS A 118      16.519  34.739 -11.849  1.00 44.48           N1+
ATOM    752  N   ALA A 119      21.464  39.413  -8.514  1.00 25.74           N  
ATOM    753  CA  ALA A 119      22.757  40.057  -8.236  1.00 25.36           C  
ATOM    754  C   ALA A 119      22.994  40.246  -6.731  1.00 25.28           C  
ATOM    755  O   ALA A 119      24.095  39.973  -6.254  1.00 25.36           O  
ATOM    756  CB  ALA A 119      22.833  41.397  -8.961  1.00 26.61           C  
ATOM    757  N   VAL A 120      21.955  40.664  -5.982  1.00 23.89           N  
ATOM    758  CA  VAL A 120      22.068  40.851  -4.531  1.00 23.98           C  
ATOM    759  C   VAL A 120      22.265  39.480  -3.865  1.00 27.90           C  
ATOM    760  O   VAL A 120      23.088  39.340  -2.955  1.00 27.34           O  
ATOM    761  CB  VAL A 120      20.872  41.644  -3.940  1.00 28.02           C  
ATOM    762  CG1 VAL A 120      20.840  41.567  -2.408  1.00 27.93           C  
ATOM    763  CG2 VAL A 120      20.913  43.105  -4.403  1.00 27.92           C  
ATOM    764  N   THR A 121      21.510  38.470  -4.334  1.00 24.46           N  
ATOM    765  CA  THR A 121      21.613  37.101  -3.801  1.00 23.69           C  
ATOM    766  C   THR A 121      23.042  36.574  -3.953  1.00 27.10           C  
ATOM    767  O   THR A 121      23.620  36.094  -2.971  1.00 27.00           O  
ATOM    768  CB  THR A 121      20.575  36.208  -4.505  1.00 26.96           C  
ATOM    769  CG2 THR A 121      20.696  34.723  -4.098  1.00 27.44           C  
ATOM    770  OG1 THR A 121      19.270  36.684  -4.191  1.00 24.62           O  
ATOM    771  N   ARG A 122      23.599  36.657  -5.179  1.00 24.33           N  
ATOM    772  CA  ARG A 122      24.979  36.220  -5.488  1.00 26.06           C  
ATOM    773  C   ARG A 122      26.022  36.948  -4.609  1.00 30.03           C  
ATOM    774  O   ARG A 122      26.875  36.308  -3.988  1.00 30.47           O  
ATOM    775  CB  ARG A 122      25.271  36.491  -6.973  1.00 29.16           C  
ATOM    776  CG  ARG A 122      26.614  35.996  -7.501  1.00 38.19           C  
ATOM    777  CD  ARG A 122      26.719  36.241  -9.005  1.00 51.89           C  
ATOM    778  NE  ARG A 122      25.658  35.526  -9.727  1.00 62.53           N  
ATOM    779  CZ  ARG A 122      24.646  36.108 -10.365  1.00 68.91           C  
ATOM    780  NH1 ARG A 122      24.571  37.433 -10.444  1.00 55.15           N1+
ATOM    781  NH2 ARG A 122      23.707  35.369 -10.942  1.00 45.30           N  
ATOM    782  N   ALA A 123      25.939  38.284  -4.553  1.00 26.43           N  
ATOM    783  CA  ALA A 123      26.884  39.097  -3.782  1.00 25.98           C  
ATOM    784  C   ALA A 123      26.768  38.840  -2.267  1.00 29.31           C  
ATOM    785  O   ALA A 123      27.785  38.726  -1.577  1.00 29.51           O  
ATOM    786  CB  ALA A 123      26.660  40.577  -4.090  1.00 26.65           C  
ATOM    787  N   GLY A 124      25.530  38.708  -1.783  1.00 27.18           N  
ATOM    788  CA  GLY A 124      25.220  38.454  -0.379  1.00 27.88           C  
ATOM    789  C   GLY A 124      25.764  37.128   0.108  1.00 34.31           C  
ATOM    790  O   GLY A 124      26.316  37.044   1.206  1.00 33.98           O  
ATOM    791  N   GLN A 125      25.677  36.091  -0.737  1.00 32.82           N  
ATOM    792  CA  GLN A 125      26.201  34.773  -0.382  1.00 34.57           C  
ATOM    793  C   GLN A 125      27.722  34.765  -0.318  1.00 41.33           C  
ATOM    794  O   GLN A 125      28.271  34.222   0.641  1.00 41.25           O  
ATOM    795  CB  GLN A 125      25.634  33.673  -1.293  1.00 36.27           C  
ATOM    796  CG  GLN A 125      24.128  33.433  -1.054  1.00 50.92           C  
ATOM    797  CD  GLN A 125      23.737  33.140   0.394  1.00 58.35           C  
ATOM    798  NE2 GLN A 125      22.927  34.006   0.998  1.00 39.66           N  
ATOM    799  OE1 GLN A 125      24.134  32.130   0.977  1.00 56.28           O  
ATOM    800  N   ALA A 126      28.400  35.429  -1.281  1.00 38.69           N  
ATOM    801  CA  ALA A 126      29.861  35.538  -1.309  1.00 38.79           C  
ATOM    802  C   ALA A 126      30.392  36.328  -0.099  1.00 43.95           C  
ATOM    803  O   ALA A 126      31.452  35.985   0.428  1.00 45.25           O  
ATOM    804  CB  ALA A 126      30.315  36.187  -2.601  1.00 39.62           C  
ATOM    805  N   ALA A 127      29.633  37.348   0.356  1.00 38.26           N  
ATOM    806  CA  ALA A 127      29.961  38.198   1.508  1.00 38.01           C  
ATOM    807  C   ALA A 127      29.890  37.462   2.854  1.00 43.22           C  
ATOM    808  O   ALA A 127      30.506  37.922   3.819  1.00 42.46           O  
ATOM    809  CB  ALA A 127      29.047  39.413   1.540  1.00 38.10           C  
ATOM    810  N   ARG A 128      29.117  36.348   2.940  1.00 39.49           N  
ATOM    811  CA  ARG A 128      28.976  35.564   4.177  1.00 39.38           C  
ATOM    812  C   ARG A 128      30.317  35.087   4.733  1.00 46.54           C  
ATOM    813  O   ARG A 128      30.476  35.001   5.949  1.00 45.84           O  
ATOM    814  CB  ARG A 128      28.055  34.355   3.958  1.00 37.99           C  
ATOM    815  CG  ARG A 128      26.578  34.689   4.042  1.00 43.29           C  
ATOM    816  CD  ARG A 128      25.718  33.497   3.676  1.00 44.66           C  
ATOM    817  NE  ARG A 128      25.852  32.433   4.667  1.00 46.10           N  
ATOM    818  CZ  ARG A 128      25.463  31.178   4.484  1.00 57.70           C  
ATOM    819  NH1 ARG A 128      24.897  30.809   3.338  1.00 37.26           N1+
ATOM    820  NH2 ARG A 128      25.629  30.281   5.446  1.00 45.14           N  
ATOM    821  N   ALA A 129      31.277  34.799   3.837  1.00 46.07           N  
ATOM    822  CA  ALA A 129      32.628  34.337   4.165  1.00 46.91           C  
ATOM    823  C   ALA A 129      33.514  35.416   4.807  1.00 52.24           C  
ATOM    824  O   ALA A 129      34.404  35.076   5.590  1.00 53.16           O  
ATOM    825  CB  ALA A 129      33.300  33.791   2.916  1.00 47.70           C  
ATOM    826  N   THR A 130      33.285  36.701   4.477  1.00 48.03           N  
ATOM    827  CA  THR A 130      34.107  37.820   4.966  1.00 47.53           C  
ATOM    828  C   THR A 130      33.417  38.732   5.988  1.00 50.17           C  
ATOM    829  O   THR A 130      34.105  39.395   6.774  1.00 51.37           O  
ATOM    830  CB  THR A 130      34.634  38.655   3.784  1.00 55.91           C  
ATOM    831  CG2 THR A 130      35.508  37.854   2.833  1.00 53.60           C  
ATOM    832  OG1 THR A 130      33.532  39.241   3.083  1.00 56.21           O  
ATOM    833  N   SER A 131      32.076  38.806   5.948  1.00 43.20           N  
ATOM    834  CA  SER A 131      31.285  39.671   6.815  1.00 41.71           C  
ATOM    835  C   SER A 131      30.537  38.921   7.923  1.00 44.76           C  
ATOM    836  O   SER A 131      29.683  38.078   7.638  1.00 43.01           O  
ATOM    837  CB  SER A 131      30.322  40.520   5.982  1.00 43.13           C  
ATOM    838  OG  SER A 131      29.446  41.299   6.780  1.00 46.14           O  
ATOM    839  N   VAL A 132      30.851  39.258   9.192  1.00 41.61           N  
ATOM    840  CA  VAL A 132      30.190  38.708  10.384  1.00 40.77           C  
ATOM    841  C   VAL A 132      28.721  39.173  10.372  1.00 41.24           C  
ATOM    842  O   VAL A 132      27.832  38.380  10.660  1.00 40.64           O  
ATOM    843  CB  VAL A 132      30.936  39.111  11.697  1.00 45.33           C  
ATOM    844  CG1 VAL A 132      30.120  38.768  12.949  1.00 45.06           C  
ATOM    845  CG2 VAL A 132      32.311  38.456  11.766  1.00 45.42           C  
ATOM    846  N   GLU A 133      28.472  40.440   9.982  1.00 35.18           N  
ATOM    847  CA  GLU A 133      27.133  41.029   9.898  1.00 33.40           C  
ATOM    848  C   GLU A 133      26.253  40.295   8.873  1.00 33.62           C  
ATOM    849  O   GLU A 133      25.064  40.098   9.124  1.00 31.45           O  
ATOM    850  CB  GLU A 133      27.210  42.523   9.523  1.00 34.94           C  
ATOM    851  CG  GLU A 133      27.891  43.392  10.573  1.00 46.63           C  
ATOM    852  CD  GLU A 133      29.320  43.775  10.238  1.00 71.53           C  
ATOM    853  OE1 GLU A 133      30.135  42.869   9.945  1.00 52.22           O  
ATOM    854  OE2 GLU A 133      29.626  44.989  10.270  1.00 75.79           O1-
ATOM    855  N   VAL A 134      26.825  39.945   7.710  1.00 30.69           N  
ATOM    856  CA  VAL A 134      26.068  39.248   6.659  1.00 29.40           C  
ATOM    857  C   VAL A 134      25.757  37.831   7.113  1.00 30.75           C  
ATOM    858  O   VAL A 134      24.602  37.400   7.016  1.00 27.59           O  
ATOM    859  CB  VAL A 134      26.745  39.344   5.268  1.00 34.08           C  
ATOM    860  CG1 VAL A 134      26.139  38.359   4.270  1.00 33.74           C  
ATOM    861  CG2 VAL A 134      26.656  40.768   4.722  1.00 34.43           C  
ATOM    862  N   ALA A 135      26.769  37.140   7.685  1.00 29.23           N  
ATOM    863  CA  ALA A 135      26.609  35.781   8.212  1.00 29.11           C  
ATOM    864  C   ALA A 135      25.543  35.752   9.316  1.00 31.19           C  
ATOM    865  O   ALA A 135      24.677  34.878   9.297  1.00 29.76           O  
ATOM    866  CB  ALA A 135      27.946  35.246   8.723  1.00 30.00           C  
ATOM    867  N   GLU A 136      25.553  36.753  10.235  1.00 28.12           N  
ATOM    868  CA  GLU A 136      24.567  36.852  11.307  1.00 27.20           C  
ATOM    869  C   GLU A 136      23.167  37.091  10.783  1.00 27.97           C  
ATOM    870  O   GLU A 136      22.232  36.489  11.289  1.00 26.64           O  
ATOM    871  CB  GLU A 136      24.939  37.953  12.328  1.00 29.18           C  
ATOM    872  CG  GLU A 136      26.074  37.556  13.262  1.00 43.22           C  
ATOM    873  CD  GLU A 136      26.444  38.553  14.349  1.00 73.57           C  
ATOM    874  OE1 GLU A 136      25.859  39.662  14.382  1.00 64.99           O  
ATOM    875  OE2 GLU A 136      27.326  38.220  15.173  1.00 73.20           O1-
ATOM    876  N   LEU A 137      23.012  37.968   9.764  1.00 25.31           N  
ATOM    877  CA  LEU A 137      21.699  38.257   9.199  1.00 24.92           C  
ATOM    878  C   LEU A 137      21.130  36.987   8.556  1.00 25.08           C  
ATOM    879  O   LEU A 137      19.976  36.630   8.818  1.00 24.37           O  
ATOM    880  CB  LEU A 137      21.827  39.380   8.153  1.00 25.57           C  
ATOM    881  CG  LEU A 137      20.606  39.645   7.272  1.00 30.57           C  
ATOM    882  CD1 LEU A 137      19.450  40.256   8.077  1.00 31.82           C  
ATOM    883  CD2 LEU A 137      20.968  40.595   6.160  1.00 33.59           C  
ATOM    884  N   TRP A 138      21.948  36.314   7.722  1.00 23.55           N  
ATOM    885  CA  TRP A 138      21.485  35.079   7.077  1.00 23.18           C  
ATOM    886  C   TRP A 138      21.124  34.018   8.119  1.00 25.12           C  
ATOM    887  O   TRP A 138      20.063  33.389   8.022  1.00 23.62           O  
ATOM    888  CB  TRP A 138      22.525  34.554   6.071  1.00 22.21           C  
ATOM    889  CG  TRP A 138      21.948  33.485   5.191  1.00 22.86           C  
ATOM    890  CD1 TRP A 138      22.269  32.159   5.191  1.00 25.48           C  
ATOM    891  CD2 TRP A 138      20.887  33.645   4.234  1.00 22.95           C  
ATOM    892  CE2 TRP A 138      20.637  32.375   3.670  1.00 25.91           C  
ATOM    893  CE3 TRP A 138      20.121  34.745   3.797  1.00 24.33           C  
ATOM    894  NE1 TRP A 138      21.509  31.489   4.260  1.00 24.51           N  
ATOM    895  CZ2 TRP A 138      19.630  32.166   2.717  1.00 25.22           C  
ATOM    896  CZ3 TRP A 138      19.143  34.545   2.829  1.00 25.77           C  
ATOM    897  CH2 TRP A 138      18.911  33.267   2.293  1.00 25.99           C  
ATOM    898  N   SER A 139      21.987  33.845   9.144  1.00 22.65           N  
ATOM    899  CA  SER A 139      21.742  32.869  10.216  1.00 23.01           C  
ATOM    900  C   SER A 139      20.409  33.115  10.913  1.00 25.08           C  
ATOM    901  O   SER A 139      19.631  32.179  11.070  1.00 25.21           O  
ATOM    902  CB  SER A 139      22.890  32.882  11.225  1.00 27.63           C  
ATOM    903  OG  SER A 139      22.579  32.086  12.356  1.00 34.30           O  
ATOM    904  N   THR A 140      20.117  34.374  11.310  1.00 21.95           N  
ATOM    905  CA  THR A 140      18.858  34.711  11.992  1.00 22.70           C  
ATOM    906  C   THR A 140      17.623  34.305  11.187  1.00 23.69           C  
ATOM    907  O   THR A 140      16.697  33.698  11.727  1.00 24.38           O  
ATOM    908  CB  THR A 140      18.859  36.221  12.337  1.00 30.92           C  
ATOM    909  CG2 THR A 140      17.544  36.688  12.937  1.00 33.09           C  
ATOM    910  OG1 THR A 140      19.945  36.458  13.243  1.00 33.18           O  
ATOM    911  N   PHE A 141      17.611  34.635   9.882  1.00 20.77           N  
ATOM    912  CA  PHE A 141      16.467  34.307   9.068  1.00 20.81           C  
ATOM    913  C   PHE A 141      16.360  32.801   8.766  1.00 20.73           C  
ATOM    914  O   PHE A 141      15.236  32.283   8.816  1.00 20.30           O  
ATOM    915  CB  PHE A 141      16.428  35.189   7.826  1.00 23.36           C  
ATOM    916  CG  PHE A 141      15.898  36.545   8.242  1.00 25.56           C  
ATOM    917  CD1 PHE A 141      14.530  36.803   8.242  1.00 28.86           C  
ATOM    918  CD2 PHE A 141      16.755  37.521   8.750  1.00 28.84           C  
ATOM    919  CE1 PHE A 141      14.036  38.056   8.629  1.00 30.44           C  
ATOM    920  CE2 PHE A 141      16.259  38.762   9.167  1.00 31.16           C  
ATOM    921  CZ  PHE A 141      14.901  39.015   9.116  1.00 29.20           C  
ATOM    922  N   MET A 142      17.503  32.097   8.569  1.00 18.91           N  
ATOM    923  CA  MET A 142      17.473  30.633   8.347  1.00 19.05           C  
ATOM    924  C   MET A 142      16.904  29.941   9.599  1.00 20.75           C  
ATOM    925  O   MET A 142      16.080  29.022   9.475  1.00 20.18           O  
ATOM    926  CB  MET A 142      18.880  30.099   8.049  1.00 21.14           C  
ATOM    927  CG  MET A 142      19.384  30.488   6.685  1.00 24.23           C  
ATOM    928  SD  MET A 142      18.464  29.647   5.370  1.00 27.42           S  
ATOM    929  CE  MET A 142      19.023  27.946   5.526  1.00 24.96           C  
ATOM    930  N   GLN A 143      17.296  30.397  10.804  1.00 20.95           N  
ATOM    931  CA  GLN A 143      16.733  29.806  12.031  1.00 20.23           C  
ATOM    932  C   GLN A 143      15.200  29.969  12.069  1.00 21.16           C  
ATOM    933  O   GLN A 143      14.476  29.039  12.432  1.00 20.65           O  
ATOM    934  CB  GLN A 143      17.375  30.430  13.282  1.00 21.22           C  
ATOM    935  CG  GLN A 143      18.882  30.127  13.382  1.00 28.29           C  
ATOM    936  CD  GLN A 143      19.530  30.720  14.615  1.00 54.78           C  
ATOM    937  NE2 GLN A 143      19.325  30.079  15.755  1.00 51.46           N  
ATOM    938  OE1 GLN A 143      20.256  31.724  14.553  1.00 48.13           O  
ATOM    939  N   LYS A 144      14.704  31.181  11.702  1.00 18.26           N  
ATOM    940  CA  LYS A 144      13.267  31.449  11.690  1.00 18.78           C  
ATOM    941  C   LYS A 144      12.523  30.544  10.700  1.00 20.19           C  
ATOM    942  O   LYS A 144      11.513  29.919  11.043  1.00 19.26           O  
ATOM    943  CB  LYS A 144      13.010  32.935  11.375  1.00 22.18           C  
ATOM    944  CG  LYS A 144      11.540  33.314  11.405  1.00 26.64           C  
ATOM    945  CD  LYS A 144      11.348  34.827  11.207  1.00 36.37           C  
ATOM    946  CE  LYS A 144       9.902  35.238  11.341  1.00 48.29           C  
ATOM    947  NZ  LYS A 144       9.742  36.719  11.256  1.00 53.88           N1+
ATOM    948  N   TRP A 145      13.071  30.422   9.483  1.00 19.87           N  
ATOM    949  CA  TRP A 145      12.450  29.653   8.416  1.00 20.34           C  
ATOM    950  C   TRP A 145      12.456  28.137   8.688  1.00 19.32           C  
ATOM    951  O   TRP A 145      11.478  27.431   8.421  1.00 18.19           O  
ATOM    952  CB  TRP A 145      13.123  30.034   7.080  1.00 20.28           C  
ATOM    953  CG  TRP A 145      12.993  31.511   6.758  1.00 21.21           C  
ATOM    954  CD1 TRP A 145      11.949  32.334   7.100  1.00 23.81           C  
ATOM    955  CD2 TRP A 145      13.880  32.302   5.953  1.00 21.14           C  
ATOM    956  CE2 TRP A 145      13.346  33.614   5.909  1.00 24.25           C  
ATOM    957  CE3 TRP A 145      15.123  32.058   5.339  1.00 22.22           C  
ATOM    958  NE1 TRP A 145      12.163  33.598   6.608  1.00 23.65           N  
ATOM    959  CZ2 TRP A 145      13.970  34.655   5.191  1.00 22.93           C  
ATOM    960  CZ3 TRP A 145      15.777  33.110   4.688  1.00 23.46           C  
ATOM    961  CH2 TRP A 145      15.181  34.370   4.577  1.00 24.17           C  
ATOM    962  N   ILE A 146      13.550  27.671   9.315  1.00 16.42           N  
ATOM    963  CA  ILE A 146      13.685  26.264   9.729  1.00 15.38           C  
ATOM    964  C   ILE A 146      12.691  25.960  10.865  1.00 17.91           C  
ATOM    965  O   ILE A 146      12.017  24.930  10.836  1.00 17.78           O  
ATOM    966  CB  ILE A 146      15.157  25.956  10.133  1.00 17.17           C  
ATOM    967  CG1 ILE A 146      16.040  25.877   8.870  1.00 18.51           C  
ATOM    968  CG2 ILE A 146      15.276  24.632  10.936  1.00 18.62           C  
ATOM    969  CD1 ILE A 146      17.529  25.921   9.131  1.00 20.97           C  
ATOM    970  N   ALA A 147      12.584  26.880  11.852  1.00 16.59           N  
ATOM    971  CA  ALA A 147      11.649  26.662  12.949  1.00 17.74           C  
ATOM    972  C   ALA A 147      10.194  26.617  12.439  1.00 20.11           C  
ATOM    973  O   ALA A 147       9.424  25.764  12.859  1.00 19.84           O  
ATOM    974  CB  ALA A 147      11.828  27.742  14.009  1.00 18.52           C  
ATOM    975  N   TYR A 148       9.842  27.499  11.479  1.00 18.80           N  
ATOM    976  CA  TYR A 148       8.485  27.466  10.938  1.00 20.94           C  
ATOM    977  C   TYR A 148       8.258  26.156  10.175  1.00 21.24           C  
ATOM    978  O   TYR A 148       7.224  25.506  10.329  1.00 20.57           O  
ATOM    979  CB  TYR A 148       8.213  28.678  10.037  1.00 23.29           C  
ATOM    980  CG  TYR A 148       6.789  28.672   9.524  1.00 27.11           C  
ATOM    981  CD1 TYR A 148       5.722  28.951  10.374  1.00 29.33           C  
ATOM    982  CD2 TYR A 148       6.497  28.268   8.223  1.00 29.18           C  
ATOM    983  CE1 TYR A 148       4.404  28.903   9.923  1.00 29.88           C  
ATOM    984  CE2 TYR A 148       5.181  28.188   7.769  1.00 31.04           C  
ATOM    985  CZ  TYR A 148       4.139  28.533   8.616  1.00 39.34           C  
ATOM    986  OH  TYR A 148       2.839  28.483   8.174  1.00 41.51           O  
ATOM    987  N   THR A 149       9.244  25.767   9.337  1.00 18.35           N  
ATOM    988  CA  THR A 149       9.142  24.521   8.598  1.00 17.75           C  
ATOM    989  C   THR A 149       8.896  23.352   9.555  1.00 19.48           C  
ATOM    990  O   THR A 149       8.019  22.535   9.311  1.00 20.07           O  
ATOM    991  CB  THR A 149      10.432  24.252   7.781  1.00 16.79           C  
ATOM    992  CG2 THR A 149      10.414  22.893   7.089  1.00 18.57           C  
ATOM    993  OG1 THR A 149      10.607  25.283   6.809  1.00 18.93           O  
ATOM    994  N   ALA A 150       9.701  23.261  10.633  1.00 18.02           N  
ATOM    995  CA  ALA A 150       9.568  22.181  11.608  1.00 17.91           C  
ATOM    996  C   ALA A 150       8.183  22.202  12.272  1.00 21.35           C  
ATOM    997  O   ALA A 150       7.607  21.140  12.471  1.00 22.61           O  
ATOM    998  CB  ALA A 150      10.648  22.310  12.668  1.00 18.95           C  
ATOM    999  N   ALA A 151       7.659  23.404  12.563  1.00 21.81           N  
ATOM   1000  CA  ALA A 151       6.314  23.561  13.159  1.00 22.36           C  
ATOM   1001  C   ALA A 151       5.217  23.007  12.224  1.00 26.48           C  
ATOM   1002  O   ALA A 151       4.316  22.312  12.693  1.00 25.84           O  
ATOM   1003  CB  ALA A 151       6.042  25.026  13.478  1.00 23.14           C  
ATOM   1004  N   VAL A 152       5.322  23.263  10.899  1.00 23.16           N  
ATOM   1005  CA  VAL A 152       4.355  22.720   9.923  1.00 22.01           C  
ATOM   1006  C   VAL A 152       4.479  21.184   9.848  1.00 24.74           C  
ATOM   1007  O   VAL A 152       3.463  20.485   9.849  1.00 24.27           O  
ATOM   1008  CB  VAL A 152       4.475  23.359   8.520  1.00 25.66           C  
ATOM   1009  CG1 VAL A 152       3.427  22.793   7.565  1.00 25.48           C  
ATOM   1010  CG2 VAL A 152       4.412  24.883   8.590  1.00 25.65           C  
ATOM   1011  N   ILE A 153       5.726  20.640   9.797  1.00 19.72           N  
ATOM   1012  CA  ILE A 153       5.912  19.194   9.809  1.00 18.98           C  
ATOM   1013  C   ILE A 153       5.263  18.601  11.073  1.00 23.74           C  
ATOM   1014  O   ILE A 153       4.576  17.593  10.964  1.00 24.29           O  
ATOM   1015  CB  ILE A 153       7.429  18.833   9.715  1.00 20.09           C  
ATOM   1016  CG1 ILE A 153       8.015  19.325   8.360  1.00 18.84           C  
ATOM   1017  CG2 ILE A 153       7.664  17.324   9.893  1.00 21.35           C  
ATOM   1018  CD1 ILE A 153       9.541  19.119   8.251  1.00 19.76           C  
ATOM   1019  N   ASP A 154       5.488  19.234  12.255  1.00 22.71           N  
ATOM   1020  CA  ASP A 154       4.892  18.792  13.514  1.00 23.26           C  
ATOM   1021  C   ASP A 154       3.371  18.798  13.448  1.00 27.90           C  
ATOM   1022  O   ASP A 154       2.771  17.815  13.890  1.00 28.47           O  
ATOM   1023  CB  ASP A 154       5.382  19.644  14.675  1.00 25.49           C  
ATOM   1024  CG  ASP A 154       6.765  19.265  15.129  1.00 30.66           C  
ATOM   1025  OD1 ASP A 154       7.145  18.081  14.959  1.00 33.13           O  
ATOM   1026  OD2 ASP A 154       7.432  20.116  15.736  1.00 36.60           O1-
ATOM   1027  N   ALA A 155       2.763  19.854  12.859  1.00 27.27           N  
ATOM   1028  CA  ALA A 155       1.297  19.922  12.706  1.00 28.03           C  
ATOM   1029  C   ALA A 155       0.800  18.799  11.797  1.00 31.52           C  
ATOM   1030  O   ALA A 155      -0.200  18.146  12.124  1.00 31.36           O  
ATOM   1031  CB  ALA A 155       0.874  21.273  12.171  1.00 29.21           C  
ATOM   1032  N   GLU A 156       1.538  18.521  10.677  1.00 24.90           N  
ATOM   1033  CA  GLU A 156       1.192  17.440   9.770  1.00 24.08           C  
ATOM   1034  C   GLU A 156       1.234  16.095  10.480  1.00 28.40           C  
ATOM   1035  O   GLU A 156       0.376  15.245  10.218  1.00 29.48           O  
ATOM   1036  CB  GLU A 156       2.103  17.422   8.522  1.00 24.99           C  
ATOM   1037  CG  GLU A 156       1.869  18.573   7.564  1.00 27.22           C  
ATOM   1038  CD  GLU A 156       0.487  18.568   6.939  1.00 33.68           C  
ATOM   1039  OE1 GLU A 156       0.328  17.948   5.866  1.00 26.50           O  
ATOM   1040  OE2 GLU A 156      -0.447  19.136   7.553  1.00 33.88           O1-
ATOM   1041  N   ARG A 157       2.211  15.903  11.396  1.00 23.32           N  
ATOM   1042  CA  ARG A 157       2.339  14.646  12.134  1.00 23.70           C  
ATOM   1043  C   ARG A 157       1.211  14.517  13.158  1.00 29.57           C  
ATOM   1044  O   ARG A 157       0.634  13.444  13.263  1.00 30.35           O  
ATOM   1045  CB  ARG A 157       3.700  14.561  12.832  1.00 23.19           C  
ATOM   1046  CG  ARG A 157       4.827  14.318  11.823  1.00 23.83           C  
ATOM   1047  CD  ARG A 157       6.193  14.459  12.471  1.00 22.73           C  
ATOM   1048  NE  ARG A 157       7.224  14.142  11.476  1.00 21.16           N  
ATOM   1049  CZ  ARG A 157       8.514  13.970  11.750  1.00 23.59           C  
ATOM   1050  NH1 ARG A 157       8.958  14.091  12.999  1.00 22.72           N1+
ATOM   1051  NH2 ARG A 157       9.368  13.659  10.779  1.00 19.39           N  
ATOM   1052  N   ASP A 158       0.869  15.624  13.841  1.00 29.61           N  
ATOM   1053  CA  ASP A 158      -0.199  15.662  14.862  1.00 30.86           C  
ATOM   1054  C   ASP A 158      -1.543  15.252  14.292  1.00 38.08           C  
ATOM   1055  O   ASP A 158      -2.278  14.513  14.963  1.00 39.05           O  
ATOM   1056  CB  ASP A 158      -0.276  17.043  15.539  1.00 33.22           C  
ATOM   1057  CG  ASP A 158       0.877  17.334  16.490  1.00 42.73           C  
ATOM   1058  OD1 ASP A 158       1.622  16.386  16.837  1.00 45.53           O  
ATOM   1059  OD2 ASP A 158       1.034  18.510  16.890  1.00 47.26           O1-
ATOM   1060  N   ARG A 159      -1.848  15.680  13.049  1.00 35.23           N  
ATOM   1061  CA  ARG A 159      -3.124  15.370  12.383  1.00 34.71           C  
ATOM   1062  C   ARG A 159      -3.131  13.991  11.659  1.00 37.24           C  
ATOM   1063  O   ARG A 159      -4.141  13.615  11.058  1.00 38.37           O  
ATOM   1064  CB  ARG A 159      -3.566  16.530  11.458  1.00 34.53           C  
ATOM   1065  CG  ARG A 159      -2.879  16.644  10.098  1.00 38.17           C  
ATOM   1066  CD  ARG A 159      -3.477  17.789   9.282  1.00 43.99           C  
ATOM   1067  NE  ARG A 159      -2.893  17.891   7.938  1.00 44.34           N  
ATOM   1068  CZ  ARG A 159      -3.398  17.334   6.840  1.00 59.04           C  
ATOM   1069  NH1 ARG A 159      -4.505  16.606   6.904  1.00 48.99           N1+
ATOM   1070  NH2 ARG A 159      -2.778  17.469   5.675  1.00 51.32           N  
ATOM   1071  N   GLY A 160      -2.028  13.251  11.758  1.00 31.13           N  
ATOM   1072  CA  GLY A 160      -1.870  11.929  11.167  1.00 30.45           C  
ATOM   1073  C   GLY A 160      -1.595  11.902   9.681  1.00 34.33           C  
ATOM   1074  O   GLY A 160      -1.653  10.829   9.080  1.00 34.82           O  
ATOM   1075  N   ALA A 161      -1.277  13.063   9.070  1.00 30.97           N  
ATOM   1076  CA  ALA A 161      -0.984  13.137   7.630  1.00 30.85           C  
ATOM   1077  C   ALA A 161       0.466  12.750   7.297  1.00 31.72           C  
ATOM   1078  O   ALA A 161       0.729  12.251   6.204  1.00 31.55           O  
ATOM   1079  CB  ALA A 161      -1.282  14.531   7.098  1.00 32.08           C  
ATOM   1080  N   ALA A 162       1.382  12.935   8.248  1.00 26.29           N  
ATOM   1081  CA  ALA A 162       2.797  12.596   8.042  1.00 24.67           C  
ATOM   1082  C   ALA A 162       3.287  11.607   9.098  1.00 26.48           C  
ATOM   1083  O   ALA A 162       2.920  11.740  10.271  1.00 28.17           O  
ATOM   1084  CB  ALA A 162       3.661  13.853   8.061  1.00 24.90           C  
ATOM   1085  N   PRO A 163       4.152  10.650   8.709  1.00 23.38           N  
ATOM   1086  CA  PRO A 163       4.693   9.697   9.702  1.00 23.65           C  
ATOM   1087  C   PRO A 163       5.777  10.302  10.594  1.00 27.52           C  
ATOM   1088  O   PRO A 163       6.477  11.250  10.216  1.00 25.59           O  
ATOM   1089  CB  PRO A 163       5.276   8.584   8.838  1.00 24.95           C  
ATOM   1090  CG  PRO A 163       5.720   9.302   7.572  1.00 28.23           C  
ATOM   1091  CD  PRO A 163       4.697  10.389   7.355  1.00 25.09           C  
ATOM   1092  N   ARG A 164       5.944   9.715  11.784  1.00 24.24           N  
ATOM   1093  CA  ARG A 164       6.950  10.196  12.722  1.00 24.69           C  
ATOM   1094  C   ARG A 164       8.270   9.485  12.422  1.00 28.20           C  
ATOM   1095  O   ARG A 164       8.556   8.407  12.947  1.00 28.95           O  
ATOM   1096  CB  ARG A 164       6.471  10.016  14.181  1.00 25.77           C  
ATOM   1097  CG  ARG A 164       5.235  10.862  14.486  1.00 33.05           C  
ATOM   1098  CD  ARG A 164       4.921  10.919  15.977  1.00 38.50           C  
ATOM   1099  NE  ARG A 164       3.653  11.610  16.232  1.00 43.37           N  
ATOM   1100  CZ  ARG A 164       3.526  12.927  16.376  1.00 54.17           C  
ATOM   1101  NH1 ARG A 164       4.587  13.720  16.279  1.00 40.62           N1+
ATOM   1102  NH2 ARG A 164       2.334  13.463  16.603  1.00 45.55           N  
ATOM   1103  N   THR A 165       9.045  10.059  11.509  1.00 23.67           N  
ATOM   1104  CA  THR A 165      10.312   9.483  11.092  1.00 21.59           C  
ATOM   1105  C   THR A 165      11.453  10.237  11.777  1.00 25.23           C  
ATOM   1106  O   THR A 165      11.659  10.071  12.982  1.00 25.88           O  
ATOM   1107  CB  THR A 165      10.395   9.496   9.548  1.00 24.08           C  
ATOM   1108  CG2 THR A 165       9.390   8.497   8.890  1.00 24.39           C  
ATOM   1109  OG1 THR A 165      10.147  10.851   9.105  1.00 21.70           O  
ATOM   1110  N   LEU A 166      12.164  11.104  11.044  1.00 20.10           N  
ATOM   1111  CA  LEU A 166      13.246  11.890  11.622  1.00 19.29           C  
ATOM   1112  C   LEU A 166      12.742  12.951  12.588  1.00 21.28           C  
ATOM   1113  O   LEU A 166      11.660  13.499  12.368  1.00 20.60           O  
ATOM   1114  CB  LEU A 166      13.963  12.695  10.496  1.00 18.71           C  
ATOM   1115  CG  LEU A 166      14.728  11.928   9.414  1.00 20.91           C  
ATOM   1116  CD1 LEU A 166      15.416  12.895   8.517  1.00 19.90           C  
ATOM   1117  CD2 LEU A 166      15.792  10.961  10.037  1.00 21.79           C  
ATOM   1118  N   PRO A 167      13.596  13.396  13.533  1.00 18.52           N  
ATOM   1119  CA  PRO A 167      13.285  14.604  14.314  1.00 18.12           C  
ATOM   1120  C   PRO A 167      12.936  15.742  13.335  1.00 20.90           C  
ATOM   1121  O   PRO A 167      13.686  16.010  12.382  1.00 19.01           O  
ATOM   1122  CB  PRO A 167      14.617  14.912  14.999  1.00 19.52           C  
ATOM   1123  CG  PRO A 167      15.215  13.516  15.227  1.00 22.04           C  
ATOM   1124  CD  PRO A 167      14.916  12.840  13.916  1.00 19.12           C  
ATOM   1125  N   ALA A 168      11.751  16.333  13.506  1.00 19.20           N  
ATOM   1126  CA  ALA A 168      11.276  17.359  12.555  1.00 19.44           C  
ATOM   1127  C   ALA A 168      12.238  18.533  12.349  1.00 21.06           C  
ATOM   1128  O   ALA A 168      12.371  19.022  11.212  1.00 19.99           O  
ATOM   1129  CB  ALA A 168       9.901  17.873  12.987  1.00 19.79           C  
ATOM   1130  N   HIS A 169      12.890  19.020  13.424  1.00 17.15           N  
ATOM   1131  CA  HIS A 169      13.798  20.178  13.297  1.00 15.97           C  
ATOM   1132  C   HIS A 169      15.068  19.835  12.462  1.00 18.63           C  
ATOM   1133  O   HIS A 169      15.560  20.671  11.700  1.00 18.71           O  
ATOM   1134  CB  HIS A 169      14.140  20.777  14.688  1.00 17.64           C  
ATOM   1135  CG  HIS A 169      14.776  22.128  14.627  1.00 19.98           C  
ATOM   1136  CD2 HIS A 169      14.196  23.355  14.635  1.00 21.14           C  
ATOM   1137  ND1 HIS A 169      16.135  22.277  14.561  1.00 21.54           N  
ATOM   1138  CE1 HIS A 169      16.353  23.584  14.511  1.00 19.73           C  
ATOM   1139  NE2 HIS A 169      15.208  24.267  14.562  1.00 20.85           N  
ATOM   1140  N   GLU A 170      15.564  18.574  12.563  1.00 16.96           N  
ATOM   1141  CA  GLU A 170      16.742  18.136  11.803  1.00 17.34           C  
ATOM   1142  C   GLU A 170      16.361  17.992  10.323  1.00 16.92           C  
ATOM   1143  O   GLU A 170      17.107  18.444   9.435  1.00 15.96           O  
ATOM   1144  CB  GLU A 170      17.264  16.813  12.395  1.00 18.91           C  
ATOM   1145  CG  GLU A 170      17.753  17.029  13.832  1.00 19.58           C  
ATOM   1146  CD  GLU A 170      18.225  15.811  14.601  1.00 24.99           C  
ATOM   1147  OE1 GLU A 170      18.150  14.680  14.064  1.00 20.47           O  
ATOM   1148  OE2 GLU A 170      18.604  15.990  15.788  1.00 22.08           O1-
ATOM   1149  N   LEU A 171      15.200  17.360  10.064  1.00 16.08           N  
ATOM   1150  CA  LEU A 171      14.718  17.217   8.683  1.00 15.36           C  
ATOM   1151  C   LEU A 171      14.519  18.623   8.083  1.00 17.75           C  
ATOM   1152  O   LEU A 171      14.975  18.889   6.954  1.00 17.14           O  
ATOM   1153  CB  LEU A 171      13.388  16.443   8.709  1.00 15.83           C  
ATOM   1154  CG  LEU A 171      12.620  16.332   7.390  1.00 18.36           C  
ATOM   1155  CD1 LEU A 171      13.496  15.796   6.257  1.00 18.87           C  
ATOM   1156  CD2 LEU A 171      11.345  15.491   7.576  1.00 19.38           C  
ATOM   1157  N   ALA A 172      13.866  19.534   8.837  1.00 15.44           N  
ATOM   1158  CA  ALA A 172      13.639  20.903   8.334  1.00 15.27           C  
ATOM   1159  C   ALA A 172      14.979  21.589   8.021  1.00 16.26           C  
ATOM   1160  O   ALA A 172      15.104  22.327   7.035  1.00 16.05           O  
ATOM   1161  CB  ALA A 172      12.887  21.718   9.388  1.00 15.95           C  
ATOM   1162  N   THR A 173      15.992  21.380   8.895  1.00 14.65           N  
ATOM   1163  CA  THR A 173      17.288  22.001   8.665  1.00 14.21           C  
ATOM   1164  C   THR A 173      17.895  21.559   7.300  1.00 15.49           C  
ATOM   1165  O   THR A 173      18.276  22.407   6.484  1.00 16.78           O  
ATOM   1166  CB  THR A 173      18.239  21.735   9.825  1.00 18.15           C  
ATOM   1167  CG2 THR A 173      19.564  22.349   9.573  1.00 17.50           C  
ATOM   1168  OG1 THR A 173      17.689  22.313  11.032  1.00 17.12           O  
ATOM   1169  N   ALA A 174      17.996  20.240   7.072  1.00 14.50           N  
ATOM   1170  CA  ALA A 174      18.578  19.744   5.830  1.00 13.89           C  
ATOM   1171  C   ALA A 174      17.770  20.205   4.607  1.00 15.62           C  
ATOM   1172  O   ALA A 174      18.378  20.546   3.588  1.00 15.92           O  
ATOM   1173  CB  ALA A 174      18.598  18.221   5.864  1.00 14.64           C  
ATOM   1174  N   LEU A 175      16.411  20.231   4.698  1.00 14.36           N  
ATOM   1175  CA  LEU A 175      15.635  20.631   3.512  1.00 14.57           C  
ATOM   1176  C   LEU A 175      15.831  22.142   3.225  1.00 16.49           C  
ATOM   1177  O   LEU A 175      15.892  22.539   2.052  1.00 16.13           O  
ATOM   1178  CB  LEU A 175      14.138  20.343   3.750  1.00 14.69           C  
ATOM   1179  CG  LEU A 175      13.767  18.866   3.784  1.00 16.19           C  
ATOM   1180  CD1 LEU A 175      12.286  18.680   4.142  1.00 17.43           C  
ATOM   1181  CD2 LEU A 175      14.071  18.161   2.433  1.00 16.12           C  
ATOM   1182  N   ASN A 176      15.928  22.973   4.269  1.00 15.02           N  
ATOM   1183  CA  ASN A 176      16.141  24.411   4.036  1.00 14.62           C  
ATOM   1184  C   ASN A 176      17.547  24.674   3.472  1.00 17.04           C  
ATOM   1185  O   ASN A 176      17.734  25.556   2.600  1.00 16.58           O  
ATOM   1186  CB  ASN A 176      15.925  25.201   5.320  1.00 16.89           C  
ATOM   1187  CG  ASN A 176      14.485  25.566   5.542  1.00 21.01           C  
ATOM   1188  ND2 ASN A 176      13.658  24.648   6.046  1.00 16.19           N  
ATOM   1189  OD1 ASN A 176      14.101  26.708   5.277  1.00 22.62           O  
ATOM   1190  N   LEU A 177      18.561  23.936   3.988  1.00 14.64           N  
ATOM   1191  CA  LEU A 177      19.934  24.076   3.452  1.00 14.14           C  
ATOM   1192  C   LEU A 177      19.980  23.609   1.994  1.00 15.70           C  
ATOM   1193  O   LEU A 177      20.666  24.229   1.174  1.00 16.36           O  
ATOM   1194  CB  LEU A 177      20.965  23.301   4.283  1.00 14.66           C  
ATOM   1195  CG  LEU A 177      21.188  23.874   5.690  1.00 17.52           C  
ATOM   1196  CD1 LEU A 177      22.105  22.970   6.513  1.00 17.85           C  
ATOM   1197  CD2 LEU A 177      21.780  25.288   5.633  1.00 19.35           C  
ATOM   1198  N   MET A 178      19.245  22.508   1.660  1.00 13.06           N  
ATOM   1199  CA  MET A 178      19.175  22.081   0.271  1.00 12.09           C  
ATOM   1200  C   MET A 178      18.615  23.213  -0.594  1.00 15.37           C  
ATOM   1201  O   MET A 178      19.171  23.501  -1.665  1.00 15.05           O  
ATOM   1202  CB  MET A 178      18.294  20.834   0.110  1.00 13.99           C  
ATOM   1203  CG  MET A 178      18.024  20.500  -1.371  1.00 15.42           C  
ATOM   1204  SD  MET A 178      16.977  19.035  -1.611  1.00 18.16           S  
ATOM   1205  CE  MET A 178      15.379  19.621  -0.878  1.00 15.92           C  
ATOM   1206  N   ASN A 179      17.501  23.850  -0.155  1.00 14.93           N  
ATOM   1207  CA  ASN A 179      16.907  24.916  -0.986  1.00 14.82           C  
ATOM   1208  C   ASN A 179      17.843  26.084  -1.157  1.00 17.30           C  
ATOM   1209  O   ASN A 179      17.959  26.614  -2.268  1.00 16.33           O  
ATOM   1210  CB  ASN A 179      15.589  25.370  -0.388  1.00 14.31           C  
ATOM   1211  CG  ASN A 179      14.470  24.388  -0.607  1.00 16.46           C  
ATOM   1212  ND2 ASN A 179      13.230  24.863  -0.415  1.00 17.20           N  
ATOM   1213  OD1 ASN A 179      14.678  23.182  -0.882  1.00 17.42           O  
ATOM   1214  N   GLU A 180      18.500  26.515  -0.066  1.00 15.87           N  
ATOM   1215  CA  GLU A 180      19.473  27.602  -0.142  1.00 15.69           C  
ATOM   1216  C   GLU A 180      20.542  27.299  -1.232  1.00 18.63           C  
ATOM   1217  O   GLU A 180      20.727  28.076  -2.174  1.00 18.47           O  
ATOM   1218  CB  GLU A 180      20.190  27.747   1.205  1.00 16.99           C  
ATOM   1219  CG  GLU A 180      21.295  28.795   1.162  1.00 21.27           C  
ATOM   1220  CD  GLU A 180      22.255  28.730   2.333  1.00 23.59           C  
ATOM   1221  OE1 GLU A 180      21.792  28.650   3.491  1.00 24.31           O  
ATOM   1222  OE2 GLU A 180      23.480  28.727   2.085  1.00 32.68           O1-
ATOM   1223  N   ARG A 181      21.222  26.148  -1.113  1.00 15.79           N  
ATOM   1224  CA  ARG A 181      22.293  25.813  -2.045  1.00 15.16           C  
ATOM   1225  C   ARG A 181      21.789  25.603  -3.479  1.00 17.64           C  
ATOM   1226  O   ARG A 181      22.434  26.046  -4.441  1.00 17.53           O  
ATOM   1227  CB  ARG A 181      23.042  24.567  -1.537  1.00 15.73           C  
ATOM   1228  CG  ARG A 181      24.266  24.207  -2.345  1.00 17.69           C  
ATOM   1229  CD  ARG A 181      25.465  25.115  -2.141  1.00 21.83           C  
ATOM   1230  NE  ARG A 181      26.541  24.586  -2.960  1.00 30.05           N  
ATOM   1231  CZ  ARG A 181      26.845  24.990  -4.183  1.00 43.68           C  
ATOM   1232  NH1 ARG A 181      26.204  26.014  -4.727  1.00 29.99           N1+
ATOM   1233  NH2 ARG A 181      27.803  24.378  -4.870  1.00 36.69           N  
ATOM   1234  N   THR A 182      20.642  24.925  -3.607  1.00 14.53           N  
ATOM   1235  CA  THR A 182      20.127  24.569  -4.946  1.00 13.94           C  
ATOM   1236  C   THR A 182      19.590  25.778  -5.667  1.00 19.47           C  
ATOM   1237  O   THR A 182      19.924  25.990  -6.844  1.00 19.93           O  
ATOM   1238  CB  THR A 182      19.109  23.412  -4.827  1.00 16.44           C  
ATOM   1239  CG2 THR A 182      18.669  22.897  -6.190  1.00 20.87           C  
ATOM   1240  OG1 THR A 182      19.741  22.320  -4.151  1.00 19.30           O  
ATOM   1241  N   LEU A 183      18.739  26.576  -4.991  1.00 17.25           N  
ATOM   1242  CA  LEU A 183      18.183  27.780  -5.637  1.00 17.51           C  
ATOM   1243  C   LEU A 183      19.292  28.733  -6.045  1.00 21.88           C  
ATOM   1244  O   LEU A 183      19.301  29.194  -7.198  1.00 22.20           O  
ATOM   1245  CB  LEU A 183      17.197  28.508  -4.698  1.00 18.33           C  
ATOM   1246  CG  LEU A 183      15.843  27.831  -4.429  1.00 23.19           C  
ATOM   1247  CD1 LEU A 183      15.092  28.593  -3.306  1.00 24.70           C  
ATOM   1248  CD2 LEU A 183      14.987  27.759  -5.699  1.00 26.25           C  
ATOM   1249  N   PHE A 184      20.278  28.958  -5.152  1.00 18.59           N  
ATOM   1250  CA  PHE A 184      21.323  29.935  -5.454  1.00 20.13           C  
ATOM   1251  C   PHE A 184      22.292  29.419  -6.539  1.00 22.59           C  
ATOM   1252  O   PHE A 184      22.714  30.213  -7.391  1.00 23.68           O  
ATOM   1253  CB  PHE A 184      21.993  30.394  -4.146  1.00 22.07           C  
ATOM   1254  CG  PHE A 184      21.024  31.046  -3.149  1.00 22.82           C  
ATOM   1255  CD1 PHE A 184      19.711  31.374  -3.520  1.00 26.23           C  
ATOM   1256  CD2 PHE A 184      21.433  31.350  -1.853  1.00 24.92           C  
ATOM   1257  CE1 PHE A 184      18.819  31.951  -2.595  1.00 27.36           C  
ATOM   1258  CE2 PHE A 184      20.545  31.946  -0.940  1.00 27.39           C  
ATOM   1259  CZ  PHE A 184      19.253  32.250  -1.320  1.00 25.74           C  
ATOM   1260  N   ALA A 185      22.541  28.098  -6.611  1.00 19.45           N  
ATOM   1261  CA  ALA A 185      23.359  27.569  -7.716  1.00 20.36           C  
ATOM   1262  C   ALA A 185      22.606  27.763  -9.050  1.00 22.92           C  
ATOM   1263  O   ALA A 185      23.231  28.093 -10.072  1.00 23.49           O  
ATOM   1264  CB  ALA A 185      23.647  26.091  -7.496  1.00 21.21           C  
ATOM   1265  N   SER A 186      21.272  27.512  -9.053  1.00 18.08           N  
ATOM   1266  CA  SER A 186      20.445  27.656 -10.270  1.00 18.43           C  
ATOM   1267  C   SER A 186      20.420  29.103 -10.741  1.00 24.34           C  
ATOM   1268  O   SER A 186      20.531  29.347 -11.961  1.00 24.95           O  
ATOM   1269  CB  SER A 186      19.013  27.193 -10.021  1.00 23.54           C  
ATOM   1270  OG  SER A 186      18.970  25.791  -9.788  1.00 29.09           O  
ATOM   1271  N   PHE A 187      20.270  30.061  -9.803  1.00 23.00           N  
ATOM   1272  CA  PHE A 187      20.205  31.485 -10.179  1.00 23.26           C  
ATOM   1273  C   PHE A 187      21.513  31.957 -10.792  1.00 30.26           C  
ATOM   1274  O   PHE A 187      21.485  32.745 -11.739  1.00 31.28           O  
ATOM   1275  CB  PHE A 187      19.833  32.370  -8.985  1.00 23.25           C  
ATOM   1276  CG  PHE A 187      18.460  32.141  -8.396  1.00 23.83           C  
ATOM   1277  CD1 PHE A 187      17.425  31.628  -9.170  1.00 26.79           C  
ATOM   1278  CD2 PHE A 187      18.194  32.461  -7.067  1.00 26.98           C  
ATOM   1279  CE1 PHE A 187      16.155  31.421  -8.622  1.00 27.89           C  
ATOM   1280  CE2 PHE A 187      16.922  32.257  -6.521  1.00 29.78           C  
ATOM   1281  CZ  PHE A 187      15.908  31.743  -7.303  1.00 28.02           C  
ATOM   1282  N   ALA A 188      22.647  31.456 -10.270  1.00 28.19           N  
ATOM   1283  CA  ALA A 188      23.999  31.831 -10.721  1.00 29.66           C  
ATOM   1284  C   ALA A 188      24.441  31.094 -11.977  1.00 36.30           C  
ATOM   1285  O   ALA A 188      25.503  31.410 -12.518  1.00 37.96           O  
ATOM   1286  CB  ALA A 188      24.996  31.582  -9.598  1.00 30.03           C  
ATOM   1287  N   GLY A 189      23.649  30.109 -12.415  1.00 32.80           N  
ATOM   1288  CA  GLY A 189      23.980  29.256 -13.554  1.00 33.05           C  
ATOM   1289  C   GLY A 189      25.268  28.483 -13.311  1.00 34.93           C  
ATOM   1290  O   GLY A 189      26.083  28.319 -14.227  1.00 35.25           O  
ATOM   1291  N   GLU A 190      25.473  28.014 -12.055  1.00 28.94           N  
ATOM   1292  CA  GLU A 190      26.678  27.267 -11.679  1.00 26.90           C  
ATOM   1293  C   GLU A 190      26.745  25.942 -12.406  1.00 30.17           C  
ATOM   1294  O   GLU A 190      25.735  25.410 -12.853  1.00 28.84           O  
ATOM   1295  CB  GLU A 190      26.724  27.007 -10.155  1.00 27.64           C  
ATOM   1296  CG  GLU A 190      27.020  28.252  -9.330  1.00 30.23           C  
ATOM   1297  CD  GLU A 190      27.209  28.032  -7.841  1.00 48.19           C  
ATOM   1298  OE1 GLU A 190      27.316  26.860  -7.408  1.00 33.27           O  
ATOM   1299  OE2 GLU A 190      27.266  29.044  -7.107  1.00 47.13           O1-
ATOM   1300  N   GLN A 191      27.947  25.410 -12.542  1.00 29.41           N  
ATOM   1301  CA  GLN A 191      28.130  24.100 -13.125  1.00 30.24           C  
ATOM   1302  C   GLN A 191      28.663  23.287 -11.953  1.00 32.61           C  
ATOM   1303  O   GLN A 191      29.769  23.559 -11.492  1.00 32.55           O  
ATOM   1304  CB  GLN A 191      29.140  24.143 -14.295  1.00 33.57           C  
ATOM   1305  CG  GLN A 191      29.215  22.840 -15.094  1.00 56.65           C  
ATOM   1306  CD  GLN A 191      28.040  22.684 -16.027  1.00 72.36           C  
ATOM   1307  NE2 GLN A 191      28.202  23.118 -17.265  1.00 66.80           N  
ATOM   1308  OE1 GLN A 191      26.977  22.190 -15.650  1.00 61.45           O  
ATOM   1309  N   PRO A 192      27.885  22.391 -11.332  1.00 27.39           N  
ATOM   1310  CA  PRO A 192      26.536  21.924 -11.684  1.00 25.40           C  
ATOM   1311  C   PRO A 192      25.407  22.716 -11.019  1.00 23.11           C  
ATOM   1312  O   PRO A 192      25.563  23.319  -9.947  1.00 22.06           O  
ATOM   1313  CB  PRO A 192      26.542  20.494 -11.128  1.00 28.30           C  
ATOM   1314  CG  PRO A 192      27.344  20.622  -9.857  1.00 33.60           C  
ATOM   1315  CD  PRO A 192      28.438  21.619 -10.192  1.00 29.57           C  
ATOM   1316  N   SER A 193      24.227  22.665 -11.653  1.00 20.20           N  
ATOM   1317  CA  SER A 193      23.018  23.260 -11.104  1.00 18.43           C  
ATOM   1318  C   SER A 193      21.822  22.655 -11.787  1.00 21.42           C  
ATOM   1319  O   SER A 193      21.929  22.162 -12.913  1.00 22.71           O  
ATOM   1320  CB  SER A 193      22.996  24.782 -11.249  1.00 20.61           C  
ATOM   1321  OG  SER A 193      23.074  25.193 -12.607  1.00 23.17           O  
ATOM   1322  N   VAL A 194      20.680  22.696 -11.122  1.00 18.08           N  
ATOM   1323  CA  VAL A 194      19.416  22.256 -11.720  1.00 17.37           C  
ATOM   1324  C   VAL A 194      18.959  23.458 -12.596  1.00 20.65           C  
ATOM   1325  O   VAL A 194      19.026  24.596 -12.131  1.00 18.88           O  
ATOM   1326  CB  VAL A 194      18.353  21.983 -10.612  1.00 19.73           C  
ATOM   1327  CG1 VAL A 194      16.999  21.618 -11.209  1.00 19.43           C  
ATOM   1328  CG2 VAL A 194      18.810  20.896  -9.624  1.00 19.33           C  
ATOM   1329  N   PRO A 195      18.453  23.245 -13.829  1.00 18.51           N  
ATOM   1330  CA  PRO A 195      17.974  24.394 -14.627  1.00 17.83           C  
ATOM   1331  C   PRO A 195      16.924  25.189 -13.847  1.00 19.34           C  
ATOM   1332  O   PRO A 195      16.097  24.587 -13.158  1.00 17.81           O  
ATOM   1333  CB  PRO A 195      17.350  23.735 -15.852  1.00 19.45           C  
ATOM   1334  CG  PRO A 195      18.067  22.412 -15.968  1.00 22.98           C  
ATOM   1335  CD  PRO A 195      18.333  21.966 -14.561  1.00 20.10           C  
ATOM   1336  N   GLU A 196      16.973  26.525 -13.921  1.00 18.55           N  
ATOM   1337  CA  GLU A 196      16.025  27.350 -13.174  1.00 18.02           C  
ATOM   1338  C   GLU A 196      14.560  26.949 -13.439  1.00 18.80           C  
ATOM   1339  O   GLU A 196      13.738  26.953 -12.525  1.00 18.26           O  
ATOM   1340  CB  GLU A 196      16.296  28.830 -13.499  1.00 20.50           C  
ATOM   1341  CG  GLU A 196      15.431  29.794 -12.728  1.00 27.77           C  
ATOM   1342  CD  GLU A 196      15.836  31.248 -12.894  1.00 44.12           C  
ATOM   1343  OE1 GLU A 196      17.016  31.510 -13.217  1.00 46.20           O  
ATOM   1344  OE2 GLU A 196      14.980  32.126 -12.649  1.00 49.37           O1-
ATOM   1345  N   ALA A 197      14.240  26.552 -14.686  1.00 16.75           N  
ATOM   1346  CA  ALA A 197      12.881  26.136 -15.036  1.00 18.16           C  
ATOM   1347  C   ALA A 197      12.456  24.774 -14.474  1.00 20.60           C  
ATOM   1348  O   ALA A 197      11.287  24.380 -14.604  1.00 21.90           O  
ATOM   1349  CB  ALA A 197      12.735  26.135 -16.546  1.00 19.94           C  
ATOM   1350  N   ARG A 198      13.403  24.041 -13.824  1.00 16.56           N  
ATOM   1351  CA  ARG A 198      13.103  22.722 -13.247  1.00 16.31           C  
ATOM   1352  C   ARG A 198      13.309  22.714 -11.728  1.00 17.76           C  
ATOM   1353  O   ARG A 198      12.984  21.725 -11.076  1.00 17.77           O  
ATOM   1354  CB  ARG A 198      14.091  21.679 -13.823  1.00 17.22           C  
ATOM   1355  CG  ARG A 198      13.837  21.355 -15.316  1.00 19.35           C  
ATOM   1356  CD  ARG A 198      12.500  20.607 -15.561  1.00 20.08           C  
ATOM   1357  NE  ARG A 198      12.302  19.480 -14.641  1.00 18.79           N  
ATOM   1358  CZ  ARG A 198      11.148  19.149 -14.070  1.00 26.24           C  
ATOM   1359  NH1 ARG A 198      10.024  19.780 -14.409  1.00 27.33           N1+
ATOM   1360  NH2 ARG A 198      11.099  18.160 -13.179  1.00 21.94           N  
ATOM   1361  N   VAL A 199      13.869  23.797 -11.173  1.00 15.65           N  
ATOM   1362  CA  VAL A 199      14.287  23.755  -9.758  1.00 15.95           C  
ATOM   1363  C   VAL A 199      13.063  23.685  -8.779  1.00 18.41           C  
ATOM   1364  O   VAL A 199      13.117  22.921  -7.790  1.00 17.51           O  
ATOM   1365  CB  VAL A 199      15.350  24.838  -9.412  1.00 20.54           C  
ATOM   1366  CG1 VAL A 199      14.768  26.231  -9.373  1.00 20.94           C  
ATOM   1367  CG2 VAL A 199      16.074  24.503  -8.099  1.00 20.84           C  
ATOM   1368  N   LEU A 200      11.949  24.374  -9.072  1.00 16.77           N  
ATOM   1369  CA  LEU A 200      10.820  24.278  -8.154  1.00 17.62           C  
ATOM   1370  C   LEU A 200      10.250  22.847  -8.066  1.00 17.97           C  
ATOM   1371  O   LEU A 200      10.084  22.330  -6.953  1.00 18.90           O  
ATOM   1372  CB  LEU A 200       9.732  25.306  -8.552  1.00 18.56           C  
ATOM   1373  CG  LEU A 200       8.603  25.513  -7.569  1.00 25.03           C  
ATOM   1374  CD1 LEU A 200       9.130  25.951  -6.195  1.00 24.47           C  
ATOM   1375  CD2 LEU A 200       7.636  26.558  -8.112  1.00 27.58           C  
ATOM   1376  N   ASP A 201      10.011  22.179  -9.222  1.00 16.64           N  
ATOM   1377  CA  ASP A 201       9.489  20.807  -9.220  1.00 16.73           C  
ATOM   1378  C   ASP A 201      10.460  19.871  -8.516  1.00 17.74           C  
ATOM   1379  O   ASP A 201      10.032  18.939  -7.827  1.00 17.24           O  
ATOM   1380  CB  ASP A 201       9.315  20.282 -10.654  1.00 20.01           C  
ATOM   1381  CG  ASP A 201       8.028  20.687 -11.347  1.00 28.61           C  
ATOM   1382  OD1 ASP A 201       7.158  21.315 -10.681  1.00 25.80           O  
ATOM   1383  OD2 ASP A 201       7.879  20.358 -12.552  1.00 28.65           O1-
ATOM   1384  N   THR A 202      11.784  20.099  -8.735  1.00 15.77           N  
ATOM   1385  CA  THR A 202      12.781  19.197  -8.124  1.00 14.73           C  
ATOM   1386  C   THR A 202      12.730  19.290  -6.606  1.00 15.31           C  
ATOM   1387  O   THR A 202      12.673  18.265  -5.908  1.00 16.44           O  
ATOM   1388  CB  THR A 202      14.188  19.559  -8.650  1.00 18.66           C  
ATOM   1389  CG2 THR A 202      15.290  18.629  -8.073  1.00 17.22           C  
ATOM   1390  OG1 THR A 202      14.194  19.479 -10.092  1.00 17.07           O  
ATOM   1391  N   LEU A 203      12.752  20.527  -6.090  1.00 14.40           N  
ATOM   1392  CA  LEU A 203      12.720  20.703  -4.617  1.00 13.73           C  
ATOM   1393  C   LEU A 203      11.406  20.221  -3.999  1.00 16.73           C  
ATOM   1394  O   LEU A 203      11.410  19.515  -2.977  1.00 16.72           O  
ATOM   1395  CB  LEU A 203      12.983  22.177  -4.248  1.00 13.97           C  
ATOM   1396  CG  LEU A 203      14.366  22.708  -4.722  1.00 17.04           C  
ATOM   1397  CD1 LEU A 203      14.477  24.208  -4.470  1.00 16.59           C  
ATOM   1398  CD2 LEU A 203      15.514  21.977  -4.005  1.00 16.73           C  
ATOM   1399  N   VAL A 204      10.254  20.553  -4.636  1.00 15.49           N  
ATOM   1400  CA  VAL A 204       8.971  20.115  -4.072  1.00 15.54           C  
ATOM   1401  C   VAL A 204       8.912  18.583  -3.958  1.00 17.26           C  
ATOM   1402  O   VAL A 204       8.451  18.076  -2.930  1.00 18.06           O  
ATOM   1403  CB  VAL A 204       7.798  20.694  -4.899  1.00 18.26           C  
ATOM   1404  CG1 VAL A 204       6.466  20.079  -4.469  1.00 18.07           C  
ATOM   1405  CG2 VAL A 204       7.764  22.212  -4.803  1.00 18.29           C  
ATOM   1406  N   HIS A 205       9.370  17.852  -4.999  1.00 15.31           N  
ATOM   1407  CA  HIS A 205       9.365  16.385  -4.953  1.00 15.95           C  
ATOM   1408  C   HIS A 205      10.154  15.905  -3.718  1.00 18.15           C  
ATOM   1409  O   HIS A 205       9.678  15.041  -2.992  1.00 18.01           O  
ATOM   1410  CB  HIS A 205      10.012  15.812  -6.222  1.00 15.95           C  
ATOM   1411  CG  HIS A 205      10.289  14.335  -6.117  1.00 18.24           C  
ATOM   1412  CD2 HIS A 205      11.413  13.689  -5.719  1.00 19.36           C  
ATOM   1413  ND1 HIS A 205       9.327  13.386  -6.464  1.00 20.00           N  
ATOM   1414  CE1 HIS A 205       9.888  12.203  -6.247  1.00 19.40           C  
ATOM   1415  NE2 HIS A 205      11.143  12.328  -5.791  1.00 18.89           N  
ATOM   1416  N   ILE A 206      11.365  16.440  -3.510  1.00 14.55           N  
ATOM   1417  CA  ILE A 206      12.201  16.000  -2.389  1.00 14.54           C  
ATOM   1418  C   ILE A 206      11.568  16.344  -1.052  1.00 17.22           C  
ATOM   1419  O   ILE A 206      11.603  15.502  -0.146  1.00 17.53           O  
ATOM   1420  CB  ILE A 206      13.630  16.570  -2.550  1.00 15.51           C  
ATOM   1421  CG1 ILE A 206      14.274  16.062  -3.864  1.00 14.66           C  
ATOM   1422  CG2 ILE A 206      14.516  16.184  -1.339  1.00 17.29           C  
ATOM   1423  CD1 ILE A 206      15.529  16.807  -4.277  1.00 17.65           C  
ATOM   1424  N   TRP A 207      10.962  17.541  -0.929  1.00 15.94           N  
ATOM   1425  CA  TRP A 207      10.275  17.915   0.321  1.00 16.38           C  
ATOM   1426  C   TRP A 207       9.088  16.965   0.585  1.00 18.81           C  
ATOM   1427  O   TRP A 207       8.984  16.396   1.674  1.00 16.85           O  
ATOM   1428  CB  TRP A 207       9.779  19.379   0.230  1.00 15.35           C  
ATOM   1429  CG  TRP A 207      10.833  20.401   0.520  1.00 15.64           C  
ATOM   1430  CD1 TRP A 207      12.014  20.593  -0.150  1.00 17.55           C  
ATOM   1431  CD2 TRP A 207      10.791  21.390   1.552  1.00 15.11           C  
ATOM   1432  CE2 TRP A 207      11.985  22.152   1.463  1.00 17.50           C  
ATOM   1433  CE3 TRP A 207       9.881  21.673   2.595  1.00 15.90           C  
ATOM   1434  NE1 TRP A 207      12.702  21.664   0.399  1.00 16.83           N  
ATOM   1435  CZ2 TRP A 207      12.286  23.194   2.357  1.00 16.57           C  
ATOM   1436  CZ3 TRP A 207      10.178  22.719   3.463  1.00 17.17           C  
ATOM   1437  CH2 TRP A 207      11.399  23.417   3.391  1.00 17.28           C  
ATOM   1438  N   VAL A 208       8.207  16.765  -0.408  1.00 16.60           N  
ATOM   1439  CA  VAL A 208       7.015  15.934  -0.163  1.00 17.23           C  
ATOM   1440  C   VAL A 208       7.367  14.479   0.134  1.00 19.19           C  
ATOM   1441  O   VAL A 208       6.820  13.893   1.079  1.00 18.67           O  
ATOM   1442  CB  VAL A 208       6.009  16.080  -1.330  1.00 22.60           C  
ATOM   1443  CG1 VAL A 208       4.861  15.088  -1.193  1.00 25.10           C  
ATOM   1444  CG2 VAL A 208       5.490  17.515  -1.385  1.00 22.34           C  
ATOM   1445  N   THR A 209       8.291  13.897  -0.638  1.00 17.14           N  
ATOM   1446  CA  THR A 209       8.626  12.488  -0.387  1.00 17.12           C  
ATOM   1447  C   THR A 209       9.304  12.322   0.978  1.00 19.34           C  
ATOM   1448  O   THR A 209       9.013  11.348   1.679  1.00 20.03           O  
ATOM   1449  CB  THR A 209       9.496  11.896  -1.501  1.00 20.33           C  
ATOM   1450  CG2 THR A 209       8.726  11.714  -2.822  1.00 21.18           C  
ATOM   1451  OG1 THR A 209      10.675  12.695  -1.668  1.00 18.00           O  
ATOM   1452  N   SER A 210      10.208  13.250   1.365  1.00 16.03           N  
ATOM   1453  CA  SER A 210      10.884  13.075   2.656  1.00 16.38           C  
ATOM   1454  C   SER A 210      10.003  13.391   3.857  1.00 18.52           C  
ATOM   1455  O   SER A 210      10.219  12.839   4.940  1.00 18.18           O  
ATOM   1456  CB  SER A 210      12.188  13.867   2.715  1.00 19.06           C  
ATOM   1457  OG  SER A 210      11.934  15.258   2.699  1.00 19.38           O  
ATOM   1458  N   ILE A 211       9.001  14.271   3.682  1.00 16.50           N  
ATOM   1459  CA  ILE A 211       8.113  14.608   4.799  1.00 16.69           C  
ATOM   1460  C   ILE A 211       7.011  13.561   4.994  1.00 21.97           C  
ATOM   1461  O   ILE A 211       6.635  13.268   6.144  1.00 21.14           O  
ATOM   1462  CB  ILE A 211       7.537  16.044   4.597  1.00 17.93           C  
ATOM   1463  CG1 ILE A 211       8.669  17.089   4.738  1.00 17.84           C  
ATOM   1464  CG2 ILE A 211       6.340  16.323   5.556  1.00 18.29           C  
ATOM   1465  CD1 ILE A 211       8.287  18.525   4.323  1.00 19.54           C  
ATOM   1466  N   TYR A 212       6.454  13.052   3.893  1.00 19.81           N  
ATOM   1467  CA  TYR A 212       5.308  12.125   3.972  1.00 20.92           C  
ATOM   1468  C   TYR A 212       5.671  10.668   3.791  1.00 25.76           C  
ATOM   1469  O   TYR A 212       4.817   9.808   4.036  1.00 25.88           O  
ATOM   1470  CB  TYR A 212       4.199  12.543   2.966  1.00 21.34           C  
ATOM   1471  CG  TYR A 212       3.646  13.911   3.261  1.00 20.93           C  
ATOM   1472  CD1 TYR A 212       2.715  14.108   4.284  1.00 21.96           C  
ATOM   1473  CD2 TYR A 212       4.089  15.028   2.558  1.00 20.78           C  
ATOM   1474  CE1 TYR A 212       2.251  15.382   4.600  1.00 21.30           C  
ATOM   1475  CE2 TYR A 212       3.651  16.304   2.881  1.00 22.14           C  
ATOM   1476  CZ  TYR A 212       2.712  16.478   3.883  1.00 21.20           C  
ATOM   1477  OH  TYR A 212       2.319  17.753   4.179  1.00 24.55           O  
ATOM   1478  N   GLY A 213       6.906  10.402   3.354  1.00 23.17           N  
ATOM   1479  CA  GLY A 213       7.398   9.068   3.039  1.00 23.73           C  
ATOM   1480  C   GLY A 213       7.835   8.246   4.233  1.00 30.02           C  
ATOM   1481  O   GLY A 213       8.396   8.783   5.193  1.00 27.85           O  
ATOM   1482  N   GLU A 214       7.576   6.920   4.167  1.00 30.84           N  
ATOM   1483  CA  GLU A 214       7.952   5.993   5.247  1.00 62.56           C  
ATOM   1484  C   GLU A 214       8.939   4.928   4.788  1.00 89.45           C  
ATOM   1485  O   GLU A 214       9.878   5.238   4.064  1.00 57.58           O  
ATOM   1486  CB  GLU A 214       6.715   5.373   5.929  1.00 64.00           C  
ATOM   1487  CG  GLU A 214       5.925   4.381   5.091  1.00 74.76           C  
TER   
HETATM 1488  N   5T0 A 301      14.602  28.679   1.668  1.00 24.87           N  
HETATM 1489  C   5T0 A 301      15.014  29.071   3.019  1.00 26.87           C  
HETATM 1490  O   5T0 A 301      13.205  27.627   0.243  1.00 25.82           O  
HETATM 1491  C1  5T0 A 301      16.359  29.745   2.815  1.00 28.65           C  
HETATM 1492  N1  5T0 A 301       7.270  26.965   3.762  1.00 34.01           N  
HETATM 1493  C2  5T0 A 301      16.608  29.907   1.324  1.00 29.44           C  
HETATM 1494  N2  5T0 A 301       1.317  27.486   6.078  1.00 52.15           N  
HETATM 1495  C3  5T0 A 301      15.537  29.102   0.617  1.00 24.56           C  
HETATM 1496  C4  5T0 A 301      13.460  28.016   1.394  1.00 27.08           C  
HETATM 1497  C5  5T0 A 301      12.468  27.805   2.527  1.00 28.43           C  
HETATM 1498  C6  5T0 A 301      11.160  27.176   2.054  1.00 28.84           C  
HETATM 1499  C7  5T0 A 301      10.116  26.867   3.124  1.00 27.83           C  
HETATM 1500  C8  5T0 A 301       9.108  26.048   2.328  1.00 29.56           C  
HETATM 1501  C9  5T0 A 301       7.726  25.827   2.942  1.00 31.67           C  
HETATM 1502  C10 5T0 A 301       8.212  27.821   4.509  1.00 30.93           C  
HETATM 1503  C11 5T0 A 301       9.436  28.142   3.650  1.00 30.90           C  
HETATM 1504  C12 5T0 A 301       5.874  27.118   3.945  1.00 37.56           C  
HETATM 1505  C13 5T0 A 301       5.279  28.382   4.000  1.00 40.41           C  
HETATM 1506  C14 5T0 A 301       3.911  28.534   4.246  1.00 44.66           C  
HETATM 1507  C15 5T0 A 301       3.113  27.401   4.434  1.00 45.98           C  
HETATM 1508  C16 5T0 A 301       3.690  26.125   4.387  1.00 43.65           C  
HETATM 1509  C17 5T0 A 301       5.061  25.988   4.143  1.00 41.16           C  
HETATM 1510  C18 5T0 A 301       1.627  27.560   4.665  1.00 48.82           C  
HETATM 1511  C19 5T0 A 301       0.922  26.220   6.675  1.00 54.34           C  
HETATM 1512  O   HOH A 401       7.013  30.953  -9.929  1.00 23.47           O  
HETATM 1513  O   HOH A 402      10.060  20.343  16.137  1.00 31.12           O  
HETATM 1514  O   HOH A 403      17.403  13.578  11.746  1.00 20.69           O  
HETATM 1515  O   HOH A 404       7.409  13.373   8.702  1.00 20.46           O  
HETATM 1516  O   HOH A 405      19.732  41.929  -7.504  1.00 28.43           O  
HETATM 1517  O   HOH A 406      27.353  24.043  -8.078  1.00 31.06           O  
HETATM 1518  O   HOH A 407      24.607  21.445 -14.623  1.00 47.22           O  
HETATM 1519  O   HOH A 408      34.354  53.273 -13.145  1.00 54.02           O  
HETATM 1520  O   HOH A 409      33.935  55.060   6.513  1.00 55.17           O  
HETATM 1521  O   HOH A 410       8.500  38.730  -3.178  1.00 51.21           O  
HETATM 1522  O   HOH A 411      -0.933  27.078  -1.332  1.00 30.94           O  
HETATM 1523  O   HOH A 412       2.218   9.279   4.622  1.00 45.84           O  
HETATM 1524  O   HOH A 413       7.377  22.774  16.297  1.00 65.92           O  
HETATM 1525  O   HOH A 414      35.646  48.933   1.560  1.00 53.21           O  
HETATM 1526  O   HOH A 415      26.851  19.472 -15.657  1.00 50.67           O  
HETATM 1527  O   HOH A 416       9.056  11.022   6.618  1.00 20.45           O  
HETATM 1528  O   HOH A 417       4.566  21.146 -11.501  1.00 48.74           O  
HETATM 1529  O   HOH A 418       1.570  25.941  -5.727  1.00 29.61           O  
HETATM 1530  O   HOH A 419      29.204  43.854   5.859  1.00 52.93           O  
HETATM 1531  O   HOH A 420       9.458  24.814  15.415  1.00 25.09           O  
HETATM 1532  O   HOH A 421       1.500  10.924  12.453  1.00 45.02           O  
HETATM 1533  O   HOH A 422      18.046  49.085  -9.059  1.00 52.61           O  
HETATM 1534  O   HOH A 423      22.018  20.490 -15.070  1.00 45.14           O  
HETATM 1535  O   HOH A 424      -5.565  31.581   9.136  1.00 56.54           O  
HETATM 1536  O   HOH A 425      26.294  62.001 -11.040  1.00 44.38           O  
HETATM 1537  O   HOH A 426      25.296  32.615   7.897  1.00 40.16           O  
HETATM 1538  O   HOH A 427      35.533  53.175   1.523  1.00 45.64           O  
HETATM 1539  O   HOH A 428      20.088  61.576  -5.543  1.00 58.68           O  
HETATM 1540  O   HOH A 429      36.285  54.538  -9.699  1.00 57.64           O  
HETATM 1541  O   HOH A 430      23.577  41.461  10.969  1.00 45.70           O  
HETATM 1542  O   HOH A 431       9.123  26.050 -14.557  1.00 34.39           O  
HETATM 1543  O   HOH A 432      21.963  56.027   6.215  1.00 59.61           O  
HETATM 1544  O   HOH A 433      33.056  41.882   3.622  1.00 48.35           O  
HETATM 1545  O   HOH A 434       3.037  20.363  17.114  1.00 67.49           O  
HETATM 1546  O   HOH A 435      15.832  33.778  14.324  1.00 34.44           O  
HETATM 1547  O   HOH A 436      15.853  45.818  -4.136  1.00 48.82           O  
HETATM 1548  O   HOH A 437      14.599  45.843   5.549  1.00 60.59           O  
HETATM 1549  O   HOH A 438      24.648  28.207  -0.356  1.00 28.55           O  
HETATM 1550  O   HOH A 439       4.314  16.517  16.257  1.00 52.37           O  
HETATM 1551  O   HOH A 440       1.317  27.390   1.385  1.00 42.96           O  
HETATM 1552  O   HOH A 441       7.366  18.295  -8.157  1.00 23.27           O  
HETATM 1553  O   HOH A 442      31.266  57.791   7.204  1.00 46.63           O  
HETATM 1554  O   HOH A 443      -1.855  29.757   3.481  1.00 41.22           O  
HETATM 1555  O   HOH A 444      28.500  43.264   3.224  1.00 38.82           O  
HETATM 1556  O   HOH A 445      11.363  25.995 -11.447  1.00 19.07           O  
HETATM 1557  O   HOH A 446      19.287  20.725  12.667  1.00 37.77           O  
HETATM 1558  O   HOH A 447      19.154  23.967  12.727  1.00 32.22           O  
HETATM 1559  O   HOH A 448      29.925  40.344  -2.326  1.00 35.11           O  
HETATM 1560  O   HOH A 449       3.369  22.551  15.303  1.00 36.87           O  
HETATM 1561  O   HOH A 450      -1.110  13.186   3.647  1.00 49.60           O  
HETATM 1562  O   HOH A 451      20.873  23.954  -8.624  1.00 23.70           O  
HETATM 1563  O   HOH A 452      15.529  27.071  14.132  1.00 23.19           O  
HETATM 1564  O   HOH A 453      18.012  14.027  17.710  1.00 27.00           O  
HETATM 1565  O   HOH A 454       4.247   7.602  12.559  1.00 35.75           O  
HETATM 1566  O   HOH A 455      28.412  54.555 -11.745  1.00 36.43           O  
HETATM 1567  O   HOH A 456       9.883  30.867  13.141  1.00 30.61           O  
HETATM 1568  O   HOH A 457      23.164  32.895  -6.631  1.00 31.58           O  
HETATM 1569  O   HOH A 458       8.514  17.111 -12.673  1.00 30.40           O  
HETATM 1570  O   HOH A 459      18.499  27.863 -15.903  1.00 43.08           O  
HETATM 1571  O   HOH A 460      34.440  44.516  -1.320  1.00 62.99           O  
HETATM 1572  O   HOH A 461      -1.127  26.993   2.910  1.00 53.07           O  
HETATM 1573  O   HOH A 462      26.391  65.560  -2.792  1.00 28.49           O  
HETATM 1574  O   HOH A 463       6.957  40.875   0.712  1.00 37.55           O  
HETATM 1575  O   HOH A 464      12.025  44.811   2.412  1.00 42.21           O  
HETATM 1576  O   HOH A 465       7.458  13.885  -8.577  1.00 46.63           O  
HETATM 1577  O   HOH A 466      10.242  40.492   8.162  1.00 43.18           O  
HETATM 1578  O   HOH A 467       5.330  24.865 -10.181  1.00 42.30           O  
HETATM 1579  O   HOH A 468      33.459  41.170  -4.551  1.00 46.41           O  
HETATM 1580  O   HOH A 469      29.029  64.350   4.323  1.00 21.59           O  
HETATM 1581  O   HOH A 470      22.268  65.101  -5.038  1.00 59.76           O  
HETATM 1582  O   HOH A 471      21.284  27.072 -13.883  1.00 54.79           O  
HETATM 1583  O   HOH A 472      16.256  42.621   9.659  1.00 45.26           O  
HETATM 1584  O   HOH A 473      10.268  15.541  15.863  1.00 32.39           O  
HETATM 1585  O   HOH A 474       3.508  40.045   6.207  1.00 40.63           O  
HETATM 1586  O   HOH A 475      33.208  63.362  -4.837  1.00 39.19           O  
HETATM 1587  O   HOH A 476      10.065  23.520 -11.815  1.00 20.13           O  
HETATM 1588  O   HOH A 477      26.699  39.988  -8.264  1.00 60.66           O  
HETATM 1589  O   HOH A 478       1.494  21.534  -6.307  1.00 39.16           O  
HETATM 1590  O   HOH A 479      22.178  34.739  -8.357  1.00 31.05           O  
HETATM 1591  O   HOH A 480      29.921  52.603 -12.930  1.00 55.91           O  
HETATM 1592  O   HOH A 481      23.069  65.646  -8.897  1.00 60.02           O  
HETATM 1593  O   HOH A 482      15.824  27.326 -17.036  1.00 25.17           O  
HETATM 1594  O   HOH A 483       8.965   7.024  15.511  1.00 49.56           O  
HETATM 1595  O   HOH A 484      -2.124  19.786  13.631  1.00 47.65           O  
HETATM 1596  O   HOH A 485       8.054  37.940  -8.426  1.00 53.36           O  
HETATM 1597  O   HOH A 486      -1.296  28.542   7.615  1.00 55.80           O  
HETATM 1598  O   HOH A 487      21.736  23.855 -15.337  1.00 34.67           O  
HETATM 1599  O   HOH A 488      -0.917  20.604  16.121  1.00 54.01           O  
HETATM 1600  O   HOH A 489      36.979  40.158   6.727  1.00 57.98           O  
HETATM 1601  O   HOH A 490      -1.125  16.440  -2.491  1.00 45.15           O  
HETATM 1602  O   HOH A 491      17.369  39.324 -10.740  1.00 33.28           O  
HETATM 1603  O   HOH A 492       7.400  14.422  15.560  1.00 49.74           O  
HETATM 1604  O   HOH A 493      37.031  54.093  -4.343  1.00 55.97           O  
HETATM 1605  O   HOH A 494       5.700   5.794   2.119  1.00 42.74           O  
HETATM 1606  O   HOH A 495      30.213  27.273 -11.894  1.00 51.10           O  
HETATM 1607  O   HOH A 496      18.387  20.347  15.040  1.00 33.44           O  
HETATM 1608  O   HOH A 497      -1.531  38.989   5.776  1.00 53.40           O  
HETATM 1609  O   HOH A 498      33.093  41.279   9.463  1.00 56.66           O  
HETATM 1610  O   HOH A 499      35.882  50.630 -10.121  1.00 54.75           O  
HETATM 1611  O   HOH A 500       6.355  13.910  -6.133  1.00 47.56           O  
HETATM 1612  O   HOH A 501      24.320  52.914   7.105  1.00 65.05           O  
HETATM 1613  O   HOH A 502      -0.724  19.656  -6.034  1.00 60.51           O  
HETATM 1614  O   HOH A 503      19.626  41.191 -10.191  1.00 41.78           O  
HETATM 1615  O   HOH A 504      34.084  51.039   0.646  1.00 40.70           O  
HETATM 1616  O   HOH A 505      22.553  58.988   7.568  1.00 61.85           O  
HETATM 1617  O   HOH A 506      30.363  23.811  -8.448  1.00 48.21           O  
HETATM 1618  O   HOH A 507      -1.809  11.467  15.410  1.00 74.59           O  
HETATM 1619  O   HOH A 508      36.908  49.050  -7.212  1.00 58.08           O  
HETATM 1620  O   HOH A 509      -3.335  16.311  -0.079  1.00 50.56           O  
HETATM 1621  O   HOH A 510       6.098  16.679  -6.302  1.00 30.58           O  
HETATM 1622  O   HOH A 511      11.399  17.969  16.184  1.00 42.73           O  
HETATM 1623  O   HOH A 512      -3.660  29.560   1.294  1.00 72.95           O  
HETATM 1624  O   HOH A 513      14.565   8.845  13.583  1.00 47.39           O  
HETATM 1625  O   HOH A 514      27.581  56.374   7.660  1.00 47.47           O  
HETATM 1626  O   HOH A 515      -4.557  12.252  14.741  1.00 60.66           O  
HETATM 1627  O   HOH A 516       8.215  23.173 -14.075  1.00 53.43           O  
HETATM 1628  O   HOH A 517      22.400  54.023 -11.385  1.00 55.79           O  
HETATM 1629  O   HOH A 518       7.241  38.825   9.291  1.00 61.13           O  
HETATM 1630  O   HOH A 519      -3.472  22.345  -5.800  1.00 57.17           O  
HETATM 1631  O   HOH A 520      12.322  51.809   1.865  1.00 61.52           O  
HETATM 1632  O   HOH A 521      35.976  51.915  -3.076  1.00 81.03           O  
HETATM 1633  O   HOH A 522       1.163  25.129  -8.446  1.00 72.57           O  
HETATM 1634  O   HOH A 523      12.746  33.522 -10.573  1.00 50.09           O  
HETATM 1635  O   HOH A 524      13.179   7.599  11.199  1.00 48.85           O  
HETATM 1636  O   HOH A 525      17.349  48.964  -4.400  1.00 55.83           O  
HETATM 1637  O   HOH A 526       4.203  40.384   1.513  1.00 50.34           O  
HETATM 1638  O   HOH A 527       6.876  40.640  -2.136  1.00 56.45           O  
HETATM 1639  O   HOH A 528       4.919  32.538  11.794  1.00 61.56           O  
HETATM 1640  O   HOH A 529      29.229  46.297   7.088  1.00 63.23           O  
HETATM 1641  O   HOH A 530      11.225  22.823 -17.756  1.00 33.50           O  
HETATM 1642  O   HOH A 531      -4.770  14.873   3.850  1.00 57.01           O  
HETATM 1643  O   HOH A 532       5.123  10.422  -0.296  1.00 59.38           O  
HETATM 1644  O   HOH A 533       1.088   8.643   8.593  1.00 50.58           O  
HETATM 1645  O   HOH A 534       7.669  33.387   8.421  1.00 70.92           O  
HETATM 1646  O   HOH A 535       9.030  39.067  -6.147  1.00 53.86           O  
HETATM 1647  O   HOH A 536       7.641  28.967  13.997  1.00 44.02           O  
HETATM 1648  O   HOH A 537      -9.292  24.750  -1.433  1.00 69.00           O  
HETATM 1649  O   HOH A 538      22.029  65.148   0.138  1.00 66.55           O  
HETATM 1650  O   HOH A 539      19.666  47.781   7.042  1.00 55.73           O  
HETATM 1651  O   HOH A 540      16.471  43.974  -9.891  1.00 59.05           O  
HETATM 1652  O   HOH A 541       7.497  24.753 -11.965  1.00 57.27           O  
HETATM 1653  O   HOH A 542      29.983  39.629  -6.020  1.00 54.13           O  
HETATM 1654  O   HOH A 543      31.449  67.835  -3.397  1.00 29.28           O  
HETATM 1655  O   HOH A 544      29.201  39.551 -11.990  1.00 63.17           O  
HETATM 1656  O   HOH A 545      18.068  26.617  13.386  1.00 34.94           O  
HETATM 1657  O   HOH A 546      11.168  13.072  16.610  1.00 38.38           O  
HETATM 1658  O   HOH A 547      11.097  29.392 -14.219  1.00 49.06           O  
HETATM 1659  O   HOH A 548       2.790  24.012 -10.605  1.00 37.80           O  
HETATM 1660  O   HOH A 549       5.392  36.768 -11.035  1.00 44.75           O  
HETATM 1661  O   HOH A 550       2.142  25.663  12.285  1.00 54.85           O  
HETATM 1662  O   HOH A 551       7.621  32.307  11.566  1.00 68.35           O  
HETATM 1663  O   HOH A 552      14.518  30.082 -16.812  1.00 48.37           O  
HETATM 1664  O   HOH A 553      13.686  37.620  12.161  1.00 69.35           O  
HETATM 1665  O   HOH A 554       8.638  27.099  16.741  1.00 45.08           O  
HETATM 1666  O   HOH A 555       7.050  16.833 -10.435  1.00 38.34           O  
HETATM 1667  O   HOH A 556      25.486  32.529  -5.247  1.00 52.39           O  
HETATM 1668  O   HOH A 557      -0.499  23.340   7.780  1.00 65.39           O  
HETATM 1669  O   HOH A 558      25.471  30.519  -2.679  1.00 48.14           O  
HETATM 1670  O   HOH A 559       9.582  27.691 -12.493  1.00 34.01           O  
HETATM 1671  O   HOH A 560      -2.518  26.636   9.751  1.00 66.89           O  
HETATM 1672  O   HOH A 561      -3.076  21.157  11.334  1.00 60.97           O  
HETATM 1673  O   HOH A 562      33.453  65.996  -3.396  1.00 42.92           O  
HETATM 1674  O   HOH A 563      31.720  41.068  -0.445  1.00 38.64           O  
HETATM 1675  O   HOH A 564      30.947  42.519   1.736  1.00 41.14           O  
HETATM 1676  O   HOH A 565      14.014  35.924  14.409  1.00 52.15           O  
HETATM 1677  O   HOH A 566       5.411  35.508  -4.633  1.00 51.33           O  
HETATM 1678  O   HOH A 567      35.920  63.044  -4.897  1.00 60.55           O  
HETATM 1679  O   HOH A 568       7.280   5.490   9.153  1.00 51.85           O  
HETATM 1680  O   HOH A 569      30.430  67.436  -6.203  1.00 42.20           O  
HETATM 1681  O   HOH A 570       4.986  28.404  14.174  1.00 56.00           O  
CONECT 1488 1489 1495 1496
CONECT 1489 1488 1491
CONECT 1490 1496
CONECT 1491 1489 1493
CONECT 1492 1504 1501 1502
CONECT 1493 1491 1495
CONECT 1494 1511 1510
CONECT 1495 1493 1488
CONECT 1496 1488 1490 1497
CONECT 1497 1496 1498
CONECT 1498 1497 1499
CONECT 1499 1498 1500 1503
CONECT 1500 1499 1501
CONECT 1501 1500 1492
CONECT 1502 1492 1503
CONECT 1503 1502 1499
CONECT 1504 1492 1505 1509
CONECT 1505 1504 1506
CONECT 1506 1505 1507
CONECT 1507 1506 1508 1510
CONECT 1508 1507 1509
CONECT 1509 1504 1508
CONECT 1510 1507 1494
CONECT 1511 1494
END
