# Supplementary material for: Solvent-Site Prediction for Fragment Docking and Its Implication on Fragment-Based Drug Discovery
Source: J Chem Inf Model. 2025 Nov 24;65(23):12959–77. doi: 10.1021/acs.jcim.5c02352 (PMC12690578; doi:10.1021/acs.jcim.5c02352)
Supplement: Supplementary file 3 [file ci5c02352_si_003.zip › Frag2Lead_dataset/2016-21/frag.sdf]

frag.A
 OpenBabel12052212393D

 15 16  0  0  0  0  0  0  0  0999 V2000
   32.9790   59.6850   14.4040 C   0  0  0  0  0  0  0  0  0  0  0  0
   31.4820   63.8330   13.2170 C   0  0  0  0  0  0  0  0  0  0  0  0
   33.6530   63.4530   12.2180 C   0  0  0  0  0  0  0  0  0  0  0  0
   31.6400   65.2000   13.0350 C   0  0  0  0  0  0  0  0  0  0  0  0
   33.8000   64.8180   12.0240 C   0  0  0  0  0  0  0  0  0  0  0  0
   33.4540   69.9220   12.1700 C   0  0  0  0  0  0  0  0  0  0  0  0
   33.8460   68.9800   11.0270 C   0  0  0  0  0  0  0  0  0  0  0  0
   32.2200   69.3060   12.8220 C   0  0  0  0  0  0  0  0  0  0  0  0
   34.1710   67.5830   11.5580 C   0  0  0  0  0  0  0  0  0  0  0  0
   32.5380   67.9220   13.3530 C   0  0  0  0  0  0  0  0  0  0  0  0
   32.3320   61.4840   13.0260 C   0  0  0  0  0  0  0  0  0  0  0  0
   32.4920   62.9730   12.8100 C   0  0  0  0  0  0  0  0  0  0  0  0
   32.7710   65.6800   12.3780 C   0  0  0  0  0  0  0  0  0  0  0  0
   33.1630   61.1210   14.1790 N   0  3  0  0  0  0  0  0  0  0  0  0
   32.9890   67.0370   12.2520 N   0  0  0  0  0  0  0  0  0  0  0  0
  1 14  1  0  0  0  0
  2  4  2  0  0  0  0
  2 12  1  0  0  0  0
  3  5  1  0  0  0  0
  3 12  2  0  0  0  0
  4 13  1  0  0  0  0
  5 13  2  0  0  0  0
  6  7  1  0  0  0  0
  6  8  1  0  0  0  0
  7  9  1  0  0  0  0
  8 10  1  0  0  0  0
  9 15  1  0  0  0  0
 10 15  1  0  0  0  0
 11 12  1  0  0  0  0
 11 14  1  0  0  0  0
 13 15  1  0  0  0  0
M  CHG  1  14   1
M  END
$$$$
