# Supplementary material for: Solvent-Site Prediction for Fragment Docking and Its Implication on Fragment-Based Drug Discovery
Source: J Chem Inf Model. 2025 Nov 24;65(23):12959–77. doi: 10.1021/acs.jcim.5c02352 (PMC12690578; doi:10.1021/acs.jcim.5c02352)
Supplement: Supplementary file 3 [file ci5c02352_si_003.zip › Frag2Lead_dataset/2016-21/lead.sdf]

lead.A
 OpenBabel12052212393D

 24 26  0  0  0  0  0  0  0  0999 V2000
   31.6960   74.3970   10.0760 N   0  0  0  0  0  0  0  0  0  0  0  0
   31.3040   74.8090   11.4270 C   0  0  0  0  0  0  0  0  0  0  0  0
   32.7480   73.0000    8.6510 O   0  0  0  0  0  0  0  0  0  0  0  0
   30.6300   76.1540   11.2220 C   0  0  0  0  0  0  0  0  0  0  0  0
   33.4100   67.0650   12.1700 N   0  0  0  0  0  0  0  0  0  0  0  0
   30.4680   76.4030    9.7320 C   0  0  0  0  0  0  0  0  0  0  0  0
   32.8890   61.1120   14.4860 N   0  3  0  0  0  0  0  0  0  0  0  0
   31.2730   75.3320    9.0240 C   0  0  0  0  0  0  0  0  0  0  0  0
   32.3590   73.2550    9.8020 C   0  0  0  0  0  0  0  0  0  0  0  0
   32.5700   72.2630   10.9340 C   0  0  0  0  0  0  0  0  0  0  0  0
   33.1990   70.9550   10.4620 C   0  0  0  0  0  0  0  0  0  0  0  0
   33.5080   69.9110   11.5310 C   0  0  0  0  0  0  0  0  0  0  0  0
   34.3270   68.9030   10.7360 C   0  0  0  0  0  0  0  0  0  0  0  0
   34.5480   67.5210   11.3500 C   0  0  0  0  0  0  0  0  0  0  0  0
   32.5540   68.0070   12.9170 C   0  0  0  0  0  0  0  0  0  0  0  0
   32.2330   69.2310   12.0580 C   0  0  0  0  0  0  0  0  0  0  0  0
   33.2570   65.6690   12.3520 C   0  0  0  0  0  0  0  0  0  0  0  0
   31.9930   65.0740   12.4080 C   0  0  0  0  0  0  0  0  0  0  0  0
   31.8410   63.7060   12.6530 C   0  0  0  0  0  0  0  0  0  0  0  0
   32.9740   62.9080   12.8420 C   0  0  0  0  0  0  0  0  0  0  0  0
   34.2500   63.4850   12.7950 C   0  0  0  0  0  0  0  0  0  0  0  0
   34.3870   64.8560   12.5510 C   0  0  0  0  0  0  0  0  0  0  0  0
   32.8150   61.4220   13.0730 C   0  0  0  0  0  0  0  0  0  0  0  0
   34.1550   60.7170   15.0830 C   0  0  0  0  0  0  0  0  0  0  0  0
  1  2  1  0  0  0  0
  1  8  1  0  0  0  0
  1  9  1  0  0  0  0
  2  4  1  0  0  0  0
  3  9  2  0  0  0  0
  4  6  1  0  0  0  0
  5 14  1  0  0  0  0
  5 15  1  0  0  0  0
  5 17  1  0  0  0  0
  6  8  1  0  0  0  0
  7 23  1  0  0  0  0
  7 24  1  0  0  0  0
  9 10  1  0  0  0  0
 10 11  1  0  0  0  0
 11 12  1  0  0  0  0
 12 13  1  0  0  0  0
 12 16  1  0  0  0  0
 13 14  1  0  0  0  0
 15 16  1  0  0  0  0
 17 18  2  0  0  0  0
 17 22  1  0  0  0  0
 18 19  1  0  0  0  0
 19 20  2  0  0  0  0
 20 21  1  0  0  0  0
 20 23  1  0  0  0  0
 21 22  2  0  0  0  0
M  CHG  1   7   1
M  END
$$$$
