# Supplementary material for: Solvent-Site Prediction for Fragment Docking and Its Implication on Fragment-Based Drug Discovery
Source: J Chem Inf Model. 2025 Nov 24;65(23):12959–77. doi: 10.1021/acs.jcim.5c02352 (PMC12690578; doi:10.1021/acs.jcim.5c02352)
Supplement: Supplementary file 3 [file ci5c02352_si_003.zip › Frag2Lead_dataset/2016-21/rec-frag.pdb]

ATOM      1  N   ASP A  24      -0.358  75.297   5.237  1.00 42.65           N  
ATOM      2  CA  ASP A  24      -0.043  76.039   6.453  1.00 42.67           C  
ATOM      3  C   ASP A  24       0.553  77.405   6.120  1.00 41.39           C  
ATOM      4  O   ASP A  24       1.458  77.528   5.289  1.00 38.49           O  
ATOM      5  CB  ASP A  24       0.906  75.234   7.342  1.00 46.73           C  
ATOM      6  CG  ASP A  24       1.360  76.005   8.570  1.00 46.16           C  
ATOM      7  OD1 ASP A  24       0.664  75.950   9.608  1.00 51.58           O  
ATOM      8  OD2 ASP A  24       2.425  76.657   8.508  1.00 44.65           O1-
ATOM      9  N   ARG A  25       0.021  78.437   6.777  1.00 37.16           N  
ATOM     10  CA  ARG A  25       0.390  79.805   6.443  1.00 34.85           C  
ATOM     11  C   ARG A  25       1.788  80.154   6.937  1.00 32.84           C  
ATOM     12  O   ARG A  25       2.498  80.925   6.283  1.00 30.78           O  
ATOM     13  CB  ARG A  25      -0.652  80.774   7.017  1.00 34.29           C  
ATOM     14  CG  ARG A  25      -2.018  80.650   6.335  1.00 32.05           C  
ATOM     15  CD  ARG A  25      -3.059  81.585   6.937  1.00 34.18           C  
ATOM     16  NE  ARG A  25      -3.543  81.107   8.226  1.00 39.27           N  
ATOM     17  CZ  ARG A  25      -4.688  80.453   8.397  1.00 43.61           C  
ATOM     18  NH1 ARG A  25      -5.474  80.198   7.357  1.00 39.13           N1+
ATOM     19  NH2 ARG A  25      -5.046  80.050   9.610  1.00 40.07           N  
ATOM     20  N   GLU A  26       2.202  79.616   8.085  1.00 34.09           N  
ATOM     21  CA  GLU A  26       3.552  79.904   8.554  1.00 32.58           C  
ATOM     22  C   GLU A  26       4.595  79.352   7.585  1.00 31.42           C  
ATOM     23  O   GLU A  26       5.555  80.048   7.232  1.00 30.00           O  
ATOM     24  CB  GLU A  26       3.763  79.341   9.956  1.00 33.58           C  
ATOM     25  CG  GLU A  26       5.090  79.764  10.556  1.00 33.11           C  
ATOM     26  CD  GLU A  26       5.311  79.214  11.949  1.00 43.76           C  
ATOM     27  OE1 GLU A  26       4.427  79.405  12.811  1.00 43.75           O  
ATOM     28  OE2 GLU A  26       6.375  78.595  12.176  1.00 50.42           O1-
ATOM     29  N   LEU A  27       4.401  78.117   7.117  1.00 31.60           N  
ATOM     30  CA  LEU A  27       5.334  77.530   6.160  1.00 33.45           C  
ATOM     31  C   LEU A  27       5.364  78.315   4.856  1.00 31.90           C  
ATOM     32  O   LEU A  27       6.427  78.474   4.242  1.00 31.30           O  
ATOM     33  CB  LEU A  27       4.964  76.073   5.896  1.00 36.35           C  
ATOM     34  CG  LEU A  27       5.367  75.089   6.995  1.00 39.70           C  
ATOM     35  CD1 LEU A  27       4.728  73.733   6.759  1.00 43.45           C  
ATOM     36  CD2 LEU A  27       6.881  74.955   7.052  1.00 42.32           C  
ATOM     37  N   ALA A  28       4.206  78.814   4.415  1.00 31.09           N  
ATOM     38  CA  ALA A  28       4.163  79.618   3.197  1.00 30.01           C  
ATOM     39  C   ALA A  28       4.942  80.916   3.362  1.00 28.63           C  
ATOM     40  O   ALA A  28       5.586  81.384   2.418  1.00 28.39           O  
ATOM     41  CB  ALA A  28       2.711  79.907   2.809  1.00 30.78           C  
ATOM     42  N   ILE A  29       4.876  81.528   4.548  1.00 23.56           N  
ATOM     43  CA  ILE A  29       5.687  82.711   4.814  1.00 23.62           C  
ATOM     44  C   ILE A  29       7.167  82.368   4.697  1.00 25.28           C  
ATOM     45  O   ILE A  29       7.949  83.099   4.078  1.00 25.12           O  
ATOM     46  CB  ILE A  29       5.360  83.282   6.207  1.00 23.52           C  
ATOM     47  CG1 ILE A  29       3.896  83.731   6.274  1.00 24.82           C  
ATOM     48  CG2 ILE A  29       6.289  84.431   6.531  1.00 24.33           C  
ATOM     49  CD1 ILE A  29       3.468  84.156   7.687  1.00 23.66           C  
ATOM     50  N   LEU A  30       7.573  81.260   5.320  1.00 26.34           N  
ATOM     51  CA  LEU A  30       8.983  80.881   5.318  1.00 25.79           C  
ATOM     52  C   LEU A  30       9.460  80.544   3.916  1.00 24.93           C  
ATOM     53  O   LEU A  30      10.543  80.975   3.504  1.00 26.21           O  
ATOM     54  CB  LEU A  30       9.204  79.704   6.264  1.00 26.46           C  
ATOM     55  CG  LEU A  30       8.962  80.050   7.734  1.00 27.49           C  
ATOM     56  CD1 LEU A  30       8.768  78.782   8.541  1.00 30.74           C  
ATOM     57  CD2 LEU A  30      10.113  80.880   8.281  1.00 26.29           C  
ATOM     58  N   ALA A  31       8.650  79.796   3.162  1.00 27.44           N  
ATOM     59  CA  ALA A  31       9.006  79.462   1.785  1.00 28.83           C  
ATOM     60  C   ALA A  31       9.124  80.713   0.927  1.00 29.78           C  
ATOM     61  O   ALA A  31      10.059  80.840   0.125  1.00 29.36           O  
ATOM     62  CB  ALA A  31       7.970  78.502   1.201  1.00 31.01           C  
ATOM     63  N   THR A  32       8.182  81.654   1.084  1.00 27.39           N  
ATOM     64  CA  THR A  32       8.234  82.901   0.327  1.00 27.87           C  
ATOM     65  C   THR A  32       9.492  83.687   0.655  1.00 25.78           C  
ATOM     66  O   THR A  32      10.150  84.224  -0.245  1.00 31.06           O  
ATOM     67  CB  THR A  32       6.989  83.750   0.620  1.00 29.40           C  
ATOM     68  CG2 THR A  32       7.058  85.096  -0.100  1.00 29.94           C  
ATOM     69  OG1 THR A  32       5.823  83.047   0.190  1.00 30.15           O  
ATOM     70  N   ALA A  33       9.852  83.757   1.940  1.00 22.84           N  
ATOM     71  CA  ALA A  33      11.016  84.540   2.327  1.00 27.36           C  
ATOM     72  C   ALA A  33      12.287  83.952   1.731  1.00 25.31           C  
ATOM     73  O   ALA A  33      13.125  84.685   1.195  1.00 27.41           O  
ATOM     74  CB  ALA A  33      11.119  84.615   3.847  1.00 25.38           C  
ATOM     75  N   GLU A  34      12.438  82.630   1.805  1.00 27.67           N  
ATOM     76  CA  GLU A  34      13.625  82.003   1.230  1.00 27.31           C  
ATOM     77  C   GLU A  34      13.684  82.233  -0.271  1.00 30.70           C  
ATOM     78  O   GLU A  34      14.750  82.536  -0.818  1.00 29.18           O  
ATOM     79  CB  GLU A  34      13.647  80.511   1.552  1.00 28.02           C  
ATOM     80  CG  GLU A  34      14.899  79.797   1.020  1.00 32.16           C  
ATOM     81  CD  GLU A  34      15.212  78.518   1.770  1.00 36.52           C  
ATOM     82  OE1 GLU A  34      14.265  77.866   2.264  1.00 35.28           O  
ATOM     83  OE2 GLU A  34      16.411  78.163   1.866  1.00 34.62           O1-
ATOM     84  N   ASN A  35      12.541  82.108  -0.952  1.00 27.36           N  
ATOM     85  CA  ASN A  35      12.506  82.353  -2.390  1.00 32.71           C  
ATOM     86  C   ASN A  35      12.894  83.789  -2.713  1.00 34.29           C  
ATOM     87  O   ASN A  35      13.649  84.041  -3.659  1.00 35.46           O  
ATOM     88  CB  ASN A  35      11.117  82.031  -2.944  1.00 33.76           C  
ATOM     89  CG  ASN A  35      10.990  82.348  -4.424  1.00 40.14           C  
ATOM     90  ND2 ASN A  35      10.567  83.569  -4.741  1.00 41.78           N  
ATOM     91  OD1 ASN A  35      11.265  81.500  -5.273  1.00 51.94           O  
ATOM     92  N   LEU A  36      12.398  84.749  -1.934  1.00 27.44           N  
ATOM     93  CA  LEU A  36      12.704  86.141  -2.229  1.00 32.20           C  
ATOM     94  C   LEU A  36      14.137  86.503  -1.858  1.00 35.64           C  
ATOM     95  O   LEU A  36      14.714  87.421  -2.456  1.00 33.06           O  
ATOM     96  CB  LEU A  36      11.712  87.059  -1.515  1.00 33.80           C  
ATOM     97  CG  LEU A  36      10.266  86.979  -2.016  1.00 34.99           C  
ATOM     98  CD1 LEU A  36       9.407  87.994  -1.278  1.00 35.89           C  
ATOM     99  CD2 LEU A  36      10.205  87.208  -3.515  1.00 36.67           C  
ATOM    100  N   LEU A  37      14.734  85.802  -0.888  1.00 28.12           N  
ATOM    101  CA  LEU A  37      16.110  86.105  -0.508  1.00 32.09           C  
ATOM    102  C   LEU A  37      17.115  85.672  -1.573  1.00 33.20           C  
ATOM    103  O   LEU A  37      18.249  86.161  -1.564  1.00 34.93           O  
ATOM    104  CB  LEU A  37      16.443  85.457   0.838  1.00 25.91           C  
ATOM    105  CG  LEU A  37      15.883  86.221   2.048  1.00 26.07           C  
ATOM    106  CD1 LEU A  37      15.997  85.374   3.304  1.00 23.92           C  
ATOM    107  CD2 LEU A  37      16.569  87.566   2.249  1.00 31.08           C  
ATOM    108  N   GLU A  38      16.725  84.771  -2.480  1.00 33.10           N  
ATOM    109  CA  GLU A  38      17.611  84.403  -3.583  1.00 37.70           C  
ATOM    110  C   GLU A  38      17.851  85.582  -4.518  1.00 42.11           C  
ATOM    111  O   GLU A  38      18.917  85.680  -5.132  1.00 46.26           O  
ATOM    112  CB  GLU A  38      17.037  83.229  -4.378  1.00 39.00           C  
ATOM    113  CG  GLU A  38      16.159  82.285  -3.604  1.00 45.52           C  
ATOM    114  CD  GLU A  38      16.974  81.171  -2.942  1.00 45.52           C  
ATOM    115  OE1 GLU A  38      18.171  81.030  -3.258  1.00 51.64           O  
ATOM    116  OE2 GLU A  38      16.409  80.449  -2.114  1.00 45.22           O1-
ATOM    117  N   ASP A  39      16.884  86.492  -4.623  1.00 46.92           N  
ATOM    118  CA  ASP A  39      16.917  87.570  -5.607  1.00 47.35           C  
ATOM    119  C   ASP A  39      17.326  88.912  -5.031  1.00 44.95           C  
ATOM    120  O   ASP A  39      17.884  89.734  -5.763  1.00 47.17           O  
ATOM    121  CB  ASP A  39      15.549  87.720  -6.274  1.00 46.96           C  
ATOM    122  CG  ASP A  39      14.992  86.389  -6.763  1.00 55.39           C  
ATOM    123  OD1 ASP A  39      13.750  86.243  -6.777  1.00 56.73           O  
ATOM    124  OD2 ASP A  39      15.788  85.500  -7.139  1.00 57.47           O1-
ATOM    125  N   ARG A  40      17.074  89.160  -3.749  1.00 41.67           N  
ATOM    126  CA  ARG A  40      17.362  90.466  -3.177  1.00 41.59           C  
ATOM    127  C   ARG A  40      17.619  90.316  -1.687  1.00 43.27           C  
ATOM    128  O   ARG A  40      17.180  89.338  -1.072  1.00 43.61           O  
ATOM    129  CB  ARG A  40      16.213  91.451  -3.440  1.00 46.80           C  
ATOM    130  CG  ARG A  40      14.803  90.876  -3.338  1.00 47.40           C  
ATOM    131  CD  ARG A  40      13.838  91.779  -4.108  1.00 47.37           C  
ATOM    132  NE  ARG A  40      12.492  91.809  -3.544  1.00 47.01           N  
ATOM    133  CZ  ARG A  40      11.508  90.998  -3.915  1.00 46.03           C  
ATOM    134  NH1 ARG A  40      11.718  90.083  -4.853  1.00 49.08           N1+
ATOM    135  NH2 ARG A  40      10.313  91.099  -3.348  1.00 43.74           N  
ATOM    136  N   PRO A  41      18.341  91.258  -1.082  1.00 42.24           N  
ATOM    137  CA  PRO A  41      18.586  91.198   0.362  1.00 44.30           C  
ATOM    138  C   PRO A  41      17.314  91.447   1.157  1.00 44.05           C  
ATOM    139  O   PRO A  41      16.268  91.825   0.625  1.00 43.67           O  
ATOM    140  CB  PRO A  41      19.612  92.311   0.597  1.00 45.56           C  
ATOM    141  CG  PRO A  41      19.432  93.239  -0.563  1.00 44.82           C  
ATOM    142  CD  PRO A  41      19.088  92.358  -1.720  1.00 48.53           C  
ATOM    143  N   LEU A  42      17.429  91.232   2.472  1.00 40.60           N  
ATOM    144  CA  LEU A  42      16.282  91.406   3.356  1.00 43.35           C  
ATOM    145  C   LEU A  42      15.811  92.854   3.387  1.00 45.91           C  
ATOM    146  O   LEU A  42      14.607  93.111   3.511  1.00 46.25           O  
ATOM    147  CB  LEU A  42      16.628  90.930   4.768  1.00 40.57           C  
ATOM    148  CG  LEU A  42      15.429  90.748   5.701  1.00 39.28           C  
ATOM    149  CD1 LEU A  42      14.530  89.627   5.205  1.00 33.15           C  
ATOM    150  CD2 LEU A  42      15.887  90.486   7.126  1.00 39.63           C  
ATOM    151  N   ALA A  43      16.738  93.808   3.275  1.00 45.22           N  
ATOM    152  CA  ALA A  43      16.356  95.216   3.258  1.00 44.77           C  
ATOM    153  C   ALA A  43      15.414  95.531   2.103  1.00 47.85           C  
ATOM    154  O   ALA A  43      14.547  96.403   2.232  1.00 52.37           O  
ATOM    155  CB  ALA A  43      17.604  96.093   3.181  1.00 44.43           C  
ATOM    156  N   ASP A  44      15.552  94.825   0.982  1.00 44.87           N  
ATOM    157  CA  ASP A  44      14.738  95.056  -0.203  1.00 49.05           C  
ATOM    158  C   ASP A  44      13.487  94.185  -0.255  1.00 45.26           C  
ATOM    159  O   ASP A  44      12.824  94.142  -1.298  1.00 44.79           O  
ATOM    160  CB  ASP A  44      15.573  94.826  -1.464  1.00 47.65           C  
ATOM    161  CG  ASP A  44      16.593  95.922  -1.694  1.00 52.64           C  
ATOM    162  OD1 ASP A  44      16.891  96.670  -0.737  1.00 54.70           O  
ATOM    163  OD2 ASP A  44      17.095  96.033  -2.833  1.00 57.26           O1-
ATOM    164  N   ILE A  45      13.158  93.483   0.828  1.00 44.16           N  
ATOM    165  CA  ILE A  45      11.938  92.689   0.921  1.00 44.43           C  
ATOM    166  C   ILE A  45      11.041  93.318   1.979  1.00 42.64           C  
ATOM    167  O   ILE A  45      11.480  93.561   3.109  1.00 41.33           O  
ATOM    168  CB  ILE A  45      12.235  91.217   1.264  1.00 42.07           C  
ATOM    169  CG1 ILE A  45      13.185  90.600   0.235  1.00 42.44           C  
ATOM    170  CG2 ILE A  45      10.946  90.410   1.329  1.00 36.61           C  
ATOM    171  CD1 ILE A  45      13.686  89.223   0.627  1.00 36.71           C  
ATOM    172  N   SER A  46       9.788  93.578   1.615  1.00 42.85           N  
ATOM    173  CA  SER A  46       8.816  94.158   2.529  1.00 43.79           C  
ATOM    174  C   SER A  46       7.916  93.075   3.110  1.00 39.68           C  
ATOM    175  O   SER A  46       7.798  91.974   2.568  1.00 33.73           O  
ATOM    176  CB  SER A  46       7.960  95.209   1.817  1.00 41.23           C  
ATOM    177  OG  SER A  46       7.242  94.620   0.747  1.00 39.30           O  
ATOM    178  N   VAL A  47       7.272  93.412   4.232  1.00 42.36           N  
ATOM    179  CA  VAL A  47       6.263  92.527   4.812  1.00 39.86           C  
ATOM    180  C   VAL A  47       5.129  92.285   3.822  1.00 38.00           C  
ATOM    181  O   VAL A  47       4.559  91.187   3.771  1.00 33.58           O  
ATOM    182  CB  VAL A  47       5.752  93.114   6.145  1.00 38.59           C  
ATOM    183  CG1 VAL A  47       4.533  92.363   6.643  1.00 37.30           C  
ATOM    184  CG2 VAL A  47       6.846  93.065   7.193  1.00 38.65           C  
ATOM    185  N   ASP A  48       4.794  93.293   3.010  1.00 41.94           N  
ATOM    186  CA  ASP A  48       3.788  93.099   1.969  1.00 39.92           C  
ATOM    187  C   ASP A  48       4.248  92.071   0.943  1.00 38.11           C  
ATOM    188  O   ASP A  48       3.455  91.232   0.502  1.00 33.50           O  
ATOM    189  CB  ASP A  48       3.463  94.432   1.294  1.00 45.66           C  
ATOM    190  N   ASP A  49       5.527  92.126   0.545  1.00 37.40           N  
ATOM    191  CA  ASP A  49       6.087  91.094  -0.322  1.00 38.08           C  
ATOM    192  C   ASP A  49       5.904  89.707   0.288  1.00 31.68           C  
ATOM    193  O   ASP A  49       5.423  88.780  -0.374  1.00 30.88           O  
ATOM    194  CB  ASP A  49       7.574  91.369  -0.578  1.00 40.67           C  
ATOM    195  CG  ASP A  49       7.811  92.593  -1.449  1.00 46.13           C  
ATOM    196  OD1 ASP A  49       7.054  92.793  -2.426  1.00 48.29           O  
ATOM    197  OD2 ASP A  49       8.768  93.347  -1.159  1.00 46.25           O1-
ATOM    198  N   LEU A  50       6.267  89.554   1.563  1.00 33.11           N  
ATOM    199  CA  LEU A  50       6.133  88.258   2.221  1.00 31.06           C  
ATOM    200  C   LEU A  50       4.674  87.832   2.309  1.00 29.24           C  
ATOM    201  O   LEU A  50       4.328  86.685   2.008  1.00 24.18           O  
ATOM    202  CB  LEU A  50       6.759  88.313   3.616  1.00 29.67           C  
ATOM    203  CG  LEU A  50       8.269  88.550   3.672  1.00 33.40           C  
ATOM    204  CD1 LEU A  50       8.768  88.586   5.112  1.00 29.16           C  
ATOM    205  CD2 LEU A  50       9.001  87.473   2.883  1.00 29.54           C  
ATOM    206  N   ALA A  51       3.803  88.740   2.753  1.00 33.10           N  
ATOM    207  CA  ALA A  51       2.396  88.386   2.894  1.00 28.79           C  
ATOM    208  C   ALA A  51       1.801  88.017   1.542  1.00 25.59           C  
ATOM    209  O   ALA A  51       1.103  87.005   1.411  1.00 26.54           O  
ATOM    210  CB  ALA A  51       1.628  89.544   3.536  1.00 29.36           C  
ATOM    211  N   LYS A  52       2.116  88.814   0.517  1.00 33.94           N  
ATOM    212  CA  LYS A  52       1.610  88.569  -0.831  1.00 35.26           C  
ATOM    213  C   LYS A  52       2.032  87.199  -1.354  1.00 33.52           C  
ATOM    214  O   LYS A  52       1.201  86.425  -1.845  1.00 31.72           O  
ATOM    215  CB  LYS A  52       2.103  89.675  -1.768  1.00 39.85           C  
ATOM    216  CG  LYS A  52       1.145  90.001  -2.901  1.00 49.44           C  
ATOM    217  CD  LYS A  52       1.572  89.297  -4.180  1.00 46.54           C  
ATOM    218  CE  LYS A  52       0.428  89.289  -5.181  1.00 47.02           C  
ATOM    219  NZ  LYS A  52      -0.636  88.304  -4.861  1.00 49.74           N1+
ATOM    220  N   GLY A  53       3.327  86.886  -1.271  1.00 34.08           N  
ATOM    221  CA  GLY A  53       3.784  85.583  -1.716  1.00 29.88           C  
ATOM    222  C   GLY A  53       3.163  84.438  -0.944  1.00 30.69           C  
ATOM    223  O   GLY A  53       2.918  83.366  -1.504  1.00 34.66           O  
ATOM    224  N   ALA A  54       2.886  84.647   0.345  1.00 28.63           N  
ATOM    225  CA  ALA A  54       2.268  83.613   1.162  1.00 27.18           C  
ATOM    226  C   ALA A  54       0.756  83.530   0.979  1.00 28.39           C  
ATOM    227  O   ALA A  54       0.132  82.609   1.518  1.00 30.33           O  
ATOM    228  CB  ALA A  54       2.599  83.851   2.644  1.00 25.48           C  
ATOM    229  N   GLY A  55       0.156  84.453   0.235  1.00 30.25           N  
ATOM    230  CA  GLY A  55      -1.284  84.427   0.053  1.00 28.75           C  
ATOM    231  C   GLY A  55      -2.070  84.881   1.263  1.00 28.53           C  
ATOM    232  O   GLY A  55      -3.179  84.381   1.496  1.00 31.62           O  
ATOM    233  N   ILE A  56      -1.516  85.796   2.060  1.00 26.75           N  
ATOM    234  CA  ILE A  56      -2.168  86.265   3.280  1.00 24.53           C  
ATOM    235  C   ILE A  56      -2.122  87.787   3.327  1.00 26.75           C  
ATOM    236  O   ILE A  56      -1.416  88.443   2.563  1.00 26.05           O  
ATOM    237  CB  ILE A  56      -1.516  85.686   4.557  1.00 24.50           C  
ATOM    238  CG1 ILE A  56      -0.039  86.066   4.598  1.00 24.88           C  
ATOM    239  CG2 ILE A  56      -1.731  84.180   4.660  1.00 25.08           C  
ATOM    240  CD1 ILE A  56       0.690  85.559   5.833  1.00 20.28           C  
ATOM    241  N   SER A  57      -2.855  88.348   4.286  1.00 24.27           N  
ATOM    242  CA  SER A  57      -2.817  89.782   4.514  1.00 25.66           C  
ATOM    243  C   SER A  57      -1.654  90.150   5.418  1.00 24.02           C  
ATOM    244  O   SER A  57      -1.095  89.310   6.130  1.00 23.32           O  
ATOM    245  CB  SER A  57      -4.116  90.257   5.161  1.00 26.67           C  
ATOM    246  OG  SER A  57      -4.208  89.694   6.456  1.00 22.09           O  
ATOM    247  N   ARG A  58      -1.315  91.438   5.404  1.00 26.54           N  
ATOM    248  CA  ARG A  58      -0.317  91.951   6.337  1.00 26.92           C  
ATOM    249  C   ARG A  58      -0.675  91.684   7.797  1.00 26.19           C  
ATOM    250  O   ARG A  58       0.194  91.195   8.538  1.00 25.39           O  
ATOM    251  CB  ARG A  58      -0.088  93.444   6.069  1.00 31.98           C  
ATOM    252  N   PRO A  59      -1.897  91.950   8.286  1.00 25.63           N  
ATOM    253  CA  PRO A  59      -2.153  91.653   9.702  1.00 23.78           C  
ATOM    254  C   PRO A  59      -2.104  90.171  10.010  1.00 21.06           C  
ATOM    255  O   PRO A  59      -1.716  89.792  11.119  1.00 22.08           O  
ATOM    256  CB  PRO A  59      -3.551  92.248   9.958  1.00 24.56           C  
ATOM    257  CG  PRO A  59      -4.177  92.349   8.639  1.00 23.76           C  
ATOM    258  CD  PRO A  59      -3.061  92.599   7.647  1.00 29.50           C  
ATOM    259  N   THR A  60      -2.470  89.313   9.056  1.00 21.25           N  
ATOM    260  CA  THR A  60      -2.328  87.878   9.293  1.00 19.61           C  
ATOM    261  C   THR A  60      -0.855  87.489   9.405  1.00 23.25           C  
ATOM    262  O   THR A  60      -0.491  86.672  10.259  1.00 22.00           O  
ATOM    263  CB  THR A  60      -3.024  87.090   8.176  1.00 23.25           C  
ATOM    264  CG2 THR A  60      -2.692  85.598   8.264  1.00 24.39           C  
ATOM    265  OG1 THR A  60      -4.445  87.251   8.296  1.00 21.45           O  
ATOM    266  N   PHE A  61       0.004  88.072   8.560  1.00 21.62           N  
ATOM    267  CA  PHE A  61       1.446  87.863   8.705  1.00 22.97           C  
ATOM    268  C   PHE A  61       1.920  88.198  10.118  1.00 26.66           C  
ATOM    269  O   PHE A  61       2.700  87.447  10.720  1.00 24.38           O  
ATOM    270  CB  PHE A  61       2.215  88.695   7.671  1.00 23.35           C  
ATOM    271  CG  PHE A  61       3.700  88.764   7.942  1.00 23.29           C  
ATOM    272  CD1 PHE A  61       4.230  89.742   8.767  1.00 27.84           C  
ATOM    273  CD2 PHE A  61       4.559  87.823   7.388  1.00 26.58           C  
ATOM    274  CE1 PHE A  61       5.588  89.788   9.041  1.00 32.99           C  
ATOM    275  CE2 PHE A  61       5.917  87.863   7.657  1.00 26.00           C  
ATOM    276  CZ  PHE A  61       6.436  88.846   8.475  1.00 30.33           C  
ATOM    277  N   TYR A  62       1.461  89.326  10.668  1.00 23.84           N  
ATOM    278  CA  TYR A  62       1.959  89.738  11.978  1.00 25.64           C  
ATOM    279  C   TYR A  62       1.440  88.855  13.106  1.00 24.73           C  
ATOM    280  O   TYR A  62       1.989  88.905  14.215  1.00 24.70           O  
ATOM    281  CB  TYR A  62       1.615  91.210  12.241  1.00 25.27           C  
ATOM    282  CG  TYR A  62       2.465  92.203  11.463  1.00 30.34           C  
ATOM    283  CD1 TYR A  62       3.809  92.404  11.779  1.00 30.41           C  
ATOM    284  CD2 TYR A  62       1.924  92.943  10.420  1.00 33.73           C  
ATOM    285  CE1 TYR A  62       4.585  93.316  11.073  1.00 32.47           C  
ATOM    286  CE2 TYR A  62       2.695  93.855   9.704  1.00 37.68           C  
ATOM    287  CZ  TYR A  62       4.022  94.036  10.039  1.00 37.41           C  
ATOM    288  OH  TYR A  62       4.782  94.938   9.329  1.00 40.59           O  
ATOM    289  N   PHE A  63       0.412  88.044  12.854  1.00 21.25           N  
ATOM    290  CA  PHE A  63       0.056  86.996  13.804  1.00 21.48           C  
ATOM    291  C   PHE A  63       1.168  85.963  13.929  1.00 25.87           C  
ATOM    292  O   PHE A  63       1.441  85.469  15.028  1.00 25.83           O  
ATOM    293  CB  PHE A  63      -1.239  86.303  13.384  1.00 24.04           C  
ATOM    294  CG  PHE A  63      -1.685  85.225  14.339  1.00 26.15           C  
ATOM    295  CD1 PHE A  63      -2.302  85.558  15.540  1.00 27.39           C  
ATOM    296  CD2 PHE A  63      -1.497  83.881  14.038  1.00 25.32           C  
ATOM    297  CE1 PHE A  63      -2.719  84.572  16.424  1.00 27.61           C  
ATOM    298  CE2 PHE A  63      -1.912  82.885  14.918  1.00 30.55           C  
ATOM    299  CZ  PHE A  63      -2.526  83.232  16.115  1.00 27.97           C  
ATOM    300  N   TYR A  64       1.810  85.619  12.810  1.00 23.29           N  
ATOM    301  CA  TYR A  64       2.827  84.572  12.799  1.00 26.24           C  
ATOM    302  C   TYR A  64       4.233  85.070  13.113  1.00 23.34           C  
ATOM    303  O   TYR A  64       5.007  84.335  13.736  1.00 29.98           O  
ATOM    304  CB  TYR A  64       2.832  83.860  11.442  1.00 27.55           C  
ATOM    305  CG  TYR A  64       1.574  83.077  11.196  1.00 27.55           C  
ATOM    306  CD1 TYR A  64       1.384  81.834  11.782  1.00 30.37           C  
ATOM    307  CD2 TYR A  64       0.557  83.590  10.402  1.00 24.95           C  
ATOM    308  CE1 TYR A  64       0.226  81.120  11.576  1.00 32.28           C  
ATOM    309  CE2 TYR A  64      -0.605  82.880  10.190  1.00 29.04           C  
ATOM    310  CZ  TYR A  64      -0.767  81.648  10.782  1.00 32.10           C  
ATOM    311  OH  TYR A  64      -1.923  80.937  10.567  1.00 33.86           O  
ATOM    312  N   PHE A  65       4.593  86.280  12.689  1.00 23.56           N  
ATOM    313  CA  PHE A  65       5.924  86.827  12.918  1.00 28.96           C  
ATOM    314  C   PHE A  65       5.813  88.314  13.221  1.00 29.68           C  
ATOM    315  O   PHE A  65       5.033  89.025  12.566  1.00 30.52           O  
ATOM    316  CB  PHE A  65       6.845  86.618  11.702  1.00 26.74           C  
ATOM    317  CG  PHE A  65       7.041  85.174  11.323  1.00 26.40           C  
ATOM    318  CD1 PHE A  65       8.033  84.410  11.926  1.00 28.93           C  
ATOM    319  CD2 PHE A  65       6.243  84.580  10.357  1.00 26.72           C  
ATOM    320  CE1 PHE A  65       8.225  83.076  11.575  1.00 28.11           C  
ATOM    321  CE2 PHE A  65       6.417  83.242  10.010  1.00 25.97           C  
ATOM    322  CZ  PHE A  65       7.418  82.489  10.622  1.00 24.71           C  
ATOM    323  N   PRO A  66       6.581  88.819  14.191  1.00 31.32           N  
ATOM    324  CA  PRO A  66       6.540  90.263  14.477  1.00 34.55           C  
ATOM    325  C   PRO A  66       7.267  91.121  13.457  1.00 36.66           C  
ATOM    326  O   PRO A  66       7.023  92.335  13.411  1.00 38.17           O  
ATOM    327  CB  PRO A  66       7.201  90.367  15.859  1.00 39.12           C  
ATOM    328  CG  PRO A  66       8.045  89.138  15.973  1.00 36.18           C  
ATOM    329  CD  PRO A  66       7.329  88.062  15.209  1.00 34.42           C  
ATOM    330  N   SER A  67       8.135  90.543  12.631  1.00 30.89           N  
ATOM    331  CA  SER A  67       8.906  91.321  11.671  1.00 34.21           C  
ATOM    332  C   SER A  67       9.516  90.351  10.672  1.00 29.32           C  
ATOM    333  O   SER A  67       9.536  89.138  10.896  1.00 28.66           O  
ATOM    334  CB  SER A  67      10.002  92.134  12.360  1.00 37.58           C  
ATOM    335  OG  SER A  67      10.894  91.262  13.029  1.00 36.22           O  
ATOM    336  N   LYS A  68      10.013  90.906   9.566  1.00 33.77           N  
ATOM    337  CA  LYS A  68      10.733  90.093   8.592  1.00 34.86           C  
ATOM    338  C   LYS A  68      12.038  89.567   9.174  1.00 34.95           C  
ATOM    339  O   LYS A  68      12.497  88.488   8.789  1.00 31.41           O  
ATOM    340  CB  LYS A  68      10.996  90.898   7.315  1.00 35.76           C  
ATOM    341  CG  LYS A  68      11.867  92.133   7.503  1.00 38.64           C  
ATOM    342  CD  LYS A  68      11.947  92.944   6.218  1.00 38.27           C  
ATOM    343  CE  LYS A  68      12.865  94.148   6.379  1.00 41.52           C  
ATOM    344  NZ  LYS A  68      12.988  94.913   5.104  1.00 43.40           N1+
ATOM    345  N   GLU A  69      12.640  90.306  10.106  1.00 36.44           N  
ATOM    346  CA  GLU A  69      13.838  89.810  10.770  1.00 37.03           C  
ATOM    347  C   GLU A  69      13.539  88.552  11.575  1.00 34.25           C  
ATOM    348  O   GLU A  69      14.375  87.642  11.644  1.00 31.32           O  
ATOM    349  CB  GLU A  69      14.431  90.908  11.653  1.00 39.15           C  
ATOM    350  CG  GLU A  69      14.993  92.102  10.864  1.00 41.97           C  
ATOM    351  CD  GLU A  69      13.933  93.123  10.448  1.00 46.66           C  
ATOM    352  OE1 GLU A  69      12.803  93.086  10.987  1.00 42.56           O  
ATOM    353  OE2 GLU A  69      14.236  93.968   9.575  1.00 49.36           O1-
ATOM    354  N   ALA A  70      12.344  88.463  12.167  1.00 30.32           N  
ATOM    355  CA  ALA A  70      11.956  87.240  12.857  1.00 26.15           C  
ATOM    356  C   ALA A  70      11.758  86.080  11.888  1.00 27.85           C  
ATOM    357  O   ALA A  70      11.983  84.920  12.257  1.00 25.86           O  
ATOM    358  CB  ALA A  70      10.680  87.474  13.671  1.00 29.07           C  
ATOM    359  N   VAL A  71      11.312  86.369  10.663  1.00 27.63           N  
ATOM    360  CA  VAL A  71      11.202  85.332   9.642  1.00 26.05           C  
ATOM    361  C   VAL A  71      12.580  84.773   9.312  1.00 25.17           C  
ATOM    362  O   VAL A  71      12.772  83.552   9.243  1.00 22.01           O  
ATOM    363  CB  VAL A  71      10.505  85.889   8.388  1.00 25.43           C  
ATOM    364  CG1 VAL A  71      10.432  84.823   7.299  1.00 24.47           C  
ATOM    365  CG2 VAL A  71       9.111  86.390   8.744  1.00 27.50           C  
ATOM    366  N   LEU A  72      13.554  85.666   9.103  1.00 24.80           N  
ATOM    367  CA  LEU A  72      14.924  85.235   8.824  1.00 26.74           C  
ATOM    368  C   LEU A  72      15.478  84.390   9.966  1.00 26.57           C  
ATOM    369  O   LEU A  72      16.091  83.339   9.734  1.00 25.41           O  
ATOM    370  CB  LEU A  72      15.822  86.448   8.570  1.00 28.48           C  
ATOM    371  CG  LEU A  72      17.315  86.148   8.384  1.00 24.23           C  
ATOM    372  CD1 LEU A  72      17.533  85.156   7.245  1.00 25.66           C  
ATOM    373  CD2 LEU A  72      18.110  87.422   8.165  1.00 29.92           C  
ATOM    374  N   LEU A  73      15.276  84.837  11.212  1.00 26.04           N  
ATOM    375  CA  LEU A  73      15.737  84.059  12.358  1.00 24.02           C  
ATOM    376  C   LEU A  73      15.166  82.647  12.339  1.00 25.25           C  
ATOM    377  O   LEU A  73      15.878  81.674  12.614  1.00 24.03           O  
ATOM    378  CB  LEU A  73      15.360  84.772  13.657  1.00 26.72           C  
ATOM    379  CG  LEU A  73      15.790  84.087  14.952  1.00 29.81           C  
ATOM    380  CD1 LEU A  73      17.308  84.019  15.036  1.00 28.66           C  
ATOM    381  CD2 LEU A  73      15.207  84.813  16.160  1.00 31.43           C  
ATOM    382  N   THR A  74      13.879  82.507  12.018  1.00 22.03           N  
ATOM    383  CA  THR A  74      13.290  81.180  11.959  1.00 19.13           C  
ATOM    384  C   THR A  74      13.881  80.359  10.816  1.00 22.23           C  
ATOM    385  O   THR A  74      14.150  79.163  10.981  1.00 25.20           O  
ATOM    386  CB  THR A  74      11.773  81.291  11.819  1.00 27.21           C  
ATOM    387  CG2 THR A  74      11.142  79.910  11.739  1.00 26.91           C  
ATOM    388  OG1 THR A  74      11.257  81.978  12.966  1.00 29.95           O  
ATOM    389  N   LEU A  75      14.077  80.981   9.649  1.00 23.92           N  
ATOM    390  CA  LEU A  75      14.706  80.276   8.531  1.00 24.74           C  
ATOM    391  C   LEU A  75      16.103  79.796   8.909  1.00 22.82           C  
ATOM    392  O   LEU A  75      16.461  78.631   8.682  1.00 21.74           O  
ATOM    393  CB  LEU A  75      14.781  81.183   7.307  1.00 24.70           C  
ATOM    394  CG  LEU A  75      13.512  81.404   6.486  1.00 26.78           C  
ATOM    395  CD1 LEU A  75      13.765  82.479   5.439  1.00 26.26           C  
ATOM    396  CD2 LEU A  75      13.053  80.102   5.843  1.00 25.84           C  
ATOM    397  N   LEU A  76      16.902  80.689   9.492  1.00 24.03           N  
ATOM    398  CA  LEU A  76      18.259  80.329   9.884  1.00 21.97           C  
ATOM    399  C   LEU A  76      18.252  79.219  10.922  1.00 24.57           C  
ATOM    400  O   LEU A  76      19.072  78.296  10.863  1.00 23.51           O  
ATOM    401  CB  LEU A  76      18.985  81.557  10.418  1.00 21.29           C  
ATOM    402  CG  LEU A  76      20.440  81.315  10.799  1.00 25.35           C  
ATOM    403  CD1 LEU A  76      21.215  80.867   9.562  1.00 24.80           C  
ATOM    404  CD2 LEU A  76      21.033  82.575  11.405  1.00 26.46           C  
ATOM    405  N   ASP A  77      17.323  79.283  11.878  1.00 23.60           N  
ATOM    406  CA  ASP A  77      17.229  78.228  12.875  1.00 25.25           C  
ATOM    407  C   ASP A  77      16.966  76.872  12.229  1.00 23.03           C  
ATOM    408  O   ASP A  77      17.512  75.853  12.663  1.00 22.79           O  
ATOM    409  CB  ASP A  77      16.132  78.579  13.884  1.00 23.71           C  
ATOM    410  CG  ASP A  77      16.052  77.589  15.017  1.00 32.85           C  
ATOM    411  OD1 ASP A  77      16.897  77.666  15.932  1.00 34.20           O  
ATOM    412  OD2 ASP A  77      15.149  76.728  14.987  1.00 41.48           O1-
ATOM    413  N   ARG A  78      16.140  76.838  11.180  1.00 24.22           N  
ATOM    414  CA  ARG A  78      15.844  75.569  10.526  1.00 25.04           C  
ATOM    415  C   ARG A  78      17.059  75.023   9.786  1.00 22.85           C  
ATOM    416  O   ARG A  78      17.304  73.812   9.802  1.00 25.35           O  
ATOM    417  CB  ARG A  78      14.664  75.733   9.565  1.00 27.23           C  
ATOM    418  CG  ARG A  78      13.374  76.096  10.284  1.00 32.23           C  
ATOM    419  CD  ARG A  78      12.313  76.578   9.305  1.00 34.26           C  
ATOM    420  NE  ARG A  78      11.897  75.511   8.404  1.00 43.18           N  
ATOM    421  CZ  ARG A  78      10.783  74.803   8.558  1.00 44.13           C  
ATOM    422  NH1 ARG A  78       9.969  75.058   9.576  1.00 43.88           N1+
ATOM    423  NH2 ARG A  78      10.480  73.848   7.692  1.00 50.80           N  
ATOM    424  N   VAL A  79      17.806  75.897   9.109  1.00 23.04           N  
ATOM    425  CA  VAL A  79      19.004  75.464   8.389  1.00 21.60           C  
ATOM    426  C   VAL A  79      20.063  74.960   9.365  1.00 19.56           C  
ATOM    427  O   VAL A  79      20.642  73.883   9.175  1.00 19.85           O  
ATOM    428  CB  VAL A  79      19.550  76.610   7.515  1.00 21.38           C  
ATOM    429  CG1 VAL A  79      20.824  76.173   6.801  1.00 23.30           C  
ATOM    430  CG2 VAL A  79      18.507  77.038   6.508  1.00 24.35           C  
ATOM    431  N   VAL A  80      20.337  75.739  10.418  1.00 20.12           N  
ATOM    432  CA  VAL A  80      21.343  75.358  11.407  1.00 20.22           C  
ATOM    433  C   VAL A  80      20.954  74.056  12.090  1.00 24.87           C  
ATOM    434  O   VAL A  80      21.796  73.184  12.337  1.00 21.32           O  
ATOM    435  CB  VAL A  80      21.528  76.500  12.425  1.00 21.64           C  
ATOM    436  CG1 VAL A  80      22.368  76.049  13.605  1.00 25.20           C  
ATOM    437  CG2 VAL A  80      22.129  77.720  11.751  1.00 21.57           C  
ATOM    438  N   ASN A  81      19.664  73.900  12.397  1.00 23.60           N  
ATOM    439  CA  ASN A  81      19.191  72.670  13.019  1.00 26.72           C  
ATOM    440  C   ASN A  81      19.383  71.474  12.093  1.00 23.10           C  
ATOM    441  O   ASN A  81      19.709  70.371  12.551  1.00 24.27           O  
ATOM    442  CB  ASN A  81      17.720  72.844  13.408  1.00 25.77           C  
ATOM    443  CG  ASN A  81      17.103  71.578  13.955  1.00 35.87           C  
ATOM    444  ND2 ASN A  81      16.057  71.093  13.285  1.00 40.37           N  
ATOM    445  OD1 ASN A  81      17.543  71.050  14.978  1.00 41.13           O  
ATOM    446  N   GLN A  82      19.197  71.678  10.785  1.00 23.67           N  
ATOM    447  CA  GLN A  82      19.417  70.609   9.819  1.00 25.74           C  
ATOM    448  C   GLN A  82      20.875  70.159   9.833  1.00 22.67           C  
ATOM    449  O   GLN A  82      21.167  68.959   9.862  1.00 21.18           O  
ATOM    450  CB  GLN A  82      19.001  71.071   8.417  1.00 26.92           C  
ATOM    451  CG  GLN A  82      19.171  69.993   7.351  1.00 30.19           C  
ATOM    452  CD  GLN A  82      18.821  70.465   5.949  1.00 37.59           C  
ATOM    453  NE2 GLN A  82      19.390  69.802   4.946  1.00 39.67           N  
ATOM    454  OE1 GLN A  82      18.055  71.413   5.767  1.00 41.04           O  
ATOM    455  N   ALA A  83      21.809  71.117   9.810  1.00 20.22           N  
ATOM    456  CA  ALA A  83      23.225  70.764   9.901  1.00 18.30           C  
ATOM    457  C   ALA A  83      23.535  70.073  11.221  1.00 18.69           C  
ATOM    458  O   ALA A  83      24.245  69.067  11.257  1.00 17.08           O  
ATOM    459  CB  ALA A  83      24.096  72.015   9.740  1.00 18.34           C  
ATOM    460  N   ASP A  84      23.010  70.609  12.324  1.00 19.37           N  
ATOM    461  CA  ASP A  84      23.290  70.027  13.630  1.00 18.97           C  
ATOM    462  C   ASP A  84      22.804  68.577  13.711  1.00 19.08           C  
ATOM    463  O   ASP A  84      23.525  67.699  14.197  1.00 19.32           O  
ATOM    464  CB  ASP A  84      22.636  70.884  14.715  1.00 20.51           C  
ATOM    465  CG  ASP A  84      22.986  70.419  16.100  1.00 29.82           C  
ATOM    466  OD1 ASP A  84      24.191  70.363  16.419  1.00 25.06           O  
ATOM    467  OD2 ASP A  84      22.055  70.091  16.867  1.00 33.40           O1-
ATOM    468  N   MET A  85      21.594  68.305  13.217  1.00 22.95           N  
ATOM    469  CA  MET A  85      21.069  66.939  13.258  1.00 22.56           C  
ATOM    470  C   MET A  85      21.894  65.995  12.389  1.00 22.17           C  
ATOM    471  O   MET A  85      22.144  64.851  12.782  1.00 21.01           O  
ATOM    472  CB  MET A  85      19.597  66.925  12.837  1.00 27.49           C  
ATOM    473  CG  MET A  85      18.688  67.638  13.833  1.00 32.11           C  
ATOM    474  SD  MET A  85      16.920  67.512  13.468  1.00 48.50           S  
ATOM    475  CE  MET A  85      16.826  68.240  11.832  1.00 39.28           C  
ATOM    476  N   ALA A  86      22.357  66.462  11.222  1.00 18.27           N  
ATOM    477  CA  ALA A  86      23.191  65.611  10.378  1.00 19.48           C  
ATOM    478  C   ALA A  86      24.525  65.308  11.056  1.00 20.35           C  
ATOM    479  O   ALA A  86      24.996  64.168  11.047  1.00 20.20           O  
ATOM    480  CB  ALA A  86      23.406  66.270   9.007  1.00 20.56           C  
ATOM    481  N   LEU A  87      25.150  66.322  11.655  1.00 18.11           N  
ATOM    482  CA  LEU A  87      26.384  66.094  12.393  1.00 18.90           C  
ATOM    483  C   LEU A  87      26.167  65.137  13.556  1.00 19.26           C  
ATOM    484  O   LEU A  87      26.998  64.257  13.806  1.00 21.23           O  
ATOM    485  CB  LEU A  87      26.934  67.432  12.883  1.00 16.83           C  
ATOM    486  CG  LEU A  87      27.471  68.324  11.765  1.00 20.45           C  
ATOM    487  CD1 LEU A  87      27.507  69.774  12.221  1.00 22.53           C  
ATOM    488  CD2 LEU A  87      28.862  67.859  11.311  1.00 22.80           C  
ATOM    489  N   GLN A  88      25.051  65.283  14.271  1.00 20.27           N  
ATOM    490  CA  GLN A  88      24.781  64.371  15.379  1.00 23.23           C  
ATOM    491  C   GLN A  88      24.603  62.943  14.878  1.00 26.22           C  
ATOM    492  O   GLN A  88      25.075  61.991  15.508  1.00 26.61           O  
ATOM    493  CB  GLN A  88      23.553  64.844  16.157  1.00 26.09           C  
ATOM    494  CG  GLN A  88      23.291  64.041  17.415  1.00 36.40           C  
ATOM    495  CD  GLN A  88      24.441  64.113  18.410  1.00 42.74           C  
ATOM    496  NE2 GLN A  88      24.879  65.330  18.729  1.00 39.24           N  
ATOM    497  OE1 GLN A  88      24.927  63.084  18.890  1.00 45.00           O  
ATOM    498  N   THR A  89      23.961  62.778  13.720  1.00 27.82           N  
ATOM    499  CA  THR A  89      23.818  61.447  13.137  1.00 27.93           C  
ATOM    500  C   THR A  89      25.175  60.831  12.812  1.00 29.55           C  
ATOM    501  O   THR A  89      25.418  59.652  13.104  1.00 29.30           O  
ATOM    502  CB  THR A  89      22.933  61.525  11.894  1.00 27.81           C  
ATOM    503  CG2 THR A  89      22.905  60.189  11.170  1.00 32.03           C  
ATOM    504  OG1 THR A  89      21.604  61.896  12.288  1.00 29.42           O  
ATOM    505  N   LEU A  90      26.079  61.616  12.214  1.00 22.61           N  
ATOM    506  CA  LEU A  90      27.436  61.141  11.967  1.00 24.67           C  
ATOM    507  C   LEU A  90      28.146  60.783  13.266  1.00 30.27           C  
ATOM    508  O   LEU A  90      28.827  59.755  13.351  1.00 32.13           O  
ATOM    509  CB  LEU A  90      28.238  62.210  11.226  1.00 26.97           C  
ATOM    510  CG  LEU A  90      28.370  62.232   9.721  1.00 33.10           C  
ATOM    511  CD1 LEU A  90      29.480  63.222   9.410  1.00 25.54           C  
ATOM    512  CD2 LEU A  90      28.689  60.847   9.172  1.00 31.00           C  
ATOM    513  N   ALA A  91      28.021  61.640  14.287  1.00 26.90           N  
ATOM    514  CA  ALA A  91      28.755  61.423  15.531  1.00 31.75           C  
ATOM    515  C   ALA A  91      28.290  60.164  16.244  1.00 35.10           C  
ATOM    516  O   ALA A  91      29.068  59.552  16.981  1.00 35.24           O  
ATOM    517  CB  ALA A  91      28.606  62.624  16.465  1.00 28.06           C  
ATOM    518  N   GLU A  92      27.037  59.763  16.037  1.00 34.36           N  
ATOM    519  CA  GLU A  92      26.491  58.610  16.743  1.00 36.63           C  
ATOM    520  C   GLU A  92      26.865  57.283  16.107  1.00 43.23           C  
ATOM    521  O   GLU A  92      26.680  56.238  16.739  1.00 47.27           O  
ATOM    522  CB  GLU A  92      24.973  58.718  16.823  1.00 34.66           C  
ATOM    523  CG  GLU A  92      24.511  59.824  17.719  1.00 35.48           C  
ATOM    524  CD  GLU A  92      23.040  60.113  17.558  1.00 42.64           C  
ATOM    525  OE1 GLU A  92      22.395  59.478  16.692  1.00 46.48           O  
ATOM    526  OE2 GLU A  92      22.534  60.981  18.294  1.00 43.21           O1-
ATOM    527  N   ASN A  93      27.380  57.293  14.888  1.00 40.77           N  
ATOM    528  CA  ASN A  93      27.764  56.059  14.233  1.00 43.64           C  
ATOM    529  C   ASN A  93      29.260  55.798  14.391  1.00 45.88           C  
ATOM    530  O   ASN A  93      30.038  56.717  14.648  1.00 45.77           O  
ATOM    531  CB  ASN A  93      27.365  56.114  12.759  1.00 40.98           C  
ATOM    532  CG  ASN A  93      25.884  56.406  12.573  1.00 44.48           C  
ATOM    533  ND2 ASN A  93      25.555  57.186  11.554  1.00 46.45           N  
ATOM    534  OD1 ASN A  93      25.046  55.936  13.346  1.00 51.64           O  
ATOM    535  N   ASP A  98      39.219  55.859   6.652  1.00 42.42           N  
ATOM    536  CA  ASP A  98      40.486  56.381   7.152  1.00 37.92           C  
ATOM    537  C   ASP A  98      40.305  57.752   7.814  1.00 35.36           C  
ATOM    538  O   ASP A  98      39.222  58.338   7.751  1.00 34.56           O  
ATOM    539  CB  ASP A  98      41.498  56.467   6.011  1.00 42.93           C  
ATOM    540  CG  ASP A  98      40.960  57.233   4.821  1.00 37.97           C  
ATOM    541  OD1 ASP A  98      40.839  58.467   4.919  1.00 38.27           O  
ATOM    542  OD2 ASP A  98      40.643  56.602   3.794  1.00 46.23           O1-
ATOM    543  N   ARG A  99      41.372  58.259   8.442  1.00 34.55           N  
ATOM    544  CA  ARG A  99      41.263  59.508   9.192  1.00 31.27           C  
ATOM    545  C   ARG A  99      40.859  60.666   8.287  1.00 28.15           C  
ATOM    546  O   ARG A  99      40.005  61.478   8.659  1.00 30.51           O  
ATOM    547  CB  ARG A  99      42.582  59.819   9.906  1.00 31.45           C  
ATOM    548  CG  ARG A  99      43.728  60.166   8.956  1.00 36.14           C  
ATOM    549  CD  ARG A  99      45.093  60.179   9.613  1.00 37.24           C  
ATOM    550  NE  ARG A  99      46.077  60.765   8.704  1.00 39.81           N  
ATOM    551  CZ  ARG A  99      47.377  60.864   8.968  1.00 40.71           C  
ATOM    552  NH1 ARG A  99      47.858  60.402  10.116  1.00 40.97           N1+
ATOM    553  NH2 ARG A  99      48.196  61.419   8.082  1.00 45.86           N  
ATOM    554  N   GLU A 100      41.450  60.754   7.092  1.00 27.05           N  
ATOM    555  CA  GLU A 100      41.129  61.862   6.201  1.00 25.44           C  
ATOM    556  C   GLU A 100      39.665  61.817   5.795  1.00 28.16           C  
ATOM    557  O   GLU A 100      38.986  62.851   5.731  1.00 24.47           O  
ATOM    558  CB  GLU A 100      42.027  61.830   4.967  1.00 28.04           C  
ATOM    559  CG  GLU A 100      41.586  62.820   3.900  1.00 31.84           C  
ATOM    560  CD  GLU A 100      42.510  62.891   2.699  1.00 39.45           C  
ATOM    561  OE1 GLU A 100      43.746  62.865   2.882  1.00 44.12           O  
ATOM    562  OE2 GLU A 100      41.992  62.983   1.566  1.00 47.02           O1-
ATOM    563  N   ASN A 101      39.152  60.619   5.541  1.00 28.39           N  
ATOM    564  CA  ASN A 101      37.760  60.500   5.148  1.00 29.32           C  
ATOM    565  C   ASN A 101      36.825  60.845   6.295  1.00 25.62           C  
ATOM    566  O   ASN A 101      35.753  61.419   6.068  1.00 24.73           O  
ATOM    567  CB  ASN A 101      37.497  59.089   4.636  1.00 31.20           C  
ATOM    568  CG  ASN A 101      36.410  59.061   3.621  1.00 36.17           C  
ATOM    569  ND2 ASN A 101      35.358  58.292   3.899  1.00 39.69           N  
ATOM    570  OD1 ASN A 101      36.501  59.726   2.589  1.00 36.00           O  
ATOM    571  N   MET A 102      37.210  60.494   7.530  1.00 24.25           N  
ATOM    572  CA  MET A 102      36.426  60.853   8.708  1.00 25.65           C  
ATOM    573  C   MET A 102      36.174  62.358   8.756  1.00 23.49           C  
ATOM    574  O   MET A 102      35.025  62.804   8.883  1.00 20.90           O  
ATOM    575  CB  MET A 102      37.145  60.383   9.982  1.00 26.07           C  
ATOM    576  CG  MET A 102      36.411  60.733  11.280  1.00 28.66           C  
ATOM    577  SD  MET A 102      37.328  60.360  12.803  1.00 31.73           S  
ATOM    578  CE  MET A 102      38.596  61.624  12.779  1.00 31.95           C  
ATOM    579  N   TRP A 103      37.241  63.157   8.614  1.00 21.32           N  
ATOM    580  CA  TRP A 103      37.090  64.608   8.676  1.00 16.33           C  
ATOM    581  C   TRP A 103      36.344  65.137   7.455  1.00 15.70           C  
ATOM    582  O   TRP A 103      35.502  66.034   7.582  1.00 15.76           O  
ATOM    583  CB  TRP A 103      38.460  65.283   8.803  1.00 17.57           C  
ATOM    584  CG  TRP A 103      39.146  64.989  10.118  1.00 19.44           C  
ATOM    585  CD1 TRP A 103      40.234  64.184  10.319  1.00 23.46           C  
ATOM    586  CD2 TRP A 103      38.771  65.487  11.406  1.00 17.46           C  
ATOM    587  CE2 TRP A 103      39.672  64.941  12.349  1.00 18.77           C  
ATOM    588  CE3 TRP A 103      37.751  66.327  11.858  1.00 19.33           C  
ATOM    589  NE1 TRP A 103      40.560  64.159  11.661  1.00 21.33           N  
ATOM    590  CZ2 TRP A 103      39.595  65.232  13.713  1.00 19.80           C  
ATOM    591  CZ3 TRP A 103      37.669  66.609  13.223  1.00 19.91           C  
ATOM    592  CH2 TRP A 103      38.595  66.066  14.130  1.00 18.11           C  
ATOM    593  N   ARG A 104      36.633  64.581   6.275  1.00 15.58           N  
ATOM    594  CA  ARG A 104      35.961  65.042   5.061  1.00 14.48           C  
ATOM    595  C   ARG A 104      34.452  64.843   5.160  1.00 16.38           C  
ATOM    596  O   ARG A 104      33.679  65.714   4.754  1.00 16.91           O  
ATOM    597  CB  ARG A 104      36.529  64.317   3.839  1.00 15.78           C  
ATOM    598  CG  ARG A 104      35.886  64.752   2.526  1.00 17.53           C  
ATOM    599  CD  ARG A 104      36.421  63.952   1.348  1.00 23.31           C  
ATOM    600  NE  ARG A 104      37.868  64.107   1.214  1.00 26.78           N  
ATOM    601  CZ  ARG A 104      38.456  65.095   0.546  1.00 25.18           C  
ATOM    602  NH1 ARG A 104      39.781  65.151   0.483  1.00 25.75           N1+
ATOM    603  NH2 ARG A 104      37.722  66.016  -0.074  1.00 29.37           N  
ATOM    604  N   THR A 105      34.006  63.704   5.712  1.00 17.00           N  
ATOM    605  CA  THR A 105      32.565  63.462   5.780  1.00 19.19           C  
ATOM    606  C   THR A 105      31.873  64.465   6.695  1.00 16.75           C  
ATOM    607  O   THR A 105      30.752  64.907   6.400  1.00 17.93           O  
ATOM    608  CB  THR A 105      32.302  62.012   6.223  1.00 18.80           C  
ATOM    609  CG2 THR A 105      30.805  61.687   6.225  1.00 19.29           C  
ATOM    610  OG1 THR A 105      32.989  61.124   5.330  1.00 20.68           O  
ATOM    611  N   GLY A 106      32.537  64.873   7.784  1.00 15.65           N  
ATOM    612  CA  GLY A 106      31.940  65.853   8.676  1.00 17.45           C  
ATOM    613  C   GLY A 106      31.945  67.256   8.099  1.00 14.79           C  
ATOM    614  O   GLY A 106      30.946  67.972   8.179  1.00 15.91           O  
ATOM    615  N   ILE A 107      33.069  67.677   7.516  1.00 13.58           N  
ATOM    616  CA  ILE A 107      33.104  69.001   6.898  1.00 15.21           C  
ATOM    617  C   ILE A 107      32.048  69.091   5.807  1.00 13.00           C  
ATOM    618  O   ILE A 107      31.400  70.131   5.624  1.00 15.67           O  
ATOM    619  CB  ILE A 107      34.514  69.308   6.359  1.00 13.46           C  
ATOM    620  CG1 ILE A 107      35.518  69.336   7.536  1.00 13.69           C  
ATOM    621  CG2 ILE A 107      34.505  70.638   5.592  1.00 13.92           C  
ATOM    622  CD1 ILE A 107      36.972  69.445   7.078  1.00 17.76           C  
ATOM    623  N   ASN A 108      31.839  67.980   5.090  1.00 14.18           N  
ATOM    624  CA  ASN A 108      30.864  67.947   4.005  1.00 16.60           C  
ATOM    625  C   ASN A 108      29.448  68.240   4.480  1.00 16.59           C  
ATOM    626  O   ASN A 108      28.627  68.725   3.699  1.00 17.38           O  
ATOM    627  CB  ASN A 108      30.913  66.583   3.309  1.00 16.50           C  
ATOM    628  CG  ASN A 108      30.046  66.542   2.049  1.00 16.97           C  
ATOM    629  ND2 ASN A 108      29.049  65.652   2.033  1.00 17.77           N  
ATOM    630  OD1 ASN A 108      30.261  67.318   1.119  1.00 17.14           O  
ATOM    631  N   VAL A 109      29.123  67.922   5.738  1.00 16.15           N  
ATOM    632  CA  VAL A 109      27.809  68.285   6.261  1.00 19.05           C  
ATOM    633  C   VAL A 109      27.587  69.785   6.160  1.00 20.55           C  
ATOM    634  O   VAL A 109      26.529  70.242   5.718  1.00 19.46           O  
ATOM    635  CB  VAL A 109      27.647  67.804   7.711  1.00 18.99           C  
ATOM    636  CG1 VAL A 109      26.363  68.366   8.282  1.00 22.36           C  
ATOM    637  CG2 VAL A 109      27.660  66.290   7.771  1.00 24.31           C  
ATOM    638  N   PHE A 110      28.574  70.579   6.589  1.00 18.56           N  
ATOM    639  CA  PHE A 110      28.443  72.029   6.469  1.00 19.03           C  
ATOM    640  C   PHE A 110      28.355  72.451   5.013  1.00 19.13           C  
ATOM    641  O   PHE A 110      27.549  73.312   4.654  1.00 18.83           O  
ATOM    642  CB  PHE A 110      29.631  72.735   7.121  1.00 19.61           C  
ATOM    643  CG  PHE A 110      29.806  72.435   8.571  1.00 19.89           C  
ATOM    644  CD1 PHE A 110      30.534  71.332   8.979  1.00 23.61           C  
ATOM    645  CD2 PHE A 110      29.283  73.276   9.534  1.00 23.18           C  
ATOM    646  CE1 PHE A 110      30.709  71.060  10.309  1.00 21.80           C  
ATOM    647  CE2 PHE A 110      29.463  73.002  10.877  1.00 24.54           C  
ATOM    648  CZ  PHE A 110      30.179  71.903  11.260  1.00 22.16           C  
ATOM    649  N   PHE A 111      29.200  71.864   4.166  1.00 17.41           N  
ATOM    650  CA  PHE A 111      29.220  72.209   2.749  1.00 17.57           C  
ATOM    651  C   PHE A 111      27.855  71.971   2.113  1.00 17.22           C  
ATOM    652  O   PHE A 111      27.309  72.851   1.426  1.00 17.51           O  
ATOM    653  CB  PHE A 111      30.311  71.378   2.061  1.00 15.77           C  
ATOM    654  CG  PHE A 111      30.441  71.606   0.572  1.00 18.36           C  
ATOM    655  CD1 PHE A 111      30.963  72.785   0.070  1.00 19.82           C  
ATOM    656  CD2 PHE A 111      30.106  70.595  -0.321  1.00 21.79           C  
ATOM    657  CE1 PHE A 111      31.112  72.972  -1.295  1.00 22.38           C  
ATOM    658  CE2 PHE A 111      30.248  70.784  -1.694  1.00 26.36           C  
ATOM    659  CZ  PHE A 111      30.753  71.975  -2.175  1.00 22.36           C  
ATOM    660  N   GLU A 112      27.271  70.797   2.359  1.00 16.68           N  
ATOM    661  CA  GLU A 112      26.045  70.445   1.648  1.00 17.20           C  
ATOM    662  C   GLU A 112      24.822  71.091   2.280  1.00 20.39           C  
ATOM    663  O   GLU A 112      23.908  71.512   1.561  1.00 20.01           O  
ATOM    664  CB  GLU A 112      25.879  68.922   1.592  1.00 18.92           C  
ATOM    665  CG  GLU A 112      26.805  68.222   0.599  1.00 20.83           C  
ATOM    666  CD  GLU A 112      26.478  68.535  -0.854  1.00 23.09           C  
ATOM    667  OE1 GLU A 112      25.387  69.077  -1.130  1.00 27.36           O  
ATOM    668  OE2 GLU A 112      27.316  68.228  -1.727  1.00 27.29           O1-
ATOM    669  N   THR A 113      24.783  71.195   3.613  1.00 20.58           N  
ATOM    670  CA  THR A 113      23.601  71.761   4.255  1.00 21.84           C  
ATOM    671  C   THR A 113      23.494  73.255   3.989  1.00 22.29           C  
ATOM    672  O   THR A 113      22.477  73.738   3.478  1.00 22.48           O  
ATOM    673  CB  THR A 113      23.610  71.484   5.761  1.00 23.51           C  
ATOM    674  CG2 THR A 113      22.408  72.158   6.417  1.00 26.02           C  
ATOM    675  OG1 THR A 113      23.523  70.075   5.980  1.00 24.24           O  
ATOM    676  N   PHE A 114      24.534  74.021   4.340  1.00 19.79           N  
ATOM    677  CA  PHE A 114      24.465  75.453   4.077  1.00 18.61           C  
ATOM    678  C   PHE A 114      24.528  75.758   2.582  1.00 21.47           C  
ATOM    679  O   PHE A 114      23.937  76.742   2.134  1.00 22.39           O  
ATOM    680  CB  PHE A 114      25.564  76.182   4.845  1.00 20.10           C  
ATOM    681  CG  PHE A 114      25.371  76.134   6.331  1.00 19.93           C  
ATOM    682  CD1 PHE A 114      24.463  76.982   6.940  1.00 22.55           C  
ATOM    683  CD2 PHE A 114      26.086  75.244   7.112  1.00 19.78           C  
ATOM    684  CE1 PHE A 114      24.269  76.936   8.307  1.00 21.80           C  
ATOM    685  CE2 PHE A 114      25.889  75.191   8.474  1.00 22.07           C  
ATOM    686  CZ  PHE A 114      24.979  76.040   9.071  1.00 22.93           C  
ATOM    687  N   GLY A 115      25.206  74.923   1.790  1.00 22.15           N  
ATOM    688  CA  GLY A 115      25.218  75.152   0.353  1.00 22.43           C  
ATOM    689  C   GLY A 115      23.877  74.919  -0.315  1.00 24.78           C  
ATOM    690  O   GLY A 115      23.664  75.392  -1.437  1.00 28.23           O  
ATOM    691  N   SER A 116      22.974  74.198   0.344  1.00 22.52           N  
ATOM    692  CA  SER A 116      21.616  74.022  -0.162  1.00 25.87           C  
ATOM    693  C   SER A 116      20.693  75.166   0.225  1.00 29.86           C  
ATOM    694  O   SER A 116      19.542  75.210  -0.235  1.00 28.62           O  
ATOM    695  CB  SER A 116      21.040  72.708   0.350  1.00 29.16           C  
ATOM    696  OG  SER A 116      21.757  71.621  -0.200  1.00 35.01           O  
ATOM    697  N   HIS A 117      21.162  76.081   1.067  1.00 24.54           N  
ATOM    698  CA  HIS A 117      20.374  77.219   1.515  1.00 25.59           C  
ATOM    699  C   HIS A 117      21.271  78.451   1.502  1.00 20.98           C  
ATOM    700  O   HIS A 117      21.473  79.120   2.509  1.00 22.75           O  
ATOM    701  CB  HIS A 117      19.787  76.970   2.905  1.00 24.11           C  
ATOM    702  CG  HIS A 117      18.932  75.744   2.984  1.00 26.66           C  
ATOM    703  CD2 HIS A 117      19.196  74.495   3.431  1.00 29.43           C  
ATOM    704  ND1 HIS A 117      17.622  75.728   2.555  1.00 28.96           N  
ATOM    705  CE1 HIS A 117      17.114  74.522   2.740  1.00 30.24           C  
ATOM    706  NE2 HIS A 117      18.048  73.755   3.270  1.00 30.32           N  
ATOM    707  N   LYS A 118      21.846  78.744   0.331  1.00 22.21           N  
ATOM    708  CA  LYS A 118      22.826  79.820   0.261  1.00 23.12           C  
ATOM    709  C   LYS A 118      22.207  81.177   0.577  1.00 22.45           C  
ATOM    710  O   LYS A 118      22.849  82.020   1.207  1.00 22.01           O  
ATOM    711  CB  LYS A 118      23.486  79.848  -1.112  1.00 24.66           C  
ATOM    712  CG  LYS A 118      24.407  78.688  -1.395  1.00 24.23           C  
ATOM    713  CD  LYS A 118      24.993  78.870  -2.799  1.00 25.03           C  
ATOM    714  CE  LYS A 118      26.050  77.848  -3.120  1.00 33.17           C  
ATOM    715  NZ  LYS A 118      25.472  76.493  -3.204  1.00 36.54           N1+
ATOM    716  N   ALA A 119      20.971  81.418   0.131  1.00 22.87           N  
ATOM    717  CA  ALA A 119      20.365  82.726   0.366  1.00 27.20           C  
ATOM    718  C   ALA A 119      20.102  82.952   1.850  1.00 23.37           C  
ATOM    719  O   ALA A 119      20.355  84.046   2.374  1.00 25.40           O  
ATOM    720  CB  ALA A 119      19.068  82.859  -0.434  1.00 28.48           C  
ATOM    721  N   VAL A 120      19.601  81.931   2.540  1.00 21.00           N  
ATOM    722  CA  VAL A 120      19.378  82.047   3.976  1.00 22.82           C  
ATOM    723  C   VAL A 120      20.705  82.194   4.701  1.00 23.76           C  
ATOM    724  O   VAL A 120      20.844  82.998   5.632  1.00 24.12           O  
ATOM    725  CB  VAL A 120      18.585  80.834   4.487  1.00 22.91           C  
ATOM    726  CG1 VAL A 120      18.618  80.767   6.007  1.00 21.08           C  
ATOM    727  CG2 VAL A 120      17.143  80.886   3.964  1.00 23.09           C  
ATOM    728  N   THR A 121      21.704  81.426   4.271  1.00 22.86           N  
ATOM    729  CA  THR A 121      23.034  81.503   4.865  1.00 24.43           C  
ATOM    730  C   THR A 121      23.622  82.904   4.723  1.00 24.26           C  
ATOM    731  O   THR A 121      24.165  83.464   5.680  1.00 27.24           O  
ATOM    732  CB  THR A 121      23.950  80.473   4.196  1.00 22.03           C  
ATOM    733  CG2 THR A 121      25.351  80.601   4.756  1.00 29.04           C  
ATOM    734  OG1 THR A 121      23.449  79.158   4.451  1.00 22.12           O  
ATOM    735  N   ARG A 122      23.524  83.492   3.528  1.00 24.26           N  
ATOM    736  CA  ARG A 122      24.106  84.813   3.321  1.00 25.93           C  
ATOM    737  C   ARG A 122      23.373  85.873   4.133  1.00 29.12           C  
ATOM    738  O   ARG A 122      24.000  86.709   4.793  1.00 28.95           O  
ATOM    739  CB  ARG A 122      24.088  85.180   1.837  1.00 30.08           C  
ATOM    740  CG  ARG A 122      24.498  86.626   1.575  1.00 37.68           C  
ATOM    741  CD  ARG A 122      23.732  87.236   0.443  1.00 45.17           C  
ATOM    742  NE  ARG A 122      22.376  87.605   0.824  1.00 47.81           N  
ATOM    743  CZ  ARG A 122      21.290  87.245   0.163  1.00 49.03           C  
ATOM    744  NH1 ARG A 122      21.368  86.511  -0.951  1.00 47.85           N1+
ATOM    745  NH2 ARG A 122      20.085  87.629   0.604  1.00 45.56           N  
ATOM    746  N   ALA A 123      22.043  85.856   4.089  1.00 28.92           N  
ATOM    747  CA  ALA A 123      21.270  86.820   4.862  1.00 26.71           C  
ATOM    748  C   ALA A 123      21.482  86.622   6.357  1.00 27.36           C  
ATOM    749  O   ALA A 123      21.576  87.594   7.112  1.00 27.62           O  
ATOM    750  CB  ALA A 123      19.784  86.706   4.509  1.00 28.89           C  
ATOM    751  N   GLY A 124      21.571  85.368   6.801  1.00 27.35           N  
ATOM    752  CA  GLY A 124      21.776  85.114   8.218  1.00 25.38           C  
ATOM    753  C   GLY A 124      23.143  85.563   8.696  1.00 30.04           C  
ATOM    754  O   GLY A 124      23.296  86.040   9.828  1.00 29.29           O  
ATOM    755  N   GLN A 125      24.160  85.420   7.848  1.00 28.11           N  
ATOM    756  CA  GLN A 125      25.472  85.931   8.223  1.00 31.84           C  
ATOM    757  C   GLN A 125      25.463  87.449   8.311  1.00 29.28           C  
ATOM    758  O   GLN A 125      26.029  88.022   9.248  1.00 32.42           O  
ATOM    759  CB  GLN A 125      26.532  85.441   7.239  1.00 27.56           C  
ATOM    760  CG  GLN A 125      26.994  84.021   7.530  1.00 31.19           C  
ATOM    761  CD  GLN A 125      27.758  83.925   8.846  1.00 33.10           C  
ATOM    762  NE2 GLN A 125      27.720  82.753   9.472  1.00 29.67           N  
ATOM    763  OE1 GLN A 125      28.376  84.898   9.289  1.00 35.94           O  
ATOM    764  N   ALA A 126      24.805  88.115   7.362  1.00 31.03           N  
ATOM    765  CA  ALA A 126      24.750  89.573   7.389  1.00 34.92           C  
ATOM    766  C   ALA A 126      24.005  90.075   8.621  1.00 37.11           C  
ATOM    767  O   ALA A 126      24.396  91.081   9.226  1.00 39.63           O  
ATOM    768  CB  ALA A 126      24.092  90.097   6.114  1.00 32.87           C  
ATOM    769  N   ALA A 127      22.933  89.382   9.011  1.00 33.21           N  
ATOM    770  CA  ALA A 127      22.124  89.772  10.159  1.00 35.33           C  
ATOM    771  C   ALA A 127      22.869  89.641  11.480  1.00 39.57           C  
ATOM    772  O   ALA A 127      22.389  90.161  12.492  1.00 36.74           O  
ATOM    773  CB  ALA A 127      20.844  88.935  10.206  1.00 33.63           C  
ATOM    774  N   ARG A 128      24.011  88.951  11.497  1.00 34.46           N  
ATOM    775  CA  ARG A 128      24.808  88.860  12.715  1.00 34.54           C  
ATOM    776  C   ARG A 128      25.156  90.237  13.258  1.00 37.90           C  
ATOM    777  O   ARG A 128      25.184  90.443  14.478  1.00 42.19           O  
ATOM    778  CB  ARG A 128      26.091  88.087  12.438  1.00 39.06           C  
ATOM    779  CG  ARG A 128      26.012  86.640  12.770  1.00 38.56           C  
ATOM    780  CD  ARG A 128      27.278  85.943  12.345  1.00 39.52           C  
ATOM    781  NE  ARG A 128      28.055  85.515  13.499  1.00 38.59           N  
ATOM    782  CZ  ARG A 128      28.967  84.551  13.458  1.00 44.31           C  
ATOM    783  NH1 ARG A 128      29.209  83.922  12.314  1.00 40.99           N1+
ATOM    784  NH2 ARG A 128      29.630  84.211  14.557  1.00 39.18           N  
ATOM    785  N   ALA A 129      25.448  91.185  12.364  1.00 42.55           N  
ATOM    786  CA  ALA A 129      25.901  92.506  12.785  1.00 45.19           C  
ATOM    787  C   ALA A 129      24.814  93.273  13.526  1.00 44.35           C  
ATOM    788  O   ALA A 129      25.125  94.110  14.380  1.00 49.75           O  
ATOM    789  CB  ALA A 129      26.377  93.302  11.568  1.00 42.64           C  
ATOM    790  N   THR A 130      23.542  92.995  13.235  1.00 45.77           N  
ATOM    791  CA  THR A 130      22.448  93.791  13.770  1.00 44.80           C  
ATOM    792  C   THR A 130      21.521  93.042  14.719  1.00 46.69           C  
ATOM    793  O   THR A 130      20.757  93.694  15.440  1.00 48.70           O  
ATOM    794  CB  THR A 130      21.609  94.374  12.622  1.00 46.99           C  
ATOM    795  CG2 THR A 130      22.505  95.072  11.610  1.00 48.23           C  
ATOM    796  OG1 THR A 130      20.900  93.321  11.956  1.00 48.38           O  
ATOM    797  N   SER A 131      21.564  91.709  14.753  1.00 41.37           N  
ATOM    798  CA  SER A 131      20.626  90.918  15.544  1.00 38.97           C  
ATOM    799  C   SER A 131      21.371  90.120  16.604  1.00 41.78           C  
ATOM    800  O   SER A 131      22.225  89.290  16.275  1.00 39.23           O  
ATOM    801  CB  SER A 131      19.815  89.973  14.655  1.00 38.16           C  
ATOM    802  OG  SER A 131      19.116  89.021  15.443  1.00 37.63           O  
ATOM    803  N   VAL A 132      21.022  90.349  17.873  1.00 41.21           N  
ATOM    804  CA  VAL A 132      21.622  89.585  18.963  1.00 39.02           C  
ATOM    805  C   VAL A 132      21.171  88.131  18.915  1.00 37.00           C  
ATOM    806  O   VAL A 132      21.951  87.217  19.213  1.00 36.25           O  
ATOM    807  CB  VAL A 132      21.283  90.230  20.318  1.00 42.51           C  
ATOM    808  CG1 VAL A 132      22.042  89.533  21.442  1.00 41.64           C  
ATOM    809  CG2 VAL A 132      21.593  91.716  20.285  1.00 44.48           C  
ATOM    810  N   GLU A 133      19.906  87.891  18.548  1.00 34.15           N  
ATOM    811  CA  GLU A 133      19.404  86.519  18.492  1.00 33.98           C  
ATOM    812  C   GLU A 133      20.081  85.728  17.380  1.00 31.82           C  
ATOM    813  O   GLU A 133      20.384  84.541  17.554  1.00 30.26           O  
ATOM    814  CB  GLU A 133      17.890  86.503  18.281  1.00 39.26           C  
ATOM    815  CG  GLU A 133      17.085  87.190  19.367  1.00 38.46           C  
ATOM    816  CD  GLU A 133      16.276  88.342  18.816  1.00 49.69           C  
ATOM    817  OE1 GLU A 133      16.895  89.351  18.405  1.00 45.02           O  
ATOM    818  OE2 GLU A 133      15.028  88.232  18.775  1.00 53.19           O1-
ATOM    819  N   VAL A 134      20.303  86.359  16.228  1.00 31.09           N  
ATOM    820  CA  VAL A 134      21.008  85.669  15.151  1.00 30.13           C  
ATOM    821  C   VAL A 134      22.442  85.382  15.561  1.00 29.90           C  
ATOM    822  O   VAL A 134      22.949  84.273  15.355  1.00 26.51           O  
ATOM    823  CB  VAL A 134      20.944  86.481  13.847  1.00 30.32           C  
ATOM    824  CG1 VAL A 134      21.921  85.907  12.825  1.00 27.78           C  
ATOM    825  CG2 VAL A 134      19.521  86.484  13.301  1.00 31.69           C  
ATOM    826  N   ALA A 135      23.111  86.371  16.161  1.00 29.61           N  
ATOM    827  CA  ALA A 135      24.481  86.169  16.617  1.00 31.39           C  
ATOM    828  C   ALA A 135      24.565  85.032  17.627  1.00 28.91           C  
ATOM    829  O   ALA A 135      25.487  84.211  17.565  1.00 27.81           O  
ATOM    830  CB  ALA A 135      25.033  87.465  17.212  1.00 36.40           C  
ATOM    831  N   GLU A 136      23.601  84.953  18.553  1.00 27.45           N  
ATOM    832  CA  GLU A 136      23.619  83.878  19.546  1.00 28.81           C  
ATOM    833  C   GLU A 136      23.352  82.521  18.904  1.00 26.14           C  
ATOM    834  O   GLU A 136      23.937  81.508  19.310  1.00 25.20           O  
ATOM    835  CB  GLU A 136      22.599  84.160  20.657  1.00 33.70           C  
ATOM    836  CG  GLU A 136      23.222  84.772  21.897  1.00 43.12           C  
ATOM    837  CD  GLU A 136      22.240  85.644  22.691  1.00 52.16           C  
ATOM    838  OE1 GLU A 136      21.016  85.509  22.492  1.00 54.37           O  
ATOM    839  OE2 GLU A 136      22.707  86.456  23.510  1.00 53.11           O1-
ATOM    840  N   LEU A 137      22.473  82.478  17.903  1.00 27.32           N  
ATOM    841  CA  LEU A 137      22.213  81.217  17.223  1.00 25.71           C  
ATOM    842  C   LEU A 137      23.485  80.681  16.579  1.00 22.81           C  
ATOM    843  O   LEU A 137      23.858  79.524  16.794  1.00 22.25           O  
ATOM    844  CB  LEU A 137      21.112  81.398  16.183  1.00 26.16           C  
ATOM    845  CG  LEU A 137      20.755  80.137  15.397  1.00 29.85           C  
ATOM    846  CD1 LEU A 137      20.258  79.046  16.334  1.00 33.89           C  
ATOM    847  CD2 LEU A 137      19.703  80.477  14.362  1.00 31.01           C  
ATOM    848  N   TRP A 138      24.171  81.522  15.797  1.00 25.41           N  
ATOM    849  CA  TRP A 138      25.444  81.120  15.199  1.00 23.42           C  
ATOM    850  C   TRP A 138      26.445  80.710  16.270  1.00 23.18           C  
ATOM    851  O   TRP A 138      27.099  79.667  16.162  1.00 21.17           O  
ATOM    852  CB  TRP A 138      26.032  82.260  14.367  1.00 27.15           C  
ATOM    853  CG  TRP A 138      25.398  82.538  13.029  1.00 31.75           C  
ATOM    854  CD1 TRP A 138      24.744  83.679  12.659  1.00 32.52           C  
ATOM    855  CD2 TRP A 138      25.398  81.686  11.873  1.00 29.91           C  
ATOM    856  CE2 TRP A 138      24.707  82.373  10.849  1.00 31.45           C  
ATOM    857  CE3 TRP A 138      25.890  80.404  11.613  1.00 30.27           C  
ATOM    858  NE1 TRP A 138      24.326  83.589  11.352  1.00 31.03           N  
ATOM    859  CZ2 TRP A 138      24.511  81.825   9.580  1.00 31.40           C  
ATOM    860  CZ3 TRP A 138      25.692  79.859  10.351  1.00 28.81           C  
ATOM    861  CH2 TRP A 138      25.008  80.569   9.353  1.00 29.90           C  
ATOM    862  N   SER A 139      26.575  81.529  17.319  1.00 22.16           N  
ATOM    863  CA  SER A 139      27.598  81.280  18.330  1.00 24.20           C  
ATOM    864  C   SER A 139      27.386  79.934  19.007  1.00 20.79           C  
ATOM    865  O   SER A 139      28.328  79.145  19.153  1.00 20.91           O  
ATOM    866  CB  SER A 139      27.597  82.420  19.354  1.00 24.69           C  
ATOM    867  OG  SER A 139      28.485  82.143  20.416  1.00 34.09           O  
ATOM    868  N   THR A 140      26.145  79.649  19.421  1.00 21.75           N  
ATOM    869  CA  THR A 140      25.842  78.399  20.113  1.00 24.79           C  
ATOM    870  C   THR A 140      26.180  77.188  19.253  1.00 21.51           C  
ATOM    871  O   THR A 140      26.780  76.221  19.731  1.00 20.37           O  
ATOM    872  CB  THR A 140      24.363  78.377  20.506  1.00 24.91           C  
ATOM    873  CG2 THR A 140      23.986  77.035  21.108  1.00 29.91           C  
ATOM    874  OG1 THR A 140      24.111  79.420  21.455  1.00 31.34           O  
ATOM    875  N   PHE A 141      25.775  77.224  17.978  1.00 18.93           N  
ATOM    876  CA  PHE A 141      26.074  76.144  17.044  1.00 19.23           C  
ATOM    877  C   PHE A 141      27.579  75.963  16.884  1.00 19.05           C  
ATOM    878  O   PHE A 141      28.092  74.840  16.945  1.00 19.33           O  
ATOM    879  CB  PHE A 141      25.401  76.455  15.698  1.00 20.04           C  
ATOM    880  CG  PHE A 141      25.741  75.492  14.574  1.00 22.83           C  
ATOM    881  CD1 PHE A 141      25.248  74.201  14.557  1.00 22.45           C  
ATOM    882  CD2 PHE A 141      26.504  75.914  13.496  1.00 22.03           C  
ATOM    883  CE1 PHE A 141      25.535  73.342  13.511  1.00 19.52           C  
ATOM    884  CE2 PHE A 141      26.788  75.060  12.457  1.00 21.76           C  
ATOM    885  CZ  PHE A 141      26.310  73.779  12.457  1.00 23.09           C  
ATOM    886  N   MET A 142      28.303  77.066  16.686  1.00 17.55           N  
ATOM    887  CA  MET A 142      29.746  76.973  16.475  1.00 17.39           C  
ATOM    888  C   MET A 142      30.443  76.413  17.709  1.00 16.13           C  
ATOM    889  O   MET A 142      31.326  75.559  17.601  1.00 17.51           O  
ATOM    890  CB  MET A 142      30.318  78.349  16.130  1.00 19.69           C  
ATOM    891  CG  MET A 142      29.963  78.854  14.784  1.00 30.42           C  
ATOM    892  SD  MET A 142      31.035  78.019  13.638  1.00 41.00           S  
ATOM    893  CE  MET A 142      32.491  79.045  13.618  1.00 28.79           C  
ATOM    894  N   GLN A 143      30.077  76.909  18.891  1.00 19.98           N  
ATOM    895  CA  GLN A 143      30.703  76.411  20.112  1.00 20.10           C  
ATOM    896  C   GLN A 143      30.509  74.907  20.257  1.00 17.57           C  
ATOM    897  O   GLN A 143      31.430  74.186  20.651  1.00 16.90           O  
ATOM    898  CB  GLN A 143      30.140  77.147  21.329  1.00 20.28           C  
ATOM    899  CG  GLN A 143      30.439  78.633  21.350  1.00 26.46           C  
ATOM    900  CD  GLN A 143      29.932  79.311  22.624  1.00 42.84           C  
ATOM    901  NE2 GLN A 143      29.210  80.418  22.464  1.00 42.43           N  
ATOM    902  OE1 GLN A 143      30.183  78.838  23.736  1.00 45.06           O  
ATOM    903  N   LYS A 144      29.320  74.408  19.906  1.00 17.54           N  
ATOM    904  CA  LYS A 144      29.038  72.985  20.043  1.00 17.53           C  
ATOM    905  C   LYS A 144      29.955  72.146  19.156  1.00 17.09           C  
ATOM    906  O   LYS A 144      30.534  71.145  19.602  1.00 16.96           O  
ATOM    907  CB  LYS A 144      27.569  72.726  19.696  1.00 20.01           C  
ATOM    908  CG  LYS A 144      27.156  71.282  19.760  1.00 23.29           C  
ATOM    909  CD  LYS A 144      25.667  71.161  19.438  1.00 26.11           C  
ATOM    910  CE  LYS A 144      25.142  69.778  19.757  1.00 34.29           C  
ATOM    911  NZ  LYS A 144      25.886  68.715  19.048  1.00 37.70           N1+
ATOM    912  N   TRP A 145      30.110  72.537  17.893  1.00 17.24           N  
ATOM    913  CA  TRP A 145      30.883  71.673  17.014  1.00 16.62           C  
ATOM    914  C   TRP A 145      32.378  71.943  17.095  1.00 14.27           C  
ATOM    915  O   TRP A 145      33.154  71.039  16.783  1.00 14.01           O  
ATOM    916  CB  TRP A 145      30.319  71.744  15.583  1.00 20.70           C  
ATOM    917  CG  TRP A 145      28.969  71.090  15.624  1.00 19.94           C  
ATOM    918  CD1 TRP A 145      27.753  71.703  15.571  1.00 20.36           C  
ATOM    919  CD2 TRP A 145      28.711  69.697  15.869  1.00 21.46           C  
ATOM    920  CE2 TRP A 145      27.312  69.532  15.908  1.00 21.46           C  
ATOM    921  CE3 TRP A 145      29.529  68.571  16.027  1.00 20.81           C  
ATOM    922  NE1 TRP A 145      26.749  70.770  15.731  1.00 22.97           N  
ATOM    923  CZ2 TRP A 145      26.712  68.284  16.116  1.00 24.58           C  
ATOM    924  CZ3 TRP A 145      28.931  67.328  16.229  1.00 23.89           C  
ATOM    925  CH2 TRP A 145      27.537  67.201  16.273  1.00 21.91           C  
ATOM    926  N   ILE A 146      32.792  73.111  17.615  1.00 15.48           N  
ATOM    927  CA  ILE A 146      34.187  73.291  18.029  1.00 14.75           C  
ATOM    928  C   ILE A 146      34.513  72.360  19.190  1.00 13.41           C  
ATOM    929  O   ILE A 146      35.534  71.671  19.185  1.00 14.72           O  
ATOM    930  CB  ILE A 146      34.459  74.761  18.396  1.00 15.08           C  
ATOM    931  CG1 ILE A 146      34.520  75.611  17.130  1.00 15.83           C  
ATOM    932  CG2 ILE A 146      35.779  74.917  19.221  1.00 14.51           C  
ATOM    933  CD1 ILE A 146      34.521  77.094  17.441  1.00 15.01           C  
ATOM    934  N   ALA A 147      33.625  72.299  20.188  1.00 13.74           N  
ATOM    935  CA  ALA A 147      33.875  71.399  21.314  1.00 16.24           C  
ATOM    936  C   ALA A 147      33.970  69.949  20.853  1.00 16.48           C  
ATOM    937  O   ALA A 147      34.832  69.194  21.315  1.00 16.83           O  
ATOM    938  CB  ALA A 147      32.773  71.560  22.363  1.00 15.94           C  
ATOM    939  N   TYR A 148      33.088  69.538  19.934  1.00 15.42           N  
ATOM    940  CA  TYR A 148      33.156  68.179  19.414  1.00 18.25           C  
ATOM    941  C   TYR A 148      34.454  67.941  18.647  1.00 17.04           C  
ATOM    942  O   TYR A 148      35.111  66.914  18.828  1.00 17.43           O  
ATOM    943  CB  TYR A 148      31.946  67.901  18.525  1.00 18.73           C  
ATOM    944  CG  TYR A 148      31.946  66.481  18.033  1.00 20.71           C  
ATOM    945  CD1 TYR A 148      31.510  65.449  18.850  1.00 25.44           C  
ATOM    946  CD2 TYR A 148      32.410  66.158  16.762  1.00 23.19           C  
ATOM    947  CE1 TYR A 148      31.522  64.134  18.413  1.00 26.69           C  
ATOM    948  CE2 TYR A 148      32.431  64.841  16.324  1.00 26.33           C  
ATOM    949  CZ  TYR A 148      31.980  63.838  17.156  1.00 28.49           C  
ATOM    950  OH  TYR A 148      31.991  62.529  16.731  1.00 33.88           O  
ATOM    951  N   THR A 149      34.829  68.879  17.769  1.00 15.79           N  
ATOM    952  CA  THR A 149      36.088  68.774  17.040  1.00 15.14           C  
ATOM    953  C   THR A 149      37.252  68.575  17.996  1.00 15.08           C  
ATOM    954  O   THR A 149      38.094  67.693  17.800  1.00 16.04           O  
ATOM    955  CB  THR A 149      36.324  70.038  16.201  1.00 14.04           C  
ATOM    956  CG2 THR A 149      37.665  69.962  15.482  1.00 15.72           C  
ATOM    957  OG1 THR A 149      35.264  70.201  15.238  1.00 16.03           O  
ATOM    958  N   ALA A 150      37.303  69.397  19.049  1.00 15.28           N  
ATOM    959  CA  ALA A 150      38.383  69.288  20.021  1.00 16.38           C  
ATOM    960  C   ALA A 150      38.379  67.920  20.694  1.00 18.62           C  
ATOM    961  O   ALA A 150      39.440  67.320  20.896  1.00 19.04           O  
ATOM    962  CB  ALA A 150      38.263  70.406  21.059  1.00 16.02           C  
ATOM    963  N   ALA A 151      37.194  67.397  21.008  1.00 21.11           N  
ATOM    964  CA  ALA A 151      37.112  66.085  21.647  1.00 20.95           C  
ATOM    965  C   ALA A 151      37.631  64.981  20.729  1.00 22.53           C  
ATOM    966  O   ALA A 151      38.309  64.056  21.190  1.00 22.88           O  
ATOM    967  CB  ALA A 151      35.672  65.812  22.085  1.00 20.25           C  
ATOM    968  N   VAL A 152      37.346  65.065  19.421  1.00 20.23           N  
ATOM    969  CA  VAL A 152      37.868  64.070  18.482  1.00 18.96           C  
ATOM    970  C   VAL A 152      39.383  64.188  18.359  1.00 21.29           C  
ATOM    971  O   VAL A 152      40.098  63.180  18.328  1.00 22.85           O  
ATOM    972  CB  VAL A 152      37.175  64.200  17.109  1.00 20.03           C  
ATOM    973  CG1 VAL A 152      37.785  63.236  16.108  1.00 20.26           C  
ATOM    974  CG2 VAL A 152      35.671  63.969  17.243  1.00 22.79           C  
ATOM    975  N   ILE A 153      39.899  65.420  18.290  1.00 18.11           N  
ATOM    976  CA  ILE A 153      41.343  65.617  18.254  1.00 16.26           C  
ATOM    977  C   ILE A 153      41.988  65.021  19.503  1.00 19.32           C  
ATOM    978  O   ILE A 153      43.005  64.327  19.422  1.00 24.76           O  
ATOM    979  CB  ILE A 153      41.668  67.114  18.108  1.00 17.96           C  
ATOM    980  CG1 ILE A 153      41.171  67.611  16.743  1.00 18.91           C  
ATOM    981  CG2 ILE A 153      43.167  67.360  18.335  1.00 18.22           C  
ATOM    982  CD1 ILE A 153      41.281  69.117  16.560  1.00 17.10           C  
ATOM    983  N   ASP A 154      41.396  65.285  20.673  1.00 21.66           N  
ATOM    984  CA  ASP A 154      41.911  64.723  21.921  1.00 25.90           C  
ATOM    985  C   ASP A 154      41.897  63.205  21.882  1.00 27.41           C  
ATOM    986  O   ASP A 154      42.842  62.555  22.347  1.00 29.07           O  
ATOM    987  CB  ASP A 154      41.087  65.219  23.108  1.00 26.43           C  
ATOM    988  CG  ASP A 154      41.442  66.627  23.521  1.00 31.09           C  
ATOM    989  OD1 ASP A 154      42.598  67.052  23.290  1.00 35.51           O  
ATOM    990  OD2 ASP A 154      40.565  67.301  24.100  1.00 38.01           O1-
ATOM    991  N   ALA A 155      40.830  62.627  21.327  1.00 26.00           N  
ATOM    992  CA  ALA A 155      40.751  61.176  21.202  1.00 29.72           C  
ATOM    993  C   ALA A 155      41.832  60.643  20.272  1.00 31.19           C  
ATOM    994  O   ALA A 155      42.442  59.605  20.552  1.00 33.27           O  
ATOM    995  CB  ALA A 155      39.364  60.771  20.706  1.00 28.18           C  
ATOM    996  N   GLU A 156      42.082  61.337  19.155  1.00 24.58           N  
ATOM    997  CA  GLU A 156      43.151  60.921  18.255  1.00 27.52           C  
ATOM    998  C   GLU A 156      44.508  60.996  18.940  1.00 28.72           C  
ATOM    999  O   GLU A 156      45.391  60.171  18.677  1.00 29.53           O  
ATOM   1000  CB  GLU A 156      43.145  61.789  16.991  1.00 26.76           C  
ATOM   1001  CG  GLU A 156      41.923  61.601  16.113  1.00 26.06           C  
ATOM   1002  CD  GLU A 156      41.919  60.262  15.403  1.00 35.19           C  
ATOM   1003  OE1 GLU A 156      42.397  60.201  14.251  1.00 29.14           O  
ATOM   1004  OE2 GLU A 156      41.452  59.268  16.005  1.00 36.13           O1-
ATOM   1005  N   ARG A 157      44.696  61.985  19.816  1.00 24.68           N  
ATOM   1006  CA  ARG A 157      45.952  62.092  20.548  1.00 28.91           C  
ATOM   1007  C   ARG A 157      46.062  60.998  21.601  1.00 24.85           C  
ATOM   1008  O   ARG A 157      47.150  60.464  21.835  1.00 32.45           O  
ATOM   1009  CB  ARG A 157      46.065  63.472  21.195  1.00 27.31           C  
ATOM   1010  CG  ARG A 157      46.245  64.586  20.164  1.00 20.83           C  
ATOM   1011  CD  ARG A 157      46.085  65.965  20.797  1.00 20.64           C  
ATOM   1012  NE  ARG A 157      46.359  67.000  19.795  1.00 17.94           N  
ATOM   1013  CZ  ARG A 157      46.514  68.294  20.054  1.00 19.30           C  
ATOM   1014  NH1 ARG A 157      46.757  69.134  19.049  1.00 17.37           N1+
ATOM   1015  NH2 ARG A 157      46.410  68.759  21.295  1.00 20.60           N  
ATOM   1016  N   ASP A 158      44.942  60.652  22.235  1.00 31.54           N  
ATOM   1017  CA  ASP A 158      44.963  59.631  23.279  1.00 32.13           C  
ATOM   1018  C   ASP A 158      45.358  58.273  22.721  1.00 35.13           C  
ATOM   1019  O   ASP A 158      46.014  57.482  23.409  1.00 40.03           O  
ATOM   1020  CB  ASP A 158      43.600  59.545  23.959  1.00 33.18           C  
ATOM   1021  CG  ASP A 158      43.353  60.693  24.907  1.00 38.18           C  
ATOM   1022  OD1 ASP A 158      44.329  61.380  25.283  1.00 40.52           O  
ATOM   1023  OD2 ASP A 158      42.181  60.908  25.284  1.00 45.30           O1-
ATOM   1024  N   ARG A 159      44.964  57.975  21.487  1.00 34.40           N  
ATOM   1025  CA  ARG A 159      45.288  56.695  20.874  1.00 35.90           C  
ATOM   1026  C   ARG A 159      46.584  56.739  20.074  1.00 37.40           C  
ATOM   1027  O   ARG A 159      46.918  55.759  19.398  1.00 39.63           O  
ATOM   1028  CB  ARG A 159      44.125  56.219  19.999  1.00 36.97           C  
ATOM   1029  CG  ARG A 159      43.931  56.965  18.695  1.00 37.85           C  
ATOM   1030  CD  ARG A 159      42.661  56.481  18.006  1.00 38.56           C  
ATOM   1031  NE  ARG A 159      42.562  56.919  16.617  1.00 43.64           N  
ATOM   1032  CZ  ARG A 159      43.155  56.308  15.594  1.00 48.13           C  
ATOM   1033  NH1 ARG A 159      43.906  55.233  15.803  1.00 51.99           N1+
ATOM   1034  NH2 ARG A 159      43.008  56.776  14.363  1.00 47.12           N  
ATOM   1035  N   GLY A 160      47.323  57.845  20.146  1.00 31.10           N  
ATOM   1036  CA  GLY A 160      48.615  57.953  19.502  1.00 31.03           C  
ATOM   1037  C   GLY A 160      48.583  58.263  18.026  1.00 36.19           C  
ATOM   1038  O   GLY A 160      49.638  58.232  17.384  1.00 37.73           O  
ATOM   1039  N   ALA A 161      47.409  58.566  17.466  1.00 36.11           N  
ATOM   1040  CA  ALA A 161      47.302  58.813  16.034  1.00 36.58           C  
ATOM   1041  C   ALA A 161      47.687  60.240  15.665  1.00 32.40           C  
ATOM   1042  O   ALA A 161      48.120  60.489  14.535  1.00 31.22           O  
ATOM   1043  CB  ALA A 161      45.880  58.516  15.556  1.00 36.77           C  
ATOM   1044  N   ALA A 162      47.549  61.177  16.596  1.00 29.91           N  
ATOM   1045  CA  ALA A 162      47.855  62.576  16.346  1.00 26.77           C  
ATOM   1046  C   ALA A 162      48.843  63.074  17.393  1.00 27.22           C  
ATOM   1047  O   ALA A 162      48.778  62.661  18.559  1.00 28.59           O  
ATOM   1048  CB  ALA A 162      46.584  63.432  16.386  1.00 23.93           C  
ATOM   1049  N   PRO A 163      49.759  63.959  17.015  1.00 24.56           N  
ATOM   1050  CA  PRO A 163      50.735  64.476  17.983  1.00 25.49           C  
ATOM   1051  C   PRO A 163      50.155  65.576  18.858  1.00 27.29           C  
ATOM   1052  O   PRO A 163      49.234  66.299  18.480  1.00 23.28           O  
ATOM   1053  CB  PRO A 163      51.852  65.022  17.087  1.00 25.39           C  
ATOM   1054  CG  PRO A 163      51.117  65.456  15.835  1.00 25.46           C  
ATOM   1055  CD  PRO A 163      49.984  64.479  15.652  1.00 24.97           C  
ATOM   1056  N   ARG A 164      50.710  65.705  20.060  1.00 22.37           N  
ATOM   1057  CA  ARG A 164      50.228  66.750  20.963  1.00 24.18           C  
ATOM   1058  C   ARG A 164      50.981  68.034  20.651  1.00 26.22           C  
ATOM   1059  O   ARG A 164      52.093  68.271  21.129  1.00 28.25           O  
ATOM   1060  CB  ARG A 164      50.392  66.322  22.411  1.00 26.07           C  
ATOM   1061  CG  ARG A 164      49.652  65.039  22.688  1.00 32.30           C  
ATOM   1062  CD  ARG A 164      49.830  64.622  24.122  1.00 41.80           C  
ATOM   1063  NE  ARG A 164      49.215  63.328  24.385  1.00 44.25           N  
ATOM   1064  CZ  ARG A 164      47.923  63.140  24.647  1.00 40.46           C  
ATOM   1065  NH1 ARG A 164      47.473  61.913  24.874  1.00 43.18           N1+
ATOM   1066  NH2 ARG A 164      47.082  64.164  24.687  1.00 39.64           N  
ATOM   1067  N   THR A 165      50.356  68.876  19.821  1.00 22.56           N  
ATOM   1068  CA  THR A 165      50.949  70.126  19.389  1.00 22.11           C  
ATOM   1069  C   THR A 165      50.167  71.250  20.035  1.00 23.65           C  
ATOM   1070  O   THR A 165      50.317  71.491  21.251  1.00 26.65           O  
ATOM   1071  CB  THR A 165      50.957  70.184  17.852  1.00 23.34           C  
ATOM   1072  CG2 THR A 165      51.917  69.147  17.263  1.00 22.27           C  
ATOM   1073  OG1 THR A 165      49.632  69.901  17.389  1.00 18.94           O  
ATOM   1074  N   LEU A 166      49.328  71.987  19.295  1.00 19.28           N  
ATOM   1075  CA  LEU A 166      48.532  73.058  19.879  1.00 19.65           C  
ATOM   1076  C   LEU A 166      47.489  72.503  20.843  1.00 20.86           C  
ATOM   1077  O   LEU A 166      47.018  71.373  20.670  1.00 20.49           O  
ATOM   1078  CB  LEU A 166      47.779  73.828  18.797  1.00 18.00           C  
ATOM   1079  CG  LEU A 166      48.513  74.606  17.729  1.00 20.09           C  
ATOM   1080  CD1 LEU A 166      47.468  75.251  16.857  1.00 19.74           C  
ATOM   1081  CD2 LEU A 166      49.431  75.640  18.361  1.00 21.48           C  
ATOM   1082  N   PRO A 167      47.072  73.302  21.829  1.00 18.03           N  
ATOM   1083  CA  PRO A 167      45.841  72.991  22.566  1.00 16.18           C  
ATOM   1084  C   PRO A 167      44.727  72.643  21.593  1.00 19.49           C  
ATOM   1085  O   PRO A 167      44.467  73.385  20.647  1.00 17.38           O  
ATOM   1086  CB  PRO A 167      45.543  74.290  23.328  1.00 18.55           C  
ATOM   1087  CG  PRO A 167      46.904  74.927  23.517  1.00 19.85           C  
ATOM   1088  CD  PRO A 167      47.688  74.567  22.269  1.00 19.68           C  
ATOM   1089  N   ALA A 168      44.089  71.486  21.821  1.00 17.55           N  
ATOM   1090  CA  ALA A 168      43.099  70.975  20.871  1.00 17.84           C  
ATOM   1091  C   ALA A 168      41.939  71.946  20.674  1.00 16.90           C  
ATOM   1092  O   ALA A 168      41.407  72.065  19.559  1.00 15.13           O  
ATOM   1093  CB  ALA A 168      42.574  69.612  21.341  1.00 20.62           C  
ATOM   1094  N   HIS A 169      41.498  72.628  21.736  1.00 15.16           N  
ATOM   1095  CA  HIS A 169      40.353  73.516  21.584  1.00 14.35           C  
ATOM   1096  C   HIS A 169      40.704  74.756  20.769  1.00 16.17           C  
ATOM   1097  O   HIS A 169      39.862  75.263  20.023  1.00 15.71           O  
ATOM   1098  CB  HIS A 169      39.791  73.920  22.962  1.00 17.46           C  
ATOM   1099  CG  HIS A 169      38.415  74.503  22.899  1.00 19.74           C  
ATOM   1100  CD2 HIS A 169      37.198  73.908  22.849  1.00 21.86           C  
ATOM   1101  ND1 HIS A 169      38.178  75.857  22.840  1.00 20.07           N  
ATOM   1102  CE1 HIS A 169      36.877  76.075  22.773  1.00 16.57           C  
ATOM   1103  NE2 HIS A 169      36.260  74.907  22.782  1.00 20.68           N  
ATOM   1104  N   GLU A 170      41.935  75.260  20.901  1.00 13.98           N  
ATOM   1105  CA  GLU A 170      42.357  76.410  20.113  1.00 14.05           C  
ATOM   1106  C   GLU A 170      42.499  76.032  18.645  1.00 14.58           C  
ATOM   1107  O   GLU A 170      42.037  76.764  17.754  1.00 14.06           O  
ATOM   1108  CB  GLU A 170      43.668  76.966  20.687  1.00 16.87           C  
ATOM   1109  CG  GLU A 170      43.426  77.517  22.110  1.00 18.81           C  
ATOM   1110  CD  GLU A 170      44.684  77.917  22.867  1.00 23.36           C  
ATOM   1111  OE1 GLU A 170      45.794  77.854  22.290  1.00 20.09           O  
ATOM   1112  OE2 GLU A 170      44.533  78.286  24.066  1.00 25.38           O1-
ATOM   1113  N   LEU A 171      43.111  74.878  18.385  1.00 13.87           N  
ATOM   1114  CA  LEU A 171      43.223  74.387  17.012  1.00 13.90           C  
ATOM   1115  C   LEU A 171      41.837  74.188  16.405  1.00 14.46           C  
ATOM   1116  O   LEU A 171      41.564  74.613  15.271  1.00 13.02           O  
ATOM   1117  CB  LEU A 171      44.027  73.088  17.015  1.00 14.52           C  
ATOM   1118  CG  LEU A 171      44.107  72.289  15.719  1.00 13.04           C  
ATOM   1119  CD1 LEU A 171      44.670  73.161  14.619  1.00 16.01           C  
ATOM   1120  CD2 LEU A 171      44.970  71.058  15.906  1.00 15.23           C  
ATOM   1121  N   ALA A 172      40.929  73.581  17.172  1.00 11.43           N  
ATOM   1122  CA  ALA A 172      39.572  73.364  16.674  1.00 12.11           C  
ATOM   1123  C   ALA A 172      38.865  74.678  16.384  1.00 14.01           C  
ATOM   1124  O   ALA A 172      38.081  74.776  15.435  1.00 12.19           O  
ATOM   1125  CB  ALA A 172      38.762  72.549  17.692  1.00 11.86           C  
ATOM   1126  N   THR A 173      39.099  75.691  17.213  1.00 11.73           N  
ATOM   1127  CA  THR A 173      38.443  76.969  16.996  1.00 10.26           C  
ATOM   1128  C   THR A 173      38.885  77.579  15.668  1.00 11.68           C  
ATOM   1129  O   THR A 173      38.054  78.009  14.859  1.00 11.38           O  
ATOM   1130  CB  THR A 173      38.750  77.918  18.157  1.00 12.09           C  
ATOM   1131  CG2 THR A 173      38.137  79.256  17.879  1.00 12.59           C  
ATOM   1132  OG1 THR A 173      38.177  77.388  19.378  1.00 14.47           O  
ATOM   1133  N   ALA A 174      40.194  77.618  15.429  1.00 11.21           N  
ATOM   1134  CA  ALA A 174      40.686  78.242  14.203  1.00 12.41           C  
ATOM   1135  C   ALA A 174      40.221  77.477  12.970  1.00 11.61           C  
ATOM   1136  O   ALA A 174      39.862  78.089  11.957  1.00 12.36           O  
ATOM   1137  CB  ALA A 174      42.207  78.321  14.221  1.00 13.30           C  
ATOM   1138  N   LEU A 175      40.249  76.141  13.030  1.00 11.53           N  
ATOM   1139  CA  LEU A 175      39.852  75.350  11.858  1.00 11.93           C  
ATOM   1140  C   LEU A 175      38.376  75.541  11.545  1.00 13.37           C  
ATOM   1141  O   LEU A 175      37.977  75.626  10.373  1.00 12.58           O  
ATOM   1142  CB  LEU A 175      40.163  73.872  12.089  1.00 11.63           C  
ATOM   1143  CG  LEU A 175      41.652  73.507  12.098  1.00 12.28           C  
ATOM   1144  CD1 LEU A 175      41.870  72.034  12.482  1.00 15.20           C  
ATOM   1145  CD2 LEU A 175      42.328  73.839  10.751  1.00 12.50           C  
ATOM   1146  N   ASN A 176      37.538  75.619  12.576  1.00 12.64           N  
ATOM   1147  CA  ASN A 176      36.119  75.800  12.309  1.00 12.55           C  
ATOM   1148  C   ASN A 176      35.814  77.222  11.840  1.00 12.11           C  
ATOM   1149  O   ASN A 176      34.951  77.420  10.981  1.00 12.40           O  
ATOM   1150  CB  ASN A 176      35.312  75.394  13.550  1.00 13.50           C  
ATOM   1151  CG  ASN A 176      35.094  73.873  13.597  1.00 14.74           C  
ATOM   1152  ND2 ASN A 176      35.764  73.185  14.510  1.00 14.22           N  
ATOM   1153  OD1 ASN A 176      34.379  73.323  12.743  1.00 20.71           O  
ATOM   1154  N   LEU A 177      36.524  78.230  12.372  1.00 12.15           N  
ATOM   1155  CA  LEU A 177      36.383  79.584  11.838  1.00 11.83           C  
ATOM   1156  C   LEU A 177      36.851  79.666  10.385  1.00 10.63           C  
ATOM   1157  O   LEU A 177      36.233  80.360   9.573  1.00 12.90           O  
ATOM   1158  CB  LEU A 177      37.166  80.574  12.696  1.00 11.52           C  
ATOM   1159  CG  LEU A 177      36.501  80.850  14.068  1.00 11.29           C  
ATOM   1160  CD1 LEU A 177      37.473  81.682  14.900  1.00 15.30           C  
ATOM   1161  CD2 LEU A 177      35.161  81.566  13.932  1.00 14.80           C  
ATOM   1162  N   MET A 178      37.933  78.961  10.043  1.00 11.95           N  
ATOM   1163  CA  MET A 178      38.346  78.899   8.642  1.00 11.63           C  
ATOM   1164  C   MET A 178      37.221  78.344   7.788  1.00 12.90           C  
ATOM   1165  O   MET A 178      36.902  78.887   6.719  1.00 13.66           O  
ATOM   1166  CB  MET A 178      39.598  78.043   8.466  1.00 12.62           C  
ATOM   1167  CG  MET A 178      39.953  77.812   6.959  1.00 12.81           C  
ATOM   1168  SD  MET A 178      41.386  76.750   6.772  1.00 13.87           S  
ATOM   1169  CE  MET A 178      40.719  75.195   7.403  1.00 13.42           C  
ATOM   1170  N   ASN A 179      36.596  77.254   8.247  1.00 12.20           N  
ATOM   1171  CA  ASN A 179      35.549  76.643   7.427  1.00 13.22           C  
ATOM   1172  C   ASN A 179      34.375  77.587   7.249  1.00 14.13           C  
ATOM   1173  O   ASN A 179      33.833  77.718   6.144  1.00 14.48           O  
ATOM   1174  CB  ASN A 179      35.063  75.340   8.047  1.00 12.17           C  
ATOM   1175  CG  ASN A 179      36.039  74.202   7.869  1.00 12.19           C  
ATOM   1176  ND2 ASN A 179      35.604  72.996   8.242  1.00 15.39           N  
ATOM   1177  OD1 ASN A 179      37.168  74.392   7.424  1.00 14.47           O  
ATOM   1178  N   GLU A 180      33.951  78.245   8.330  1.00 11.80           N  
ATOM   1179  CA  GLU A 180      32.854  79.198   8.229  1.00 14.21           C  
ATOM   1180  C   GLU A 180      33.159  80.275   7.196  1.00 16.04           C  
ATOM   1181  O   GLU A 180      32.361  80.535   6.283  1.00 16.32           O  
ATOM   1182  CB  GLU A 180      32.598  79.836   9.596  1.00 17.44           C  
ATOM   1183  CG  GLU A 180      31.525  80.917   9.580  1.00 18.22           C  
ATOM   1184  CD  GLU A 180      31.683  81.904  10.741  1.00 24.90           C  
ATOM   1185  OE1 GLU A 180      31.669  81.457  11.890  1.00 34.75           O  
ATOM   1186  OE2 GLU A 180      31.826  83.119  10.508  1.00 37.95           O1-
ATOM   1187  N   ARG A 181      34.326  80.901   7.316  1.00 13.44           N  
ATOM   1188  CA  ARG A 181      34.666  82.018   6.435  1.00 11.35           C  
ATOM   1189  C   ARG A 181      34.876  81.551   4.993  1.00 12.62           C  
ATOM   1190  O   ARG A 181      34.449  82.228   4.052  1.00 15.36           O  
ATOM   1191  CB  ARG A 181      35.914  82.716   6.970  1.00 12.08           C  
ATOM   1192  CG  ARG A 181      36.367  83.919   6.137  1.00 14.58           C  
ATOM   1193  CD  ARG A 181      35.402  85.072   6.228  1.00 16.68           C  
ATOM   1194  NE  ARG A 181      35.848  86.190   5.395  1.00 21.35           N  
ATOM   1195  CZ  ARG A 181      35.438  86.396   4.150  1.00 27.08           C  
ATOM   1196  NH1 ARG A 181      34.568  85.563   3.594  1.00 23.07           N1+
ATOM   1197  NH2 ARG A 181      35.906  87.432   3.460  1.00 25.41           N  
ATOM   1198  N   THR A 182      35.527  80.407   4.812  1.00 13.85           N  
ATOM   1199  CA  THR A 182      35.925  79.960   3.479  1.00 13.91           C  
ATOM   1200  C   THR A 182      34.747  79.366   2.734  1.00 15.29           C  
ATOM   1201  O   THR A 182      34.564  79.633   1.539  1.00 18.25           O  
ATOM   1202  CB  THR A 182      37.063  78.947   3.586  1.00 12.96           C  
ATOM   1203  CG2 THR A 182      37.586  78.575   2.205  1.00 16.07           C  
ATOM   1204  OG1 THR A 182      38.136  79.566   4.301  1.00 15.63           O  
ATOM   1205  N   LEU A 183      33.942  78.543   3.412  1.00 13.87           N  
ATOM   1206  CA  LEU A 183      32.729  78.055   2.758  1.00 15.93           C  
ATOM   1207  C   LEU A 183      31.821  79.212   2.385  1.00 16.23           C  
ATOM   1208  O   LEU A 183      31.290  79.258   1.263  1.00 19.65           O  
ATOM   1209  CB  LEU A 183      31.995  77.054   3.650  1.00 16.14           C  
ATOM   1210  CG  LEU A 183      32.677  75.702   3.859  1.00 16.71           C  
ATOM   1211  CD1 LEU A 183      31.938  74.902   4.947  1.00 20.97           C  
ATOM   1212  CD2 LEU A 183      32.785  74.881   2.548  1.00 20.87           C  
ATOM   1213  N   PHE A 184      31.643  80.170   3.298  1.00 16.24           N  
ATOM   1214  CA  PHE A 184      30.801  81.322   3.006  1.00 21.66           C  
ATOM   1215  C   PHE A 184      31.297  82.056   1.769  1.00 21.29           C  
ATOM   1216  O   PHE A 184      30.507  82.395   0.879  1.00 20.63           O  
ATOM   1217  CB  PHE A 184      30.754  82.274   4.195  1.00 20.51           C  
ATOM   1218  CG  PHE A 184      29.830  83.446   3.981  1.00 21.56           C  
ATOM   1219  CD1 PHE A 184      28.493  83.371   4.366  1.00 27.71           C  
ATOM   1220  CD2 PHE A 184      30.287  84.614   3.382  1.00 25.82           C  
ATOM   1221  CE1 PHE A 184      27.637  84.444   4.162  1.00 25.92           C  
ATOM   1222  CE2 PHE A 184      29.428  85.681   3.166  1.00 32.90           C  
ATOM   1223  CZ  PHE A 184      28.107  85.597   3.562  1.00 29.90           C  
ATOM   1224  N   ALA A 185      32.609  82.294   1.690  1.00 16.16           N  
ATOM   1225  CA  ALA A 185      33.163  82.970   0.518  1.00 16.93           C  
ATOM   1226  C   ALA A 185      32.858  82.198  -0.760  1.00 19.52           C  
ATOM   1227  O   ALA A 185      32.490  82.797  -1.778  1.00 23.52           O  
ATOM   1228  CB  ALA A 185      34.675  83.158   0.675  1.00 17.67           C  
ATOM   1229  N   SER A 186      33.046  80.877  -0.738  1.00 18.32           N  
ATOM   1230  CA  SER A 186      32.789  80.072  -1.932  1.00 21.85           C  
ATOM   1231  C   SER A 186      31.330  80.156  -2.347  1.00 27.60           C  
ATOM   1232  O   SER A 186      31.019  80.243  -3.547  1.00 26.45           O  
ATOM   1233  CB  SER A 186      33.176  78.615  -1.691  1.00 23.91           C  
ATOM   1234  OG  SER A 186      34.581  78.467  -1.554  1.00 26.78           O  
ATOM   1235  N   PHE A 187      30.421  80.095  -1.373  1.00 20.46           N  
ATOM   1236  CA  PHE A 187      28.992  80.137  -1.681  1.00 24.14           C  
ATOM   1237  C   PHE A 187      28.616  81.467  -2.312  1.00 33.45           C  
ATOM   1238  O   PHE A 187      27.914  81.508  -3.329  1.00 34.44           O  
ATOM   1239  CB  PHE A 187      28.152  79.934  -0.423  1.00 23.81           C  
ATOM   1240  CG  PHE A 187      28.260  78.566   0.194  1.00 19.23           C  
ATOM   1241  CD1 PHE A 187      28.719  77.475  -0.535  1.00 22.74           C  
ATOM   1242  CD2 PHE A 187      27.896  78.379   1.517  1.00 23.31           C  
ATOM   1243  CE1 PHE A 187      28.805  76.214   0.051  1.00 25.37           C  
ATOM   1244  CE2 PHE A 187      27.980  77.131   2.106  1.00 23.17           C  
ATOM   1245  CZ  PHE A 187      28.436  76.048   1.374  1.00 22.68           C  
ATOM   1246  N   ALA A 188      29.057  82.568  -1.699  1.00 30.58           N  
ATOM   1247  CA  ALA A 188      28.666  83.917  -2.089  1.00 37.49           C  
ATOM   1248  C   ALA A 188      29.380  84.409  -3.335  1.00 34.80           C  
ATOM   1249  O   ALA A 188      29.157  85.555  -3.743  1.00 42.44           O  
ATOM   1250  CB  ALA A 188      28.923  84.895  -0.935  1.00 33.84           C  
ATOM   1251  N   GLY A 189      30.225  83.587  -3.949  1.00 34.10           N  
ATOM   1252  CA  GLY A 189      30.989  84.038  -5.092  1.00 39.67           C  
ATOM   1253  C   GLY A 189      31.957  85.160  -4.798  1.00 37.55           C  
ATOM   1254  O   GLY A 189      32.394  85.844  -5.726  1.00 35.67           O  
ATOM   1255  N   GLU A 190      32.317  85.362  -3.529  1.00 33.25           N  
ATOM   1256  CA  GLU A 190      33.163  86.485  -3.149  1.00 30.72           C  
ATOM   1257  C   GLU A 190      34.498  86.449  -3.887  1.00 26.54           C  
ATOM   1258  O   GLU A 190      34.959  85.411  -4.363  1.00 26.92           O  
ATOM   1259  CB  GLU A 190      33.422  86.483  -1.638  1.00 26.37           C  
ATOM   1260  CG  GLU A 190      32.202  86.808  -0.791  1.00 28.03           C  
ATOM   1261  CD  GLU A 190      32.525  86.882   0.688  1.00 34.17           C  
ATOM   1262  OE1 GLU A 190      33.630  86.453   1.075  1.00 28.59           O  
ATOM   1263  OE2 GLU A 190      31.672  87.366   1.458  1.00 37.70           O1-
ATOM   1264  N   GLN A 191      35.118  87.616  -3.986  1.00 30.20           N  
ATOM   1265  CA  GLN A 191      36.497  87.690  -4.424  1.00 28.86           C  
ATOM   1266  C   GLN A 191      37.256  88.337  -3.289  1.00 30.93           C  
ATOM   1267  O   GLN A 191      36.982  89.482  -2.931  1.00 33.80           O  
ATOM   1268  CB  GLN A 191      36.644  88.474  -5.725  1.00 39.32           C  
ATOM   1269  CG  GLN A 191      37.388  87.713  -6.803  1.00 43.27           C  
ATOM   1270  CD  GLN A 191      37.143  88.279  -8.188  1.00 50.89           C  
ATOM   1271  NE2 GLN A 191      37.205  87.416  -9.198  1.00 50.92           N  
ATOM   1272  OE1 GLN A 191      36.896  89.480  -8.350  1.00 50.18           O  
ATOM   1273  N   PRO A 192      38.193  87.600  -2.687  1.00 26.59           N  
ATOM   1274  CA  PRO A 192      38.680  86.259  -3.020  1.00 23.51           C  
ATOM   1275  C   PRO A 192      37.838  85.098  -2.482  1.00 20.38           C  
ATOM   1276  O   PRO A 192      37.140  85.222  -1.473  1.00 21.84           O  
ATOM   1277  CB  PRO A 192      40.059  86.234  -2.358  1.00 21.94           C  
ATOM   1278  CG  PRO A 192      39.879  87.068  -1.146  1.00 26.57           C  
ATOM   1279  CD  PRO A 192      38.924  88.173  -1.541  1.00 28.64           C  
ATOM   1280  N   SER A 193      37.955  83.956  -3.151  1.00 19.85           N  
ATOM   1281  CA  SER A 193      37.307  82.741  -2.680  1.00 17.46           C  
ATOM   1282  C   SER A 193      37.974  81.552  -3.354  1.00 20.13           C  
ATOM   1283  O   SER A 193      38.602  81.687  -4.407  1.00 21.70           O  
ATOM   1284  CB  SER A 193      35.804  82.753  -2.971  1.00 21.19           C  
ATOM   1285  OG  SER A 193      35.586  82.736  -4.374  1.00 25.17           O  
ATOM   1286  N   VAL A 194      37.856  80.393  -2.713  1.00 17.92           N  
ATOM   1287  CA  VAL A 194      38.204  79.111  -3.316  1.00 16.86           C  
ATOM   1288  C   VAL A 194      36.999  78.708  -4.159  1.00 17.28           C  
ATOM   1289  O   VAL A 194      35.857  78.840  -3.697  1.00 17.78           O  
ATOM   1290  CB  VAL A 194      38.524  78.052  -2.243  1.00 16.71           C  
ATOM   1291  CG1 VAL A 194      38.890  76.710  -2.873  1.00 19.38           C  
ATOM   1292  CG2 VAL A 194      39.649  78.545  -1.300  1.00 19.10           C  
ATOM   1293  N   PRO A 195      37.184  78.212  -5.380  1.00 17.86           N  
ATOM   1294  CA  PRO A 195      36.027  77.757  -6.157  1.00 17.32           C  
ATOM   1295  C   PRO A 195      35.257  76.687  -5.394  1.00 15.89           C  
ATOM   1296  O   PRO A 195      35.843  75.832  -4.731  1.00 15.98           O  
ATOM   1297  CB  PRO A 195      36.654  77.190  -7.437  1.00 22.22           C  
ATOM   1298  CG  PRO A 195      37.980  77.851  -7.537  1.00 23.60           C  
ATOM   1299  CD  PRO A 195      38.447  78.091  -6.125  1.00 18.52           C  
ATOM   1300  N   GLU A 196      33.931  76.747  -5.492  1.00 18.07           N  
ATOM   1301  CA  GLU A 196      33.090  75.818  -4.744  1.00 17.06           C  
ATOM   1302  C   GLU A 196      33.483  74.363  -4.992  1.00 18.37           C  
ATOM   1303  O   GLU A 196      33.486  73.544  -4.066  1.00 17.51           O  
ATOM   1304  CB  GLU A 196      31.630  76.075  -5.110  1.00 24.03           C  
ATOM   1305  CG  GLU A 196      30.631  75.359  -4.275  1.00 25.60           C  
ATOM   1306  CD  GLU A 196      29.233  75.884  -4.519  1.00 35.67           C  
ATOM   1307  OE1 GLU A 196      28.996  77.090  -4.282  1.00 36.46           O  
ATOM   1308  OE2 GLU A 196      28.375  75.094  -4.958  1.00 46.93           O1-
ATOM   1309  N   ALA A 197      33.879  74.027  -6.225  1.00 18.87           N  
ATOM   1310  CA  ALA A 197      34.274  72.664  -6.549  1.00 17.30           C  
ATOM   1311  C   ALA A 197      35.624  72.254  -5.976  1.00 17.15           C  
ATOM   1312  O   ALA A 197      35.961  71.069  -6.036  1.00 19.06           O  
ATOM   1313  CB  ALA A 197      34.291  72.478  -8.072  1.00 21.98           C  
ATOM   1314  N   ARG A 198      36.396  73.189  -5.412  1.00 13.86           N  
ATOM   1315  CA  ARG A 198      37.682  72.894  -4.808  1.00 15.42           C  
ATOM   1316  C   ARG A 198      37.688  73.095  -3.302  1.00 13.66           C  
ATOM   1317  O   ARG A 198      38.687  72.759  -2.650  1.00 16.43           O  
ATOM   1318  CB  ARG A 198      38.769  73.792  -5.412  1.00 17.85           C  
ATOM   1319  CG  ARG A 198      39.057  73.526  -6.894  1.00 20.75           C  
ATOM   1320  CD  ARG A 198      39.796  72.214  -7.070  1.00 19.24           C  
ATOM   1321  NE  ARG A 198      40.889  72.065  -6.115  1.00 21.11           N  
ATOM   1322  CZ  ARG A 198      41.238  70.904  -5.578  1.00 23.76           C  
ATOM   1323  NH1 ARG A 198      40.576  69.800  -5.922  1.00 26.94           N1+
ATOM   1324  NH2 ARG A 198      42.226  70.841  -4.685  1.00 22.79           N  
ATOM   1325  N   VAL A 199      36.610  73.623  -2.728  1.00 13.82           N  
ATOM   1326  CA  VAL A 199      36.756  74.112  -1.358  1.00 16.12           C  
ATOM   1327  C   VAL A 199      36.808  72.956  -0.352  1.00 15.02           C  
ATOM   1328  O   VAL A 199      37.561  73.030   0.633  1.00 14.55           O  
ATOM   1329  CB  VAL A 199      35.658  75.142  -1.035  1.00 17.44           C  
ATOM   1330  CG1 VAL A 199      34.285  74.488  -0.926  1.00 17.67           C  
ATOM   1331  CG2 VAL A 199      36.018  75.916   0.255  1.00 15.98           C  
ATOM   1332  N   LEU A 200      36.091  71.846  -0.586  1.00 14.12           N  
ATOM   1333  CA  LEU A 200      36.161  70.734   0.364  1.00 15.60           C  
ATOM   1334  C   LEU A 200      37.567  70.121   0.409  1.00 15.44           C  
ATOM   1335  O   LEU A 200      38.118  69.891   1.496  1.00 16.83           O  
ATOM   1336  CB  LEU A 200      35.092  69.685   0.018  1.00 15.64           C  
ATOM   1337  CG  LEU A 200      34.831  68.583   1.037  1.00 22.39           C  
ATOM   1338  CD1 LEU A 200      34.353  69.211   2.335  1.00 20.36           C  
ATOM   1339  CD2 LEU A 200      33.791  67.627   0.501  1.00 24.07           C  
ATOM   1340  N   ASP A 201      38.182  69.870  -0.760  1.00 14.99           N  
ATOM   1341  CA  ASP A 201      39.549  69.355  -0.779  1.00 17.00           C  
ATOM   1342  C   ASP A 201      40.496  70.300  -0.056  1.00 14.48           C  
ATOM   1343  O   ASP A 201      41.412  69.854   0.642  1.00 15.02           O  
ATOM   1344  CB  ASP A 201      40.064  69.180  -2.211  1.00 19.06           C  
ATOM   1345  CG  ASP A 201      39.671  67.854  -2.841  1.00 28.75           C  
ATOM   1346  OD1 ASP A 201      39.140  66.969  -2.136  1.00 24.78           O  
ATOM   1347  OD2 ASP A 201      39.929  67.700  -4.066  1.00 27.37           O1-
ATOM   1348  N   THR A 202      40.315  71.608  -0.264  1.00 14.24           N  
ATOM   1349  CA  THR A 202      41.221  72.589   0.334  1.00 12.51           C  
ATOM   1350  C   THR A 202      41.120  72.549   1.851  1.00 13.80           C  
ATOM   1351  O   THR A 202      42.134  72.469   2.558  1.00 13.33           O  
ATOM   1352  CB  THR A 202      40.890  73.980  -0.190  1.00 15.22           C  
ATOM   1353  CG2 THR A 202      41.877  75.007   0.361  1.00 15.15           C  
ATOM   1354  OG1 THR A 202      40.972  73.982  -1.629  1.00 17.22           O  
ATOM   1355  N   LEU A 203      39.898  72.563   2.362  1.00 14.86           N  
ATOM   1356  CA  LEU A 203      39.729  72.554   3.812  1.00 11.17           C  
ATOM   1357  C   LEU A 203      40.203  71.238   4.410  1.00 14.05           C  
ATOM   1358  O   LEU A 203      40.871  71.230   5.446  1.00 13.70           O  
ATOM   1359  CB  LEU A 203      38.266  72.817   4.161  1.00 12.37           C  
ATOM   1360  CG  LEU A 203      37.746  74.182   3.669  1.00 14.74           C  
ATOM   1361  CD1 LEU A 203      36.245  74.251   3.944  1.00 17.88           C  
ATOM   1362  CD2 LEU A 203      38.497  75.341   4.357  1.00 14.10           C  
ATOM   1363  N   VAL A 204      39.889  70.107   3.764  1.00 13.94           N  
ATOM   1364  CA  VAL A 204      40.296  68.824   4.328  1.00 13.14           C  
ATOM   1365  C   VAL A 204      41.816  68.745   4.431  1.00 13.58           C  
ATOM   1366  O   VAL A 204      42.360  68.260   5.428  1.00 14.82           O  
ATOM   1367  CB  VAL A 204      39.716  67.661   3.500  1.00 15.13           C  
ATOM   1368  CG1 VAL A 204      40.329  66.331   3.959  1.00 17.47           C  
ATOM   1369  CG2 VAL A 204      38.223  67.619   3.677  1.00 15.58           C  
ATOM   1370  N   HIS A 205      42.527  69.226   3.408  1.00 12.73           N  
ATOM   1371  CA  HIS A 205      43.984  69.211   3.455  1.00 13.29           C  
ATOM   1372  C   HIS A 205      44.488  69.951   4.688  1.00 12.78           C  
ATOM   1373  O   HIS A 205      45.381  69.475   5.395  1.00 14.40           O  
ATOM   1374  CB  HIS A 205      44.571  69.858   2.202  1.00 14.71           C  
ATOM   1375  CG  HIS A 205      46.047  70.103   2.300  1.00 14.61           C  
ATOM   1376  CD2 HIS A 205      46.747  71.181   2.732  1.00 15.78           C  
ATOM   1377  ND1 HIS A 205      46.983  69.148   1.962  1.00 18.04           N  
ATOM   1378  CE1 HIS A 205      48.195  69.634   2.163  1.00 19.50           C  
ATOM   1379  NE2 HIS A 205      48.080  70.863   2.638  1.00 17.29           N  
ATOM   1380  N   ILE A 206      43.940  71.136   4.930  1.00 11.96           N  
ATOM   1381  CA  ILE A 206      44.433  71.977   6.023  1.00 11.35           C  
ATOM   1382  C   ILE A 206      44.097  71.346   7.367  1.00 13.32           C  
ATOM   1383  O   ILE A 206      44.901  71.374   8.310  1.00 13.62           O  
ATOM   1384  CB  ILE A 206      43.863  73.402   5.887  1.00 11.26           C  
ATOM   1385  CG1 ILE A 206      44.426  74.079   4.625  1.00 11.78           C  
ATOM   1386  CG2 ILE A 206      44.241  74.252   7.110  1.00 11.41           C  
ATOM   1387  CD1 ILE A 206      43.632  75.326   4.219  1.00 12.31           C  
ATOM   1388  N   TRP A 207      42.905  70.771   7.485  1.00 13.85           N  
ATOM   1389  CA  TRP A 207      42.536  70.076   8.718  1.00 13.96           C  
ATOM   1390  C   TRP A 207      43.465  68.896   8.979  1.00 15.16           C  
ATOM   1391  O   TRP A 207      43.990  68.732  10.090  1.00 14.24           O  
ATOM   1392  CB  TRP A 207      41.085  69.597   8.631  1.00 13.58           C  
ATOM   1393  CG  TRP A 207      40.064  70.632   8.945  1.00 11.32           C  
ATOM   1394  CD1 TRP A 207      39.859  71.825   8.304  1.00 12.23           C  
ATOM   1395  CD2 TRP A 207      39.067  70.542   9.959  1.00 10.92           C  
ATOM   1396  CE2 TRP A 207      38.285  71.718   9.887  1.00 11.37           C  
ATOM   1397  CE3 TRP A 207      38.751  69.577  10.927  1.00 12.07           C  
ATOM   1398  NE1 TRP A 207      38.787  72.495   8.874  1.00 11.58           N  
ATOM   1399  CZ2 TRP A 207      37.236  71.980  10.768  1.00 14.52           C  
ATOM   1400  CZ3 TRP A 207      37.690  69.824  11.781  1.00 14.28           C  
ATOM   1401  CH2 TRP A 207      36.943  71.013  11.704  1.00 14.42           C  
ATOM   1402  N   VAL A 208      43.677  68.046   7.969  1.00 13.73           N  
ATOM   1403  CA  VAL A 208      44.441  66.829   8.227  1.00 14.88           C  
ATOM   1404  C   VAL A 208      45.905  67.148   8.514  1.00 19.85           C  
ATOM   1405  O   VAL A 208      46.503  66.563   9.425  1.00 18.59           O  
ATOM   1406  CB  VAL A 208      44.286  65.833   7.062  1.00 18.82           C  
ATOM   1407  CG1 VAL A 208      45.241  64.682   7.238  1.00 24.73           C  
ATOM   1408  CG2 VAL A 208      42.845  65.329   7.009  1.00 20.29           C  
ATOM   1409  N   THR A 209      46.507  68.081   7.770  1.00 15.76           N  
ATOM   1410  CA  THR A 209      47.912  68.387   8.022  1.00 18.70           C  
ATOM   1411  C   THR A 209      48.088  69.059   9.375  1.00 18.19           C  
ATOM   1412  O   THR A 209      49.056  68.773  10.092  1.00 17.46           O  
ATOM   1413  CB  THR A 209      48.507  69.263   6.909  1.00 17.79           C  
ATOM   1414  CG2 THR A 209      48.579  68.495   5.596  1.00 20.55           C  
ATOM   1415  OG1 THR A 209      47.721  70.437   6.734  1.00 15.49           O  
ATOM   1416  N   SER A 210      47.143  69.916   9.771  1.00 14.32           N  
ATOM   1417  CA  SER A 210      47.342  70.627  11.040  1.00 14.34           C  
ATOM   1418  C   SER A 210      47.006  69.756  12.246  1.00 17.21           C  
ATOM   1419  O   SER A 210      47.554  69.975  13.335  1.00 15.80           O  
ATOM   1420  CB  SER A 210      46.523  71.925  11.077  1.00 16.21           C  
ATOM   1421  OG  SER A 210      45.130  71.688  11.172  1.00 15.91           O  
ATOM   1422  N   ILE A 211      46.152  68.752  12.069  1.00 14.52           N  
ATOM   1423  CA  ILE A 211      45.802  67.874  13.181  1.00 13.77           C  
ATOM   1424  C   ILE A 211      46.835  66.770  13.346  1.00 17.33           C  
ATOM   1425  O   ILE A 211      47.200  66.405  14.473  1.00 17.38           O  
ATOM   1426  CB  ILE A 211      44.386  67.307  12.967  1.00 14.72           C  
ATOM   1427  CG1 ILE A 211      43.354  68.432  13.081  1.00 13.58           C  
ATOM   1428  CG2 ILE A 211      44.105  66.140  13.952  1.00 14.44           C  
ATOM   1429  CD1 ILE A 211      41.936  68.009  12.691  1.00 13.84           C  
ATOM   1430  N   TYR A 212      47.335  66.219  12.244  1.00 17.70           N  
ATOM   1431  CA  TYR A 212      48.227  65.072  12.349  1.00 20.08           C  
ATOM   1432  C   TYR A 212      49.687  65.426  12.131  1.00 22.67           C  
ATOM   1433  O   TYR A 212      50.554  64.567  12.352  1.00 25.65           O  
ATOM   1434  CB  TYR A 212      47.784  63.979  11.362  1.00 19.19           C  
ATOM   1435  CG  TYR A 212      46.396  63.493  11.692  1.00 18.87           C  
ATOM   1436  CD1 TYR A 212      46.187  62.558  12.694  1.00 22.47           C  
ATOM   1437  CD2 TYR A 212      45.283  63.984  11.008  1.00 18.38           C  
ATOM   1438  CE1 TYR A 212      44.913  62.131  13.021  1.00 22.99           C  
ATOM   1439  CE2 TYR A 212      44.020  63.572  11.321  1.00 20.74           C  
ATOM   1440  CZ  TYR A 212      43.829  62.634  12.324  1.00 22.60           C  
ATOM   1441  OH  TYR A 212      42.557  62.217  12.642  1.00 24.43           O  
ATOM   1442  N   GLY A 213      49.986  66.666  11.757  1.00 21.53           N  
ATOM   1443  CA  GLY A 213      51.343  67.054  11.434  1.00 26.79           C  
ATOM   1444  C   GLY A 213      52.113  67.568  12.639  1.00 29.89           C  
ATOM   1445  O   GLY A 213      51.558  68.187  13.544  1.00 26.18           O  
ATOM   1446  N   GLU A 214      53.416  67.300  12.639  1.00 34.78           N  
ATOM   1447  CA  GLU A 214      54.282  67.729  13.734  1.00 37.18           C  
ATOM   1448  C   GLU A 214      54.895  69.094  13.446  1.00 41.17           C  
ATOM   1449  O   GLU A 214      55.260  69.392  12.310  1.00 47.36           O  
ATOM   1450  CB  GLU A 214      55.383  66.696  13.980  1.00 40.59           C  
TER   
HETATM 1451  CAA 5TT A 302      32.979  59.685  14.404  1.00 49.11           C  
HETATM 1452  CAB 5TT A 302      31.482  63.833  13.217  1.00 32.89           C  
HETATM 1453  CAC 5TT A 302      33.653  63.453  12.218  1.00 37.74           C  
HETATM 1454  CAD 5TT A 302      31.640  65.200  13.035  1.00 31.25           C  
HETATM 1455  CAE 5TT A 302      33.800  64.818  12.024  1.00 29.40           C  
HETATM 1456  CAF 5TT A 302      33.454  69.922  12.170  1.00 25.50           C  
HETATM 1457  CAG 5TT A 302      33.846  68.980  11.027  1.00 23.25           C  
HETATM 1458  CAH 5TT A 302      32.220  69.306  12.822  1.00 24.68           C  
HETATM 1459  CAI 5TT A 302      34.171  67.583  11.558  1.00 23.47           C  
HETATM 1460  CAJ 5TT A 302      32.538  67.922  13.353  1.00 26.60           C  
HETATM 1461  CAK 5TT A 302      32.332  61.484  13.026  1.00 38.50           C  
HETATM 1462  CAM 5TT A 302      32.492  62.973  12.810  1.00 35.42           C  
HETATM 1463  CAN 5TT A 302      32.771  65.680  12.378  1.00 27.27           C  
HETATM 1464  NAL 5TT A 302      33.163  61.121  14.179  1.00 43.90           N  
HETATM 1465  NAO 5TT A 302      32.989  67.037  12.252  1.00 29.32           N  
HETATM 1466  O   HOH A 401      38.761  66.584  24.907  1.00 46.76           O  
HETATM 1467  O   HOH A 402      37.130  55.503   7.393  1.00 44.01           O  
HETATM 1468  O   HOH A 403      29.380  81.605  12.223  1.00 42.19           O  
HETATM 1469  O   HOH A 404      28.519  87.129  15.100  1.00 50.31           O  
HETATM 1470  O   HOH A 405      19.262  79.693  -1.669  1.00 33.95           O  
HETATM 1471  O   HOH A 406      47.080  58.899  11.790  1.00 57.17           O  
HETATM 1472  O   HOH A 407      42.977  58.416  12.611  1.00 56.68           O  
HETATM 1473  O   HOH A 408       7.504  93.635  -4.635  1.00 50.39           O  
HETATM 1474  O   HOH A 409      38.513  87.099 -11.235  1.00 40.24           O  
HETATM 1475  O   HOH A 410      -0.055  78.307   9.820  1.00 42.92           O  
HETATM 1476  O   HOH A 411      31.613  55.725  12.976  1.00 42.97           O  
HETATM 1477  O   HOH A 412      40.054  69.747  24.557  1.00 35.32           O  
HETATM 1478  O   HOH A 413      46.958  77.159  20.133  1.00 21.56           O  
HETATM 1479  O   HOH A 414      49.787  61.475  20.580  1.00 35.36           O  
HETATM 1480  O   HOH A 415      31.374  60.488  18.140  1.00 42.33           O  
HETATM 1481  O   HOH A 416      18.455  92.653  12.370  1.00 51.55           O  
HETATM 1482  O   HOH A 417       1.179  85.860  17.593  1.00 38.73           O  
HETATM 1483  O   HOH A 418       4.011  96.292   7.235  1.00 52.90           O  
HETATM 1484  O   HOH A 419      49.447  68.788  14.971  1.00 20.56           O  
HETATM 1485  O   HOH A 420      20.581  60.894  15.440  1.00 48.96           O  
HETATM 1486  O   HOH A 421      29.619  66.952  -1.398  1.00 24.24           O  
HETATM 1487  O   HOH A 422      32.853  61.638   9.799  1.00 41.40           O  
HETATM 1488  O   HOH A 423      41.159  59.028   2.359  1.00 45.73           O  
HETATM 1489  O   HOH A 424      47.158  67.100  17.055  1.00 17.64           O  
HETATM 1490  O   HOH A 425      21.982  62.939  19.983  1.00 54.00           O  
HETATM 1491  O   HOH A 426       2.364  75.449  11.577  1.00 59.68           O  
HETATM 1492  O   HOH A 427      34.470  61.446   2.604  1.00 25.99           O  
HETATM 1493  O   HOH A 428      16.163  70.165  17.083  1.00 50.55           O  
HETATM 1494  O   HOH A 429      33.531  73.136  10.184  1.00 23.55           O  
HETATM 1495  O   HOH A 430      38.904  61.692   1.886  1.00 43.47           O  
HETATM 1496  O   HOH A 431      36.217  87.053   0.477  1.00 26.40           O  
HETATM 1497  O   HOH A 432      27.776  85.087  16.354  1.00 36.85           O  
HETATM 1498  O   HOH A 433      36.441  80.269  -0.378  1.00 23.69           O  
HETATM 1499  O   HOH A 434      35.779  69.366  23.881  1.00 25.04           O  
HETATM 1500  O   HOH A 435       5.880  88.655  -3.074  1.00 40.85           O  
HETATM 1501  O   HOH A 436      -4.637  83.497  -0.654  1.00 51.84           O  
HETATM 1502  O   HOH A 437      19.598  66.979   8.772  1.00 32.13           O  
HETATM 1503  O   HOH A 438      30.418  57.995  11.953  1.00 41.84           O  
HETATM 1504  O   HOH A 439      34.382  71.190  -2.952  1.00 16.46           O  
HETATM 1505  O   HOH A 440      49.027  70.713  23.566  1.00 42.99           O  
HETATM 1506  O   HOH A 441      15.576  71.823  10.664  1.00 32.54           O  
HETATM 1507  O   HOH A 442      29.761  69.403  21.604  1.00 26.87           O  
HETATM 1508  O   HOH A 443      18.480  79.782   0.992  1.00 26.25           O  
HETATM 1509  O   HOH A 444      19.164  82.821  19.351  1.00 39.66           O  
HETATM 1510  O   HOH A 445      42.086  67.174   0.346  1.00 23.30           O  
HETATM 1511  O   HOH A 446      35.427  57.059   6.399  1.00 39.68           O  
HETATM 1512  O   HOH A 447      41.990  78.180  25.222  1.00 27.08           O  
HETATM 1513  O   HOH A 448      11.357  95.431  10.496  1.00 49.08           O  
HETATM 1514  O   HOH A 449      39.931  81.223  -6.843  1.00 46.31           O  
HETATM 1515  O   HOH A 450      33.257  58.944   7.103  1.00 34.58           O  
HETATM 1516  O   HOH A 451      46.528  67.304  -0.128  1.00 37.82           O  
HETATM 1517  O   HOH A 452      -3.836  88.968  12.793  1.00 21.69           O  
HETATM 1518  O   HOH A 453      36.448  78.877  21.044  1.00 25.88           O  
HETATM 1519  O   HOH A 454      39.259  59.043  17.773  1.00 41.68           O  
HETATM 1520  O   HOH A 455      36.881  69.836  -3.273  1.00 17.30           O  
HETATM 1521  O   HOH A 456      26.899  75.431  22.446  1.00 31.10           O  
HETATM 1522  O   HOH A 457      41.172  80.509  -4.652  1.00 30.79           O  
HETATM 1523  O   HOH A 458      32.204  84.541   8.081  1.00 28.53           O  
HETATM 1524  O   HOH A 459      34.200  68.838  -6.180  1.00 33.00           O  
HETATM 1525  O   HOH A 460      22.390  76.002  -3.908  1.00 52.21           O  
HETATM 1526  O   HOH A 461      33.455  75.251  22.438  1.00 19.66           O  
HETATM 1527  O   HOH A 462      26.877  76.480  -6.943  1.00 46.77           O  
HETATM 1528  O   HOH A 463       6.072  82.170  -2.510  1.00 43.42           O  
HETATM 1529  O   HOH A 464      43.335  68.244  -4.276  1.00 31.90           O  
HETATM 1530  O   HOH A 465      38.319  62.996  23.840  1.00 34.09           O  
HETATM 1531  O   HOH A 466      -5.049  86.561   5.591  1.00 25.49           O  
HETATM 1532  O   HOH A 467      46.530  66.329   2.135  1.00 36.44           O  
HETATM 1533  O   HOH A 468      39.134  64.285  -3.131  1.00 38.01           O  
HETATM 1534  O   HOH A 469      31.886  88.017   4.241  1.00 47.64           O  
HETATM 1535  O   HOH A 470      52.856  64.005  20.943  1.00 37.80           O  
HETATM 1536  O   HOH A 471      24.914  91.758  17.023  1.00 46.59           O  
HETATM 1537  O   HOH A 472      50.296  60.655  24.630  1.00 55.78           O  
HETATM 1538  O   HOH A 473      20.023  89.951   6.466  1.00 36.51           O  
HETATM 1539  O   HOH A 474      25.610  82.030   0.331  1.00 33.48           O  
HETATM 1540  O   HOH A 475      35.384  65.439  -1.687  1.00 41.21           O  
HETATM 1541  O   HOH A 476      16.365  89.101  14.499  1.00 49.49           O  
HETATM 1542  O   HOH A 477      33.845  90.016  -2.929  1.00 40.23           O  
HETATM 1543  O   HOH A 478      42.718  71.833  24.372  1.00 31.77           O  
HETATM 1544  O   HOH A 479      53.249  68.953  23.729  1.00 44.79           O  
HETATM 1545  O   HOH A 480      -1.683  90.545   0.542  1.00 49.55           O  
HETATM 1546  O   HOH A 481      17.162  88.500  11.919  1.00 38.95           O  
HETATM 1547  O   HOH A 482      18.846  92.176  18.617  1.00 45.99           O  
HETATM 1548  O   HOH A 483      25.870  65.927  21.439  1.00 69.00           O  
HETATM 1549  O   HOH A 484      50.755  61.756  13.219  1.00 39.28           O  
HETATM 1550  O   HOH A 485      44.906  70.128  24.309  1.00 29.93           O  
HETATM 1551  O   HOH A 486      42.478  73.281  24.454  1.00 26.23           O  
HETATM 1552  O   HOH A 487      32.680  78.156  -7.794  1.00 39.67           O  
HETATM 1553  O   HOH A 488      -2.822  93.387   3.732  1.00 36.61           O  
HETATM 1554  O   HOH A 489      33.110  75.619  -8.637  1.00 25.72           O  
HETATM 1555  O   HOH A 490      21.102  77.433  -2.252  1.00 30.97           O  
HETATM 1556  O   HOH A 491       7.996  84.643  -3.595  1.00 57.89           O  
HETATM 1557  O   HOH A 492      39.458  57.808  14.260  1.00 61.28           O  
HETATM 1558  O   HOH A 493      52.546  70.875  23.227  1.00 43.41           O  
HETATM 1559  O   HOH A 494      37.650  56.231   3.370  1.00 55.71           O  
HETATM 1560  O   HOH A 495      40.129  78.145  23.427  1.00 31.06           O  
HETATM 1561  O   HOH A 496       3.027  91.554  15.368  1.00 37.37           O  
HETATM 1562  O   HOH A 497      36.904  54.906   4.868  1.00 48.78           O  
HETATM 1563  O   HOH A 498      21.192  89.004  -2.757  1.00 51.50           O  
HETATM 1564  O   HOH A 499      40.957  57.710  22.516  1.00 42.02           O  
HETATM 1565  O   HOH A 500       9.540  93.979   9.296  1.00 40.42           O  
HETATM 1566  O   HOH A 501      27.583  65.337  20.297  1.00 44.61           O  
HETATM 1567  O   HOH A 502       1.548  82.477  15.930  1.00 39.08           O  
HETATM 1568  O   HOH A 503      38.791  91.371  -9.986  1.00 59.25           O  
HETATM 1569  O   HOH A 504      20.292  63.459  14.907  1.00 37.58           O  
HETATM 1570  O   HOH A 505      10.998  78.015  -0.939  1.00 48.05           O  
HETATM 1571  O   HOH A 506      43.801  58.801   5.989  1.00 37.36           O  
HETATM 1572  O   HOH A 507      56.906  72.040  11.593  1.00 65.94           O  
HETATM 1573  O   HOH A 508      25.275  79.450  24.437  1.00 60.31           O  
HETATM 1574  O   HOH A 509      43.690  65.969   2.081  1.00 28.36           O  
HETATM 1575  O   HOH A 510      32.841  79.672  -6.412  1.00 36.04           O  
HETATM 1576  O   HOH A 511       5.605  80.238  -1.458  1.00 56.67           O  
HETATM 1577  O   HOH A 512      54.431  69.092   9.154  1.00 42.60           O  
HETATM 1578  O   HOH A 513      35.541  59.508  15.803  1.00 66.79           O  
HETATM 1579  O   HOH A 514      20.464  90.247   3.381  1.00 44.29           O  
HETATM 1580  O   HOH A 515      55.672  72.668  12.902  1.00 56.02           O  
HETATM 1581  O   HOH A 516      43.218  69.791  -8.051  1.00 57.76           O  
HETATM 1582  O   HOH A 517      22.033  76.744  17.692  1.00 40.97           O  
HETATM 1583  O   HOH A 518      25.838  74.294  -7.239  1.00 53.52           O  
HETATM 1584  O   HOH A 519      37.391  71.013  -9.257  1.00 31.38           O  
HETATM 1585  O   HOH A 520      51.420  74.805  21.784  1.00 40.60           O  
HETATM 1586  O   HOH A 521      33.319  58.907  11.394  1.00 40.19           O  
HETATM 1587  O   HOH A 522      29.010  73.762  23.400  1.00 34.21           O  
HETATM 1588  O   HOH A 523      58.436  70.877  13.099  1.00 60.18           O  
HETATM 1589  O   HOH A 524      31.604  67.535  22.550  1.00 32.40           O  
HETATM 1590  O   HOH A 525       5.769  96.715   4.129  1.00 49.37           O  
HETATM 1591  O   HOH A 526       2.005  80.150  15.438  1.00 58.09           O  
HETATM 1592  O   HOH A 527      47.548  54.680  15.944  1.00 63.19           O  
HETATM 1593  O   HOH A 528      48.930  56.036  14.414  1.00 53.72           O  
HETATM 1594  O   HOH A 529      26.680  77.577  24.364  1.00 53.49           O  
HETATM 1595  O   HOH A 530      20.435  80.128  20.687  1.00 48.03           O  
HETATM 1596  O   HOH A 531      52.992  73.020  18.917  1.00 44.95           O  
HETATM 1597  O   HOH A 532      -7.287  91.533   5.105  1.00 30.81           O  
HETATM 1598  O   HOH A 533      37.716  58.333  15.598  1.00 57.87           O  
HETATM 1599  O   HOH A 534      37.813  64.788  25.241  1.00 51.32           O  
HETATM 1600  O   HOH A 535      53.098  63.654  23.914  1.00 59.55           O  
HETATM 1601  O   HOH A 536      43.193  66.685  -2.105  1.00 34.63           O  
HETATM 1602  O   HOH A 537      22.878  74.570  17.578  1.00 37.77           O  
HETATM 1603  O   HOH A 538      33.782  77.789  21.554  1.00 26.83           O  
HETATM 1604  O   HOH A 539      36.479  62.750  -2.277  1.00 39.27           O  
HETATM 1605  O   HOH A 540      20.578  78.208  19.937  1.00 52.68           O  
HETATM 1606  O   HOH A 541      -5.321  83.370  11.914  1.00 44.42           O  
HETATM 1607  O   HOH A 542      39.042  81.128  -8.407  1.00 38.99           O  
HETATM 1608  O   HOH A 543       6.135  98.246   2.228  1.00 65.56           O  
HETATM 1609  O   HOH A 544      47.195  70.729  24.981  1.00 35.95           O  
HETATM 1610  O   HOH A 545      33.212  86.958   8.407  1.00 41.30           O  
HETATM 1611  O   HOH A 546      32.680  59.485   9.510  1.00 48.82           O  
HETATM 1612  O   HOH A 547      17.991  90.748  10.589  1.00 46.29           O  
HETATM 1613  O   HOH A 548      28.911  70.524  23.409  1.00 48.90           O  
HETATM 1614  O   HOH A 549      19.476  91.604   8.137  1.00 43.80           O  
HETATM 1615  O   HOH A 550      30.332  74.460  -8.622  1.00 45.47           O  
HETATM 1616  O   HOH A 551      32.823  69.350  -3.802  1.00 33.09           O  
HETATM 1617  O   HOH A 552      53.374  66.796   8.407  1.00 55.52           O  
HETATM 1618  O   HOH A 553      -5.540  84.080   5.054  1.00 37.21           O  
HETATM 1619  O   HOH A 554      25.769  70.011  23.154  1.00 49.74           O  
HETATM 1620  O   HOH A 555       1.418  95.929   6.822  1.00 43.88           O  
HETATM 1621  O   HOH A 556      37.366  56.042  11.010  1.00 42.66           O  
HETATM 1622  O   HOH A 557      53.640  62.412  14.631  1.00 49.26           O  
HETATM 1623  O   HOH A 558       4.823  92.712  17.247  1.00 48.77           O  
HETATM 1624  O   HOH A 559      -4.205  91.831   1.760  1.00 44.72           O  
HETATM 1625  O   HOH A 560       6.333  86.052  -4.482  1.00 46.07           O  
HETATM 1626  O   HOH A 561      22.137  71.197  21.209  1.00 47.39           O  
HETATM 1627  O   HOH A 562      25.075  65.943   4.690  1.00 42.77           O  
HETATM 1628  O   HOH A 563      30.853  54.673  10.602  1.00 44.49           O  
HETATM 1629  O   HOH A 564      22.883  73.870  20.531  1.00 44.32           O  
HETATM 1630  O   HOH A 565      -5.096  92.994   3.082  1.00 56.74           O  
HETATM 1631  O   HOH A 566      -5.720  93.890   4.803  1.00 52.75           O  
HETATM 1632  O   HOH A 567      36.770  59.666  17.745  1.00 57.03           O  
HETATM 1633  O   HOH A 568      -6.684  90.810   2.363  1.00 48.61           O  
HETATM 1634  O   HOH A 569      35.272  56.374  11.349  1.00 42.73           O  
CONECT 1451 1464
CONECT 1452 1462 1454
CONECT 1453 1462 1455
CONECT 1454 1452 1463
CONECT 1455 1453 1463
CONECT 1456 1458 1457
CONECT 1457 1456 1459
CONECT 1458 1456 1460
CONECT 1459 1457 1465
CONECT 1460 1458 1465
CONECT 1461 1464 1462
CONECT 1462 1452 1453 1461
CONECT 1463 1454 1455 1465
CONECT 1464 1461 1451
CONECT 1465 1459 1460 1463
END
