# Supplementary material for: Solvent-Site Prediction for Fragment Docking and Its Implication on Fragment-Based Drug Discovery
Source: J Chem Inf Model. 2025 Nov 24;65(23):12959–77. doi: 10.1021/acs.jcim.5c02352 (PMC12690578; doi:10.1021/acs.jcim.5c02352)
Supplement: Supplementary file 3 [file ci5c02352_si_003.zip › Frag2Lead_dataset/2016-21/rec-lead.pdb]

ATOM      1  N   GLY A  22      -3.032  76.060  10.026  1.00 66.90           N  
ATOM      2  CA  GLY A  22      -2.228  76.729  11.040  1.00 66.36           C  
ATOM      3  C   GLY A  22      -0.755  76.796  10.689  1.00 68.67           C  
ATOM      4  O   GLY A  22      -0.243  77.870  10.359  1.00 68.94           O  
ATOM      5  N   ASP A  23      -0.063  75.641  10.753  1.00 62.55           N  
ATOM      6  CA  ASP A  23       1.364  75.516  10.438  1.00 60.79           C  
ATOM      7  C   ASP A  23       1.654  75.689   8.938  1.00 60.28           C  
ATOM      8  O   ASP A  23       2.783  76.027   8.581  1.00 59.40           O  
ATOM      9  CB  ASP A  23       1.921  74.177  10.947  1.00 62.59           C  
ATOM     10  N   ASP A  24       0.638  75.455   8.069  1.00 53.57           N  
ATOM     11  CA  ASP A  24       0.745  75.589   6.614  1.00 51.62           C  
ATOM     12  C   ASP A  24       1.034  77.032   6.204  1.00 50.01           C  
ATOM     13  O   ASP A  24       1.840  77.253   5.297  1.00 47.88           O  
ATOM     14  CB  ASP A  24      -0.520  75.066   5.914  1.00 53.85           C  
ATOM     15  CG  ASP A  24      -0.726  73.567   6.046  1.00 69.00           C  
ATOM     16  OD1 ASP A  24       0.103  72.801   5.502  1.00 69.92           O  
ATOM     17  OD2 ASP A  24      -1.738  73.157   6.661  1.00 76.63           O1-
ATOM     18  N   ARG A  25       0.377  78.011   6.874  1.00 43.65           N  
ATOM     19  CA  ARG A  25       0.587  79.435   6.622  1.00 41.83           C  
ATOM     20  C   ARG A  25       2.009  79.845   7.045  1.00 41.62           C  
ATOM     21  O   ARG A  25       2.666  80.585   6.311  1.00 40.46           O  
ATOM     22  CB  ARG A  25      -0.471  80.288   7.342  1.00 43.31           C  
ATOM     23  CG  ARG A  25      -1.811  80.334   6.612  1.00 51.72           C  
ATOM     24  N   GLU A  26       2.483  79.355   8.214  1.00 36.55           N  
ATOM     25  CA  GLU A  26       3.833  79.649   8.706  1.00 35.57           C  
ATOM     26  C   GLU A  26       4.888  79.129   7.706  1.00 37.31           C  
ATOM     27  O   GLU A  26       5.817  79.861   7.360  1.00 35.45           O  
ATOM     28  CB  GLU A  26       4.052  79.046  10.102  1.00 36.80           C  
ATOM     29  CG  GLU A  26       5.291  79.580  10.798  1.00 46.59           C  
ATOM     30  CD  GLU A  26       5.498  79.060  12.206  1.00 72.34           C  
ATOM     31  OE1 GLU A  26       4.613  79.285  13.063  1.00 64.29           O  
ATOM     32  OE2 GLU A  26       6.562  78.449  12.458  1.00 68.83           O1-
ATOM     33  N   LEU A  27       4.706  77.888   7.225  1.00 34.96           N  
ATOM     34  CA  LEU A  27       5.593  77.244   6.253  1.00 35.03           C  
ATOM     35  C   LEU A  27       5.592  77.958   4.910  1.00 36.02           C  
ATOM     36  O   LEU A  27       6.652  78.084   4.285  1.00 34.29           O  
ATOM     37  CB  LEU A  27       5.269  75.754   6.090  1.00 35.97           C  
ATOM     38  CG  LEU A  27       5.711  74.827   7.225  1.00 42.60           C  
ATOM     39  CD1 LEU A  27       5.069  73.453   7.082  1.00 43.76           C  
ATOM     40  CD2 LEU A  27       7.245  74.686   7.280  1.00 45.75           C  
ATOM     41  N   ALA A  28       4.415  78.487   4.497  1.00 31.86           N  
ATOM     42  CA  ALA A  28       4.272  79.280   3.272  1.00 30.99           C  
ATOM     43  C   ALA A  28       5.028  80.594   3.392  1.00 30.46           C  
ATOM     44  O   ALA A  28       5.624  81.032   2.410  1.00 30.82           O  
ATOM     45  CB  ALA A  28       2.801  79.560   2.983  1.00 31.91           C  
ATOM     46  N   ILE A  29       4.993  81.250   4.587  1.00 25.84           N  
ATOM     47  CA  ILE A  29       5.729  82.489   4.813  1.00 25.08           C  
ATOM     48  C   ILE A  29       7.237  82.165   4.701  1.00 27.06           C  
ATOM     49  O   ILE A  29       7.955  82.871   4.016  1.00 25.88           O  
ATOM     50  CB  ILE A  29       5.417  83.100   6.209  1.00 27.30           C  
ATOM     51  CG1 ILE A  29       3.940  83.569   6.291  1.00 26.68           C  
ATOM     52  CG2 ILE A  29       6.390  84.257   6.540  1.00 28.42           C  
ATOM     53  CD1 ILE A  29       3.446  83.888   7.772  1.00 25.83           C  
ATOM     54  N   LEU A  30       7.682  81.110   5.394  1.00 25.68           N  
ATOM     55  CA  LEU A  30       9.101  80.712   5.387  1.00 25.95           C  
ATOM     56  C   LEU A  30       9.591  80.355   3.992  1.00 29.44           C  
ATOM     57  O   LEU A  30      10.657  80.840   3.597  1.00 29.28           O  
ATOM     58  CB  LEU A  30       9.347  79.568   6.369  1.00 26.21           C  
ATOM     59  CG  LEU A  30       9.160  79.932   7.839  1.00 29.47           C  
ATOM     60  CD1 LEU A  30       8.957  78.699   8.682  1.00 29.03           C  
ATOM     61  CD2 LEU A  30      10.304  80.809   8.352  1.00 30.32           C  
ATOM     62  N   ALA A  31       8.817  79.537   3.244  1.00 28.54           N  
ATOM     63  CA  ALA A  31       9.175  79.160   1.865  1.00 29.11           C  
ATOM     64  C   ALA A  31       9.218  80.382   0.952  1.00 32.93           C  
ATOM     65  O   ALA A  31      10.142  80.486   0.142  1.00 33.36           O  
ATOM     66  CB  ALA A  31       8.220  78.118   1.317  1.00 30.29           C  
ATOM     67  N   THR A  32       8.271  81.351   1.123  1.00 29.06           N  
ATOM     68  CA  THR A  32       8.267  82.592   0.343  1.00 28.04           C  
ATOM     69  C   THR A  32       9.525  83.411   0.631  1.00 30.76           C  
ATOM     70  O   THR A  32      10.177  83.849  -0.314  1.00 30.42           O  
ATOM     71  CB  THR A  32       6.968  83.418   0.581  1.00 33.33           C  
ATOM     72  CG2 THR A  32       6.970  84.749  -0.161  1.00 32.96           C  
ATOM     73  OG1 THR A  32       5.843  82.635   0.175  1.00 31.95           O  
ATOM     74  N   ALA A  33       9.891  83.602   1.926  1.00 25.83           N  
ATOM     75  CA  ALA A  33      11.075  84.381   2.278  1.00 25.49           C  
ATOM     76  C   ALA A  33      12.339  83.755   1.673  1.00 27.98           C  
ATOM     77  O   ALA A  33      13.163  84.479   1.123  1.00 28.37           O  
ATOM     78  CB  ALA A  33      11.223  84.487   3.790  1.00 26.16           C  
ATOM     79  N   GLU A  34      12.451  82.426   1.736  1.00 26.71           N  
ATOM     80  CA  GLU A  34      13.638  81.754   1.185  1.00 26.51           C  
ATOM     81  C   GLU A  34      13.727  81.953  -0.332  1.00 31.25           C  
ATOM     82  O   GLU A  34      14.816  82.230  -0.844  1.00 30.65           O  
ATOM     83  CB  GLU A  34      13.664  80.279   1.578  1.00 27.59           C  
ATOM     84  CG  GLU A  34      14.896  79.546   1.063  1.00 33.38           C  
ATOM     85  CD  GLU A  34      15.267  78.273   1.792  1.00 46.08           C  
ATOM     86  OE1 GLU A  34      14.377  77.611   2.371  1.00 34.70           O  
ATOM     87  OE2 GLU A  34      16.474  77.946   1.792  1.00 31.93           O1-
ATOM     88  N   ASN A  35      12.579  81.870  -1.031  1.00 29.78           N  
ATOM     89  CA  ASN A  35      12.540  82.071  -2.485  1.00 29.97           C  
ATOM     90  C   ASN A  35      12.900  83.506  -2.851  1.00 35.46           C  
ATOM     91  O   ASN A  35      13.709  83.708  -3.756  1.00 36.36           O  
ATOM     92  CB  ASN A  35      11.192  81.658  -3.080  1.00 32.66           C  
ATOM     93  CG  ASN A  35      10.846  80.183  -2.983  1.00 68.19           C  
ATOM     94  ND2 ASN A  35       9.554  79.882  -3.025  1.00 63.46           N  
ATOM     95  OD1 ASN A  35      11.710  79.298  -2.920  1.00 66.76           O  
ATOM     96  N   LEU A  36      12.366  84.506  -2.116  1.00 30.85           N  
ATOM     97  CA  LEU A  36      12.663  85.912  -2.400  1.00 30.66           C  
ATOM     98  C   LEU A  36      14.100  86.312  -2.065  1.00 33.95           C  
ATOM     99  O   LEU A  36      14.660  87.174  -2.740  1.00 33.30           O  
ATOM    100  CB  LEU A  36      11.651  86.860  -1.730  1.00 30.91           C  
ATOM    101  CG  LEU A  36      10.169  86.676  -2.134  1.00 35.04           C  
ATOM    102  CD1 LEU A  36       9.285  87.664  -1.378  1.00 34.70           C  
ATOM    103  CD2 LEU A  36       9.976  86.848  -3.648  1.00 38.26           C  
ATOM    104  N   LEU A  37      14.702  85.687  -1.032  1.00 30.71           N  
ATOM    105  CA  LEU A  37      16.090  85.966  -0.642  1.00 30.37           C  
ATOM    106  C   LEU A  37      17.100  85.523  -1.714  1.00 34.90           C  
ATOM    107  O   LEU A  37      18.199  86.053  -1.750  1.00 34.17           O  
ATOM    108  CB  LEU A  37      16.435  85.362   0.722  1.00 29.87           C  
ATOM    109  CG  LEU A  37      15.876  86.116   1.940  1.00 32.03           C  
ATOM    110  CD1 LEU A  37      15.886  85.230   3.156  1.00 30.99           C  
ATOM    111  CD2 LEU A  37      16.611  87.428   2.192  1.00 33.43           C  
ATOM    112  N   GLU A  38      16.703  84.599  -2.601  1.00 35.39           N  
ATOM    113  CA  GLU A  38      17.541  84.137  -3.714  1.00 37.63           C  
ATOM    114  C   GLU A  38      17.782  85.245  -4.738  1.00 46.51           C  
ATOM    115  O   GLU A  38      18.847  85.274  -5.349  1.00 46.97           O  
ATOM    116  CB  GLU A  38      16.915  82.914  -4.398  1.00 39.30           C  
ATOM    117  CG  GLU A  38      17.391  81.597  -3.811  1.00 53.30           C  
ATOM    118  CD  GLU A  38      16.335  80.517  -3.674  1.00 78.00           C  
ATOM    119  OE1 GLU A  38      15.690  80.176  -4.693  1.00 74.37           O  
ATOM    120  OE2 GLU A  38      16.180  79.985  -2.550  1.00 70.26           O1-
ATOM    121  N   ASP A  39      16.812  86.178  -4.886  1.00 45.88           N  
ATOM    122  CA  ASP A  39      16.860  87.268  -5.866  1.00 46.37           C  
ATOM    123  C   ASP A  39      17.224  88.653  -5.304  1.00 48.06           C  
ATOM    124  O   ASP A  39      17.728  89.491  -6.059  1.00 46.75           O  
ATOM    125  CB  ASP A  39      15.532  87.333  -6.631  1.00 49.27           C  
ATOM    126  CG  ASP A  39      15.115  85.988  -7.198  1.00 66.03           C  
ATOM    127  OD1 ASP A  39      15.662  85.593  -8.255  1.00 66.99           O  
ATOM    128  OD2 ASP A  39      14.282  85.304  -6.554  1.00 74.49           O1-
ATOM    129  N   ARG A  40      16.973  88.909  -4.000  1.00 42.97           N  
ATOM    130  CA  ARG A  40      17.268  90.220  -3.403  1.00 42.00           C  
ATOM    131  C   ARG A  40      17.529  90.162  -1.888  1.00 44.21           C  
ATOM    132  O   ARG A  40      17.068  89.212  -1.250  1.00 43.05           O  
ATOM    133  CB  ARG A  40      16.158  91.255  -3.747  1.00 44.26           C  
ATOM    134  CG  ARG A  40      14.727  90.835  -3.426  1.00 51.54           C  
ATOM    135  CD  ARG A  40      13.753  91.756  -4.141  1.00 56.22           C  
ATOM    136  NE  ARG A  40      12.400  91.687  -3.587  1.00 58.35           N  
ATOM    137  CZ  ARG A  40      11.436  90.893  -4.042  1.00 71.43           C  
ATOM    138  NH1 ARG A  40      11.666  90.074  -5.061  1.00 61.36           N1+
ATOM    139  NH2 ARG A  40      10.238  90.906  -3.476  1.00 57.31           N  
ATOM    140  N   PRO A  41      18.238  91.157  -1.285  1.00 40.66           N  
ATOM    141  CA  PRO A  41      18.465  91.113   0.172  1.00 40.17           C  
ATOM    142  C   PRO A  41      17.187  91.344   0.978  1.00 43.53           C  
ATOM    143  O   PRO A  41      16.165  91.749   0.412  1.00 42.38           O  
ATOM    144  CB  PRO A  41      19.470  92.246   0.410  1.00 42.48           C  
ATOM    145  CG  PRO A  41      19.228  93.207  -0.708  1.00 47.28           C  
ATOM    146  CD  PRO A  41      18.889  92.343  -1.889  1.00 43.08           C  
ATOM    147  N   LEU A  42      17.260  91.115   2.300  1.00 39.37           N  
ATOM    148  CA  LEU A  42      16.127  91.285   3.210  1.00 39.23           C  
ATOM    149  C   LEU A  42      15.577  92.726   3.206  1.00 44.89           C  
ATOM    150  O   LEU A  42      14.359  92.905   3.262  1.00 43.64           O  
ATOM    151  CB  LEU A  42      16.491  90.832   4.632  1.00 38.55           C  
ATOM    152  CG  LEU A  42      15.323  90.696   5.620  1.00 41.64           C  
ATOM    153  CD1 LEU A  42      14.416  89.518   5.262  1.00 41.17           C  
ATOM    154  CD2 LEU A  42      15.828  90.591   7.039  1.00 43.27           C  
ATOM    155  N   ALA A  43      16.474  93.734   3.095  1.00 43.91           N  
ATOM    156  CA  ALA A  43      16.125  95.160   3.041  1.00 44.28           C  
ATOM    157  C   ALA A  43      15.185  95.492   1.860  1.00 48.31           C  
ATOM    158  O   ALA A  43      14.333  96.377   1.997  1.00 48.59           O  
ATOM    159  CB  ALA A  43      17.388  96.003   2.956  1.00 45.30           C  
ATOM    160  N   ASP A  44      15.319  94.758   0.728  1.00 43.32           N  
ATOM    161  CA  ASP A  44      14.524  94.915  -0.498  1.00 42.33           C  
ATOM    162  C   ASP A  44      13.265  94.008  -0.549  1.00 43.28           C  
ATOM    163  O   ASP A  44      12.551  93.981  -1.561  1.00 42.69           O  
ATOM    164  CB  ASP A  44      15.408  94.698  -1.745  1.00 44.24           C  
ATOM    165  CG  ASP A  44      16.634  95.599  -1.865  1.00 55.73           C  
ATOM    166  OD1 ASP A  44      16.793  96.513  -1.023  1.00 56.55           O  
ATOM    167  OD2 ASP A  44      17.440  95.380  -2.794  1.00 62.13           O1-
ATOM    168  N   ILE A  45      13.000  93.258   0.534  1.00 38.00           N  
ATOM    169  CA  ILE A  45      11.820  92.394   0.628  1.00 36.83           C  
ATOM    170  C   ILE A  45      10.884  93.027   1.650  1.00 39.96           C  
ATOM    171  O   ILE A  45      11.321  93.331   2.757  1.00 39.09           O  
ATOM    172  CB  ILE A  45      12.180  90.928   1.013  1.00 38.97           C  
ATOM    173  CG1 ILE A  45      13.138  90.290  -0.017  1.00 38.88           C  
ATOM    174  CG2 ILE A  45      10.909  90.070   1.204  1.00 39.00           C  
ATOM    175  CD1 ILE A  45      13.768  88.989   0.442  1.00 37.82           C  
ATOM    176  N   SER A  46       9.611  93.236   1.282  1.00 35.90           N  
ATOM    177  CA  SER A  46       8.648  93.826   2.210  1.00 35.94           C  
ATOM    178  C   SER A  46       7.717  92.768   2.825  1.00 38.10           C  
ATOM    179  O   SER A  46       7.593  91.654   2.306  1.00 37.12           O  
ATOM    180  CB  SER A  46       7.827  94.907   1.507  1.00 38.87           C  
ATOM    181  OG  SER A  46       7.035  94.362   0.465  1.00 43.50           O  
ATOM    182  N   VAL A  47       7.017  93.143   3.910  1.00 36.09           N  
ATOM    183  CA  VAL A  47       6.015  92.297   4.576  1.00 35.56           C  
ATOM    184  C   VAL A  47       4.877  91.997   3.568  1.00 37.87           C  
ATOM    185  O   VAL A  47       4.382  90.868   3.532  1.00 35.13           O  
ATOM    186  CB  VAL A  47       5.531  92.934   5.913  1.00 39.98           C  
ATOM    187  CG1 VAL A  47       4.344  92.178   6.507  1.00 39.91           C  
ATOM    188  CG2 VAL A  47       6.674  93.002   6.924  1.00 39.99           C  
ATOM    189  N   ASP A  48       4.528  92.991   2.699  1.00 36.88           N  
ATOM    190  CA  ASP A  48       3.541  92.834   1.621  1.00 37.17           C  
ATOM    191  C   ASP A  48       3.989  91.719   0.682  1.00 39.39           C  
ATOM    192  O   ASP A  48       3.178  90.857   0.350  1.00 38.14           O  
ATOM    193  CB  ASP A  48       3.380  94.140   0.812  1.00 40.17           C  
ATOM    194  CG  ASP A  48       2.586  95.249   1.481  1.00 54.89           C  
ATOM    195  OD1 ASP A  48       1.701  94.935   2.308  1.00 56.17           O  
ATOM    196  OD2 ASP A  48       2.810  96.428   1.132  1.00 63.11           O1-
ATOM    197  N   ASP A  49       5.298  91.711   0.291  1.00 37.32           N  
ATOM    198  CA  ASP A  49       5.874  90.674  -0.580  1.00 36.69           C  
ATOM    199  C   ASP A  49       5.726  89.297   0.066  1.00 36.10           C  
ATOM    200  O   ASP A  49       5.241  88.368  -0.582  1.00 35.64           O  
ATOM    201  CB  ASP A  49       7.362  90.965  -0.898  1.00 38.76           C  
ATOM    202  CG  ASP A  49       7.630  92.199  -1.742  1.00 50.75           C  
ATOM    203  OD1 ASP A  49       6.815  92.493  -2.637  1.00 52.49           O  
ATOM    204  OD2 ASP A  49       8.689  92.838  -1.543  1.00 53.65           O1-
ATOM    205  N   LEU A  50       6.073  89.181   1.364  1.00 31.51           N  
ATOM    206  CA  LEU A  50       5.949  87.905   2.091  1.00 29.34           C  
ATOM    207  C   LEU A  50       4.511  87.445   2.240  1.00 30.49           C  
ATOM    208  O   LEU A  50       4.235  86.257   2.082  1.00 28.39           O  
ATOM    209  CB  LEU A  50       6.626  87.951   3.476  1.00 28.86           C  
ATOM    210  CG  LEU A  50       8.124  88.278   3.514  1.00 33.85           C  
ATOM    211  CD1 LEU A  50       8.621  88.405   4.951  1.00 34.03           C  
ATOM    212  CD2 LEU A  50       8.934  87.223   2.781  1.00 35.57           C  
ATOM    213  N   ALA A  51       3.586  88.377   2.591  1.00 28.79           N  
ATOM    214  CA  ALA A  51       2.177  88.030   2.737  1.00 28.89           C  
ATOM    215  C   ALA A  51       1.586  87.594   1.383  1.00 31.57           C  
ATOM    216  O   ALA A  51       0.933  86.557   1.337  1.00 30.98           O  
ATOM    217  CB  ALA A  51       1.395  89.207   3.323  1.00 29.40           C  
ATOM    218  N   LYS A  52       1.880  88.338   0.291  1.00 32.63           N  
ATOM    219  CA  LYS A  52       1.407  88.006  -1.068  1.00 33.24           C  
ATOM    220  C   LYS A  52       1.841  86.597  -1.503  1.00 37.68           C  
ATOM    221  O   LYS A  52       1.000  85.809  -1.936  1.00 37.56           O  
ATOM    222  CB  LYS A  52       1.847  89.067  -2.095  1.00 37.06           C  
ATOM    223  N   GLY A  53       3.128  86.274  -1.332  1.00 34.64           N  
ATOM    224  CA  GLY A  53       3.657  84.958  -1.684  1.00 33.81           C  
ATOM    225  C   GLY A  53       3.063  83.811  -0.889  1.00 36.68           C  
ATOM    226  O   GLY A  53       2.893  82.708  -1.418  1.00 36.61           O  
ATOM    227  N   ALA A  54       2.718  84.063   0.401  1.00 32.68           N  
ATOM    228  CA  ALA A  54       2.125  83.059   1.286  1.00 32.00           C  
ATOM    229  C   ALA A  54       0.598  82.950   1.117  1.00 35.07           C  
ATOM    230  O   ALA A  54      -0.021  82.049   1.688  1.00 35.25           O  
ATOM    231  CB  ALA A  54       2.475  83.384   2.739  1.00 32.56           C  
ATOM    232  N   GLY A  55       0.019  83.854   0.326  1.00 32.99           N  
ATOM    233  CA  GLY A  55      -1.422  83.893   0.062  1.00 32.40           C  
ATOM    234  C   GLY A  55      -2.244  84.311   1.270  1.00 34.30           C  
ATOM    235  O   GLY A  55      -3.329  83.768   1.512  1.00 34.58           O  
ATOM    236  N   ILE A  56      -1.708  85.256   2.052  1.00 29.73           N  
ATOM    237  CA  ILE A  56      -2.368  85.768   3.274  1.00 28.53           C  
ATOM    238  C   ILE A  56      -2.373  87.283   3.272  1.00 29.90           C  
ATOM    239  O   ILE A  56      -1.689  87.911   2.469  1.00 29.03           O  
ATOM    240  CB  ILE A  56      -1.652  85.235   4.565  1.00 30.96           C  
ATOM    241  CG1 ILE A  56      -0.168  85.702   4.609  1.00 30.64           C  
ATOM    242  CG2 ILE A  56      -1.825  83.731   4.718  1.00 32.21           C  
ATOM    243  CD1 ILE A  56       0.616  85.301   5.872  1.00 29.54           C  
ATOM    244  N   SER A  57      -3.089  87.890   4.225  1.00 25.85           N  
ATOM    245  CA  SER A  57      -3.060  89.340   4.342  1.00 25.29           C  
ATOM    246  C   SER A  57      -1.893  89.770   5.227  1.00 28.56           C  
ATOM    247  O   SER A  57      -1.356  88.952   5.983  1.00 27.37           O  
ATOM    248  CB  SER A  57      -4.364  89.821   4.984  1.00 26.11           C  
ATOM    249  OG  SER A  57      -4.431  89.365   6.326  1.00 24.80           O  
ATOM    250  N   ARG A  58      -1.529  91.070   5.173  1.00 27.08           N  
ATOM    251  CA  ARG A  58      -0.498  91.655   6.022  1.00 27.37           C  
ATOM    252  C   ARG A  58      -0.844  91.439   7.524  1.00 29.51           C  
ATOM    253  O   ARG A  58       0.004  90.938   8.253  1.00 29.15           O  
ATOM    254  CB  ARG A  58      -0.290  93.143   5.665  1.00 31.79           C  
ATOM    255  CG  ARG A  58       0.934  93.790   6.265  1.00 44.87           C  
ATOM    256  CD  ARG A  58       0.991  95.274   5.944  1.00 58.47           C  
ATOM    257  NE  ARG A  58       2.026  95.938   6.738  1.00 67.81           N  
ATOM    258  CZ  ARG A  58       3.230  96.269   6.282  1.00 79.44           C  
ATOM    259  NH1 ARG A  58       3.556  96.038   5.015  1.00 73.84           N1+
ATOM    260  NH2 ARG A  58       4.110  96.852   7.084  1.00 57.64           N  
ATOM    261  N   PRO A  59      -2.088  91.700   8.017  1.00 24.94           N  
ATOM    262  CA  PRO A  59      -2.351  91.438   9.443  1.00 23.42           C  
ATOM    263  C   PRO A  59      -2.244  89.961   9.847  1.00 25.10           C  
ATOM    264  O   PRO A  59      -1.847  89.656  10.982  1.00 25.12           O  
ATOM    265  CB  PRO A  59      -3.789  91.972   9.668  1.00 25.25           C  
ATOM    266  CG  PRO A  59      -4.158  92.669   8.467  1.00 30.57           C  
ATOM    267  CD  PRO A  59      -3.259  92.305   7.343  1.00 27.14           C  
ATOM    268  N   THR A  60      -2.584  89.040   8.932  1.00 22.52           N  
ATOM    269  CA  THR A  60      -2.457  87.588   9.215  1.00 21.73           C  
ATOM    270  C   THR A  60      -0.962  87.245   9.366  1.00 25.86           C  
ATOM    271  O   THR A  60      -0.614  86.461  10.259  1.00 26.39           O  
ATOM    272  CB  THR A  60      -3.181  86.746   8.156  1.00 25.34           C  
ATOM    273  CG2 THR A  60      -2.975  85.202   8.350  1.00 22.96           C  
ATOM    274  OG1 THR A  60      -4.587  87.041   8.260  1.00 23.62           O  
ATOM    275  N   PHE A  61      -0.095  87.861   8.540  1.00 23.45           N  
ATOM    276  CA  PHE A  61       1.375  87.681   8.665  1.00 23.85           C  
ATOM    277  C   PHE A  61       1.834  88.006  10.090  1.00 28.44           C  
ATOM    278  O   PHE A  61       2.527  87.188  10.700  1.00 28.25           O  
ATOM    279  CB  PHE A  61       2.156  88.551   7.656  1.00 25.47           C  
ATOM    280  CG  PHE A  61       3.655  88.616   7.918  1.00 27.06           C  
ATOM    281  CD1 PHE A  61       4.187  89.567   8.783  1.00 30.46           C  
ATOM    282  CD2 PHE A  61       4.526  87.709   7.316  1.00 28.47           C  
ATOM    283  CE1 PHE A  61       5.563  89.613   9.047  1.00 31.67           C  
ATOM    284  CE2 PHE A  61       5.899  87.748   7.589  1.00 31.09           C  
ATOM    285  CZ  PHE A  61       6.412  88.715   8.432  1.00 29.81           C  
ATOM    286  N   TYR A  62       1.427  89.195  10.621  1.00 26.21           N  
ATOM    287  CA  TYR A  62       1.793  89.670  11.958  1.00 27.21           C  
ATOM    288  C   TYR A  62       1.295  88.745  13.076  1.00 29.53           C  
ATOM    289  O   TYR A  62       1.832  88.811  14.184  1.00 30.08           O  
ATOM    290  CB  TYR A  62       1.370  91.138  12.172  1.00 28.57           C  
ATOM    291  CG  TYR A  62       2.225  92.126  11.403  1.00 30.18           C  
ATOM    292  CD1 TYR A  62       3.558  92.343  11.748  1.00 31.58           C  
ATOM    293  CD2 TYR A  62       1.718  92.804  10.298  1.00 32.12           C  
ATOM    294  CE1 TYR A  62       4.353  93.244  11.040  1.00 31.71           C  
ATOM    295  CE2 TYR A  62       2.499  93.726   9.593  1.00 33.72           C  
ATOM    296  CZ  TYR A  62       3.824  93.922   9.953  1.00 38.54           C  
ATOM    297  OH  TYR A  62       4.596  94.830   9.271  1.00 38.86           O  
ATOM    298  N   PHE A  63       0.343  87.836  12.783  1.00 25.39           N  
ATOM    299  CA  PHE A  63      -0.081  86.834  13.756  1.00 25.88           C  
ATOM    300  C   PHE A  63       1.032  85.795  13.937  1.00 31.22           C  
ATOM    301  O   PHE A  63       1.201  85.271  15.038  1.00 30.57           O  
ATOM    302  CB  PHE A  63      -1.360  86.119  13.321  1.00 27.97           C  
ATOM    303  CG  PHE A  63      -1.851  85.065  14.285  1.00 28.39           C  
ATOM    304  CD1 PHE A  63      -2.474  85.427  15.482  1.00 31.24           C  
ATOM    305  CD2 PHE A  63      -1.701  83.715  14.000  1.00 30.48           C  
ATOM    306  CE1 PHE A  63      -2.929  84.451  16.375  1.00 33.01           C  
ATOM    307  CE2 PHE A  63      -2.157  82.735  14.899  1.00 33.64           C  
ATOM    308  CZ  PHE A  63      -2.779  83.109  16.075  1.00 31.90           C  
ATOM    309  N   TYR A  64       1.734  85.459  12.832  1.00 28.14           N  
ATOM    310  CA  TYR A  64       2.811  84.452  12.813  1.00 28.55           C  
ATOM    311  C   TYR A  64       4.201  84.994  13.125  1.00 31.29           C  
ATOM    312  O   TYR A  64       4.995  84.265  13.738  1.00 32.99           O  
ATOM    313  CB  TYR A  64       2.816  83.701  11.462  1.00 29.91           C  
ATOM    314  CG  TYR A  64       1.556  82.906  11.213  1.00 31.54           C  
ATOM    315  CD1 TYR A  64       1.351  81.677  11.833  1.00 34.06           C  
ATOM    316  CD2 TYR A  64       0.552  83.394  10.381  1.00 32.10           C  
ATOM    317  CE1 TYR A  64       0.188  80.947  11.623  1.00 36.24           C  
ATOM    318  CE2 TYR A  64      -0.626  82.674  10.170  1.00 33.37           C  
ATOM    319  CZ  TYR A  64      -0.803  81.450  10.798  1.00 42.10           C  
ATOM    320  OH  TYR A  64      -1.943  80.708  10.599  1.00 44.02           O  
ATOM    321  N   PHE A  65       4.515  86.244  12.708  1.00 26.86           N  
ATOM    322  CA  PHE A  65       5.823  86.869  12.920  1.00 26.88           C  
ATOM    323  C   PHE A  65       5.725  88.377  13.169  1.00 34.06           C  
ATOM    324  O   PHE A  65       5.006  89.070  12.446  1.00 33.11           O  
ATOM    325  CB  PHE A  65       6.739  86.622  11.686  1.00 27.62           C  
ATOM    326  CG  PHE A  65       7.037  85.171  11.371  1.00 27.74           C  
ATOM    327  CD1 PHE A  65       8.104  84.511  11.979  1.00 29.23           C  
ATOM    328  CD2 PHE A  65       6.291  84.478  10.424  1.00 28.97           C  
ATOM    329  CE1 PHE A  65       8.375  83.168  11.694  1.00 28.73           C  
ATOM    330  CE2 PHE A  65       6.560  83.130  10.138  1.00 30.73           C  
ATOM    331  CZ  PHE A  65       7.613  82.486  10.766  1.00 29.31           C  
ATOM    332  N   PRO A  66       6.528  88.935  14.101  1.00 32.55           N  
ATOM    333  CA  PRO A  66       6.473  90.395  14.333  1.00 32.43           C  
ATOM    334  C   PRO A  66       7.197  91.237  13.293  1.00 36.87           C  
ATOM    335  O   PRO A  66       6.972  92.444  13.214  1.00 37.46           O  
ATOM    336  CB  PRO A  66       7.120  90.556  15.712  1.00 34.60           C  
ATOM    337  CG  PRO A  66       8.020  89.384  15.847  1.00 39.12           C  
ATOM    338  CD  PRO A  66       7.442  88.260  15.050  1.00 34.67           C  
ATOM    339  N   SER A  67       8.099  90.615  12.499  1.00 31.68           N  
ATOM    340  CA  SER A  67       8.866  91.347  11.500  1.00 30.81           C  
ATOM    341  C   SER A  67       9.432  90.358  10.474  1.00 32.61           C  
ATOM    342  O   SER A  67       9.419  89.148  10.715  1.00 30.95           O  
ATOM    343  CB  SER A  67      10.030  92.073  12.179  1.00 33.27           C  
ATOM    344  OG  SER A  67      10.910  91.121  12.763  1.00 39.34           O  
ATOM    345  N   LYS A  68       9.961  90.888   9.361  1.00 31.49           N  
ATOM    346  CA  LYS A  68      10.624  90.083   8.333  1.00 31.22           C  
ATOM    347  C   LYS A  68      11.955  89.533   8.915  1.00 34.75           C  
ATOM    348  O   LYS A  68      12.379  88.438   8.550  1.00 31.94           O  
ATOM    349  CB  LYS A  68      10.842  90.886   7.038  1.00 32.52           C  
ATOM    350  CG  LYS A  68      11.695  92.145   7.167  1.00 35.57           C  
ATOM    351  CD  LYS A  68      11.715  92.928   5.867  1.00 36.30           C  
ATOM    352  CE  LYS A  68      12.608  94.143   5.957  1.00 43.17           C  
ATOM    353  NZ  LYS A  68      12.653  94.878   4.664  1.00 45.27           N1+
ATOM    354  N   GLU A  69      12.561  90.274   9.870  1.00 32.63           N  
ATOM    355  CA  GLU A  69      13.795  89.863  10.550  1.00 31.99           C  
ATOM    356  C   GLU A  69      13.553  88.583  11.354  1.00 34.09           C  
ATOM    357  O   GLU A  69      14.414  87.695  11.359  1.00 33.63           O  
ATOM    358  CB  GLU A  69      14.332  90.985  11.456  1.00 33.06           C  
ATOM    359  CG  GLU A  69      14.878  92.183  10.681  1.00 39.30           C  
ATOM    360  CD  GLU A  69      13.862  93.202  10.192  1.00 54.65           C  
ATOM    361  OE1 GLU A  69      12.667  93.082  10.545  1.00 39.04           O  
ATOM    362  OE2 GLU A  69      14.262  94.111   9.431  1.00 51.16           O1-
ATOM    363  N   ALA A  70      12.367  88.457  12.007  1.00 29.43           N  
ATOM    364  CA  ALA A  70      12.039  87.239  12.753  1.00 27.85           C  
ATOM    365  C   ALA A  70      11.825  86.049  11.807  1.00 29.06           C  
ATOM    366  O   ALA A  70      12.030  84.900  12.206  1.00 27.74           O  
ATOM    367  CB  ALA A  70      10.807  87.451  13.624  1.00 29.04           C  
ATOM    368  N   VAL A  71      11.395  86.317  10.547  1.00 24.97           N  
ATOM    369  CA  VAL A  71      11.237  85.249   9.545  1.00 23.29           C  
ATOM    370  C   VAL A  71      12.635  84.684   9.207  1.00 26.68           C  
ATOM    371  O   VAL A  71      12.805  83.460   9.194  1.00 26.48           O  
ATOM    372  CB  VAL A  71      10.485  85.704   8.276  1.00 26.24           C  
ATOM    373  CG1 VAL A  71      10.417  84.572   7.248  1.00 26.00           C  
ATOM    374  CG2 VAL A  71       9.062  86.173   8.625  1.00 26.02           C  
ATOM    375  N   LEU A  72      13.603  85.583   8.970  1.00 24.96           N  
ATOM    376  CA  LEU A  72      15.002  85.199   8.680  1.00 25.45           C  
ATOM    377  C   LEU A  72      15.596  84.392   9.830  1.00 28.78           C  
ATOM    378  O   LEU A  72      16.193  83.334   9.588  1.00 29.45           O  
ATOM    379  CB  LEU A  72      15.868  86.411   8.357  1.00 25.79           C  
ATOM    380  CG  LEU A  72      17.368  86.145   8.074  1.00 29.19           C  
ATOM    381  CD1 LEU A  72      17.564  85.089   6.976  1.00 29.83           C  
ATOM    382  CD2 LEU A  72      18.078  87.435   7.730  1.00 32.97           C  
ATOM    383  N   LEU A  73      15.396  84.859  11.073  1.00 26.76           N  
ATOM    384  CA  LEU A  73      15.877  84.151  12.255  1.00 26.59           C  
ATOM    385  C   LEU A  73      15.358  82.707  12.274  1.00 28.78           C  
ATOM    386  O   LEU A  73      16.141  81.784  12.497  1.00 28.21           O  
ATOM    387  CB  LEU A  73      15.483  84.898  13.556  1.00 27.52           C  
ATOM    388  CG  LEU A  73      15.858  84.199  14.874  1.00 32.41           C  
ATOM    389  CD1 LEU A  73      17.395  84.128  15.059  1.00 31.83           C  
ATOM    390  CD2 LEU A  73      15.228  84.914  16.065  1.00 34.88           C  
ATOM    391  N   THR A  74      14.038  82.498  12.010  1.00 24.98           N  
ATOM    392  CA  THR A  74      13.459  81.158  11.964  1.00 23.99           C  
ATOM    393  C   THR A  74      14.072  80.329  10.826  1.00 27.02           C  
ATOM    394  O   THR A  74      14.331  79.133  11.024  1.00 26.60           O  
ATOM    395  CB  THR A  74      11.914  81.229  11.889  1.00 31.16           C  
ATOM    396  CG2 THR A  74      11.268  79.859  11.896  1.00 29.99           C  
ATOM    397  OG1 THR A  74      11.445  81.966  13.021  1.00 32.46           O  
ATOM    398  N   LEU A  75      14.298  80.949   9.642  1.00 24.74           N  
ATOM    399  CA  LEU A  75      14.923  80.223   8.524  1.00 24.29           C  
ATOM    400  C   LEU A  75      16.320  79.757   8.909  1.00 25.96           C  
ATOM    401  O   LEU A  75      16.645  78.596   8.665  1.00 25.33           O  
ATOM    402  CB  LEU A  75      15.020  81.072   7.256  1.00 24.61           C  
ATOM    403  CG  LEU A  75      13.713  81.302   6.491  1.00 27.95           C  
ATOM    404  CD1 LEU A  75      13.921  82.354   5.423  1.00 29.15           C  
ATOM    405  CD2 LEU A  75      13.186  79.997   5.876  1.00 27.91           C  
ATOM    406  N   LEU A  76      17.117  80.648   9.509  1.00 24.75           N  
ATOM    407  CA  LEU A  76      18.490  80.297   9.918  1.00 24.58           C  
ATOM    408  C   LEU A  76      18.446  79.207  10.982  1.00 27.59           C  
ATOM    409  O   LEU A  76      19.177  78.226  10.892  1.00 26.70           O  
ATOM    410  CB  LEU A  76      19.265  81.532  10.395  1.00 24.87           C  
ATOM    411  CG  LEU A  76      20.746  81.278  10.773  1.00 29.37           C  
ATOM    412  CD1 LEU A  76      21.589  80.840   9.549  1.00 29.75           C  
ATOM    413  CD2 LEU A  76      21.343  82.496  11.398  1.00 30.19           C  
ATOM    414  N   ASP A  77      17.527  79.331  11.958  1.00 25.02           N  
ATOM    415  CA  ASP A  77      17.391  78.319  12.990  1.00 24.84           C  
ATOM    416  C   ASP A  77      17.150  76.926  12.378  1.00 26.76           C  
ATOM    417  O   ASP A  77      17.739  75.946  12.828  1.00 26.39           O  
ATOM    418  CB  ASP A  77      16.244  78.705  13.936  1.00 26.60           C  
ATOM    419  CG  ASP A  77      16.143  77.770  15.128  1.00 40.08           C  
ATOM    420  OD1 ASP A  77      16.866  77.994  16.116  1.00 41.53           O  
ATOM    421  OD2 ASP A  77      15.398  76.771  15.035  1.00 48.36           O1-
ATOM    422  N   ARG A  78      16.302  76.841  11.332  1.00 23.84           N  
ATOM    423  CA  ARG A  78      16.016  75.578  10.654  1.00 23.99           C  
ATOM    424  C   ARG A  78      17.253  74.986   9.970  1.00 25.72           C  
ATOM    425  O   ARG A  78      17.517  73.790  10.108  1.00 25.33           O  
ATOM    426  CB  ARG A  78      14.894  75.771   9.615  1.00 26.98           C  
ATOM    427  CG  ARG A  78      13.535  76.059  10.267  1.00 36.78           C  
ATOM    428  CD  ARG A  78      12.514  76.608   9.280  1.00 44.34           C  
ATOM    429  NE  ARG A  78      12.032  75.576   8.357  1.00 54.92           N  
ATOM    430  CZ  ARG A  78      10.991  74.780   8.595  1.00 72.89           C  
ATOM    431  NH1 ARG A  78      10.308  74.887   9.729  1.00 60.31           N1+
ATOM    432  NH2 ARG A  78      10.627  73.870   7.701  1.00 60.03           N  
ATOM    433  N   VAL A  79      18.029  75.829   9.255  1.00 24.39           N  
ATOM    434  CA  VAL A  79      19.232  75.368   8.541  1.00 23.93           C  
ATOM    435  C   VAL A  79      20.305  74.911   9.542  1.00 25.03           C  
ATOM    436  O   VAL A  79      20.879  73.836   9.382  1.00 24.41           O  
ATOM    437  CB  VAL A  79      19.749  76.474   7.587  1.00 28.14           C  
ATOM    438  CG1 VAL A  79      21.036  76.049   6.870  1.00 27.67           C  
ATOM    439  CG2 VAL A  79      18.675  76.881   6.579  1.00 28.53           C  
ATOM    440  N   VAL A  80      20.532  75.708  10.595  1.00 22.90           N  
ATOM    441  CA  VAL A  80      21.501  75.368  11.628  1.00 22.21           C  
ATOM    442  C   VAL A  80      21.119  74.030  12.328  1.00 24.63           C  
ATOM    443  O   VAL A  80      21.969  73.159  12.523  1.00 24.57           O  
ATOM    444  CB  VAL A  80      21.598  76.550  12.594  1.00 25.57           C  
ATOM    445  CG1 VAL A  80      22.260  76.151  13.877  1.00 26.21           C  
ATOM    446  CG2 VAL A  80      22.314  77.730  11.951  1.00 24.96           C  
ATOM    447  N   ASN A  81      19.825  73.846  12.658  1.00 23.57           N  
ATOM    448  CA  ASN A  81      19.405  72.584  13.273  1.00 23.84           C  
ATOM    449  C   ASN A  81      19.496  71.420  12.293  1.00 25.24           C  
ATOM    450  O   ASN A  81      19.825  70.318  12.710  1.00 25.18           O  
ATOM    451  CB  ASN A  81      18.030  72.705  13.930  1.00 27.03           C  
ATOM    452  CG  ASN A  81      18.178  73.269  15.332  1.00 39.57           C  
ATOM    453  ND2 ASN A  81      18.083  74.578  15.458  1.00 31.50           N  
ATOM    454  OD1 ASN A  81      18.531  72.553  16.288  1.00 36.71           O  
ATOM    455  N   GLN A  82      19.298  71.679  10.992  1.00 22.63           N  
ATOM    456  CA  GLN A  82      19.446  70.641   9.974  1.00 23.27           C  
ATOM    457  C   GLN A  82      20.910  70.134   9.927  1.00 25.07           C  
ATOM    458  O   GLN A  82      21.146  68.925   9.946  1.00 24.18           O  
ATOM    459  CB  GLN A  82      18.969  71.133   8.595  1.00 25.17           C  
ATOM    460  CG  GLN A  82      19.014  70.041   7.522  1.00 33.20           C  
ATOM    461  CD  GLN A  82      18.763  70.566   6.124  1.00 49.27           C  
ATOM    462  NE2 GLN A  82      19.344  69.913   5.131  1.00 42.64           N  
ATOM    463  OE1 GLN A  82      18.042  71.548   5.913  1.00 47.74           O  
ATOM    464  N   ALA A  83      21.896  71.074   9.925  1.00 21.11           N  
ATOM    465  CA  ALA A  83      23.308  70.688   9.924  1.00 21.24           C  
ATOM    466  C   ALA A  83      23.670  69.959  11.239  1.00 21.58           C  
ATOM    467  O   ALA A  83      24.348  68.938  11.206  1.00 21.16           O  
ATOM    468  CB  ALA A  83      24.196  71.933   9.755  1.00 21.92           C  
ATOM    469  N   ASP A  84      23.184  70.466  12.387  1.00 20.99           N  
ATOM    470  CA  ASP A  84      23.489  69.876  13.689  1.00 21.00           C  
ATOM    471  C   ASP A  84      22.932  68.448  13.788  1.00 24.58           C  
ATOM    472  O   ASP A  84      23.655  67.554  14.188  1.00 24.11           O  
ATOM    473  CB  ASP A  84      22.972  70.761  14.837  1.00 23.06           C  
ATOM    474  CG  ASP A  84      23.517  70.345  16.193  1.00 28.60           C  
ATOM    475  OD1 ASP A  84      24.766  70.277  16.343  1.00 28.62           O  
ATOM    476  OD2 ASP A  84      22.702  70.020  17.083  1.00 30.90           O1-
ATOM    477  N   MET A  85      21.680  68.236  13.357  1.00 24.04           N  
ATOM    478  CA  MET A  85      21.069  66.894  13.353  1.00 25.82           C  
ATOM    479  C   MET A  85      21.834  65.923  12.447  1.00 26.13           C  
ATOM    480  O   MET A  85      22.077  64.766  12.826  1.00 26.12           O  
ATOM    481  CB  MET A  85      19.589  66.991  12.948  1.00 29.87           C  
ATOM    482  CG  MET A  85      18.735  67.614  14.035  1.00 36.29           C  
ATOM    483  SD  MET A  85      16.993  67.817  13.579  1.00 44.21           S  
ATOM    484  CE  MET A  85      16.533  66.098  13.250  1.00 41.87           C  
ATOM    485  N   ALA A  86      22.282  66.402  11.260  1.00 22.46           N  
ATOM    486  CA  ALA A  86      23.056  65.548  10.372  1.00 22.55           C  
ATOM    487  C   ALA A  86      24.403  65.175  10.984  1.00 25.85           C  
ATOM    488  O   ALA A  86      24.832  64.030  10.896  1.00 26.17           O  
ATOM    489  CB  ALA A  86      23.233  66.205   9.014  1.00 22.72           C  
ATOM    490  N   LEU A  87      25.048  66.131  11.663  1.00 24.42           N  
ATOM    491  CA  LEU A  87      26.315  65.875  12.342  1.00 25.27           C  
ATOM    492  C   LEU A  87      26.114  64.865  13.484  1.00 30.87           C  
ATOM    493  O   LEU A  87      26.929  63.955  13.638  1.00 30.89           O  
ATOM    494  CB  LEU A  87      26.889  67.208  12.868  1.00 25.74           C  
ATOM    495  CG  LEU A  87      28.209  67.102  13.622  1.00 32.38           C  
ATOM    496  CD1 LEU A  87      29.244  66.427  12.778  1.00 33.63           C  
ATOM    497  CD2 LEU A  87      28.695  68.461  14.059  1.00 35.08           C  
ATOM    498  N   GLN A  88      25.007  65.005  14.240  1.00 28.65           N  
ATOM    499  CA  GLN A  88      24.659  64.091  15.340  1.00 30.22           C  
ATOM    500  C   GLN A  88      24.466  62.650  14.818  1.00 35.75           C  
ATOM    501  O   GLN A  88      24.975  61.715  15.432  1.00 37.11           O  
ATOM    502  CB  GLN A  88      23.420  64.613  16.110  1.00 32.12           C  
ATOM    503  CG  GLN A  88      23.228  64.022  17.507  1.00 55.30           C  
ATOM    504  CD  GLN A  88      24.393  64.275  18.439  1.00 82.10           C  
ATOM    505  NE2 GLN A  88      24.993  63.203  18.938  1.00 75.21           N  
ATOM    506  OE1 GLN A  88      24.762  65.420  18.728  1.00 80.43           O  
ATOM    507  N   THR A  89      23.829  62.490  13.631  1.00 32.37           N  
ATOM    508  CA  THR A  89      23.622  61.190  12.960  1.00 32.64           C  
ATOM    509  C   THR A  89      24.985  60.553  12.618  1.00 37.34           C  
ATOM    510  O   THR A  89      25.185  59.337  12.770  1.00 37.04           O  
ATOM    511  CB  THR A  89      22.712  61.390  11.733  1.00 40.19           C  
ATOM    512  CG2 THR A  89      22.525  60.126  10.913  1.00 43.85           C  
ATOM    513  OG1 THR A  89      21.436  61.862  12.175  1.00 37.75           O  
ATOM    514  N   LEU A  90      25.929  61.388  12.161  1.00 32.95           N  
ATOM    515  CA  LEU A  90      27.268  60.931  11.833  1.00 32.93           C  
ATOM    516  C   LEU A  90      28.061  60.584  13.103  1.00 40.01           C  
ATOM    517  O   LEU A  90      28.737  59.557  13.120  1.00 39.99           O  
ATOM    518  CB  LEU A  90      27.970  62.035  11.020  1.00 33.06           C  
ATOM    519  CG  LEU A  90      29.229  61.673  10.284  1.00 37.83           C  
ATOM    520  CD1 LEU A  90      28.959  60.597   9.205  1.00 38.79           C  
ATOM    521  CD2 LEU A  90      29.828  62.920   9.654  1.00 37.01           C  
ATOM    522  N   ALA A  91      27.953  61.423  14.165  1.00 38.28           N  
ATOM    523  CA  ALA A  91      28.659  61.263  15.447  1.00 38.88           C  
ATOM    524  C   ALA A  91      28.219  60.036  16.242  1.00 46.37           C  
ATOM    525  O   ALA A  91      29.042  59.450  16.944  1.00 46.37           O  
ATOM    526  CB  ALA A  91      28.512  62.513  16.298  1.00 39.31           C  
ATOM    527  N   GLU A  92      26.936  59.656  16.135  1.00 45.49           N  
ATOM    528  CA  GLU A  92      26.363  58.504  16.847  1.00 46.73           C  
ATOM    529  C   GLU A  92      26.842  57.166  16.281  1.00 54.02           C  
ATOM    530  O   GLU A  92      26.970  56.198  17.036  1.00 53.85           O  
ATOM    531  CB  GLU A  92      24.832  58.575  16.859  1.00 48.08           C  
ATOM    532  CG  GLU A  92      24.287  59.564  17.876  1.00 57.62           C  
ATOM    533  CD  GLU A  92      22.831  59.960  17.722  1.00 77.68           C  
ATOM    534  OE1 GLU A  92      22.120  59.356  16.885  1.00 70.43           O  
ATOM    535  OE2 GLU A  92      22.399  60.884  18.448  1.00 74.97           O1-
ATOM    536  N   ASN A  93      27.104  57.113  14.964  1.00 52.28           N  
ATOM    537  CA  ASN A  93      27.604  55.920  14.274  1.00 53.04           C  
ATOM    538  C   ASN A  93      29.100  55.701  14.596  1.00 57.61           C  
ATOM    539  O   ASN A  93      29.770  56.673  14.964  1.00 57.13           O  
ATOM    540  CB  ASN A  93      27.399  56.069  12.755  1.00 56.04           C  
ATOM    541  CG  ASN A  93      25.960  56.251  12.316  1.00 87.93           C  
ATOM    542  ND2 ASN A  93      25.778  56.735  11.097  1.00 81.52           N  
ATOM    543  OD1 ASN A  93      25.001  55.962  13.049  1.00 84.48           O  
ATOM    544  N   PRO A  94      29.665  54.467  14.455  1.00 55.34           N  
ATOM    545  CA  PRO A  94      31.103  54.283  14.741  1.00 55.25           C  
ATOM    546  C   PRO A  94      32.018  55.126  13.843  1.00 57.53           C  
ATOM    547  O   PRO A  94      31.650  55.456  12.708  1.00 56.79           O  
ATOM    548  CB  PRO A  94      31.329  52.777  14.520  1.00 57.24           C  
ATOM    549  CG  PRO A  94      29.980  52.163  14.607  1.00 61.60           C  
ATOM    550  CD  PRO A  94      29.044  53.189  14.044  1.00 57.02           C  
ATOM    551  N   ALA A  95      33.201  55.489  14.372  1.00 52.90           N  
ATOM    552  CA  ALA A  95      34.207  56.305  13.688  1.00 52.38           C  
ATOM    553  C   ALA A  95      34.796  55.607  12.457  1.00 55.00           C  
ATOM    554  O   ALA A  95      34.976  54.385  12.462  1.00 54.33           O  
ATOM    555  CB  ALA A  95      35.319  56.682  14.656  1.00 53.18           C  
ATOM    556  N   ASP A  96      35.081  56.395  11.401  1.00 50.30           N  
ATOM    557  CA  ASP A  96      35.686  55.913  10.158  1.00 49.60           C  
ATOM    558  C   ASP A  96      37.143  55.562  10.461  1.00 55.11           C  
ATOM    559  O   ASP A  96      37.847  56.359  11.090  1.00 55.19           O  
ATOM    560  CB  ASP A  96      35.613  57.003   9.064  1.00 50.48           C  
ATOM    561  CG  ASP A  96      35.939  56.563   7.638  1.00 52.89           C  
ATOM    562  OD1 ASP A  96      36.807  55.674   7.465  1.00 52.12           O  
ATOM    563  OD2 ASP A  96      35.355  57.136   6.694  1.00 53.57           O1-
ATOM    564  N   THR A  97      37.586  54.368  10.020  1.00 51.91           N  
ATOM    565  CA  THR A  97      38.961  53.887  10.215  1.00 51.72           C  
ATOM    566  C   THR A  97      39.980  54.686   9.378  1.00 52.78           C  
ATOM    567  O   THR A  97      41.165  54.700   9.727  1.00 53.33           O  
ATOM    568  CB  THR A  97      39.064  52.365   9.996  1.00 65.26           C  
ATOM    569  CG2 THR A  97      38.426  51.565  11.132  1.00 65.44           C  
ATOM    570  OG1 THR A  97      38.462  52.015   8.745  1.00 67.51           O  
ATOM    571  N   ASP A  98      39.521  55.349   8.286  1.00 45.10           N  
ATOM    572  CA  ASP A  98      40.373  56.195   7.435  1.00 42.61           C  
ATOM    573  C   ASP A  98      40.277  57.606   8.022  1.00 42.97           C  
ATOM    574  O   ASP A  98      39.206  58.223   7.940  1.00 41.30           O  
ATOM    575  CB  ASP A  98      39.891  56.163   5.966  1.00 43.51           C  
ATOM    576  CG  ASP A  98      40.774  56.927   4.975  1.00 50.01           C  
ATOM    577  OD1 ASP A  98      41.088  58.113   5.239  1.00 45.59           O  
ATOM    578  OD2 ASP A  98      41.077  56.371   3.901  1.00 57.42           O1-
ATOM    579  N   ARG A  99      41.388  58.098   8.632  1.00 37.51           N  
ATOM    580  CA  ARG A  99      41.461  59.394   9.329  1.00 36.82           C  
ATOM    581  C   ARG A  99      41.013  60.585   8.460  1.00 37.12           C  
ATOM    582  O   ARG A  99      40.162  61.358   8.903  1.00 37.77           O  
ATOM    583  CB  ARG A  99      42.851  59.648   9.970  1.00 37.95           C  
ATOM    584  CG  ARG A  99      44.011  59.878   9.003  1.00 48.22           C  
ATOM    585  CD  ARG A  99      45.324  60.168   9.703  1.00 52.90           C  
ATOM    586  NE  ARG A  99      46.245  60.917   8.842  1.00 57.35           N  
ATOM    587  CZ  ARG A  99      47.539  61.103   9.101  1.00 70.34           C  
ATOM    588  NH1 ARG A  99      48.090  60.572  10.188  1.00 50.49           N1+
ATOM    589  NH2 ARG A  99      48.292  61.814   8.272  1.00 58.90           N  
ATOM    590  N   GLU A 100      41.532  60.690   7.225  1.00 31.38           N  
ATOM    591  CA  GLU A 100      41.211  61.772   6.291  1.00 30.12           C  
ATOM    592  C   GLU A 100      39.737  61.739   5.941  1.00 31.27           C  
ATOM    593  O   GLU A 100      39.053  62.771   5.987  1.00 29.42           O  
ATOM    594  CB  GLU A 100      42.077  61.683   5.025  1.00 31.74           C  
ATOM    595  CG  GLU A 100      41.795  62.826   4.062  1.00 39.93           C  
ATOM    596  CD  GLU A 100      42.469  62.777   2.709  1.00 63.19           C  
ATOM    597  OE1 GLU A 100      43.720  62.788   2.667  1.00 56.28           O  
ATOM    598  OE2 GLU A 100      41.743  62.816   1.689  1.00 59.15           O1-
ATOM    599  N   ASN A 101      39.236  60.538   5.612  1.00 26.37           N  
ATOM    600  CA  ASN A 101      37.838  60.375   5.275  1.00 25.80           C  
ATOM    601  C   ASN A 101      36.877  60.791   6.400  1.00 27.30           C  
ATOM    602  O   ASN A 101      35.862  61.427   6.111  1.00 27.44           O  
ATOM    603  CB  ASN A 101      37.564  58.952   4.805  1.00 26.08           C  
ATOM    604  CG  ASN A 101      36.475  58.914   3.783  1.00 41.57           C  
ATOM    605  ND2 ASN A 101      35.458  58.125   4.063  1.00 33.42           N  
ATOM    606  OD1 ASN A 101      36.521  59.612   2.756  1.00 36.09           O  
ATOM    607  N   MET A 102      37.193  60.462   7.677  1.00 24.85           N  
ATOM    608  CA  MET A 102      36.354  60.813   8.825  1.00 25.66           C  
ATOM    609  C   MET A 102      36.137  62.346   8.856  1.00 25.14           C  
ATOM    610  O   MET A 102      35.001  62.817   8.995  1.00 23.57           O  
ATOM    611  CB  MET A 102      37.016  60.312  10.135  1.00 29.20           C  
ATOM    612  CG  MET A 102      36.496  60.977  11.401  1.00 33.89           C  
ATOM    613  SD  MET A 102      37.278  60.275  12.874  1.00 37.82           S  
ATOM    614  CE  MET A 102      38.821  61.217  12.930  1.00 33.76           C  
ATOM    615  N   TRP A 103      37.235  63.110   8.672  1.00 21.16           N  
ATOM    616  CA  TRP A 103      37.120  64.575   8.680  1.00 20.68           C  
ATOM    617  C   TRP A 103      36.373  65.085   7.434  1.00 22.30           C  
ATOM    618  O   TRP A 103      35.547  65.996   7.547  1.00 20.36           O  
ATOM    619  CB  TRP A 103      38.517  65.214   8.772  1.00 20.03           C  
ATOM    620  CG  TRP A 103      39.209  64.872  10.057  1.00 20.20           C  
ATOM    621  CD1 TRP A 103      40.231  63.986  10.234  1.00 23.32           C  
ATOM    622  CD2 TRP A 103      38.888  65.382  11.354  1.00 20.35           C  
ATOM    623  CE2 TRP A 103      39.767  64.769  12.278  1.00 23.65           C  
ATOM    624  CE3 TRP A 103      37.921  66.283  11.833  1.00 21.74           C  
ATOM    625  NE1 TRP A 103      40.575  63.922  11.569  1.00 23.55           N  
ATOM    626  CZ2 TRP A 103      39.727  65.050  13.649  1.00 22.48           C  
ATOM    627  CZ3 TRP A 103      37.869  66.545  13.203  1.00 22.87           C  
ATOM    628  CH2 TRP A 103      38.779  65.942  14.087  1.00 23.25           C  
ATOM    629  N   ARG A 104      36.647  64.489   6.262  1.00 19.52           N  
ATOM    630  CA  ARG A 104      35.982  64.919   5.025  1.00 18.04           C  
ATOM    631  C   ARG A 104      34.452  64.738   5.111  1.00 19.70           C  
ATOM    632  O   ARG A 104      33.693  65.625   4.716  1.00 19.74           O  
ATOM    633  CB  ARG A 104      36.571  64.157   3.827  1.00 18.50           C  
ATOM    634  CG  ARG A 104      35.982  64.553   2.464  1.00 20.09           C  
ATOM    635  CD  ARG A 104      36.579  63.718   1.323  1.00 24.01           C  
ATOM    636  NE  ARG A 104      38.025  63.939   1.155  1.00 26.40           N  
ATOM    637  CZ  ARG A 104      38.539  64.968   0.481  1.00 31.95           C  
ATOM    638  NH1 ARG A 104      37.741  65.841  -0.122  1.00 28.15           N1+
ATOM    639  NH2 ARG A 104      39.853  65.132   0.410  1.00 24.02           N  
ATOM    640  N   THR A 105      33.988  63.577   5.652  1.00 18.32           N  
ATOM    641  CA  THR A 105      32.556  63.339   5.767  1.00 17.87           C  
ATOM    642  C   THR A 105      31.868  64.386   6.677  1.00 19.54           C  
ATOM    643  O   THR A 105      30.775  64.846   6.364  1.00 20.98           O  
ATOM    644  CB  THR A 105      32.324  61.852   6.215  1.00 21.34           C  
ATOM    645  CG2 THR A 105      30.839  61.450   6.220  1.00 23.04           C  
ATOM    646  OG1 THR A 105      33.067  60.984   5.352  1.00 23.84           O  
ATOM    647  N   GLY A 106      32.525  64.774   7.781  1.00 19.89           N  
ATOM    648  CA  GLY A 106      31.994  65.777   8.696  1.00 19.40           C  
ATOM    649  C   GLY A 106      31.959  67.154   8.068  1.00 19.50           C  
ATOM    650  O   GLY A 106      30.952  67.860   8.165  1.00 20.08           O  
ATOM    651  N   ILE A 107      33.069  67.561   7.408  1.00 15.89           N  
ATOM    652  CA  ILE A 107      33.078  68.872   6.737  1.00 16.11           C  
ATOM    653  C   ILE A 107      31.993  68.892   5.642  1.00 18.07           C  
ATOM    654  O   ILE A 107      31.299  69.907   5.480  1.00 17.97           O  
ATOM    655  CB  ILE A 107      34.471  69.228   6.167  1.00 17.75           C  
ATOM    656  CG1 ILE A 107      35.515  69.309   7.324  1.00 17.70           C  
ATOM    657  CG2 ILE A 107      34.380  70.586   5.405  1.00 18.10           C  
ATOM    658  CD1 ILE A 107      36.939  69.487   6.864  1.00 21.04           C  
ATOM    659  N   ASN A 108      31.830  67.751   4.925  1.00 16.98           N  
ATOM    660  CA  ASN A 108      30.824  67.637   3.873  1.00 18.21           C  
ATOM    661  C   ASN A 108      29.398  67.890   4.379  1.00 21.33           C  
ATOM    662  O   ASN A 108      28.581  68.415   3.627  1.00 21.17           O  
ATOM    663  CB  ASN A 108      30.911  66.289   3.179  1.00 18.19           C  
ATOM    664  CG  ASN A 108      30.046  66.270   1.935  1.00 22.09           C  
ATOM    665  ND2 ASN A 108      29.046  65.378   1.927  1.00 21.18           N  
ATOM    666  OD1 ASN A 108      30.252  67.056   0.994  1.00 21.65           O  
ATOM    667  N   VAL A 109      29.095  67.534   5.642  1.00 18.53           N  
ATOM    668  CA  VAL A 109      27.761  67.800   6.198  1.00 20.44           C  
ATOM    669  C   VAL A 109      27.474  69.293   6.115  1.00 22.46           C  
ATOM    670  O   VAL A 109      26.374  69.702   5.750  1.00 20.82           O  
ATOM    671  CB  VAL A 109      27.677  67.297   7.670  1.00 26.54           C  
ATOM    672  CG1 VAL A 109      26.507  67.943   8.420  1.00 27.79           C  
ATOM    673  CG2 VAL A 109      27.606  65.768   7.731  1.00 26.89           C  
ATOM    674  N   PHE A 110      28.475  70.120   6.479  1.00 19.38           N  
ATOM    675  CA  PHE A 110      28.306  71.572   6.466  1.00 19.33           C  
ATOM    676  C   PHE A 110      28.281  72.123   5.057  1.00 22.11           C  
ATOM    677  O   PHE A 110      27.484  73.006   4.757  1.00 21.95           O  
ATOM    678  CB  PHE A 110      29.416  72.225   7.331  1.00 21.27           C  
ATOM    679  CG  PHE A 110      29.104  71.972   8.783  1.00 23.09           C  
ATOM    680  CD1 PHE A 110      29.503  70.792   9.401  1.00 26.32           C  
ATOM    681  CD2 PHE A 110      28.347  72.881   9.516  1.00 26.39           C  
ATOM    682  CE1 PHE A 110      29.133  70.513  10.727  1.00 27.40           C  
ATOM    683  CE2 PHE A 110      27.994  72.614  10.847  1.00 26.90           C  
ATOM    684  CZ  PHE A 110      28.380  71.428  11.439  1.00 26.41           C  
ATOM    685  N   PHE A 111      29.175  71.625   4.184  1.00 18.34           N  
ATOM    686  CA  PHE A 111      29.239  72.058   2.797  1.00 18.23           C  
ATOM    687  C   PHE A 111      27.859  71.798   2.129  1.00 21.10           C  
ATOM    688  O   PHE A 111      27.326  72.686   1.468  1.00 21.35           O  
ATOM    689  CB  PHE A 111      30.357  71.265   2.080  1.00 20.47           C  
ATOM    690  CG  PHE A 111      30.481  71.486   0.594  1.00 21.49           C  
ATOM    691  CD1 PHE A 111      31.032  72.655   0.094  1.00 23.95           C  
ATOM    692  CD2 PHE A 111      30.115  70.491  -0.306  1.00 24.67           C  
ATOM    693  CE1 PHE A 111      31.176  72.843  -1.292  1.00 25.28           C  
ATOM    694  CE2 PHE A 111      30.247  70.686  -1.691  1.00 27.45           C  
ATOM    695  CZ  PHE A 111      30.770  71.863  -2.170  1.00 24.99           C  
ATOM    696  N   GLU A 112      27.311  70.580   2.297  1.00 19.03           N  
ATOM    697  CA  GLU A 112      26.015  70.249   1.683  1.00 19.61           C  
ATOM    698  C   GLU A 112      24.825  70.955   2.323  1.00 22.93           C  
ATOM    699  O   GLU A 112      23.921  71.396   1.594  1.00 22.43           O  
ATOM    700  CB  GLU A 112      25.812  68.728   1.665  1.00 21.20           C  
ATOM    701  CG  GLU A 112      26.697  68.020   0.643  1.00 25.19           C  
ATOM    702  CD  GLU A 112      26.310  68.311  -0.793  1.00 36.34           C  
ATOM    703  OE1 GLU A 112      25.107  68.555  -1.043  1.00 32.48           O  
ATOM    704  OE2 GLU A 112      27.213  68.357  -1.658  1.00 30.21           O1-
ATOM    705  N   THR A 113      24.778  71.035   3.678  1.00 19.54           N  
ATOM    706  CA  THR A 113      23.607  71.646   4.315  1.00 21.06           C  
ATOM    707  C   THR A 113      23.514  73.130   4.018  1.00 23.45           C  
ATOM    708  O   THR A 113      22.479  73.602   3.521  1.00 23.22           O  
ATOM    709  CB  THR A 113      23.542  71.352   5.819  1.00 25.72           C  
ATOM    710  CG2 THR A 113      22.277  71.921   6.453  1.00 27.33           C  
ATOM    711  OG1 THR A 113      23.635  69.944   6.045  1.00 23.99           O  
ATOM    712  N   PHE A 114      24.597  73.880   4.296  1.00 20.82           N  
ATOM    713  CA  PHE A 114      24.566  75.319   4.026  1.00 20.82           C  
ATOM    714  C   PHE A 114      24.566  75.620   2.525  1.00 24.17           C  
ATOM    715  O   PHE A 114      23.957  76.607   2.093  1.00 23.69           O  
ATOM    716  CB  PHE A 114      25.705  76.025   4.763  1.00 22.23           C  
ATOM    717  CG  PHE A 114      25.421  76.080   6.248  1.00 23.46           C  
ATOM    718  CD1 PHE A 114      24.670  77.120   6.791  1.00 26.85           C  
ATOM    719  CD2 PHE A 114      25.913  75.099   7.103  1.00 25.27           C  
ATOM    720  CE1 PHE A 114      24.376  77.154   8.163  1.00 27.52           C  
ATOM    721  CE2 PHE A 114      25.628  75.137   8.479  1.00 27.23           C  
ATOM    722  CZ  PHE A 114      24.846  76.150   8.994  1.00 26.26           C  
ATOM    723  N   GLY A 115      25.238  74.766   1.744  1.00 21.91           N  
ATOM    724  CA  GLY A 115      25.306  74.910   0.290  1.00 21.59           C  
ATOM    725  C   GLY A 115      23.982  74.672  -0.412  1.00 26.60           C  
ATOM    726  O   GLY A 115      23.789  75.146  -1.539  1.00 27.56           O  
ATOM    727  N   SER A 116      23.059  73.957   0.257  1.00 23.13           N  
ATOM    728  CA  SER A 116      21.685  73.713  -0.222  1.00 24.70           C  
ATOM    729  C   SER A 116      20.742  74.871   0.174  1.00 30.21           C  
ATOM    730  O   SER A 116      19.561  74.875  -0.226  1.00 30.73           O  
ATOM    731  CB  SER A 116      21.156  72.390   0.314  1.00 28.15           C  
ATOM    732  OG  SER A 116      21.928  71.350  -0.262  1.00 36.95           O  
ATOM    733  N   HIS A 117      21.235  75.821   1.000  1.00 26.14           N  
ATOM    734  CA  HIS A 117      20.462  76.991   1.445  1.00 25.31           C  
ATOM    735  C   HIS A 117      21.325  78.249   1.381  1.00 25.46           C  
ATOM    736  O   HIS A 117      21.502  78.952   2.393  1.00 24.70           O  
ATOM    737  CB  HIS A 117      19.875  76.774   2.866  1.00 26.30           C  
ATOM    738  CG  HIS A 117      18.943  75.603   2.947  1.00 30.02           C  
ATOM    739  CD2 HIS A 117      17.634  75.522   2.615  1.00 31.87           C  
ATOM    740  ND1 HIS A 117      19.374  74.358   3.366  1.00 32.40           N  
ATOM    741  CE1 HIS A 117      18.313  73.561   3.287  1.00 31.89           C  
ATOM    742  NE2 HIS A 117      17.245  74.216   2.833  1.00 32.33           N  
ATOM    743  N   LYS A 118      21.892  78.525   0.187  1.00 22.03           N  
ATOM    744  CA  LYS A 118      22.809  79.653  -0.007  1.00 21.94           C  
ATOM    745  C   LYS A 118      22.212  81.007   0.332  1.00 25.62           C  
ATOM    746  O   LYS A 118      22.866  81.808   0.993  1.00 24.84           O  
ATOM    747  CB  LYS A 118      23.403  79.672  -1.419  1.00 22.08           C  
ATOM    748  CG  LYS A 118      24.327  78.497  -1.715  1.00 26.01           C  
ATOM    749  CD  LYS A 118      24.898  78.668  -3.116  1.00 27.65           C  
ATOM    750  CE  LYS A 118      26.047  77.738  -3.408  1.00 37.07           C  
ATOM    751  NZ  LYS A 118      25.636  76.314  -3.441  1.00 44.48           N1+
ATOM    752  N   ALA A 119      20.962  81.259  -0.106  1.00 25.74           N  
ATOM    753  CA  ALA A 119      20.318  82.552   0.172  1.00 25.36           C  
ATOM    754  C   ALA A 119      20.129  82.789   1.677  1.00 25.28           C  
ATOM    755  O   ALA A 119      20.402  83.890   2.154  1.00 25.36           O  
ATOM    756  CB  ALA A 119      18.978  82.628  -0.554  1.00 26.61           C  
ATOM    757  N   VAL A 120      19.711  81.750   2.426  1.00 23.89           N  
ATOM    758  CA  VAL A 120      19.524  81.863   3.877  1.00 23.98           C  
ATOM    759  C   VAL A 120      20.895  82.060   4.543  1.00 27.90           C  
ATOM    760  O   VAL A 120      21.035  82.883   5.453  1.00 27.34           O  
ATOM    761  CB  VAL A 120      18.731  80.667   4.468  1.00 28.02           C  
ATOM    762  CG1 VAL A 120      18.808  80.635   6.000  1.00 27.93           C  
ATOM    763  CG2 VAL A 120      17.270  80.708   4.005  1.00 27.92           C  
ATOM    764  N   THR A 121      21.905  81.305   4.074  1.00 24.46           N  
ATOM    765  CA  THR A 121      23.274  81.408   4.607  1.00 23.69           C  
ATOM    766  C   THR A 121      23.801  82.837   4.455  1.00 27.10           C  
ATOM    767  O   THR A 121      24.281  83.415   5.437  1.00 27.00           O  
ATOM    768  CB  THR A 121      24.167  80.370   3.903  1.00 26.96           C  
ATOM    769  CG2 THR A 121      25.652  80.491   4.310  1.00 27.44           C  
ATOM    770  OG1 THR A 121      23.691  79.065   4.217  1.00 24.62           O  
ATOM    771  N   ARG A 122      23.718  83.394   3.229  1.00 24.33           N  
ATOM    772  CA  ARG A 122      24.155  84.774   2.920  1.00 26.06           C  
ATOM    773  C   ARG A 122      23.427  85.817   3.799  1.00 30.03           C  
ATOM    774  O   ARG A 122      24.067  86.670   4.420  1.00 30.47           O  
ATOM    775  CB  ARG A 122      23.884  85.066   1.435  1.00 29.16           C  
ATOM    776  CG  ARG A 122      24.379  86.409   0.907  1.00 38.19           C  
ATOM    777  CD  ARG A 122      24.134  86.514  -0.597  1.00 51.89           C  
ATOM    778  NE  ARG A 122      24.849  85.453  -1.319  1.00 62.53           N  
ATOM    779  CZ  ARG A 122      24.267  84.441  -1.957  1.00 68.91           C  
ATOM    780  NH1 ARG A 122      22.942  84.366  -2.036  1.00 55.15           N1+
ATOM    781  NH2 ARG A 122      25.006  83.502  -2.535  1.00 45.30           N  
ATOM    782  N   ALA A 123      22.091  85.734   3.855  1.00 26.43           N  
ATOM    783  CA  ALA A 123      21.278  86.679   4.626  1.00 25.98           C  
ATOM    784  C   ALA A 123      21.535  86.563   6.141  1.00 29.31           C  
ATOM    785  O   ALA A 123      21.649  87.580   6.831  1.00 29.51           O  
ATOM    786  CB  ALA A 123      19.798  86.455   4.318  1.00 26.65           C  
ATOM    787  N   GLY A 124      21.667  85.325   6.625  1.00 27.18           N  
ATOM    788  CA  GLY A 124      21.921  85.015   8.029  1.00 27.88           C  
ATOM    789  C   GLY A 124      23.247  85.559   8.516  1.00 34.31           C  
ATOM    790  O   GLY A 124      23.331  86.111   9.614  1.00 33.98           O  
ATOM    791  N   GLN A 125      24.284  85.472   7.671  1.00 32.82           N  
ATOM    792  CA  GLN A 125      25.602  85.996   8.026  1.00 34.57           C  
ATOM    793  C   GLN A 125      25.610  87.517   8.090  1.00 41.33           C  
ATOM    794  O   GLN A 125      26.153  88.066   9.049  1.00 41.25           O  
ATOM    795  CB  GLN A 125      26.702  85.429   7.115  1.00 36.27           C  
ATOM    796  CG  GLN A 125      26.942  83.923   7.354  1.00 50.92           C  
ATOM    797  CD  GLN A 125      27.235  83.532   8.802  1.00 58.35           C  
ATOM    798  NE2 GLN A 125      26.369  82.722   9.406  1.00 39.66           N  
ATOM    799  OE1 GLN A 125      28.245  83.929   9.385  1.00 56.28           O  
ATOM    800  N   ALA A 126      24.946  88.195   7.127  1.00 38.69           N  
ATOM    801  CA  ALA A 126      24.837  89.656   7.099  1.00 38.79           C  
ATOM    802  C   ALA A 126      24.047  90.187   8.309  1.00 43.95           C  
ATOM    803  O   ALA A 126      24.390  91.247   8.836  1.00 45.25           O  
ATOM    804  CB  ALA A 126      24.188  90.110   5.807  1.00 39.62           C  
ATOM    805  N   ALA A 127      23.027  89.428   8.764  1.00 38.26           N  
ATOM    806  CA  ALA A 127      22.177  89.756   9.916  1.00 38.01           C  
ATOM    807  C   ALA A 127      22.913  89.685  11.262  1.00 43.22           C  
ATOM    808  O   ALA A 127      22.453  90.301  12.227  1.00 42.46           O  
ATOM    809  CB  ALA A 127      20.962  88.842   9.948  1.00 38.10           C  
ATOM    810  N   ARG A 128      24.027  88.912  11.347  1.00 39.49           N  
ATOM    811  CA  ARG A 128      24.811  88.771  12.585  1.00 39.38           C  
ATOM    812  C   ARG A 128      25.288  90.112  13.141  1.00 46.54           C  
ATOM    813  O   ARG A 128      25.374  90.271  14.357  1.00 45.84           O  
ATOM    814  CB  ARG A 128      26.020  87.850  12.366  1.00 37.99           C  
ATOM    815  CG  ARG A 128      25.686  86.373  12.450  1.00 43.29           C  
ATOM    816  CD  ARG A 128      26.878  85.513  12.083  1.00 44.66           C  
ATOM    817  NE  ARG A 128      27.942  85.647  13.075  1.00 46.10           N  
ATOM    818  CZ  ARG A 128      29.197  85.258  12.892  1.00 57.70           C  
ATOM    819  NH1 ARG A 128      29.566  84.692  11.746  1.00 37.26           N1+
ATOM    820  NH2 ARG A 128      30.094  85.424  13.854  1.00 45.14           N  
ATOM    821  N   ALA A 129      25.576  91.072  12.245  1.00 46.07           N  
ATOM    822  CA  ALA A 129      26.038  92.423  12.573  1.00 46.91           C  
ATOM    823  C   ALA A 129      24.959  93.309  13.215  1.00 52.24           C  
ATOM    824  O   ALA A 129      25.299  94.199  13.998  1.00 53.16           O  
ATOM    825  CB  ALA A 129      26.584  93.095  11.323  1.00 47.70           C  
ATOM    826  N   THR A 130      23.674  93.080  12.885  1.00 48.03           N  
ATOM    827  CA  THR A 130      22.555  93.902  13.374  1.00 47.53           C  
ATOM    828  C   THR A 130      21.643  93.212  14.396  1.00 50.17           C  
ATOM    829  O   THR A 130      20.980  93.900  15.182  1.00 51.37           O  
ATOM    830  CB  THR A 130      21.720  94.429  12.191  1.00 55.91           C  
ATOM    831  CG2 THR A 130      22.521  95.303  11.241  1.00 53.60           C  
ATOM    832  OG1 THR A 130      21.134  93.327  11.491  1.00 56.21           O  
ATOM    833  N   SER A 131      21.569  91.871  14.356  1.00 43.20           N  
ATOM    834  CA  SER A 131      20.704  91.080  15.222  1.00 41.71           C  
ATOM    835  C   SER A 131      21.454  90.332  16.330  1.00 44.76           C  
ATOM    836  O   SER A 131      22.297  89.478  16.045  1.00 43.01           O  
ATOM    837  CB  SER A 131      19.855  90.117  14.389  1.00 43.13           C  
ATOM    838  OG  SER A 131      19.076  89.241  15.188  1.00 46.14           O  
ATOM    839  N   VAL A 132      21.117  90.646  17.600  1.00 41.61           N  
ATOM    840  CA  VAL A 132      21.667  89.985  18.792  1.00 40.77           C  
ATOM    841  C   VAL A 132      21.202  88.516  18.779  1.00 41.24           C  
ATOM    842  O   VAL A 132      21.995  87.627  19.068  1.00 40.64           O  
ATOM    843  CB  VAL A 132      21.264  90.731  20.104  1.00 45.33           C  
ATOM    844  CG1 VAL A 132      21.607  89.915  21.357  1.00 45.06           C  
ATOM    845  CG2 VAL A 132      21.919  92.106  20.174  1.00 45.42           C  
ATOM    846  N   GLU A 133      19.935  88.267  18.389  1.00 35.18           N  
ATOM    847  CA  GLU A 133      19.346  86.928  18.306  1.00 33.40           C  
ATOM    848  C   GLU A 133      20.080  86.048  17.281  1.00 33.62           C  
ATOM    849  O   GLU A 133      20.277  84.859  17.531  1.00 31.45           O  
ATOM    850  CB  GLU A 133      17.852  87.005  17.931  1.00 34.94           C  
ATOM    851  CG  GLU A 133      16.983  87.686  18.980  1.00 46.63           C  
ATOM    852  CD  GLU A 133      16.600  89.115  18.646  1.00 71.53           C  
ATOM    853  OE1 GLU A 133      17.506  89.930  18.353  1.00 52.22           O  
ATOM    854  OE2 GLU A 133      15.386  89.421  18.678  1.00 75.79           O1-
ATOM    855  N   VAL A 134      20.430  86.620  16.118  1.00 30.69           N  
ATOM    856  CA  VAL A 134      21.127  85.863  15.066  1.00 29.40           C  
ATOM    857  C   VAL A 134      22.544  85.552  15.521  1.00 30.75           C  
ATOM    858  O   VAL A 134      22.975  84.397  15.424  1.00 27.59           O  
ATOM    859  CB  VAL A 134      21.031  86.540  13.676  1.00 34.08           C  
ATOM    860  CG1 VAL A 134      22.016  85.934  12.677  1.00 33.74           C  
ATOM    861  CG2 VAL A 134      19.607  86.451  13.130  1.00 34.43           C  
ATOM    862  N   ALA A 135      23.235  86.564  16.093  1.00 29.23           N  
ATOM    863  CA  ALA A 135      24.594  86.404  16.619  1.00 29.11           C  
ATOM    864  C   ALA A 135      24.623  85.338  17.723  1.00 31.19           C  
ATOM    865  O   ALA A 135      25.497  84.472  17.705  1.00 29.76           O  
ATOM    866  CB  ALA A 135      25.129  87.741  17.131  1.00 30.00           C  
ATOM    867  N   GLU A 136      23.622  85.348  18.642  1.00 28.12           N  
ATOM    868  CA  GLU A 136      23.523  84.362  19.715  1.00 27.20           C  
ATOM    869  C   GLU A 136      23.284  82.962  19.191  1.00 27.97           C  
ATOM    870  O   GLU A 136      23.886  82.027  19.696  1.00 26.64           O  
ATOM    871  CB  GLU A 136      22.422  84.734  20.736  1.00 29.18           C  
ATOM    872  CG  GLU A 136      22.819  85.869  21.670  1.00 43.22           C  
ATOM    873  CD  GLU A 136      21.822  86.239  22.757  1.00 73.57           C  
ATOM    874  OE1 GLU A 136      20.713  85.654  22.790  1.00 64.99           O  
ATOM    875  OE2 GLU A 136      22.155  87.121  23.581  1.00 73.20           O1-
ATOM    876  N   LEU A 137      22.407  82.807  18.172  1.00 25.31           N  
ATOM    877  CA  LEU A 137      22.118  81.494  17.607  1.00 24.92           C  
ATOM    878  C   LEU A 137      23.388  80.925  16.964  1.00 25.08           C  
ATOM    879  O   LEU A 137      23.745  79.771  17.226  1.00 24.37           O  
ATOM    880  CB  LEU A 137      20.995  81.622  16.561  1.00 25.57           C  
ATOM    881  CG  LEU A 137      20.730  80.401  15.680  1.00 30.57           C  
ATOM    882  CD1 LEU A 137      20.119  79.245  16.485  1.00 31.82           C  
ATOM    883  CD2 LEU A 137      19.780  80.763  14.568  1.00 33.59           C  
ATOM    884  N   TRP A 138      24.061  81.743  16.130  1.00 23.55           N  
ATOM    885  CA  TRP A 138      25.296  81.280  15.485  1.00 23.18           C  
ATOM    886  C   TRP A 138      26.357  80.919  16.527  1.00 25.12           C  
ATOM    887  O   TRP A 138      26.986  79.858  16.430  1.00 23.62           O  
ATOM    888  CB  TRP A 138      25.821  82.320  14.479  1.00 22.21           C  
ATOM    889  CG  TRP A 138      26.890  81.743  13.599  1.00 22.86           C  
ATOM    890  CD1 TRP A 138      28.216  82.064  13.599  1.00 25.48           C  
ATOM    891  CD2 TRP A 138      26.730  80.682  12.642  1.00 22.95           C  
ATOM    892  CE2 TRP A 138      28.000  80.432  12.078  1.00 25.91           C  
ATOM    893  CE3 TRP A 138      25.630  79.916  12.205  1.00 24.33           C  
ATOM    894  NE1 TRP A 138      28.886  81.304  12.668  1.00 24.51           N  
ATOM    895  CZ2 TRP A 138      28.209  79.425  11.125  1.00 25.22           C  
ATOM    896  CZ3 TRP A 138      25.830  78.938  11.236  1.00 25.77           C  
ATOM    897  CH2 TRP A 138      27.108  78.706  10.701  1.00 25.99           C  
ATOM    898  N   SER A 139      26.530  81.782  17.552  1.00 22.65           N  
ATOM    899  CA  SER A 139      27.506  81.537  18.624  1.00 23.01           C  
ATOM    900  C   SER A 139      27.260  80.204  19.320  1.00 25.08           C  
ATOM    901  O   SER A 139      28.196  79.426  19.478  1.00 25.21           O  
ATOM    902  CB  SER A 139      27.493  82.685  19.632  1.00 27.63           C  
ATOM    903  OG  SER A 139      28.289  82.374  20.764  1.00 34.30           O  
ATOM    904  N   THR A 140      26.001  79.912  19.718  1.00 21.95           N  
ATOM    905  CA  THR A 140      25.664  78.653  20.399  1.00 22.70           C  
ATOM    906  C   THR A 140      26.070  77.418  19.595  1.00 23.69           C  
ATOM    907  O   THR A 140      26.677  76.492  20.135  1.00 24.38           O  
ATOM    908  CB  THR A 140      24.154  78.654  20.744  1.00 30.92           C  
ATOM    909  CG2 THR A 140      23.687  77.339  21.345  1.00 33.09           C  
ATOM    910  OG1 THR A 140      23.917  79.740  21.651  1.00 33.18           O  
ATOM    911  N   PHE A 141      25.740  77.406  18.290  1.00 20.77           N  
ATOM    912  CA  PHE A 141      26.068  76.262  17.476  1.00 20.81           C  
ATOM    913  C   PHE A 141      27.574  76.155  17.174  1.00 20.73           C  
ATOM    914  O   PHE A 141      28.092  75.031  17.223  1.00 20.30           O  
ATOM    915  CB  PHE A 141      25.186  76.223  16.234  1.00 23.36           C  
ATOM    916  CG  PHE A 141      23.830  75.693  16.649  1.00 25.56           C  
ATOM    917  CD1 PHE A 141      23.572  74.325  16.649  1.00 28.86           C  
ATOM    918  CD2 PHE A 141      22.854  76.550  17.158  1.00 28.84           C  
ATOM    919  CE1 PHE A 141      22.319  73.831  17.036  1.00 30.44           C  
ATOM    920  CE2 PHE A 141      21.613  76.054  17.575  1.00 31.16           C  
ATOM    921  CZ  PHE A 141      21.360  74.696  17.524  1.00 29.20           C  
ATOM    922  N   MET A 142      28.278  77.298  16.977  1.00 18.91           N  
ATOM    923  CA  MET A 142      29.742  77.268  16.755  1.00 19.05           C  
ATOM    924  C   MET A 142      30.434  76.699  18.007  1.00 20.75           C  
ATOM    925  O   MET A 142      31.353  75.875  17.882  1.00 20.18           O  
ATOM    926  CB  MET A 142      30.276  78.675  16.457  1.00 21.14           C  
ATOM    927  CG  MET A 142      29.887  79.179  15.093  1.00 24.23           C  
ATOM    928  SD  MET A 142      30.728  78.259  13.778  1.00 27.42           S  
ATOM    929  CE  MET A 142      32.429  78.818  13.934  1.00 24.96           C  
ATOM    930  N   GLN A 143      29.978  77.091  19.212  1.00 20.95           N  
ATOM    931  CA  GLN A 143      30.569  76.528  20.438  1.00 20.23           C  
ATOM    932  C   GLN A 143      30.406  74.995  20.477  1.00 21.16           C  
ATOM    933  O   GLN A 143      31.336  74.271  20.840  1.00 20.65           O  
ATOM    934  CB  GLN A 143      29.945  77.170  21.689  1.00 21.22           C  
ATOM    935  CG  GLN A 143      30.248  78.677  21.790  1.00 28.29           C  
ATOM    936  CD  GLN A 143      29.655  79.325  23.022  1.00 54.78           C  
ATOM    937  NE2 GLN A 143      30.296  79.120  24.163  1.00 51.46           N  
ATOM    938  OE1 GLN A 143      28.651  80.051  22.961  1.00 48.13           O  
ATOM    939  N   LYS A 144      29.194  74.499  20.110  1.00 18.26           N  
ATOM    940  CA  LYS A 144      28.926  73.062  20.097  1.00 18.78           C  
ATOM    941  C   LYS A 144      29.831  72.318  19.108  1.00 20.19           C  
ATOM    942  O   LYS A 144      30.456  71.308  19.451  1.00 19.26           O  
ATOM    943  CB  LYS A 144      27.440  72.805  19.783  1.00 22.18           C  
ATOM    944  CG  LYS A 144      27.061  71.335  19.813  1.00 26.64           C  
ATOM    945  CD  LYS A 144      25.548  71.143  19.615  1.00 36.37           C  
ATOM    946  CE  LYS A 144      25.137  69.697  19.749  1.00 48.29           C  
ATOM    947  NZ  LYS A 144      23.656  69.537  19.663  1.00 53.88           N1+
ATOM    948  N   TRP A 145      29.953  72.866  17.890  1.00 19.87           N  
ATOM    949  CA  TRP A 145      30.722  72.245  16.824  1.00 20.34           C  
ATOM    950  C   TRP A 145      32.238  72.251  17.096  1.00 19.32           C  
ATOM    951  O   TRP A 145      32.944  71.273  16.828  1.00 18.19           O  
ATOM    952  CB  TRP A 145      30.341  72.918  15.488  1.00 20.28           C  
ATOM    953  CG  TRP A 145      28.864  72.788  15.166  1.00 21.21           C  
ATOM    954  CD1 TRP A 145      28.041  71.744  15.507  1.00 23.81           C  
ATOM    955  CD2 TRP A 145      28.073  73.675  14.361  1.00 21.14           C  
ATOM    956  CE2 TRP A 145      26.761  73.141  14.316  1.00 24.25           C  
ATOM    957  CE3 TRP A 145      28.317  74.918  13.747  1.00 22.22           C  
ATOM    958  NE1 TRP A 145      26.777  71.958  15.016  1.00 23.65           N  
ATOM    959  CZ2 TRP A 145      25.720  73.765  13.599  1.00 22.93           C  
ATOM    960  CZ3 TRP A 145      27.265  75.572  13.096  1.00 23.46           C  
ATOM    961  CH2 TRP A 145      26.005  74.976  12.985  1.00 24.17           C  
ATOM    962  N   ILE A 146      32.704  73.345  17.722  1.00 16.42           N  
ATOM    963  CA  ILE A 146      34.111  73.480  18.137  1.00 15.38           C  
ATOM    964  C   ILE A 146      34.415  72.486  19.272  1.00 17.91           C  
ATOM    965  O   ILE A 146      35.445  71.812  19.243  1.00 17.78           O  
ATOM    966  CB  ILE A 146      34.419  74.952  18.541  1.00 17.17           C  
ATOM    967  CG1 ILE A 146      34.498  75.835  17.278  1.00 18.51           C  
ATOM    968  CG2 ILE A 146      35.743  75.071  19.344  1.00 18.62           C  
ATOM    969  CD1 ILE A 146      34.454  77.324  17.538  1.00 20.97           C  
ATOM    970  N   ALA A 147      33.495  72.379  20.260  1.00 16.59           N  
ATOM    971  CA  ALA A 147      33.713  71.444  21.357  1.00 17.74           C  
ATOM    972  C   ALA A 147      33.758  69.989  20.847  1.00 20.11           C  
ATOM    973  O   ALA A 147      34.611  69.219  21.267  1.00 19.84           O  
ATOM    974  CB  ALA A 147      32.633  71.623  22.417  1.00 18.52           C  
ATOM    975  N   TYR A 148      32.876  69.637  19.887  1.00 18.80           N  
ATOM    976  CA  TYR A 148      32.909  68.280  19.346  1.00 20.94           C  
ATOM    977  C   TYR A 148      34.219  68.053  18.583  1.00 21.24           C  
ATOM    978  O   TYR A 148      34.869  67.019  18.736  1.00 20.57           O  
ATOM    979  CB  TYR A 148      31.697  68.008  18.444  1.00 23.29           C  
ATOM    980  CG  TYR A 148      31.703  66.584  17.931  1.00 27.11           C  
ATOM    981  CD1 TYR A 148      31.424  65.517  18.781  1.00 29.33           C  
ATOM    982  CD2 TYR A 148      32.107  66.292  16.631  1.00 29.18           C  
ATOM    983  CE1 TYR A 148      31.472  64.199  18.331  1.00 29.88           C  
ATOM    984  CE2 TYR A 148      32.187  64.976  16.177  1.00 31.04           C  
ATOM    985  CZ  TYR A 148      31.842  63.934  17.024  1.00 39.34           C  
ATOM    986  OH  TYR A 148      31.892  62.634  16.582  1.00 41.51           O  
ATOM    987  N   THR A 149      34.608  69.039  17.744  1.00 18.35           N  
ATOM    988  CA  THR A 149      35.854  68.937  17.006  1.00 17.75           C  
ATOM    989  C   THR A 149      37.023  68.691  17.963  1.00 19.48           C  
ATOM    990  O   THR A 149      37.840  67.814  17.719  1.00 20.07           O  
ATOM    991  CB  THR A 149      36.123  70.227  16.188  1.00 16.79           C  
ATOM    992  CG2 THR A 149      37.482  70.209  15.497  1.00 18.57           C  
ATOM    993  OG1 THR A 149      35.092  70.402  15.217  1.00 18.93           O  
ATOM    994  N   ALA A 150      37.114  69.496  19.041  1.00 18.02           N  
ATOM    995  CA  ALA A 150      38.194  69.363  20.015  1.00 17.91           C  
ATOM    996  C   ALA A 150      38.173  67.978  20.680  1.00 21.35           C  
ATOM    997  O   ALA A 150      39.235  67.402  20.878  1.00 22.61           O  
ATOM    998  CB  ALA A 150      38.065  70.443  21.076  1.00 18.95           C  
ATOM    999  N   ALA A 151      36.971  67.454  20.971  1.00 21.81           N  
ATOM   1000  CA  ALA A 151      36.814  66.109  21.567  1.00 22.36           C  
ATOM   1001  C   ALA A 151      37.368  65.012  20.632  1.00 26.48           C  
ATOM   1002  O   ALA A 151      38.063  64.111  21.101  1.00 25.84           O  
ATOM   1003  CB  ALA A 151      35.349  65.837  21.885  1.00 23.14           C  
ATOM   1004  N   VAL A 152      37.112  65.117  19.306  1.00 23.16           N  
ATOM   1005  CA  VAL A 152      37.655  64.150  18.331  1.00 22.01           C  
ATOM   1006  C   VAL A 152      39.191  64.274  18.256  1.00 24.74           C  
ATOM   1007  O   VAL A 152      39.890  63.258  18.257  1.00 24.27           O  
ATOM   1008  CB  VAL A 152      37.016  64.270  16.928  1.00 25.66           C  
ATOM   1009  CG1 VAL A 152      37.582  63.222  15.972  1.00 25.48           C  
ATOM   1010  CG2 VAL A 152      35.492  64.207  16.998  1.00 25.65           C  
ATOM   1011  N   ILE A 153      39.735  65.521  18.205  1.00 19.72           N  
ATOM   1012  CA  ILE A 153      41.181  65.707  18.216  1.00 18.98           C  
ATOM   1013  C   ILE A 153      41.774  65.058  19.480  1.00 23.74           C  
ATOM   1014  O   ILE A 153      42.782  64.371  19.372  1.00 24.29           O  
ATOM   1015  CB  ILE A 153      41.542  67.224  18.123  1.00 20.09           C  
ATOM   1016  CG1 ILE A 153      41.050  67.810  16.767  1.00 18.84           C  
ATOM   1017  CG2 ILE A 153      43.051  67.459  18.300  1.00 21.35           C  
ATOM   1018  CD1 ILE A 153      41.256  69.336  16.659  1.00 19.76           C  
ATOM   1019  N   ASP A 154      41.141  65.283  20.663  1.00 22.71           N  
ATOM   1020  CA  ASP A 154      41.583  64.687  21.922  1.00 23.26           C  
ATOM   1021  C   ASP A 154      41.577  63.166  21.855  1.00 27.90           C  
ATOM   1022  O   ASP A 154      42.560  62.566  22.298  1.00 28.47           O  
ATOM   1023  CB  ASP A 154      40.731  65.177  23.083  1.00 25.49           C  
ATOM   1024  CG  ASP A 154      41.110  66.560  23.536  1.00 30.66           C  
ATOM   1025  OD1 ASP A 154      42.294  66.940  23.367  1.00 33.13           O  
ATOM   1026  OD2 ASP A 154      40.259  67.227  24.144  1.00 36.60           O1-
ATOM   1027  N   ALA A 155      40.521  62.558  21.267  1.00 27.27           N  
ATOM   1028  CA  ALA A 155      40.453  61.092  21.114  1.00 28.03           C  
ATOM   1029  C   ALA A 155      41.576  60.595  20.205  1.00 31.52           C  
ATOM   1030  O   ALA A 155      42.229  59.595  20.531  1.00 31.36           O  
ATOM   1031  CB  ALA A 155      39.102  60.669  20.578  1.00 29.21           C  
ATOM   1032  N   GLU A 156      41.854  61.333  19.084  1.00 24.90           N  
ATOM   1033  CA  GLU A 156      42.935  60.987  18.178  1.00 24.08           C  
ATOM   1034  C   GLU A 156      44.280  61.029  18.888  1.00 28.40           C  
ATOM   1035  O   GLU A 156      45.130  60.171  18.625  1.00 29.48           O  
ATOM   1036  CB  GLU A 156      42.953  61.898  16.930  1.00 24.99           C  
ATOM   1037  CG  GLU A 156      41.802  61.664  15.972  1.00 27.22           C  
ATOM   1038  CD  GLU A 156      41.807  60.282  15.347  1.00 33.68           C  
ATOM   1039  OE1 GLU A 156      42.427  60.123  14.274  1.00 26.50           O  
ATOM   1040  OE2 GLU A 156      41.239  59.348  15.961  1.00 33.88           O1-
ATOM   1041  N   ARG A 157      44.472  62.006  19.804  1.00 23.32           N  
ATOM   1042  CA  ARG A 157      45.729  62.134  20.542  1.00 23.70           C  
ATOM   1043  C   ARG A 157      45.858  61.006  21.566  1.00 29.57           C  
ATOM   1044  O   ARG A 157      46.931  60.429  21.670  1.00 30.35           O  
ATOM   1045  CB  ARG A 157      45.814  63.495  21.240  1.00 23.19           C  
ATOM   1046  CG  ARG A 157      46.057  64.622  20.230  1.00 23.83           C  
ATOM   1047  CD  ARG A 157      45.916  65.988  20.878  1.00 22.73           C  
ATOM   1048  NE  ARG A 157      46.233  67.019  19.883  1.00 21.16           N  
ATOM   1049  CZ  ARG A 157      46.405  68.309  20.158  1.00 23.59           C  
ATOM   1050  NH1 ARG A 157      46.284  68.753  21.406  1.00 22.72           N1+
ATOM   1051  NH2 ARG A 157      46.716  69.163  19.187  1.00 19.39           N  
ATOM   1052  N   ASP A 158      44.751  60.664  22.249  1.00 29.61           N  
ATOM   1053  CA  ASP A 158      44.713  59.596  23.270  1.00 30.86           C  
ATOM   1054  C   ASP A 158      45.123  58.252  22.700  1.00 38.08           C  
ATOM   1055  O   ASP A 158      45.862  57.517  23.371  1.00 39.05           O  
ATOM   1056  CB  ASP A 158      43.332  59.519  23.946  1.00 33.22           C  
ATOM   1057  CG  ASP A 158      43.041  60.672  24.897  1.00 42.73           C  
ATOM   1058  OD1 ASP A 158      43.989  61.417  25.244  1.00 45.53           O  
ATOM   1059  OD2 ASP A 158      41.865  60.829  25.298  1.00 47.26           O1-
ATOM   1060  N   ARG A 159      44.695  57.947  21.457  1.00 35.23           N  
ATOM   1061  CA  ARG A 159      45.005  56.671  20.791  1.00 34.71           C  
ATOM   1062  C   ARG A 159      46.384  56.664  20.067  1.00 37.24           C  
ATOM   1063  O   ARG A 159      46.760  55.654  19.465  1.00 38.37           O  
ATOM   1064  CB  ARG A 159      43.845  56.229  19.866  1.00 34.53           C  
ATOM   1065  CG  ARG A 159      43.731  56.916  18.506  1.00 38.17           C  
ATOM   1066  CD  ARG A 159      42.586  56.318  17.689  1.00 43.99           C  
ATOM   1067  NE  ARG A 159      42.484  56.902  16.346  1.00 44.34           N  
ATOM   1068  CZ  ARG A 159      43.041  56.397  15.248  1.00 59.04           C  
ATOM   1069  NH1 ARG A 159      43.769  55.290  15.312  1.00 48.99           N1+
ATOM   1070  NH2 ARG A 159      42.906  57.017  14.083  1.00 51.32           N  
ATOM   1071  N   GLY A 160      47.124  57.767  20.166  1.00 31.13           N  
ATOM   1072  CA  GLY A 160      48.446  57.925  19.575  1.00 30.45           C  
ATOM   1073  C   GLY A 160      48.473  58.200  18.089  1.00 34.33           C  
ATOM   1074  O   GLY A 160      49.546  58.142  17.487  1.00 34.82           O  
ATOM   1075  N   ALA A 161      47.312  58.518  17.478  1.00 30.97           N  
ATOM   1076  CA  ALA A 161      47.238  58.811  16.038  1.00 30.85           C  
ATOM   1077  C   ALA A 161      47.625  60.261  15.705  1.00 31.72           C  
ATOM   1078  O   ALA A 161      48.124  60.524  14.611  1.00 31.55           O  
ATOM   1079  CB  ALA A 161      45.844  58.513  15.506  1.00 32.08           C  
ATOM   1080  N   ALA A 162      47.440  61.177  16.656  1.00 26.29           N  
ATOM   1081  CA  ALA A 162      47.779  62.592  16.450  1.00 24.67           C  
ATOM   1082  C   ALA A 162      48.768  63.082  17.506  1.00 26.48           C  
ATOM   1083  O   ALA A 162      48.635  62.715  18.679  1.00 28.17           O  
ATOM   1084  CB  ALA A 162      46.522  63.456  16.469  1.00 24.90           C  
ATOM   1085  N   PRO A 163      49.725  63.947  17.117  1.00 23.38           N  
ATOM   1086  CA  PRO A 163      50.678  64.488  18.110  1.00 23.65           C  
ATOM   1087  C   PRO A 163      50.073  65.572  19.001  1.00 27.52           C  
ATOM   1088  O   PRO A 163      49.125  66.272  18.624  1.00 25.59           O  
ATOM   1089  CB  PRO A 163      51.791  65.071  17.246  1.00 24.95           C  
ATOM   1090  CG  PRO A 163      51.073  65.515  15.979  1.00 28.23           C  
ATOM   1091  CD  PRO A 163      49.986  64.492  15.763  1.00 25.09           C  
ATOM   1092  N   ARG A 164      50.660  65.739  20.192  1.00 24.24           N  
ATOM   1093  CA  ARG A 164      50.179  66.745  21.130  1.00 24.69           C  
ATOM   1094  C   ARG A 164      50.890  68.065  20.830  1.00 28.20           C  
ATOM   1095  O   ARG A 164      51.968  68.351  21.354  1.00 28.95           O  
ATOM   1096  CB  ARG A 164      50.359  66.266  22.589  1.00 25.77           C  
ATOM   1097  CG  ARG A 164      49.513  65.030  22.894  1.00 33.05           C  
ATOM   1098  CD  ARG A 164      49.456  64.716  24.385  1.00 38.50           C  
ATOM   1099  NE  ARG A 164      48.765  63.448  24.639  1.00 43.37           N  
ATOM   1100  CZ  ARG A 164      47.448  63.321  24.784  1.00 54.17           C  
ATOM   1101  NH1 ARG A 164      46.655  64.382  24.687  1.00 40.62           N1+
ATOM   1102  NH2 ARG A 164      46.912  62.129  25.011  1.00 45.55           N  
ATOM   1103  N   THR A 165      50.316  68.840  19.917  1.00 23.67           N  
ATOM   1104  CA  THR A 165      50.892  70.107  19.500  1.00 21.59           C  
ATOM   1105  C   THR A 165      50.138  71.248  20.185  1.00 25.23           C  
ATOM   1106  O   THR A 165      50.304  71.454  21.389  1.00 25.88           O  
ATOM   1107  CB  THR A 165      50.879  70.190  17.956  1.00 24.08           C  
ATOM   1108  CG2 THR A 165      51.878  69.185  17.298  1.00 24.39           C  
ATOM   1109  OG1 THR A 165      49.524  69.942  17.513  1.00 21.70           O  
ATOM   1110  N   LEU A 166      49.271  71.959  19.451  1.00 20.10           N  
ATOM   1111  CA  LEU A 166      48.485  73.041  20.029  1.00 19.29           C  
ATOM   1112  C   LEU A 166      47.424  72.537  20.996  1.00 21.28           C  
ATOM   1113  O   LEU A 166      46.876  71.455  20.776  1.00 20.60           O  
ATOM   1114  CB  LEU A 166      47.680  73.758  18.903  1.00 18.71           C  
ATOM   1115  CG  LEU A 166      48.447  74.523  17.821  1.00 20.91           C  
ATOM   1116  CD1 LEU A 166      47.480  75.211  16.924  1.00 19.90           C  
ATOM   1117  CD2 LEU A 166      49.414  75.587  18.444  1.00 21.79           C  
ATOM   1118  N   PRO A 167      46.979  73.391  21.941  1.00 18.52           N  
ATOM   1119  CA  PRO A 167      45.771  73.080  22.722  1.00 18.12           C  
ATOM   1120  C   PRO A 167      44.633  72.731  21.743  1.00 20.90           C  
ATOM   1121  O   PRO A 167      44.365  73.481  20.790  1.00 19.01           O  
ATOM   1122  CB  PRO A 167      45.463  74.412  23.406  1.00 19.52           C  
ATOM   1123  CG  PRO A 167      46.859  75.010  23.635  1.00 22.04           C  
ATOM   1124  CD  PRO A 167      47.535  74.711  22.324  1.00 19.12           C  
ATOM   1125  N   ALA A 168      44.042  71.546  21.913  1.00 19.20           N  
ATOM   1126  CA  ALA A 168      43.016  71.071  20.963  1.00 19.44           C  
ATOM   1127  C   ALA A 168      41.842  72.033  20.757  1.00 21.06           C  
ATOM   1128  O   ALA A 168      41.353  72.166  19.619  1.00 19.99           O  
ATOM   1129  CB  ALA A 168      42.502  69.696  21.395  1.00 19.79           C  
ATOM   1130  N   HIS A 169      41.355  72.685  21.832  1.00 17.15           N  
ATOM   1131  CA  HIS A 169      40.197  73.593  21.705  1.00 15.97           C  
ATOM   1132  C   HIS A 169      40.540  74.863  20.869  1.00 18.63           C  
ATOM   1133  O   HIS A 169      39.704  75.355  20.108  1.00 18.71           O  
ATOM   1134  CB  HIS A 169      39.598  73.935  23.096  1.00 17.64           C  
ATOM   1135  CG  HIS A 169      38.247  74.571  23.035  1.00 19.98           C  
ATOM   1136  CD2 HIS A 169      37.020  73.991  23.042  1.00 21.14           C  
ATOM   1137  ND1 HIS A 169      38.098  75.930  22.969  1.00 21.54           N  
ATOM   1138  CE1 HIS A 169      36.791  76.148  22.918  1.00 19.73           C  
ATOM   1139  NE2 HIS A 169      36.108  75.003  22.970  1.00 20.85           N  
ATOM   1140  N   GLU A 170      41.801  75.359  20.971  1.00 16.96           N  
ATOM   1141  CA  GLU A 170      42.239  76.537  20.211  1.00 17.34           C  
ATOM   1142  C   GLU A 170      42.383  76.156  18.730  1.00 16.92           C  
ATOM   1143  O   GLU A 170      41.931  76.902  17.843  1.00 15.96           O  
ATOM   1144  CB  GLU A 170      43.562  77.059  20.803  1.00 18.91           C  
ATOM   1145  CG  GLU A 170      43.346  77.548  22.240  1.00 19.58           C  
ATOM   1146  CD  GLU A 170      44.564  78.020  23.008  1.00 24.99           C  
ATOM   1147  OE1 GLU A 170      45.695  77.945  22.472  1.00 20.47           O  
ATOM   1148  OE2 GLU A 170      44.385  78.399  24.195  1.00 22.08           O1-
ATOM   1149  N   LEU A 171      43.015  74.995  18.472  1.00 16.08           N  
ATOM   1150  CA  LEU A 171      43.158  74.513  17.090  1.00 15.36           C  
ATOM   1151  C   LEU A 171      41.752  74.314  16.491  1.00 17.75           C  
ATOM   1152  O   LEU A 171      41.486  74.770  15.361  1.00 17.14           O  
ATOM   1153  CB  LEU A 171      43.932  73.183  17.117  1.00 15.83           C  
ATOM   1154  CG  LEU A 171      44.043  72.415  15.798  1.00 18.36           C  
ATOM   1155  CD1 LEU A 171      44.579  73.291  14.665  1.00 18.87           C  
ATOM   1156  CD2 LEU A 171      44.884  71.140  15.984  1.00 19.38           C  
ATOM   1157  N   ALA A 172      40.841  73.661  17.244  1.00 15.44           N  
ATOM   1158  CA  ALA A 172      39.472  73.434  16.742  1.00 15.27           C  
ATOM   1159  C   ALA A 172      38.786  74.774  16.429  1.00 16.26           C  
ATOM   1160  O   ALA A 172      38.048  74.899  15.443  1.00 16.05           O  
ATOM   1161  CB  ALA A 172      38.657  72.682  17.795  1.00 15.95           C  
ATOM   1162  N   THR A 173      38.995  75.787  17.303  1.00 14.65           N  
ATOM   1163  CA  THR A 173      38.374  77.083  17.073  1.00 14.21           C  
ATOM   1164  C   THR A 173      38.816  77.690  15.708  1.00 15.49           C  
ATOM   1165  O   THR A 173      37.968  78.071  14.892  1.00 16.78           O  
ATOM   1166  CB  THR A 173      38.640  78.034  18.233  1.00 18.15           C  
ATOM   1167  CG2 THR A 173      38.026  79.359  17.980  1.00 17.50           C  
ATOM   1168  OG1 THR A 173      38.062  77.484  19.439  1.00 17.12           O  
ATOM   1169  N   ALA A 174      40.135  77.791  15.479  1.00 14.50           N  
ATOM   1170  CA  ALA A 174      40.631  78.373  14.238  1.00 13.89           C  
ATOM   1171  C   ALA A 174      40.170  77.565  13.014  1.00 15.62           C  
ATOM   1172  O   ALA A 174      39.829  78.173  11.996  1.00 15.92           O  
ATOM   1173  CB  ALA A 174      42.154  78.393  14.271  1.00 14.64           C  
ATOM   1174  N   LEU A 175      40.144  76.206  13.106  1.00 14.36           N  
ATOM   1175  CA  LEU A 175      39.744  75.430  11.920  1.00 14.57           C  
ATOM   1176  C   LEU A 175      38.233  75.626  11.632  1.00 16.49           C  
ATOM   1177  O   LEU A 175      37.836  75.687  10.460  1.00 16.13           O  
ATOM   1178  CB  LEU A 175      40.032  73.933  12.158  1.00 14.69           C  
ATOM   1179  CG  LEU A 175      41.509  73.562  12.191  1.00 16.19           C  
ATOM   1180  CD1 LEU A 175      41.695  72.081  12.550  1.00 17.43           C  
ATOM   1181  CD2 LEU A 175      42.214  73.866  10.840  1.00 16.12           C  
ATOM   1182  N   ASN A 176      37.402  75.723  12.677  1.00 15.02           N  
ATOM   1183  CA  ASN A 176      35.964  75.936  12.444  1.00 14.62           C  
ATOM   1184  C   ASN A 176      35.701  77.342  11.880  1.00 17.04           C  
ATOM   1185  O   ASN A 176      34.819  77.529  11.007  1.00 16.58           O  
ATOM   1186  CB  ASN A 176      35.174  75.720  13.728  1.00 16.89           C  
ATOM   1187  CG  ASN A 176      34.809  74.280  13.950  1.00 21.01           C  
ATOM   1188  ND2 ASN A 176      35.727  73.453  14.454  1.00 16.19           N  
ATOM   1189  OD1 ASN A 176      33.667  73.896  13.684  1.00 22.62           O  
ATOM   1190  N   LEU A 177      36.439  78.356  12.396  1.00 14.64           N  
ATOM   1191  CA  LEU A 177      36.299  79.729  11.859  1.00 14.14           C  
ATOM   1192  C   LEU A 177      36.766  79.775  10.402  1.00 15.70           C  
ATOM   1193  O   LEU A 177      36.146  80.461   9.582  1.00 16.36           O  
ATOM   1194  CB  LEU A 177      37.074  80.760  12.691  1.00 14.66           C  
ATOM   1195  CG  LEU A 177      36.501  80.983  14.097  1.00 17.52           C  
ATOM   1196  CD1 LEU A 177      37.405  81.900  14.920  1.00 17.85           C  
ATOM   1197  CD2 LEU A 177      35.087  81.575  14.041  1.00 19.35           C  
ATOM   1198  N   MET A 178      37.867  79.040  10.068  1.00 13.06           N  
ATOM   1199  CA  MET A 178      38.294  78.970   8.679  1.00 12.09           C  
ATOM   1200  C   MET A 178      37.162  78.410   7.814  1.00 15.37           C  
ATOM   1201  O   MET A 178      36.874  78.966   6.743  1.00 15.05           O  
ATOM   1202  CB  MET A 178      39.541  78.089   8.517  1.00 13.99           C  
ATOM   1203  CG  MET A 178      39.875  77.819   7.036  1.00 15.42           C  
ATOM   1204  SD  MET A 178      41.340  76.772   6.797  1.00 18.16           S  
ATOM   1205  CE  MET A 178      40.754  75.174   7.530  1.00 15.92           C  
ATOM   1206  N   ASN A 179      36.525  77.296   8.253  1.00 14.93           N  
ATOM   1207  CA  ASN A 179      35.459  76.702   7.422  1.00 14.82           C  
ATOM   1208  C   ASN A 179      34.291  77.638   7.251  1.00 17.30           C  
ATOM   1209  O   ASN A 179      33.761  77.754   6.140  1.00 16.33           O  
ATOM   1210  CB  ASN A 179      35.005  75.384   8.020  1.00 14.31           C  
ATOM   1211  CG  ASN A 179      35.987  74.265   7.801  1.00 16.46           C  
ATOM   1212  ND2 ASN A 179      35.512  73.025   7.993  1.00 17.20           N  
ATOM   1213  OD1 ASN A 179      37.193  74.473   7.526  1.00 17.42           O  
ATOM   1214  N   GLU A 180      33.860  78.295   8.342  1.00 15.87           N  
ATOM   1215  CA  GLU A 180      32.773  79.268   8.266  1.00 15.69           C  
ATOM   1216  C   GLU A 180      33.076  80.337   7.176  1.00 18.63           C  
ATOM   1217  O   GLU A 180      32.299  80.522   6.234  1.00 18.47           O  
ATOM   1218  CB  GLU A 180      32.628  79.985   9.613  1.00 16.99           C  
ATOM   1219  CG  GLU A 180      31.580  81.090   9.569  1.00 21.27           C  
ATOM   1220  CD  GLU A 180      31.645  82.050  10.741  1.00 23.59           C  
ATOM   1221  OE1 GLU A 180      31.725  81.587  11.899  1.00 24.31           O  
ATOM   1222  OE2 GLU A 180      31.648  83.275  10.493  1.00 32.68           O1-
ATOM   1223  N   ARG A 181      34.227  81.017   7.295  1.00 15.79           N  
ATOM   1224  CA  ARG A 181      34.562  82.088   6.363  1.00 15.16           C  
ATOM   1225  C   ARG A 181      34.772  81.584   4.929  1.00 17.64           C  
ATOM   1226  O   ARG A 181      34.329  82.229   3.967  1.00 17.53           O  
ATOM   1227  CB  ARG A 181      35.808  82.837   6.871  1.00 15.73           C  
ATOM   1228  CG  ARG A 181      36.168  84.061   6.063  1.00 17.69           C  
ATOM   1229  CD  ARG A 181      35.260  85.260   6.267  1.00 21.83           C  
ATOM   1230  NE  ARG A 181      35.789  86.336   5.448  1.00 30.05           N  
ATOM   1231  CZ  ARG A 181      35.385  86.640   4.225  1.00 43.68           C  
ATOM   1232  NH1 ARG A 181      34.361  85.999   3.681  1.00 29.99           N1+
ATOM   1233  NH2 ARG A 181      35.997  87.598   3.538  1.00 36.69           N  
ATOM   1234  N   THR A 182      35.450  80.437   4.800  1.00 14.53           N  
ATOM   1235  CA  THR A 182      35.806  79.922   3.462  1.00 13.94           C  
ATOM   1236  C   THR A 182      34.597  79.385   2.741  1.00 19.47           C  
ATOM   1237  O   THR A 182      34.385  79.719   1.564  1.00 19.93           O  
ATOM   1238  CB  THR A 182      36.963  78.904   3.581  1.00 16.44           C  
ATOM   1239  CG2 THR A 182      37.478  78.464   2.218  1.00 20.87           C  
ATOM   1240  OG1 THR A 182      38.055  79.536   4.257  1.00 19.30           O  
ATOM   1241  N   LEU A 183      33.799  78.534   3.417  1.00 17.25           N  
ATOM   1242  CA  LEU A 183      32.595  77.978   2.771  1.00 17.51           C  
ATOM   1243  C   LEU A 183      31.642  79.087   2.363  1.00 21.88           C  
ATOM   1244  O   LEU A 183      31.181  79.096   1.210  1.00 22.20           O  
ATOM   1245  CB  LEU A 183      31.867  76.992   3.710  1.00 18.33           C  
ATOM   1246  CG  LEU A 183      32.544  75.638   3.979  1.00 23.19           C  
ATOM   1247  CD1 LEU A 183      31.782  74.887   5.102  1.00 24.70           C  
ATOM   1248  CD2 LEU A 183      32.616  74.782   2.709  1.00 26.25           C  
ATOM   1249  N   PHE A 184      31.417  80.073   3.256  1.00 18.59           N  
ATOM   1250  CA  PHE A 184      30.440  81.118   2.954  1.00 20.13           C  
ATOM   1251  C   PHE A 184      30.956  82.087   1.869  1.00 22.59           C  
ATOM   1252  O   PHE A 184      30.162  82.509   1.017  1.00 23.68           O  
ATOM   1253  CB  PHE A 184      29.981  81.788   4.262  1.00 22.07           C  
ATOM   1254  CG  PHE A 184      29.329  80.819   5.259  1.00 22.82           C  
ATOM   1255  CD1 PHE A 184      29.001  79.506   4.888  1.00 26.23           C  
ATOM   1256  CD2 PHE A 184      29.025  81.228   6.555  1.00 24.92           C  
ATOM   1257  CE1 PHE A 184      28.424  78.614   5.813  1.00 27.36           C  
ATOM   1258  CE2 PHE A 184      28.429  80.340   7.468  1.00 27.39           C  
ATOM   1259  CZ  PHE A 184      28.125  79.048   7.088  1.00 25.74           C  
ATOM   1260  N   ALA A 185      32.277  82.336   1.797  1.00 19.45           N  
ATOM   1261  CA  ALA A 185      32.806  83.154   0.692  1.00 20.36           C  
ATOM   1262  C   ALA A 185      32.612  82.401  -0.642  1.00 22.92           C  
ATOM   1263  O   ALA A 185      32.282  83.026  -1.664  1.00 23.49           O  
ATOM   1264  CB  ALA A 185      34.284  83.442   0.912  1.00 21.21           C  
ATOM   1265  N   SER A 186      32.863  81.067  -0.646  1.00 18.08           N  
ATOM   1266  CA  SER A 186      32.719  80.240  -1.863  1.00 18.43           C  
ATOM   1267  C   SER A 186      31.272  80.215  -2.333  1.00 24.34           C  
ATOM   1268  O   SER A 186      31.028  80.326  -3.554  1.00 24.95           O  
ATOM   1269  CB  SER A 186      33.182  78.808  -1.613  1.00 23.54           C  
ATOM   1270  OG  SER A 186      34.584  78.765  -1.380  1.00 29.09           O  
ATOM   1271  N   PHE A 187      30.314  80.065  -1.396  1.00 23.00           N  
ATOM   1272  CA  PHE A 187      28.890  80.000  -1.771  1.00 23.26           C  
ATOM   1273  C   PHE A 187      28.418  81.308  -2.384  1.00 30.26           C  
ATOM   1274  O   PHE A 187      27.630  81.280  -3.332  1.00 31.28           O  
ATOM   1275  CB  PHE A 187      28.005  79.628  -0.577  1.00 23.25           C  
ATOM   1276  CG  PHE A 187      28.234  78.255   0.012  1.00 23.83           C  
ATOM   1277  CD1 PHE A 187      28.747  77.220  -0.762  1.00 26.79           C  
ATOM   1278  CD2 PHE A 187      27.914  77.989   1.341  1.00 26.98           C  
ATOM   1279  CE1 PHE A 187      28.954  75.950  -0.214  1.00 27.89           C  
ATOM   1280  CE2 PHE A 187      28.118  76.717   1.887  1.00 29.78           C  
ATOM   1281  CZ  PHE A 187      28.632  75.703   1.105  1.00 28.02           C  
ATOM   1282  N   ALA A 188      28.919  82.442  -1.863  1.00 28.19           N  
ATOM   1283  CA  ALA A 188      28.544  83.794  -2.313  1.00 29.66           C  
ATOM   1284  C   ALA A 188      29.281  84.236  -3.569  1.00 36.30           C  
ATOM   1285  O   ALA A 188      28.965  85.298  -4.110  1.00 37.96           O  
ATOM   1286  CB  ALA A 188      28.793  84.791  -1.190  1.00 30.03           C  
ATOM   1287  N   GLY A 189      30.266  83.444  -4.007  1.00 32.80           N  
ATOM   1288  CA  GLY A 189      31.119  83.775  -5.146  1.00 33.05           C  
ATOM   1289  C   GLY A 189      31.892  85.063  -4.903  1.00 34.93           C  
ATOM   1290  O   GLY A 189      32.056  85.878  -5.819  1.00 35.25           O  
ATOM   1291  N   GLU A 190      32.361  85.268  -3.648  1.00 28.94           N  
ATOM   1292  CA  GLU A 190      33.108  86.473  -3.271  1.00 26.90           C  
ATOM   1293  C   GLU A 190      34.433  86.540  -3.998  1.00 30.17           C  
ATOM   1294  O   GLU A 190      34.965  85.530  -4.445  1.00 28.84           O  
ATOM   1295  CB  GLU A 190      33.368  86.519  -1.747  1.00 27.64           C  
ATOM   1296  CG  GLU A 190      32.123  86.815  -0.922  1.00 30.23           C  
ATOM   1297  CD  GLU A 190      32.343  87.004   0.567  1.00 48.19           C  
ATOM   1298  OE1 GLU A 190      33.515  87.111   1.000  1.00 33.27           O  
ATOM   1299  OE2 GLU A 190      31.331  87.061   1.301  1.00 47.13           O1-
ATOM   1300  N   GLN A 191      34.965  87.742  -4.134  1.00 29.41           N  
ATOM   1301  CA  GLN A 191      36.275  87.925  -4.717  1.00 30.24           C  
ATOM   1302  C   GLN A 191      37.088  88.458  -3.545  1.00 32.61           C  
ATOM   1303  O   GLN A 191      36.816  89.564  -3.084  1.00 32.55           O  
ATOM   1304  CB  GLN A 191      36.232  88.935  -5.887  1.00 33.57           C  
ATOM   1305  CG  GLN A 191      37.535  89.010  -6.686  1.00 56.65           C  
ATOM   1306  CD  GLN A 191      37.691  87.835  -7.620  1.00 72.36           C  
ATOM   1307  NE2 GLN A 191      37.257  87.997  -8.857  1.00 66.80           N  
ATOM   1308  OE1 GLN A 191      38.185  86.772  -7.242  1.00 61.45           O  
ATOM   1309  N   PRO A 192      37.984  87.680  -2.924  1.00 27.39           N  
ATOM   1310  CA  PRO A 192      38.451  86.331  -3.276  1.00 25.40           C  
ATOM   1311  C   PRO A 192      37.659  85.202  -2.611  1.00 23.11           C  
ATOM   1312  O   PRO A 192      37.056  85.358  -1.539  1.00 22.06           O  
ATOM   1313  CB  PRO A 192      39.881  86.337  -2.720  1.00 28.30           C  
ATOM   1314  CG  PRO A 192      39.753  87.139  -1.450  1.00 33.60           C  
ATOM   1315  CD  PRO A 192      38.756  88.233  -1.785  1.00 29.57           C  
ATOM   1316  N   SER A 193      37.710  84.022  -3.245  1.00 20.20           N  
ATOM   1317  CA  SER A 193      37.115  82.813  -2.696  1.00 18.43           C  
ATOM   1318  C   SER A 193      37.720  81.617  -3.379  1.00 21.42           C  
ATOM   1319  O   SER A 193      38.213  81.724  -4.505  1.00 22.71           O  
ATOM   1320  CB  SER A 193      35.593  82.791  -2.841  1.00 20.61           C  
ATOM   1321  OG  SER A 193      35.182  82.869  -4.200  1.00 23.17           O  
ATOM   1322  N   VAL A 194      37.679  80.475  -2.714  1.00 18.08           N  
ATOM   1323  CA  VAL A 194      38.119  79.211  -3.313  1.00 17.37           C  
ATOM   1324  C   VAL A 194      36.917  78.754  -4.188  1.00 20.65           C  
ATOM   1325  O   VAL A 194      35.779  78.821  -3.723  1.00 18.88           O  
ATOM   1326  CB  VAL A 194      38.392  78.148  -2.205  1.00 19.73           C  
ATOM   1327  CG1 VAL A 194      38.757  76.794  -2.801  1.00 19.43           C  
ATOM   1328  CG2 VAL A 194      39.479  78.605  -1.216  1.00 19.33           C  
ATOM   1329  N   PRO A 195      37.130  78.248  -5.422  1.00 18.51           N  
ATOM   1330  CA  PRO A 195      35.981  77.769  -6.219  1.00 17.83           C  
ATOM   1331  C   PRO A 195      35.186  76.719  -5.439  1.00 19.34           C  
ATOM   1332  O   PRO A 195      35.788  75.892  -4.750  1.00 17.81           O  
ATOM   1333  CB  PRO A 195      36.640  77.145  -7.444  1.00 19.45           C  
ATOM   1334  CG  PRO A 195      37.963  77.862  -7.561  1.00 22.98           C  
ATOM   1335  CD  PRO A 195      38.409  78.128  -6.153  1.00 20.10           C  
ATOM   1336  N   GLU A 196      33.850  76.768  -5.513  1.00 18.55           N  
ATOM   1337  CA  GLU A 196      33.025  75.820  -4.766  1.00 18.02           C  
ATOM   1338  C   GLU A 196      33.426  74.355  -5.031  1.00 18.80           C  
ATOM   1339  O   GLU A 196      33.422  73.533  -4.117  1.00 18.26           O  
ATOM   1340  CB  GLU A 196      31.545  76.091  -5.091  1.00 20.50           C  
ATOM   1341  CG  GLU A 196      30.581  75.226  -4.320  1.00 27.77           C  
ATOM   1342  CD  GLU A 196      29.127  75.631  -4.486  1.00 44.12           C  
ATOM   1343  OE1 GLU A 196      28.865  76.811  -4.809  1.00 46.20           O  
ATOM   1344  OE2 GLU A 196      28.249  74.775  -4.241  1.00 49.37           O1-
ATOM   1345  N   ALA A 197      33.823  74.035  -6.278  1.00 16.75           N  
ATOM   1346  CA  ALA A 197      34.239  72.676  -6.628  1.00 18.16           C  
ATOM   1347  C   ALA A 197      35.601  72.251  -6.066  1.00 20.60           C  
ATOM   1348  O   ALA A 197      35.995  71.082  -6.196  1.00 21.90           O  
ATOM   1349  CB  ALA A 197      34.240  72.530  -8.138  1.00 19.94           C  
ATOM   1350  N   ARG A 198      36.334  73.198  -5.417  1.00 16.56           N  
ATOM   1351  CA  ARG A 198      37.653  72.898  -4.839  1.00 16.31           C  
ATOM   1352  C   ARG A 198      37.661  73.104  -3.320  1.00 17.76           C  
ATOM   1353  O   ARG A 198      38.650  72.779  -2.668  1.00 17.77           O  
ATOM   1354  CB  ARG A 198      38.696  73.886  -5.415  1.00 17.22           C  
ATOM   1355  CG  ARG A 198      39.020  73.632  -6.908  1.00 19.35           C  
ATOM   1356  CD  ARG A 198      39.768  72.295  -7.153  1.00 20.08           C  
ATOM   1357  NE  ARG A 198      40.895  72.097  -6.233  1.00 18.79           N  
ATOM   1358  CZ  ARG A 198      41.226  70.943  -5.662  1.00 26.24           C  
ATOM   1359  NH1 ARG A 198      40.595  69.819  -6.002  1.00 27.33           N1+
ATOM   1360  NH2 ARG A 198      42.215  70.894  -4.771  1.00 21.94           N  
ATOM   1361  N   VAL A 199      36.578  73.664  -2.766  1.00 15.65           N  
ATOM   1362  CA  VAL A 199      36.620  74.082  -1.351  1.00 15.95           C  
ATOM   1363  C   VAL A 199      36.690  72.858  -0.372  1.00 18.41           C  
ATOM   1364  O   VAL A 199      37.454  72.912   0.618  1.00 17.51           O  
ATOM   1365  CB  VAL A 199      35.537  75.145  -1.004  1.00 20.54           C  
ATOM   1366  CG1 VAL A 199      34.144  74.563  -0.965  1.00 20.94           C  
ATOM   1367  CG2 VAL A 199      35.872  75.869   0.309  1.00 20.84           C  
ATOM   1368  N   LEU A 200      36.001  71.744  -0.664  1.00 16.77           N  
ATOM   1369  CA  LEU A 200      36.097  70.615   0.253  1.00 17.62           C  
ATOM   1370  C   LEU A 200      37.528  70.045   0.342  1.00 17.97           C  
ATOM   1371  O   LEU A 200      38.045  69.879   1.455  1.00 18.90           O  
ATOM   1372  CB  LEU A 200      35.069  69.527  -0.144  1.00 18.56           C  
ATOM   1373  CG  LEU A 200      34.862  68.398   0.839  1.00 25.03           C  
ATOM   1374  CD1 LEU A 200      34.424  68.925   2.213  1.00 24.47           C  
ATOM   1375  CD2 LEU A 200      33.817  67.431   0.295  1.00 27.58           C  
ATOM   1376  N   ASP A 201      38.196  69.806  -0.814  1.00 16.64           N  
ATOM   1377  CA  ASP A 201      39.568  69.284  -0.813  1.00 16.73           C  
ATOM   1378  C   ASP A 201      40.504  70.255  -0.108  1.00 17.74           C  
ATOM   1379  O   ASP A 201      41.436  69.827   0.581  1.00 17.24           O  
ATOM   1380  CB  ASP A 201      40.093  69.110  -2.247  1.00 20.01           C  
ATOM   1381  CG  ASP A 201      39.688  67.823  -2.939  1.00 28.61           C  
ATOM   1382  OD1 ASP A 201      39.060  66.953  -2.273  1.00 25.80           O  
ATOM   1383  OD2 ASP A 201      40.017  67.674  -4.144  1.00 28.65           O1-
ATOM   1384  N   THR A 202      40.276  71.579  -0.327  1.00 15.77           N  
ATOM   1385  CA  THR A 202      41.178  72.576   0.284  1.00 14.73           C  
ATOM   1386  C   THR A 202      41.085  72.525   1.802  1.00 15.31           C  
ATOM   1387  O   THR A 202      42.110  72.468   2.500  1.00 16.44           O  
ATOM   1388  CB  THR A 202      40.816  73.983  -0.242  1.00 18.66           C  
ATOM   1389  CG2 THR A 202      41.746  75.085   0.335  1.00 17.22           C  
ATOM   1390  OG1 THR A 202      40.896  73.989  -1.684  1.00 17.07           O  
ATOM   1391  N   LEU A 203      39.848  72.547   2.318  1.00 14.40           N  
ATOM   1392  CA  LEU A 203      39.672  72.515   3.791  1.00 13.73           C  
ATOM   1393  C   LEU A 203      40.154  71.201   4.409  1.00 16.73           C  
ATOM   1394  O   LEU A 203      40.860  71.205   5.431  1.00 16.72           O  
ATOM   1395  CB  LEU A 203      38.198  72.778   4.160  1.00 13.97           C  
ATOM   1396  CG  LEU A 203      37.667  74.161   3.686  1.00 17.04           C  
ATOM   1397  CD1 LEU A 203      36.167  74.272   3.938  1.00 16.59           C  
ATOM   1398  CD2 LEU A 203      38.398  75.309   4.403  1.00 16.73           C  
ATOM   1399  N   VAL A 204      39.822  70.049   3.772  1.00 15.49           N  
ATOM   1400  CA  VAL A 204      40.260  68.766   4.336  1.00 15.54           C  
ATOM   1401  C   VAL A 204      41.792  68.707   4.450  1.00 17.26           C  
ATOM   1402  O   VAL A 204      42.299  68.246   5.477  1.00 18.06           O  
ATOM   1403  CB  VAL A 204      39.681  67.593   3.509  1.00 18.26           C  
ATOM   1404  CG1 VAL A 204      40.296  66.261   3.939  1.00 18.07           C  
ATOM   1405  CG2 VAL A 204      38.163  67.559   3.605  1.00 18.29           C  
ATOM   1406  N   HIS A 205      42.523  69.165   3.409  1.00 15.31           N  
ATOM   1407  CA  HIS A 205      43.990  69.160   3.455  1.00 15.95           C  
ATOM   1408  C   HIS A 205      44.470  69.949   4.690  1.00 18.15           C  
ATOM   1409  O   HIS A 205      45.334  69.473   5.416  1.00 18.01           O  
ATOM   1410  CB  HIS A 205      44.563  69.807   2.186  1.00 15.95           C  
ATOM   1411  CG  HIS A 205      46.040  70.084   2.291  1.00 18.24           C  
ATOM   1412  CD2 HIS A 205      46.686  71.208   2.689  1.00 19.36           C  
ATOM   1413  ND1 HIS A 205      46.989  69.122   1.944  1.00 20.00           N  
ATOM   1414  CE1 HIS A 205      48.172  69.683   2.161  1.00 19.40           C  
ATOM   1415  NE2 HIS A 205      48.047  70.938   2.617  1.00 18.89           N  
ATOM   1416  N   ILE A 206      43.935  71.160   4.898  1.00 14.55           N  
ATOM   1417  CA  ILE A 206      44.375  71.996   6.019  1.00 14.54           C  
ATOM   1418  C   ILE A 206      44.031  71.363   7.356  1.00 17.22           C  
ATOM   1419  O   ILE A 206      44.873  71.398   8.262  1.00 17.53           O  
ATOM   1420  CB  ILE A 206      43.805  73.425   5.858  1.00 15.51           C  
ATOM   1421  CG1 ILE A 206      44.313  74.069   4.543  1.00 14.66           C  
ATOM   1422  CG2 ILE A 206      44.191  74.311   7.069  1.00 17.29           C  
ATOM   1423  CD1 ILE A 206      43.568  75.324   4.131  1.00 17.65           C  
ATOM   1424  N   TRP A 207      42.834  70.757   7.479  1.00 15.94           N  
ATOM   1425  CA  TRP A 207      42.460  70.070   8.729  1.00 16.38           C  
ATOM   1426  C   TRP A 207      43.410  68.883   8.993  1.00 18.81           C  
ATOM   1427  O   TRP A 207      43.979  68.779  10.082  1.00 16.85           O  
ATOM   1428  CB  TRP A 207      40.996  69.574   8.637  1.00 15.35           C  
ATOM   1429  CG  TRP A 207      39.974  70.628   8.927  1.00 15.64           C  
ATOM   1430  CD1 TRP A 207      39.782  71.809   8.258  1.00 17.55           C  
ATOM   1431  CD2 TRP A 207      38.985  70.586   9.960  1.00 15.11           C  
ATOM   1432  CE2 TRP A 207      38.223  71.780   9.871  1.00 17.50           C  
ATOM   1433  CE3 TRP A 207      38.702  69.676  11.003  1.00 15.90           C  
ATOM   1434  NE1 TRP A 207      38.711  72.497   8.807  1.00 16.83           N  
ATOM   1435  CZ2 TRP A 207      37.181  72.081  10.765  1.00 16.57           C  
ATOM   1436  CZ3 TRP A 207      37.656  69.973  11.871  1.00 17.17           C  
ATOM   1437  CH2 TRP A 207      36.958  71.194  11.799  1.00 17.28           C  
ATOM   1438  N   VAL A 208      43.610  68.002   8.000  1.00 16.60           N  
ATOM   1439  CA  VAL A 208      44.441  66.810   8.245  1.00 17.23           C  
ATOM   1440  C   VAL A 208      45.896  67.162   8.542  1.00 19.19           C  
ATOM   1441  O   VAL A 208      46.482  66.615   9.486  1.00 18.67           O  
ATOM   1442  CB  VAL A 208      44.295  65.804   7.078  1.00 22.60           C  
ATOM   1443  CG1 VAL A 208      45.287  64.656   7.215  1.00 25.10           C  
ATOM   1444  CG2 VAL A 208      42.860  65.285   7.023  1.00 22.34           C  
ATOM   1445  N   THR A 209      46.478  68.086   7.770  1.00 17.14           N  
ATOM   1446  CA  THR A 209      47.887  68.421   8.021  1.00 17.12           C  
ATOM   1447  C   THR A 209      48.053  69.099   9.385  1.00 19.34           C  
ATOM   1448  O   THR A 209      49.027  68.808  10.087  1.00 20.03           O  
ATOM   1449  CB  THR A 209      48.479  69.291   6.907  1.00 20.33           C  
ATOM   1450  CG2 THR A 209      48.661  68.521   5.586  1.00 21.18           C  
ATOM   1451  OG1 THR A 209      47.680  70.470   6.740  1.00 18.00           O  
ATOM   1452  N   SER A 210      47.125  70.003   9.773  1.00 16.03           N  
ATOM   1453  CA  SER A 210      47.300  70.679  11.064  1.00 16.38           C  
ATOM   1454  C   SER A 210      46.984  69.798  12.265  1.00 18.52           C  
ATOM   1455  O   SER A 210      47.536  70.014  13.347  1.00 18.18           O  
ATOM   1456  CB  SER A 210      46.508  71.983  11.123  1.00 19.06           C  
ATOM   1457  OG  SER A 210      45.117  71.729  11.107  1.00 19.38           O  
ATOM   1458  N   ILE A 211      46.104  68.796  12.090  1.00 16.50           N  
ATOM   1459  CA  ILE A 211      45.767  67.908  13.207  1.00 16.69           C  
ATOM   1460  C   ILE A 211      46.814  66.806  13.402  1.00 21.97           C  
ATOM   1461  O   ILE A 211      47.107  66.430  14.552  1.00 21.14           O  
ATOM   1462  CB  ILE A 211      44.331  67.332  13.005  1.00 17.93           C  
ATOM   1463  CG1 ILE A 211      43.286  68.464  13.146  1.00 17.84           C  
ATOM   1464  CG2 ILE A 211      44.052  66.135  13.964  1.00 18.29           C  
ATOM   1465  CD1 ILE A 211      41.850  68.082  12.731  1.00 19.54           C  
ATOM   1466  N   TYR A 212      47.323  66.249  12.300  1.00 19.81           N  
ATOM   1467  CA  TYR A 212      48.250  65.103  12.380  1.00 20.92           C  
ATOM   1468  C   TYR A 212      49.707  65.466  12.198  1.00 25.76           C  
ATOM   1469  O   TYR A 212      50.567  64.612  12.444  1.00 25.88           O  
ATOM   1470  CB  TYR A 212      47.832  63.994  11.374  1.00 21.34           C  
ATOM   1471  CG  TYR A 212      46.464  63.441  11.668  1.00 20.93           C  
ATOM   1472  CD1 TYR A 212      46.267  62.510  12.691  1.00 21.96           C  
ATOM   1473  CD2 TYR A 212      45.347  63.884  10.965  1.00 20.78           C  
ATOM   1474  CE1 TYR A 212      44.993  62.046  13.007  1.00 21.30           C  
ATOM   1475  CE2 TYR A 212      44.071  63.446  11.288  1.00 22.14           C  
ATOM   1476  CZ  TYR A 212      43.897  62.507  12.291  1.00 21.20           C  
ATOM   1477  OH  TYR A 212      42.622  62.114  12.587  1.00 24.55           O  
ATOM   1478  N   GLY A 213      49.973  66.701  11.762  1.00 23.17           N  
ATOM   1479  CA  GLY A 213      51.307  67.193  11.447  1.00 23.73           C  
ATOM   1480  C   GLY A 213      52.129  67.630  12.641  1.00 30.02           C  
ATOM   1481  O   GLY A 213      51.592  68.191  13.601  1.00 27.85           O  
ATOM   1482  N   GLU A 214      53.455  67.371  12.575  1.00 30.84           N  
ATOM   1483  CA  GLU A 214      54.382  67.747  13.655  1.00 62.56           C  
ATOM   1484  C   GLU A 214      55.447  68.734  13.196  1.00 89.45           C  
ATOM   1485  O   GLU A 214      55.137  69.673  12.472  1.00 57.58           O  
ATOM   1486  CB  GLU A 214      55.002  66.510  14.337  1.00 64.00           C  
ATOM   1487  CG  GLU A 214      55.994  65.720  13.499  1.00 74.76           C  
TER   
HETATM 1488  N   5T0 A 301      31.696  74.397  10.076  1.00 24.87           N  
HETATM 1489  C   5T0 A 301      31.304  74.809  11.427  1.00 26.87           C  
HETATM 1490  O   5T0 A 301      32.748  73.000   8.651  1.00 25.82           O  
HETATM 1491  C1  5T0 A 301      30.630  76.154  11.222  1.00 28.65           C  
HETATM 1492  N1  5T0 A 301      33.410  67.065  12.170  1.00 34.01           N  
HETATM 1493  C2  5T0 A 301      30.468  76.403   9.732  1.00 29.44           C  
HETATM 1494  N2  5T0 A 301      32.889  61.112  14.486  1.00 52.15           N  
HETATM 1495  C3  5T0 A 301      31.273  75.332   9.024  1.00 24.56           C  
HETATM 1496  C4  5T0 A 301      32.359  73.255   9.802  1.00 27.08           C  
HETATM 1497  C5  5T0 A 301      32.570  72.263  10.934  1.00 28.43           C  
HETATM 1498  C6  5T0 A 301      33.199  70.955  10.462  1.00 28.84           C  
HETATM 1499  C7  5T0 A 301      33.508  69.911  11.531  1.00 27.83           C  
HETATM 1500  C8  5T0 A 301      34.327  68.903  10.736  1.00 29.56           C  
HETATM 1501  C9  5T0 A 301      34.548  67.521  11.350  1.00 31.67           C  
HETATM 1502  C10 5T0 A 301      32.554  68.007  12.917  1.00 30.93           C  
HETATM 1503  C11 5T0 A 301      32.233  69.231  12.058  1.00 30.90           C  
HETATM 1504  C12 5T0 A 301      33.257  65.669  12.352  1.00 37.56           C  
HETATM 1505  C13 5T0 A 301      31.993  65.074  12.408  1.00 40.41           C  
HETATM 1506  C14 5T0 A 301      31.841  63.706  12.653  1.00 44.66           C  
HETATM 1507  C15 5T0 A 301      32.974  62.908  12.842  1.00 45.98           C  
HETATM 1508  C16 5T0 A 301      34.250  63.485  12.795  1.00 43.65           C  
HETATM 1509  C17 5T0 A 301      34.387  64.856  12.551  1.00 41.16           C  
HETATM 1510  C18 5T0 A 301      32.815  61.422  13.073  1.00 48.82           C  
HETATM 1511  C19 5T0 A 301      34.155  60.717  15.083  1.00 54.34           C  
HETATM 1512  O   HOH A 401      29.422  66.808  -1.521  1.00 23.47           O  
HETATM 1513  O   HOH A 402      40.032  69.855  24.544  1.00 31.12           O  
HETATM 1514  O   HOH A 403      46.797  77.198  20.153  1.00 20.69           O  
HETATM 1515  O   HOH A 404      47.002  67.204  17.110  1.00 20.46           O  
HETATM 1516  O   HOH A 405      18.446  79.527   0.904  1.00 28.43           O  
HETATM 1517  O   HOH A 406      36.332  87.148   0.330  1.00 31.06           O  
HETATM 1518  O   HOH A 407      38.930  84.402  -6.215  1.00 47.22           O  
HETATM 1519  O   HOH A 408       7.102  94.149  -4.738  1.00 54.02           O  
HETATM 1520  O   HOH A 409       5.315  93.730  14.920  1.00 55.17           O  
HETATM 1521  O   HOH A 410      21.645  68.295   5.230  1.00 51.21           O  
HETATM 1522  O   HOH A 411      33.297  58.862   7.076  1.00 30.94           O  
HETATM 1523  O   HOH A 412      51.096  62.013  13.030  1.00 45.84           O  
HETATM 1524  O   HOH A 413      37.601  67.172  24.705  1.00 65.92           O  
HETATM 1525  O   HOH A 414      11.442  95.441   9.968  1.00 53.21           O  
HETATM 1526  O   HOH A 415      40.903  86.646  -7.249  1.00 50.67           O  
HETATM 1527  O   HOH A 416      49.353  68.851  15.026  1.00 20.45           O  
HETATM 1528  O   HOH A 417      39.229  64.361  -3.094  1.00 48.74           O  
HETATM 1529  O   HOH A 418      34.434  61.365   2.681  1.00 29.61           O  
HETATM 1530  O   HOH A 419      16.521  88.999  14.267  1.00 52.93           O  
HETATM 1531  O   HOH A 420      35.561  69.253  23.823  1.00 25.09           O  
HETATM 1532  O   HOH A 421      49.451  61.295  20.861  1.00 45.02           O  
HETATM 1533  O   HOH A 422      11.290  77.841  -0.651  1.00 52.61           O  
HETATM 1534  O   HOH A 423      39.885  81.813  -6.662  1.00 45.14           O  
HETATM 1535  O   HOH A 424      28.794  54.230  17.543  1.00 56.54           O  
HETATM 1536  O   HOH A 425      -1.626  86.089  -2.632  1.00 44.38           O  
HETATM 1537  O   HOH A 426      27.760  85.091  16.305  1.00 40.16           O  
HETATM 1538  O   HOH A 427       7.200  95.328   9.931  1.00 45.64           O  
HETATM 1539  O   HOH A 428      -1.201  79.883   2.865  1.00 58.68           O  
HETATM 1540  O   HOH A 429       5.837  96.080  -1.292  1.00 57.64           O  
HETATM 1541  O   HOH A 430      18.914  83.372  19.376  1.00 45.70           O  
HETATM 1542  O   HOH A 431      34.325  68.918  -6.149  1.00 34.39           O  
HETATM 1543  O   HOH A 432       4.348  81.758  14.623  1.00 59.61           O  
HETATM 1544  O   HOH A 433      18.493  92.851  12.030  1.00 48.35           O  
HETATM 1545  O   HOH A 434      40.012  62.832  25.521  1.00 67.49           O  
HETATM 1546  O   HOH A 435      26.597  75.627  22.732  1.00 34.44           O  
HETATM 1547  O   HOH A 436      14.557  75.648   4.272  1.00 48.82           O  
HETATM 1548  O   HOH A 437      14.532  74.394  13.957  1.00 60.59           O  
HETATM 1549  O   HOH A 438      32.168  84.443   8.052  1.00 28.55           O  
HETATM 1550  O   HOH A 439      43.858  64.109  24.665  1.00 52.37           O  
HETATM 1551  O   HOH A 440      32.985  61.112   9.793  1.00 42.96           O  
HETATM 1552  O   HOH A 441      42.080  67.161   0.251  1.00 23.27           O  
HETATM 1553  O   HOH A 442       2.584  91.061  15.611  1.00 46.63           O  
HETATM 1554  O   HOH A 443      30.618  57.940  11.889  1.00 41.22           O  
HETATM 1555  O   HOH A 444      17.111  88.295  11.632  1.00 38.82           O  
HETATM 1556  O   HOH A 445      34.380  71.158  -3.039  1.00 19.07           O  
HETATM 1557  O   HOH A 446      39.650  79.082  21.075  1.00 37.77           O  
HETATM 1558  O   HOH A 447      36.408  78.949  21.135  1.00 32.22           O  
HETATM 1559  O   HOH A 448      20.031  89.720   6.082  1.00 35.11           O  
HETATM 1560  O   HOH A 449      37.824  63.164  23.711  1.00 36.87           O  
HETATM 1561  O   HOH A 450      47.189  58.685  12.055  1.00 49.60           O  
HETATM 1562  O   HOH A 451      36.421  80.668  -0.216  1.00 23.70           O  
HETATM 1563  O   HOH A 452      33.304  75.324  22.540  1.00 23.19           O  
HETATM 1564  O   HOH A 453      46.348  77.807  26.118  1.00 27.00           O  
HETATM 1565  O   HOH A 454      52.773  64.042  20.966  1.00 35.75           O  
HETATM 1566  O   HOH A 455       5.820  88.207  -3.337  1.00 36.43           O  
HETATM 1567  O   HOH A 456      29.508  69.678  21.549  1.00 30.61           O  
HETATM 1568  O   HOH A 457      27.480  82.959   1.777  1.00 31.58           O  
HETATM 1569  O   HOH A 458      43.264  68.309  -4.266  1.00 30.40           O  
HETATM 1570  O   HOH A 459      32.512  78.294  -7.495  1.00 43.08           O  
HETATM 1571  O   HOH A 460      15.859  94.235   7.088  1.00 62.99           O  
HETATM 1572  O   HOH A 461      33.382  58.668  11.318  1.00 53.07           O  
HETATM 1573  O   HOH A 462      -5.185  86.186   5.616  1.00 28.49           O  
HETATM 1574  O   HOH A 463      19.500  66.752   9.120  1.00 37.55           O  
HETATM 1575  O   HOH A 464      15.564  71.820  10.819  1.00 42.21           O  
HETATM 1576  O   HOH A 465      46.490  67.253  -0.169  1.00 46.63           O  
HETATM 1577  O   HOH A 466      19.883  70.037  16.569  1.00 43.18           O  
HETATM 1578  O   HOH A 467      35.510  65.125  -1.773  1.00 42.30           O  
HETATM 1579  O   HOH A 468      19.205  93.254   3.857  1.00 46.41           O  
HETATM 1580  O   HOH A 469      -3.975  88.824  12.731  1.00 21.59           O  
HETATM 1581  O   HOH A 470      -4.726  82.063   3.370  1.00 59.76           O  
HETATM 1582  O   HOH A 471      33.303  81.079  -5.476  1.00 54.79           O  
HETATM 1583  O   HOH A 472      17.754  76.051  18.067  1.00 45.26           O  
HETATM 1584  O   HOH A 473      44.834  70.063  24.271  1.00 32.39           O  
HETATM 1585  O   HOH A 474      20.330  63.303  14.615  1.00 40.63           O  
HETATM 1586  O   HOH A 475      -2.987  93.003   3.571  1.00 39.19           O  
HETATM 1587  O   HOH A 476      36.855  69.860  -3.407  1.00 20.13           O  
HETATM 1588  O   HOH A 477      20.387  86.494   0.144  1.00 60.66           O  
HETATM 1589  O   HOH A 478      38.841  61.289   2.101  1.00 39.16           O  
HETATM 1590  O   HOH A 479      25.636  81.973   0.050  1.00 31.05           O  
HETATM 1591  O   HOH A 480       7.772  89.716  -4.523  1.00 55.91           O  
HETATM 1592  O   HOH A 481      -5.271  82.864  -0.490  1.00 60.02           O  
HETATM 1593  O   HOH A 482      33.049  75.619  -8.628  1.00 25.17           O  
HETATM 1594  O   HOH A 483      53.351  68.760  23.918  1.00 49.56           O  
HETATM 1595  O   HOH A 484      40.589  57.671  22.038  1.00 47.65           O  
HETATM 1596  O   HOH A 485      22.435  67.849  -0.018  1.00 53.36           O  
HETATM 1597  O   HOH A 486      31.833  58.499  16.022  1.00 55.80           O  
HETATM 1598  O   HOH A 487      36.520  81.531  -6.929  1.00 34.67           O  
HETATM 1599  O   HOH A 488      39.771  58.878  24.528  1.00 54.01           O  
HETATM 1600  O   HOH A 489      20.217  96.774  15.135  1.00 57.98           O  
HETATM 1601  O   HOH A 490      43.935  58.670   5.917  1.00 45.15           O  
HETATM 1602  O   HOH A 491      21.051  77.164  -2.332  1.00 33.28           O  
HETATM 1603  O   HOH A 492      45.953  67.195  23.968  1.00 49.74           O  
HETATM 1604  O   HOH A 493       6.282  96.826   4.065  1.00 55.97           O  
HETATM 1605  O   HOH A 494      54.581  65.495  10.527  1.00 42.74           O  
HETATM 1606  O   HOH A 495      33.102  90.008  -3.486  1.00 51.10           O  
HETATM 1607  O   HOH A 496      40.028  78.182  23.448  1.00 33.44           O  
HETATM 1608  O   HOH A 497      21.386  58.264  14.184  1.00 53.40           O  
HETATM 1609  O   HOH A 498      19.096  92.888  17.871  1.00 56.66           O  
HETATM 1610  O   HOH A 499       9.745  95.677  -1.714  1.00 54.75           O  
HETATM 1611  O   HOH A 500      46.465  66.150   2.275  1.00 47.56           O  
HETATM 1612  O   HOH A 501       7.461  84.115  15.513  1.00 65.05           O  
HETATM 1613  O   HOH A 502      40.719  59.071   2.374  1.00 60.51           O  
HETATM 1614  O   HOH A 503      19.184  79.421  -1.783  1.00 41.78           O  
HETATM 1615  O   HOH A 504       9.336  93.879   9.054  1.00 40.70           O  
HETATM 1616  O   HOH A 505       1.387  82.348  15.976  1.00 61.85           O  
HETATM 1617  O   HOH A 506      36.564  90.158  -0.040  1.00 48.21           O  
HETATM 1618  O   HOH A 507      48.908  57.986  23.818  1.00 74.59           O  
HETATM 1619  O   HOH A 508      11.325  96.703   1.196  1.00 58.08           O  
HETATM 1620  O   HOH A 509      44.064  56.460   8.328  1.00 50.56           O  
HETATM 1621  O   HOH A 510      43.696  65.893   2.106  1.00 30.58           O  
HETATM 1622  O   HOH A 511      42.406  71.194  24.591  1.00 42.73           O  
HETATM 1623  O   HOH A 512      30.815  56.135   9.701  1.00 72.95           O  
HETATM 1624  O   HOH A 513      51.530  74.360  21.991  1.00 47.39           O  
HETATM 1625  O   HOH A 514       4.001  87.376  16.068  1.00 47.47           O  
HETATM 1626  O   HOH A 515      48.123  55.238  23.149  1.00 60.66           O  
HETATM 1627  O   HOH A 516      37.202  68.010  -5.667  1.00 53.43           O  
HETATM 1628  O   HOH A 517       6.352  82.195  -2.977  1.00 55.79           O  
HETATM 1629  O   HOH A 518      21.550  67.036  17.699  1.00 61.13           O  
HETATM 1630  O   HOH A 519      38.030  56.323   2.608  1.00 57.17           O  
HETATM 1631  O   HOH A 520       8.566  72.117  10.273  1.00 61.52           O  
HETATM 1632  O   HOH A 521       8.460  95.771   5.332  1.00 81.03           O  
HETATM 1633  O   HOH A 522      35.246  60.958  -0.038  1.00 72.57           O  
HETATM 1634  O   HOH A 523      26.853  72.541  -2.165  1.00 50.09           O  
HETATM 1635  O   HOH A 524      52.776  72.974  19.607  1.00 48.85           O  
HETATM 1636  O   HOH A 525      11.411  77.144   4.008  1.00 55.83           O  
HETATM 1637  O   HOH A 526      19.991  63.998   9.920  1.00 50.34           O  
HETATM 1638  O   HOH A 527      19.735  66.671   6.272  1.00 56.45           O  
HETATM 1639  O   HOH A 528      27.837  64.714  20.201  1.00 61.56           O  
HETATM 1640  O   HOH A 529      14.078  89.024  15.496  1.00 63.23           O  
HETATM 1641  O   HOH A 530      37.552  71.020  -9.349  1.00 33.50           O  
HETATM 1642  O   HOH A 531      45.502  55.025  12.257  1.00 57.01           O  
HETATM 1643  O   HOH A 532      49.953  64.918   8.111  1.00 59.38           O  
HETATM 1644  O   HOH A 533      51.732  60.883  17.000  1.00 50.58           O  
HETATM 1645  O   HOH A 534      26.988  67.464  16.828  1.00 70.92           O  
HETATM 1646  O   HOH A 535      21.308  68.825   2.261  1.00 53.86           O  
HETATM 1647  O   HOH A 536      31.408  67.436  22.404  1.00 44.02           O  
HETATM 1648  O   HOH A 537      35.625  50.503   6.975  1.00 69.00           O  
HETATM 1649  O   HOH A 538      -4.773  81.824   8.545  1.00 66.55           O  
HETATM 1650  O   HOH A 539      12.594  79.461  15.450  1.00 55.73           O  
HETATM 1651  O   HOH A 540      16.401  76.266  -1.483  1.00 59.05           O  
HETATM 1652  O   HOH A 541      35.622  67.292  -3.557  1.00 57.27           O  
HETATM 1653  O   HOH A 542      20.746  89.778   2.388  1.00 54.13           O  
HETATM 1654  O   HOH A 543      -7.460  91.244   5.010  1.00 29.28           O  
HETATM 1655  O   HOH A 544      20.824  88.996  -3.582  1.00 63.17           O  
HETATM 1656  O   HOH A 545      33.758  77.863  21.793  1.00 34.94           O  
HETATM 1657  O   HOH A 546      47.303  70.963  25.018  1.00 38.38           O  
HETATM 1658  O   HOH A 547      30.983  70.892  -5.811  1.00 49.06           O  
HETATM 1659  O   HOH A 548      36.363  62.585  -2.197  1.00 37.80           O  
HETATM 1660  O   HOH A 549      23.607  65.187  -2.627  1.00 44.75           O  
HETATM 1661  O   HOH A 550      34.712  61.937  20.693  1.00 54.85           O  
HETATM 1662  O   HOH A 551      28.068  67.416  19.973  1.00 68.35           O  
HETATM 1663  O   HOH A 552      30.293  74.313  -8.405  1.00 48.37           O  
HETATM 1664  O   HOH A 553      22.755  73.481  20.569  1.00 69.35           O  
HETATM 1665  O   HOH A 554      33.276  68.433  25.148  1.00 45.08           O  
HETATM 1666  O   HOH A 555      43.542  66.845  -2.028  1.00 38.34           O  
HETATM 1667  O   HOH A 556      27.846  85.281   3.161  1.00 52.39           O  
HETATM 1668  O   HOH A 557      37.035  59.296  16.188  1.00 65.39           O  
HETATM 1669  O   HOH A 558      29.856  85.266   5.729  1.00 48.14           O  
HETATM 1670  O   HOH A 559      32.684  69.377  -4.085  1.00 34.01           O  
HETATM 1671  O   HOH A 560      33.739  57.277  18.159  1.00 66.89           O  
HETATM 1672  O   HOH A 561      39.218  56.719  19.742  1.00 60.97           O  
HETATM 1673  O   HOH A 562      -5.621  93.248   5.012  1.00 42.92           O  
HETATM 1674  O   HOH A 563      19.307  91.515   7.963  1.00 38.64           O  
HETATM 1675  O   HOH A 564      17.856  90.742  10.144  1.00 41.14           O  
HETATM 1676  O   HOH A 565      24.451  73.809  22.817  1.00 52.15           O  
HETATM 1677  O   HOH A 566      24.867  65.206   3.775  1.00 51.33           O  
HETATM 1678  O   HOH A 567      -2.669  95.715   3.511  1.00 60.55           O  
HETATM 1679  O   HOH A 568      54.885  67.075  17.561  1.00 51.85           O  
HETATM 1680  O   HOH A 569      -7.061  90.225   2.205  1.00 42.20           O  
HETATM 1681  O   HOH A 570      31.971  64.781  22.582  1.00 56.00           O  
CONECT 1488 1489 1495 1496
CONECT 1489 1488 1491
CONECT 1490 1496
CONECT 1491 1489 1493
CONECT 1492 1504 1501 1502
CONECT 1493 1491 1495
CONECT 1494 1511 1510
CONECT 1495 1493 1488
CONECT 1496 1488 1490 1497
CONECT 1497 1496 1498
CONECT 1498 1497 1499
CONECT 1499 1498 1500 1503
CONECT 1500 1499 1501
CONECT 1501 1500 1492
CONECT 1502 1492 1503
CONECT 1503 1502 1499
CONECT 1504 1492 1505 1509
CONECT 1505 1504 1506
CONECT 1506 1505 1507
CONECT 1507 1506 1508 1510
CONECT 1508 1507 1509
CONECT 1509 1504 1508
CONECT 1510 1507 1494
CONECT 1511 1494
END
