# Supplementary material for: Solvent-Site Prediction for Fragment Docking and Its Implication on Fragment-Based Drug Discovery
Source: J Chem Inf Model. 2025 Nov 24;65(23):12959–77. doi: 10.1021/acs.jcim.5c02352 (PMC12690578; doi:10.1021/acs.jcim.5c02352)
Supplement: Supplementary file 3 [file ci5c02352_si_003.zip › Frag2Lead_dataset/2017-01/frag.sdf]

frag.A
 OpenBabel08112213483D

 15 16  0  0  0  0  0  0  0  0999 V2000
   -3.3490  -15.8340   11.9360 C   0  0  0  0  0  0  0  0  0  0  0  0
   -4.4110  -14.8500   11.8450 N   0  0  0  0  0  0  0  0  0  0  0  0
   -5.3390  -14.6260   12.9250 C   0  0  0  0  0  0  0  0  0  0  0  0
   -5.3220  -15.2220   13.9840 O   0  0  0  0  0  0  0  0  0  0  0  0
   -6.3780  -13.5800   12.7420 C   0  0  0  0  0  0  0  0  0  0  0  0
   -6.6290  -12.8470   11.5750 C   0  0  0  0  0  0  0  0  0  0  0  0
   -7.6980  -12.0050   11.8830 C   0  0  0  0  0  0  0  0  0  0  0  0
   -8.0380  -12.2070   13.2500 C   0  0  0  0  0  0  0  0  0  0  0  0
   -7.2220  -13.1920   13.7470 N   0  0  0  0  0  0  0  0  0  0  0  0
   -8.2890  -10.9830   11.0210 C   0  0  0  0  0  0  0  0  0  0  0  0
   -7.9630  -10.8720    9.6650 C   0  0  0  0  0  0  0  0  0  0  0  0
   -8.5230   -9.7740    8.9530 C   0  0  0  0  0  0  0  0  0  0  0  0
   -9.3420   -8.8490    9.5640 N   0  0  0  0  0  0  0  0  0  0  0  0
   -9.6240   -8.9070   10.8860 C   0  0  0  0  0  0  0  0  0  0  0  0
   -9.0950   -9.9660   11.6290 C   0  0  0  0  0  0  0  0  0  0  0  0
  1  2  1  0  0  0  0
  2  3  1  0  0  0  0
  3  4  2  0  0  0  0
  3  5  1  0  0  0  0
  5  6  2  0  0  0  0
  5  9  1  0  0  0  0
  6  7  1  0  0  0  0
  7  8  2  0  0  0  0
  7 10  1  0  0  0  0
  8  9  1  0  0  0  0
 10 11  2  0  0  0  0
 10 15  1  0  0  0  0
 11 12  1  0  0  0  0
 12 13  2  0  0  0  0
 13 14  1  0  0  0  0
 14 15  2  0  0  0  0
M  END
$$$$
