# Supplementary material for: Solvent-Site Prediction for Fragment Docking and Its Implication on Fragment-Based Drug Discovery
Source: J Chem Inf Model. 2025 Nov 24;65(23):12959–77. doi: 10.1021/acs.jcim.5c02352 (PMC12690578; doi:10.1021/acs.jcim.5c02352)
Supplement: Supplementary file 3 [file ci5c02352_si_003.zip › Frag2Lead_dataset/2017-01/lead.sdf]

lead.A
 OpenBabel08112213483D

 15 16  0  0  0  0  0  0  0  0999 V2000
   -8.3050  -12.9570   13.0560 Cl  0  0  0  0  0  0  0  0  0  0  0  0
   -4.4080  -15.5020   12.6310 N   0  0  0  0  0  0  0  0  0  0  0  0
   -5.4640  -14.6040   12.9560 C   0  0  0  0  0  0  0  0  0  0  0  0
   -5.9950  -14.6680   14.0530 O   0  0  0  0  0  0  0  0  0  0  0  0
   -5.8500  -13.5820   11.9420 C   0  0  0  0  0  0  0  0  0  0  0  0
   -7.0170  -12.8290   11.9000 C   0  0  0  0  0  0  0  0  0  0  0  0
   -6.9700  -12.0220   10.7790 C   0  0  0  0  0  0  0  0  0  0  0  0
   -5.7440  -12.2750   10.1670 C   0  0  0  0  0  0  0  0  0  0  0  0
   -5.0880  -13.2300   10.8710 N   0  0  0  0  0  0  0  0  0  0  0  0
   -7.9180  -10.9650   10.3030 C   0  0  0  0  0  0  0  0  0  0  0  0
   -8.7140  -10.2410   11.2080 C   0  0  0  0  0  0  0  0  0  0  0  0
   -9.5290   -9.2120   10.7330 C   0  0  0  0  0  0  0  0  0  0  0  0
   -9.5270   -8.8920    9.4150 N   0  0  0  0  0  0  0  0  0  0  0  0
   -8.7630   -9.5510    8.5150 C   0  0  0  0  0  0  0  0  0  0  0  0
   -7.9250  -10.5770    8.9520 C   0  0  0  0  0  0  0  0  0  0  0  0
  1  6  1  0  0  0  0
  2  3  1  0  0  0  0
  3  4  2  0  0  0  0
  3  5  1  0  0  0  0
  5  6  2  0  0  0  0
  5  9  1  0  0  0  0
  6  7  1  0  0  0  0
  7  8  2  0  0  0  0
  7 10  1  0  0  0  0
  8  9  1  0  0  0  0
 10 11  2  0  0  0  0
 10 15  1  0  0  0  0
 11 12  1  0  0  0  0
 12 13  2  0  0  0  0
 13 14  1  0  0  0  0
 14 15  2  0  0  0  0
M  END
$$$$
