# Supplementary material for: Solvent-Site Prediction for Fragment Docking and Its Implication on Fragment-Based Drug Discovery
Source: J Chem Inf Model. 2025 Nov 24;65(23):12959–77. doi: 10.1021/acs.jcim.5c02352 (PMC12690578; doi:10.1021/acs.jcim.5c02352)
Supplement: Supplementary file 3 [file ci5c02352_si_003.zip › Frag2Lead_dataset/2017-01/rec-frag.pdb]

ATOM      1  N   MET A  -2     -27.545 -41.796  27.065  1.00 65.07           N  
ATOM      2  CA  MET A  -2     -27.689 -40.922  28.273  1.00 65.98           C  
ATOM      3  C   MET A  -2     -28.264 -39.565  27.866  1.00 66.41           C  
ATOM      4  O   MET A  -2     -27.889 -39.017  26.823  1.00 68.49           O  
ATOM      5  CB  MET A  -2     -26.331 -40.709  28.946  1.00 65.64           C  
ATOM      6  CG  MET A  -2     -25.656 -41.958  29.500  1.00 64.46           C  
ATOM      7  SD  MET A  -2     -26.483 -42.671  30.940  1.00 74.94           S  
ATOM      8  CE  MET A  -2     -26.786 -41.261  32.015  1.00 66.46           C  
ATOM      9  N   GLU A  -1     -29.171 -39.024  28.678  1.00 60.96           N  
ATOM     10  CA  GLU A  -1     -29.688 -37.673  28.440  1.00 55.26           C  
ATOM     11  C   GLU A  -1     -29.348 -36.793  29.633  1.00 51.83           C  
ATOM     12  O   GLU A  -1     -30.080 -36.769  30.619  1.00 54.77           O  
ATOM     13  CB  GLU A  -1     -31.200 -37.681  28.168  1.00 58.81           C  
ATOM     14  CG  GLU A  -1     -31.590 -38.124  26.755  1.00 61.07           C  
ATOM     15  CD  GLU A  -1     -31.254 -37.091  25.672  1.00 61.78           C  
ATOM     16  OE1 GLU A  -1     -31.489 -35.875  25.860  1.00 59.91           O  
ATOM     17  OE2 GLU A  -1     -30.756 -37.498  24.609  1.00 63.98           O1-
ATOM     18  N   PHE A   0     -28.236 -36.063  29.533  1.00 42.51           N  
ATOM     19  CA  PHE A   0     -27.732 -35.305  30.661  1.00 35.80           C  
ATOM     20  C   PHE A   0     -28.365 -33.920  30.852  1.00 33.84           C  
ATOM     21  O   PHE A   0     -28.211 -33.299  31.908  1.00 31.19           O  
ATOM     22  CB  PHE A   0     -26.197 -35.226  30.598  1.00 34.20           C  
ATOM     23  CG  PHE A   0     -25.642 -34.438  29.417  1.00 32.23           C  
ATOM     24  CD1 PHE A   0     -25.049 -35.100  28.336  1.00 30.24           C  
ATOM     25  CD2 PHE A   0     -25.662 -33.034  29.407  1.00 31.50           C  
ATOM     26  CE1 PHE A   0     -24.523 -34.389  27.264  1.00 31.55           C  
ATOM     27  CE2 PHE A   0     -25.110 -32.317  28.336  1.00 31.06           C  
ATOM     28  CZ  PHE A   0     -24.532 -32.993  27.268  1.00 30.40           C  
ATOM     29  N   MET A   1     -29.051 -33.440  29.814  1.00 31.46           N  
ATOM     30  CA  MET A   1     -29.623 -32.113  29.787  1.00 29.57           C  
ATOM     31  C   MET A   1     -31.160 -32.201  29.838  1.00 29.54           C  
ATOM     32  O   MET A   1     -31.763 -33.056  29.217  1.00 29.16           O  
ATOM     33  CB  MET A   1     -29.177 -31.391  28.500  1.00 29.23           C  
ATOM     34  CG  MET A   1     -29.834 -30.024  28.310  1.00 31.64           C  
ATOM     35  SD  MET A   1     -29.103 -29.001  27.004  1.00 38.01           S  
ATOM     36  CE  MET A   1     -27.564 -28.382  27.707  1.00 35.14           C  
ATOM     37  N   ASP A   2     -31.781 -31.293  30.565  1.00 29.14           N  
ATOM     38  CA  ASP A   2     -33.237 -31.134  30.584  1.00 29.16           C  
ATOM     39  C   ASP A   2     -33.760 -30.845  29.178  1.00 30.49           C  
ATOM     40  O   ASP A   2     -33.244 -29.946  28.489  1.00 30.55           O  
ATOM     41  CB  ASP A   2     -33.558 -29.955  31.511  1.00 28.84           C  
ATOM     42  CG  ASP A   2     -35.032 -29.630  31.571  1.00 30.42           C  
ATOM     43  OD1 ASP A   2     -35.497 -28.737  30.811  1.00 30.71           O  
ATOM     44  OD2 ASP A   2     -35.716 -30.240  32.404  1.00 31.67           O1-
ATOM     45  N   TYR A   3     -34.792 -31.579  28.757  1.00 30.26           N  
ATOM     46  CA  TYR A   3     -35.371 -31.404  27.431  1.00 30.90           C  
ATOM     47  C   TYR A   3     -35.870 -29.969  27.171  1.00 28.68           C  
ATOM     48  O   TYR A   3     -35.572 -29.387  26.124  1.00 32.06           O  
ATOM     49  CB  TYR A   3     -36.502 -32.429  27.178  1.00 35.90           C  
ATOM     50  CG  TYR A   3     -37.199 -32.176  25.855  1.00 37.30           C  
ATOM     51  CD1 TYR A   3     -36.657 -32.663  24.664  1.00 38.45           C  
ATOM     52  CD2 TYR A   3     -38.359 -31.388  25.788  1.00 39.18           C  
ATOM     53  CE1 TYR A   3     -37.259 -32.417  23.443  1.00 40.16           C  
ATOM     54  CE2 TYR A   3     -38.969 -31.120  24.565  1.00 39.58           C  
ATOM     55  CZ  TYR A   3     -38.420 -31.650  23.398  1.00 41.46           C  
ATOM     56  OH  TYR A   3     -39.003 -31.407  22.170  1.00 42.26           O  
ATOM     57  N   ASP A   4     -36.597 -29.385  28.113  1.00 27.79           N  
ATOM     58  CA  ASP A   4     -37.085 -28.011  27.946  1.00 29.19           C  
ATOM     59  C   ASP A   4     -35.937 -27.031  27.770  1.00 30.71           C  
ATOM     60  O   ASP A   4     -35.986 -26.132  26.910  1.00 29.00           O  
ATOM     61  CB  ASP A   4     -37.976 -27.577  29.104  1.00 30.11           C  
ATOM     62  CG  ASP A   4     -39.261 -28.415  29.182  1.00 38.81           C  
ATOM     63  OD1 ASP A   4     -39.827 -28.747  28.112  1.00 38.52           O  
ATOM     64  OD2 ASP A   4     -39.693 -28.769  30.298  1.00 41.57           O1-
ATOM     65  N   PHE A   5     -34.896 -27.223  28.577  1.00 28.08           N  
ATOM     66  CA  PHE A   5     -33.730 -26.370  28.529  1.00 27.79           C  
ATOM     67  C   PHE A   5     -33.051 -26.570  27.186  1.00 26.01           C  
ATOM     68  O   PHE A   5     -32.689 -25.615  26.514  1.00 22.73           O  
ATOM     69  CB  PHE A   5     -32.817 -26.793  29.650  1.00 30.55           C  
ATOM     70  CG  PHE A   5     -31.625 -25.940  29.820  1.00 30.74           C  
ATOM     71  CD1 PHE A   5     -31.715 -24.724  30.505  1.00 31.35           C  
ATOM     72  CD2 PHE A   5     -30.387 -26.376  29.353  1.00 30.64           C  
ATOM     73  CE1 PHE A   5     -30.576 -23.945  30.704  1.00 32.18           C  
ATOM     74  CE2 PHE A   5     -29.254 -25.607  29.554  1.00 30.56           C  
ATOM     75  CZ  PHE A   5     -29.351 -24.397  30.232  1.00 33.08           C  
ATOM     76  N   LYS A   6     -32.948 -27.820  26.759  1.00 26.45           N  
ATOM     77  CA  LYS A   6     -32.279 -28.095  25.499  1.00 28.87           C  
ATOM     78  C   LYS A   6     -32.980 -27.458  24.275  1.00 30.97           C  
ATOM     79  O   LYS A   6     -32.315 -26.784  23.480  1.00 30.80           O  
ATOM     80  CB  LYS A   6     -32.064 -29.586  25.321  1.00 31.72           C  
ATOM     81  CG  LYS A   6     -31.141 -29.934  24.160  1.00 35.21           C  
ATOM     82  CD  LYS A   6     -31.349 -31.371  23.724  1.00 37.24           C  
ATOM     83  CE  LYS A   6     -30.394 -31.749  22.608  1.00 39.56           C  
ATOM     84  NZ  LYS A   6     -30.446 -33.230  22.420  1.00 44.47           N1+
ATOM     85  N   VAL A   7     -34.306 -27.637  24.125  1.00 33.12           N  
ATOM     86  CA  VAL A   7     -35.027 -27.001  22.979  1.00 30.57           C  
ATOM     87  C   VAL A   7     -34.984 -25.484  23.009  1.00 30.27           C  
ATOM     88  O   VAL A   7     -34.825 -24.847  21.958  1.00 30.77           O  
ATOM     89  CB  VAL A   7     -36.502 -27.484  22.761  1.00 32.80           C  
ATOM     90  CG1 VAL A   7     -36.514 -28.981  22.495  1.00 35.13           C  
ATOM     91  CG2 VAL A   7     -37.427 -27.111  23.931  1.00 31.28           C  
ATOM     92  N   LYS A   8     -35.158 -24.909  24.197  1.00 27.12           N  
ATOM     93  CA  LYS A   8     -35.064 -23.485  24.347  1.00 28.04           C  
ATOM     94  C   LYS A   8     -33.680 -22.998  23.857  1.00 28.76           C  
ATOM     95  O   LYS A   8     -33.573 -22.091  23.004  1.00 26.31           O  
ATOM     96  CB  LYS A   8     -35.296 -23.111  25.795  1.00 29.88           C  
ATOM     97  CG  LYS A   8     -34.928 -21.674  26.115  1.00 31.78           C  
ATOM     98  CD  LYS A   8     -36.164 -20.940  26.584  1.00 38.65           C  
ATOM     99  CE  LYS A   8     -35.886 -19.880  27.635  1.00 38.03           C  
ATOM    100  NZ  LYS A   8     -34.903 -18.866  27.183  1.00 43.09           N1+
ATOM    101  N   LEU A   9     -32.613 -23.619  24.360  1.00 29.04           N  
ATOM    102  CA  LEU A   9     -31.265 -23.195  23.937  1.00 29.95           C  
ATOM    103  C   LEU A   9     -31.094 -23.292  22.440  1.00 28.38           C  
ATOM    104  O   LEU A   9     -30.592 -22.366  21.808  1.00 26.34           O  
ATOM    105  CB  LEU A   9     -30.171 -24.009  24.599  1.00 32.70           C  
ATOM    106  CG  LEU A   9     -29.837 -23.543  26.009  1.00 39.48           C  
ATOM    107  CD1 LEU A   9     -28.697 -24.425  26.520  1.00 38.22           C  
ATOM    108  CD2 LEU A   9     -29.505 -22.048  26.090  1.00 35.58           C  
ATOM    109  N   SER A  10     -31.530 -24.413  21.876  1.00 27.80           N  
ATOM    110  CA  SER A  10     -31.390 -24.620  20.446  1.00 29.06           C  
ATOM    111  C   SER A  10     -32.260 -23.621  19.637  1.00 31.58           C  
ATOM    112  O   SER A  10     -31.802 -23.075  18.630  1.00 33.23           O  
ATOM    113  CB  SER A  10     -31.622 -26.088  20.102  1.00 29.79           C  
ATOM    114  OG  SER A  10     -31.784 -26.261  18.715  1.00 35.79           O  
ATOM    115  N   SER A  11     -33.467 -23.309  20.110  1.00 30.60           N  
ATOM    116  CA  SER A  11     -34.291 -22.291  19.437  1.00 31.75           C  
ATOM    117  C   SER A  11     -33.637 -20.902  19.390  1.00 32.83           C  
ATOM    118  O   SER A  11     -33.674 -20.198  18.359  1.00 33.17           O  
ATOM    119  CB  SER A  11     -35.672 -22.219  20.088  1.00 29.86           C  
ATOM    120  OG  SER A  11     -36.424 -21.157  19.559  1.00 32.20           O  
ATOM    121  N   GLU A  12     -33.041 -20.505  20.510  1.00 33.50           N  
ATOM    122  CA  GLU A  12     -32.451 -19.172  20.635  1.00 33.10           C  
ATOM    123  C   GLU A  12     -30.977 -19.038  20.178  1.00 31.09           C  
ATOM    124  O   GLU A  12     -30.449 -17.929  20.148  1.00 28.12           O  
ATOM    125  CB  GLU A  12     -32.608 -18.666  22.071  1.00 36.31           C  
ATOM    126  CG  GLU A  12     -34.070 -18.571  22.502  1.00 43.04           C  
ATOM    127  CD  GLU A  12     -34.271 -18.056  23.926  1.00 50.21           C  
ATOM    128  OE1 GLU A  12     -33.314 -18.136  24.738  1.00 47.17           O  
ATOM    129  OE2 GLU A  12     -35.404 -17.578  24.234  1.00 50.61           O1-
ATOM    130  N   ARG A  13     -30.325 -20.139  19.810  1.00 30.08           N  
ATOM    131  CA  ARG A  13     -28.886 -20.090  19.557  1.00 33.42           C  
ATOM    132  C   ARG A  13     -28.642 -19.276  18.291  1.00 34.49           C  
ATOM    133  O   ARG A  13     -29.321 -19.469  17.281  1.00 30.98           O  
ATOM    134  CB  ARG A  13     -28.280 -21.500  19.449  1.00 37.03           C  
ATOM    135  CG  ARG A  13     -26.768 -21.568  19.161  1.00 39.03           C  
ATOM    136  CD  ARG A  13     -26.028 -22.687  19.922  1.00 44.50           C  
ATOM    137  NE  ARG A  13     -26.727 -23.973  19.887  1.00 49.04           N  
ATOM    138  CZ  ARG A  13     -27.253 -24.567  20.957  1.00 53.66           C  
ATOM    139  NH1 ARG A  13     -27.122 -24.003  22.155  1.00 53.76           N1+
ATOM    140  NH2 ARG A  13     -27.898 -25.734  20.837  1.00 50.96           N  
ATOM    141  N   GLU A  14     -27.715 -18.331  18.387  1.00 34.28           N  
ATOM    142  CA  GLU A  14     -27.251 -17.601  17.226  1.00 38.42           C  
ATOM    143  C   GLU A  14     -26.296 -18.468  16.437  1.00 36.53           C  
ATOM    144  O   GLU A  14     -25.361 -19.054  16.982  1.00 38.22           O  
ATOM    145  CB  GLU A  14     -26.617 -16.283  17.626  1.00 41.37           C  
ATOM    146  CG  GLU A  14     -27.649 -15.161  17.647  1.00 45.79           C  
ATOM    147  CD  GLU A  14     -27.152 -13.909  18.351  1.00 53.23           C  
ATOM    148  OE1 GLU A  14     -26.364 -14.034  19.329  1.00 50.61           O  
ATOM    149  OE2 GLU A  14     -27.575 -12.800  17.933  1.00 57.24           O1-
ATOM    150  N   ARG A  15     -26.582 -18.593  15.155  1.00 34.64           N  
ATOM    151  CA  ARG A  15     -25.833 -19.484  14.296  1.00 35.23           C  
ATOM    152  C   ARG A  15     -25.079 -18.664  13.268  1.00 34.41           C  
ATOM    153  O   ARG A  15     -25.659 -17.789  12.596  1.00 33.76           O  
ATOM    154  CB  ARG A  15     -26.773 -20.485  13.646  1.00 36.84           C  
ATOM    155  CG  ARG A  15     -27.411 -21.414  14.662  1.00 39.23           C  
ATOM    156  CD  ARG A  15     -28.527 -22.268  14.054  1.00 44.18           C  
ATOM    157  NE  ARG A  15     -28.843 -23.373  14.962  1.00 51.07           N  
ATOM    158  CZ  ARG A  15     -29.574 -23.247  16.070  1.00 55.16           C  
ATOM    159  NH1 ARG A  15     -30.110 -22.058  16.407  1.00 55.58           N1+
ATOM    160  NH2 ARG A  15     -29.775 -24.309  16.845  1.00 53.08           N  
ATOM    161  N   VAL A  16     -23.782 -18.947  13.147  1.00 34.25           N  
ATOM    162  CA  VAL A  16     -22.893 -18.135  12.303  1.00 33.43           C  
ATOM    163  C   VAL A  16     -23.428 -18.057  10.882  1.00 33.83           C  
ATOM    164  O   VAL A  16     -23.519 -16.968  10.323  1.00 37.02           O  
ATOM    165  CB  VAL A  16     -21.403 -18.590  12.386  1.00 32.99           C  
ATOM    166  CG1 VAL A  16     -21.202 -20.011  11.863  1.00 31.07           C  
ATOM    167  CG2 VAL A  16     -20.486 -17.588  11.698  1.00 31.79           C  
ATOM    168  N   GLU A  17     -23.847 -19.201  10.337  1.00 35.81           N  
ATOM    169  CA  GLU A  17     -24.395 -19.257   8.974  1.00 39.70           C  
ATOM    170  C   GLU A  17     -25.765 -18.593   8.805  1.00 40.27           C  
ATOM    171  O   GLU A  17     -26.185 -18.367   7.682  1.00 40.54           O  
ATOM    172  CB  GLU A  17     -24.426 -20.689   8.418  1.00 41.04           C  
ATOM    173  CG  GLU A  17     -25.499 -21.606   9.019  1.00 43.79           C  
ATOM    174  CD  GLU A  17     -25.082 -22.250  10.348  1.00 46.57           C  
ATOM    175  OE1 GLU A  17     -25.647 -23.304  10.670  1.00 49.91           O  
ATOM    176  OE2 GLU A  17     -24.207 -21.724  11.077  1.00 43.55           O1-
ATOM    177  N   ASP A  18     -26.448 -18.278   9.900  1.00 39.09           N  
ATOM    178  CA  ASP A  18     -27.691 -17.514   9.803  1.00 42.51           C  
ATOM    179  C   ASP A  18     -27.414 -16.051   9.927  1.00 40.75           C  
ATOM    180  O   ASP A  18     -28.172 -15.239   9.416  1.00 42.22           O  
ATOM    181  CB  ASP A  18     -28.718 -17.895  10.887  1.00 45.45           C  
ATOM    182  CG  ASP A  18     -29.279 -19.287  10.705  1.00 43.81           C  
ATOM    183  OD1 ASP A  18     -29.627 -19.896  11.733  1.00 51.00           O  
ATOM    184  OD2 ASP A  18     -29.354 -19.786   9.551  1.00 45.35           O1-
ATOM    185  N   LEU A  19     -26.346 -15.698  10.628  1.00 39.22           N  
ATOM    186  CA  LEU A  19     -26.040 -14.270  10.810  1.00 36.10           C  
ATOM    187  C   LEU A  19     -25.151 -13.647   9.733  1.00 33.42           C  
ATOM    188  O   LEU A  19     -25.220 -12.446   9.505  1.00 34.19           O  
ATOM    189  CB  LEU A  19     -25.432 -14.008  12.192  1.00 38.05           C  
ATOM    190  CG  LEU A  19     -26.264 -14.198  13.467  1.00 40.02           C  
ATOM    191  CD1 LEU A  19     -25.541 -13.495  14.595  1.00 38.59           C  
ATOM    192  CD2 LEU A  19     -27.673 -13.633  13.337  1.00 40.39           C  
ATOM    193  N   PHE A  20     -24.312 -14.443   9.075  1.00 30.57           N  
ATOM    194  CA  PHE A  20     -23.274 -13.856   8.233  1.00 31.68           C  
ATOM    195  C   PHE A  20     -23.227 -14.499   6.862  1.00 32.45           C  
ATOM    196  O   PHE A  20     -23.423 -15.711   6.745  1.00 31.95           O  
ATOM    197  CB  PHE A  20     -21.883 -13.913   8.939  1.00 28.51           C  
ATOM    198  CG  PHE A  20     -21.739 -12.916  10.054  1.00 26.58           C  
ATOM    199  CD1 PHE A  20     -21.403 -11.602   9.782  1.00 26.49           C  
ATOM    200  CD2 PHE A  20     -21.990 -13.279  11.375  1.00 26.22           C  
ATOM    201  CE1 PHE A  20     -21.314 -10.664  10.801  1.00 25.72           C  
ATOM    202  CE2 PHE A  20     -21.921 -12.340  12.398  1.00 25.88           C  
ATOM    203  CZ  PHE A  20     -21.571 -11.038  12.118  1.00 25.02           C  
ATOM    204  N   GLU A  21     -22.978 -13.688   5.827  1.00 34.30           N  
ATOM    205  CA  GLU A  21     -22.746 -14.238   4.466  1.00 35.26           C  
ATOM    206  C   GLU A  21     -21.241 -14.313   4.230  1.00 34.16           C  
ATOM    207  O   GLU A  21     -20.542 -13.292   4.282  1.00 34.55           O  
ATOM    208  CB  GLU A  21     -23.472 -13.410   3.370  1.00 36.58           C  
ATOM    209  CG  GLU A  21     -23.292 -13.938   1.933  1.00 40.14           C  
ATOM    210  CD  GLU A  21     -23.622 -15.411   1.799  1.00 45.17           C  
ATOM    211  OE1 GLU A  21     -24.786 -15.794   2.027  1.00 51.81           O  
ATOM    212  OE2 GLU A  21     -22.718 -16.210   1.494  1.00 50.49           O1-
ATOM    213  N   TYR A  22     -20.728 -15.519   4.031  1.00 34.13           N  
ATOM    214  CA  TYR A  22     -19.275 -15.709   3.924  1.00 37.86           C  
ATOM    215  C   TYR A  22     -18.880 -16.857   2.981  1.00 39.86           C  
ATOM    216  O   TYR A  22     -17.692 -17.175   2.856  1.00 44.31           O  
ATOM    217  CB  TYR A  22     -18.637 -15.927   5.315  1.00 35.57           C  
ATOM    218  CG  TYR A  22     -19.221 -17.111   6.047  1.00 35.83           C  
ATOM    219  CD1 TYR A  22     -20.315 -16.961   6.909  1.00 38.01           C  
ATOM    220  CD2 TYR A  22     -18.712 -18.378   5.860  1.00 35.49           C  
ATOM    221  CE1 TYR A  22     -20.859 -18.053   7.572  1.00 37.69           C  
ATOM    222  CE2 TYR A  22     -19.260 -19.474   6.497  1.00 37.20           C  
ATOM    223  CZ  TYR A  22     -20.327 -19.300   7.358  1.00 40.15           C  
ATOM    224  OH  TYR A  22     -20.861 -20.409   7.984  1.00 47.06           O  
ATOM    225  N   GLU A  23     -19.854 -17.491   2.336  1.00 44.90           N  
ATOM    226  CA  GLU A  23     -19.539 -18.577   1.383  1.00 49.77           C  
ATOM    227  C   GLU A  23     -18.800 -18.043   0.158  1.00 41.06           C  
ATOM    228  O   GLU A  23     -19.188 -17.025  -0.423  1.00 42.92           O  
ATOM    229  CB  GLU A  23     -20.787 -19.391   1.004  1.00 62.35           C  
ATOM    230  CG  GLU A  23     -20.872 -20.721   1.757  1.00 71.44           C  
ATOM    231  CD  GLU A  23     -22.263 -21.022   2.298  1.00 73.91           C  
ATOM    232  OE1 GLU A  23     -22.698 -20.329   3.244  1.00 77.34           O  
ATOM    233  OE2 GLU A  23     -22.915 -21.963   1.794  1.00 76.03           O1-
ATOM    234  N   GLY A  24     -17.704 -18.710  -0.185  1.00 39.02           N  
ATOM    235  CA  GLY A  24     -16.765 -18.203  -1.189  1.00 38.45           C  
ATOM    236  C   GLY A  24     -16.061 -16.907  -0.785  1.00 40.44           C  
ATOM    237  O   GLY A  24     -15.511 -16.216  -1.634  1.00 38.30           O  
ATOM    238  N   CYS A  25     -16.052 -16.565   0.505  1.00 37.58           N  
ATOM    239  CA  CYS A  25     -15.394 -15.325   0.920  1.00 36.56           C  
ATOM    240  C   CYS A  25     -14.122 -15.545   1.754  1.00 33.88           C  
ATOM    241  O   CYS A  25     -13.722 -14.664   2.522  1.00 31.94           O  
ATOM    242  CB  CYS A  25     -16.364 -14.414   1.669  1.00 40.73           C  
ATOM    243  SG  CYS A  25     -17.865 -13.936   0.762  1.00 44.20           S  
ATOM    244  N   LYS A  26     -13.482 -16.697   1.589  1.00 29.86           N  
ATOM    245  CA  LYS A  26     -12.256 -16.978   2.310  1.00 35.43           C  
ATOM    246  C   LYS A  26     -11.132 -16.034   1.824  1.00 36.91           C  
ATOM    247  O   LYS A  26     -10.970 -15.849   0.610  1.00 36.78           O  
ATOM    248  CB  LYS A  26     -11.846 -18.448   2.120  1.00 37.00           C  
ATOM    249  CG  LYS A  26     -10.854 -18.965   3.151  1.00 38.13           C  
ATOM    250  CD  LYS A  26     -10.492 -20.420   2.895  1.00 40.90           C  
ATOM    251  CE  LYS A  26     -11.691 -21.339   3.069  1.00 42.81           C  
ATOM    252  NZ  LYS A  26     -11.248 -22.757   3.099  1.00 50.80           N1+
ATOM    253  N   VAL A  27     -10.384 -15.438   2.764  1.00 31.72           N  
ATOM    254  CA  VAL A  27      -9.268 -14.543   2.425  1.00 30.10           C  
ATOM    255  C   VAL A  27      -7.966 -15.031   3.054  1.00 31.02           C  
ATOM    256  O   VAL A  27      -6.887 -14.538   2.756  1.00 35.50           O  
ATOM    257  CB  VAL A  27      -9.521 -13.081   2.847  1.00 30.50           C  
ATOM    258  CG1 VAL A  27     -10.670 -12.462   2.059  1.00 29.45           C  
ATOM    259  CG2 VAL A  27      -9.754 -12.964   4.373  1.00 32.37           C  
ATOM    260  N   GLY A  28      -8.052 -16.012   3.926  1.00 30.54           N  
ATOM    261  CA  GLY A  28      -6.849 -16.534   4.518  1.00 31.98           C  
ATOM    262  C   GLY A  28      -7.030 -17.974   4.900  1.00 33.35           C  
ATOM    263  O   GLY A  28      -8.113 -18.388   5.266  1.00 34.11           O  
ATOM    264  N   ARG A  29      -5.949 -18.727   4.809  1.00 36.35           N  
ATOM    265  CA  ARG A  29      -5.915 -20.131   5.160  1.00 43.72           C  
ATOM    266  C   ARG A  29      -4.520 -20.360   5.718  1.00 46.91           C  
ATOM    267  O   ARG A  29      -3.551 -19.811   5.215  1.00 46.89           O  
ATOM    268  CB  ARG A  29      -6.161 -21.016   3.923  1.00 46.97           C  
ATOM    269  CG  ARG A  29      -5.866 -22.506   4.136  1.00 55.04           C  
ATOM    270  CD  ARG A  29      -6.794 -23.113   5.178  1.00 56.75           C  
ATOM    271  NE  ARG A  29      -6.812 -24.579   5.224  1.00 64.51           N  
ATOM    272  CZ  ARG A  29      -6.597 -25.317   6.322  1.00 68.17           C  
ATOM    273  NH1 ARG A  29      -6.665 -26.640   6.251  1.00 65.51           N1+
ATOM    274  NH2 ARG A  29      -6.317 -24.751   7.498  1.00 65.05           N  
ATOM    275  N   GLY A  30      -4.432 -21.153   6.773  1.00 47.48           N  
ATOM    276  CA  GLY A  30      -3.185 -21.388   7.446  1.00 47.77           C  
ATOM    277  C   GLY A  30      -3.385 -22.446   8.500  1.00 51.38           C  
ATOM    278  O   GLY A  30      -4.419 -23.130   8.535  1.00 48.16           O  
ATOM    279  N   THR A  31      -2.381 -22.586   9.356  1.00 54.51           N  
ATOM    280  CA  THR A  31      -2.448 -23.499  10.494  1.00 57.91           C  
ATOM    281  C   THR A  31      -3.427 -22.968  11.564  1.00 58.76           C  
ATOM    282  O   THR A  31      -4.045 -23.752  12.281  1.00 63.93           O  
ATOM    283  CB  THR A  31      -1.039 -23.764  11.082  1.00 62.28           C  
ATOM    284  CG2 THR A  31      -0.191 -24.600  10.094  1.00 56.91           C  
ATOM    285  OG1 THR A  31      -0.377 -22.509  11.336  1.00 62.81           O  
ATOM    286  N   TYR A  32      -3.583 -21.645  11.646  1.00 58.88           N  
ATOM    287  CA  TYR A  32      -4.631 -21.010  12.470  1.00 59.37           C  
ATOM    288  C   TYR A  32      -6.070 -21.470  12.147  1.00 59.54           C  
ATOM    289  O   TYR A  32      -6.928 -21.515  13.042  1.00 53.79           O  
ATOM    290  CB  TYR A  32      -4.553 -19.488  12.358  1.00 59.88           C  
ATOM    291  CG  TYR A  32      -4.581 -18.933  10.946  1.00 61.69           C  
ATOM    292  CD1 TYR A  32      -5.792 -18.735  10.271  1.00 60.42           C  
ATOM    293  CD2 TYR A  32      -3.395 -18.575  10.292  1.00 60.82           C  
ATOM    294  CE1 TYR A  32      -5.822 -18.211   8.984  1.00 59.50           C  
ATOM    295  CE2 TYR A  32      -3.413 -18.046   9.006  1.00 64.33           C  
ATOM    296  CZ  TYR A  32      -4.631 -17.861   8.351  1.00 65.17           C  
ATOM    297  OH  TYR A  32      -4.662 -17.329   7.066  1.00 64.01           O  
ATOM    298  N   GLY A  33      -6.307 -21.830  10.878  1.00 53.18           N  
ATOM    299  CA  GLY A  33      -7.621 -22.242  10.392  1.00 46.89           C  
ATOM    300  C   GLY A  33      -7.955 -21.458   9.130  1.00 45.88           C  
ATOM    301  O   GLY A  33      -7.142 -21.405   8.203  1.00 46.00           O  
ATOM    302  N   HIS A  34      -9.129 -20.829   9.102  1.00 39.17           N  
ATOM    303  CA  HIS A  34      -9.611 -20.153   7.911  1.00 38.08           C  
ATOM    304  C   HIS A  34     -10.184 -18.810   8.290  1.00 35.74           C  
ATOM    305  O   HIS A  34     -10.930 -18.700   9.272  1.00 36.23           O  
ATOM    306  CB  HIS A  34     -10.702 -20.968   7.213  1.00 43.53           C  
ATOM    307  CG  HIS A  34     -10.457 -22.470   7.161  1.00 47.94           C  
ATOM    308  CD2 HIS A  34     -10.510 -23.454   8.164  1.00 51.45           C  
ATOM    309  ND1 HIS A  34     -10.186 -23.125   6.004  1.00 50.83           N  
ATOM    310  CE1 HIS A  34     -10.049 -24.452   6.254  1.00 49.95           C  
ATOM    311  NE2 HIS A  34     -10.248 -24.653   7.573  1.00 48.85           N  
ATOM    312  N   VAL A  35      -9.852 -17.768   7.526  1.00 30.49           N  
ATOM    313  CA  VAL A  35     -10.428 -16.453   7.760  1.00 30.25           C  
ATOM    314  C   VAL A  35     -11.311 -16.083   6.556  1.00 32.64           C  
ATOM    315  O   VAL A  35     -10.917 -16.309   5.394  1.00 35.00           O  
ATOM    316  CB  VAL A  35      -9.329 -15.399   8.031  1.00 29.80           C  
ATOM    317  CG1 VAL A  35      -9.906 -14.000   8.153  1.00 29.33           C  
ATOM    318  CG2 VAL A  35      -8.509 -15.771   9.268  1.00 29.48           C  
ATOM    319  N   TYR A  36     -12.499 -15.533   6.837  1.00 28.86           N  
ATOM    320  CA  TYR A  36     -13.442 -15.067   5.803  1.00 27.92           C  
ATOM    321  C   TYR A  36     -13.787 -13.603   5.994  1.00 30.06           C  
ATOM    322  O   TYR A  36     -13.906 -13.110   7.141  1.00 31.43           O  
ATOM    323  CB  TYR A  36     -14.761 -15.828   5.892  1.00 26.98           C  
ATOM    324  CG  TYR A  36     -14.641 -17.323   5.781  1.00 28.76           C  
ATOM    325  CD1 TYR A  36     -14.875 -17.977   4.565  1.00 29.30           C  
ATOM    326  CD2 TYR A  36     -14.308 -18.091   6.885  1.00 27.83           C  
ATOM    327  CE1 TYR A  36     -14.767 -19.365   4.458  1.00 30.81           C  
ATOM    328  CE2 TYR A  36     -14.203 -19.481   6.794  1.00 31.78           C  
ATOM    329  CZ  TYR A  36     -14.435 -20.111   5.583  1.00 32.20           C  
ATOM    330  OH  TYR A  36     -14.337 -21.482   5.517  1.00 36.00           O  
ATOM    331  N   LYS A  37     -13.986 -12.907   4.888  1.00 28.14           N  
ATOM    332  CA  LYS A  37     -14.573 -11.581   4.930  1.00 30.80           C  
ATOM    333  C   LYS A  37     -16.098 -11.738   4.857  1.00 32.50           C  
ATOM    334  O   LYS A  37     -16.615 -12.401   3.953  1.00 36.53           O  
ATOM    335  CB  LYS A  37     -14.053 -10.762   3.763  1.00 31.89           C  
ATOM    336  CG  LYS A  37     -14.431  -9.289   3.754  1.00 32.90           C  
ATOM    337  CD  LYS A  37     -13.850  -8.646   2.491  1.00 30.84           C  
ATOM    338  CE  LYS A  37     -14.499  -7.286   2.282  1.00 34.68           C  
ATOM    339  NZ  LYS A  37     -13.958  -6.566   1.104  1.00 36.12           N1+
ATOM    340  N   ALA A  38     -16.828 -11.133   5.787  1.00 31.47           N  
ATOM    341  CA  ALA A  38     -18.232 -11.458   5.901  1.00 31.81           C  
ATOM    342  C   ALA A  38     -19.101 -10.250   6.152  1.00 33.93           C  
ATOM    343  O   ALA A  38     -18.678  -9.314   6.829  1.00 31.53           O  
ATOM    344  CB  ALA A  38     -18.422 -12.495   7.007  1.00 32.04           C  
ATOM    345  N   LYS A  39     -20.336 -10.307   5.636  1.00 34.78           N  
ATOM    346  CA  LYS A  39     -21.342  -9.279   5.884  1.00 36.47           C  
ATOM    347  C   LYS A  39     -22.488  -9.859   6.705  1.00 36.29           C  
ATOM    348  O   LYS A  39     -22.824 -11.033   6.573  1.00 31.32           O  
ATOM    349  CB  LYS A  39     -21.915  -8.758   4.554  1.00 41.77           C  
ATOM    350  CG  LYS A  39     -20.923  -8.094   3.593  1.00 45.01           C  
ATOM    351  CD  LYS A  39     -20.936  -6.574   3.697  1.00 49.56           C  
ATOM    352  CE  LYS A  39     -20.281  -5.973   2.459  1.00 54.32           C  
ATOM    353  NZ  LYS A  39     -20.712  -4.576   2.166  1.00 59.24           N1+
ATOM    354  N   ARG A  40     -23.103  -9.012   7.530  1.00 39.45           N  
ATOM    355  CA  ARG A  40     -24.339  -9.371   8.224  1.00 44.20           C  
ATOM    356  C   ARG A  40     -25.434  -9.686   7.208  1.00 45.53           C  
ATOM    357  O   ARG A  40     -25.722  -8.867   6.323  1.00 49.41           O  
ATOM    358  CB  ARG A  40     -24.808  -8.245   9.142  1.00 46.47           C  
ATOM    359  CG  ARG A  40     -23.984  -8.082  10.394  1.00 51.73           C  
ATOM    360  CD  ARG A  40     -24.543  -6.999  11.295  1.00 59.17           C  
ATOM    361  NE  ARG A  40     -25.806  -7.401  11.914  1.00 70.57           N  
ATOM    362  CZ  ARG A  40     -26.392  -6.766  12.932  1.00 73.42           C  
ATOM    363  NH1 ARG A  40     -27.547  -7.217  13.409  1.00 71.72           N1+
ATOM    364  NH2 ARG A  40     -25.833  -5.685  13.480  1.00 67.89           N  
ATOM    365  N   LYS A  41     -26.009 -10.881   7.320  1.00 42.87           N  
ATOM    366  CA  LYS A  41     -27.145 -11.277   6.492  1.00 46.62           C  
ATOM    367  C   LYS A  41     -28.366 -10.362   6.666  1.00 50.06           C  
ATOM    368  O   LYS A  41     -29.060 -10.076   5.694  1.00 56.39           O  
ATOM    369  CB  LYS A  41     -27.534 -12.727   6.760  1.00 43.42           C  
ATOM    370  CG  LYS A  41     -26.798 -13.694   5.865  1.00 44.41           C  
ATOM    371  CD  LYS A  41     -27.228 -15.127   6.120  1.00 42.44           C  
ATOM    372  CE  LYS A  41     -26.542 -16.029   5.121  1.00 43.60           C  
ATOM    373  NZ  LYS A  41     -27.017 -17.424   5.276  1.00 44.68           N1+
ATOM    374  N   ASP A  42     -28.610  -9.887   7.884  1.00 48.10           N  
ATOM    375  CA  ASP A  42     -29.815  -9.117   8.168  1.00 51.57           C  
ATOM    376  C   ASP A  42     -29.763  -7.646   7.720  1.00 55.62           C  
ATOM    377  O   ASP A  42     -30.694  -6.883   7.999  1.00 53.56           O  
ATOM    378  CB  ASP A  42     -30.181  -9.227   9.662  1.00 53.49           C  
ATOM    379  CG  ASP A  42     -29.122  -8.613  10.600  1.00 57.80           C  
ATOM    380  OD1 ASP A  42     -29.246  -8.842  11.823  1.00 55.00           O  
ATOM    381  OD2 ASP A  42     -28.179  -7.908  10.146  1.00 58.07           O1-
ATOM    382  N   GLY A  43     -28.669  -7.254   7.057  1.00 57.39           N  
ATOM    383  CA  GLY A  43     -28.467  -5.890   6.546  1.00 54.52           C  
ATOM    384  C   GLY A  43     -28.612  -4.738   7.536  1.00 57.73           C  
ATOM    385  O   GLY A  43     -28.784  -3.595   7.128  1.00 57.33           O  
ATOM    386  N   LYS A  44     -28.525  -5.027   8.832  1.00 61.80           N  
ATOM    387  CA  LYS A  44     -28.716  -4.010   9.877  1.00 65.22           C  
ATOM    388  C   LYS A  44     -27.556  -3.008   9.970  1.00 65.61           C  
ATOM    389  O   LYS A  44     -27.727  -1.885  10.451  1.00 64.62           O  
ATOM    390  CB  LYS A  44     -28.968  -4.676  11.232  1.00 67.35           C  
ATOM    391  CG  LYS A  44     -30.381  -5.207  11.438  1.00 71.20           C  
ATOM    392  CD  LYS A  44     -30.503  -5.869  12.812  1.00 71.98           C  
ATOM    393  CE  LYS A  44     -31.926  -5.859  13.360  1.00 75.34           C  
ATOM    394  NZ  LYS A  44     -32.777  -6.965  12.844  1.00 69.26           N1+
ATOM    395  N   ASP A  45     -26.369  -3.439   9.548  1.00 68.29           N  
ATOM    396  CA  ASP A  45     -25.267  -2.522   9.212  1.00 64.73           C  
ATOM    397  C   ASP A  45     -24.617  -3.010   7.923  1.00 61.51           C  
ATOM    398  O   ASP A  45     -24.982  -4.071   7.404  1.00 56.49           O  
ATOM    399  CB  ASP A  45     -24.241  -2.323  10.368  1.00 65.41           C  
ATOM    400  CG  ASP A  45     -23.429  -3.592  10.707  1.00 64.20           C  
ATOM    401  OD1 ASP A  45     -23.396  -3.975  11.899  1.00 61.53           O  
ATOM    402  OD2 ASP A  45     -22.811  -4.198   9.806  1.00 60.90           O1-
ATOM    403  N   ASP A  46     -23.663  -2.236   7.416  1.00 62.09           N  
ATOM    404  CA  ASP A  46     -23.018  -2.536   6.138  1.00 61.59           C  
ATOM    405  C   ASP A  46     -21.508  -2.884   6.296  1.00 57.96           C  
ATOM    406  O   ASP A  46     -20.831  -3.217   5.310  1.00 51.92           O  
ATOM    407  CB  ASP A  46     -23.248  -1.355   5.174  1.00 63.20           C  
ATOM    408  CG  ASP A  46     -22.951  -1.702   3.718  1.00 70.21           C  
ATOM    409  OD1 ASP A  46     -23.350  -2.791   3.233  1.00 70.85           O  
ATOM    410  OD2 ASP A  46     -22.309  -0.865   3.048  1.00 73.90           O1-
ATOM    411  N   LYS A  47     -21.010  -2.820   7.541  1.00 54.02           N  
ATOM    412  CA  LYS A  47     -19.611  -3.136   7.890  1.00 49.91           C  
ATOM    413  C   LYS A  47     -19.118  -4.474   7.335  1.00 46.28           C  
ATOM    414  O   LYS A  47     -19.912  -5.415   7.148  1.00 40.43           O  
ATOM    415  CB  LYS A  47     -19.443  -3.187   9.402  1.00 53.20           C  
ATOM    416  CG  LYS A  47     -19.492  -1.853  10.116  1.00 59.69           C  
ATOM    417  CD  LYS A  47     -19.224  -2.046  11.606  1.00 67.71           C  
ATOM    418  CE  LYS A  47     -20.019  -1.059  12.446  1.00 74.04           C  
ATOM    419  NZ  LYS A  47     -21.487  -1.235  12.236  1.00 82.40           N1+
ATOM    420  N   ASP A  48     -17.815  -4.556   7.054  1.00 42.59           N  
ATOM    421  CA  ASP A  48     -17.179  -5.860   6.802  1.00 39.41           C  
ATOM    422  C   ASP A  48     -16.711  -6.451   8.120  1.00 34.08           C  
ATOM    423  O   ASP A  48     -16.288  -5.735   9.001  1.00 33.98           O  
ATOM    424  CB  ASP A  48     -15.998  -5.722   5.870  1.00 42.58           C  
ATOM    425  CG  ASP A  48     -16.384  -5.165   4.522  1.00 46.94           C  
ATOM    426  OD1 ASP A  48     -15.860  -4.087   4.199  1.00 49.88           O  
ATOM    427  OD2 ASP A  48     -17.191  -5.801   3.791  1.00 47.44           O1-
ATOM    428  N   TYR A  49     -16.821  -7.758   8.259  1.00 31.45           N  
ATOM    429  CA  TYR A  49     -16.395  -8.449   9.446  1.00 29.97           C  
ATOM    430  C   TYR A  49     -15.444  -9.530   9.004  1.00 29.40           C  
ATOM    431  O   TYR A  49     -15.524  -9.998   7.865  1.00 29.89           O  
ATOM    432  CB  TYR A  49     -17.598  -9.089  10.161  1.00 31.79           C  
ATOM    433  CG  TYR A  49     -18.524  -8.086  10.819  1.00 35.74           C  
ATOM    434  CD1 TYR A  49     -19.565  -7.472  10.098  1.00 36.81           C  
ATOM    435  CD2 TYR A  49     -18.349  -7.734  12.156  1.00 36.36           C  
ATOM    436  CE1 TYR A  49     -20.412  -6.548  10.706  1.00 38.03           C  
ATOM    437  CE2 TYR A  49     -19.179  -6.822  12.772  1.00 38.15           C  
ATOM    438  CZ  TYR A  49     -20.212  -6.232  12.055  1.00 40.56           C  
ATOM    439  OH  TYR A  49     -21.028  -5.322  12.704  1.00 39.06           O  
ATOM    440  N   ALA A  50     -14.535  -9.920   9.892  1.00 26.44           N  
ATOM    441  CA  ALA A  50     -13.710 -11.099   9.661  1.00 25.82           C  
ATOM    442  C   ALA A  50     -14.236 -12.215  10.560  1.00 26.23           C  
ATOM    443  O   ALA A  50     -14.529 -11.991  11.756  1.00 25.50           O  
ATOM    444  CB  ALA A  50     -12.239 -10.807   9.990  1.00 24.84           C  
ATOM    445  N   LEU A  51     -14.327 -13.405   9.984  1.00 27.66           N  
ATOM    446  CA  LEU A  51     -14.721 -14.606  10.703  1.00 29.24           C  
ATOM    447  C   LEU A  51     -13.595 -15.591  10.650  1.00 29.83           C  
ATOM    448  O   LEU A  51     -13.129 -15.948   9.553  1.00 28.13           O  
ATOM    449  CB  LEU A  51     -15.959 -15.262  10.089  1.00 29.28           C  
ATOM    450  CG  LEU A  51     -17.323 -14.716  10.490  1.00 31.89           C  
ATOM    451  CD1 LEU A  51     -18.342 -15.325   9.527  1.00 31.77           C  
ATOM    452  CD2 LEU A  51     -17.635 -15.067  11.957  1.00 30.46           C  
ATOM    453  N   LYS A  52     -13.148 -16.021  11.828  1.00 28.77           N  
ATOM    454  CA  LYS A  52     -12.082 -16.996  11.910  1.00 29.06           C  
ATOM    455  C   LYS A  52     -12.625 -18.338  12.380  1.00 30.72           C  
ATOM    456  O   LYS A  52     -13.127 -18.474  13.511  1.00 30.24           O  
ATOM    457  CB  LYS A  52     -10.943 -16.483  12.808  1.00 29.45           C  
ATOM    458  CG  LYS A  52      -9.826 -17.498  13.072  1.00 32.55           C  
ATOM    459  CD  LYS A  52      -8.696 -16.871  13.888  1.00 35.78           C  
ATOM    460  CE  LYS A  52      -7.933 -17.886  14.725  1.00 38.31           C  
ATOM    461  NZ  LYS A  52      -6.711 -17.215  15.219  1.00 36.45           N1+
ATOM    462  N   GLN A  53     -12.553 -19.327  11.499  1.00 30.87           N  
ATOM    463  CA  GLN A  53     -12.923 -20.655  11.890  1.00 35.20           C  
ATOM    464  C   GLN A  53     -11.638 -21.295  12.359  1.00 36.78           C  
ATOM    465  O   GLN A  53     -10.692 -21.463  11.609  1.00 37.08           O  
ATOM    466  CB  GLN A  53     -13.578 -21.454  10.765  1.00 38.49           C  
ATOM    467  CG  GLN A  53     -14.009 -22.845  11.208  1.00 43.81           C  
ATOM    468  CD  GLN A  53     -14.462 -23.740  10.055  1.00 51.09           C  
ATOM    469  NE2 GLN A  53     -13.786 -23.647   8.910  1.00 50.51           N  
ATOM    470  OE1 GLN A  53     -15.417 -24.505  10.200  1.00 58.72           O  
ATOM    471  N   ILE A  54     -11.610 -21.619  13.637  1.00 39.24           N  
ATOM    472  CA  ILE A  54     -10.417 -22.134  14.249  1.00 41.70           C  
ATOM    473  C   ILE A  54     -10.105 -23.508  13.695  1.00 42.68           C  
ATOM    474  O   ILE A  54     -11.023 -24.297  13.431  1.00 41.78           O  
ATOM    475  CB  ILE A  54     -10.552 -22.089  15.773  1.00 42.48           C  
ATOM    476  CG1 ILE A  54     -10.449 -20.610  16.192  1.00 39.65           C  
ATOM    477  CG2 ILE A  54      -9.470 -22.923  16.440  1.00 41.49           C  
ATOM    478  CD1 ILE A  54     -10.863 -20.327  17.609  1.00 41.36           C  
ATOM    479  N   GLU A  55      -8.811 -23.753  13.476  1.00 45.36           N  
ATOM    480  CA  GLU A  55      -8.304 -25.067  13.058  1.00 52.60           C  
ATOM    481  C   GLU A  55      -8.655 -26.159  14.058  1.00 53.74           C  
ATOM    482  O   GLU A  55      -8.403 -26.013  15.255  1.00 56.27           O  
ATOM    483  CB  GLU A  55      -6.781 -25.002  12.891  1.00 59.25           C  
ATOM    484  CG  GLU A  55      -6.109 -26.260  12.335  1.00 65.75           C  
ATOM    485  CD  GLU A  55      -6.642 -26.697  10.978  1.00 70.39           C  
ATOM    486  OE1 GLU A  55      -6.821 -25.842  10.080  1.00 70.93           O  
ATOM    487  OE2 GLU A  55      -6.880 -27.913  10.812  1.00 76.57           O1-
ATOM    488  N   GLY A  56      -9.240 -27.244  13.564  1.00 53.78           N  
ATOM    489  CA  GLY A  56      -9.504 -28.413  14.393  1.00 54.45           C  
ATOM    490  C   GLY A  56     -10.931 -28.419  14.878  1.00 58.28           C  
ATOM    491  O   GLY A  56     -11.736 -27.577  14.456  1.00 65.23           O  
ATOM    492  N   THR A  57     -11.258 -29.381  15.740  1.00 54.03           N  
ATOM    493  CA  THR A  57     -12.560 -29.405  16.399  1.00 54.09           C  
ATOM    494  C   THR A  57     -12.403 -29.147  17.908  1.00 51.40           C  
ATOM    495  O   THR A  57     -11.305 -29.271  18.463  1.00 53.02           O  
ATOM    496  CB  THR A  57     -13.345 -30.722  16.167  1.00 57.82           C  
ATOM    497  CG2 THR A  57     -13.501 -31.051  14.674  1.00 58.63           C  
ATOM    498  OG1 THR A  57     -12.688 -31.802  16.835  1.00 61.59           O  
ATOM    499  N   GLY A  58     -13.500 -28.748  18.549  1.00 44.92           N  
ATOM    500  CA  GLY A  58     -13.569 -28.638  19.996  1.00 36.99           C  
ATOM    501  C   GLY A  58     -12.807 -27.463  20.564  1.00 36.63           C  
ATOM    502  O   GLY A  58     -12.410 -26.536  19.845  1.00 33.99           O  
ATOM    503  N   ILE A  59     -12.609 -27.496  21.873  1.00 33.96           N  
ATOM    504  CA  ILE A  59     -11.859 -26.454  22.533  1.00 33.98           C  
ATOM    505  C   ILE A  59     -10.440 -26.952  22.715  1.00 34.62           C  
ATOM    506  O   ILE A  59     -10.137 -27.595  23.720  1.00 34.94           O  
ATOM    507  CB  ILE A  59     -12.499 -26.079  23.889  1.00 34.90           C  
ATOM    508  CG1 ILE A  59     -14.001 -25.828  23.700  1.00 33.29           C  
ATOM    509  CG2 ILE A  59     -11.803 -24.870  24.530  1.00 34.32           C  
ATOM    510  CD1 ILE A  59     -14.318 -24.659  22.773  1.00 31.41           C  
ATOM    511  N   SER A  60      -9.587 -26.666  21.733  1.00 31.32           N  
ATOM    512  CA  SER A  60      -8.151 -26.925  21.861  1.00 31.06           C  
ATOM    513  C   SER A  60      -7.509 -25.834  22.687  1.00 32.14           C  
ATOM    514  O   SER A  60      -8.123 -24.775  22.969  1.00 29.94           O  
ATOM    515  CB  SER A  60      -7.490 -26.931  20.491  1.00 30.07           C  
ATOM    516  OG  SER A  60      -7.770 -25.703  19.818  1.00 32.60           O  
ATOM    517  N   MET A  61      -6.251 -26.082  23.044  1.00 34.58           N  
ATOM    518  CA  MET A  61      -5.410 -25.094  23.736  1.00 32.67           C  
ATOM    519  C   MET A  61      -5.350 -23.745  23.047  1.00 30.97           C  
ATOM    520  O   MET A  61      -5.441 -22.734  23.718  1.00 31.80           O  
ATOM    521  CB  MET A  61      -4.006 -25.649  23.954  1.00 32.22           C  
ATOM    522  CG  MET A  61      -3.991 -26.820  24.930  1.00 35.77           C  
ATOM    523  SD  MET A  61      -4.824 -26.451  26.509  1.00 37.85           S  
ATOM    524  CE  MET A  61      -3.757 -25.159  27.121  1.00 34.86           C  
ATOM    525  N   SER A  62      -5.221 -23.714  21.721  1.00 30.47           N  
ATOM    526  CA  SER A  62      -5.218 -22.435  20.987  1.00 32.99           C  
ATOM    527  C   SER A  62      -6.541 -21.690  21.046  1.00 31.77           C  
ATOM    528  O   SER A  62      -6.545 -20.477  21.231  1.00 34.16           O  
ATOM    529  CB  SER A  62      -4.894 -22.633  19.497  1.00 36.36           C  
ATOM    530  OG  SER A  62      -3.762 -23.444  19.340  1.00 41.76           O  
ATOM    531  N   ALA A  63      -7.648 -22.411  20.809  1.00 32.11           N  
ATOM    532  CA  ALA A  63      -9.005 -21.841  20.861  1.00 29.72           C  
ATOM    533  C   ALA A  63      -9.215 -21.301  22.274  1.00 28.75           C  
ATOM    534  O   ALA A  63      -9.600 -20.152  22.472  1.00 26.50           O  
ATOM    535  CB  ALA A  63     -10.047 -22.922  20.558  1.00 28.15           C  
ATOM    536  N   CYS A  64      -8.864 -22.134  23.250  1.00 28.62           N  
ATOM    537  CA  CYS A  64      -9.011 -21.786  24.637  1.00 29.98           C  
ATOM    538  C   CYS A  64      -8.258 -20.503  25.000  1.00 29.41           C  
ATOM    539  O   CYS A  64      -8.856 -19.561  25.535  1.00 28.33           O  
ATOM    540  CB  CYS A  64      -8.597 -22.975  25.516  1.00 34.13           C  
ATOM    541  SG  CYS A  64      -8.920 -22.641  27.245  1.00 39.18           S  
ATOM    542  N   ARG A  65      -6.975 -20.427  24.663  1.00 27.93           N  
ATOM    543  CA  ARG A  65      -6.208 -19.188  24.891  1.00 29.93           C  
ATOM    544  C   ARG A  65      -6.780 -17.995  24.189  1.00 30.29           C  
ATOM    545  O   ARG A  65      -6.787 -16.893  24.732  1.00 29.19           O  
ATOM    546  CB  ARG A  65      -4.806 -19.291  24.326  1.00 32.70           C  
ATOM    547  CG  ARG A  65      -3.858 -20.071  25.167  1.00 36.31           C  
ATOM    548  CD  ARG A  65      -2.705 -20.502  24.282  1.00 38.12           C  
ATOM    549  NE  ARG A  65      -2.005 -21.576  24.958  1.00 40.15           N  
ATOM    550  CZ  ARG A  65      -1.348 -22.534  24.338  1.00 40.99           C  
ATOM    551  NH1 ARG A  65      -0.752 -23.470  25.066  1.00 42.65           N1+
ATOM    552  NH2 ARG A  65      -1.308 -22.553  23.005  1.00 39.83           N  
ATOM    553  N   GLU A  66      -7.179 -18.171  22.935  1.00 30.11           N  
ATOM    554  CA  GLU A  66      -7.518 -16.974  22.180  1.00 30.46           C  
ATOM    555  C   GLU A  66      -8.849 -16.425  22.729  1.00 27.67           C  
ATOM    556  O   GLU A  66      -8.993 -15.222  22.912  1.00 27.67           O  
ATOM    557  CB  GLU A  66      -7.545 -17.251  20.670  1.00 30.35           C  
ATOM    558  CG  GLU A  66      -7.794 -16.001  19.856  1.00 32.63           C  
ATOM    559  CD  GLU A  66      -7.198 -16.037  18.457  1.00 34.02           C  
ATOM    560  OE1 GLU A  66      -7.253 -17.096  17.806  1.00 33.60           O  
ATOM    561  OE2 GLU A  66      -6.689 -14.982  18.012  1.00 35.85           O1-
ATOM    562  N   ILE A  67      -9.790 -17.318  23.043  1.00 26.90           N  
ATOM    563  CA  ILE A  67     -11.061 -16.897  23.641  1.00 26.07           C  
ATOM    564  C   ILE A  67     -10.809 -16.290  25.023  1.00 25.00           C  
ATOM    565  O   ILE A  67     -11.249 -15.193  25.294  1.00 28.98           O  
ATOM    566  CB  ILE A  67     -12.073 -18.076  23.753  1.00 26.71           C  
ATOM    567  CG1 ILE A  67     -12.522 -18.548  22.357  1.00 25.46           C  
ATOM    568  CG2 ILE A  67     -13.269 -17.674  24.645  1.00 24.77           C  
ATOM    569  CD1 ILE A  67     -13.134 -19.941  22.334  1.00 28.24           C  
ATOM    570  N   ALA A  68     -10.064 -16.983  25.873  1.00 23.65           N  
ATOM    571  CA  ALA A  68      -9.898 -16.566  27.255  1.00 24.93           C  
ATOM    572  C   ALA A  68      -9.261 -15.202  27.337  1.00 24.44           C  
ATOM    573  O   ALA A  68      -9.695 -14.344  28.111  1.00 23.17           O  
ATOM    574  CB  ALA A  68      -9.079 -17.603  28.058  1.00 23.27           C  
ATOM    575  N   LEU A  69      -8.241 -14.973  26.522  1.00 25.05           N  
ATOM    576  CA  LEU A  69      -7.526 -13.685  26.622  1.00 25.20           C  
ATOM    577  C   LEU A  69      -8.233 -12.533  25.952  1.00 25.75           C  
ATOM    578  O   LEU A  69      -8.317 -11.420  26.551  1.00 24.52           O  
ATOM    579  CB  LEU A  69      -6.080 -13.785  26.120  1.00 24.43           C  
ATOM    580  CG  LEU A  69      -5.303 -14.876  26.843  1.00 25.79           C  
ATOM    581  CD1 LEU A  69      -3.948 -15.105  26.163  1.00 25.92           C  
ATOM    582  CD2 LEU A  69      -5.146 -14.517  28.333  1.00 27.15           C  
ATOM    583  N   LEU A  70      -8.727 -12.759  24.724  1.00 24.67           N  
ATOM    584  CA  LEU A  70      -9.405 -11.653  23.989  1.00 26.35           C  
ATOM    585  C   LEU A  70     -10.721 -11.241  24.647  1.00 26.14           C  
ATOM    586  O   LEU A  70     -11.194 -10.128  24.488  1.00 26.67           O  
ATOM    587  CB  LEU A  70      -9.630 -12.005  22.524  1.00 26.72           C  
ATOM    588  CG  LEU A  70      -8.345 -12.138  21.686  1.00 28.61           C  
ATOM    589  CD1 LEU A  70      -8.671 -12.471  20.247  1.00 27.23           C  
ATOM    590  CD2 LEU A  70      -7.512 -10.877  21.750  1.00 28.87           C  
ATOM    591  N   ARG A  71     -11.310 -12.173  25.377  1.00 26.71           N  
ATOM    592  CA  ARG A  71     -12.466 -11.905  26.196  1.00 29.22           C  
ATOM    593  C   ARG A  71     -12.206 -10.772  27.216  1.00 28.80           C  
ATOM    594  O   ARG A  71     -13.099 -10.020  27.530  1.00 29.07           O  
ATOM    595  CB  ARG A  71     -12.832 -13.229  26.888  1.00 32.88           C  
ATOM    596  CG  ARG A  71     -14.257 -13.366  27.364  1.00 36.68           C  
ATOM    597  CD  ARG A  71     -15.283 -12.924  26.332  1.00 35.18           C  
ATOM    598  NE  ARG A  71     -16.580 -12.772  26.985  1.00 35.00           N  
ATOM    599  CZ  ARG A  71     -16.970 -11.688  27.643  1.00 39.37           C  
ATOM    600  NH1 ARG A  71     -18.180 -11.656  28.213  1.00 40.90           N1+
ATOM    601  NH2 ARG A  71     -16.170 -10.632  27.731  1.00 38.08           N  
ATOM    602  N   GLU A  72     -10.954 -10.635  27.669  1.00 28.80           N  
ATOM    603  CA  GLU A  72     -10.553  -9.702  28.720  1.00 27.58           C  
ATOM    604  C   GLU A  72      -9.906  -8.457  28.164  1.00 27.49           C  
ATOM    605  O   GLU A  72     -10.017  -7.372  28.729  1.00 29.76           O  
ATOM    606  CB  GLU A  72      -9.538 -10.375  29.660  1.00 24.38           C  
ATOM    607  CG  GLU A  72     -10.022 -11.704  30.259  1.00 25.92           C  
ATOM    608  CD  GLU A  72     -11.320 -11.600  31.081  1.00 27.65           C  
ATOM    609  OE1 GLU A  72     -11.503 -10.611  31.826  1.00 27.63           O  
ATOM    610  OE2 GLU A  72     -12.168 -12.530  31.010  1.00 30.01           O1-
ATOM    611  N   LEU A  73      -9.192  -8.597  27.067  1.00 27.86           N  
ATOM    612  CA  LEU A  73      -8.350  -7.496  26.614  1.00 28.30           C  
ATOM    613  C   LEU A  73      -9.140  -6.416  25.873  1.00 28.25           C  
ATOM    614  O   LEU A  73     -10.043  -6.718  25.111  1.00 28.83           O  
ATOM    615  CB  LEU A  73      -7.234  -8.033  25.735  1.00 27.41           C  
ATOM    616  CG  LEU A  73      -6.285  -9.020  26.424  1.00 29.62           C  
ATOM    617  CD1 LEU A  73      -5.579  -9.882  25.381  1.00 29.66           C  
ATOM    618  CD2 LEU A  73      -5.273  -8.337  27.342  1.00 27.01           C  
ATOM    619  N   LYS A  74      -8.818  -5.160  26.127  1.00 28.03           N  
ATOM    620  CA  LYS A  74      -9.400  -4.078  25.364  1.00 29.08           C  
ATOM    621  C   LYS A  74      -8.387  -2.949  25.198  1.00 27.28           C  
ATOM    622  O   LYS A  74      -8.031  -2.249  26.154  1.00 25.76           O  
ATOM    623  CB  LYS A  74     -10.715  -3.589  26.000  1.00 33.99           C  
ATOM    624  CG  LYS A  74     -10.834  -3.860  27.502  1.00 42.40           C  
ATOM    625  CD  LYS A  74     -12.227  -3.520  28.065  1.00 49.25           C  
ATOM    626  CE  LYS A  74     -12.559  -4.304  29.335  1.00 49.03           C  
ATOM    627  NZ  LYS A  74     -12.831  -5.741  29.031  1.00 48.69           N1+
ATOM    628  N   HIS A  75      -7.908  -2.796  23.967  1.00 25.38           N  
ATOM    629  CA  HIS A  75      -6.934  -1.776  23.648  1.00 24.55           C  
ATOM    630  C   HIS A  75      -7.080  -1.480  22.190  1.00 23.86           C  
ATOM    631  O   HIS A  75      -7.311  -2.382  21.410  1.00 24.11           O  
ATOM    632  CB  HIS A  75      -5.510  -2.283  23.938  1.00 23.80           C  
ATOM    633  CG  HIS A  75      -4.476  -1.215  23.809  1.00 24.79           C  
ATOM    634  CD2 HIS A  75      -4.032  -0.252  24.734  1.00 23.37           C  
ATOM    635  ND1 HIS A  75      -3.809  -0.977  22.644  1.00 24.50           N  
ATOM    636  CE1 HIS A  75      -2.965   0.065  22.836  1.00 24.32           C  
ATOM    637  NE2 HIS A  75      -3.121   0.511  24.114  1.00 24.35           N  
ATOM    638  N   PRO A  76      -6.938  -0.206  21.799  1.00 25.70           N  
ATOM    639  CA  PRO A  76      -7.101   0.152  20.389  1.00 24.66           C  
ATOM    640  C   PRO A  76      -6.185  -0.644  19.470  1.00 28.20           C  
ATOM    641  O   PRO A  76      -6.495  -0.801  18.285  1.00 27.66           O  
ATOM    642  CB  PRO A  76      -6.704   1.636  20.370  1.00 27.14           C  
ATOM    643  CG  PRO A  76      -7.067   2.135  21.762  1.00 25.62           C  
ATOM    644  CD  PRO A  76      -6.682   0.984  22.658  1.00 23.79           C  
ATOM    645  N   ASN A  77      -5.066  -1.146  20.000  1.00 27.87           N  
ATOM    646  CA  ASN A  77      -4.071  -1.853  19.160  1.00 27.24           C  
ATOM    647  C   ASN A  77      -4.071  -3.372  19.265  1.00 26.24           C  
ATOM    648  O   ASN A  77      -3.154  -4.024  18.756  1.00 28.16           O  
ATOM    649  CB  ASN A  77      -2.640  -1.297  19.340  1.00 26.44           C  
ATOM    650  CG  ASN A  77      -2.509   0.138  18.869  1.00 25.54           C  
ATOM    651  ND2 ASN A  77      -2.852   0.400  17.602  1.00 24.53           N  
ATOM    652  OD1 ASN A  77      -2.118   1.005  19.640  1.00 24.95           O  
ATOM    653  N   VAL A  78      -5.108  -3.935  19.890  1.00 24.87           N  
ATOM    654  CA  VAL A  78      -5.264  -5.372  19.981  1.00 23.92           C  
ATOM    655  C   VAL A  78      -6.619  -5.701  19.349  1.00 26.78           C  
ATOM    656  O   VAL A  78      -7.634  -5.067  19.666  1.00 27.45           O  
ATOM    657  CB  VAL A  78      -5.196  -5.825  21.460  1.00 24.24           C  
ATOM    658  CG1 VAL A  78      -5.500  -7.313  21.616  1.00 20.83           C  
ATOM    659  CG2 VAL A  78      -3.841  -5.441  22.082  1.00 22.46           C  
ATOM    660  N   ILE A  79      -6.628  -6.655  18.424  1.00 26.10           N  
ATOM    661  CA  ILE A  79      -7.855  -7.074  17.729  1.00 26.63           C  
ATOM    662  C   ILE A  79      -8.964  -7.344  18.779  1.00 27.31           C  
ATOM    663  O   ILE A  79      -8.672  -7.994  19.798  1.00 25.74           O  
ATOM    664  CB  ILE A  79      -7.516  -8.306  16.828  1.00 25.56           C  
ATOM    665  CG1 ILE A  79      -8.566  -8.555  15.739  1.00 25.57           C  
ATOM    666  CG2 ILE A  79      -7.274  -9.564  17.655  1.00 25.48           C  
ATOM    667  CD1 ILE A  79      -8.835  -7.366  14.855  1.00 28.01           C  
ATOM    668  N   SER A  80     -10.184  -6.797  18.592  1.00 25.80           N  
ATOM    669  CA  SER A  80     -11.296  -7.042  19.565  1.00 26.79           C  
ATOM    670  C   SER A  80     -12.110  -8.233  19.154  1.00 26.74           C  
ATOM    671  O   SER A  80     -12.573  -8.303  18.013  1.00 28.05           O  
ATOM    672  CB  SER A  80     -12.277  -5.866  19.758  1.00 26.05           C  
ATOM    673  OG  SER A  80     -11.615  -4.626  19.714  1.00 32.11           O  
ATOM    674  N   LEU A  81     -12.295  -9.149  20.105  1.00 25.41           N  
ATOM    675  CA  LEU A  81     -13.184 -10.274  19.955  1.00 26.43           C  
ATOM    676  C   LEU A  81     -14.641  -9.792  20.066  1.00 29.39           C  
ATOM    677  O   LEU A  81     -15.081  -9.442  21.148  1.00 27.60           O  
ATOM    678  CB  LEU A  81     -12.883 -11.320  21.026  1.00 23.11           C  
ATOM    679  CG  LEU A  81     -13.737 -12.587  20.919  1.00 23.85           C  
ATOM    680  CD1 LEU A  81     -13.776 -13.198  19.508  1.00 20.62           C  
ATOM    681  CD2 LEU A  81     -13.276 -13.616  21.951  1.00 22.24           C  
ATOM    682  N   GLN A  82     -15.361  -9.731  18.938  1.00 30.21           N  
ATOM    683  CA  GLN A  82     -16.754  -9.243  18.950  1.00 31.83           C  
ATOM    684  C   GLN A  82     -17.702 -10.308  19.435  1.00 29.10           C  
ATOM    685  O   GLN A  82     -18.651 -10.011  20.150  1.00 28.31           O  
ATOM    686  CB  GLN A  82     -17.227  -8.809  17.565  1.00 34.04           C  
ATOM    687  CG  GLN A  82     -16.308  -7.832  16.884  1.00 40.25           C  
ATOM    688  CD  GLN A  82     -16.592  -6.419  17.270  1.00 45.21           C  
ATOM    689  NE2 GLN A  82     -17.341  -5.724  16.411  1.00 60.06           N  
ATOM    690  OE1 GLN A  82     -16.132  -5.930  18.298  1.00 42.44           O  
ATOM    691  N   LYS A  83     -17.457 -11.551  19.027  1.00 27.45           N  
ATOM    692  CA  LYS A  83     -18.392 -12.596  19.320  1.00 29.44           C  
ATOM    693  C   LYS A  83     -17.736 -13.940  19.090  1.00 29.04           C  
ATOM    694  O   LYS A  83     -16.807 -14.052  18.271  1.00 27.89           O  
ATOM    695  CB  LYS A  83     -19.644 -12.408  18.438  1.00 32.61           C  
ATOM    696  CG  LYS A  83     -20.908 -13.090  18.929  1.00 38.10           C  
ATOM    697  CD  LYS A  83     -22.121 -12.522  18.185  1.00 47.30           C  
ATOM    698  CE  LYS A  83     -23.397 -13.312  18.452  1.00 50.75           C  
ATOM    699  NZ  LYS A  83     -24.043 -12.917  19.737  1.00 56.42           N1+
ATOM    700  N   VAL A  84     -18.207 -14.951  19.833  1.00 26.91           N  
ATOM    701  CA  VAL A  84     -17.788 -16.337  19.651  1.00 25.33           C  
ATOM    702  C   VAL A  84     -19.012 -17.175  19.267  1.00 27.45           C  
ATOM    703  O   VAL A  84     -20.054 -17.074  19.922  1.00 27.36           O  
ATOM    704  CB  VAL A  84     -17.197 -16.923  20.968  1.00 24.17           C  
ATOM    705  CG1 VAL A  84     -16.849 -18.389  20.787  1.00 21.11           C  
ATOM    706  CG2 VAL A  84     -15.978 -16.138  21.412  1.00 23.56           C  
ATOM    707  N   PHE A  85     -18.904 -17.986  18.216  1.00 27.88           N  
ATOM    708  CA  PHE A  85     -19.967 -18.924  17.870  1.00 29.08           C  
ATOM    709  C   PHE A  85     -19.453 -20.320  18.013  1.00 29.69           C  
ATOM    710  O   PHE A  85     -18.427 -20.680  17.440  1.00 28.57           O  
ATOM    711  CB  PHE A  85     -20.383 -18.787  16.424  1.00 29.20           C  
ATOM    712  CG  PHE A  85     -20.938 -17.463  16.085  1.00 31.87           C  
ATOM    713  CD1 PHE A  85     -22.271 -17.189  16.319  1.00 31.75           C  
ATOM    714  CD2 PHE A  85     -20.131 -16.488  15.478  1.00 32.61           C  
ATOM    715  CE1 PHE A  85     -22.798 -15.957  15.977  1.00 33.33           C  
ATOM    716  CE2 PHE A  85     -20.649 -15.254  15.125  1.00 31.82           C  
ATOM    717  CZ  PHE A  85     -21.985 -14.989  15.378  1.00 35.33           C  
ATOM    718  N   LEU A  86     -20.193 -21.122  18.749  1.00 30.94           N  
ATOM    719  CA  LEU A  86     -19.846 -22.501  18.904  1.00 32.67           C  
ATOM    720  C   LEU A  86     -20.866 -23.299  18.109  1.00 33.78           C  
ATOM    721  O   LEU A  86     -22.064 -23.203  18.367  1.00 34.16           O  
ATOM    722  CB  LEU A  86     -19.856 -22.884  20.383  1.00 34.21           C  
ATOM    723  CG  LEU A  86     -18.832 -22.164  21.264  1.00 34.58           C  
ATOM    724  CD1 LEU A  86     -19.040 -22.528  22.721  1.00 33.90           C  
ATOM    725  CD2 LEU A  86     -17.430 -22.527  20.827  1.00 34.41           C  
ATOM    726  N   SER A  87     -20.372 -24.063  17.139  1.00 33.65           N  
ATOM    727  CA  SER A  87     -21.205 -24.874  16.268  1.00 35.72           C  
ATOM    728  C   SER A  87     -21.244 -26.315  16.795  1.00 34.29           C  
ATOM    729  O   SER A  87     -20.263 -27.048  16.668  1.00 35.45           O  
ATOM    730  CB  SER A  87     -20.602 -24.854  14.864  1.00 35.18           C  
ATOM    731  OG  SER A  87     -21.575 -25.157  13.916  1.00 36.74           O  
ATOM    732  N   HIS A  88     -22.367 -26.714  17.383  1.00 37.47           N  
ATOM    733  CA  HIS A  88     -22.469 -27.986  18.144  1.00 42.46           C  
ATOM    734  C   HIS A  88     -22.413 -29.247  17.337  1.00 45.71           C  
ATOM    735  O   HIS A  88     -21.690 -30.182  17.713  1.00 47.21           O  
ATOM    736  CB  HIS A  88     -23.696 -27.981  19.050  1.00 41.43           C  
ATOM    737  CG  HIS A  88     -23.586 -26.993  20.167  1.00 43.71           C  
ATOM    738  CD2 HIS A  88     -23.752 -25.618  20.183  1.00 44.31           C  
ATOM    739  ND1 HIS A  88     -23.185 -27.339  21.392  1.00 44.20           N  
ATOM    740  CE1 HIS A  88     -23.136 -26.246  22.168  1.00 44.44           C  
ATOM    741  NE2 HIS A  88     -23.495 -25.198  21.430  1.00 43.17           N  
ATOM    742  N   ALA A  89     -23.173 -29.282  16.237  1.00 46.17           N  
ATOM    743  CA  ALA A  89     -23.151 -30.380  15.257  1.00 46.77           C  
ATOM    744  C   ALA A  89     -21.745 -30.843  14.834  1.00 50.86           C  
ATOM    745  O   ALA A  89     -21.469 -32.041  14.834  1.00 58.49           O  
ATOM    746  CB  ALA A  89     -23.965 -29.987  14.032  1.00 47.62           C  
ATOM    747  N   ASP A  90     -20.856 -29.910  14.483  1.00 51.54           N  
ATOM    748  CA  ASP A  90     -19.516 -30.258  13.973  1.00 48.34           C  
ATOM    749  C   ASP A  90     -18.379 -29.832  14.899  1.00 49.35           C  
ATOM    750  O   ASP A  90     -17.197 -30.079  14.610  1.00 50.17           O  
ATOM    751  CB  ASP A  90     -19.306 -29.657  12.576  1.00 53.25           C  
ATOM    752  CG  ASP A  90     -19.588 -28.154  12.525  1.00 59.72           C  
ATOM    753  OD1 ASP A  90     -19.815 -27.513  13.577  1.00 63.27           O  
ATOM    754  OD2 ASP A  90     -19.589 -27.600  11.414  1.00 62.28           O1-
ATOM    755  N   ARG A  91     -18.740 -29.177  16.003  1.00 46.15           N  
ATOM    756  CA  ARG A  91     -17.788 -28.782  17.058  1.00 43.81           C  
ATOM    757  C   ARG A  91     -16.742 -27.801  16.548  1.00 39.21           C  
ATOM    758  O   ARG A  91     -15.570 -27.881  16.881  1.00 38.44           O  
ATOM    759  CB  ARG A  91     -17.144 -30.012  17.722  1.00 43.62           C  
ATOM    760  CG  ARG A  91     -18.157 -30.981  18.342  1.00 47.08           C  
ATOM    761  CD  ARG A  91     -17.528 -31.890  19.390  1.00 48.13           C  
ATOM    762  NE  ARG A  91     -17.345 -31.156  20.641  1.00 52.80           N  
ATOM    763  CZ  ARG A  91     -16.189 -31.031  21.289  1.00 53.79           C  
ATOM    764  NH1 ARG A  91     -16.137 -30.328  22.435  1.00 56.70           N1+
ATOM    765  NH2 ARG A  91     -15.095 -31.630  20.819  1.00 55.01           N  
ATOM    766  N   LYS A  92     -17.180 -26.879  15.711  1.00 38.55           N  
ATOM    767  CA  LYS A  92     -16.304 -25.834  15.207  1.00 36.97           C  
ATOM    768  C   LYS A  92     -16.508 -24.571  16.042  1.00 34.19           C  
ATOM    769  O   LYS A  92     -17.599 -24.301  16.524  1.00 33.45           O  
ATOM    770  CB  LYS A  92     -16.550 -25.568  13.713  1.00 40.20           C  
ATOM    771  CG  LYS A  92     -16.095 -26.689  12.772  1.00 42.66           C  
ATOM    772  CD  LYS A  92     -14.631 -27.052  13.001  1.00 49.69           C  
ATOM    773  CE  LYS A  92     -14.055 -27.917  11.884  1.00 52.99           C  
ATOM    774  NZ  LYS A  92     -12.578 -27.731  11.745  1.00 55.00           N1+
ATOM    775  N   VAL A  93     -15.432 -23.824  16.221  1.00 33.64           N  
ATOM    776  CA  VAL A  93     -15.446 -22.594  16.975  1.00 30.38           C  
ATOM    777  C   VAL A  93     -15.178 -21.487  15.967  1.00 32.33           C  
ATOM    778  O   VAL A  93     -14.271 -21.615  15.138  1.00 31.15           O  
ATOM    779  CB  VAL A  93     -14.301 -22.583  17.985  1.00 29.18           C  
ATOM    780  CG1 VAL A  93     -14.287 -21.280  18.784  1.00 29.85           C  
ATOM    781  CG2 VAL A  93     -14.371 -23.807  18.878  1.00 28.19           C  
ATOM    782  N   TRP A  94     -15.977 -20.425  16.035  1.00 29.49           N  
ATOM    783  CA  TRP A  94     -15.844 -19.297  15.149  1.00 28.79           C  
ATOM    784  C   TRP A  94     -15.690 -18.035  15.952  1.00 27.56           C  
ATOM    785  O   TRP A  94     -16.431 -17.836  16.917  1.00 25.95           O  
ATOM    786  CB  TRP A  94     -17.081 -19.158  14.282  1.00 27.53           C  
ATOM    787  CG  TRP A  94     -17.329 -20.260  13.288  1.00 29.39           C  
ATOM    788  CD1 TRP A  94     -17.875 -21.524  13.529  1.00 32.40           C  
ATOM    789  CD2 TRP A  94     -17.118 -20.206  11.842  1.00 28.31           C  
ATOM    790  CE2 TRP A  94     -17.562 -21.489  11.313  1.00 30.13           C  
ATOM    791  CE3 TRP A  94     -16.638 -19.248  10.964  1.00 28.88           C  
ATOM    792  NE1 TRP A  94     -17.999 -22.231  12.366  1.00 31.95           N  
ATOM    793  CZ2 TRP A  94     -17.505 -21.785   9.960  1.00 29.77           C  
ATOM    794  CZ3 TRP A  94     -16.571 -19.567   9.599  1.00 29.39           C  
ATOM    795  CH2 TRP A  94     -16.996 -20.806   9.116  1.00 28.67           C  
ATOM    796  N   LEU A  95     -14.738 -17.188  15.551  1.00 24.82           N  
ATOM    797  CA  LEU A  95     -14.536 -15.892  16.160  1.00 26.03           C  
ATOM    798  C   LEU A  95     -14.827 -14.779  15.162  1.00 26.32           C  
ATOM    799  O   LEU A  95     -14.500 -14.879  13.959  1.00 26.30           O  
ATOM    800  CB  LEU A  95     -13.107 -15.743  16.701  1.00 27.11           C  
ATOM    801  CG  LEU A  95     -12.534 -16.968  17.453  1.00 29.78           C  
ATOM    802  CD1 LEU A  95     -11.099 -16.665  17.891  1.00 26.75           C  
ATOM    803  CD2 LEU A  95     -13.403 -17.399  18.630  1.00 24.05           C  
ATOM    804  N   LEU A  96     -15.425 -13.712  15.682  1.00 24.99           N  
ATOM    805  CA  LEU A  96     -15.859 -12.595  14.897  1.00 24.76           C  
ATOM    806  C   LEU A  96     -15.059 -11.369  15.265  1.00 24.83           C  
ATOM    807  O   LEU A  96     -14.961 -10.999  16.431  1.00 26.55           O  
ATOM    808  CB  LEU A  96     -17.377 -12.332  15.117  1.00 25.24           C  
ATOM    809  CG  LEU A  96     -17.979 -11.180  14.277  1.00 24.93           C  
ATOM    810  CD1 LEU A  96     -18.068 -11.566  12.808  1.00 23.52           C  
ATOM    811  CD2 LEU A  96     -19.341 -10.738  14.797  1.00 26.07           C  
ATOM    812  N   PHE A  97     -14.504 -10.721  14.251  1.00 25.48           N  
ATOM    813  CA  PHE A  97     -13.797  -9.469  14.442  1.00 25.45           C  
ATOM    814  C   PHE A  97     -14.238  -8.478  13.384  1.00 26.76           C  
ATOM    815  O   PHE A  97     -14.786  -8.868  12.348  1.00 28.31           O  
ATOM    816  CB  PHE A  97     -12.281  -9.661  14.282  1.00 24.73           C  
ATOM    817  CG  PHE A  97     -11.709 -10.875  14.996  1.00 23.02           C  
ATOM    818  CD1 PHE A  97     -11.290 -10.782  16.317  1.00 22.74           C  
ATOM    819  CD2 PHE A  97     -11.537 -12.089  14.325  1.00 21.87           C  
ATOM    820  CE1 PHE A  97     -10.722 -11.875  16.970  1.00 22.11           C  
ATOM    821  CE2 PHE A  97     -10.974 -13.190  14.968  1.00 22.71           C  
ATOM    822  CZ  PHE A  97     -10.556 -13.077  16.300  1.00 23.28           C  
ATOM    823  N   ASP A  98     -13.983  -7.205  13.651  1.00 28.31           N  
ATOM    824  CA  ASP A  98     -14.048  -6.160  12.650  1.00 31.30           C  
ATOM    825  C   ASP A  98     -12.949  -6.448  11.614  1.00 32.60           C  
ATOM    826  O   ASP A  98     -11.832  -6.839  11.957  1.00 31.05           O  
ATOM    827  CB  ASP A  98     -13.799  -4.783  13.277  1.00 32.87           C  
ATOM    828  CG  ASP A  98     -14.982  -4.268  14.041  1.00 38.91           C  
ATOM    829  OD1 ASP A  98     -16.098  -4.801  13.856  1.00 41.55           O  
ATOM    830  OD2 ASP A  98     -14.810  -3.319  14.840  1.00 42.68           O1-
ATOM    831  N   TYR A  99     -13.279  -6.239  10.350  1.00 30.88           N  
ATOM    832  CA  TYR A  99     -12.409  -6.638   9.281  1.00 29.39           C  
ATOM    833  C   TYR A  99     -11.252  -5.657   9.117  1.00 28.03           C  
ATOM    834  O   TYR A  99     -11.453  -4.457   9.036  1.00 25.84           O  
ATOM    835  CB  TYR A  99     -13.209  -6.721   7.993  1.00 28.75           C  
ATOM    836  CG  TYR A  99     -12.412  -7.215   6.835  1.00 26.87           C  
ATOM    837  CD1 TYR A  99     -12.030  -8.540   6.765  1.00 25.53           C  
ATOM    838  CD2 TYR A  99     -12.022  -6.346   5.819  1.00 27.28           C  
ATOM    839  CE1 TYR A  99     -11.292  -8.997   5.716  1.00 27.47           C  
ATOM    840  CE2 TYR A  99     -11.265  -6.793   4.753  1.00 27.23           C  
ATOM    841  CZ  TYR A  99     -10.922  -8.118   4.722  1.00 28.18           C  
ATOM    842  OH  TYR A  99     -10.228  -8.596   3.672  1.00 34.88           O  
ATOM    843  N   ALA A 100     -10.039  -6.196   9.086  1.00 29.54           N  
ATOM    844  CA  ALA A 100      -8.836  -5.403   8.802  1.00 30.19           C  
ATOM    845  C   ALA A 100      -8.386  -5.691   7.359  1.00 28.47           C  
ATOM    846  O   ALA A 100      -7.905  -6.784   7.054  1.00 29.19           O  
ATOM    847  CB  ALA A 100      -7.723  -5.729   9.800  1.00 25.06           C  
ATOM    848  N   GLU A 101      -8.559  -4.711   6.477  1.00 29.36           N  
ATOM    849  CA  GLU A 101      -8.161  -4.846   5.059  1.00 28.91           C  
ATOM    850  C   GLU A 101      -6.675  -5.189   4.876  1.00 28.65           C  
ATOM    851  O   GLU A 101      -6.292  -5.958   3.982  1.00 26.91           O  
ATOM    852  CB  GLU A 101      -8.487  -3.554   4.297  1.00 30.70           C  
ATOM    853  CG  GLU A 101      -8.463  -3.732   2.787  1.00 34.00           C  
ATOM    854  CD  GLU A 101      -9.641  -4.566   2.317  1.00 37.01           C  
ATOM    855  OE1 GLU A 101      -9.434  -5.748   1.899  1.00 39.29           O  
ATOM    856  OE2 GLU A 101     -10.775  -4.043   2.420  1.00 37.25           O1-
ATOM    857  N   HIS A 102      -5.839  -4.657   5.761  1.00 29.04           N  
ATOM    858  CA  HIS A 102      -4.396  -4.771   5.588  1.00 28.13           C  
ATOM    859  C   HIS A 102      -3.635  -5.501   6.654  1.00 28.60           C  
ATOM    860  O   HIS A 102      -4.146  -5.763   7.743  1.00 26.07           O  
ATOM    861  CB  HIS A 102      -3.860  -3.370   5.426  1.00 27.21           C  
ATOM    862  CG  HIS A 102      -4.491  -2.654   4.295  1.00 27.31           C  
ATOM    863  CD2 HIS A 102      -5.270  -1.507   4.256  1.00 26.67           C  
ATOM    864  ND1 HIS A 102      -4.404  -3.110   3.034  1.00 27.06           N  
ATOM    865  CE1 HIS A 102      -5.090  -2.277   2.222  1.00 27.38           C  
ATOM    866  NE2 HIS A 102      -5.612  -1.299   2.975  1.00 27.47           N  
ATOM    867  N   ASP A 103      -2.391  -5.838   6.328  1.00 28.13           N  
ATOM    868  CA  ASP A 103      -1.469  -6.409   7.288  1.00 29.23           C  
ATOM    869  C   ASP A 103      -0.041  -6.220   6.801  1.00 29.79           C  
ATOM    870  O   ASP A 103       0.203  -6.040   5.606  1.00 29.61           O  
ATOM    871  CB  ASP A 103      -1.758  -7.890   7.509  1.00 29.99           C  
ATOM    872  CG  ASP A 103      -1.528  -8.720   6.261  1.00 33.61           C  
ATOM    873  OD1 ASP A 103      -2.523  -9.125   5.614  1.00 37.84           O  
ATOM    874  OD2 ASP A 103      -0.359  -8.995   5.922  1.00 33.77           O1-
ATOM    875  N   LEU A 104       0.905  -6.296   7.727  1.00 27.55           N  
ATOM    876  CA  LEU A 104       2.282  -5.932   7.438  1.00 26.54           C  
ATOM    877  C   LEU A 104       2.931  -6.872   6.422  1.00 25.42           C  
ATOM    878  O   LEU A 104       3.748  -6.445   5.602  1.00 26.68           O  
ATOM    879  CB  LEU A 104       3.098  -5.839   8.745  1.00 26.93           C  
ATOM    880  CG  LEU A 104       3.535  -4.438   9.168  1.00 29.67           C  
ATOM    881  CD1 LEU A 104       2.464  -3.397   8.875  1.00 27.14           C  
ATOM    882  CD2 LEU A 104       4.068  -4.343  10.604  1.00 26.18           C  
ATOM    883  N   TRP A 105       2.579  -8.144   6.472  1.00 24.56           N  
ATOM    884  CA  TRP A 105       3.074  -9.107   5.470  1.00 26.29           C  
ATOM    885  C   TRP A 105       2.805  -8.642   4.066  1.00 26.55           C  
ATOM    886  O   TRP A 105       3.724  -8.639   3.228  1.00 24.71           O  
ATOM    887  CB  TRP A 105       2.488 -10.494   5.711  1.00 26.81           C  
ATOM    888  CG  TRP A 105       3.166 -11.607   4.936  1.00 29.99           C  
ATOM    889  CD1 TRP A 105       4.227 -12.423   5.355  1.00 29.84           C  
ATOM    890  CD2 TRP A 105       2.822 -12.099   3.587  1.00 29.11           C  
ATOM    891  CE2 TRP A 105       3.762 -13.199   3.295  1.00 31.40           C  
ATOM    892  CE3 TRP A 105       1.883 -11.740   2.627  1.00 32.75           C  
ATOM    893  NE1 TRP A 105       4.560 -13.344   4.384  1.00 28.12           N  
ATOM    894  CZ2 TRP A 105       3.729 -13.900   2.083  1.00 32.47           C  
ATOM    895  CZ3 TRP A 105       1.859 -12.455   1.403  1.00 35.12           C  
ATOM    896  CH2 TRP A 105       2.758 -13.511   1.148  1.00 33.51           C  
ATOM    897  N   HIS A 106       1.572  -8.193   3.806  1.00 27.76           N  
ATOM    898  CA  HIS A 106       1.158  -7.778   2.440  1.00 28.58           C  
ATOM    899  C   HIS A 106       1.731  -6.448   2.108  1.00 28.62           C  
ATOM    900  O   HIS A 106       2.139  -6.214   0.974  1.00 29.83           O  
ATOM    901  CB  HIS A 106      -0.368  -7.771   2.259  1.00 27.39           C  
ATOM    902  CG  HIS A 106      -0.945  -9.139   2.057  1.00 29.24           C  
ATOM    903  CD2 HIS A 106      -1.053  -9.928   0.901  1.00 29.39           C  
ATOM    904  ND1 HIS A 106      -1.440  -9.880   3.081  1.00 28.88           N  
ATOM    905  CE1 HIS A 106      -1.835 -11.083   2.602  1.00 30.52           C  
ATOM    906  NE2 HIS A 106      -1.596 -11.109   1.267  1.00 30.90           N  
ATOM    907  N   ILE A 107       1.801  -5.567   3.098  1.00 29.43           N  
ATOM    908  CA  ILE A 107       2.344  -4.232   2.877  1.00 30.02           C  
ATOM    909  C   ILE A 107       3.824  -4.314   2.531  1.00 31.88           C  
ATOM    910  O   ILE A 107       4.282  -3.631   1.629  1.00 31.94           O  
ATOM    911  CB  ILE A 107       2.116  -3.290   4.072  1.00 29.55           C  
ATOM    912  CG1 ILE A 107       0.630  -2.889   4.132  1.00 29.10           C  
ATOM    913  CG2 ILE A 107       2.981  -2.011   3.964  1.00 25.71           C  
ATOM    914  CD1 ILE A 107       0.306  -1.959   5.301  1.00 27.22           C  
ATOM    915  N   ILE A 108       4.560  -5.150   3.260  1.00 33.02           N  
ATOM    916  CA  ILE A 108       5.999  -5.238   3.085  1.00 31.92           C  
ATOM    917  C   ILE A 108       6.288  -5.899   1.745  1.00 32.15           C  
ATOM    918  O   ILE A 108       7.089  -5.395   0.992  1.00 32.53           O  
ATOM    919  CB  ILE A 108       6.682  -6.012   4.242  1.00 31.84           C  
ATOM    920  CG1 ILE A 108       6.742  -5.144   5.527  1.00 29.78           C  
ATOM    921  CG2 ILE A 108       8.091  -6.473   3.842  1.00 27.89           C  
ATOM    922  CD1 ILE A 108       7.102  -5.945   6.783  1.00 26.00           C  
ATOM    923  N   LYS A 109       5.633  -7.024   1.471  1.00 33.51           N  
ATOM    924  CA  LYS A 109       5.681  -7.637   0.152  1.00 40.08           C  
ATOM    925  C   LYS A 109       5.371  -6.635  -0.992  1.00 39.54           C  
ATOM    926  O   LYS A 109       6.130  -6.548  -1.935  1.00 41.98           O  
ATOM    927  CB  LYS A 109       4.784  -8.869   0.079  1.00 41.24           C  
ATOM    928  CG  LYS A 109       4.711  -9.478  -1.313  1.00 48.22           C  
ATOM    929  CD  LYS A 109       4.691 -10.997  -1.278  1.00 54.84           C  
ATOM    930  CE  LYS A 109       3.935 -11.558  -2.482  1.00 60.37           C  
ATOM    931  NZ  LYS A 109       3.697 -13.029  -2.362  1.00 60.31           N1+
ATOM    932  N   PHE A 110       4.296  -5.861  -0.885  1.00 40.68           N  
ATOM    933  CA  PHE A 110       4.003  -4.845  -1.896  1.00 42.22           C  
ATOM    934  C   PHE A 110       5.243  -3.979  -2.178  1.00 43.89           C  
ATOM    935  O   PHE A 110       5.610  -3.810  -3.338  1.00 40.02           O  
ATOM    936  CB  PHE A 110       2.794  -3.990  -1.500  1.00 42.75           C  
ATOM    937  CG  PHE A 110       2.436  -2.908  -2.509  1.00 45.44           C  
ATOM    938  CD1 PHE A 110       1.573  -3.174  -3.560  1.00 44.44           C  
ATOM    939  CD2 PHE A 110       2.950  -1.621  -2.388  1.00 46.13           C  
ATOM    940  CE1 PHE A 110       1.228  -2.184  -4.464  1.00 44.35           C  
ATOM    941  CE2 PHE A 110       2.618  -0.626  -3.300  1.00 46.61           C  
ATOM    942  CZ  PHE A 110       1.751  -0.912  -4.334  1.00 45.96           C  
ATOM    943  N   HIS A 111       5.907  -3.470  -1.134  1.00 40.68           N  
ATOM    944  CA  HIS A 111       7.116  -2.673  -1.346  1.00 40.75           C  
ATOM    945  C   HIS A 111       8.272  -3.444  -1.877  1.00 43.69           C  
ATOM    946  O   HIS A 111       8.981  -2.959  -2.750  1.00 45.83           O  
ATOM    947  CB  HIS A 111       7.533  -1.928  -0.097  1.00 39.69           C  
ATOM    948  CG  HIS A 111       6.587  -0.820   0.275  1.00 41.32           C  
ATOM    949  CD2 HIS A 111       5.601  -0.753   1.261  1.00 39.88           C  
ATOM    950  ND1 HIS A 111       6.577   0.379  -0.368  1.00 42.25           N  
ATOM    951  CE1 HIS A 111       5.627   1.162   0.177  1.00 44.19           C  
ATOM    952  NE2 HIS A 111       5.033   0.465   1.181  1.00 41.76           N  
ATOM    953  N   ARG A 112       8.479  -4.656  -1.381  1.00 46.48           N  
ATOM    954  CA  ARG A 112       9.596  -5.453  -1.863  1.00 50.13           C  
ATOM    955  C   ARG A 112       9.430  -5.812  -3.355  1.00 50.51           C  
ATOM    956  O   ARG A 112      10.410  -5.838  -4.100  1.00 53.06           O  
ATOM    957  CB  ARG A 112       9.824  -6.698  -1.011  1.00 45.28           C  
ATOM    958  CG  ARG A 112      11.279  -7.128  -0.975  1.00 50.99           C  
ATOM    959  CD  ARG A 112      11.444  -8.626  -1.123  1.00 53.54           C  
ATOM    960  NE  ARG A 112      11.315  -9.386   0.117  1.00 58.43           N  
ATOM    961  CZ  ARG A 112      10.162  -9.751   0.691  1.00 64.56           C  
ATOM    962  NH1 ARG A 112       8.998  -9.392   0.177  1.00 65.54           N1+
ATOM    963  NH2 ARG A 112      10.166 -10.475   1.808  1.00 67.37           N  
ATOM    964  N   ALA A 113       8.201  -6.057  -3.792  1.00 49.84           N  
ATOM    965  CA  ALA A 113       7.937  -6.257  -5.213  1.00 55.76           C  
ATOM    966  C   ALA A 113       8.160  -4.919  -5.950  1.00 61.50           C  
ATOM    967  O   ALA A 113       7.217  -4.212  -6.314  1.00 67.85           O  
ATOM    968  CB  ALA A 113       6.534  -6.811  -5.430  1.00 46.72           C  
ATOM    969  N   SER A 114       9.434  -4.567  -6.114  1.00 68.56           N  
ATOM    970  CA  SER A 114       9.856  -3.331  -6.773  1.00 70.40           C  
ATOM    971  C   SER A 114      11.320  -3.048  -6.477  1.00 70.49           C  
ATOM    972  O   SER A 114      11.979  -2.339  -7.232  1.00 72.58           O  
ATOM    973  CB  SER A 114       9.005  -2.143  -6.334  1.00 67.32           C  
ATOM    974  OG  SER A 114       9.173  -1.089  -7.252  1.00 71.96           O  
ATOM    975  N   LEU A 123       8.932   2.156   1.569  1.00 55.39           N  
ATOM    976  CA  LEU A 123       8.099   2.348   2.772  1.00 57.93           C  
ATOM    977  C   LEU A 123       8.232   3.769   3.379  1.00 54.83           C  
ATOM    978  O   LEU A 123       9.298   4.124   3.903  1.00 56.25           O  
ATOM    979  CB  LEU A 123       8.425   1.261   3.809  1.00 58.00           C  
ATOM    980  CG  LEU A 123       7.649  -0.071   3.708  1.00 61.56           C  
ATOM    981  CD1 LEU A 123       8.518  -1.321   3.909  1.00 56.21           C  
ATOM    982  CD2 LEU A 123       6.466  -0.060   4.668  1.00 60.35           C  
ATOM    983  N   PRO A 124       7.172   4.605   3.282  1.00 51.89           N  
ATOM    984  CA  PRO A 124       7.337   5.962   3.858  1.00 56.60           C  
ATOM    985  C   PRO A 124       7.748   5.994   5.372  1.00 55.18           C  
ATOM    986  O   PRO A 124       7.176   5.286   6.208  1.00 51.12           O  
ATOM    987  CB  PRO A 124       5.967   6.632   3.590  1.00 54.77           C  
ATOM    988  CG  PRO A 124       5.465   5.951   2.355  1.00 48.58           C  
ATOM    989  CD  PRO A 124       5.961   4.513   2.440  1.00 50.88           C  
ATOM    990  N   ARG A 125       8.757   6.798   5.699  1.00 53.21           N  
ATOM    991  CA  ARG A 125       9.312   6.837   7.070  1.00 50.81           C  
ATOM    992  C   ARG A 125       8.289   7.215   8.176  1.00 43.86           C  
ATOM    993  O   ARG A 125       8.348   6.633   9.264  1.00 36.19           O  
ATOM    994  CB  ARG A 125      10.593   7.711   7.143  1.00 52.46           C  
ATOM    995  CG  ARG A 125      11.637   7.438   6.047  1.00 55.12           C  
ATOM    996  CD  ARG A 125      12.394   6.115   6.219  1.00 58.49           C  
ATOM    997  NE  ARG A 125      11.699   4.950   5.650  1.00 56.96           N  
ATOM    998  CZ  ARG A 125      12.282   3.788   5.321  1.00 58.07           C  
ATOM    999  NH1 ARG A 125      11.547   2.786   4.816  1.00 48.34           N1+
ATOM   1000  NH2 ARG A 125      13.598   3.608   5.499  1.00 56.43           N  
ATOM   1001  N   GLY A 126       7.400   8.193   7.900  1.00 40.04           N  
ATOM   1002  CA  GLY A 126       6.251   8.525   8.768  1.00 33.58           C  
ATOM   1003  C   GLY A 126       5.429   7.290   9.162  1.00 34.00           C  
ATOM   1004  O   GLY A 126       5.098   7.074  10.344  1.00 34.26           O  
ATOM   1005  N   MET A 127       5.134   6.466   8.165  1.00 30.21           N  
ATOM   1006  CA  MET A 127       4.322   5.275   8.305  1.00 28.49           C  
ATOM   1007  C   MET A 127       5.103   4.230   9.089  1.00 27.15           C  
ATOM   1008  O   MET A 127       4.559   3.584  10.003  1.00 28.89           O  
ATOM   1009  CB  MET A 127       3.931   4.728   6.912  1.00 28.95           C  
ATOM   1010  CG  MET A 127       3.065   3.469   6.923  1.00 31.70           C  
ATOM   1011  SD  MET A 127       2.862   2.729   5.276  1.00 35.72           S  
ATOM   1012  CE  MET A 127       2.122   1.192   5.766  1.00 37.55           C  
ATOM   1013  N   VAL A 128       6.365   4.047   8.719  1.00 24.45           N  
ATOM   1014  CA  VAL A 128       7.239   3.152   9.448  1.00 24.97           C  
ATOM   1015  C   VAL A 128       7.222   3.493  10.939  1.00 23.37           C  
ATOM   1016  O   VAL A 128       6.974   2.610  11.768  1.00 24.65           O  
ATOM   1017  CB  VAL A 128       8.696   3.155   8.921  1.00 26.23           C  
ATOM   1018  CG1 VAL A 128       9.629   2.503   9.936  1.00 25.62           C  
ATOM   1019  CG2 VAL A 128       8.789   2.369   7.615  1.00 25.97           C  
ATOM   1020  N   LYS A 129       7.473   4.749  11.278  1.00 22.38           N  
ATOM   1021  CA  LYS A 129       7.531   5.156  12.682  1.00 24.53           C  
ATOM   1022  C   LYS A 129       6.174   4.928  13.360  1.00 24.46           C  
ATOM   1023  O   LYS A 129       6.102   4.404  14.462  1.00 26.94           O  
ATOM   1024  CB  LYS A 129       7.963   6.614  12.806  1.00 23.41           C  
ATOM   1025  CG  LYS A 129       7.946   7.136  14.225  1.00 25.03           C  
ATOM   1026  CD  LYS A 129       8.248   8.636  14.298  1.00 26.05           C  
ATOM   1027  CE  LYS A 129       9.666   8.900  13.776  1.00 27.96           C  
ATOM   1028  NZ  LYS A 129      10.056  10.340  13.879  1.00 29.28           N1+
ATOM   1029  N   SER A 130       5.101   5.285  12.668  1.00 24.40           N  
ATOM   1030  CA  SER A 130       3.767   5.199  13.229  1.00 23.23           C  
ATOM   1031  C   SER A 130       3.386   3.740  13.443  1.00 23.98           C  
ATOM   1032  O   SER A 130       2.816   3.389  14.474  1.00 23.66           O  
ATOM   1033  CB  SER A 130       2.783   5.885  12.306  1.00 21.57           C  
ATOM   1034  OG  SER A 130       3.021   7.267  12.293  1.00 21.80           O  
ATOM   1035  N   LEU A 131       3.758   2.881  12.500  1.00 21.65           N  
ATOM   1036  CA  LEU A 131       3.546   1.468  12.710  1.00 22.86           C  
ATOM   1037  C   LEU A 131       4.259   0.971  13.968  1.00 23.37           C  
ATOM   1038  O   LEU A 131       3.691   0.219  14.780  1.00 24.25           O  
ATOM   1039  CB  LEU A 131       4.037   0.664  11.501  1.00 22.10           C  
ATOM   1040  CG  LEU A 131       3.170   0.652  10.227  1.00 23.11           C  
ATOM   1041  CD1 LEU A 131       3.973   0.058   9.050  1.00 21.52           C  
ATOM   1042  CD2 LEU A 131       1.848  -0.083  10.450  1.00 22.62           C  
ATOM   1043  N   LEU A 132       5.524   1.338  14.109  1.00 23.14           N  
ATOM   1044  CA  LEU A 132       6.302   0.802  15.209  1.00 22.94           C  
ATOM   1045  C   LEU A 132       5.688   1.260  16.547  1.00 22.83           C  
ATOM   1046  O   LEU A 132       5.541   0.456  17.478  1.00 21.98           O  
ATOM   1047  CB  LEU A 132       7.783   1.184  15.086  1.00 21.94           C  
ATOM   1048  CG  LEU A 132       8.623   0.814  16.323  1.00 23.48           C  
ATOM   1049  CD1 LEU A 132       8.662  -0.700  16.476  1.00 22.41           C  
ATOM   1050  CD2 LEU A 132      10.028   1.383  16.226  1.00 23.74           C  
ATOM   1051  N   TYR A 133       5.306   2.533  16.603  1.00 23.35           N  
ATOM   1052  CA  TYR A 133       4.764   3.119  17.807  1.00 25.78           C  
ATOM   1053  C   TYR A 133       3.513   2.343  18.265  1.00 26.81           C  
ATOM   1054  O   TYR A 133       3.362   2.065  19.458  1.00 27.58           O  
ATOM   1055  CB  TYR A 133       4.482   4.642  17.647  1.00 27.21           C  
ATOM   1056  CG  TYR A 133       4.192   5.289  18.993  1.00 30.50           C  
ATOM   1057  CD1 TYR A 133       5.230   5.607  19.868  1.00 31.30           C  
ATOM   1058  CD2 TYR A 133       2.869   5.488  19.437  1.00 34.65           C  
ATOM   1059  CE1 TYR A 133       4.977   6.138  21.134  1.00 33.41           C  
ATOM   1060  CE2 TYR A 133       2.598   6.025  20.703  1.00 35.41           C  
ATOM   1061  CZ  TYR A 133       3.656   6.338  21.547  1.00 36.20           C  
ATOM   1062  OH  TYR A 133       3.416   6.873  22.785  1.00 38.32           O  
ATOM   1063  N   GLN A 134       2.654   1.949  17.321  1.00 24.31           N  
ATOM   1064  CA  GLN A 134       1.394   1.247  17.690  1.00 24.23           C  
ATOM   1065  C   GLN A 134       1.602  -0.222  18.033  1.00 23.87           C  
ATOM   1066  O   GLN A 134       0.945  -0.741  18.947  1.00 22.88           O  
ATOM   1067  CB  GLN A 134       0.304   1.427  16.618  1.00 24.52           C  
ATOM   1068  CG  GLN A 134      -0.195   2.873  16.489  1.00 23.49           C  
ATOM   1069  CD  GLN A 134      -1.361   2.985  15.513  1.00 25.60           C  
ATOM   1070  NE2 GLN A 134      -1.373   4.067  14.726  1.00 22.81           N  
ATOM   1071  OE1 GLN A 134      -2.221   2.075  15.434  1.00 25.07           O  
ATOM   1072  N   ILE A 135       2.519  -0.896  17.330  1.00 22.19           N  
ATOM   1073  CA  ILE A 135       2.960  -2.217  17.783  1.00 22.81           C  
ATOM   1074  C   ILE A 135       3.450  -2.207  19.266  1.00 23.41           C  
ATOM   1075  O   ILE A 135       3.002  -3.006  20.079  1.00 24.58           O  
ATOM   1076  CB  ILE A 135       4.008  -2.838  16.834  1.00 22.11           C  
ATOM   1077  CG1 ILE A 135       3.399  -3.013  15.431  1.00 21.62           C  
ATOM   1078  CG2 ILE A 135       4.490  -4.187  17.351  1.00 19.68           C  
ATOM   1079  CD1 ILE A 135       4.453  -3.098  14.322  1.00 21.04           C  
ATOM   1080  N   LEU A 136       4.349  -1.299  19.600  1.00 23.02           N  
ATOM   1081  CA  LEU A 136       4.868  -1.150  20.959  1.00 23.76           C  
ATOM   1082  C   LEU A 136       3.748  -0.833  21.930  1.00 23.40           C  
ATOM   1083  O   LEU A 136       3.635  -1.470  22.997  1.00 22.95           O  
ATOM   1084  CB  LEU A 136       5.918  -0.015  21.016  1.00 23.41           C  
ATOM   1085  CG  LEU A 136       7.238  -0.307  20.282  1.00 23.67           C  
ATOM   1086  CD1 LEU A 136       8.070   0.973  20.196  1.00 23.90           C  
ATOM   1087  CD2 LEU A 136       7.989  -1.417  21.003  1.00 22.06           C  
ATOM   1088  N   ASP A 137       2.920   0.140  21.564  1.00 23.37           N  
ATOM   1089  CA  ASP A 137       1.717   0.432  22.346  1.00 23.70           C  
ATOM   1090  C   ASP A 137       0.880  -0.814  22.695  1.00 24.87           C  
ATOM   1091  O   ASP A 137       0.549  -1.052  23.877  1.00 23.05           O  
ATOM   1092  CB  ASP A 137       0.847   1.484  21.651  1.00 24.73           C  
ATOM   1093  CG  ASP A 137       0.005   2.320  22.669  1.00 26.79           C  
ATOM   1094  OD1 ASP A 137      -0.070   1.962  23.855  1.00 28.50           O  
ATOM   1095  OD2 ASP A 137      -0.592   3.327  22.299  1.00 27.81           O1-
ATOM   1096  N   GLY A 138       0.552  -1.616  21.676  1.00 23.94           N  
ATOM   1097  CA  GLY A 138      -0.235  -2.821  21.887  1.00 23.12           C  
ATOM   1098  C   GLY A 138       0.484  -3.866  22.726  1.00 25.26           C  
ATOM   1099  O   GLY A 138      -0.133  -4.493  23.610  1.00 26.01           O  
ATOM   1100  N   ILE A 139       1.780  -4.080  22.453  1.00 24.01           N  
ATOM   1101  CA  ILE A 139       2.553  -5.077  23.186  1.00 23.27           C  
ATOM   1102  C   ILE A 139       2.729  -4.697  24.643  1.00 22.01           C  
ATOM   1103  O   ILE A 139       2.619  -5.539  25.520  1.00 22.72           O  
ATOM   1104  CB  ILE A 139       3.921  -5.385  22.524  1.00 25.14           C  
ATOM   1105  CG1 ILE A 139       4.417  -6.761  22.947  1.00 24.14           C  
ATOM   1106  CG2 ILE A 139       4.991  -4.340  22.867  1.00 24.58           C  
ATOM   1107  CD1 ILE A 139       3.516  -7.894  22.456  1.00 29.51           C  
ATOM   1108  N   HIS A 140       2.977  -3.421  24.886  1.00 23.56           N  
ATOM   1109  CA  HIS A 140       3.019  -2.860  26.254  1.00 26.47           C  
ATOM   1110  C   HIS A 140       1.741  -3.106  27.034  1.00 26.70           C  
ATOM   1111  O   HIS A 140       1.775  -3.598  28.174  1.00 27.88           O  
ATOM   1112  CB  HIS A 140       3.309  -1.368  26.216  1.00 26.38           C  
ATOM   1113  CG  HIS A 140       3.239  -0.712  27.572  1.00 31.98           C  
ATOM   1114  CD2 HIS A 140       4.207  -0.567  28.570  1.00 32.39           C  
ATOM   1115  ND1 HIS A 140       2.107  -0.157  28.054  1.00 34.89           N  
ATOM   1116  CE1 HIS A 140       2.351   0.335  29.296  1.00 36.25           C  
ATOM   1117  NE2 HIS A 140       3.633   0.078  29.604  1.00 33.25           N  
ATOM   1118  N   TYR A 141       0.603  -2.771  26.426  1.00 24.88           N  
ATOM   1119  CA  TYR A 141      -0.683  -3.141  26.989  1.00 23.80           C  
ATOM   1120  C   TYR A 141      -0.770  -4.619  27.300  1.00 23.72           C  
ATOM   1121  O   TYR A 141      -1.167  -4.996  28.392  1.00 25.41           O  
ATOM   1122  CB  TYR A 141      -1.843  -2.721  26.092  1.00 23.74           C  
ATOM   1123  CG  TYR A 141      -3.170  -3.227  26.601  1.00 23.82           C  
ATOM   1124  CD1 TYR A 141      -3.896  -2.504  27.578  1.00 23.24           C  
ATOM   1125  CD2 TYR A 141      -3.710  -4.419  26.105  1.00 21.54           C  
ATOM   1126  CE1 TYR A 141      -5.127  -2.976  28.050  1.00 23.08           C  
ATOM   1127  CE2 TYR A 141      -4.930  -4.902  26.565  1.00 23.18           C  
ATOM   1128  CZ  TYR A 141      -5.638  -4.187  27.542  1.00 24.95           C  
ATOM   1129  OH  TYR A 141      -6.865  -4.705  27.982  1.00 23.54           O  
ATOM   1130  N   LEU A 142      -0.411  -5.472  26.346  1.00 24.70           N  
ATOM   1131  CA  LEU A 142      -0.448  -6.895  26.575  1.00 22.82           C  
ATOM   1132  C   LEU A 142       0.453  -7.303  27.743  1.00 24.59           C  
ATOM   1133  O   LEU A 142       0.057  -8.087  28.636  1.00 24.37           O  
ATOM   1134  CB  LEU A 142      -0.019  -7.623  25.299  1.00 25.38           C  
ATOM   1135  CG  LEU A 142      -1.054  -7.753  24.160  1.00 24.94           C  
ATOM   1136  CD1 LEU A 142      -0.538  -8.701  23.081  1.00 25.47           C  
ATOM   1137  CD2 LEU A 142      -2.409  -8.252  24.644  1.00 25.33           C  
ATOM   1138  N   HIS A 143       1.675  -6.766  27.738  1.00 25.38           N  
ATOM   1139  CA  HIS A 143       2.640  -7.053  28.790  1.00 25.01           C  
ATOM   1140  C   HIS A 143       2.139  -6.578  30.134  1.00 25.32           C  
ATOM   1141  O   HIS A 143       2.221  -7.316  31.124  1.00 25.73           O  
ATOM   1142  CB  HIS A 143       4.042  -6.521  28.433  1.00 23.35           C  
ATOM   1143  CG  HIS A 143       4.734  -7.331  27.336  1.00 23.71           C  
ATOM   1144  CD2 HIS A 143       4.360  -8.540  26.703  1.00 22.34           C  
ATOM   1145  ND1 HIS A 143       5.900  -6.942  26.754  1.00 22.48           N  
ATOM   1146  CE1 HIS A 143       6.266  -7.864  25.814  1.00 21.63           C  
ATOM   1147  NE2 HIS A 143       5.313  -8.826  25.768  1.00 21.66           N  
ATOM   1148  N   ALA A 144       1.561  -5.383  30.172  1.00 24.94           N  
ATOM   1149  CA  ALA A 144       1.062  -4.805  31.437  1.00 25.80           C  
ATOM   1150  C   ALA A 144      -0.081  -5.613  31.969  1.00 27.86           C  
ATOM   1151  O   ALA A 144      -0.453  -5.476  33.131  1.00 28.68           O  
ATOM   1152  CB  ALA A 144       0.636  -3.342  31.263  1.00 25.33           C  
ATOM   1153  N   ASN A 145      -0.640  -6.473  31.117  1.00 28.52           N  
ATOM   1154  CA  ASN A 145      -1.712  -7.358  31.535  1.00 27.29           C  
ATOM   1155  C   ASN A 145      -1.277  -8.800  31.641  1.00 27.93           C  
ATOM   1156  O   ASN A 145      -2.115  -9.708  31.593  1.00 25.58           O  
ATOM   1157  CB  ASN A 145      -2.921  -7.177  30.585  1.00 28.67           C  
ATOM   1158  CG  ASN A 145      -3.611  -5.873  30.839  1.00 30.01           C  
ATOM   1159  ND2 ASN A 145      -3.331  -4.860  30.028  1.00 28.33           N  
ATOM   1160  OD1 ASN A 145      -4.330  -5.757  31.812  1.00 32.46           O  
ATOM   1161  N   TRP A 146       0.040  -9.008  31.751  1.00 28.81           N  
ATOM   1162  CA  TRP A 146       0.626 -10.336  32.005  1.00 30.79           C  
ATOM   1163  C   TRP A 146       0.507 -11.293  30.864  1.00 27.38           C  
ATOM   1164  O   TRP A 146       0.613 -12.495  31.059  1.00 28.62           O  
ATOM   1165  CB  TRP A 146       0.093 -10.976  33.307  1.00 37.69           C  
ATOM   1166  CG  TRP A 146       0.319 -10.115  34.542  1.00 47.15           C  
ATOM   1167  CD1 TRP A 146      -0.572  -9.227  35.130  1.00 48.29           C  
ATOM   1168  CD2 TRP A 146       1.533 -10.035  35.386  1.00 54.45           C  
ATOM   1169  CE2 TRP A 146       1.233  -9.055  36.446  1.00 54.00           C  
ATOM   1170  CE3 TRP A 146       2.797 -10.648  35.369  1.00 60.68           C  
ATOM   1171  NE1 TRP A 146      -0.018  -8.623  36.234  1.00 49.97           N  
ATOM   1172  CZ2 TRP A 146       2.170  -8.713  37.430  1.00 58.31           C  
ATOM   1173  CZ3 TRP A 146       3.728 -10.302  36.379  1.00 60.49           C  
ATOM   1174  CH2 TRP A 146       3.416  -9.361  37.383  1.00 55.80           C  
ATOM   1175  N   VAL A 147       0.327 -10.779  29.653  1.00 26.79           N  
ATOM   1176  CA  VAL A 147       0.203 -11.634  28.455  1.00 25.34           C  
ATOM   1177  C   VAL A 147       1.446 -11.533  27.564  1.00 24.76           C  
ATOM   1178  O   VAL A 147       1.874 -10.438  27.168  1.00 25.98           O  
ATOM   1179  CB  VAL A 147      -1.045 -11.243  27.597  1.00 26.80           C  
ATOM   1180  CG1 VAL A 147      -1.165 -12.120  26.333  1.00 23.70           C  
ATOM   1181  CG2 VAL A 147      -2.321 -11.316  28.431  1.00 25.19           C  
ATOM   1182  N   LEU A 148       2.001 -12.685  27.220  1.00 24.65           N  
ATOM   1183  CA  LEU A 148       3.044 -12.767  26.223  1.00 24.55           C  
ATOM   1184  C   LEU A 148       2.404 -13.220  24.949  1.00 26.01           C  
ATOM   1185  O   LEU A 148       1.642 -14.193  24.932  1.00 26.36           O  
ATOM   1186  CB  LEU A 148       4.121 -13.782  26.616  1.00 26.91           C  
ATOM   1187  CG  LEU A 148       4.896 -13.622  27.933  1.00 28.68           C  
ATOM   1188  CD1 LEU A 148       5.881 -14.753  28.074  1.00 30.55           C  
ATOM   1189  CD2 LEU A 148       5.600 -12.290  28.030  1.00 27.13           C  
ATOM   1190  N   HIS A 149       2.737 -12.551  23.862  1.00 25.13           N  
ATOM   1191  CA  HIS A 149       2.157 -12.937  22.579  1.00 24.00           C  
ATOM   1192  C   HIS A 149       2.798 -14.189  22.030  1.00 25.82           C  
ATOM   1193  O   HIS A 149       2.085 -15.157  21.686  1.00 23.95           O  
ATOM   1194  CB  HIS A 149       2.236 -11.771  21.599  1.00 23.96           C  
ATOM   1195  CG  HIS A 149       1.519 -12.043  20.292  1.00 26.86           C  
ATOM   1196  CD2 HIS A 149       0.330 -11.533  19.784  1.00 25.39           C  
ATOM   1197  ND1 HIS A 149       1.978 -12.949  19.380  1.00 25.64           N  
ATOM   1198  CE1 HIS A 149       1.147 -12.962  18.331  1.00 27.78           C  
ATOM   1199  NE2 HIS A 149       0.132 -12.100  18.581  1.00 27.56           N  
ATOM   1200  N   ARG A 150       4.143 -14.175  21.942  1.00 26.16           N  
ATOM   1201  CA  ARG A 150       4.985 -15.330  21.549  1.00 26.84           C  
ATOM   1202  C   ARG A 150       5.031 -15.740  20.081  1.00 29.01           C  
ATOM   1203  O   ARG A 150       5.685 -16.744  19.747  1.00 31.56           O  
ATOM   1204  CB  ARG A 150       4.656 -16.574  22.372  1.00 28.12           C  
ATOM   1205  CG  ARG A 150       4.852 -16.378  23.868  1.00 31.29           C  
ATOM   1206  CD  ARG A 150       3.977 -17.335  24.629  1.00 35.80           C  
ATOM   1207  NE  ARG A 150       4.640 -18.579  24.944  1.00 42.42           N  
ATOM   1208  CZ  ARG A 150       4.351 -19.774  24.422  1.00 48.57           C  
ATOM   1209  NH1 ARG A 150       3.405 -19.924  23.499  1.00 49.98           N1+
ATOM   1210  NH2 ARG A 150       5.032 -20.838  24.829  1.00 50.26           N  
ATOM   1211  N   ASP A 151       4.346 -15.007  19.205  1.00 28.19           N  
ATOM   1212  CA  ASP A 151       4.392 -15.326  17.791  1.00 28.47           C  
ATOM   1213  C   ASP A 151       4.283 -14.039  16.996  1.00 27.69           C  
ATOM   1214  O   ASP A 151       3.653 -14.014  15.950  1.00 28.17           O  
ATOM   1215  CB  ASP A 151       3.257 -16.291  17.430  1.00 33.76           C  
ATOM   1216  CG  ASP A 151       3.453 -16.986  16.065  1.00 39.14           C  
ATOM   1217  OD1 ASP A 151       4.604 -17.338  15.708  1.00 42.94           O  
ATOM   1218  OD2 ASP A 151       2.434 -17.187  15.347  1.00 41.91           O1-
ATOM   1219  N   LEU A 152       4.875 -12.959  17.480  1.00 24.24           N  
ATOM   1220  CA  LEU A 152       4.814 -11.719  16.702  1.00 26.75           C  
ATOM   1221  C   LEU A 152       5.533 -11.856  15.366  1.00 26.72           C  
ATOM   1222  O   LEU A 152       6.675 -12.300  15.305  1.00 28.96           O  
ATOM   1223  CB  LEU A 152       5.367 -10.518  17.471  1.00 25.62           C  
ATOM   1224  CG  LEU A 152       4.532 -10.167  18.693  1.00 28.28           C  
ATOM   1225  CD1 LEU A 152       5.339  -9.273  19.633  1.00 29.47           C  
ATOM   1226  CD2 LEU A 152       3.218  -9.498  18.288  1.00 29.80           C  
ATOM   1227  N   LYS A 153       4.854 -11.457  14.308  1.00 26.10           N  
ATOM   1228  CA  LYS A 153       5.420 -11.423  12.967  1.00 28.27           C  
ATOM   1229  C   LYS A 153       4.556 -10.541  12.054  1.00 26.46           C  
ATOM   1230  O   LYS A 153       3.434 -10.227  12.388  1.00 28.68           O  
ATOM   1231  CB  LYS A 153       5.584 -12.851  12.431  1.00 29.35           C  
ATOM   1232  CG  LYS A 153       4.300 -13.615  12.316  1.00 29.10           C  
ATOM   1233  CD  LYS A 153       4.593 -15.090  12.198  1.00 34.35           C  
ATOM   1234  CE  LYS A 153       3.264 -15.824  12.067  1.00 40.41           C  
ATOM   1235  NZ  LYS A 153       3.408 -17.287  12.293  1.00 45.53           N1+
ATOM   1236  N   PRO A 154       5.086 -10.110  10.909  1.00 26.64           N  
ATOM   1237  CA  PRO A 154       4.311  -9.178  10.071  1.00 25.29           C  
ATOM   1238  C   PRO A 154       2.868  -9.673   9.734  1.00 25.42           C  
ATOM   1239  O   PRO A 154       1.942  -8.854   9.676  1.00 24.40           O  
ATOM   1240  CB  PRO A 154       5.161  -9.076   8.784  1.00 23.59           C  
ATOM   1241  CG  PRO A 154       6.540  -9.420   9.227  1.00 23.70           C  
ATOM   1242  CD  PRO A 154       6.366 -10.491  10.274  1.00 26.02           C  
ATOM   1243  N   ALA A 155       2.680 -10.982   9.541  1.00 24.29           N  
ATOM   1244  CA  ALA A 155       1.333 -11.500   9.214  1.00 28.02           C  
ATOM   1245  C   ALA A 155       0.310 -11.262  10.356  1.00 29.49           C  
ATOM   1246  O   ALA A 155      -0.880 -11.226  10.104  1.00 30.10           O  
ATOM   1247  CB  ALA A 155       1.382 -12.993   8.837  1.00 22.98           C  
ATOM   1248  N   ASN A 156       0.800 -11.105  11.589  1.00 28.20           N  
ATOM   1249  CA  ASN A 156      -0.020 -10.903  12.786  1.00 29.56           C  
ATOM   1250  C   ASN A 156      -0.205  -9.445  13.128  1.00 28.15           C  
ATOM   1251  O   ASN A 156      -0.838  -9.133  14.123  1.00 29.15           O  
ATOM   1252  CB  ASN A 156       0.676 -11.551  13.989  1.00 31.51           C  
ATOM   1253  CG  ASN A 156       0.629 -13.037  13.911  1.00 34.93           C  
ATOM   1254  ND2 ASN A 156       1.551 -13.697  14.583  1.00 31.54           N  
ATOM   1255  OD1 ASN A 156      -0.240 -13.596  13.228  1.00 39.05           O  
ATOM   1256  N   ILE A 157       0.393  -8.559  12.355  1.00 26.89           N  
ATOM   1257  CA  ILE A 157       0.185  -7.136  12.575  1.00 27.28           C  
ATOM   1258  C   ILE A 157      -0.751  -6.657  11.501  1.00 25.29           C  
ATOM   1259  O   ILE A 157      -0.347  -6.397  10.367  1.00 24.33           O  
ATOM   1260  CB  ILE A 157       1.497  -6.307  12.540  1.00 27.33           C  
ATOM   1261  CG1 ILE A 157       2.614  -6.958  13.377  1.00 29.24           C  
ATOM   1262  CG2 ILE A 157       1.241  -4.867  12.964  1.00 25.93           C  
ATOM   1263  CD1 ILE A 157       2.306  -7.195  14.843  1.00 28.18           C  
ATOM   1264  N   LEU A 158      -2.021  -6.568  11.863  1.00 25.51           N  
ATOM   1265  CA  LEU A 158      -3.045  -6.044  10.966  1.00 24.02           C  
ATOM   1266  C   LEU A 158      -3.057  -4.539  10.994  1.00 25.83           C  
ATOM   1267  O   LEU A 158      -2.686  -3.906  12.025  1.00 24.46           O  
ATOM   1268  CB  LEU A 158      -4.415  -6.556  11.382  1.00 24.67           C  
ATOM   1269  CG  LEU A 158      -4.482  -8.068  11.585  1.00 25.67           C  
ATOM   1270  CD1 LEU A 158      -5.853  -8.513  12.113  1.00 27.94           C  
ATOM   1271  CD2 LEU A 158      -4.148  -8.797  10.289  1.00 25.39           C  
ATOM   1272  N   VAL A 159      -3.485  -3.964   9.865  1.00 24.71           N  
ATOM   1273  CA  VAL A 159      -3.743  -2.537   9.776  1.00 26.92           C  
ATOM   1274  C   VAL A 159      -5.152  -2.329   9.200  1.00 28.17           C  
ATOM   1275  O   VAL A 159      -5.491  -2.892   8.143  1.00 28.61           O  
ATOM   1276  CB  VAL A 159      -2.664  -1.820   8.928  1.00 27.01           C  
ATOM   1277  CG1 VAL A 159      -2.794  -0.304   9.030  1.00 26.29           C  
ATOM   1278  CG2 VAL A 159      -1.273  -2.267   9.349  1.00 25.46           C  
ATOM   1279  N   MET A 160      -5.979  -1.569   9.921  1.00 26.73           N  
ATOM   1280  CA  MET A 160      -7.335  -1.250   9.471  1.00 27.86           C  
ATOM   1281  C   MET A 160      -7.312  -0.384   8.197  1.00 30.02           C  
ATOM   1282  O   MET A 160      -6.563   0.602   8.118  1.00 27.24           O  
ATOM   1283  CB  MET A 160      -8.090  -0.483  10.569  1.00 26.99           C  
ATOM   1284  CG  MET A 160      -8.390  -1.284  11.842  1.00 24.45           C  
ATOM   1285  SD  MET A 160      -9.307  -2.803  11.460  1.00 27.89           S  
ATOM   1286  CE  MET A 160     -10.982  -2.139  11.377  1.00 23.70           C  
ATOM   1287  N   GLY A 161      -8.147  -0.752   7.218  1.00 33.38           N  
ATOM   1288  CA  GLY A 161      -8.413   0.086   6.027  1.00 32.95           C  
ATOM   1289  C   GLY A 161      -9.432   1.204   6.218  1.00 34.13           C  
ATOM   1290  O   GLY A 161      -9.730   1.593   7.367  1.00 34.99           O  
ATOM   1291  N   GLU A 162      -9.957   1.735   5.101  1.00 36.12           N  
ATOM   1292  CA  GLU A 162     -10.948   2.858   5.114  1.00 36.39           C  
ATOM   1293  C   GLU A 162     -12.099   2.534   6.036  1.00 33.85           C  
ATOM   1294  O   GLU A 162     -12.558   1.404   6.086  1.00 34.16           O  
ATOM   1295  CB  GLU A 162     -11.515   3.187   3.712  1.00 39.35           C  
ATOM   1296  CG  GLU A 162     -10.484   3.503   2.625  1.00 41.56           C  
ATOM   1297  CD  GLU A 162      -9.835   4.890   2.730  1.00 43.63           C  
ATOM   1298  OE1 GLU A 162      -8.876   5.144   1.981  1.00 45.74           O  
ATOM   1299  OE2 GLU A 162     -10.273   5.743   3.533  1.00 50.70           O1-
ATOM   1300  N   GLY A 163     -12.559   3.539   6.766  1.00 32.85           N  
ATOM   1301  CA  GLY A 163     -13.485   3.341   7.855  1.00 31.10           C  
ATOM   1302  C   GLY A 163     -13.083   4.215   9.033  1.00 30.72           C  
ATOM   1303  O   GLY A 163     -12.162   5.003   8.929  1.00 25.64           O  
ATOM   1304  N   PRO A 164     -13.776   4.061  10.176  1.00 33.15           N  
ATOM   1305  CA  PRO A 164     -13.538   4.939  11.332  1.00 33.45           C  
ATOM   1306  C   PRO A 164     -12.257   4.628  12.119  1.00 35.10           C  
ATOM   1307  O   PRO A 164     -11.912   5.394  13.029  1.00 35.10           O  
ATOM   1308  CB  PRO A 164     -14.781   4.728  12.213  1.00 35.41           C  
ATOM   1309  CG  PRO A 164     -15.374   3.411  11.777  1.00 32.87           C  
ATOM   1310  CD  PRO A 164     -14.945   3.174  10.351  1.00 31.89           C  
ATOM   1311  N   GLU A 165     -11.543   3.557  11.748  1.00 33.28           N  
ATOM   1312  CA  GLU A 165     -10.247   3.219  12.374  1.00 31.87           C  
ATOM   1313  C   GLU A 165      -9.098   3.183  11.369  1.00 32.03           C  
ATOM   1314  O   GLU A 165      -8.099   2.489  11.556  1.00 30.55           O  
ATOM   1315  CB  GLU A 165     -10.353   1.875  13.078  1.00 30.22           C  
ATOM   1316  CG  GLU A 165     -11.222   1.865  14.327  1.00 30.61           C  
ATOM   1317  CD  GLU A 165     -11.047   0.577  15.105  1.00 31.32           C  
ATOM   1318  OE1 GLU A 165     -10.477   0.614  16.213  1.00 30.33           O  
ATOM   1319  OE2 GLU A 165     -11.432  -0.495  14.585  1.00 35.50           O1-
ATOM   1320  N   ARG A 166      -9.238   3.953  10.300  1.00 30.29           N  
ATOM   1321  CA  ARG A 166      -8.295   3.943   9.200  1.00 30.79           C  
ATOM   1322  C   ARG A 166      -6.827   4.077   9.648  1.00 31.07           C  
ATOM   1323  O   ARG A 166      -6.491   4.979  10.420  1.00 33.72           O  
ATOM   1324  CB  ARG A 166      -8.667   5.110   8.283  1.00 31.59           C  
ATOM   1325  CG  ARG A 166      -7.861   5.164   6.999  1.00 32.99           C  
ATOM   1326  CD  ARG A 166      -8.135   6.510   6.342  1.00 36.89           C  
ATOM   1327  NE  ARG A 166      -7.796   6.504   4.935  1.00 37.37           N  
ATOM   1328  CZ  ARG A 166      -6.670   6.990   4.427  1.00 40.85           C  
ATOM   1329  NH1 ARG A 166      -5.731   7.516   5.218  1.00 38.93           N1+
ATOM   1330  NH2 ARG A 166      -6.498   6.948   3.107  1.00 41.87           N  
ATOM   1331  N   GLY A 167      -5.954   3.205   9.148  1.00 29.17           N  
ATOM   1332  CA  GLY A 167      -4.545   3.224   9.548  1.00 28.08           C  
ATOM   1333  C   GLY A 167      -4.204   2.803  10.984  1.00 29.99           C  
ATOM   1334  O   GLY A 167      -3.067   3.022  11.448  1.00 28.70           O  
ATOM   1335  N   ARG A 168      -5.166   2.215  11.702  1.00 29.32           N  
ATOM   1336  CA  ARG A 168      -4.917   1.728  13.056  1.00 28.70           C  
ATOM   1337  C   ARG A 168      -4.306   0.341  13.048  1.00 26.04           C  
ATOM   1338  O   ARG A 168      -4.871  -0.563  12.455  1.00 28.15           O  
ATOM   1339  CB  ARG A 168      -6.217   1.676  13.867  1.00 31.60           C  
ATOM   1340  CG  ARG A 168      -5.955   1.153  15.270  1.00 35.74           C  
ATOM   1341  CD  ARG A 168      -6.825   1.813  16.307  1.00 40.34           C  
ATOM   1342  NE  ARG A 168      -6.915   3.272  16.236  1.00 41.58           N  
ATOM   1343  CZ  ARG A 168      -7.948   3.953  16.748  1.00 45.60           C  
ATOM   1344  NH1 ARG A 168      -8.963   3.311  17.335  1.00 45.72           N1+
ATOM   1345  NH2 ARG A 168      -7.988   5.269  16.671  1.00 44.11           N  
ATOM   1346  N   VAL A 169      -3.178   0.146  13.727  1.00 25.99           N  
ATOM   1347  CA  VAL A 169      -2.637  -1.222  13.933  1.00 24.47           C  
ATOM   1348  C   VAL A 169      -3.500  -2.046  14.884  1.00 23.87           C  
ATOM   1349  O   VAL A 169      -3.974  -1.536  15.904  1.00 25.47           O  
ATOM   1350  CB  VAL A 169      -1.179  -1.189  14.486  1.00 24.07           C  
ATOM   1351  CG1 VAL A 169      -0.743  -2.555  15.040  1.00 22.12           C  
ATOM   1352  CG2 VAL A 169      -0.231  -0.728  13.409  1.00 21.92           C  
ATOM   1353  N   LYS A 170      -3.667  -3.316  14.558  1.00 23.48           N  
ATOM   1354  CA  LYS A 170      -4.286  -4.304  15.438  1.00 25.76           C  
ATOM   1355  C   LYS A 170      -3.399  -5.548  15.511  1.00 25.29           C  
ATOM   1356  O   LYS A 170      -3.245  -6.269  14.512  1.00 23.90           O  
ATOM   1357  CB  LYS A 170      -5.688  -4.760  14.926  1.00 25.37           C  
ATOM   1358  CG  LYS A 170      -6.729  -3.652  14.691  1.00 24.85           C  
ATOM   1359  CD  LYS A 170      -7.273  -3.070  16.000  1.00 24.08           C  
ATOM   1360  CE  LYS A 170      -8.265  -1.920  15.748  1.00 22.31           C  
ATOM   1361  NZ  LYS A 170      -8.856  -1.440  17.034  1.00 19.82           N1+
ATOM   1362  N   ILE A 171      -2.841  -5.822  16.692  1.00 23.42           N  
ATOM   1363  CA  ILE A 171      -2.146  -7.090  16.911  1.00 22.58           C  
ATOM   1364  C   ILE A 171      -3.181  -8.215  16.963  1.00 23.70           C  
ATOM   1365  O   ILE A 171      -4.154  -8.130  17.692  1.00 25.14           O  
ATOM   1366  CB  ILE A 171      -1.293  -7.041  18.202  1.00 22.60           C  
ATOM   1367  CG1 ILE A 171      -0.220  -5.937  18.115  1.00 23.50           C  
ATOM   1368  CG2 ILE A 171      -0.652  -8.389  18.517  1.00 21.58           C  
ATOM   1369  CD1 ILE A 171       0.529  -5.727  19.432  1.00 24.07           C  
ATOM   1370  N   ALA A 172      -2.955  -9.284  16.195  1.00 25.48           N  
ATOM   1371  CA  ALA A 172      -3.849 -10.433  16.146  1.00 24.22           C  
ATOM   1372  C   ALA A 172      -3.149 -11.755  16.454  1.00 26.23           C  
ATOM   1373  O   ALA A 172      -1.914 -11.803  16.614  1.00 26.17           O  
ATOM   1374  CB  ALA A 172      -4.521 -10.511  14.778  1.00 22.29           C  
ATOM   1375  N   ASP A 173      -3.978 -12.802  16.548  1.00 26.77           N  
ATOM   1376  CA  ASP A 173      -3.601 -14.191  16.761  1.00 31.24           C  
ATOM   1377  C   ASP A 173      -3.012 -14.463  18.138  1.00 31.57           C  
ATOM   1378  O   ASP A 173      -1.794 -14.441  18.296  1.00 32.80           O  
ATOM   1379  CB  ASP A 173      -2.679 -14.742  15.652  1.00 33.85           C  
ATOM   1380  CG  ASP A 173      -2.485 -16.274  15.762  1.00 40.87           C  
ATOM   1381  OD1 ASP A 173      -3.110 -16.909  16.655  1.00 43.97           O  
ATOM   1382  OD2 ASP A 173      -1.721 -16.858  14.952  1.00 42.37           O1-
ATOM   1383  N   MET A 174      -3.889 -14.741  19.105  1.00 31.72           N  
ATOM   1384  CA  MET A 174      -3.497 -15.059  20.466  1.00 32.50           C  
ATOM   1385  C   MET A 174      -3.383 -16.559  20.632  1.00 31.91           C  
ATOM   1386  O   MET A 174      -3.320 -17.043  21.756  1.00 31.78           O  
ATOM   1387  CB  MET A 174      -4.539 -14.589  21.481  1.00 37.94           C  
ATOM   1388  CG  MET A 174      -4.657 -13.112  21.811  1.00 39.99           C  
ATOM   1389  SD  MET A 174      -3.179 -12.080  21.920  1.00 53.05           S  
ATOM   1390  CE  MET A 174      -3.346 -11.321  20.301  1.00 37.65           C  
ATOM   1391  N   GLY A 175      -3.380 -17.289  19.520  1.00 30.65           N  
ATOM   1392  CA  GLY A 175      -3.318 -18.740  19.549  1.00 32.62           C  
ATOM   1393  C   GLY A 175      -2.156 -19.313  20.347  1.00 32.89           C  
ATOM   1394  O   GLY A 175      -2.269 -20.398  20.903  1.00 34.17           O  
ATOM   1395  N   PHE A 176      -1.037 -18.597  20.407  1.00 33.66           N  
ATOM   1396  CA  PHE A 176       0.114 -19.101  21.144  1.00 36.09           C  
ATOM   1397  C   PHE A 176       0.346 -18.287  22.406  1.00 31.79           C  
ATOM   1398  O   PHE A 176       1.259 -18.589  23.147  1.00 30.21           O  
ATOM   1399  CB  PHE A 176       1.402 -19.135  20.280  1.00 47.97           C  
ATOM   1400  CG  PHE A 176       1.466 -20.280  19.282  1.00 60.74           C  
ATOM   1401  CD1 PHE A 176       1.718 -20.027  17.920  1.00 67.65           C  
ATOM   1402  CD2 PHE A 176       1.296 -21.619  19.690  1.00 72.10           C  
ATOM   1403  CE1 PHE A 176       1.791 -21.074  16.994  1.00 70.51           C  
ATOM   1404  CE2 PHE A 176       1.361 -22.670  18.764  1.00 75.11           C  
ATOM   1405  CZ  PHE A 176       1.613 -22.397  17.416  1.00 76.65           C  
ATOM   1406  N   ALA A 177      -0.471 -17.258  22.649  1.00 27.78           N  
ATOM   1407  CA  ALA A 177      -0.250 -16.371  23.787  1.00 31.06           C  
ATOM   1408  C   ALA A 177      -0.349 -17.056  25.168  1.00 33.94           C  
ATOM   1409  O   ALA A 177      -0.931 -18.130  25.322  1.00 35.66           O  
ATOM   1410  CB  ALA A 177      -1.160 -15.156  23.709  1.00 27.64           C  
ATOM   1411  N   ARG A 178       0.237 -16.436  26.174  1.00 36.51           N  
ATOM   1412  CA  ARG A 178       0.402 -17.094  27.449  1.00 39.95           C  
ATOM   1413  C   ARG A 178       0.373 -16.055  28.563  1.00 37.86           C  
ATOM   1414  O   ARG A 178       0.942 -14.983  28.412  1.00 34.53           O  
ATOM   1415  CB  ARG A 178       1.761 -17.794  27.423  1.00 43.67           C  
ATOM   1416  CG  ARG A 178       1.924 -18.896  28.422  1.00 48.22           C  
ATOM   1417  CD  ARG A 178       0.884 -19.971  28.198  1.00 53.09           C  
ATOM   1418  NE  ARG A 178       1.271 -20.911  27.154  1.00 56.03           N  
ATOM   1419  CZ  ARG A 178       1.825 -22.102  27.378  1.00 61.51           C  
ATOM   1420  NH1 ARG A 178       2.106 -22.902  26.335  1.00 58.35           N1+
ATOM   1421  NH2 ARG A 178       2.095 -22.495  28.635  1.00 55.95           N  
ATOM   1422  N   LEU A 179      -0.306 -16.352  29.667  1.00 39.58           N  
ATOM   1423  CA  LEU A 179      -0.132 -15.530  30.869  1.00 43.19           C  
ATOM   1424  C   LEU A 179       1.218 -15.855  31.452  1.00 44.94           C  
ATOM   1425  O   LEU A 179       1.625 -17.020  31.447  1.00 47.32           O  
ATOM   1426  CB  LEU A 179      -1.214 -15.797  31.916  1.00 41.12           C  
ATOM   1427  CG  LEU A 179      -2.614 -15.309  31.555  1.00 38.64           C  
ATOM   1428  CD1 LEU A 179      -3.587 -15.733  32.651  1.00 38.58           C  
ATOM   1429  CD2 LEU A 179      -2.664 -13.805  31.345  1.00 33.06           C  
ATOM   1430  N   PHE A 180       1.934 -14.848  31.941  1.00 45.10           N  
ATOM   1431  CA  PHE A 180       3.201 -15.164  32.587  1.00 49.09           C  
ATOM   1432  C   PHE A 180       3.243 -15.035  34.111  1.00 54.24           C  
ATOM   1433  O   PHE A 180       4.152 -15.573  34.732  1.00 58.55           O  
ATOM   1434  CB  PHE A 180       4.393 -14.485  31.899  1.00 49.41           C  
ATOM   1435  CG  PHE A 180       4.392 -12.974  31.943  1.00 46.96           C  
ATOM   1436  CD1 PHE A 180       5.015 -12.292  32.974  1.00 47.40           C  
ATOM   1437  CD2 PHE A 180       3.844 -12.226  30.894  1.00 47.39           C  
ATOM   1438  CE1 PHE A 180       5.057 -10.897  32.982  1.00 47.82           C  
ATOM   1439  CE2 PHE A 180       3.902 -10.833  30.895  1.00 46.17           C  
ATOM   1440  CZ  PHE A 180       4.505 -10.165  31.945  1.00 42.78           C  
ATOM   1441  N   ASN A 181       2.234 -14.368  34.687  1.00 61.17           N  
ATOM   1442  CA  ASN A 181       2.098 -14.076  36.143  1.00 60.90           C  
ATOM   1443  C   ASN A 181       2.472 -15.170  37.164  1.00 62.65           C  
ATOM   1444  O   ASN A 181       2.240 -16.365  36.950  1.00 60.43           O  
ATOM   1445  CB  ASN A 181       0.682 -13.550  36.448  1.00 60.96           C  
ATOM   1446  CG  ASN A 181      -0.417 -14.560  36.104  1.00 63.91           C  
ATOM   1447  ND2 ASN A 181      -1.674 -14.182  36.348  1.00 57.79           N  
ATOM   1448  OD1 ASN A 181      -0.139 -15.670  35.642  1.00 65.03           O  
ATOM   1449  N   VAL A 195       8.974 -25.137  10.333  1.00 65.27           N  
ATOM   1450  CA  VAL A 195       8.447 -23.779  10.415  1.00 62.39           C  
ATOM   1451  C   VAL A 195       9.524 -22.696  10.125  1.00 65.31           C  
ATOM   1452  O   VAL A 195      10.581 -22.988   9.542  1.00 59.75           O  
ATOM   1453  CB  VAL A 195       7.665 -23.522  11.746  1.00 60.97           C  
ATOM   1454  CG1 VAL A 195       6.187 -23.873  11.585  1.00 65.78           C  
ATOM   1455  CG2 VAL A 195       8.265 -24.287  12.919  1.00 55.69           C  
ATOM   1456  N   THR A 196       9.224 -21.456  10.531  1.00 61.96           N  
ATOM   1457  CA  THR A 196      10.005 -20.250  10.228  1.00 52.76           C  
ATOM   1458  C   THR A 196      10.477 -19.526  11.512  1.00 45.94           C  
ATOM   1459  O   THR A 196       9.671 -19.037  12.313  1.00 42.64           O  
ATOM   1460  CB  THR A 196       9.141 -19.287   9.378  1.00 51.89           C  
ATOM   1461  CG2 THR A 196       9.563 -17.808   9.554  1.00 48.75           C  
ATOM   1462  OG1 THR A 196       9.235 -19.672   8.010  1.00 56.96           O  
ATOM   1463  N   PHE A 197      11.784 -19.422  11.681  1.00 37.36           N  
ATOM   1464  CA  PHE A 197      12.310 -18.882  12.922  1.00 33.06           C  
ATOM   1465  C   PHE A 197      12.946 -17.494  12.808  1.00 29.29           C  
ATOM   1466  O   PHE A 197      13.740 -17.096  13.672  1.00 28.64           O  
ATOM   1467  CB  PHE A 197      13.305 -19.884  13.517  1.00 38.05           C  
ATOM   1468  CG  PHE A 197      12.802 -21.303  13.537  1.00 39.78           C  
ATOM   1469  CD1 PHE A 197      11.826 -21.703  14.452  1.00 42.38           C  
ATOM   1470  CD2 PHE A 197      13.303 -22.249  12.635  1.00 43.37           C  
ATOM   1471  CE1 PHE A 197      11.354 -23.021  14.468  1.00 46.37           C  
ATOM   1472  CE2 PHE A 197      12.847 -23.574  12.656  1.00 45.64           C  
ATOM   1473  CZ  PHE A 197      11.868 -23.961  13.574  1.00 44.10           C  
ATOM   1474  N   TRP A 198      12.582 -16.755  11.762  1.00 25.14           N  
ATOM   1475  CA  TRP A 198      13.135 -15.445  11.501  1.00 25.39           C  
ATOM   1476  C   TRP A 198      12.917 -14.442  12.603  1.00 24.22           C  
ATOM   1477  O   TRP A 198      13.653 -13.457  12.669  1.00 25.10           O  
ATOM   1478  CB  TRP A 198      12.627 -14.844  10.171  1.00 23.14           C  
ATOM   1479  CG  TRP A 198      12.719 -15.756   8.976  1.00 26.52           C  
ATOM   1480  CD1 TRP A 198      13.524 -16.897   8.821  1.00 25.82           C  
ATOM   1481  CD2 TRP A 198      11.993 -15.619   7.681  1.00 25.80           C  
ATOM   1482  CE2 TRP A 198      12.415 -16.748   6.858  1.00 26.30           C  
ATOM   1483  CE3 TRP A 198      11.039 -14.720   7.172  1.00 28.11           C  
ATOM   1484  NE1 TRP A 198      13.327 -17.461   7.594  1.00 25.60           N  
ATOM   1485  CZ2 TRP A 198      11.901 -16.964   5.564  1.00 28.12           C  
ATOM   1486  CZ3 TRP A 198      10.535 -14.933   5.857  1.00 30.78           C  
ATOM   1487  CH2 TRP A 198      10.950 -16.036   5.079  1.00 26.90           C  
ATOM   1488  N   TYR A 199      11.890 -14.638  13.431  1.00 22.51           N  
ATOM   1489  CA  TYR A 199      11.509 -13.632  14.419  1.00 23.19           C  
ATOM   1490  C   TYR A 199      11.813 -14.149  15.831  1.00 25.06           C  
ATOM   1491  O   TYR A 199      11.465 -13.523  16.823  1.00 25.42           O  
ATOM   1492  CB  TYR A 199      10.026 -13.247  14.235  1.00 23.19           C  
ATOM   1493  CG  TYR A 199       9.764 -12.794  12.806  1.00 23.45           C  
ATOM   1494  CD1 TYR A 199       9.414 -13.710  11.806  1.00 22.75           C  
ATOM   1495  CD2 TYR A 199       9.979 -11.482  12.443  1.00 21.46           C  
ATOM   1496  CE1 TYR A 199       9.253 -13.297  10.499  1.00 22.33           C  
ATOM   1497  CE2 TYR A 199       9.839 -11.067  11.157  1.00 22.45           C  
ATOM   1498  CZ  TYR A 199       9.457 -11.975  10.186  1.00 23.27           C  
ATOM   1499  OH  TYR A 199       9.318 -11.511   8.887  1.00 23.95           O  
ATOM   1500  N   ARG A 200      12.495 -15.279  15.900  1.00 25.02           N  
ATOM   1501  CA  ARG A 200      12.712 -15.977  17.156  1.00 26.50           C  
ATOM   1502  C   ARG A 200      13.989 -15.502  17.822  1.00 25.30           C  
ATOM   1503  O   ARG A 200      15.074 -15.563  17.231  1.00 24.04           O  
ATOM   1504  CB  ARG A 200      12.809 -17.456  16.870  1.00 28.89           C  
ATOM   1505  CG  ARG A 200      12.686 -18.374  18.059  1.00 36.74           C  
ATOM   1506  CD  ARG A 200      11.367 -19.109  17.943  1.00 45.98           C  
ATOM   1507  NE  ARG A 200      11.570 -20.549  17.894  1.00 48.61           N  
ATOM   1508  CZ  ARG A 200      10.609 -21.436  17.642  1.00 48.32           C  
ATOM   1509  NH1 ARG A 200       9.361 -21.045  17.415  1.00 47.30           N1+
ATOM   1510  NH2 ARG A 200      10.904 -22.725  17.630  1.00 49.63           N  
ATOM   1511  N   ALA A 201      13.856 -15.034  19.061  1.00 24.28           N  
ATOM   1512  CA  ALA A 201      14.990 -14.536  19.828  1.00 23.56           C  
ATOM   1513  C   ALA A 201      16.079 -15.611  19.986  1.00 23.47           C  
ATOM   1514  O   ALA A 201      15.774 -16.824  20.111  1.00 23.32           O  
ATOM   1515  CB  ALA A 201      14.518 -14.002  21.198  1.00 23.35           C  
ATOM   1516  N   PRO A 202      17.354 -15.174  20.018  1.00 22.23           N  
ATOM   1517  CA  PRO A 202      18.468 -16.132  20.038  1.00 21.60           C  
ATOM   1518  C   PRO A 202      18.501 -16.987  21.304  1.00 22.41           C  
ATOM   1519  O   PRO A 202      18.894 -18.187  21.230  1.00 22.34           O  
ATOM   1520  CB  PRO A 202      19.724 -15.240  19.906  1.00 20.94           C  
ATOM   1521  CG  PRO A 202      19.294 -13.893  20.406  1.00 22.29           C  
ATOM   1522  CD  PRO A 202      17.830 -13.774  19.997  1.00 23.09           C  
ATOM   1523  N   GLU A 203      18.055 -16.427  22.439  1.00 22.89           N  
ATOM   1524  CA  GLU A 203      17.985 -17.248  23.663  1.00 24.68           C  
ATOM   1525  C   GLU A 203      17.103 -18.480  23.436  1.00 26.29           C  
ATOM   1526  O   GLU A 203      17.440 -19.553  23.916  1.00 28.03           O  
ATOM   1527  CB  GLU A 203      17.551 -16.463  24.920  1.00 23.98           C  
ATOM   1528  CG  GLU A 203      16.163 -15.822  24.885  1.00 23.25           C  
ATOM   1529  CD  GLU A 203      16.178 -14.470  24.200  1.00 26.79           C  
ATOM   1530  OE1 GLU A 203      17.067 -14.247  23.324  1.00 26.14           O  
ATOM   1531  OE2 GLU A 203      15.301 -13.617  24.536  1.00 28.96           O1-
ATOM   1532  N   LEU A 204      15.997 -18.332  22.700  1.00 25.86           N  
ATOM   1533  CA  LEU A 204      15.173 -19.513  22.361  1.00 28.56           C  
ATOM   1534  C   LEU A 204      15.889 -20.512  21.478  1.00 28.18           C  
ATOM   1535  O   LEU A 204      15.752 -21.707  21.686  1.00 27.03           O  
ATOM   1536  CB  LEU A 204      13.842 -19.147  21.688  1.00 26.80           C  
ATOM   1537  CG  LEU A 204      12.803 -18.440  22.553  1.00 29.79           C  
ATOM   1538  CD1 LEU A 204      11.705 -17.941  21.628  1.00 28.49           C  
ATOM   1539  CD2 LEU A 204      12.247 -19.352  23.678  1.00 28.30           C  
ATOM   1540  N   LEU A 205      16.638 -20.011  20.491  1.00 27.03           N  
ATOM   1541  CA  LEU A 205      17.402 -20.859  19.595  1.00 26.39           C  
ATOM   1542  C   LEU A 205      18.496 -21.627  20.346  1.00 28.45           C  
ATOM   1543  O   LEU A 205      19.023 -22.625  19.843  1.00 28.91           O  
ATOM   1544  CB  LEU A 205      18.029 -20.021  18.461  1.00 25.44           C  
ATOM   1545  CG  LEU A 205      17.032 -19.207  17.626  1.00 26.61           C  
ATOM   1546  CD1 LEU A 205      17.735 -18.389  16.569  1.00 24.29           C  
ATOM   1547  CD2 LEU A 205      15.998 -20.129  16.981  1.00 28.53           C  
ATOM   1548  N   LEU A 206      18.851 -21.127  21.528  1.00 27.94           N  
ATOM   1549  CA  LEU A 206      19.871 -21.736  22.345  1.00 28.73           C  
ATOM   1550  C   LEU A 206      19.249 -22.520  23.500  1.00 31.77           C  
ATOM   1551  O   LEU A 206      19.929 -22.827  24.480  1.00 31.65           O  
ATOM   1552  CB  LEU A 206      20.854 -20.680  22.848  1.00 28.43           C  
ATOM   1553  CG  LEU A 206      21.756 -20.076  21.760  1.00 29.53           C  
ATOM   1554  CD1 LEU A 206      22.681 -19.032  22.347  1.00 29.81           C  
ATOM   1555  CD2 LEU A 206      22.556 -21.152  21.044  1.00 27.85           C  
ATOM   1556  N   GLY A 207      17.961 -22.856  23.360  1.00 33.43           N  
ATOM   1557  CA  GLY A 207      17.238 -23.683  24.332  1.00 32.13           C  
ATOM   1558  C   GLY A 207      16.646 -23.041  25.586  1.00 33.60           C  
ATOM   1559  O   GLY A 207      16.202 -23.763  26.477  1.00 35.42           O  
ATOM   1560  N   ALA A 208      16.619 -21.714  25.718  1.00 33.62           N  
ATOM   1561  CA  ALA A 208      15.960 -21.177  26.928  1.00 37.53           C  
ATOM   1562  C   ALA A 208      14.543 -21.786  27.063  1.00 42.99           C  
ATOM   1563  O   ALA A 208      13.786 -21.882  26.083  1.00 41.30           O  
ATOM   1564  CB  ALA A 208      15.912 -19.660  26.962  1.00 34.37           C  
ATOM   1565  N   ARG A 209      14.207 -22.207  28.276  1.00 49.46           N  
ATOM   1566  CA  ARG A 209      12.968 -22.938  28.518  1.00 60.66           C  
ATOM   1567  C   ARG A 209      11.741 -22.019  28.650  1.00 59.22           C  
ATOM   1568  O   ARG A 209      10.633 -22.417  28.301  1.00 63.84           O  
ATOM   1569  CB  ARG A 209      13.127 -23.840  29.753  1.00 71.46           C  
ATOM   1570  CG  ARG A 209      13.697 -25.236  29.480  1.00 79.04           C  
ATOM   1571  CD  ARG A 209      12.598 -26.297  29.578  1.00 90.14           C  
ATOM   1572  NE  ARG A 209      11.991 -26.616  28.271  1.00 98.62           N  
ATOM   1573  CZ  ARG A 209      10.676 -26.730  28.046  1.00 99.43           C  
ATOM   1574  NH1 ARG A 209       9.790 -26.520  29.029  1.00 96.77           N1+
ATOM   1575  NH2 ARG A 209      10.240 -27.036  26.818  1.00 96.44           N  
ATOM   1576  N   HIS A 210      11.943 -20.795  29.131  1.00 59.41           N  
ATOM   1577  CA  HIS A 210      10.839 -19.858  29.360  1.00 65.57           C  
ATOM   1578  C   HIS A 210      10.654 -18.808  28.277  1.00 62.65           C  
ATOM   1579  O   HIS A 210      11.624 -18.240  27.757  1.00 59.05           O  
ATOM   1580  CB  HIS A 210      11.033 -19.158  30.697  1.00 71.37           C  
ATOM   1581  CG  HIS A 210      11.687 -20.022  31.740  1.00 86.02           C  
ATOM   1582  CD2 HIS A 210      12.934 -19.920  32.363  1.00 93.33           C  
ATOM   1583  ND1 HIS A 210      11.086 -21.115  32.259  1.00 89.45           N  
ATOM   1584  CE1 HIS A 210      11.904 -21.684  33.169  1.00 95.74           C  
ATOM   1585  NE2 HIS A 210      13.035 -20.950  33.232  1.00 99.28           N  
ATOM   1586  N   TYR A 211       9.400 -18.538  27.934  1.00 52.43           N  
ATOM   1587  CA  TYR A 211       9.066 -17.320  27.211  1.00 47.69           C  
ATOM   1588  C   TYR A 211       9.017 -16.118  28.184  1.00 44.47           C  
ATOM   1589  O   TYR A 211       8.703 -16.265  29.364  1.00 43.10           O  
ATOM   1590  CB  TYR A 211       7.776 -17.492  26.422  1.00 46.15           C  
ATOM   1591  CG  TYR A 211       7.955 -18.203  25.073  1.00 48.03           C  
ATOM   1592  CD1 TYR A 211       7.955 -19.613  24.980  1.00 49.07           C  
ATOM   1593  CD2 TYR A 211       8.116 -17.461  23.891  1.00 44.27           C  
ATOM   1594  CE1 TYR A 211       8.104 -20.261  23.746  1.00 50.73           C  
ATOM   1595  CE2 TYR A 211       8.245 -18.087  22.655  1.00 50.91           C  
ATOM   1596  CZ  TYR A 211       8.246 -19.487  22.581  1.00 56.74           C  
ATOM   1597  OH  TYR A 211       8.403 -20.083  21.344  1.00 57.79           O  
ATOM   1598  N   THR A 212       9.376 -14.939  27.676  1.00 36.24           N  
ATOM   1599  CA  THR A 212       9.598 -13.751  28.478  1.00 32.79           C  
ATOM   1600  C   THR A 212       9.112 -12.587  27.631  1.00 30.76           C  
ATOM   1601  O   THR A 212       8.962 -12.738  26.414  1.00 31.15           O  
ATOM   1602  CB  THR A 212      11.111 -13.526  28.723  1.00 33.26           C  
ATOM   1603  CG2 THR A 212      11.790 -14.755  29.487  1.00 28.46           C  
ATOM   1604  OG1 THR A 212      11.745 -13.318  27.445  1.00 34.21           O  
ATOM   1605  N   LYS A 213       8.890 -11.437  28.257  1.00 25.45           N  
ATOM   1606  CA  LYS A 213       8.589 -10.228  27.535  1.00 26.73           C  
ATOM   1607  C   LYS A 213       9.664  -9.846  26.489  1.00 26.98           C  
ATOM   1608  O   LYS A 213       9.346  -9.326  25.399  1.00 25.09           O  
ATOM   1609  CB  LYS A 213       8.447  -9.068  28.529  1.00 26.99           C  
ATOM   1610  CG  LYS A 213       7.214  -9.157  29.399  1.00 30.49           C  
ATOM   1611  CD  LYS A 213       7.034  -7.870  30.235  1.00 36.84           C  
ATOM   1612  CE  LYS A 213       8.138  -7.714  31.283  1.00 40.42           C  
ATOM   1613  NZ  LYS A 213       7.768  -6.714  32.324  1.00 41.89           N1+
ATOM   1614  N   ALA A 214      10.929 -10.062  26.854  1.00 24.04           N  
ATOM   1615  CA  ALA A 214      12.085  -9.713  26.025  1.00 22.82           C  
ATOM   1616  C   ALA A 214      12.001 -10.471  24.678  1.00 22.35           C  
ATOM   1617  O   ALA A 214      12.447  -9.973  23.641  1.00 24.41           O  
ATOM   1618  CB  ALA A 214      13.382 -10.063  26.772  1.00 19.61           C  
ATOM   1619  N   ILE A 215      11.388 -11.646  24.693  1.00 21.99           N  
ATOM   1620  CA  ILE A 215      11.224 -12.439  23.467  1.00 22.34           C  
ATOM   1621  C   ILE A 215      10.289 -11.746  22.488  1.00 23.25           C  
ATOM   1622  O   ILE A 215      10.542 -11.749  21.308  1.00 25.60           O  
ATOM   1623  CB  ILE A 215      10.831 -13.894  23.775  1.00 21.72           C  
ATOM   1624  CG1 ILE A 215      12.077 -14.660  24.281  1.00 21.77           C  
ATOM   1625  CG2 ILE A 215      10.167 -14.556  22.554  1.00 21.83           C  
ATOM   1626  CD1 ILE A 215      11.786 -15.949  25.047  1.00 24.73           C  
ATOM   1627  N   ASP A 216       9.224 -11.125  22.984  1.00 24.65           N  
ATOM   1628  CA  ASP A 216       8.339 -10.337  22.138  1.00 22.57           C  
ATOM   1629  C   ASP A 216       9.050  -9.114  21.586  1.00 23.64           C  
ATOM   1630  O   ASP A 216       8.853  -8.742  20.406  1.00 25.54           O  
ATOM   1631  CB  ASP A 216       7.085  -9.900  22.902  1.00 22.43           C  
ATOM   1632  CG  ASP A 216       6.040 -11.039  23.062  1.00 24.05           C  
ATOM   1633  OD1 ASP A 216       6.033 -12.027  22.258  1.00 22.92           O  
ATOM   1634  OD2 ASP A 216       5.199 -10.915  23.992  1.00 24.60           O1-
ATOM   1635  N   ILE A 217       9.865  -8.473  22.425  1.00 21.80           N  
ATOM   1636  CA  ILE A 217      10.564  -7.271  22.002  1.00 21.50           C  
ATOM   1637  C   ILE A 217      11.561  -7.567  20.844  1.00 20.32           C  
ATOM   1638  O   ILE A 217      11.759  -6.756  19.968  1.00 20.97           O  
ATOM   1639  CB  ILE A 217      11.294  -6.563  23.187  1.00 22.17           C  
ATOM   1640  CG1 ILE A 217      10.336  -6.190  24.336  1.00 22.65           C  
ATOM   1641  CG2 ILE A 217      12.011  -5.322  22.703  1.00 20.46           C  
ATOM   1642  CD1 ILE A 217       9.180  -5.264  23.933  1.00 24.28           C  
ATOM   1643  N   TRP A 218      12.204  -8.712  20.863  1.00 20.32           N  
ATOM   1644  CA  TRP A 218      13.126  -9.083  19.771  1.00 21.53           C  
ATOM   1645  C   TRP A 218      12.367  -9.202  18.482  1.00 20.94           C  
ATOM   1646  O   TRP A 218      12.812  -8.707  17.426  1.00 22.46           O  
ATOM   1647  CB  TRP A 218      13.852 -10.382  20.099  1.00 20.52           C  
ATOM   1648  CG  TRP A 218      14.693 -10.935  18.976  1.00 22.44           C  
ATOM   1649  CD1 TRP A 218      14.283 -11.799  17.940  1.00 20.76           C  
ATOM   1650  CD2 TRP A 218      16.129 -10.705  18.741  1.00 20.49           C  
ATOM   1651  CE2 TRP A 218      16.466 -11.476  17.530  1.00 22.03           C  
ATOM   1652  CE3 TRP A 218      17.130  -9.978  19.390  1.00 19.90           C  
ATOM   1653  NE1 TRP A 218      15.319 -12.096  17.119  1.00 20.58           N  
ATOM   1654  CZ2 TRP A 218      17.776 -11.512  17.012  1.00 21.38           C  
ATOM   1655  CZ3 TRP A 218      18.440 -10.023  18.874  1.00 20.39           C  
ATOM   1656  CH2 TRP A 218      18.753 -10.761  17.704  1.00 21.10           C  
ATOM   1657  N   ALA A 219      11.194  -9.825  18.557  1.00 20.32           N  
ATOM   1658  CA  ALA A 219      10.353 -10.020  17.382  1.00 20.92           C  
ATOM   1659  C   ALA A 219       9.975  -8.646  16.787  1.00 22.06           C  
ATOM   1660  O   ALA A 219      10.032  -8.446  15.566  1.00 21.65           O  
ATOM   1661  CB  ALA A 219       9.120 -10.820  17.777  1.00 20.91           C  
ATOM   1662  N   ILE A 220       9.653  -7.689  17.664  1.00 20.02           N  
ATOM   1663  CA  ILE A 220       9.366  -6.341  17.223  1.00 21.27           C  
ATOM   1664  C   ILE A 220      10.574  -5.634  16.601  1.00 22.41           C  
ATOM   1665  O   ILE A 220      10.410  -4.858  15.671  1.00 21.22           O  
ATOM   1666  CB  ILE A 220       8.772  -5.511  18.377  1.00 22.00           C  
ATOM   1667  CG1 ILE A 220       7.439  -6.150  18.802  1.00 21.89           C  
ATOM   1668  CG2 ILE A 220       8.634  -4.040  17.983  1.00 20.46           C  
ATOM   1669  CD1 ILE A 220       6.834  -5.493  20.017  1.00 23.54           C  
ATOM   1670  N   GLY A 221      11.782  -5.878  17.120  1.00 22.12           N  
ATOM   1671  CA  GLY A 221      12.972  -5.379  16.438  1.00 21.85           C  
ATOM   1672  C   GLY A 221      13.125  -5.997  15.045  1.00 22.89           C  
ATOM   1673  O   GLY A 221      13.476  -5.296  14.086  1.00 23.45           O  
ATOM   1674  N   CYS A 222      12.855  -7.295  14.915  1.00 21.09           N  
ATOM   1675  CA  CYS A 222      12.885  -7.924  13.597  1.00 21.50           C  
ATOM   1676  C   CYS A 222      11.922  -7.290  12.610  1.00 22.20           C  
ATOM   1677  O   CYS A 222      12.260  -7.150  11.429  1.00 21.46           O  
ATOM   1678  CB  CYS A 222      12.565  -9.399  13.693  1.00 20.41           C  
ATOM   1679  SG  CYS A 222      13.837 -10.267  14.626  1.00 24.36           S  
ATOM   1680  N   ILE A 223      10.725  -6.930  13.091  1.00 22.09           N  
ATOM   1681  CA  ILE A 223       9.682  -6.374  12.253  1.00 20.95           C  
ATOM   1682  C   ILE A 223      10.112  -4.943  11.868  1.00 22.38           C  
ATOM   1683  O   ILE A 223       9.989  -4.541  10.708  1.00 22.65           O  
ATOM   1684  CB  ILE A 223       8.311  -6.376  12.984  1.00 21.26           C  
ATOM   1685  CG1 ILE A 223       7.839  -7.808  13.289  1.00 23.06           C  
ATOM   1686  CG2 ILE A 223       7.230  -5.666  12.173  1.00 20.69           C  
ATOM   1687  CD1 ILE A 223       6.617  -7.879  14.203  1.00 21.52           C  
ATOM   1688  N   PHE A 224      10.624  -4.189  12.847  1.00 22.43           N  
ATOM   1689  CA  PHE A 224      11.138  -2.839  12.609  1.00 22.56           C  
ATOM   1690  C   PHE A 224      12.243  -2.821  11.518  1.00 22.64           C  
ATOM   1691  O   PHE A 224      12.167  -2.050  10.574  1.00 22.37           O  
ATOM   1692  CB  PHE A 224      11.590  -2.222  13.940  1.00 22.30           C  
ATOM   1693  CG  PHE A 224      12.005  -0.769  13.860  1.00 22.73           C  
ATOM   1694  CD1 PHE A 224      11.373   0.139  12.973  1.00 21.22           C  
ATOM   1695  CD2 PHE A 224      13.038  -0.290  14.691  1.00 22.67           C  
ATOM   1696  CE1 PHE A 224      11.776   1.489  12.933  1.00 23.25           C  
ATOM   1697  CE2 PHE A 224      13.464   1.065  14.623  1.00 22.59           C  
ATOM   1698  CZ  PHE A 224      12.820   1.959  13.758  1.00 21.04           C  
ATOM   1699  N   ALA A 225      13.237  -3.696  11.615  1.00 23.25           N  
ATOM   1700  CA  ALA A 225      14.259  -3.783  10.572  1.00 23.68           C  
ATOM   1701  C   ALA A 225      13.619  -4.016   9.186  1.00 25.21           C  
ATOM   1702  O   ALA A 225      13.922  -3.295   8.234  1.00 23.67           O  
ATOM   1703  CB  ALA A 225      15.265  -4.890  10.880  1.00 20.90           C  
ATOM   1704  N   GLU A 226      12.748  -5.028   9.098  1.00 24.39           N  
ATOM   1705  CA  GLU A 226      12.014  -5.359   7.887  1.00 26.27           C  
ATOM   1706  C   GLU A 226      11.198  -4.148   7.314  1.00 28.07           C  
ATOM   1707  O   GLU A 226      11.121  -3.969   6.112  1.00 25.95           O  
ATOM   1708  CB  GLU A 226      11.107  -6.557   8.177  1.00 28.04           C  
ATOM   1709  CG  GLU A 226      10.595  -7.300   6.951  1.00 31.09           C  
ATOM   1710  CD  GLU A 226       9.937  -8.636   7.303  1.00 36.83           C  
ATOM   1711  OE1 GLU A 226      10.175  -9.199   8.419  1.00 37.14           O  
ATOM   1712  OE2 GLU A 226       9.178  -9.146   6.450  1.00 37.89           O1-
ATOM   1713  N   LEU A 227      10.609  -3.328   8.178  1.00 25.84           N  
ATOM   1714  CA  LEU A 227       9.884  -2.159   7.736  1.00 27.44           C  
ATOM   1715  C   LEU A 227      10.820  -1.080   7.186  1.00 30.95           C  
ATOM   1716  O   LEU A 227      10.441  -0.300   6.301  1.00 30.50           O  
ATOM   1717  CB  LEU A 227       9.094  -1.561   8.903  1.00 25.54           C  
ATOM   1718  CG  LEU A 227       7.772  -2.214   9.308  1.00 28.41           C  
ATOM   1719  CD1 LEU A 227       7.193  -1.561  10.559  1.00 24.72           C  
ATOM   1720  CD2 LEU A 227       6.751  -2.250   8.153  1.00 27.72           C  
ATOM   1721  N   LEU A 228      12.026  -1.009   7.755  1.00 30.53           N  
ATOM   1722  CA  LEU A 228      13.045  -0.075   7.293  1.00 28.52           C  
ATOM   1723  C   LEU A 228      13.646  -0.447   5.954  1.00 27.85           C  
ATOM   1724  O   LEU A 228      13.944   0.434   5.147  1.00 28.14           O  
ATOM   1725  CB  LEU A 228      14.162   0.060   8.318  1.00 26.63           C  
ATOM   1726  CG  LEU A 228      13.764   0.836   9.581  1.00 26.85           C  
ATOM   1727  CD1 LEU A 228      14.832   0.671  10.630  1.00 23.68           C  
ATOM   1728  CD2 LEU A 228      13.462   2.298   9.284  1.00 26.65           C  
ATOM   1729  N   THR A 229      13.811  -1.737   5.710  1.00 28.58           N  
ATOM   1730  CA  THR A 229      14.541  -2.193   4.523  1.00 29.71           C  
ATOM   1731  C   THR A 229      13.707  -2.978   3.518  1.00 29.37           C  
ATOM   1732  O   THR A 229      14.158  -3.220   2.423  1.00 30.10           O  
ATOM   1733  CB  THR A 229      15.685  -3.158   4.914  1.00 29.99           C  
ATOM   1734  CG2 THR A 229      16.582  -2.586   6.066  1.00 26.30           C  
ATOM   1735  OG1 THR A 229      15.114  -4.417   5.294  1.00 27.95           O  
ATOM   1736  N   SER A 230      12.525  -3.441   3.914  1.00 30.59           N  
ATOM   1737  CA  SER A 230      11.693  -4.341   3.074  1.00 31.72           C  
ATOM   1738  C   SER A 230      12.140  -5.780   2.975  1.00 30.53           C  
ATOM   1739  O   SER A 230      11.525  -6.535   2.219  1.00 31.30           O  
ATOM   1740  CB  SER A 230      11.453  -3.790   1.645  1.00 32.44           C  
ATOM   1741  OG  SER A 230      10.982  -2.460   1.711  1.00 34.40           O  
ATOM   1742  N   GLU A 231      13.178  -6.168   3.725  1.00 29.31           N  
ATOM   1743  CA  GLU A 231      13.656  -7.581   3.764  1.00 29.88           C  
ATOM   1744  C   GLU A 231      13.597  -8.108   5.196  1.00 26.92           C  
ATOM   1745  O   GLU A 231      13.878  -7.358   6.127  1.00 24.56           O  
ATOM   1746  CB  GLU A 231      15.140  -7.707   3.326  1.00 34.74           C  
ATOM   1747  CG  GLU A 231      15.625  -6.822   2.175  1.00 45.66           C  
ATOM   1748  CD  GLU A 231      15.428  -7.427   0.781  1.00 53.90           C  
ATOM   1749  OE1 GLU A 231      15.677  -6.689  -0.211  1.00 58.26           O  
ATOM   1750  OE2 GLU A 231      15.042  -8.627   0.665  1.00 55.97           O1-
ATOM   1751  N   PRO A 232      13.291  -9.402   5.373  1.00 25.50           N  
ATOM   1752  CA  PRO A 232      13.402  -9.983   6.715  1.00 24.60           C  
ATOM   1753  C   PRO A 232      14.876 -10.068   7.094  1.00 25.06           C  
ATOM   1754  O   PRO A 232      15.645 -10.789   6.457  1.00 24.13           O  
ATOM   1755  CB  PRO A 232      12.802 -11.413   6.567  1.00 23.79           C  
ATOM   1756  CG  PRO A 232      12.161 -11.433   5.193  1.00 25.39           C  
ATOM   1757  CD  PRO A 232      12.890 -10.409   4.355  1.00 24.05           C  
ATOM   1758  N   ILE A 233      15.255  -9.326   8.131  1.00 25.15           N  
ATOM   1759  CA  ILE A 233      16.651  -9.212   8.571  1.00 23.28           C  
ATOM   1760  C   ILE A 233      17.295 -10.583   8.808  1.00 22.60           C  
ATOM   1761  O   ILE A 233      18.414 -10.800   8.413  1.00 25.93           O  
ATOM   1762  CB  ILE A 233      16.749  -8.284   9.832  1.00 23.23           C  
ATOM   1763  CG1 ILE A 233      18.194  -8.057  10.259  1.00 22.67           C  
ATOM   1764  CG2 ILE A 233      15.903  -8.811  11.003  1.00 21.15           C  
ATOM   1765  CD1 ILE A 233      18.411  -6.735  10.985  1.00 21.69           C  
ATOM   1766  N   PHE A 234      16.595 -11.519   9.436  1.00 21.41           N  
ATOM   1767  CA  PHE A 234      17.166 -12.832   9.658  1.00 20.30           C  
ATOM   1768  C   PHE A 234      16.607 -13.923   8.736  1.00 21.62           C  
ATOM   1769  O   PHE A 234      16.468 -15.106   9.132  1.00 19.34           O  
ATOM   1770  CB  PHE A 234      17.071 -13.193  11.143  1.00 20.19           C  
ATOM   1771  CG  PHE A 234      17.635 -12.115  12.060  1.00 19.49           C  
ATOM   1772  CD1 PHE A 234      18.965 -11.700  11.941  1.00 18.56           C  
ATOM   1773  CD2 PHE A 234      16.847 -11.541  13.049  1.00 19.02           C  
ATOM   1774  CE1 PHE A 234      19.480 -10.719  12.781  1.00 19.39           C  
ATOM   1775  CE2 PHE A 234      17.361 -10.559  13.902  1.00 18.41           C  
ATOM   1776  CZ  PHE A 234      18.682 -10.144  13.772  1.00 18.59           C  
ATOM   1777  N   HIS A 235      16.278 -13.525   7.501  1.00 23.76           N  
ATOM   1778  CA  HIS A 235      15.864 -14.489   6.471  1.00 28.49           C  
ATOM   1779  C   HIS A 235      16.834 -15.639   6.407  1.00 27.50           C  
ATOM   1780  O   HIS A 235      18.035 -15.462   6.491  1.00 23.20           O  
ATOM   1781  CB  HIS A 235      15.793 -13.874   5.067  1.00 34.14           C  
ATOM   1782  CG  HIS A 235      15.374 -14.868   4.025  1.00 41.09           C  
ATOM   1783  CD2 HIS A 235      14.097 -15.330   3.657  1.00 42.06           C  
ATOM   1784  ND1 HIS A 235      16.270 -15.582   3.292  1.00 45.17           N  
ATOM   1785  CE1 HIS A 235      15.600 -16.440   2.489  1.00 46.07           C  
ATOM   1786  NE2 HIS A 235      14.272 -16.286   2.717  1.00 47.39           N  
ATOM   1787  N   CYS A 236      16.289 -16.822   6.189  1.00 29.52           N  
ATOM   1788  CA  CYS A 236      17.007 -18.048   6.302  1.00 32.00           C  
ATOM   1789  C   CYS A 236      16.123 -19.153   5.644  1.00 33.84           C  
ATOM   1790  O   CYS A 236      14.884 -19.111   5.747  1.00 30.74           O  
ATOM   1791  CB  CYS A 236      17.166 -18.287   7.809  1.00 31.13           C  
ATOM   1792  SG  CYS A 236      18.009 -19.787   8.188  1.00 41.44           S  
ATOM   1793  N   ARG A 237      16.715 -20.154   4.998  1.00 34.92           N  
ATOM   1794  CA  ARG A 237      15.855 -21.186   4.412  1.00 41.32           C  
ATOM   1795  C   ARG A 237      15.334 -22.144   5.498  1.00 44.22           C  
ATOM   1796  O   ARG A 237      15.905 -22.196   6.593  1.00 35.79           O  
ATOM   1797  CB  ARG A 237      16.554 -21.959   3.296  1.00 43.64           C  
ATOM   1798  CG  ARG A 237      17.428 -23.101   3.773  1.00 49.43           C  
ATOM   1799  CD  ARG A 237      17.875 -24.021   2.640  1.00 57.42           C  
ATOM   1800  NE  ARG A 237      17.793 -25.429   3.041  1.00 66.69           N  
ATOM   1801  CZ  ARG A 237      17.204 -26.390   2.326  1.00 71.86           C  
ATOM   1802  NH1 ARG A 237      16.661 -26.119   1.140  1.00 64.88           N1+
ATOM   1803  NH2 ARG A 237      17.179 -27.638   2.788  1.00 74.97           N  
ATOM   1804  N   GLN A 238      14.278 -22.899   5.168  1.00 47.00           N  
ATOM   1805  CA  GLN A 238      13.717 -23.924   6.059  1.00 56.76           C  
ATOM   1806  C   GLN A 238      14.637 -25.116   6.225  1.00 55.61           C  
ATOM   1807  O   GLN A 238      15.321 -25.501   5.285  1.00 55.99           O  
ATOM   1808  CB  GLN A 238      12.380 -24.431   5.523  1.00 60.84           C  
ATOM   1809  CG  GLN A 238      11.182 -23.593   5.935  1.00 69.11           C  
ATOM   1810  CD  GLN A 238       9.898 -24.074   5.284  1.00 70.83           C  
ATOM   1811  NE2 GLN A 238       8.920 -24.425   6.103  1.00 69.86           N  
ATOM   1812  OE1 GLN A 238       9.790 -24.129   4.056  1.00 75.89           O  
ATOM   1813  N   GLU A 239      14.621 -25.715   7.410  1.00 64.76           N  
ATOM   1814  CA  GLU A 239      15.448 -26.880   7.705  1.00 72.83           C  
ATOM   1815  C   GLU A 239      14.792 -28.175   7.205  1.00 75.75           C  
ATOM   1816  O   GLU A 239      15.418 -28.977   6.497  1.00 76.24           O  
ATOM   1817  CB  GLU A 239      15.732 -26.951   9.206  1.00 79.42           C  
ATOM   1818  CG  GLU A 239      17.208 -27.143   9.540  1.00 92.47           C  
ATOM   1819  CD  GLU A 239      17.568 -26.708  10.957  1.00101.12           C  
ATOM   1820  OE1 GLU A 239      16.644 -26.618  11.802  1.00 99.44           O  
ATOM   1821  OE2 GLU A 239      18.776 -26.457  11.225  1.00 96.85           O1-
ATOM   1822  N   SER A 244      11.070 -30.310  16.109  1.00 64.34           N  
ATOM   1823  CA  SER A 244      11.833 -31.085  17.082  1.00 68.83           C  
ATOM   1824  C   SER A 244      12.443 -30.196  18.193  1.00 67.39           C  
ATOM   1825  O   SER A 244      11.720 -29.433  18.839  1.00 67.45           O  
ATOM   1826  CB  SER A 244      12.890 -31.944  16.363  1.00 67.78           C  
ATOM   1827  OG  SER A 244      13.363 -31.292  15.196  1.00 63.91           O  
ATOM   1828  N   ASN A 245      13.757 -30.293  18.413  1.00 63.42           N  
ATOM   1829  CA  ASN A 245      14.421 -29.550  19.478  0.50 53.66           C  
ATOM   1830  C   ASN A 245      14.584 -28.056  19.151  1.00 49.59           C  
ATOM   1831  O   ASN A 245      14.429 -27.645  17.990  1.00 47.63           O  
ATOM   1832  CB  ASN A 245      15.743 -30.234  19.877  0.50 55.24           C  
ATOM   1833  CG  ASN A 245      16.971 -29.560  19.293  0.50 53.50           C  
ATOM   1834  ND2 ASN A 245      17.809 -29.007  20.167  0.50 51.92           N  
ATOM   1835  OD1 ASN A 245      17.178 -29.556  18.082  0.50 51.88           O  
ATOM   1836  N   PRO A 246      14.859 -27.229  20.176  1.00 45.87           N  
ATOM   1837  CA  PRO A 246      14.895 -25.767  19.999  1.00 44.43           C  
ATOM   1838  C   PRO A 246      16.125 -25.229  19.242  1.00 42.59           C  
ATOM   1839  O   PRO A 246      16.087 -24.103  18.719  1.00 40.99           O  
ATOM   1840  CB  PRO A 246      14.921 -25.250  21.446  1.00 42.92           C  
ATOM   1841  CG  PRO A 246      15.628 -26.345  22.200  1.00 43.76           C  
ATOM   1842  CD  PRO A 246      15.085 -27.609  21.588  1.00 45.92           C  
ATOM   1843  N   TYR A 247      17.200 -26.011  19.189  1.00 38.09           N  
ATOM   1844  CA  TYR A 247      18.423 -25.568  18.516  1.00 35.95           C  
ATOM   1845  C   TYR A 247      18.327 -25.557  17.000  1.00 36.26           C  
ATOM   1846  O   TYR A 247      18.176 -26.616  16.391  1.00 34.88           O  
ATOM   1847  CB  TYR A 247      19.573 -26.463  18.900  1.00 33.53           C  
ATOM   1848  CG  TYR A 247      20.899 -26.032  18.359  1.00 32.79           C  
ATOM   1849  CD1 TYR A 247      21.578 -24.934  18.920  1.00 32.81           C  
ATOM   1850  CD2 TYR A 247      21.517 -26.743  17.313  1.00 30.50           C  
ATOM   1851  CE1 TYR A 247      22.825 -24.529  18.428  1.00 32.46           C  
ATOM   1852  CE2 TYR A 247      22.761 -26.352  16.820  1.00 29.67           C  
ATOM   1853  CZ  TYR A 247      23.409 -25.255  17.375  1.00 33.12           C  
ATOM   1854  OH  TYR A 247      24.650 -24.872  16.910  1.00 35.05           O  
ATOM   1855  N   HIS A 248      18.459 -24.368  16.405  1.00 33.38           N  
ATOM   1856  CA  HIS A 248      18.477 -24.226  14.947  1.00 34.97           C  
ATOM   1857  C   HIS A 248      19.748 -23.593  14.417  1.00 31.56           C  
ATOM   1858  O   HIS A 248      19.939 -22.369  14.479  1.00 30.30           O  
ATOM   1859  CB  HIS A 248      17.190 -23.558  14.481  1.00 39.10           C  
ATOM   1860  CG  HIS A 248      15.953 -24.333  14.885  1.00 46.19           C  
ATOM   1861  CD2 HIS A 248      15.059 -24.153  15.937  1.00 47.22           C  
ATOM   1862  ND1 HIS A 248      15.556 -25.459  14.239  1.00 49.78           N  
ATOM   1863  CE1 HIS A 248      14.459 -25.962  14.836  1.00 49.37           C  
ATOM   1864  NE2 HIS A 248      14.151 -25.162  15.874  1.00 55.40           N  
ATOM   1865  N   HIS A 249      20.642 -24.450  13.926  1.00 30.99           N  
ATOM   1866  CA  HIS A 249      21.981 -24.059  13.477  1.00 31.05           C  
ATOM   1867  C   HIS A 249      21.987 -22.920  12.486  1.00 29.54           C  
ATOM   1868  O   HIS A 249      22.658 -21.903  12.712  1.00 30.56           O  
ATOM   1869  CB  HIS A 249      22.759 -25.250  12.883  1.00 30.77           C  
ATOM   1870  CG  HIS A 249      24.122 -24.852  12.329  1.00 30.46           C  
ATOM   1871  CD2 HIS A 249      25.388 -24.847  12.921  1.00 30.48           C  
ATOM   1872  ND1 HIS A 249      24.277 -24.303  11.100  1.00 31.73           N  
ATOM   1873  CE1 HIS A 249      25.575 -23.993  10.895  1.00 29.72           C  
ATOM   1874  NE2 HIS A 249      26.259 -24.327  12.010  1.00 31.79           N  
ATOM   1875  N   ASP A 250      21.233 -23.070  11.391  1.00 28.25           N  
ATOM   1876  CA  ASP A 250      21.317 -22.131  10.249  1.00 29.58           C  
ATOM   1877  C   ASP A 250      20.675 -20.793  10.568  1.00 26.53           C  
ATOM   1878  O   ASP A 250      21.122 -19.751  10.096  1.00 26.27           O  
ATOM   1879  CB  ASP A 250      20.675 -22.727   8.974  1.00 31.80           C  
ATOM   1880  CG  ASP A 250      21.372 -24.015   8.486  1.00 37.40           C  
ATOM   1881  OD1 ASP A 250      22.432 -24.415   9.011  1.00 40.24           O  
ATOM   1882  OD2 ASP A 250      20.850 -24.652   7.552  1.00 44.44           O1-
ATOM   1883  N   GLN A 251      19.605 -20.829  11.351  1.00 25.22           N  
ATOM   1884  CA  GLN A 251      19.013 -19.599  11.818  1.00 27.20           C  
ATOM   1885  C   GLN A 251      20.009 -18.788  12.702  1.00 24.98           C  
ATOM   1886  O   GLN A 251      20.143 -17.591  12.534  1.00 24.72           O  
ATOM   1887  CB  GLN A 251      17.695 -19.867  12.569  1.00 27.19           C  
ATOM   1888  CG  GLN A 251      17.037 -18.580  13.025  1.00 25.15           C  
ATOM   1889  CD  GLN A 251      16.512 -17.804  11.832  1.00 27.59           C  
ATOM   1890  NE2 GLN A 251      17.180 -16.711  11.461  1.00 25.05           N  
ATOM   1891  OE1 GLN A 251      15.512 -18.196  11.247  1.00 27.23           O  
ATOM   1892  N   LEU A 252      20.694 -19.461  13.617  1.00 23.56           N  
ATOM   1893  CA  LEU A 252      21.778 -18.822  14.432  1.00 25.20           C  
ATOM   1894  C   LEU A 252      22.891 -18.257  13.533  1.00 23.97           C  
ATOM   1895  O   LEU A 252      23.334 -17.107  13.701  1.00 25.51           O  
ATOM   1896  CB  LEU A 252      22.368 -19.817  15.478  1.00 22.14           C  
ATOM   1897  CG  LEU A 252      21.422 -20.033  16.674  1.00 21.77           C  
ATOM   1898  CD1 LEU A 252      21.788 -21.274  17.466  1.00 22.84           C  
ATOM   1899  CD2 LEU A 252      21.431 -18.829  17.607  1.00 22.03           C  
ATOM   1900  N   ASP A 253      23.326 -19.077  12.576  1.00 24.53           N  
ATOM   1901  CA  ASP A 253      24.336 -18.674  11.607  1.00 25.38           C  
ATOM   1902  C   ASP A 253      23.906 -17.390  10.882  1.00 23.84           C  
ATOM   1903  O   ASP A 253      24.689 -16.432  10.748  1.00 22.60           O  
ATOM   1904  CB  ASP A 253      24.553 -19.838  10.622  1.00 30.05           C  
ATOM   1905  CG  ASP A 253      25.525 -19.485   9.474  1.00 32.66           C  
ATOM   1906  OD1 ASP A 253      26.537 -18.766   9.674  1.00 32.24           O  
ATOM   1907  OD2 ASP A 253      25.241 -19.942   8.357  1.00 34.27           O1-
ATOM   1908  N   ARG A 254      22.649 -17.340  10.429  1.00 23.21           N  
ATOM   1909  CA  ARG A 254      22.171 -16.102   9.781  1.00 23.50           C  
ATOM   1910  C   ARG A 254      22.193 -14.919  10.745  1.00 23.63           C  
ATOM   1911  O   ARG A 254      22.603 -13.816  10.369  1.00 24.31           O  
ATOM   1912  CB  ARG A 254      20.773 -16.294   9.193  1.00 25.50           C  
ATOM   1913  CG  ARG A 254      20.104 -14.992   8.790  1.00 26.88           C  
ATOM   1914  CD  ARG A 254      20.901 -14.384   7.658  1.00 27.52           C  
ATOM   1915  NE  ARG A 254      20.304 -13.135   7.274  1.00 30.83           N  
ATOM   1916  CZ  ARG A 254      20.793 -12.315   6.360  1.00 29.44           C  
ATOM   1917  NH1 ARG A 254      21.946 -12.597   5.754  1.00 29.05           N1+
ATOM   1918  NH2 ARG A 254      20.114 -11.213   6.081  1.00 25.44           N  
ATOM   1919  N   ILE A 255      21.777 -15.134  12.001  1.00 23.51           N  
ATOM   1920  CA  ILE A 255      21.825 -14.045  12.994  1.00 22.91           C  
ATOM   1921  C   ILE A 255      23.284 -13.553  13.276  1.00 23.41           C  
ATOM   1922  O   ILE A 255      23.556 -12.336  13.350  1.00 22.59           O  
ATOM   1923  CB  ILE A 255      21.143 -14.464  14.314  1.00 23.86           C  
ATOM   1924  CG1 ILE A 255      19.657 -14.785  14.103  1.00 23.56           C  
ATOM   1925  CG2 ILE A 255      21.302 -13.374  15.381  1.00 24.52           C  
ATOM   1926  CD1 ILE A 255      18.947 -15.312  15.346  1.00 21.45           C  
ATOM   1927  N   PHE A 256      24.231 -14.476  13.434  1.00 22.25           N  
ATOM   1928  CA  PHE A 256      25.629 -14.028  13.612  1.00 23.66           C  
ATOM   1929  C   PHE A 256      26.175 -13.277  12.372  1.00 25.49           C  
ATOM   1930  O   PHE A 256      26.869 -12.247  12.502  1.00 25.32           O  
ATOM   1931  CB  PHE A 256      26.534 -15.205  13.992  1.00 24.21           C  
ATOM   1932  CG  PHE A 256      26.076 -15.966  15.233  1.00 22.40           C  
ATOM   1933  CD1 PHE A 256      25.612 -15.296  16.336  1.00 21.35           C  
ATOM   1934  CD2 PHE A 256      26.182 -17.341  15.283  1.00 22.16           C  
ATOM   1935  CE1 PHE A 256      25.209 -15.978  17.465  1.00 22.95           C  
ATOM   1936  CE2 PHE A 256      25.797 -18.044  16.419  1.00 23.09           C  
ATOM   1937  CZ  PHE A 256      25.323 -17.359  17.522  1.00 22.60           C  
ATOM   1938  N   ASN A 257      25.836 -13.758  11.172  1.00 24.17           N  
ATOM   1939  CA  ASN A 257      26.189 -13.014   9.941  1.00 25.14           C  
ATOM   1940  C   ASN A 257      25.690 -11.586   9.865  1.00 25.35           C  
ATOM   1941  O   ASN A 257      26.335 -10.721   9.253  1.00 26.00           O  
ATOM   1942  CB  ASN A 257      25.786 -13.803   8.693  1.00 27.99           C  
ATOM   1943  CG  ASN A 257      26.882 -14.742   8.245  1.00 29.64           C  
ATOM   1944  ND2 ASN A 257      26.527 -15.982   7.921  1.00 29.73           N  
ATOM   1945  OD1 ASN A 257      28.050 -14.352   8.211  1.00 30.54           O  
ATOM   1946  N   VAL A 258      24.544 -11.320  10.486  1.00 24.54           N  
ATOM   1947  CA  VAL A 258      24.038  -9.959  10.554  1.00 23.49           C  
ATOM   1948  C   VAL A 258      24.575  -9.184  11.770  1.00 24.90           C  
ATOM   1949  O   VAL A 258      24.966  -8.016  11.661  1.00 25.73           O  
ATOM   1950  CB  VAL A 258      22.469  -9.937  10.580  1.00 23.88           C  
ATOM   1951  CG1 VAL A 258      21.942  -8.549  10.900  1.00 19.15           C  
ATOM   1952  CG2 VAL A 258      21.891 -10.463   9.262  1.00 22.09           C  
ATOM   1953  N   MET A 259      24.532  -9.817  12.940  1.00 25.43           N  
ATOM   1954  CA  MET A 259      24.777  -9.131  14.225  1.00 25.24           C  
ATOM   1955  C   MET A 259      26.240  -9.177  14.640  1.00 26.59           C  
ATOM   1956  O   MET A 259      26.690  -8.313  15.378  1.00 27.71           O  
ATOM   1957  CB  MET A 259      23.978  -9.815  15.365  1.00 25.60           C  
ATOM   1958  CG  MET A 259      22.449  -9.690  15.299  1.00 26.63           C  
ATOM   1959  SD  MET A 259      21.816  -8.019  15.067  1.00 29.81           S  
ATOM   1960  CE  MET A 259      22.214  -7.248  16.641  1.00 25.58           C  
ATOM   1961  N   GLY A 260      26.969 -10.199  14.193  1.00 24.78           N  
ATOM   1962  CA  GLY A 260      28.260 -10.521  14.788  1.00 25.81           C  
ATOM   1963  C   GLY A 260      28.046 -11.591  15.847  1.00 27.72           C  
ATOM   1964  O   GLY A 260      26.904 -11.860  16.273  1.00 28.24           O  
ATOM   1965  N   PHE A 261      29.131 -12.213  16.269  1.00 25.06           N  
ATOM   1966  CA  PHE A 261      29.066 -13.238  17.263  1.00 27.74           C  
ATOM   1967  C   PHE A 261      29.270 -12.513  18.584  1.00 29.70           C  
ATOM   1968  O   PHE A 261      30.195 -11.719  18.707  1.00 29.89           O  
ATOM   1969  CB  PHE A 261      30.139 -14.305  17.028  1.00 26.65           C  
ATOM   1970  CG  PHE A 261      29.944 -15.540  17.863  1.00 27.83           C  
ATOM   1971  CD1 PHE A 261      29.355 -16.670  17.320  1.00 28.18           C  
ATOM   1972  CD2 PHE A 261      30.343 -15.570  19.205  1.00 28.66           C  
ATOM   1973  CE1 PHE A 261      29.173 -17.822  18.098  1.00 29.59           C  
ATOM   1974  CE2 PHE A 261      30.170 -16.710  19.982  1.00 27.20           C  
ATOM   1975  CZ  PHE A 261      29.589 -17.839  19.426  1.00 29.13           C  
ATOM   1976  N   PRO A 262      28.367 -12.743  19.559  1.00 33.09           N  
ATOM   1977  CA  PRO A 262      28.418 -11.944  20.792  1.00 34.18           C  
ATOM   1978  C   PRO A 262      29.719 -12.193  21.559  1.00 35.41           C  
ATOM   1979  O   PRO A 262      30.108 -13.332  21.750  1.00 32.73           O  
ATOM   1980  CB  PRO A 262      27.218 -12.459  21.592  1.00 33.76           C  
ATOM   1981  CG  PRO A 262      26.958 -13.837  21.051  1.00 34.50           C  
ATOM   1982  CD  PRO A 262      27.296 -13.762  19.596  1.00 30.27           C  
ATOM   1983  N   ALA A 263      30.409 -11.120  21.941  1.00 37.20           N  
ATOM   1984  CA  ALA A 263      31.536 -11.239  22.863  1.00 38.33           C  
ATOM   1985  C   ALA A 263      31.021 -11.629  24.239  1.00 37.83           C  
ATOM   1986  O   ALA A 263      29.853 -11.360  24.591  1.00 38.41           O  
ATOM   1987  CB  ALA A 263      32.309  -9.921  22.933  1.00 36.73           C  
ATOM   1988  N   ASP A 264      31.892 -12.227  25.035  1.00 41.65           N  
ATOM   1989  CA  ASP A 264      31.510 -12.712  26.373  1.00 44.81           C  
ATOM   1990  C   ASP A 264      30.850 -11.635  27.239  1.00 41.84           C  
ATOM   1991  O   ASP A 264      29.894 -11.914  27.973  1.00 39.30           O  
ATOM   1992  CB  ASP A 264      32.730 -13.312  27.083  1.00 54.40           C  
ATOM   1993  CG  ASP A 264      32.419 -13.768  28.486  1.00 61.78           C  
ATOM   1994  OD1 ASP A 264      33.053 -13.231  29.424  1.00 72.07           O  
ATOM   1995  OD2 ASP A 264      31.532 -14.641  28.656  1.00 62.42           O1-
ATOM   1996  N   LYS A 265      31.331 -10.403  27.102  1.00 38.17           N  
ATOM   1997  CA  LYS A 265      30.844  -9.270  27.874  1.00 41.29           C  
ATOM   1998  C   LYS A 265      29.503  -8.698  27.357  1.00 40.64           C  
ATOM   1999  O   LYS A 265      28.853  -7.931  28.076  1.00 39.42           O  
ATOM   2000  CB  LYS A 265      31.917  -8.168  27.897  1.00 44.84           C  
ATOM   2001  CG  LYS A 265      31.909  -7.274  26.658  1.00 52.16           C  
ATOM   2002  CD  LYS A 265      33.263  -6.644  26.313  1.00 56.92           C  
ATOM   2003  CE  LYS A 265      34.126  -7.579  25.471  1.00 61.71           C  
ATOM   2004  NZ  LYS A 265      34.638  -6.974  24.202  1.00 63.69           N1+
ATOM   2005  N   ASP A 266      29.130  -9.031  26.108  1.00 36.38           N  
ATOM   2006  CA  ASP A 266      27.812  -8.672  25.536  1.00 32.77           C  
ATOM   2007  C   ASP A 266      26.687  -9.548  26.110  1.00 31.06           C  
ATOM   2008  O   ASP A 266      25.554  -9.132  26.098  1.00 31.02           O  
ATOM   2009  CB  ASP A 266      27.752  -8.824  24.005  1.00 32.18           C  
ATOM   2010  CG  ASP A 266      28.772  -7.950  23.254  1.00 39.70           C  
ATOM   2011  OD1 ASP A 266      29.091  -6.822  23.726  1.00 35.73           O  
ATOM   2012  OD2 ASP A 266      29.233  -8.418  22.163  1.00 40.14           O1-
ATOM   2013  N   TRP A 267      27.004 -10.753  26.586  1.00 27.25           N  
ATOM   2014  CA  TRP A 267      25.996 -11.710  26.965  1.00 29.91           C  
ATOM   2015  C   TRP A 267      26.602 -12.754  27.866  1.00 31.92           C  
ATOM   2016  O   TRP A 267      26.792 -13.925  27.502  1.00 31.84           O  
ATOM   2017  CB  TRP A 267      25.352 -12.317  25.705  1.00 30.04           C  
ATOM   2018  CG  TRP A 267      24.151 -13.202  25.975  1.00 28.69           C  
ATOM   2019  CD1 TRP A 267      23.525 -13.444  27.196  1.00 27.46           C  
ATOM   2020  CD2 TRP A 267      23.362 -13.958  24.987  1.00 27.61           C  
ATOM   2021  CE2 TRP A 267      22.314 -14.644  25.736  1.00 26.32           C  
ATOM   2022  CE3 TRP A 267      23.424 -14.127  23.599  1.00 27.78           C  
ATOM   2023  NE1 TRP A 267      22.467 -14.306  27.029  1.00 26.80           N  
ATOM   2024  CZ2 TRP A 267      21.377 -15.463  25.113  1.00 27.58           C  
ATOM   2025  CZ3 TRP A 267      22.490 -14.965  22.984  1.00 27.51           C  
ATOM   2026  CH2 TRP A 267      21.489 -15.619  23.724  1.00 28.64           C  
ATOM   2027  N   GLU A 268      26.887 -12.331  29.085  1.00 35.17           N  
ATOM   2028  CA  GLU A 268      27.553 -13.179  30.069  1.00 40.32           C  
ATOM   2029  C   GLU A 268      26.809 -14.486  30.337  1.00 39.16           C  
ATOM   2030  O   GLU A 268      27.431 -15.525  30.458  1.00 43.41           O  
ATOM   2031  CB  GLU A 268      27.825 -12.370  31.342  1.00 43.26           C  
ATOM   2032  CG  GLU A 268      28.973 -11.391  31.094  1.00 49.20           C  
ATOM   2033  CD  GLU A 268      29.175 -10.337  32.168  1.00 56.11           C  
ATOM   2034  OE1 GLU A 268      29.582  -9.206  31.800  1.00 61.04           O  
ATOM   2035  OE2 GLU A 268      28.943 -10.627  33.364  1.00 55.35           O1-
ATOM   2036  N   ASP A 269      25.483 -14.445  30.349  1.00 37.38           N  
ATOM   2037  CA  ASP A 269      24.697 -15.629  30.630  1.00 36.82           C  
ATOM   2038  C   ASP A 269      24.579 -16.576  29.454  1.00 36.03           C  
ATOM   2039  O   ASP A 269      23.838 -17.553  29.554  1.00 38.87           O  
ATOM   2040  CB  ASP A 269      23.281 -15.254  31.101  1.00 40.65           C  
ATOM   2041  CG  ASP A 269      23.227 -14.798  32.582  1.00 46.96           C  
ATOM   2042  OD1 ASP A 269      24.232 -14.948  33.322  1.00 43.84           O  
ATOM   2043  OD2 ASP A 269      22.161 -14.263  32.985  1.00 50.52           O1-
ATOM   2044  N   ILE A 270      25.269 -16.302  28.342  1.00 32.82           N  
ATOM   2045  CA  ILE A 270      25.194 -17.197  27.192  1.00 31.64           C  
ATOM   2046  C   ILE A 270      25.684 -18.588  27.609  1.00 33.99           C  
ATOM   2047  O   ILE A 270      25.139 -19.605  27.168  1.00 35.20           O  
ATOM   2048  CB  ILE A 270      25.961 -16.675  25.949  1.00 29.52           C  
ATOM   2049  CG1 ILE A 270      25.449 -17.394  24.697  1.00 27.52           C  
ATOM   2050  CG2 ILE A 270      27.483 -16.845  26.110  1.00 27.59           C  
ATOM   2051  CD1 ILE A 270      25.949 -16.830  23.385  1.00 25.15           C  
ATOM   2052  N   LYS A 271      26.668 -18.600  28.506  1.00 37.30           N  
ATOM   2053  CA  LYS A 271      27.216 -19.811  29.141  1.00 42.44           C  
ATOM   2054  C   LYS A 271      26.197 -20.716  29.836  1.00 43.17           C  
ATOM   2055  O   LYS A 271      26.458 -21.912  30.005  1.00 45.52           O  
ATOM   2056  CB  LYS A 271      28.307 -19.430  30.147  1.00 46.63           C  
ATOM   2057  CG  LYS A 271      29.503 -18.729  29.521  1.00 55.67           C  
ATOM   2058  CD  LYS A 271      30.630 -18.538  30.533  1.00 65.99           C  
ATOM   2059  CE  LYS A 271      30.519 -17.228  31.319  1.00 69.99           C  
ATOM   2060  NZ  LYS A 271      31.174 -16.071  30.635  1.00 65.34           N1+
ATOM   2061  N   LYS A 272      25.048 -20.166  30.230  1.00 40.29           N  
ATOM   2062  CA  LYS A 272      24.035 -20.945  30.965  1.00 40.90           C  
ATOM   2063  C   LYS A 272      22.941 -21.521  30.056  1.00 40.23           C  
ATOM   2064  O   LYS A 272      22.026 -22.181  30.536  1.00 35.59           O  
ATOM   2065  CB  LYS A 272      23.367 -20.084  32.049  1.00 46.58           C  
ATOM   2066  CG  LYS A 272      24.316 -19.561  33.121  1.00 53.10           C  
ATOM   2067  CD  LYS A 272      23.568 -18.848  34.236  1.00 52.84           C  
ATOM   2068  CE  LYS A 272      24.552 -18.382  35.295  1.00 55.65           C  
ATOM   2069  NZ  LYS A 272      23.911 -17.415  36.228  1.00 59.49           N1+
ATOM   2070  N   MET A 273      23.012 -21.229  28.756  1.00 39.03           N  
ATOM   2071  CA  MET A 273      22.007 -21.692  27.825  1.00 36.54           C  
ATOM   2072  C   MET A 273      22.226 -23.178  27.652  1.00 36.57           C  
ATOM   2073  O   MET A 273      23.371 -23.623  27.551  1.00 35.36           O  
ATOM   2074  CB  MET A 273      22.111 -20.982  26.469  1.00 38.13           C  
ATOM   2075  CG  MET A 273      21.779 -19.500  26.490  1.00 37.67           C  
ATOM   2076  SD  MET A 273      20.077 -19.116  26.974  1.00 41.82           S  
ATOM   2077  CE  MET A 273      20.331 -18.523  28.642  1.00 38.57           C  
ATOM   2078  N   PRO A 274      21.127 -23.955  27.642  1.00 33.97           N  
ATOM   2079  CA  PRO A 274      21.264 -25.403  27.531  1.00 34.53           C  
ATOM   2080  C   PRO A 274      22.074 -25.847  26.295  1.00 34.24           C  
ATOM   2081  O   PRO A 274      22.712 -26.883  26.341  1.00 33.36           O  
ATOM   2082  CB  PRO A 274      19.797 -25.906  27.480  1.00 33.88           C  
ATOM   2083  CG  PRO A 274      19.022 -24.847  28.192  1.00 34.82           C  
ATOM   2084  CD  PRO A 274      19.746 -23.538  27.974  1.00 33.71           C  
ATOM   2085  N   GLU A 275      22.082 -25.052  25.226  1.00 33.09           N  
ATOM   2086  CA  GLU A 275      22.744 -25.438  23.973  1.00 31.55           C  
ATOM   2087  C   GLU A 275      24.100 -24.744  23.772  1.00 31.61           C  
ATOM   2088  O   GLU A 275      24.699 -24.798  22.690  1.00 31.66           O  
ATOM   2089  CB  GLU A 275      21.807 -25.144  22.797  1.00 32.13           C  
ATOM   2090  CG  GLU A 275      20.486 -25.923  22.839  1.00 36.42           C  
ATOM   2091  CD  GLU A 275      20.654 -27.423  22.563  1.00 37.50           C  
ATOM   2092  OE1 GLU A 275      21.762 -27.863  22.204  1.00 38.04           O  
ATOM   2093  OE2 GLU A 275      19.673 -28.172  22.701  1.00 40.28           O1-
ATOM   2094  N   HIS A 276      24.590 -24.084  24.813  1.00 29.57           N  
ATOM   2095  CA  HIS A 276      25.850 -23.368  24.700  1.00 29.82           C  
ATOM   2096  C   HIS A 276      27.025 -24.197  24.180  1.00 30.40           C  
ATOM   2097  O   HIS A 276      27.820 -23.709  23.373  1.00 28.12           O  
ATOM   2098  CB  HIS A 276      26.192 -22.693  26.023  1.00 29.22           C  
ATOM   2099  CG  HIS A 276      27.573 -22.104  26.048  1.00 30.35           C  
ATOM   2100  CD2 HIS A 276      28.765 -22.610  26.530  1.00 27.05           C  
ATOM   2101  ND1 HIS A 276      27.863 -20.910  25.486  1.00 31.25           N  
ATOM   2102  CE1 HIS A 276      29.158 -20.650  25.646  1.00 29.33           C  
ATOM   2103  NE2 HIS A 276      29.710 -21.695  26.289  1.00 29.75           N  
ATOM   2104  N   SER A 277      27.151 -25.438  24.640  1.00 29.17           N  
ATOM   2105  CA  SER A 277      28.263 -26.296  24.233  1.00 31.54           C  
ATOM   2106  C   SER A 277      28.090 -26.785  22.789  1.00 32.39           C  
ATOM   2107  O   SER A 277      29.087 -26.953  22.061  1.00 31.10           O  
ATOM   2108  CB  SER A 277      28.456 -27.481  25.207  1.00 32.65           C  
ATOM   2109  OG  SER A 277      29.198 -27.049  26.360  1.00 34.95           O  
ATOM   2110  N   THR A 278      26.835 -26.994  22.377  1.00 28.06           N  
ATOM   2111  CA  THR A 278      26.535 -27.207  20.972  1.00 27.46           C  
ATOM   2112  C   THR A 278      26.966 -25.968  20.144  1.00 26.63           C  
ATOM   2113  O   THR A 278      27.518 -26.101  19.044  1.00 25.88           O  
ATOM   2114  CB  THR A 278      25.039 -27.453  20.754  1.00 30.20           C  
ATOM   2115  CG2 THR A 278      24.772 -27.952  19.326  1.00 28.80           C  
ATOM   2116  OG1 THR A 278      24.562 -28.411  21.711  1.00 31.06           O  
ATOM   2117  N   LEU A 279      26.699 -24.782  20.673  1.00 23.78           N  
ATOM   2118  CA  LEU A 279      27.097 -23.536  20.028  1.00 25.65           C  
ATOM   2119  C   LEU A 279      28.624 -23.481  19.884  1.00 26.50           C  
ATOM   2120  O   LEU A 279      29.137 -23.197  18.814  1.00 28.34           O  
ATOM   2121  CB  LEU A 279      26.585 -22.313  20.817  1.00 23.60           C  
ATOM   2122  CG  LEU A 279      27.019 -20.940  20.289  1.00 26.25           C  
ATOM   2123  CD1 LEU A 279      26.232 -20.571  19.052  1.00 26.46           C  
ATOM   2124  CD2 LEU A 279      26.858 -19.840  21.342  1.00 25.99           C  
ATOM   2125  N   MET A 280      29.329 -23.799  20.961  1.00 26.98           N  
ATOM   2126  CA  MET A 280      30.787 -23.811  20.983  1.00 28.51           C  
ATOM   2127  C   MET A 280      31.343 -24.854  20.018  1.00 29.50           C  
ATOM   2128  O   MET A 280      32.308 -24.594  19.345  1.00 28.99           O  
ATOM   2129  CB  MET A 280      31.290 -24.071  22.411  1.00 27.58           C  
ATOM   2130  CG  MET A 280      30.957 -22.965  23.400  1.00 25.46           C  
ATOM   2131  SD  MET A 280      31.791 -21.444  22.931  1.00 30.47           S  
ATOM   2132  CE  MET A 280      30.533 -20.556  22.011  1.00 26.85           C  
ATOM   2133  N   LYS A 281      30.718 -26.024  19.959  1.00 33.14           N  
ATOM   2134  CA  LYS A 281      31.056 -27.080  18.972  1.00 36.14           C  
ATOM   2135  C   LYS A 281      30.857 -26.670  17.496  1.00 35.79           C  
ATOM   2136  O   LYS A 281      31.694 -26.965  16.650  1.00 37.64           O  
ATOM   2137  CB  LYS A 281      30.236 -28.349  19.283  1.00 37.17           C  
ATOM   2138  CG  LYS A 281      30.717 -29.613  18.592  1.00 40.67           C  
ATOM   2139  CD  LYS A 281      29.635 -30.697  18.614  1.00 50.02           C  
ATOM   2140  CE  LYS A 281      28.530 -30.422  17.587  1.00 56.46           C  
ATOM   2141  NZ  LYS A 281      27.247 -31.164  17.793  1.00 59.05           N1+
ATOM   2142  N   ASP A 282      29.763 -25.985  17.178  1.00 35.35           N  
ATOM   2143  CA  ASP A 282      29.438 -25.717  15.762  1.00 34.80           C  
ATOM   2144  C   ASP A 282      30.012 -24.421  15.202  1.00 35.06           C  
ATOM   2145  O   ASP A 282      30.145 -24.290  13.984  1.00 35.80           O  
ATOM   2146  CB  ASP A 282      27.922 -25.718  15.538  1.00 34.00           C  
ATOM   2147  CG  ASP A 282      27.306 -27.082  15.754  1.00 37.68           C  
ATOM   2148  OD1 ASP A 282      26.061 -27.178  15.955  1.00 40.63           O  
ATOM   2149  OD2 ASP A 282      28.067 -28.071  15.751  1.00 38.59           O1-
ATOM   2150  N   PHE A 283      30.334 -23.473  16.085  1.00 30.66           N  
ATOM   2151  CA  PHE A 283      30.694 -22.120  15.685  1.00 31.34           C  
ATOM   2152  C   PHE A 283      32.059 -21.666  16.200  1.00 34.26           C  
ATOM   2153  O   PHE A 283      32.464 -22.030  17.321  1.00 34.39           O  
ATOM   2154  CB  PHE A 283      29.623 -21.125  16.213  1.00 28.45           C  
ATOM   2155  CG  PHE A 283      28.273 -21.318  15.583  1.00 27.57           C  
ATOM   2156  CD1 PHE A 283      27.968 -20.709  14.363  1.00 26.85           C  
ATOM   2157  CD2 PHE A 283      27.319 -22.138  16.176  1.00 26.29           C  
ATOM   2158  CE1 PHE A 283      26.726 -20.890  13.761  1.00 26.53           C  
ATOM   2159  CE2 PHE A 283      26.087 -22.340  15.555  1.00 25.88           C  
ATOM   2160  CZ  PHE A 283      25.793 -21.717  14.346  1.00 23.86           C  
ATOM   2161  N   ARG A 284      32.718 -20.821  15.402  1.00 35.61           N  
ATOM   2162  CA  ARG A 284      33.872 -20.038  15.839  1.00 38.67           C  
ATOM   2163  C   ARG A 284      33.544 -18.583  15.632  1.00 37.96           C  
ATOM   2164  O   ARG A 284      33.216 -18.186  14.521  1.00 41.07           O  
ATOM   2165  CB  ARG A 284      35.119 -20.368  15.004  1.00 39.97           C  
ATOM   2166  CG  ARG A 284      35.552 -21.820  15.088  1.00 40.88           C  
ATOM   2167  CD  ARG A 284      36.671 -22.116  14.100  1.00 44.07           C  
ATOM   2168  NE  ARG A 284      37.152 -23.478  14.312  1.00 50.79           N  
ATOM   2169  CZ  ARG A 284      38.001 -24.134  13.520  1.00 52.24           C  
ATOM   2170  NH1 ARG A 284      38.482 -23.573  12.413  1.00 50.71           N1+
ATOM   2171  NH2 ARG A 284      38.368 -25.371  13.845  1.00 54.04           N  
ATOM   2172  N   ARG A 285      33.661 -17.784  16.684  1.00 38.15           N  
ATOM   2173  CA  ARG A 285      33.402 -16.356  16.593  1.00 39.84           C  
ATOM   2174  C   ARG A 285      34.200 -15.618  15.493  1.00 39.54           C  
ATOM   2175  O   ARG A 285      33.691 -14.654  14.890  1.00 33.60           O  
ATOM   2176  CB  ARG A 285      33.550 -15.685  17.973  1.00 44.12           C  
ATOM   2177  CG  ARG A 285      34.913 -15.765  18.636  1.00 48.87           C  
ATOM   2178  CD  ARG A 285      34.830 -15.226  20.067  1.00 54.52           C  
ATOM   2179  NE  ARG A 285      36.145 -15.181  20.716  1.00 60.08           N  
ATOM   2180  CZ  ARG A 285      36.366 -14.938  22.014  1.00 59.10           C  
ATOM   2181  NH1 ARG A 285      37.607 -14.916  22.465  1.00 55.89           N1+
ATOM   2182  NH2 ARG A 285      35.367 -14.715  22.864  1.00 55.25           N  
ATOM   2183  N   ASN A 286      35.430 -16.079  15.233  1.00 37.87           N  
ATOM   2184  CA  ASN A 286      36.292 -15.498  14.183  1.00 38.32           C  
ATOM   2185  C   ASN A 286      35.616 -15.467  12.826  1.00 35.66           C  
ATOM   2186  O   ASN A 286      35.878 -14.557  12.025  1.00 34.17           O  
ATOM   2187  CB  ASN A 286      37.638 -16.236  14.038  1.00 43.00           C  
ATOM   2188  CG  ASN A 286      38.276 -16.026  12.652  1.00 48.67           C  
ATOM   2189  ND2 ASN A 286      38.996 -14.903  12.474  1.00 42.49           N  
ATOM   2190  OD1 ASN A 286      38.090 -16.855  11.738  1.00 55.09           O  
ATOM   2191  N   THR A 287      34.747 -16.442  12.567  1.00 32.10           N  
ATOM   2192  CA  THR A 287      33.957 -16.454  11.337  1.00 33.31           C  
ATOM   2193  C   THR A 287      33.166 -15.148  11.072  1.00 33.00           C  
ATOM   2194  O   THR A 287      32.893 -14.806   9.931  1.00 33.36           O  
ATOM   2195  CB  THR A 287      32.964 -17.619  11.380  1.00 34.26           C  
ATOM   2196  CG2 THR A 287      32.218 -17.778  10.042  1.00 35.81           C  
ATOM   2197  OG1 THR A 287      33.674 -18.817  11.682  1.00 31.91           O  
ATOM   2198  N   TYR A 288      32.813 -14.425  12.128  1.00 30.56           N  
ATOM   2199  CA  TYR A 288      31.914 -13.280  12.002  1.00 29.43           C  
ATOM   2200  C   TYR A 288      32.553 -11.964  12.416  1.00 30.58           C  
ATOM   2201  O   TYR A 288      31.825 -11.017  12.712  1.00 28.87           O  
ATOM   2202  CB  TYR A 288      30.634 -13.512  12.830  1.00 26.26           C  
ATOM   2203  CG  TYR A 288      29.993 -14.843  12.570  1.00 23.67           C  
ATOM   2204  CD1 TYR A 288      29.136 -15.026  11.479  1.00 23.64           C  
ATOM   2205  CD2 TYR A 288      30.235 -15.921  13.404  1.00 23.83           C  
ATOM   2206  CE1 TYR A 288      28.535 -16.244  11.238  1.00 22.41           C  
ATOM   2207  CE2 TYR A 288      29.658 -17.154  13.162  1.00 23.62           C  
ATOM   2208  CZ  TYR A 288      28.803 -17.299  12.073  1.00 24.22           C  
ATOM   2209  OH  TYR A 288      28.209 -18.524  11.824  1.00 27.93           O  
ATOM   2210  N   THR A 289      33.891 -11.868  12.395  1.00 32.31           N  
ATOM   2211  CA  THR A 289      34.562 -10.634  12.883  1.00 36.74           C  
ATOM   2212  C   THR A 289      34.217  -9.363  12.117  1.00 36.51           C  
ATOM   2213  O   THR A 289      34.262  -8.271  12.690  1.00 37.72           O  
ATOM   2214  CB  THR A 289      36.108 -10.724  12.966  1.00 40.54           C  
ATOM   2215  CG2 THR A 289      36.532 -11.408  14.285  1.00 44.63           C  
ATOM   2216  OG1 THR A 289      36.615 -11.435  11.822  1.00 43.43           O  
ATOM   2217  N   ASN A 290      33.900  -9.444  10.835  1.00 35.31           N  
ATOM   2218  CA  ASN A 290      33.519  -8.177  10.212  1.00 37.99           C  
ATOM   2219  C   ASN A 290      32.000  -7.929  10.170  1.00 36.07           C  
ATOM   2220  O   ASN A 290      31.538  -7.071   9.441  1.00 41.30           O  
ATOM   2221  CB  ASN A 290      34.168  -8.008   8.830  1.00 45.94           C  
ATOM   2222  CG  ASN A 290      35.690  -7.804   8.908  1.00 50.23           C  
ATOM   2223  ND2 ASN A 290      36.419  -8.638   8.178  1.00 48.24           N  
ATOM   2224  OD1 ASN A 290      36.199  -6.911   9.612  1.00 46.49           O  
ATOM   2225  N   CYS A 291      31.238  -8.665  10.969  1.00 31.07           N  
ATOM   2226  CA  CYS A 291      29.784  -8.624  10.903  1.00 30.34           C  
ATOM   2227  C   CYS A 291      29.263  -7.751  12.023  1.00 30.70           C  
ATOM   2228  O   CYS A 291      29.700  -7.912  13.176  1.00 26.46           O  
ATOM   2229  CB  CYS A 291      29.218 -10.033  11.029  1.00 27.77           C  
ATOM   2230  SG  CYS A 291      29.684 -11.090   9.619  1.00 27.85           S  
ATOM   2231  N   SER A 292      28.360  -6.815  11.689  1.00 28.91           N  
ATOM   2232  CA  SER A 292      27.644  -6.036  12.720  1.00 28.86           C  
ATOM   2233  C   SER A 292      26.325  -5.476  12.196  1.00 28.74           C  
ATOM   2234  O   SER A 292      26.121  -5.369  10.987  1.00 30.97           O  
ATOM   2235  CB  SER A 292      28.517  -4.901  13.292  1.00 24.51           C  
ATOM   2236  OG  SER A 292      28.664  -3.841  12.355  1.00 27.36           O  
ATOM   2237  N   LEU A 293      25.454  -5.074  13.115  1.00 28.40           N  
ATOM   2238  CA  LEU A 293      24.186  -4.496  12.735  1.00 27.29           C  
ATOM   2239  C   LEU A 293      24.399  -3.200  11.959  1.00 27.06           C  
ATOM   2240  O   LEU A 293      23.669  -2.949  10.972  1.00 26.42           O  
ATOM   2241  CB  LEU A 293      23.234  -4.340  13.937  1.00 23.96           C  
ATOM   2242  CG  LEU A 293      21.829  -3.753  13.724  1.00 25.12           C  
ATOM   2243  CD1 LEU A 293      20.959  -4.605  12.783  1.00 23.11           C  
ATOM   2244  CD2 LEU A 293      21.100  -3.510  15.062  1.00 22.00           C  
ATOM   2245  N   ILE A 294      25.386  -2.405  12.381  1.00 26.55           N  
ATOM   2246  CA  ILE A 294      25.782  -1.169  11.681  1.00 29.25           C  
ATOM   2247  C   ILE A 294      26.067  -1.426  10.177  1.00 29.66           C  
ATOM   2248  O   ILE A 294      25.490  -0.780   9.307  1.00 30.44           O  
ATOM   2249  CB  ILE A 294      27.033  -0.509  12.331  1.00 31.16           C  
ATOM   2250  CG1 ILE A 294      26.717   0.081  13.714  1.00 33.68           C  
ATOM   2251  CG2 ILE A 294      27.580   0.610  11.447  1.00 31.70           C  
ATOM   2252  CD1 ILE A 294      27.942   0.549  14.496  1.00 32.21           C  
ATOM   2253  N   LYS A 295      26.932  -2.384   9.879  1.00 29.33           N  
ATOM   2254  CA  LYS A 295      27.289  -2.686   8.491  1.00 33.32           C  
ATOM   2255  C   LYS A 295      26.106  -3.188   7.682  1.00 30.60           C  
ATOM   2256  O   LYS A 295      25.912  -2.757   6.550  1.00 30.85           O  
ATOM   2257  CB  LYS A 295      28.481  -3.664   8.403  1.00 37.26           C  
ATOM   2258  CG  LYS A 295      29.801  -2.954   8.698  1.00 44.75           C  
ATOM   2259  CD  LYS A 295      30.978  -3.900   8.904  1.00 50.37           C  
ATOM   2260  CE  LYS A 295      32.273  -3.117   9.097  1.00 54.03           C  
ATOM   2261  NZ  LYS A 295      33.148  -3.738  10.134  1.00 57.53           N1+
ATOM   2262  N   TYR A 296      25.314  -4.088   8.263  1.00 28.59           N  
ATOM   2263  CA  TYR A 296      24.100  -4.552   7.602  1.00 26.13           C  
ATOM   2264  C   TYR A 296      23.164  -3.414   7.232  1.00 26.88           C  
ATOM   2265  O   TYR A 296      22.754  -3.296   6.059  1.00 29.65           O  
ATOM   2266  CB  TYR A 296      23.367  -5.580   8.445  1.00 25.41           C  
ATOM   2267  CG  TYR A 296      22.061  -6.004   7.826  1.00 25.35           C  
ATOM   2268  CD1 TYR A 296      22.007  -7.043   6.879  1.00 23.90           C  
ATOM   2269  CD2 TYR A 296      20.883  -5.324   8.144  1.00 23.66           C  
ATOM   2270  CE1 TYR A 296      20.805  -7.420   6.301  1.00 22.94           C  
ATOM   2271  CE2 TYR A 296      19.674  -5.701   7.612  1.00 23.13           C  
ATOM   2272  CZ  TYR A 296      19.635  -6.733   6.705  1.00 24.51           C  
ATOM   2273  OH  TYR A 296      18.417  -7.040   6.189  1.00 26.32           O  
ATOM   2274  N   MET A 297      22.841  -2.562   8.198  1.00 26.29           N  
ATOM   2275  CA  MET A 297      21.870  -1.507   7.945  1.00 30.15           C  
ATOM   2276  C   MET A 297      22.399  -0.459   6.964  1.00 33.53           C  
ATOM   2277  O   MET A 297      21.644   0.066   6.137  1.00 33.20           O  
ATOM   2278  CB  MET A 297      21.357  -0.859   9.245  1.00 29.54           C  
ATOM   2279  CG  MET A 297      20.505  -1.766  10.124  1.00 32.40           C  
ATOM   2280  SD  MET A 297      19.027  -2.537   9.422  1.00 35.37           S  
ATOM   2281  CE  MET A 297      17.961  -1.151   9.118  1.00 31.36           C  
ATOM   2282  N   GLU A 298      23.693  -0.173   7.058  1.00 36.89           N  
ATOM   2283  CA  GLU A 298      24.405   0.624   6.050  1.00 41.60           C  
ATOM   2284  C   GLU A 298      24.267   0.108   4.620  1.00 38.96           C  
ATOM   2285  O   GLU A 298      24.012   0.902   3.722  1.00 33.96           O  
ATOM   2286  CB  GLU A 298      25.897   0.702   6.366  1.00 46.54           C  
ATOM   2287  CG  GLU A 298      26.331   1.973   7.053  1.00 48.69           C  
ATOM   2288  CD  GLU A 298      27.775   1.892   7.520  1.00 52.64           C  
ATOM   2289  OE1 GLU A 298      28.427   0.830   7.293  1.00 50.35           O  
ATOM   2290  OE2 GLU A 298      28.252   2.893   8.101  1.00 47.42           O1-
ATOM   2291  N   LYS A 299      24.454  -1.194   4.394  1.00 39.39           N  
ATOM   2292  CA  LYS A 299      24.216  -1.752   3.038  1.00 42.66           C  
ATOM   2293  C   LYS A 299      22.761  -1.505   2.569  1.00 43.46           C  
ATOM   2294  O   LYS A 299      22.496  -1.458   1.374  1.00 44.11           O  
ATOM   2295  CB  LYS A 299      24.541  -3.254   2.942  1.00 46.64           C  
ATOM   2296  CG  LYS A 299      25.934  -3.657   3.418  1.00 55.89           C  
ATOM   2297  CD  LYS A 299      26.126  -5.169   3.316  1.00 63.44           C  
ATOM   2298  CE  LYS A 299      26.992  -5.729   4.444  1.00 65.51           C  
ATOM   2299  NZ  LYS A 299      28.447  -5.702   4.140  1.00 65.14           N1+
ATOM   2300  N   HIS A 300      21.831  -1.341   3.510  1.00 38.70           N  
ATOM   2301  CA  HIS A 300      20.427  -1.140   3.163  1.00 39.33           C  
ATOM   2302  C   HIS A 300      19.945   0.258   3.404  1.00 40.48           C  
ATOM   2303  O   HIS A 300      18.751   0.470   3.599  1.00 42.71           O  
ATOM   2304  CB  HIS A 300      19.533  -2.121   3.917  1.00 36.21           C  
ATOM   2305  CG  HIS A 300      19.760  -3.561   3.550  1.00 36.48           C  
ATOM   2306  CD2 HIS A 300      20.612  -4.518   4.085  1.00 38.05           C  
ATOM   2307  ND1 HIS A 300      19.060  -4.176   2.579  1.00 35.54           N  
ATOM   2308  CE1 HIS A 300      19.449  -5.460   2.482  1.00 37.37           C  
ATOM   2309  NE2 HIS A 300      20.410  -5.672   3.392  1.00 38.32           N  
ATOM   2310  N   LYS A 301      20.867   1.219   3.429  1.00 43.72           N  
ATOM   2311  CA  LYS A 301      20.536   2.642   3.344  1.00 44.97           C  
ATOM   2312  C   LYS A 301      19.933   3.247   4.615  1.00 46.08           C  
ATOM   2313  O   LYS A 301      19.335   4.331   4.582  1.00 46.27           O  
ATOM   2314  CB  LYS A 301      19.616   2.936   2.138  1.00 53.27           C  
ATOM   2315  CG  LYS A 301      20.093   2.406   0.788  1.00 58.77           C  
ATOM   2316  CD  LYS A 301      21.492   2.882   0.405  1.00 64.26           C  
ATOM   2317  CE  LYS A 301      22.043   2.028  -0.732  1.00 70.71           C  
ATOM   2318  NZ  LYS A 301      23.483   2.293  -0.994  1.00 71.00           N1+
ATOM   2319  N   VAL A 302      20.098   2.573   5.741  1.00 41.92           N  
ATOM   2320  CA  VAL A 302      19.723   3.174   7.005  1.00 39.71           C  
ATOM   2321  C   VAL A 302      20.986   3.735   7.660  1.00 40.50           C  
ATOM   2322  O   VAL A 302      22.006   3.047   7.762  1.00 38.51           O  
ATOM   2323  CB  VAL A 302      19.000   2.169   7.915  1.00 39.03           C  
ATOM   2324  CG1 VAL A 302      18.799   2.756   9.319  1.00 38.23           C  
ATOM   2325  CG2 VAL A 302      17.672   1.779   7.284  1.00 37.38           C  
ATOM   2326  N   LYS A 303      20.924   4.996   8.072  1.00 40.67           N  
ATOM   2327  CA  LYS A 303      22.099   5.668   8.593  1.00 43.01           C  
ATOM   2328  C   LYS A 303      22.373   5.225  10.034  1.00 42.46           C  
ATOM   2329  O   LYS A 303      21.493   5.268  10.874  1.00 41.01           O  
ATOM   2330  CB  LYS A 303      21.932   7.190   8.513  1.00 47.69           C  
ATOM   2331  CG  LYS A 303      21.842   7.758   7.102  1.00 48.66           C  
ATOM   2332  CD  LYS A 303      21.560   9.251   7.186  1.00 54.32           C  
ATOM   2333  CE  LYS A 303      21.133   9.842   5.852  1.00 56.75           C  
ATOM   2334  NZ  LYS A 303      22.334  10.189   5.063  1.00 56.32           N1+
ATOM   2335  N   PRO A 304      23.606   4.790  10.324  1.00 44.46           N  
ATOM   2336  CA  PRO A 304      23.973   4.351  11.678  1.00 42.86           C  
ATOM   2337  C   PRO A 304      23.820   5.491  12.676  1.00 43.03           C  
ATOM   2338  O   PRO A 304      23.795   5.283  13.880  1.00 44.59           O  
ATOM   2339  CB  PRO A 304      25.456   3.992  11.535  1.00 43.00           C  
ATOM   2340  CG  PRO A 304      25.621   3.681  10.094  1.00 46.22           C  
ATOM   2341  CD  PRO A 304      24.707   4.614   9.362  1.00 42.76           C  
ATOM   2342  N   ASP A 305      23.727   6.685  12.124  1.00 41.89           N  
ATOM   2343  CA  ASP A 305      23.618   7.936  12.809  1.00 42.20           C  
ATOM   2344  C   ASP A 305      22.206   8.161  13.343  1.00 37.52           C  
ATOM   2345  O   ASP A 305      22.010   8.907  14.309  1.00 32.02           O  
ATOM   2346  CB  ASP A 305      23.825   9.008  11.723  1.00 52.53           C  
ATOM   2347  CG  ASP A 305      24.945   9.930  12.031  1.00 60.27           C  
ATOM   2348  OD1 ASP A 305      25.832   9.501  12.799  1.00 67.58           O  
ATOM   2349  OD2 ASP A 305      24.942  11.068  11.499  1.00 64.27           O1-
ATOM   2350  N   SER A 306      21.227   7.577  12.646  1.00 30.34           N  
ATOM   2351  CA  SER A 306      19.829   7.915  12.827  1.00 27.55           C  
ATOM   2352  C   SER A 306      19.322   7.463  14.190  1.00 27.36           C  
ATOM   2353  O   SER A 306      19.773   6.446  14.747  1.00 24.68           O  
ATOM   2354  CB  SER A 306      18.983   7.309  11.688  1.00 26.55           C  
ATOM   2355  OG  SER A 306      19.043   5.874  11.675  1.00 25.34           O  
ATOM   2356  N   LYS A 307      18.406   8.256  14.744  1.00 27.75           N  
ATOM   2357  CA  LYS A 307      17.662   7.838  15.911  1.00 26.94           C  
ATOM   2358  C   LYS A 307      16.954   6.504  15.644  1.00 25.78           C  
ATOM   2359  O   LYS A 307      16.865   5.621  16.542  1.00 26.04           O  
ATOM   2360  CB  LYS A 307      16.694   8.929  16.346  1.00 26.48           C  
ATOM   2361  CG  LYS A 307      17.474  10.118  16.832  1.00 28.77           C  
ATOM   2362  CD  LYS A 307      16.663  11.069  17.673  1.00 29.68           C  
ATOM   2363  CE  LYS A 307      17.617  12.121  18.158  1.00 28.69           C  
ATOM   2364  NZ  LYS A 307      17.025  13.453  17.913  1.00 30.54           N1+
ATOM   2365  N   ALA A 308      16.480   6.337  14.418  1.00 24.25           N  
ATOM   2366  CA  ALA A 308      15.853   5.055  14.004  1.00 24.45           C  
ATOM   2367  C   ALA A 308      16.799   3.932  14.279  1.00 24.27           C  
ATOM   2368  O   ALA A 308      16.426   2.970  14.910  1.00 26.89           O  
ATOM   2369  CB  ALA A 308      15.506   5.069  12.524  1.00 24.06           C  
ATOM   2370  N   PHE A 309      18.041   4.053  13.813  1.00 23.93           N  
ATOM   2371  CA  PHE A 309      19.000   2.980  13.979  1.00 23.95           C  
ATOM   2372  C   PHE A 309      19.295   2.695  15.463  1.00 25.77           C  
ATOM   2373  O   PHE A 309      19.349   1.516  15.898  1.00 26.49           O  
ATOM   2374  CB  PHE A 309      20.332   3.273  13.254  1.00 23.79           C  
ATOM   2375  CG  PHE A 309      21.368   2.215  13.520  1.00 24.22           C  
ATOM   2376  CD1 PHE A 309      21.382   1.033  12.771  1.00 23.51           C  
ATOM   2377  CD2 PHE A 309      22.252   2.341  14.574  1.00 22.18           C  
ATOM   2378  CE1 PHE A 309      22.296   0.032  13.043  1.00 21.71           C  
ATOM   2379  CE2 PHE A 309      23.168   1.345  14.833  1.00 22.66           C  
ATOM   2380  CZ  PHE A 309      23.177   0.178  14.074  1.00 21.91           C  
ATOM   2381  N   HIS A 310      19.535   3.755  16.236  1.00 23.75           N  
ATOM   2382  CA  HIS A 310      19.856   3.556  17.644  1.00 24.27           C  
ATOM   2383  C   HIS A 310      18.747   2.839  18.395  1.00 23.89           C  
ATOM   2384  O   HIS A 310      19.026   1.963  19.227  1.00 22.74           O  
ATOM   2385  CB  HIS A 310      20.270   4.869  18.313  1.00 24.42           C  
ATOM   2386  CG  HIS A 310      21.663   5.306  17.946  1.00 27.81           C  
ATOM   2387  CD2 HIS A 310      22.154   5.921  16.788  1.00 28.02           C  
ATOM   2388  ND1 HIS A 310      22.733   5.111  18.758  1.00 27.77           N  
ATOM   2389  CE1 HIS A 310      23.836   5.588  18.162  1.00 27.94           C  
ATOM   2390  NE2 HIS A 310      23.486   6.075  16.951  1.00 27.02           N  
ATOM   2391  N   LEU A 311      17.484   3.166  18.095  1.00 23.28           N  
ATOM   2392  CA  LEU A 311      16.343   2.416  18.669  1.00 22.61           C  
ATOM   2393  C   LEU A 311      16.354   0.965  18.211  1.00 22.66           C  
ATOM   2394  O   LEU A 311      16.123   0.041  19.003  1.00 23.36           O  
ATOM   2395  CB  LEU A 311      14.981   3.066  18.329  1.00 21.97           C  
ATOM   2396  CG  LEU A 311      13.732   2.330  18.913  1.00 21.74           C  
ATOM   2397  CD1 LEU A 311      13.840   2.094  20.420  1.00 20.41           C  
ATOM   2398  CD2 LEU A 311      12.414   3.022  18.557  1.00 21.42           C  
ATOM   2399  N   LEU A 312      16.636   0.747  16.931  1.00 23.31           N  
ATOM   2400  CA  LEU A 312      16.618  -0.628  16.421  1.00 23.46           C  
ATOM   2401  C   LEU A 312      17.638  -1.475  17.167  1.00 24.79           C  
ATOM   2402  O   LEU A 312      17.399  -2.664  17.475  1.00 24.55           O  
ATOM   2403  CB  LEU A 312      16.916  -0.648  14.916  1.00 22.67           C  
ATOM   2404  CG  LEU A 312      17.089  -2.037  14.298  1.00 23.25           C  
ATOM   2405  CD1 LEU A 312      15.790  -2.817  14.448  1.00 21.58           C  
ATOM   2406  CD2 LEU A 312      17.514  -1.883  12.818  1.00 23.42           C  
ATOM   2407  N   GLN A 313      18.790  -0.871  17.469  1.00 24.89           N  
ATOM   2408  CA  GLN A 313      19.873  -1.614  18.113  1.00 23.96           C  
ATOM   2409  C   GLN A 313      19.530  -1.959  19.554  1.00 22.98           C  
ATOM   2410  O   GLN A 313      19.970  -2.966  20.068  1.00 22.95           O  
ATOM   2411  CB  GLN A 313      21.175  -0.835  18.022  1.00 25.84           C  
ATOM   2412  CG  GLN A 313      22.413  -1.536  18.548  1.00 26.80           C  
ATOM   2413  CD  GLN A 313      23.637  -0.691  18.244  1.00 32.28           C  
ATOM   2414  NE2 GLN A 313      24.617  -1.306  17.576  1.00 27.95           N  
ATOM   2415  OE1 GLN A 313      23.678   0.543  18.551  1.00 33.23           O  
ATOM   2416  N   LYS A 314      18.705  -1.157  20.198  1.00 23.60           N  
ATOM   2417  CA  LYS A 314      18.272  -1.516  21.545  1.00 24.72           C  
ATOM   2418  C   LYS A 314      17.249  -2.658  21.538  1.00 24.98           C  
ATOM   2419  O   LYS A 314      17.219  -3.455  22.457  1.00 26.83           O  
ATOM   2420  CB  LYS A 314      17.786  -0.286  22.306  1.00 23.75           C  
ATOM   2421  CG  LYS A 314      18.891   0.738  22.434  1.00 23.81           C  
ATOM   2422  CD  LYS A 314      18.408   2.033  23.046  1.00 24.86           C  
ATOM   2423  CE  LYS A 314      19.515   3.076  22.952  1.00 26.39           C  
ATOM   2424  NZ  LYS A 314      19.172   4.425  23.518  1.00 25.50           N1+
ATOM   2425  N   LEU A 315      16.449  -2.777  20.483  1.00 25.06           N  
ATOM   2426  CA  LEU A 315      15.463  -3.878  20.402  1.00 24.19           C  
ATOM   2427  C   LEU A 315      16.156  -5.188  20.023  1.00 25.95           C  
ATOM   2428  O   LEU A 315      15.837  -6.267  20.576  1.00 26.07           O  
ATOM   2429  CB  LEU A 315      14.382  -3.571  19.358  1.00 24.65           C  
ATOM   2430  CG  LEU A 315      13.596  -2.265  19.550  1.00 24.55           C  
ATOM   2431  CD1 LEU A 315      12.929  -1.850  18.252  1.00 22.71           C  
ATOM   2432  CD2 LEU A 315      12.562  -2.437  20.658  1.00 24.73           C  
ATOM   2433  N   LEU A 316      17.091  -5.093  19.074  1.00 23.41           N  
ATOM   2434  CA  LEU A 316      17.844  -6.242  18.613  1.00 23.37           C  
ATOM   2435  C   LEU A 316      19.153  -6.342  19.412  1.00 26.18           C  
ATOM   2436  O   LEU A 316      20.252  -6.227  18.855  1.00 27.89           O  
ATOM   2437  CB  LEU A 316      18.123  -6.130  17.100  1.00 21.46           C  
ATOM   2438  CG  LEU A 316      16.938  -6.205  16.111  1.00 22.02           C  
ATOM   2439  CD1 LEU A 316      17.431  -6.163  14.664  1.00 19.65           C  
ATOM   2440  CD2 LEU A 316      16.133  -7.486  16.373  1.00 19.96           C  
ATOM   2441  N   THR A 317      19.024  -6.498  20.725  1.00 26.68           N  
ATOM   2442  CA  THR A 317      20.156  -6.762  21.601  1.00 25.63           C  
ATOM   2443  C   THR A 317      20.136  -8.267  21.907  1.00 24.00           C  
ATOM   2444  O   THR A 317      19.124  -8.818  22.323  1.00 23.20           O  
ATOM   2445  CB  THR A 317      20.082  -5.890  22.890  1.00 27.10           C  
ATOM   2446  CG2 THR A 317      21.093  -6.330  23.939  1.00 24.13           C  
ATOM   2447  OG1 THR A 317      20.346  -4.517  22.562  1.00 29.39           O  
ATOM   2448  N   MET A 318      21.257  -8.934  21.691  1.00 26.13           N  
ATOM   2449  CA  MET A 318      21.319 -10.396  21.864  1.00 28.28           C  
ATOM   2450  C   MET A 318      20.959 -10.888  23.271  1.00 26.01           C  
ATOM   2451  O   MET A 318      20.185 -11.828  23.426  1.00 25.99           O  
ATOM   2452  CB  MET A 318      22.704 -10.919  21.467  1.00 31.35           C  
ATOM   2453  CG  MET A 318      23.136 -10.465  20.078  1.00 37.09           C  
ATOM   2454  SD  MET A 318      22.785 -11.700  18.811  1.00 42.98           S  
ATOM   2455  CE  MET A 318      23.776 -13.070  19.362  1.00 37.07           C  
ATOM   2456  N   ASP A 319      21.560 -10.287  24.287  1.00 24.82           N  
ATOM   2457  CA  ASP A 319      21.276 -10.634  25.685  1.00 25.63           C  
ATOM   2458  C   ASP A 319      19.885 -10.062  26.026  1.00 25.41           C  
ATOM   2459  O   ASP A 319      19.710  -8.826  26.045  1.00 26.63           O  
ATOM   2460  CB  ASP A 319      22.325  -9.990  26.603  1.00 25.38           C  
ATOM   2461  CG  ASP A 319      22.249 -10.484  28.057  1.00 27.84           C  
ATOM   2462  OD1 ASP A 319      21.260 -11.132  28.462  1.00 26.02           O  
ATOM   2463  OD2 ASP A 319      23.225 -10.227  28.818  1.00 30.75           O1-
ATOM   2464  N   PRO A 320      18.905 -10.940  26.302  1.00 23.34           N  
ATOM   2465  CA  PRO A 320      17.541 -10.489  26.639  1.00 24.36           C  
ATOM   2466  C   PRO A 320      17.470  -9.515  27.832  1.00 26.59           C  
ATOM   2467  O   PRO A 320      16.617  -8.603  27.827  1.00 24.92           O  
ATOM   2468  CB  PRO A 320      16.811 -11.791  26.997  1.00 22.75           C  
ATOM   2469  CG  PRO A 320      17.907 -12.785  27.312  1.00 22.67           C  
ATOM   2470  CD  PRO A 320      19.040 -12.407  26.399  1.00 22.62           C  
ATOM   2471  N   ILE A 321      18.348  -9.677  28.826  1.00 27.31           N  
ATOM   2472  CA  ILE A 321      18.348  -8.737  29.973  1.00 28.94           C  
ATOM   2473  C   ILE A 321      18.923  -7.384  29.599  1.00 28.61           C  
ATOM   2474  O   ILE A 321      18.793  -6.430  30.370  1.00 31.65           O  
ATOM   2475  CB  ILE A 321      19.074  -9.284  31.247  1.00 31.67           C  
ATOM   2476  CG1 ILE A 321      20.591  -9.354  31.019  1.00 32.10           C  
ATOM   2477  CG2 ILE A 321      18.438 -10.612  31.706  1.00 31.08           C  
ATOM   2478  CD1 ILE A 321      21.450  -9.527  32.261  1.00 32.44           C  
ATOM   2479  N   LYS A 322      19.556  -7.285  28.428  1.00 26.17           N  
ATOM   2480  CA  LYS A 322      20.049  -5.994  27.967  1.00 25.20           C  
ATOM   2481  C   LYS A 322      19.149  -5.373  26.893  1.00 25.22           C  
ATOM   2482  O   LYS A 322      19.433  -4.305  26.381  1.00 25.27           O  
ATOM   2483  CB  LYS A 322      21.506  -6.095  27.490  1.00 26.97           C  
ATOM   2484  CG  LYS A 322      22.481  -6.344  28.641  1.00 29.25           C  
ATOM   2485  CD  LYS A 322      23.937  -6.542  28.222  1.00 28.60           C  
ATOM   2486  CE  LYS A 322      24.894  -6.286  29.396  1.00 28.64           C  
ATOM   2487  NZ  LYS A 322      26.270  -6.841  29.196  1.00 27.07           N1+
ATOM   2488  N   ARG A 323      18.065  -6.055  26.547  1.00 24.20           N  
ATOM   2489  CA  ARG A 323      17.105  -5.573  25.554  1.00 23.86           C  
ATOM   2490  C   ARG A 323      16.213  -4.548  26.244  1.00 24.13           C  
ATOM   2491  O   ARG A 323      15.809  -4.720  27.404  1.00 22.92           O  
ATOM   2492  CB  ARG A 323      16.260  -6.773  25.077  1.00 24.96           C  
ATOM   2493  CG  ARG A 323      16.083  -6.963  23.592  1.00 25.96           C  
ATOM   2494  CD  ARG A 323      15.465  -8.326  23.272  1.00 24.74           C  
ATOM   2495  NE  ARG A 323      16.502  -9.337  23.123  1.00 23.40           N  
ATOM   2496  CZ  ARG A 323      16.306 -10.639  23.269  1.00 23.72           C  
ATOM   2497  NH1 ARG A 323      15.097 -11.134  23.553  1.00 22.43           N1+
ATOM   2498  NH2 ARG A 323      17.334 -11.451  23.161  1.00 22.59           N  
ATOM   2499  N   ILE A 324      15.900  -3.483  25.535  1.00 23.70           N  
ATOM   2500  CA  ILE A 324      14.992  -2.465  26.030  1.00 24.81           C  
ATOM   2501  C   ILE A 324      13.576  -3.045  26.218  1.00 26.03           C  
ATOM   2502  O   ILE A 324      13.193  -4.027  25.550  1.00 26.04           O  
ATOM   2503  CB  ILE A 324      15.002  -1.317  24.998  1.00 26.63           C  
ATOM   2504  CG1 ILE A 324      14.304  -0.071  25.441  1.00 26.86           C  
ATOM   2505  CG2 ILE A 324      14.396  -1.730  23.663  1.00 28.11           C  
ATOM   2506  CD1 ILE A 324      14.581   1.030  24.428  1.00 26.26           C  
ATOM   2507  N   THR A 325      12.801  -2.438  27.107  1.00 23.95           N  
ATOM   2508  CA  THR A 325      11.386  -2.756  27.245  1.00 25.23           C  
ATOM   2509  C   THR A 325      10.531  -1.916  26.267  1.00 27.57           C  
ATOM   2510  O   THR A 325      10.982  -0.865  25.743  1.00 25.36           O  
ATOM   2511  CB  THR A 325      10.899  -2.410  28.669  1.00 26.16           C  
ATOM   2512  CG2 THR A 325      11.777  -3.064  29.758  1.00 24.65           C  
ATOM   2513  OG1 THR A 325      10.981  -0.999  28.846  1.00 29.20           O  
ATOM   2514  N   SER A 326       9.278  -2.340  26.069  1.00 26.63           N  
ATOM   2515  CA  SER A 326       8.353  -1.573  25.246  1.00 25.86           C  
ATOM   2516  C   SER A 326       8.103  -0.160  25.777  1.00 26.28           C  
ATOM   2517  O   SER A 326       8.047   0.808  24.978  1.00 25.51           O  
ATOM   2518  CB  SER A 326       7.025  -2.332  25.107  1.00 27.61           C  
ATOM   2519  OG  SER A 326       6.463  -2.602  26.386  1.00 26.72           O  
ATOM   2520  N   GLU A 327       7.924  -0.020  27.101  1.00 27.82           N  
ATOM   2521  CA  GLU A 327       7.707   1.313  27.683  1.00 28.53           C  
ATOM   2522  C   GLU A 327       8.858   2.248  27.356  1.00 26.87           C  
ATOM   2523  O   GLU A 327       8.643   3.362  26.862  1.00 30.89           O  
ATOM   2524  CB  GLU A 327       7.346   1.306  29.200  1.00 32.29           C  
ATOM   2525  CG  GLU A 327       8.273   0.538  30.150  1.00 37.26           C  
ATOM   2526  CD  GLU A 327       7.986  -0.976  30.253  1.00 44.22           C  
ATOM   2527  OE1 GLU A 327       8.443  -1.551  31.276  1.00 47.83           O  
ATOM   2528  OE2 GLU A 327       7.343  -1.609  29.344  1.00 40.19           O1-
ATOM   2529  N   GLN A 328      10.079   1.784  27.547  1.00 26.88           N  
ATOM   2530  CA  GLN A 328      11.279   2.607  27.256  1.00 26.23           C  
ATOM   2531  C   GLN A 328      11.432   2.877  25.784  1.00 25.61           C  
ATOM   2532  O   GLN A 328      11.880   3.943  25.404  1.00 23.84           O  
ATOM   2533  CB  GLN A 328      12.560   1.921  27.728  1.00 29.46           C  
ATOM   2534  CG  GLN A 328      12.596   1.612  29.200  1.00 31.58           C  
ATOM   2535  CD  GLN A 328      13.833   0.804  29.584  1.00 36.79           C  
ATOM   2536  NE2 GLN A 328      14.655   1.388  30.434  1.00 36.69           N  
ATOM   2537  OE1 GLN A 328      14.052  -0.328  29.111  1.00 37.95           O  
ATOM   2538  N   ALA A 329      11.065   1.897  24.955  1.00 24.20           N  
ATOM   2539  CA  ALA A 329      11.108   2.085  23.541  1.00 24.33           C  
ATOM   2540  C   ALA A 329      10.122   3.216  23.129  1.00 24.91           C  
ATOM   2541  O   ALA A 329      10.452   4.105  22.324  1.00 22.95           O  
ATOM   2542  CB  ALA A 329      10.827   0.754  22.837  1.00 22.71           C  
ATOM   2543  N   MET A 330       8.928   3.201  23.705  1.00 26.07           N  
ATOM   2544  CA  MET A 330       7.921   4.242  23.368  1.00 29.17           C  
ATOM   2545  C   MET A 330       8.382   5.646  23.759  1.00 27.70           C  
ATOM   2546  O   MET A 330       8.001   6.634  23.106  1.00 26.27           O  
ATOM   2547  CB  MET A 330       6.577   3.945  24.026  1.00 28.32           C  
ATOM   2548  CG  MET A 330       5.905   2.696  23.481  1.00 33.21           C  
ATOM   2549  SD  MET A 330       4.343   2.312  24.303  1.00 35.33           S  
ATOM   2550  CE  MET A 330       3.375   3.501  23.395  1.00 34.39           C  
ATOM   2551  N   GLN A 331       9.220   5.706  24.800  1.00 25.53           N  
ATOM   2552  CA  GLN A 331       9.788   6.961  25.304  1.00 27.37           C  
ATOM   2553  C   GLN A 331      11.005   7.435  24.491  1.00 27.54           C  
ATOM   2554  O   GLN A 331      11.517   8.547  24.715  1.00 25.53           O  
ATOM   2555  CB  GLN A 331      10.147   6.839  26.810  1.00 28.17           C  
ATOM   2556  CG  GLN A 331       8.943   6.760  27.767  1.00 29.38           C  
ATOM   2557  CD  GLN A 331       7.900   7.870  27.517  1.00 37.68           C  
ATOM   2558  NE2 GLN A 331       6.679   7.472  27.123  1.00 36.30           N  
ATOM   2559  OE1 GLN A 331       8.192   9.072  27.662  1.00 39.78           O  
ATOM   2560  N   ASP A 332      11.452   6.605  23.542  1.00 26.43           N  
ATOM   2561  CA  ASP A 332      12.647   6.892  22.778  1.00 26.05           C  
ATOM   2562  C   ASP A 332      12.494   8.224  22.046  1.00 27.19           C  
ATOM   2563  O   ASP A 332      11.402   8.567  21.587  1.00 27.36           O  
ATOM   2564  CB  ASP A 332      12.941   5.760  21.798  1.00 25.39           C  
ATOM   2565  CG  ASP A 332      14.346   5.839  21.206  1.00 27.44           C  
ATOM   2566  OD1 ASP A 332      15.219   5.130  21.747  1.00 27.49           O  
ATOM   2567  OD2 ASP A 332      14.596   6.617  20.235  1.00 26.58           O1-
ATOM   2568  N   PRO A 333      13.580   9.009  21.982  1.00 27.40           N  
ATOM   2569  CA  PRO A 333      13.561  10.301  21.262  1.00 26.16           C  
ATOM   2570  C   PRO A 333      13.297  10.190  19.740  1.00 25.82           C  
ATOM   2571  O   PRO A 333      12.903  11.178  19.119  1.00 26.10           O  
ATOM   2572  CB  PRO A 333      14.960  10.901  21.567  1.00 25.10           C  
ATOM   2573  CG  PRO A 333      15.806   9.724  21.923  1.00 26.16           C  
ATOM   2574  CD  PRO A 333      14.863   8.786  22.678  1.00 26.22           C  
ATOM   2575  N   TYR A 334      13.482   9.010  19.150  1.00 25.77           N  
ATOM   2576  CA  TYR A 334      13.032   8.756  17.764  1.00 26.06           C  
ATOM   2577  C   TYR A 334      11.590   9.197  17.549  1.00 28.03           C  
ATOM   2578  O   TYR A 334      11.254   9.775  16.509  1.00 28.69           O  
ATOM   2579  CB  TYR A 334      13.158   7.268  17.431  1.00 25.94           C  
ATOM   2580  CG  TYR A 334      12.587   6.773  16.094  1.00 25.84           C  
ATOM   2581  CD1 TYR A 334      13.029   7.282  14.855  1.00 26.65           C  
ATOM   2582  CD2 TYR A 334      11.672   5.722  16.076  1.00 26.70           C  
ATOM   2583  CE1 TYR A 334      12.521   6.784  13.638  1.00 25.93           C  
ATOM   2584  CE2 TYR A 334      11.180   5.198  14.879  1.00 25.74           C  
ATOM   2585  CZ  TYR A 334      11.596   5.725  13.665  1.00 26.17           C  
ATOM   2586  OH  TYR A 334      11.060   5.176  12.512  1.00 24.08           O  
ATOM   2587  N   PHE A 335      10.743   8.937  18.541  1.00 26.19           N  
ATOM   2588  CA  PHE A 335       9.327   9.264  18.431  1.00 27.72           C  
ATOM   2589  C   PHE A 335       9.040  10.740  18.683  1.00 29.38           C  
ATOM   2590  O   PHE A 335       7.921  11.184  18.444  1.00 31.42           O  
ATOM   2591  CB  PHE A 335       8.476   8.359  19.337  1.00 25.51           C  
ATOM   2592  CG  PHE A 335       8.507   6.910  18.929  1.00 24.91           C  
ATOM   2593  CD1 PHE A 335       7.985   6.508  17.693  1.00 24.50           C  
ATOM   2594  CD2 PHE A 335       9.073   5.939  19.766  1.00 24.03           C  
ATOM   2595  CE1 PHE A 335       8.019   5.159  17.295  1.00 24.09           C  
ATOM   2596  CE2 PHE A 335       9.113   4.597  19.366  1.00 24.20           C  
ATOM   2597  CZ  PHE A 335       8.579   4.205  18.134  1.00 22.81           C  
ATOM   2598  N   LEU A 336      10.045  11.482  19.151  1.00 27.94           N  
ATOM   2599  CA  LEU A 336       9.951  12.935  19.318  1.00 29.58           C  
ATOM   2600  C   LEU A 336      10.486  13.703  18.103  1.00 31.20           C  
ATOM   2601  O   LEU A 336      10.247  14.889  17.967  1.00 31.90           O  
ATOM   2602  CB  LEU A 336      10.708  13.410  20.572  1.00 26.52           C  
ATOM   2603  CG  LEU A 336      10.119  12.920  21.888  1.00 26.08           C  
ATOM   2604  CD1 LEU A 336      10.897  13.420  23.106  1.00 28.11           C  
ATOM   2605  CD2 LEU A 336       8.625  13.248  22.005  1.00 26.08           C  
ATOM   2606  N   GLU A 337      11.232  13.009  17.254  1.00 33.15           N  
ATOM   2607  CA  GLU A 337      11.860  13.575  16.061  1.00 33.24           C  
ATOM   2608  C   GLU A 337      10.817  13.709  14.974  1.00 32.38           C  
ATOM   2609  O   GLU A 337       9.891  12.905  14.864  1.00 35.15           O  
ATOM   2610  CB  GLU A 337      12.991  12.629  15.604  1.00 32.10           C  
ATOM   2611  CG  GLU A 337      13.807  13.047  14.399  1.00 34.05           C  
ATOM   2612  CD  GLU A 337      14.883  12.011  14.015  1.00 35.72           C  
ATOM   2613  OE1 GLU A 337      14.554  10.846  13.669  1.00 31.26           O  
ATOM   2614  OE2 GLU A 337      16.082  12.373  14.036  1.00 36.93           O1-
ATOM   2615  N   ASP A 338      10.978  14.723  14.152  1.00 32.60           N  
ATOM   2616  CA  ASP A 338      10.085  14.961  13.056  1.00 36.26           C  
ATOM   2617  C   ASP A 338      10.294  13.850  12.006  1.00 36.20           C  
ATOM   2618  O   ASP A 338      11.440  13.504  11.711  1.00 34.36           O  
ATOM   2619  CB  ASP A 338      10.407  16.370  12.522  1.00 41.65           C  
ATOM   2620  CG  ASP A 338       9.635  16.737  11.265  1.00 48.64           C  
ATOM   2621  OD1 ASP A 338      10.181  17.530  10.468  1.00 56.80           O  
ATOM   2622  OD2 ASP A 338       8.488  16.279  11.070  1.00 48.45           O1-
ATOM   2623  N   PRO A 339       9.200  13.240  11.481  1.00 34.81           N  
ATOM   2624  CA  PRO A 339       7.767  13.393  11.785  1.00 34.18           C  
ATOM   2625  C   PRO A 339       7.250  12.554  12.966  1.00 34.93           C  
ATOM   2626  O   PRO A 339       7.647  11.376  13.136  1.00 33.21           O  
ATOM   2627  CB  PRO A 339       7.101  12.920  10.503  1.00 34.12           C  
ATOM   2628  CG  PRO A 339       8.008  11.836  10.009  1.00 33.18           C  
ATOM   2629  CD  PRO A 339       9.412  12.266  10.384  1.00 34.05           C  
ATOM   2630  N   LEU A 340       6.389  13.172  13.779  1.00 30.52           N  
ATOM   2631  CA  LEU A 340       5.680  12.475  14.830  1.00 32.79           C  
ATOM   2632  C   LEU A 340       4.840  11.292  14.323  1.00 32.45           C  
ATOM   2633  O   LEU A 340       4.309  11.336  13.216  1.00 31.27           O  
ATOM   2634  CB  LEU A 340       4.765  13.443  15.571  1.00 35.33           C  
ATOM   2635  CG  LEU A 340       5.462  14.553  16.381  1.00 41.85           C  
ATOM   2636  CD1 LEU A 340       4.494  15.187  17.392  1.00 41.82           C  
ATOM   2637  CD2 LEU A 340       6.723  14.021  17.058  1.00 38.93           C  
ATOM   2638  N   PRO A 341       4.705  10.242  15.154  1.00 32.49           N  
ATOM   2639  CA  PRO A 341       3.860   9.094  14.789  1.00 32.41           C  
ATOM   2640  C   PRO A 341       2.413   9.546  14.729  1.00 32.82           C  
ATOM   2641  O   PRO A 341       2.030  10.412  15.525  1.00 29.91           O  
ATOM   2642  CB  PRO A 341       4.060   8.103  15.960  1.00 31.32           C  
ATOM   2643  CG  PRO A 341       4.633   8.917  17.088  1.00 31.19           C  
ATOM   2644  CD  PRO A 341       5.350  10.086  16.483  1.00 29.58           C  
ATOM   2645  N   THR A 342       1.615   8.986  13.807  1.00 32.31           N  
ATOM   2646  CA  THR A 342       0.170   9.353  13.732  1.00 32.90           C  
ATOM   2647  C   THR A 342      -0.733   8.163  14.062  1.00 32.11           C  
ATOM   2648  O   THR A 342      -0.347   7.016  13.876  1.00 32.24           O  
ATOM   2649  CB  THR A 342      -0.222   9.942  12.356  1.00 33.87           C  
ATOM   2650  CG2 THR A 342       0.444  11.354  12.105  1.00 31.96           C  
ATOM   2651  OG1 THR A 342       0.195   9.043  11.321  1.00 32.59           O  
ATOM   2652  N   SER A 343      -1.934   8.418  14.562  1.00 31.96           N  
ATOM   2653  CA  SER A 343      -2.858   7.317  14.837  1.00 33.06           C  
ATOM   2654  C   SER A 343      -3.352   6.625  13.558  1.00 32.73           C  
ATOM   2655  O   SER A 343      -3.645   5.434  13.563  1.00 30.60           O  
ATOM   2656  CB  SER A 343      -4.011   7.788  15.699  1.00 34.72           C  
ATOM   2657  OG  SER A 343      -4.495   8.991  15.182  1.00 38.22           O  
ATOM   2658  N   ASP A 344      -3.417   7.365  12.459  1.00 33.73           N  
ATOM   2659  CA  ASP A 344      -3.596   6.752  11.150  1.00 33.82           C  
ATOM   2660  C   ASP A 344      -2.216   6.585  10.499  1.00 32.47           C  
ATOM   2661  O   ASP A 344      -1.614   7.577  10.041  1.00 32.37           O  
ATOM   2662  CB  ASP A 344      -4.490   7.653  10.291  1.00 34.70           C  
ATOM   2663  CG  ASP A 344      -4.566   7.210   8.827  1.00 38.67           C  
ATOM   2664  OD1 ASP A 344      -4.000   6.144   8.445  1.00 36.61           O  
ATOM   2665  OD2 ASP A 344      -5.202   7.959   8.038  1.00 43.72           O1-
ATOM   2666  N   VAL A 345      -1.708   5.355  10.431  1.00 27.96           N  
ATOM   2667  CA  VAL A 345      -0.349   5.175   9.896  1.00 30.17           C  
ATOM   2668  C   VAL A 345      -0.200   5.622   8.422  1.00 32.40           C  
ATOM   2669  O   VAL A 345       0.895   5.887   7.952  1.00 31.02           O  
ATOM   2670  CB  VAL A 345       0.225   3.746  10.079  1.00 27.72           C  
ATOM   2671  CG1 VAL A 345       0.280   3.337  11.548  1.00 24.28           C  
ATOM   2672  CG2 VAL A 345      -0.516   2.737   9.208  1.00 27.32           C  
ATOM   2673  N   PHE A 346      -1.312   5.690   7.702  1.00 35.43           N  
ATOM   2674  CA  PHE A 346      -1.307   6.135   6.318  1.00 36.98           C  
ATOM   2675  C   PHE A 346      -1.336   7.671   6.230  1.00 40.83           C  
ATOM   2676  O   PHE A 346      -1.088   8.226   5.160  1.00 46.77           O  
ATOM   2677  CB  PHE A 346      -2.488   5.520   5.565  1.00 33.89           C  
ATOM   2678  CG  PHE A 346      -2.493   4.015   5.560  1.00 33.80           C  
ATOM   2679  CD1 PHE A 346      -1.429   3.294   5.013  1.00 32.64           C  
ATOM   2680  CD2 PHE A 346      -3.582   3.304   6.082  1.00 32.16           C  
ATOM   2681  CE1 PHE A 346      -1.455   1.891   4.995  1.00 32.13           C  
ATOM   2682  CE2 PHE A 346      -3.618   1.907   6.058  1.00 30.60           C  
ATOM   2683  CZ  PHE A 346      -2.550   1.202   5.515  1.00 32.24           C  
ATOM   2684  N   ALA A 347      -1.629   8.344   7.346  1.00 40.09           N  
ATOM   2685  CA  ALA A 347      -1.518   9.818   7.461  1.00 47.44           C  
ATOM   2686  C   ALA A 347      -2.375  10.620   6.469  1.00 54.45           C  
ATOM   2687  O   ALA A 347      -1.879  11.563   5.839  1.00 53.91           O  
ATOM   2688  CB  ALA A 347      -0.059  10.247   7.339  1.00 45.96           C  
ATOM   2689  N   GLY A 348      -3.650  10.247   6.321  1.00 60.16           N  
ATOM   2690  CA  GLY A 348      -4.539  10.906   5.345  1.00 61.27           C  
ATOM   2691  C   GLY A 348      -4.199  10.701   3.863  1.00 63.02           C  
ATOM   2692  O   GLY A 348      -4.969  11.122   2.999  1.00 65.86           O  
ATOM   2693  N   CYS A 349      -3.059  10.060   3.567  1.00 58.80           N  
ATOM   2694  CA  CYS A 349      -2.625   9.779   2.182  1.00 56.90           C  
ATOM   2695  C   CYS A 349      -3.416   8.635   1.596  1.00 57.43           C  
ATOM   2696  O   CYS A 349      -4.130   7.937   2.310  1.00 59.49           O  
ATOM   2697  CB  CYS A 349      -1.127   9.460   2.106  1.00 51.21           C  
ATOM   2698  SG  CYS A 349      -0.114  10.786   2.797  1.00 58.02           S  
ATOM   2699  N   GLN A 350      -3.285   8.444   0.292  1.00 60.65           N  
ATOM   2700  CA  GLN A 350      -4.014   7.388  -0.394  1.00 61.20           C  
ATOM   2701  C   GLN A 350      -3.364   6.027  -0.139  1.00 56.10           C  
ATOM   2702  O   GLN A 350      -2.150   5.871  -0.287  1.00 58.72           O  
ATOM   2703  CB  GLN A 350      -4.102   7.684  -1.896  1.00 64.48           C  
ATOM   2704  CG  GLN A 350      -5.478   7.407  -2.498  1.00 77.11           C  
ATOM   2705  CD  GLN A 350      -6.528   8.469  -2.151  1.00 83.66           C  
ATOM   2706  NE2 GLN A 350      -6.710   8.744  -0.849  1.00 77.12           N  
ATOM   2707  OE1 GLN A 350      -7.172   9.030  -3.046  1.00 79.59           O  
ATOM   2708  N   ILE A 351      -4.180   5.055   0.259  1.00 48.83           N  
ATOM   2709  CA  ILE A 351      -3.718   3.695   0.482  1.00 43.75           C  
ATOM   2710  C   ILE A 351      -3.490   2.978  -0.866  1.00 44.65           C  
ATOM   2711  O   ILE A 351      -4.451   2.668  -1.574  1.00 46.33           O  
ATOM   2712  CB  ILE A 351      -4.715   2.901   1.359  1.00 39.36           C  
ATOM   2713  CG1 ILE A 351      -4.913   3.582   2.708  1.00 38.72           C  
ATOM   2714  CG2 ILE A 351      -4.208   1.497   1.602  1.00 38.18           C  
ATOM   2715  CD1 ILE A 351      -6.201   3.215   3.419  1.00 38.25           C  
ATOM   2716  N   PRO A 352      -2.220   2.706  -1.226  1.00 42.74           N  
ATOM   2717  CA  PRO A 352      -1.954   2.052  -2.522  1.00 42.55           C  
ATOM   2718  C   PRO A 352      -2.057   0.531  -2.483  1.00 40.61           C  
ATOM   2719  O   PRO A 352      -2.100  -0.109  -3.539  1.00 38.52           O  
ATOM   2720  CB  PRO A 352      -0.517   2.478  -2.842  1.00 46.07           C  
ATOM   2721  CG  PRO A 352       0.117   2.736  -1.502  1.00 48.36           C  
ATOM   2722  CD  PRO A 352      -0.979   3.065  -0.513  1.00 45.66           C  
ATOM   2723  N   TYR A 353      -2.136  -0.038  -1.276  1.00 37.79           N  
ATOM   2724  CA  TYR A 353      -2.072  -1.489  -1.094  1.00 35.66           C  
ATOM   2725  C   TYR A 353      -3.324  -2.178  -1.626  1.00 35.59           C  
ATOM   2726  O   TYR A 353      -4.428  -1.708  -1.410  1.00 36.02           O  
ATOM   2727  CB  TYR A 353      -1.781  -1.817   0.393  1.00 35.25           C  
ATOM   2728  CG  TYR A 353      -0.574  -1.044   0.872  1.00 35.37           C  
ATOM   2729  CD1 TYR A 353      -0.715   0.067   1.694  1.00 35.25           C  
ATOM   2730  CD2 TYR A 353       0.709  -1.384   0.441  1.00 33.34           C  
ATOM   2731  CE1 TYR A 353       0.380   0.795   2.100  1.00 32.93           C  
ATOM   2732  CE2 TYR A 353       1.808  -0.646   0.838  1.00 33.51           C  
ATOM   2733  CZ  TYR A 353       1.630   0.430   1.670  1.00 32.35           C  
ATOM   2734  OH  TYR A 353       2.716   1.173   2.048  1.00 32.74           O  
ATOM   2735  N   PRO A 354      -3.151  -3.262  -2.382  1.00 38.75           N  
ATOM   2736  CA  PRO A 354      -4.328  -3.973  -2.850  1.00 40.17           C  
ATOM   2737  C   PRO A 354      -5.122  -4.577  -1.692  1.00 42.43           C  
ATOM   2738  O   PRO A 354      -4.552  -4.955  -0.678  1.00 40.39           O  
ATOM   2739  CB  PRO A 354      -3.747  -5.103  -3.725  1.00 41.10           C  
ATOM   2740  CG  PRO A 354      -2.276  -5.125  -3.467  1.00 41.00           C  
ATOM   2741  CD  PRO A 354      -1.928  -3.719  -3.065  1.00 41.62           C  
ATOM   2742  N   LYS A 355      -6.438  -4.617  -1.857  1.00 43.24           N  
ATOM   2743  CA  LYS A 355      -7.334  -5.335  -0.975  1.00 44.15           C  
ATOM   2744  C   LYS A 355      -7.059  -6.840  -1.055  1.00 44.87           C  
ATOM   2745  O   LYS A 355      -6.531  -7.333  -2.074  1.00 46.57           O  
ATOM   2746  CB  LYS A 355      -8.771  -5.008  -1.357  1.00 42.31           C  
ATOM   2747  CG  LYS A 355      -9.091  -3.535  -1.133  1.00 49.42           C  
ATOM   2748  CD  LYS A 355     -10.576  -3.230  -1.304  1.00 52.71           C  
ATOM   2749  CE  LYS A 355     -10.985  -1.937  -0.604  1.00 56.77           C  
ATOM   2750  NZ  LYS A 355     -10.273  -0.719  -1.097  1.00 59.43           N1+
ATOM   2751  N   ARG A 356      -7.375  -7.562   0.021  1.00 40.13           N  
ATOM   2752  CA  ARG A 356      -7.217  -9.023   0.043  1.00 40.63           C  
ATOM   2753  C   ARG A 356      -8.055  -9.701  -1.038  1.00 41.61           C  
ATOM   2754  O   ARG A 356      -9.212  -9.321  -1.304  1.00 37.54           O  
ATOM   2755  CB  ARG A 356      -7.667  -9.604   1.392  1.00 41.14           C  
ATOM   2756  CG  ARG A 356      -7.032  -8.980   2.622  1.00 38.87           C  
ATOM   2757  CD  ARG A 356      -7.642  -9.562   3.916  1.00 41.02           C  
ATOM   2758  NE  ARG A 356      -7.101  -8.889   5.101  1.00 33.40           N  
ATOM   2759  CZ  ARG A 356      -5.868  -9.123   5.496  1.00 30.75           C  
ATOM   2760  NH1 ARG A 356      -5.145 -10.005   4.807  1.00 30.34           N1+
ATOM   2761  NH2 ARG A 356      -5.354  -8.475   6.524  1.00 29.84           N  
ATOM   2762  N   GLU A 357      -7.506 -10.744  -1.627  1.00 45.61           N  
ATOM   2763  CA  GLU A 357      -8.239 -11.443  -2.667  1.00 51.32           C  
ATOM   2764  C   GLU A 357      -8.994 -12.660  -2.100  1.00 49.67           C  
ATOM   2765  O   GLU A 357      -8.579 -13.262  -1.112  1.00 47.09           O  
ATOM   2766  CB  GLU A 357      -7.277 -11.829  -3.810  1.00 60.41           C  
ATOM   2767  CG  GLU A 357      -7.652 -11.226  -5.170  1.00 71.70           C  
ATOM   2768  CD  GLU A 357      -7.782  -9.694  -5.169  1.00 78.24           C  
ATOM   2769  OE1 GLU A 357      -8.832  -9.183  -5.621  1.00 76.74           O  
ATOM   2770  OE2 GLU A 357      -6.843  -8.989  -4.723  1.00 83.47           O1-
ATOM   2771  N   PHE A 358     -10.104 -13.024  -2.731  1.00 48.49           N  
ATOM   2772  CA  PHE A 358     -10.828 -14.231  -2.350  1.00 43.51           C  
ATOM   2773  C   PHE A 358     -10.198 -15.501  -2.869  1.00 45.49           C  
ATOM   2774  O   PHE A 358      -9.778 -15.571  -4.026  1.00 52.29           O  
ATOM   2775  CB  PHE A 358     -12.256 -14.125  -2.800  1.00 43.03           C  
ATOM   2776  CG  PHE A 358     -12.980 -13.005  -2.145  1.00 45.00           C  
ATOM   2777  CD1 PHE A 358     -13.168 -13.012  -0.754  1.00 39.69           C  
ATOM   2778  CD2 PHE A 358     -13.469 -11.936  -2.898  1.00 42.04           C  
ATOM   2779  CE1 PHE A 358     -13.841 -11.974  -0.140  1.00 39.09           C  
ATOM   2780  CE2 PHE A 358     -14.152 -10.894  -2.276  1.00 41.60           C  
ATOM   2781  CZ  PHE A 358     -14.333 -10.914  -0.894  1.00 38.49           C  
ATOM   2782  N   LEU A 359     -10.130 -16.504  -2.001  1.00 44.36           N  
ATOM   2783  CA  LEU A 359      -9.457 -17.753  -2.315  1.00 46.18           C  
ATOM   2784  C   LEU A 359     -10.466 -18.751  -2.847  1.00 52.35           C  
ATOM   2785  O   LEU A 359     -11.489 -19.035  -2.217  1.00 52.55           O  
ATOM   2786  CB  LEU A 359      -8.714 -18.306  -1.112  1.00 44.62           C  
ATOM   2787  CG  LEU A 359      -7.799 -17.317  -0.389  1.00 46.07           C  
ATOM   2788  CD1 LEU A 359      -6.963 -18.070   0.627  1.00 44.78           C  
ATOM   2789  CD2 LEU A 359      -6.916 -16.553  -1.363  1.00 47.52           C  
ATOM   2790  N   THR A 360     -10.164 -19.268  -4.027  1.00 50.35           N  
ATOM   2791  CA  THR A 360     -11.144 -19.985  -4.805  1.00 53.04           C  
ATOM   2792  C   THR A 360     -10.626 -21.407  -5.057  1.00 50.37           C  
ATOM   2793  O   THR A 360     -11.267 -22.205  -5.753  1.00 49.88           O  
ATOM   2794  CB  THR A 360     -11.460 -19.154  -6.084  1.00 55.24           C  
ATOM   2795  CG2 THR A 360     -10.810 -19.718  -7.329  1.00 48.35           C  
ATOM   2796  OG1 THR A 360     -12.875 -18.968  -6.247  1.00 56.04           O  
ATOM   2797  N   GLU A 361      -9.475 -21.707  -4.446  1.00 46.86           N  
ATOM   2798  CA  GLU A 361      -8.805 -23.015  -4.551  1.00 53.20           C  
ATOM   2799  C   GLU A 361      -9.390 -24.125  -3.678  1.00 52.24           C  
ATOM   2800  O   GLU A 361     -10.113 -23.883  -2.715  1.00 47.24           O  
ATOM   2801  CB  GLU A 361      -7.291 -22.920  -4.272  1.00 55.86           C  
ATOM   2802  CG  GLU A 361      -6.865 -21.774  -3.369  1.00 63.23           C  
ATOM   2803  CD  GLU A 361      -6.626 -20.493  -4.154  1.00 67.41           C  
ATOM   2804  OE1 GLU A 361      -7.015 -19.412  -3.679  1.00 65.43           O  
ATOM   2805  OE2 GLU A 361      -6.059 -20.569  -5.265  1.00 72.05           O1-
ATOM   2806  N   GLU A 362      -9.004 -25.341  -4.038  1.00 57.22           N  
ATOM   2807  CA  GLU A 362      -9.431 -26.579  -3.410  1.00 58.74           C  
ATOM   2808  C   GLU A 362      -8.295 -27.119  -2.517  1.00 57.83           C  
ATOM   2809  O   GLU A 362      -8.365 -27.074  -1.282  1.00 58.23           O  
ATOM   2810  CB  GLU A 362      -9.784 -27.585  -4.524  1.00 54.16           C  
ATOM   2811  CG  GLU A 362     -10.769 -28.676  -4.114  1.00 55.12           C  
ATOM   2812  CD  GLU A 362     -12.160 -28.154  -3.803  1.00 57.46           C  
ATOM   2813  OE1 GLU A 362     -12.528 -27.059  -4.315  1.00 55.79           O  
ATOM   2814  OE2 GLU A 362     -12.894 -28.851  -3.051  1.00 56.10           O1-
TER   
HETATM 2815  C1  GOL A 401       7.896 -13.398  19.541  1.00 40.28           C  
HETATM 2816  O1  GOL A 401       6.577 -12.841  19.697  1.00 29.53           O  
HETATM 2817  C2  GOL A 401       7.909 -14.721  18.763  1.00 41.72           C  
HETATM 2818  O2  GOL A 401       8.898 -15.545  19.376  1.00 42.94           O  
HETATM 2819  C3  GOL A 401       8.137 -14.539  17.238  1.00 46.30           C  
HETATM 2820  O3  GOL A 401       8.456 -15.786  16.583  1.00 54.81           O  
HETATM 2821  C01 8CC A 402      -3.349 -15.834  11.936  1.00 48.32           C  
HETATM 2822  N02 8CC A 402      -4.411 -14.850  11.845  1.00 45.43           N  
HETATM 2823  C03 8CC A 402      -5.339 -14.626  12.925  1.00 41.34           C  
HETATM 2824  O04 8CC A 402      -5.322 -15.222  13.984  1.00 39.28           O  
HETATM 2825  C05 8CC A 402      -6.378 -13.580  12.742  1.00 37.33           C  
HETATM 2826  C06 8CC A 402      -6.629 -12.847  11.575  1.00 33.77           C  
HETATM 2827  C07 8CC A 402      -7.698 -12.005  11.883  1.00 35.18           C  
HETATM 2828  C08 8CC A 402      -8.038 -12.207  13.250  1.00 35.47           C  
HETATM 2829  N09 8CC A 402      -7.222 -13.192  13.747  1.00 36.53           N  
HETATM 2830  C10 8CC A 402      -8.289 -10.983  11.021  1.00 30.11           C  
HETATM 2831  C11 8CC A 402      -7.963 -10.872   9.665  1.00 29.26           C  
HETATM 2832  C12 8CC A 402      -8.523  -9.774   8.953  1.00 29.36           C  
HETATM 2833  N13 8CC A 402      -9.342  -8.849   9.564  1.00 28.65           N  
HETATM 2834  C14 8CC A 402      -9.624  -8.907  10.886  1.00 27.15           C  
HETATM 2835  C15 8CC A 402      -9.095  -9.966  11.629  1.00 28.06           C  
HETATM 2836  C1  GOL A 403     -19.735 -13.515  22.481  1.00 38.14           C  
HETATM 2837  O1  GOL A 403     -19.639 -14.896  22.239  1.00 40.42           O  
HETATM 2838  C2  GOL A 403     -19.174 -13.366  23.866  1.00 40.77           C  
HETATM 2839  O2  GOL A 403     -20.035 -12.422  24.519  1.00 45.35           O  
HETATM 2840  C3  GOL A 403     -17.765 -12.809  23.697  1.00 41.13           C  
HETATM 2841  O3  GOL A 403     -17.659 -11.463  24.164  1.00 37.98           O  
HETATM 2842  O   HOH A 501      -6.786 -13.224  16.419  1.00 35.21           O  
HETATM 2843  O   HOH A 502      -6.596 -13.301   0.337  1.00 29.93           O  
HETATM 2844  O   HOH A 503     -11.318  -8.439  22.679  1.00 26.61           O  
HETATM 2845  O   HOH A 504      12.337  10.733  12.510  1.00 31.17           O  
HETATM 2846  O   HOH A 505     -11.828 -14.775  29.923  1.00 20.11           O  
HETATM 2847  O   HOH A 506      12.554  -9.195   9.977  1.00 22.74           O  
HETATM 2848  O   HOH A 507      20.660 -13.156  29.900  1.00 32.75           O  
HETATM 2849  O   HOH A 508      27.000  -5.299  27.291  1.00 40.71           O  
HETATM 2850  O   HOH A 509      14.076 -22.569  19.097  1.00 40.19           O  
HETATM 2851  O   HOH A 510      32.301 -20.744  12.707  1.00 27.15           O  
HETATM 2852  O   HOH A 511      14.827  -6.863  28.481  1.00 25.16           O  
HETATM 2853  O   HOH A 512       9.905   9.766  29.508  1.00 38.95           O  
HETATM 2854  O   HOH A 513      11.294 -13.769  19.420  1.00 24.98           O  
HETATM 2855  O   HOH A 514      25.752  -9.391  29.463  1.00 33.31           O  
HETATM 2856  O   HOH A 515      12.807  -6.403  26.602  1.00 32.33           O  
HETATM 2857  O   HOH A 516     -36.313 -18.564  19.967  1.00 34.09           O  
HETATM 2858  O   HOH A 517     -23.790 -21.604  17.197  1.00 37.30           O  
HETATM 2859  O   HOH A 518      14.273 -14.108  27.211  1.00 24.47           O  
HETATM 2860  O   HOH A 519      30.840  -2.345  12.669  1.00 42.24           O  
HETATM 2861  O   HOH A 520       9.067   9.159  22.719  1.00 23.42           O  
HETATM 2862  O   HOH A 521     -12.913  -6.399  16.182  1.00 30.98           O  
HETATM 2863  O   HOH A 522      -8.643 -17.920  -5.768  1.00 40.24           O  
HETATM 2864  O   HOH A 523      -9.467  -3.048  19.086  1.00 25.21           O  
HETATM 2865  O   HOH A 524      16.117  -6.126   7.217  1.00 31.29           O  
HETATM 2866  O   HOH A 525      19.244  -2.147  24.799  1.00 29.21           O  
HETATM 2867  O   HOH A 526       5.226   0.101  31.769  1.00 41.17           O  
HETATM 2868  O   HOH A 527      -0.156 -15.789  19.956  1.00 19.99           O  
HETATM 2869  O   HOH A 528       0.182   0.441  26.265  1.00 25.83           O  
HETATM 2870  O   HOH A 529      25.938  -5.764  15.849  1.00 23.37           O  
HETATM 2871  O   HOH A 530      22.570  -5.007  19.520  1.00 29.58           O  
HETATM 2872  O   HOH A 531      18.097  10.657  13.488  1.00 37.45           O  
HETATM 2873  O   HOH A 532      17.876   5.206  21.243  1.00 27.79           O  
HETATM 2874  O   HOH A 533      17.013 -30.209   3.661  1.00 50.15           O  
HETATM 2875  O   HOH A 534      17.086   6.763  19.119  1.00 23.23           O  
HETATM 2876  O   HOH A 535     -37.148 -17.727  22.129  1.00 35.75           O  
HETATM 2877  O   HOH A 536     -10.302  -2.581   7.404  1.00 27.67           O  
HETATM 2878  O   HOH A 537      -6.739   0.023  26.978  1.00 37.31           O  
HETATM 2879  O   HOH A 538      28.706 -19.017   8.007  1.00 43.91           O  
HETATM 2880  O   HOH A 539     -22.630 -20.832  14.780  1.00 29.76           O  
HETATM 2881  O   HOH A 540     -13.821 -18.714  -0.799  1.00 49.24           O  
HETATM 2882  O   HOH A 541      -8.870  -7.340  22.704  1.00 31.70           O  
HETATM 2883  O   HOH A 542      -1.826 -19.572  14.528  1.00 37.37           O  
HETATM 2884  O   HOH A 543     -30.254 -42.255  27.208  1.00 47.86           O  
HETATM 2885  O   HOH A 544     -22.477  -6.356   7.910  1.00 41.88           O  
HETATM 2886  O   HOH A 545     -29.601 -27.056  22.555  1.00 44.75           O  
HETATM 2887  O   HOH A 546      26.509  -7.958   9.312  1.00 20.28           O  
HETATM 2888  O   HOH A 547      15.351 -13.812  14.939  1.00 16.73           O  
HETATM 2889  O   HOH A 548     -20.841 -18.577  22.118  1.00 34.60           O  
HETATM 2890  O   HOH A 549      29.775 -20.705  11.116  1.00 37.87           O  
HETATM 2891  O   HOH A 550       9.785 -16.772  13.919  1.00 26.08           O  
HETATM 2892  O   HOH A 551     -19.207 -24.849  11.231  1.00 41.20           O  
HETATM 2893  O   HOH A 552     -10.480  -4.942  16.536  1.00 29.85           O  
HETATM 2894  O   HOH A 553      25.385 -26.512  27.043  1.00 46.46           O  
HETATM 2895  O   HOH A 554     -13.674  -2.773   8.942  1.00 35.14           O  
HETATM 2896  O   HOH A 555     -11.818  -1.223   5.505  1.00 30.54           O  
HETATM 2897  O   HOH A 556      25.547   3.665  15.333  1.00 41.18           O  
HETATM 2898  O   HOH A 557     -22.676 -17.945   4.714  1.00 48.00           O  
HETATM 2899  O   HOH A 558      -8.733  -4.838  22.233  1.00 31.00           O  
HETATM 2900  O   HOH A 559      31.513 -10.908  15.527  1.00 27.67           O  
HETATM 2901  O   HOH A 560      15.740   8.523  12.592  1.00 24.52           O  
HETATM 2902  O   HOH A 561      28.810 -23.064  11.813  1.00 34.68           O  
HETATM 2903  O   HOH A 562      -4.926 -28.370  22.023  1.00 35.52           O  
HETATM 2904  O   HOH A 563      23.701  -8.360  24.090  1.00 34.59           O  
HETATM 2905  O   HOH A 564      13.899 -11.558  10.566  1.00 23.91           O  
HETATM 2906  O   HOH A 565      28.689 -24.877  28.140  1.00 39.84           O  
HETATM 2907  O   HOH A 566     -32.860 -17.978  16.756  1.00 30.97           O  
HETATM 2908  O   HOH A 567      -2.303  -5.042   2.898  1.00 29.43           O  
HETATM 2909  O   HOH A 568      -7.519   6.591  12.550  1.00 54.03           O  
HETATM 2910  O   HOH A 569      21.687   1.735  20.257  1.00 32.93           O  
HETATM 2911  O   HOH A 570     -11.448   1.463   9.657  1.00 30.26           O  
HETATM 2912  O   HOH A 571       3.409 -22.379  22.018  1.00 47.77           O  
HETATM 2913  O   HOH A 572      -2.028 -13.671   0.032  1.00 40.10           O  
HETATM 2914  O   HOH A 573      19.515 -19.838   4.418  1.00 28.29           O  
HETATM 2915  O   HOH A 574      34.727 -26.154  19.256  1.00 43.13           O  
HETATM 2916  O   HOH A 575       7.819  -4.926  27.524  1.00 29.05           O  
HETATM 2917  O   HOH A 576      20.381 -27.338  13.960  1.00 39.08           O  
HETATM 2918  O   HOH A 577      -4.068 -26.168  20.289  1.00 36.35           O  
HETATM 2919  O   HOH A 578     -18.731  -7.622  21.913  1.00 46.59           O  
HETATM 2920  O   HOH A 579       7.155 -14.080  24.444  1.00 31.73           O  
HETATM 2921  O   HOH A 580      21.380 -30.008  20.135  1.00 46.62           O  
HETATM 2922  O   HOH A 581      36.214 -25.112  16.666  1.00 39.38           O  
HETATM 2923  O   HOH A 582      -8.141   0.224   2.276  1.00 46.25           O  
HETATM 2924  O   HOH A 583      27.939  -9.074  18.041  1.00 38.68           O  
HETATM 2925  O   HOH A 584     -16.632 -21.173   1.242  1.00 41.93           O  
HETATM 2926  O   HOH A 585       9.151 -11.759  31.282  1.00 32.05           O  
HETATM 2927  O   HOH A 586       4.793 -13.132   8.914  1.00 24.58           O  
HETATM 2928  O   HOH A 587       6.171   9.482   5.380  1.00 53.95           O  
HETATM 2929  O   HOH A 588      14.662 -31.402   8.259  1.00 58.99           O  
HETATM 2930  O   HOH A 589       9.175   1.118  -1.892  1.00 42.61           O  
HETATM 2931  O   HOH A 590      34.301 -10.009  26.170  1.00 43.52           O  
HETATM 2932  O   HOH A 591      -1.521  -5.095   0.195  1.00 39.44           O  
HETATM 2933  O   HOH A 592      -3.661  10.489  12.028  1.00 38.20           O  
HETATM 2934  O   HOH A 593      -8.990  -1.285  29.019  1.00 51.69           O  
HETATM 2935  O   HOH A 594      23.853  -7.203  20.959  1.00 37.83           O  
HETATM 2936  O   HOH A 595      17.588 -23.359  11.215  1.00 39.49           O  
HETATM 2937  O   HOH A 596      -7.327   0.607  -0.681  1.00 55.14           O  
HETATM 2938  O   HOH A 597     -28.503 -34.284  26.250  1.00 46.00           O  
HETATM 2939  O   HOH A 598      -9.853 -30.455  21.350  1.00 40.05           O  
HETATM 2940  O   HOH A 599     -34.774 -28.576  18.527  1.00 36.21           O  
HETATM 2941  O   HOH A 600      10.313  -6.370  27.839  1.00 40.84           O  
HETATM 2942  O   HOH A 601     -13.370  -0.342   9.556  1.00 32.55           O  
HETATM 2943  O   HOH A 602       4.081 -15.586   8.023  1.00 33.79           O  
HETATM 2944  O   HOH A 603      12.231   9.047  10.325  1.00 29.91           O  
HETATM 2945  O   HOH A 604       8.051   2.566  -4.269  1.00 51.94           O  
HETATM 2946  O   HOH A 605      -4.849   0.813  28.964  1.00 47.26           O  
ATOM   2947  N   ALA B   2      -6.821 -11.125  32.248  1.00 38.95           N  
ATOM   2948  CA  ALA B   2      -5.361 -10.856  32.438  1.00 40.98           C  
ATOM   2949  C   ALA B   2      -4.855 -10.353  33.859  1.00 47.77           C  
ATOM   2950  O   ALA B   2      -4.531 -11.196  34.717  1.00 47.32           O  
ATOM   2951  CB  ALA B   2      -4.897  -9.985  31.299  1.00 46.42           C  
ATOM   2952  N   GLY B   3      -4.778  -9.030  34.117  1.00 48.98           N  
ATOM   2953  CA  GLY B   3      -4.243  -8.499  35.390  1.00 45.57           C  
ATOM   2954  C   GLY B   3      -4.739  -7.125  35.932  1.00 57.50           C  
ATOM   2955  O   GLY B   3      -4.075  -6.493  36.778  1.00 56.79           O  
ATOM   2956  N   ASN B   4      -5.890  -6.638  35.464  1.00 50.51           N  
ATOM   2957  CA  ASN B   4      -6.629  -5.569  36.167  1.00 43.14           C  
ATOM   2958  C   ASN B   4      -8.064  -6.036  36.517  1.00 40.29           C  
ATOM   2959  O   ASN B   4      -8.904  -6.255  35.642  1.00 39.25           O  
ATOM   2960  CB  ASN B   4      -6.623  -4.254  35.374  1.00 43.71           C  
ATOM   2961  CG  ASN B   4      -7.542  -3.188  35.974  1.00 43.80           C  
ATOM   2962  ND2 ASN B   4      -7.990  -2.253  35.149  1.00 45.06           N  
ATOM   2963  OD1 ASN B   4      -7.839  -3.206  37.156  1.00 46.57           O  
ATOM   2964  N   PHE B   5      -8.348  -6.181  37.806  1.00 35.78           N  
ATOM   2965  CA  PHE B   5      -9.570  -6.847  38.198  1.00 31.03           C  
ATOM   2966  C   PHE B   5     -10.777  -5.998  37.864  1.00 31.72           C  
ATOM   2967  O   PHE B   5     -11.823  -6.531  37.480  1.00 29.66           O  
ATOM   2968  CB  PHE B   5      -9.551  -7.231  39.675  1.00 30.01           C  
ATOM   2969  CG  PHE B   5     -10.874  -7.729  40.183  1.00 28.45           C  
ATOM   2970  CD1 PHE B   5     -11.277  -9.050  39.952  1.00 25.73           C  
ATOM   2971  CD2 PHE B   5     -11.738  -6.868  40.881  1.00 27.77           C  
ATOM   2972  CE1 PHE B   5     -12.511  -9.505  40.407  1.00 26.52           C  
ATOM   2973  CE2 PHE B   5     -12.965  -7.331  41.359  1.00 27.82           C  
ATOM   2974  CZ  PHE B   5     -13.353  -8.649  41.116  1.00 26.05           C  
ATOM   2975  N   TRP B   6     -10.613  -4.683  37.998  1.00 30.80           N  
ATOM   2976  CA  TRP B   6     -11.696  -3.735  37.794  1.00 32.45           C  
ATOM   2977  C   TRP B   6     -12.145  -3.662  36.362  1.00 33.73           C  
ATOM   2978  O   TRP B   6     -13.245  -3.207  36.100  1.00 38.60           O  
ATOM   2979  CB  TRP B   6     -11.321  -2.354  38.345  1.00 31.80           C  
ATOM   2980  CG  TRP B   6     -10.814  -2.440  39.775  1.00 35.94           C  
ATOM   2981  CD1 TRP B   6      -9.519  -2.200  40.243  1.00 36.12           C  
ATOM   2982  CD2 TRP B   6     -11.583  -2.860  40.978  1.00 34.02           C  
ATOM   2983  CE2 TRP B   6     -10.643  -2.803  42.107  1.00 37.95           C  
ATOM   2984  CE3 TRP B   6     -12.900  -3.249  41.212  1.00 32.97           C  
ATOM   2985  NE1 TRP B   6      -9.440  -2.407  41.607  1.00 38.10           N  
ATOM   2986  CZ2 TRP B   6     -11.034  -3.125  43.410  1.00 39.11           C  
ATOM   2987  CZ3 TRP B   6     -13.289  -3.561  42.524  1.00 35.80           C  
ATOM   2988  CH2 TRP B   6     -12.381  -3.498  43.598  1.00 37.04           C  
ATOM   2989  N   GLN B   7     -11.335  -4.157  35.433  1.00 34.77           N  
ATOM   2990  CA  GLN B   7     -11.714  -4.162  34.009  1.00 36.14           C  
ATOM   2991  C   GLN B   7     -12.050  -5.569  33.512  1.00 32.88           C  
ATOM   2992  O   GLN B   7     -12.297  -5.754  32.318  1.00 34.97           O  
ATOM   2993  CB  GLN B   7     -10.598  -3.566  33.124  1.00 36.89           C  
ATOM   2994  CG  GLN B   7     -10.438  -2.061  33.184  1.00 42.22           C  
ATOM   2995  CD  GLN B   7     -11.748  -1.323  33.010  1.00 50.98           C  
ATOM   2996  NE2 GLN B   7     -12.216  -0.717  34.093  1.00 49.54           N  
ATOM   2997  OE1 GLN B   7     -12.343  -1.299  31.916  1.00 53.87           O  
ATOM   2998  N   SER B   8     -12.054  -6.547  34.417  1.00 28.33           N  
ATOM   2999  CA  SER B   8     -12.162  -7.959  34.053  1.00 27.27           C  
ATOM   3000  C   SER B   8     -13.621  -8.328  33.831  1.00 26.47           C  
ATOM   3001  O   SER B   8     -14.504  -7.643  34.330  1.00 27.00           O  
ATOM   3002  CB  SER B   8     -11.554  -8.847  35.141  1.00 26.11           C  
ATOM   3003  OG  SER B   8     -12.344  -8.813  36.325  1.00 28.13           O  
ATOM   3004  N   SER B   9     -13.858  -9.394  33.069  1.00 24.44           N  
ATOM   3005  CA  SER B   9     -15.189  -9.958  32.931  1.00 26.22           C  
ATOM   3006  C   SER B   9     -15.638 -10.567  34.267  1.00 27.35           C  
ATOM   3007  O   SER B   9     -16.820 -10.627  34.564  1.00 28.65           O  
ATOM   3008  CB  SER B   9     -15.211 -11.048  31.848  1.00 27.57           C  
ATOM   3009  OG  SER B   9     -14.530 -12.240  32.274  1.00 30.08           O  
ATOM   3010  N   HIS B  10     -14.691 -11.053  35.056  1.00 26.16           N  
ATOM   3011  CA  HIS B  10     -15.006 -11.490  36.404  1.00 25.99           C  
ATOM   3012  C   HIS B  10     -15.728 -10.381  37.132  1.00 27.89           C  
ATOM   3013  O   HIS B  10     -16.847 -10.591  37.613  1.00 27.05           O  
ATOM   3014  CB  HIS B  10     -13.726 -11.919  37.127  1.00 24.82           C  
ATOM   3015  CG  HIS B  10     -13.938 -12.489  38.509  1.00 26.86           C  
ATOM   3016  CD2 HIS B  10     -14.905 -12.214  39.493  1.00 25.96           C  
ATOM   3017  ND1 HIS B  10     -13.081 -13.403  39.059  1.00 25.71           N  
ATOM   3018  CE1 HIS B  10     -13.474 -13.694  40.319  1.00 25.18           C  
ATOM   3019  NE2 HIS B  10     -14.602 -12.988  40.584  1.00 28.42           N  
ATOM   3020  N   TYR B  11     -15.118  -9.194  37.226  1.00 28.58           N  
ATOM   3021  CA  TYR B  11     -15.748  -8.114  37.968  1.00 31.36           C  
ATOM   3022  C   TYR B  11     -17.033  -7.606  37.310  1.00 34.10           C  
ATOM   3023  O   TYR B  11     -18.050  -7.444  37.982  1.00 38.02           O  
ATOM   3024  CB  TYR B  11     -14.784  -6.957  38.236  1.00 32.67           C  
ATOM   3025  CG  TYR B  11     -15.420  -5.753  38.908  1.00 33.48           C  
ATOM   3026  CD1 TYR B  11     -15.969  -5.842  40.198  1.00 34.35           C  
ATOM   3027  CD2 TYR B  11     -15.483  -4.517  38.257  1.00 37.87           C  
ATOM   3028  CE1 TYR B  11     -16.565  -4.743  40.810  1.00 33.61           C  
ATOM   3029  CE2 TYR B  11     -16.071  -3.403  38.868  1.00 36.14           C  
ATOM   3030  CZ  TYR B  11     -16.601  -3.527  40.139  1.00 38.07           C  
ATOM   3031  OH  TYR B  11     -17.168  -2.428  40.730  1.00 42.13           O  
ATOM   3032  N   LEU B  12     -17.000  -7.403  36.002  1.00 35.33           N  
ATOM   3033  CA  LEU B  12     -18.079  -6.705  35.305  1.00 35.46           C  
ATOM   3034  C   LEU B  12     -19.309  -7.567  35.008  1.00 33.41           C  
ATOM   3035  O   LEU B  12     -20.408  -7.034  34.817  1.00 32.05           O  
ATOM   3036  CB  LEU B  12     -17.555  -6.081  34.002  1.00 35.15           C  
ATOM   3037  CG  LEU B  12     -16.455  -5.011  34.109  1.00 37.28           C  
ATOM   3038  CD1 LEU B  12     -15.830  -4.800  32.729  1.00 36.31           C  
ATOM   3039  CD2 LEU B  12     -16.957  -3.684  34.699  1.00 33.40           C  
ATOM   3040  N   GLN B  13     -19.140  -8.883  34.955  1.00 31.35           N  
ATOM   3041  CA  GLN B  13     -20.284  -9.759  34.676  1.00 32.17           C  
ATOM   3042  C   GLN B  13     -20.552 -10.765  35.781  1.00 31.51           C  
ATOM   3043  O   GLN B  13     -21.684 -11.259  35.904  1.00 31.33           O  
ATOM   3044  CB  GLN B  13     -20.082 -10.521  33.370  1.00 32.73           C  
ATOM   3045  CG  GLN B  13     -20.046  -9.616  32.141  1.00 38.83           C  
ATOM   3046  CD  GLN B  13     -19.805 -10.373  30.846  1.00 39.23           C  
ATOM   3047  NE2 GLN B  13     -20.596 -11.430  30.602  1.00 33.03           N  
ATOM   3048  OE1 GLN B  13     -18.910 -10.008  30.073  1.00 43.47           O  
ATOM   3049  N   TRP B  14     -19.518 -11.100  36.556  1.00 26.27           N  
ATOM   3050  CA  TRP B  14     -19.650 -12.225  37.464  1.00 27.25           C  
ATOM   3051  C   TRP B  14     -19.512 -11.942  38.920  1.00 26.83           C  
ATOM   3052  O   TRP B  14     -19.292 -12.858  39.709  1.00 28.20           O  
ATOM   3053  CB  TRP B  14     -18.709 -13.332  37.057  1.00 26.42           C  
ATOM   3054  CG  TRP B  14     -19.183 -13.988  35.802  1.00 27.03           C  
ATOM   3055  CD1 TRP B  14     -18.663 -13.853  34.521  1.00 25.57           C  
ATOM   3056  CD2 TRP B  14     -20.327 -14.903  35.668  1.00 27.66           C  
ATOM   3057  CE2 TRP B  14     -20.379 -15.285  34.263  1.00 26.42           C  
ATOM   3058  CE3 TRP B  14     -21.285 -15.415  36.549  1.00 26.48           C  
ATOM   3059  NE1 TRP B  14     -19.365 -14.637  33.640  1.00 28.81           N  
ATOM   3060  CZ2 TRP B  14     -21.354 -16.144  33.771  1.00 28.61           C  
ATOM   3061  CZ3 TRP B  14     -22.268 -16.285  36.045  1.00 27.37           C  
ATOM   3062  CH2 TRP B  14     -22.298 -16.646  34.690  1.00 27.87           C  
ATOM   3063  N   ILE B  15     -19.612 -10.675  39.293  1.00 25.31           N  
ATOM   3064  CA  ILE B  15     -19.821 -10.331  40.681  1.00 27.07           C  
ATOM   3065  C   ILE B  15     -21.322  -9.962  40.767  1.00 31.01           C  
ATOM   3066  O   ILE B  15     -21.782  -9.034  40.105  1.00 27.39           O  
ATOM   3067  CB  ILE B  15     -18.915  -9.185  41.133  1.00 25.87           C  
ATOM   3068  CG1 ILE B  15     -17.463  -9.661  41.189  1.00 26.06           C  
ATOM   3069  CG2 ILE B  15     -19.381  -8.632  42.488  1.00 27.36           C  
ATOM   3070  CD1 ILE B  15     -17.177 -10.795  42.165  1.00 23.07           C  
ATOM   3071  N   LEU B  16     -22.080 -10.734  41.533  1.00 30.28           N  
ATOM   3072  CA  LEU B  16     -23.535 -10.714  41.390  1.00 31.93           C  
ATOM   3073  C   LEU B  16     -24.190 -10.060  42.602  1.00 31.34           C  
ATOM   3074  O   LEU B  16     -23.583  -9.973  43.676  1.00 28.72           O  
ATOM   3075  CB  LEU B  16     -24.067 -12.146  41.206  1.00 30.74           C  
ATOM   3076  CG  LEU B  16     -23.471 -13.059  40.108  1.00 33.77           C  
ATOM   3077  CD1 LEU B  16     -24.064 -14.467  40.162  1.00 31.45           C  
ATOM   3078  CD2 LEU B  16     -23.649 -12.484  38.700  1.00 31.18           C  
ATOM   3079  N   ASP B  17     -25.419  -9.593  42.414  1.00 34.71           N  
ATOM   3080  CA  ASP B  17     -26.251  -9.144  43.522  1.00 37.25           C  
ATOM   3081  C   ASP B  17     -26.843 -10.343  44.280  1.00 37.66           C  
ATOM   3082  O   ASP B  17     -27.414 -11.270  43.681  1.00 37.83           O  
ATOM   3083  CB  ASP B  17     -27.362  -8.207  43.029  1.00 45.36           C  
ATOM   3084  CG  ASP B  17     -28.207  -7.654  44.180  1.00 54.17           C  
ATOM   3085  OD1 ASP B  17     -27.809  -6.629  44.785  1.00 57.06           O  
ATOM   3086  OD2 ASP B  17     -29.249  -8.271  44.502  1.00 57.35           O1-
ATOM   3087  N   LYS B  18     -26.691 -10.318  45.598  1.00 40.62           N  
ATOM   3088  CA  LYS B  18     -27.170 -11.390  46.456  1.00 43.08           C  
ATOM   3089  C   LYS B  18     -28.671 -11.685  46.275  1.00 45.22           C  
ATOM   3090  O   LYS B  18     -29.093 -12.851  46.231  1.00 42.85           O  
ATOM   3091  CB  LYS B  18     -26.857 -11.056  47.910  1.00 45.63           C  
ATOM   3092  CG  LYS B  18     -26.665 -12.283  48.793  1.00 51.01           C  
ATOM   3093  CD  LYS B  18     -26.443 -11.902  50.250  1.00 50.64           C  
ATOM   3094  CE  LYS B  18     -26.682 -13.116  51.132  1.00 58.05           C  
ATOM   3095  NZ  LYS B  18     -26.937 -12.744  52.551  1.00 60.81           N1+
ATOM   3096  N   GLN B  19     -29.472 -10.631  46.121  1.00 51.37           N  
ATOM   3097  CA  GLN B  19     -30.929 -10.783  46.008  1.00 51.83           C  
ATOM   3098  C   GLN B  19     -31.315 -11.423  44.701  1.00 46.56           C  
ATOM   3099  O   GLN B  19     -32.190 -12.293  44.682  1.00 47.50           O  
ATOM   3100  CB  GLN B  19     -31.668  -9.445  46.204  1.00 62.03           C  
ATOM   3101  CG  GLN B  19     -31.223  -8.647  47.434  1.00 71.70           C  
ATOM   3102  CD  GLN B  19     -31.633  -9.272  48.766  1.00 76.00           C  
ATOM   3103  NE2 GLN B  19     -31.105 -10.455  49.069  1.00 74.50           N  
ATOM   3104  OE1 GLN B  19     -32.405  -8.680  49.522  1.00 86.17           O  
ATOM   3105  N   ASP B  20     -30.645 -11.015  43.623  1.00 43.49           N  
ATOM   3106  CA  ASP B  20     -30.853 -11.609  42.298  1.00 44.95           C  
ATOM   3107  C   ASP B  20     -30.429 -13.055  42.282  1.00 42.35           C  
ATOM   3108  O   ASP B  20     -31.086 -13.881  41.658  1.00 41.79           O  
ATOM   3109  CB  ASP B  20     -30.048 -10.884  41.217  1.00 52.07           C  
ATOM   3110  CG  ASP B  20     -30.449  -9.445  41.050  1.00 59.38           C  
ATOM   3111  OD1 ASP B  20     -31.586  -9.079  41.423  1.00 59.93           O  
ATOM   3112  OD2 ASP B  20     -29.616  -8.676  40.522  1.00 68.51           O1-
ATOM   3113  N   LEU B  21     -29.315 -13.354  42.949  1.00 40.13           N  
ATOM   3114  CA  LEU B  21     -28.885 -14.744  43.123  1.00 37.28           C  
ATOM   3115  C   LEU B  21     -29.962 -15.599  43.840  1.00 36.52           C  
ATOM   3116  O   LEU B  21     -30.351 -16.661  43.336  1.00 35.28           O  
ATOM   3117  CB  LEU B  21     -27.524 -14.797  43.830  1.00 34.97           C  
ATOM   3118  CG  LEU B  21     -26.853 -16.157  43.903  1.00 36.50           C  
ATOM   3119  CD1 LEU B  21     -26.535 -16.715  42.522  1.00 32.14           C  
ATOM   3120  CD2 LEU B  21     -25.608 -16.053  44.751  1.00 35.63           C  
ATOM   3121  N   LEU B  22     -30.465 -15.127  44.985  1.00 39.57           N  
ATOM   3122  CA  LEU B  22     -31.531 -15.853  45.725  1.00 42.41           C  
ATOM   3123  C   LEU B  22     -32.811 -15.981  44.884  1.00 39.68           C  
ATOM   3124  O   LEU B  22     -33.406 -17.045  44.783  1.00 36.46           O  
ATOM   3125  CB  LEU B  22     -31.846 -15.207  47.089  1.00 47.62           C  
ATOM   3126  CG  LEU B  22     -30.757 -14.731  48.081  1.00 58.53           C  
ATOM   3127  CD1 LEU B  22     -31.364 -14.486  49.464  1.00 64.10           C  
ATOM   3128  CD2 LEU B  22     -29.516 -15.630  48.208  1.00 60.07           C  
ATOM   3129  N   LYS B  23     -33.196 -14.883  44.247  1.00 42.18           N  
ATOM   3130  CA  LYS B  23     -34.302 -14.863  43.307  1.00 43.04           C  
ATOM   3131  C   LYS B  23     -34.146 -15.972  42.258  1.00 43.19           C  
ATOM   3132  O   LYS B  23     -35.048 -16.792  42.087  1.00 43.74           O  
ATOM   3133  CB  LYS B  23     -34.414 -13.446  42.702  1.00 49.42           C  
ATOM   3134  CG  LYS B  23     -34.890 -13.325  41.259  1.00 58.01           C  
ATOM   3135  CD  LYS B  23     -36.386 -13.072  41.164  1.00 61.01           C  
ATOM   3136  CE  LYS B  23     -36.901 -13.362  39.762  1.00 68.05           C  
ATOM   3137  NZ  LYS B  23     -38.384 -13.540  39.773  1.00 69.24           N1+
ATOM   3138  N   GLU B  24     -32.996 -16.024  41.584  1.00 41.73           N  
ATOM   3139  CA  GLU B  24     -32.754 -17.069  40.595  1.00 42.39           C  
ATOM   3140  C   GLU B  24     -32.746 -18.476  41.184  1.00 40.60           C  
ATOM   3141  O   GLU B  24     -33.097 -19.431  40.500  1.00 37.62           O  
ATOM   3142  CB  GLU B  24     -31.463 -16.816  39.810  1.00 47.20           C  
ATOM   3143  CG  GLU B  24     -31.681 -16.151  38.459  1.00 58.05           C  
ATOM   3144  CD  GLU B  24     -32.728 -16.868  37.601  1.00 62.68           C  
ATOM   3145  OE1 GLU B  24     -32.720 -18.121  37.531  1.00 68.01           O  
ATOM   3146  OE2 GLU B  24     -33.568 -16.175  36.991  1.00 62.83           O1-
ATOM   3147  N   ARG B  25     -32.363 -18.614  42.449  1.00 40.29           N  
ATOM   3148  CA  ARG B  25     -32.334 -19.947  43.055  1.00 42.19           C  
ATOM   3149  C   ARG B  25     -33.708 -20.523  43.365  1.00 40.53           C  
ATOM   3150  O   ARG B  25     -33.827 -21.740  43.611  1.00 37.85           O  
ATOM   3151  CB  ARG B  25     -31.430 -19.988  44.291  1.00 44.06           C  
ATOM   3152  CG  ARG B  25     -29.969 -20.100  43.919  1.00 52.00           C  
ATOM   3153  CD  ARG B  25     -29.049 -19.837  45.094  1.00 54.88           C  
ATOM   3154  NE  ARG B  25     -27.662 -19.971  44.660  1.00 53.93           N  
ATOM   3155  CZ  ARG B  25     -26.598 -19.751  45.431  1.00 51.93           C  
ATOM   3156  NH1 ARG B  25     -26.752 -19.380  46.698  1.00 48.05           N1+
ATOM   3157  NH2 ARG B  25     -25.376 -19.908  44.923  1.00 50.85           N  
ATOM   3158  N   GLN B  26     -34.737 -19.665  43.347  1.00 40.16           N  
ATOM   3159  CA  GLN B  26     -36.119 -20.086  43.668  1.00 40.90           C  
ATOM   3160  C   GLN B  26     -36.584 -21.302  42.875  1.00 38.35           C  
ATOM   3161  O   GLN B  26     -37.158 -22.215  43.448  1.00 40.09           O  
ATOM   3162  CB  GLN B  26     -37.135 -18.934  43.530  1.00 45.26           C  
ATOM   3163  CG  GLN B  26     -37.028 -17.815  44.572  1.00 45.69           C  
ATOM   3164  CD  GLN B  26     -36.953 -18.303  46.010  1.00 52.64           C  
ATOM   3165  NE2 GLN B  26     -37.867 -19.189  46.394  1.00 54.28           N  
ATOM   3166  OE1 GLN B  26     -36.078 -17.883  46.771  1.00 57.17           O  
ATOM   3167  N   LYS B  27     -36.318 -21.331  41.572  1.00 39.34           N  
ATOM   3168  CA  LYS B  27     -36.638 -22.496  40.738  1.00 41.46           C  
ATOM   3169  C   LYS B  27     -36.365 -23.812  41.491  1.00 41.00           C  
ATOM   3170  O   LYS B  27     -37.164 -24.753  41.464  1.00 42.18           O  
ATOM   3171  CB  LYS B  27     -35.759 -22.489  39.473  1.00 48.76           C  
ATOM   3172  CG  LYS B  27     -36.108 -21.470  38.395  1.00 56.73           C  
ATOM   3173  CD  LYS B  27     -34.898 -20.636  37.949  1.00 56.31           C  
ATOM   3174  CE  LYS B  27     -33.692 -21.472  37.520  1.00 57.84           C  
ATOM   3175  NZ  LYS B  27     -32.387 -20.746  37.620  1.00 53.21           N1+
ATOM   3176  N   ASP B  28     -35.216 -23.871  42.159  1.00 37.65           N  
ATOM   3177  CA  ASP B  28     -34.740 -25.114  42.733  1.00 38.70           C  
ATOM   3178  C   ASP B  28     -35.164 -25.338  44.172  1.00 37.79           C  
ATOM   3179  O   ASP B  28     -35.119 -26.472  44.649  1.00 35.72           O  
ATOM   3180  CB  ASP B  28     -33.225 -25.195  42.618  1.00 42.20           C  
ATOM   3181  CG  ASP B  28     -32.757 -25.400  41.188  1.00 45.73           C  
ATOM   3182  OD1 ASP B  28     -33.588 -25.749  40.305  1.00 46.32           O  
ATOM   3183  OD2 ASP B  28     -31.549 -25.204  40.950  1.00 45.98           O1-
ATOM   3184  N   LEU B  29     -35.593 -24.265  44.841  1.00 38.48           N  
ATOM   3185  CA  LEU B  29     -36.037 -24.337  46.232  1.00 42.64           C  
ATOM   3186  C   LEU B  29     -37.480 -24.817  46.434  1.00 47.00           C  
ATOM   3187  O   LEU B  29     -38.003 -24.747  47.550  1.00 47.41           O  
ATOM   3188  CB  LEU B  29     -35.810 -23.002  46.950  1.00 39.45           C  
ATOM   3189  CG  LEU B  29     -34.349 -22.538  46.921  1.00 42.13           C  
ATOM   3190  CD1 LEU B  29     -34.148 -21.195  47.617  1.00 40.48           C  
ATOM   3191  CD2 LEU B  29     -33.445 -23.608  47.527  1.00 41.99           C  
ATOM   3192  N   LYS B  30     -38.114 -25.302  45.365  1.00 49.99           N  
ATOM   3193  CA  LYS B  30     -39.429 -25.936  45.470  1.00 52.34           C  
ATOM   3194  C   LYS B  30     -39.167 -27.334  45.962  1.00 57.07           C  
ATOM   3195  O   LYS B  30     -40.005 -27.964  46.607  1.00 54.39           O  
ATOM   3196  CB  LYS B  30     -40.139 -26.003  44.112  1.00 56.42           C  
ATOM   3197  CG  LYS B  30     -40.085 -24.717  43.275  1.00 65.17           C  
ATOM   3198  CD  LYS B  30     -41.203 -23.725  43.597  1.00 67.49           C  
ATOM   3199  CE  LYS B  30     -40.701 -22.285  43.503  1.00 71.38           C  
ATOM   3200  NZ  LYS B  30     -41.585 -21.405  42.679  1.00 69.74           N1+
ATOM   3201  N   PHE B  31     -37.965 -27.801  45.647  1.00 60.94           N  
ATOM   3202  CA  PHE B  31     -37.565 -29.169  45.864  1.00 56.31           C  
ATOM   3203  C   PHE B  31     -36.753 -29.303  47.161  1.00 51.99           C  
ATOM   3204  O   PHE B  31     -36.786 -30.330  47.833  1.00 53.31           O  
ATOM   3205  CB  PHE B  31     -36.730 -29.616  44.658  1.00 60.91           C  
ATOM   3206  CG  PHE B  31     -37.444 -29.499  43.320  1.00 69.29           C  
ATOM   3207  CD1 PHE B  31     -38.124 -30.599  42.769  1.00 70.00           C  
ATOM   3208  CD2 PHE B  31     -37.415 -28.301  42.584  1.00 71.36           C  
ATOM   3209  CE1 PHE B  31     -38.770 -30.500  41.531  1.00 72.18           C  
ATOM   3210  CE2 PHE B  31     -38.061 -28.202  41.345  1.00 72.43           C  
ATOM   3211  CZ  PHE B  31     -38.737 -29.301  40.818  1.00 70.90           C  
ATOM   3212  N   LEU B  32     -36.038 -28.239  47.515  1.00 45.43           N  
ATOM   3213  CA  LEU B  32     -35.000 -28.302  48.530  1.00 38.88           C  
ATOM   3214  C   LEU B  32     -35.122 -27.086  49.401  1.00 34.25           C  
ATOM   3215  O   LEU B  32     -35.418 -26.006  48.892  1.00 32.82           O  
ATOM   3216  CB  LEU B  32     -33.620 -28.230  47.831  1.00 37.04           C  
ATOM   3217  CG  LEU B  32     -33.230 -29.331  46.839  1.00 33.44           C  
ATOM   3218  CD1 LEU B  32     -32.200 -28.859  45.837  1.00 30.71           C  
ATOM   3219  CD2 LEU B  32     -32.720 -30.544  47.583  1.00 30.43           C  
ATOM   3220  N   SER B  33     -34.816 -27.222  50.688  1.00 32.99           N  
ATOM   3221  CA  SER B  33     -34.698 -26.037  51.557  1.00 34.13           C  
ATOM   3222  C   SER B  33     -33.444 -25.262  51.168  1.00 33.26           C  
ATOM   3223  O   SER B  33     -32.620 -25.784  50.423  1.00 33.06           O  
ATOM   3224  CB  SER B  33     -34.632 -26.434  53.029  1.00 36.05           C  
ATOM   3225  OG  SER B  33     -33.511 -27.275  53.276  1.00 37.90           O  
ATOM   3226  N   GLU B  34     -33.300 -24.029  51.647  1.00 34.15           N  
ATOM   3227  CA  GLU B  34     -32.038 -23.280  51.511  1.00 36.24           C  
ATOM   3228  C   GLU B  34     -30.822 -24.014  52.112  1.00 35.36           C  
ATOM   3229  O   GLU B  34     -29.732 -24.058  51.502  1.00 33.83           O  
ATOM   3230  CB  GLU B  34     -32.159 -21.888  52.147  1.00 40.42           C  
ATOM   3231  CG  GLU B  34     -32.573 -20.803  51.166  1.00 51.73           C  
ATOM   3232  CD  GLU B  34     -33.025 -19.509  51.844  1.00 58.58           C  
ATOM   3233  OE1 GLU B  34     -33.956 -19.554  52.686  1.00 65.58           O  
ATOM   3234  OE2 GLU B  34     -32.462 -18.440  51.524  1.00 54.72           O1-
ATOM   3235  N   GLU B  35     -31.019 -24.572  53.313  1.00 35.23           N  
ATOM   3236  CA  GLU B  35     -30.002 -25.348  54.016  1.00 37.24           C  
ATOM   3237  C   GLU B  35     -29.477 -26.446  53.082  1.00 34.14           C  
ATOM   3238  O   GLU B  35     -28.277 -26.576  52.876  1.00 33.58           O  
ATOM   3239  CB  GLU B  35     -30.589 -25.970  55.294  1.00 40.00           C  
ATOM   3240  CG  GLU B  35     -29.760 -25.778  56.565  1.00 50.30           C  
ATOM   3241  CD  GLU B  35     -30.078 -26.802  57.674  1.00 56.69           C  
ATOM   3242  OE1 GLU B  35     -31.259 -27.163  57.862  1.00 63.59           O  
ATOM   3243  OE2 GLU B  35     -29.147 -27.261  58.379  1.00 60.65           O1-
ATOM   3244  N   GLU B  36     -30.393 -27.216  52.506  1.00 31.46           N  
ATOM   3245  CA  GLU B  36     -30.060 -28.353  51.682  1.00 30.79           C  
ATOM   3246  C   GLU B  36     -29.393 -27.951  50.372  1.00 28.86           C  
ATOM   3247  O   GLU B  36     -28.564 -28.691  49.852  1.00 26.74           O  
ATOM   3248  CB  GLU B  36     -31.327 -29.168  51.362  1.00 33.49           C  
ATOM   3249  CG  GLU B  36     -31.989 -29.828  52.571  1.00 37.98           C  
ATOM   3250  CD  GLU B  36     -33.348 -30.428  52.232  1.00 42.42           C  
ATOM   3251  OE1 GLU B  36     -34.140 -29.787  51.491  1.00 43.01           O  
ATOM   3252  OE2 GLU B  36     -33.615 -31.553  52.694  1.00 42.36           O1-
ATOM   3253  N   TYR B  37     -29.790 -26.802  49.823  1.00 28.44           N  
ATOM   3254  CA  TYR B  37     -29.205 -26.315  48.581  1.00 27.10           C  
ATOM   3255  C   TYR B  37     -27.744 -25.967  48.868  1.00 26.67           C  
ATOM   3256  O   TYR B  37     -26.867 -26.388  48.158  1.00 25.72           O  
ATOM   3257  CB  TYR B  37     -29.972 -25.102  48.045  1.00 28.98           C  
ATOM   3258  CG  TYR B  37     -29.473 -24.619  46.694  1.00 27.93           C  
ATOM   3259  CD1 TYR B  37     -30.068 -25.057  45.519  1.00 27.39           C  
ATOM   3260  CD2 TYR B  37     -28.382 -23.738  46.613  1.00 26.64           C  
ATOM   3261  CE1 TYR B  37     -29.595 -24.627  44.279  1.00 29.79           C  
ATOM   3262  CE2 TYR B  37     -27.903 -23.306  45.406  1.00 27.77           C  
ATOM   3263  CZ  TYR B  37     -28.515 -23.743  44.238  1.00 31.13           C  
ATOM   3264  OH  TYR B  37     -28.042 -23.287  43.033  1.00 33.80           O  
ATOM   3265  N   TRP B  38     -27.493 -25.256  49.956  1.00 27.33           N  
ATOM   3266  CA  TRP B  38     -26.124 -24.994  50.396  1.00 29.03           C  
ATOM   3267  C   TRP B  38     -25.329 -26.285  50.587  1.00 28.47           C  
ATOM   3268  O   TRP B  38     -24.190 -26.372  50.123  1.00 29.19           O  
ATOM   3269  CB  TRP B  38     -26.140 -24.134  51.658  1.00 30.28           C  
ATOM   3270  CG  TRP B  38     -24.787 -23.648  52.123  1.00 37.79           C  
ATOM   3271  CD1 TRP B  38     -23.577 -23.607  51.388  1.00 36.69           C  
ATOM   3272  CD2 TRP B  38     -24.458 -23.055  53.442  1.00 40.50           C  
ATOM   3273  CE2 TRP B  38     -23.030 -22.712  53.392  1.00 42.70           C  
ATOM   3274  CE3 TRP B  38     -25.180 -22.803  54.629  1.00 41.73           C  
ATOM   3275  NE1 TRP B  38     -22.572 -23.071  52.145  1.00 38.65           N  
ATOM   3276  CZ2 TRP B  38     -22.366 -22.143  54.497  1.00 41.98           C  
ATOM   3277  CZ3 TRP B  38     -24.507 -22.214  55.719  1.00 40.05           C  
ATOM   3278  CH2 TRP B  38     -23.132 -21.895  55.655  1.00 41.30           C  
ATOM   3279  N   LYS B  39     -25.924 -27.302  51.219  1.00 27.02           N  
ATOM   3280  CA  LYS B  39     -25.242 -28.597  51.406  1.00 27.71           C  
ATOM   3281  C   LYS B  39     -24.853 -29.262  50.076  1.00 27.92           C  
ATOM   3282  O   LYS B  39     -23.763 -29.857  49.961  1.00 28.00           O  
ATOM   3283  CB  LYS B  39     -26.062 -29.558  52.290  1.00 26.17           C  
ATOM   3284  CG  LYS B  39     -26.248 -29.068  53.727  1.00 26.06           C  
ATOM   3285  CD  LYS B  39     -27.170 -29.931  54.605  1.00 24.80           C  
ATOM   3286  CE  LYS B  39     -27.098 -29.356  56.027  1.00 24.47           C  
ATOM   3287  NZ  LYS B  39     -27.814 -30.142  57.054  1.00 23.93           N1+
ATOM   3288  N   LEU B  40     -25.727 -29.154  49.077  1.00 27.49           N  
ATOM   3289  CA  LEU B  40     -25.440 -29.702  47.747  1.00 29.86           C  
ATOM   3290  C   LEU B  40     -24.236 -28.999  47.139  1.00 27.41           C  
ATOM   3291  O   LEU B  40     -23.384 -29.649  46.538  1.00 26.29           O  
ATOM   3292  CB  LEU B  40     -26.622 -29.499  46.796  1.00 32.36           C  
ATOM   3293  CG  LEU B  40     -27.462 -30.709  46.440  1.00 36.07           C  
ATOM   3294  CD1 LEU B  40     -28.782 -30.265  45.835  1.00 36.62           C  
ATOM   3295  CD2 LEU B  40     -26.700 -31.590  45.464  1.00 36.78           C  
ATOM   3296  N   GLN B  41     -24.175 -27.680  47.322  1.00 25.57           N  
ATOM   3297  CA  GLN B  41     -23.085 -26.850  46.788  1.00 28.27           C  
ATOM   3298  C   GLN B  41     -21.752 -27.237  47.436  1.00 26.22           C  
ATOM   3299  O   GLN B  41     -20.747 -27.376  46.753  1.00 27.13           O  
ATOM   3300  CB  GLN B  41     -23.365 -25.332  46.990  1.00 29.07           C  
ATOM   3301  CG  GLN B  41     -24.423 -24.755  46.052  1.00 36.30           C  
ATOM   3302  CD  GLN B  41     -24.153 -25.029  44.545  1.00 43.93           C  
ATOM   3303  NE2 GLN B  41     -25.162 -25.536  43.842  1.00 48.72           N  
ATOM   3304  OE1 GLN B  41     -23.067 -24.762  44.027  1.00 46.36           O  
ATOM   3305  N   ILE B  42     -21.772 -27.435  48.754  1.00 24.76           N  
ATOM   3306  CA  ILE B  42     -20.609 -27.922  49.490  1.00 24.25           C  
ATOM   3307  C   ILE B  42     -20.223 -29.288  48.972  1.00 23.89           C  
ATOM   3308  O   ILE B  42     -19.066 -29.543  48.669  1.00 24.34           O  
ATOM   3309  CB  ILE B  42     -20.907 -28.011  50.983  1.00 24.94           C  
ATOM   3310  CG1 ILE B  42     -21.106 -26.583  51.532  1.00 24.02           C  
ATOM   3311  CG2 ILE B  42     -19.805 -28.807  51.717  1.00 24.33           C  
ATOM   3312  CD1 ILE B  42     -21.566 -26.532  52.968  1.00 23.58           C  
ATOM   3313  N   PHE B  43     -21.213 -30.146  48.824  1.00 24.51           N  
ATOM   3314  CA  PHE B  43     -20.968 -31.505  48.346  1.00 24.73           C  
ATOM   3315  C   PHE B  43     -20.208 -31.499  47.017  1.00 26.56           C  
ATOM   3316  O   PHE B  43     -19.193 -32.187  46.881  1.00 30.35           O  
ATOM   3317  CB  PHE B  43     -22.282 -32.297  48.241  1.00 23.42           C  
ATOM   3318  CG  PHE B  43     -22.109 -33.660  47.672  1.00 25.19           C  
ATOM   3319  CD1 PHE B  43     -21.443 -34.665  48.403  1.00 24.43           C  
ATOM   3320  CD2 PHE B  43     -22.564 -33.949  46.389  1.00 26.83           C  
ATOM   3321  CE1 PHE B  43     -21.261 -35.923  47.868  1.00 25.03           C  
ATOM   3322  CE2 PHE B  43     -22.387 -35.218  45.840  1.00 26.96           C  
ATOM   3323  CZ  PHE B  43     -21.724 -36.199  46.583  1.00 27.78           C  
ATOM   3324  N   PHE B  44     -20.669 -30.699  46.055  1.00 24.72           N  
ATOM   3325  CA  PHE B  44     -20.045 -30.689  44.738  1.00 24.62           C  
ATOM   3326  C   PHE B  44     -18.697 -29.948  44.696  1.00 22.64           C  
ATOM   3327  O   PHE B  44     -17.824 -30.335  43.951  1.00 21.02           O  
ATOM   3328  CB  PHE B  44     -21.016 -30.205  43.648  1.00 25.08           C  
ATOM   3329  CG  PHE B  44     -21.986 -31.274  43.217  1.00 24.79           C  
ATOM   3330  CD1 PHE B  44     -21.570 -32.299  42.369  1.00 25.00           C  
ATOM   3331  CD2 PHE B  44     -23.304 -31.265  43.671  1.00 21.82           C  
ATOM   3332  CE1 PHE B  44     -22.445 -33.293  41.977  1.00 24.86           C  
ATOM   3333  CE2 PHE B  44     -24.182 -32.243  43.272  1.00 23.02           C  
ATOM   3334  CZ  PHE B  44     -23.763 -33.268  42.440  1.00 23.85           C  
ATOM   3335  N   THR B  45     -18.545 -28.910  45.500  1.00 22.46           N  
ATOM   3336  CA  THR B  45     -17.222 -28.370  45.786  1.00 24.60           C  
ATOM   3337  C   THR B  45     -16.259 -29.481  46.268  1.00 25.85           C  
ATOM   3338  O   THR B  45     -15.131 -29.589  45.771  1.00 27.36           O  
ATOM   3339  CB  THR B  45     -17.318 -27.276  46.856  1.00 23.90           C  
ATOM   3340  CG2 THR B  45     -15.921 -26.877  47.389  1.00 23.37           C  
ATOM   3341  OG1 THR B  45     -17.903 -26.131  46.267  1.00 27.36           O  
ATOM   3342  N   ASN B  46     -16.695 -30.312  47.211  1.00 25.09           N  
ATOM   3343  CA  ASN B  46     -15.839 -31.418  47.640  1.00 26.47           C  
ATOM   3344  C   ASN B  46     -15.602 -32.432  46.513  1.00 26.83           C  
ATOM   3345  O   ASN B  46     -14.506 -32.976  46.399  1.00 29.33           O  
ATOM   3346  CB  ASN B  46     -16.379 -32.098  48.916  1.00 25.22           C  
ATOM   3347  CG  ASN B  46     -16.319 -31.175  50.126  1.00 24.52           C  
ATOM   3348  ND2 ASN B  46     -17.173 -31.432  51.094  1.00 23.69           N  
ATOM   3349  OD1 ASN B  46     -15.521 -30.228  50.179  1.00 23.10           O  
ATOM   3350  N   VAL B  47     -16.605 -32.681  45.673  1.00 26.56           N  
ATOM   3351  CA  VAL B  47     -16.403 -33.621  44.550  1.00 26.41           C  
ATOM   3352  C   VAL B  47     -15.313 -33.076  43.603  1.00 25.96           C  
ATOM   3353  O   VAL B  47     -14.429 -33.822  43.171  1.00 25.38           O  
ATOM   3354  CB  VAL B  47     -17.718 -33.934  43.775  1.00 26.69           C  
ATOM   3355  CG1 VAL B  47     -17.423 -34.617  42.436  1.00 26.61           C  
ATOM   3356  CG2 VAL B  47     -18.628 -34.841  44.595  1.00 25.24           C  
ATOM   3357  N   ILE B  48     -15.370 -31.773  43.326  1.00 24.57           N  
ATOM   3358  CA  ILE B  48     -14.411 -31.117  42.438  1.00 26.01           C  
ATOM   3359  C   ILE B  48     -13.009 -31.103  43.023  1.00 26.02           C  
ATOM   3360  O   ILE B  48     -12.044 -31.342  42.309  1.00 26.00           O  
ATOM   3361  CB  ILE B  48     -14.841 -29.676  42.064  1.00 23.65           C  
ATOM   3362  CG1 ILE B  48     -16.014 -29.757  41.085  1.00 24.12           C  
ATOM   3363  CG2 ILE B  48     -13.696 -28.895  41.405  1.00 21.00           C  
ATOM   3364  CD1 ILE B  48     -16.756 -28.455  40.891  1.00 21.78           C  
ATOM   3365  N   GLN B  49     -12.913 -30.830  44.320  1.00 27.87           N  
ATOM   3366  CA  GLN B  49     -11.645 -30.895  45.023  1.00 28.48           C  
ATOM   3367  C   GLN B  49     -11.076 -32.301  44.828  1.00 30.06           C  
ATOM   3368  O   GLN B  49      -9.942 -32.435  44.408  1.00 31.50           O  
ATOM   3369  CB  GLN B  49     -11.811 -30.511  46.503  1.00 29.49           C  
ATOM   3370  CG  GLN B  49     -10.557 -30.502  47.378  1.00 31.99           C  
ATOM   3371  CD  GLN B  49      -9.533 -29.439  46.999  1.00 37.14           C  
ATOM   3372  NE2 GLN B  49      -8.275 -29.860  46.867  1.00 40.13           N  
ATOM   3373  OE1 GLN B  49      -9.851 -28.257  46.837  1.00 42.47           O  
ATOM   3374  N   ALA B  50     -11.876 -33.341  45.072  1.00 28.57           N  
ATOM   3375  CA  ALA B  50     -11.379 -34.711  44.996  1.00 28.70           C  
ATOM   3376  C   ALA B  50     -10.962 -35.110  43.575  1.00 30.97           C  
ATOM   3377  O   ALA B  50     -10.037 -35.889  43.397  1.00 29.44           O  
ATOM   3378  CB  ALA B  50     -12.413 -35.697  45.533  1.00 28.08           C  
ATOM   3379  N   LEU B  51     -11.676 -34.611  42.571  1.00 32.21           N  
ATOM   3380  CA  LEU B  51     -11.363 -34.898  41.181  1.00 31.35           C  
ATOM   3381  C   LEU B  51      -9.988 -34.349  40.831  1.00 33.04           C  
ATOM   3382  O   LEU B  51      -9.159 -35.064  40.251  1.00 31.31           O  
ATOM   3383  CB  LEU B  51     -12.399 -34.258  40.262  1.00 33.81           C  
ATOM   3384  CG  LEU B  51     -13.682 -35.031  40.049  1.00 34.11           C  
ATOM   3385  CD1 LEU B  51     -14.644 -34.195  39.233  1.00 34.95           C  
ATOM   3386  CD2 LEU B  51     -13.368 -36.333  39.350  1.00 35.30           C  
ATOM   3387  N   GLY B  52      -9.770 -33.084  41.196  1.00 30.97           N  
ATOM   3388  CA  GLY B  52      -8.493 -32.414  41.041  1.00 33.24           C  
ATOM   3389  C   GLY B  52      -7.341 -33.074  41.786  1.00 35.86           C  
ATOM   3390  O   GLY B  52      -6.233 -33.189  41.240  1.00 36.78           O  
ATOM   3391  N   GLU B  53      -7.586 -33.525  43.014  1.00 35.53           N  
ATOM   3392  CA  GLU B  53      -6.541 -34.257  43.750  1.00 38.03           C  
ATOM   3393  C   GLU B  53      -6.129 -35.519  43.013  1.00 36.58           C  
ATOM   3394  O   GLU B  53      -4.952 -35.747  42.794  1.00 39.26           O  
ATOM   3395  CB  GLU B  53      -6.977 -34.580  45.176  1.00 38.25           C  
ATOM   3396  CG  GLU B  53      -6.880 -33.391  46.112  1.00 39.68           C  
ATOM   3397  CD  GLU B  53      -7.657 -33.610  47.398  1.00 43.45           C  
ATOM   3398  OE1 GLU B  53      -8.329 -34.662  47.519  1.00 47.22           O  
ATOM   3399  OE2 GLU B  53      -7.607 -32.733  48.295  1.00 43.59           O1-
ATOM   3400  N   HIS B  54      -7.106 -36.307  42.573  1.00 36.98           N  
ATOM   3401  CA  HIS B  54      -6.827 -37.510  41.813  1.00 34.59           C  
ATOM   3402  C   HIS B  54      -6.051 -37.221  40.559  1.00 35.41           C  
ATOM   3403  O   HIS B  54      -5.194 -37.999  40.179  1.00 36.81           O  
ATOM   3404  CB  HIS B  54      -8.123 -38.205  41.475  1.00 36.33           C  
ATOM   3405  CG  HIS B  54      -7.963 -39.509  40.729  1.00 36.18           C  
ATOM   3406  CD2 HIS B  54      -7.743 -39.772  39.371  1.00 36.88           C  
ATOM   3407  ND1 HIS B  54      -8.066 -40.713  41.341  1.00 38.49           N  
ATOM   3408  CE1 HIS B  54      -7.928 -41.701  40.424  1.00 37.95           C  
ATOM   3409  NE2 HIS B  54      -7.738 -41.120  39.211  1.00 38.50           N  
ATOM   3410  N   LEU B  55      -6.325 -36.097  39.904  1.00 35.45           N  
ATOM   3411  CA  LEU B  55      -5.641 -35.765  38.650  1.00 35.36           C  
ATOM   3412  C   LEU B  55      -4.315 -35.027  38.876  1.00 37.14           C  
ATOM   3413  O   LEU B  55      -3.634 -34.677  37.923  1.00 37.27           O  
ATOM   3414  CB  LEU B  55      -6.559 -34.945  37.737  1.00 32.59           C  
ATOM   3415  CG  LEU B  55      -7.734 -35.684  37.118  1.00 35.15           C  
ATOM   3416  CD1 LEU B  55      -8.726 -34.670  36.538  1.00 33.34           C  
ATOM   3417  CD2 LEU B  55      -7.274 -36.693  36.057  1.00 33.39           C  
ATOM   3418  N   LYS B  56      -3.984 -34.789  40.146  1.00 38.81           N  
ATOM   3419  CA  LYS B  56      -2.795 -34.054  40.582  1.00 41.92           C  
ATOM   3420  C   LYS B  56      -2.717 -32.639  40.023  1.00 42.03           C  
ATOM   3421  O   LYS B  56      -1.645 -32.153  39.640  1.00 38.92           O  
ATOM   3422  CB  LYS B  56      -1.495 -34.846  40.340  1.00 47.83           C  
ATOM   3423  CG  LYS B  56      -1.421 -36.201  41.037  1.00 54.73           C  
ATOM   3424  CD  LYS B  56      -1.807 -37.334  40.092  1.00 66.80           C  
ATOM   3425  CE  LYS B  56      -0.666 -37.727  39.152  1.00 74.53           C  
ATOM   3426  NZ  LYS B  56       0.343 -38.590  39.835  1.00 76.06           N1+
ATOM   3427  N   LEU B  57      -3.863 -31.959  40.044  1.00 43.07           N  
ATOM   3428  CA  LEU B  57      -3.965 -30.583  39.565  1.00 40.18           C  
ATOM   3429  C   LEU B  57      -3.713 -29.636  40.711  1.00 40.21           C  
ATOM   3430  O   LEU B  57      -4.008 -29.953  41.850  1.00 44.23           O  
ATOM   3431  CB  LEU B  57      -5.347 -30.330  38.941  1.00 38.05           C  
ATOM   3432  CG  LEU B  57      -5.609 -31.238  37.746  1.00 36.26           C  
ATOM   3433  CD1 LEU B  57      -7.089 -31.300  37.445  1.00 36.47           C  
ATOM   3434  CD2 LEU B  57      -4.829 -30.761  36.537  1.00 36.43           C  
ATOM   3435  N   ARG B  58      -3.160 -28.475  40.410  1.00 40.10           N  
ATOM   3436  CA  ARG B  58      -2.772 -27.526  41.445  1.00 40.86           C  
ATOM   3437  C   ARG B  58      -3.995 -26.725  41.922  1.00 40.31           C  
ATOM   3438  O   ARG B  58      -5.005 -26.634  41.216  1.00 37.68           O  
ATOM   3439  CB  ARG B  58      -1.619 -26.632  40.936  1.00 44.85           C  
ATOM   3440  CG  ARG B  58      -1.810 -26.121  39.511  1.00 53.85           C  
ATOM   3441  CD  ARG B  58      -0.610 -25.357  38.928  1.00 61.06           C  
ATOM   3442  NE  ARG B  58      -1.007 -24.518  37.775  1.00 61.85           N  
ATOM   3443  CZ  ARG B  58      -1.282 -23.214  37.852  1.00 60.16           C  
ATOM   3444  NH1 ARG B  58      -1.200 -22.572  39.016  1.00 61.96           N1+
ATOM   3445  NH2 ARG B  58      -1.639 -22.540  36.766  1.00 60.49           N  
ATOM   3446  N   GLN B  59      -3.908 -26.164  43.127  1.00 38.44           N  
ATOM   3447  CA  GLN B  59      -5.049 -25.546  43.781  1.00 39.64           C  
ATOM   3448  C   GLN B  59      -5.758 -24.545  42.832  1.00 40.17           C  
ATOM   3449  O   GLN B  59      -6.996 -24.434  42.846  1.00 38.96           O  
ATOM   3450  CB  GLN B  59      -4.645 -24.892  45.115  1.00 38.92           C  
ATOM   3451  CG  GLN B  59      -5.793 -24.643  46.094  1.00 41.71           C  
ATOM   3452  CD  GLN B  59      -6.665 -25.884  46.351  1.00 47.52           C  
ATOM   3453  NE2 GLN B  59      -7.985 -25.736  46.168  1.00 49.51           N  
ATOM   3454  OE1 GLN B  59      -6.167 -26.953  46.727  1.00 49.17           O  
ATOM   3455  N   GLN B  60      -4.984 -23.875  41.982  1.00 36.00           N  
ATOM   3456  CA  GLN B  60      -5.539 -22.882  41.103  1.00 34.57           C  
ATOM   3457  C   GLN B  60      -6.503 -23.450  40.068  1.00 32.81           C  
ATOM   3458  O   GLN B  60      -7.550 -22.850  39.820  1.00 30.29           O  
ATOM   3459  CB  GLN B  60      -4.447 -22.087  40.405  1.00 40.59           C  
ATOM   3460  CG  GLN B  60      -4.945 -20.726  39.955  1.00 47.19           C  
ATOM   3461  CD  GLN B  60      -3.871 -19.921  39.270  1.00 58.88           C  
ATOM   3462  NE2 GLN B  60      -3.433 -18.849  39.924  1.00 53.83           N  
ATOM   3463  OE1 GLN B  60      -3.429 -20.260  38.161  1.00 67.87           O  
ATOM   3464  N   VAL B  61      -6.138 -24.569  39.441  1.00 30.01           N  
ATOM   3465  CA  VAL B  61      -7.028 -25.233  38.501  1.00 28.88           C  
ATOM   3466  C   VAL B  61      -8.335 -25.638  39.216  1.00 28.93           C  
ATOM   3467  O   VAL B  61      -9.437 -25.432  38.686  1.00 26.79           O  
ATOM   3468  CB  VAL B  61      -6.381 -26.502  37.875  1.00 29.98           C  
ATOM   3469  CG1 VAL B  61      -7.335 -27.206  36.897  1.00 28.13           C  
ATOM   3470  CG2 VAL B  61      -5.052 -26.193  37.184  1.00 28.57           C  
ATOM   3471  N   ILE B  62      -8.203 -26.250  40.390  1.00 27.60           N  
ATOM   3472  CA  ILE B  62      -9.365 -26.707  41.160  1.00 27.69           C  
ATOM   3473  C   ILE B  62     -10.315 -25.541  41.445  1.00 26.12           C  
ATOM   3474  O   ILE B  62     -11.533 -25.660  41.266  1.00 28.05           O  
ATOM   3475  CB  ILE B  62      -8.920 -27.392  42.477  1.00 27.41           C  
ATOM   3476  CG1 ILE B  62      -8.270 -28.737  42.155  1.00 30.71           C  
ATOM   3477  CG2 ILE B  62     -10.079 -27.579  43.451  1.00 25.64           C  
ATOM   3478  CD1 ILE B  62      -7.414 -29.337  43.265  1.00 30.14           C  
ATOM   3479  N   ALA B  63      -9.743 -24.426  41.872  1.00 25.22           N  
ATOM   3480  CA  ALA B  63     -10.502 -23.252  42.298  1.00 24.80           C  
ATOM   3481  C   ALA B  63     -11.258 -22.680  41.096  1.00 25.95           C  
ATOM   3482  O   ALA B  63     -12.460 -22.396  41.177  1.00 25.69           O  
ATOM   3483  CB  ALA B  63      -9.563 -22.214  42.872  1.00 23.05           C  
ATOM   3484  N   THR B  64     -10.549 -22.547  39.973  1.00 25.40           N  
ATOM   3485  CA  THR B  64     -11.150 -22.127  38.715  1.00 24.02           C  
ATOM   3486  C   THR B  64     -12.299 -23.072  38.315  1.00 22.83           C  
ATOM   3487  O   THR B  64     -13.396 -22.622  38.032  1.00 21.82           O  
ATOM   3488  CB  THR B  64     -10.063 -21.951  37.617  1.00 25.01           C  
ATOM   3489  CG2 THR B  64     -10.673 -21.738  36.218  1.00 24.72           C  
ATOM   3490  OG1 THR B  64      -9.289 -20.799  37.956  1.00 23.56           O  
ATOM   3491  N   ALA B  65     -12.077 -24.376  38.368  1.00 21.36           N  
ATOM   3492  CA  ALA B  65     -13.168 -25.311  38.090  1.00 23.81           C  
ATOM   3493  C   ALA B  65     -14.388 -25.091  39.017  1.00 25.10           C  
ATOM   3494  O   ALA B  65     -15.537 -25.291  38.616  1.00 25.00           O  
ATOM   3495  CB  ALA B  65     -12.695 -26.747  38.201  1.00 22.28           C  
ATOM   3496  N   THR B  66     -14.115 -24.699  40.250  1.00 23.24           N  
ATOM   3497  CA  THR B  66     -15.135 -24.585  41.229  1.00 25.03           C  
ATOM   3498  C   THR B  66     -15.943 -23.349  40.926  1.00 24.74           C  
ATOM   3499  O   THR B  66     -17.154 -23.356  41.061  1.00 26.38           O  
ATOM   3500  CB  THR B  66     -14.531 -24.548  42.644  1.00 25.47           C  
ATOM   3501  CG2 THR B  66     -15.603 -24.474  43.682  1.00 23.67           C  
ATOM   3502  OG1 THR B  66     -13.766 -25.751  42.843  1.00 27.92           O  
ATOM   3503  N   VAL B  67     -15.279 -22.295  40.489  1.00 24.21           N  
ATOM   3504  CA  VAL B  67     -15.978 -21.085  40.145  1.00 22.17           C  
ATOM   3505  C   VAL B  67     -16.863 -21.315  38.926  1.00 22.99           C  
ATOM   3506  O   VAL B  67     -17.977 -20.806  38.866  1.00 24.90           O  
ATOM   3507  CB  VAL B  67     -15.002 -19.905  39.998  1.00 22.27           C  
ATOM   3508  CG1 VAL B  67     -15.721 -18.673  39.457  1.00 21.67           C  
ATOM   3509  CG2 VAL B  67     -14.369 -19.585  41.366  1.00 20.57           C  
ATOM   3510  N   TYR B  68     -16.407 -22.117  37.971  1.00 22.42           N  
ATOM   3511  CA  TYR B  68     -17.204 -22.359  36.787  1.00 21.78           C  
ATOM   3512  C   TYR B  68     -18.498 -23.050  37.192  1.00 23.87           C  
ATOM   3513  O   TYR B  68     -19.581 -22.630  36.746  1.00 23.60           O  
ATOM   3514  CB  TYR B  68     -16.473 -23.218  35.756  1.00 20.82           C  
ATOM   3515  CG  TYR B  68     -15.299 -22.599  35.076  1.00 22.20           C  
ATOM   3516  CD1 TYR B  68     -15.138 -21.193  34.980  1.00 21.12           C  
ATOM   3517  CD2 TYR B  68     -14.341 -23.422  34.476  1.00 23.47           C  
ATOM   3518  CE1 TYR B  68     -14.052 -20.638  34.307  1.00 22.28           C  
ATOM   3519  CE2 TYR B  68     -13.248 -22.883  33.791  1.00 23.31           C  
ATOM   3520  CZ  TYR B  68     -13.099 -21.511  33.705  1.00 24.23           C  
ATOM   3521  OH  TYR B  68     -11.976 -21.042  33.047  1.00 23.47           O  
ATOM   3522  N   PHE B  69     -18.371 -24.122  37.990  1.00 21.30           N  
ATOM   3523  CA  PHE B  69     -19.508 -24.859  38.512  1.00 20.99           C  
ATOM   3524  C   PHE B  69     -20.510 -23.963  39.224  1.00 23.11           C  
ATOM   3525  O   PHE B  69     -21.721 -24.042  38.961  1.00 26.34           O  
ATOM   3526  CB  PHE B  69     -19.025 -25.952  39.452  1.00 21.47           C  
ATOM   3527  CG  PHE B  69     -20.109 -26.919  39.872  1.00 20.93           C  
ATOM   3528  CD1 PHE B  69     -20.321 -28.105  39.159  1.00 20.23           C  
ATOM   3529  CD2 PHE B  69     -20.919 -26.640  40.969  1.00 19.38           C  
ATOM   3530  CE1 PHE B  69     -21.315 -28.992  39.535  1.00 19.43           C  
ATOM   3531  CE2 PHE B  69     -21.922 -27.530  41.348  1.00 20.19           C  
ATOM   3532  CZ  PHE B  69     -22.118 -28.706  40.635  1.00 19.16           C  
ATOM   3533  N   LYS B  70     -20.023 -23.065  40.073  1.00 23.25           N  
ATOM   3534  CA  LYS B  70     -20.887 -22.147  40.798  1.00 23.15           C  
ATOM   3535  C   LYS B  70     -21.563 -21.108  39.941  1.00 26.01           C  
ATOM   3536  O   LYS B  70     -22.703 -20.735  40.226  1.00 27.51           O  
ATOM   3537  CB  LYS B  70     -20.099 -21.403  41.864  1.00 24.15           C  
ATOM   3538  CG  LYS B  70     -19.856 -22.217  43.109  1.00 25.86           C  
ATOM   3539  CD  LYS B  70     -19.169 -21.335  44.136  1.00 27.31           C  
ATOM   3540  CE  LYS B  70     -18.512 -22.203  45.186  1.00 26.63           C  
ATOM   3541  NZ  LYS B  70     -19.590 -22.875  45.958  1.00 28.28           N1+
ATOM   3542  N   ARG B  71     -20.841 -20.579  38.949  1.00 25.87           N  
ATOM   3543  CA  ARG B  71     -21.380 -19.574  38.073  1.00 24.87           C  
ATOM   3544  C   ARG B  71     -22.466 -20.233  37.300  1.00 24.75           C  
ATOM   3545  O   ARG B  71     -23.540 -19.670  37.176  1.00 25.12           O  
ATOM   3546  CB  ARG B  71     -20.328 -18.988  37.124  1.00 25.38           C  
ATOM   3547  CG  ARG B  71     -19.298 -18.151  37.851  1.00 25.73           C  
ATOM   3548  CD  ARG B  71     -18.263 -17.594  36.888  1.00 23.86           C  
ATOM   3549  NE  ARG B  71     -17.388 -16.629  37.560  1.00 23.64           N  
ATOM   3550  CZ  ARG B  71     -16.403 -15.975  36.942  1.00 24.86           C  
ATOM   3551  NH1 ARG B  71     -16.163 -16.178  35.647  1.00 22.13           N1+
ATOM   3552  NH2 ARG B  71     -15.664 -15.102  37.615  1.00 25.62           N  
ATOM   3553  N   PHE B  72     -22.212 -21.448  36.821  1.00 24.43           N  
ATOM   3554  CA  PHE B  72     -23.229 -22.142  36.024  1.00 23.75           C  
ATOM   3555  C   PHE B  72     -24.534 -22.267  36.822  1.00 23.82           C  
ATOM   3556  O   PHE B  72     -25.564 -21.785  36.360  1.00 24.93           O  
ATOM   3557  CB  PHE B  72     -22.760 -23.495  35.488  1.00 23.60           C  
ATOM   3558  CG  PHE B  72     -23.781 -24.167  34.589  1.00 25.31           C  
ATOM   3559  CD1 PHE B  72     -23.819 -23.885  33.212  1.00 23.88           C  
ATOM   3560  CD2 PHE B  72     -24.748 -25.034  35.127  1.00 23.63           C  
ATOM   3561  CE1 PHE B  72     -24.785 -24.478  32.399  1.00 26.12           C  
ATOM   3562  CE2 PHE B  72     -25.702 -25.636  34.315  1.00 23.12           C  
ATOM   3563  CZ  PHE B  72     -25.731 -25.353  32.950  1.00 24.51           C  
ATOM   3564  N   TYR B  73     -24.495 -22.839  38.027  1.00 21.28           N  
ATOM   3565  CA  TYR B  73     -25.742 -23.026  38.776  1.00 21.82           C  
ATOM   3566  C   TYR B  73     -26.264 -21.762  39.486  1.00 23.75           C  
ATOM   3567  O   TYR B  73     -27.343 -21.765  40.063  1.00 24.76           O  
ATOM   3568  CB  TYR B  73     -25.670 -24.232  39.734  1.00 19.41           C  
ATOM   3569  CG  TYR B  73     -25.464 -25.500  38.968  1.00 20.74           C  
ATOM   3570  CD1 TYR B  73     -26.497 -26.020  38.213  1.00 18.60           C  
ATOM   3571  CD2 TYR B  73     -24.195 -26.163  38.944  1.00 19.08           C  
ATOM   3572  CE1 TYR B  73     -26.324 -27.147  37.449  1.00 19.19           C  
ATOM   3573  CE2 TYR B  73     -24.029 -27.317  38.182  1.00 18.91           C  
ATOM   3574  CZ  TYR B  73     -25.095 -27.796  37.436  1.00 19.52           C  
ATOM   3575  OH  TYR B  73     -24.997 -28.926  36.639  1.00 20.84           O  
ATOM   3576  N   ALA B  74     -25.504 -20.691  39.460  1.00 23.63           N  
ATOM   3577  CA  ALA B  74     -26.032 -19.424  39.904  1.00 25.21           C  
ATOM   3578  C   ALA B  74     -27.070 -18.918  38.909  1.00 27.83           C  
ATOM   3579  O   ALA B  74     -27.902 -18.085  39.260  1.00 27.45           O  
ATOM   3580  CB  ALA B  74     -24.918 -18.384  40.047  1.00 24.76           C  
ATOM   3581  N   ARG B  75     -27.003 -19.381  37.667  1.00 29.94           N  
ATOM   3582  CA  ARG B  75     -27.900 -18.852  36.625  1.00 34.63           C  
ATOM   3583  C   ARG B  75     -28.896 -19.891  36.204  1.00 32.18           C  
ATOM   3584  O   ARG B  75     -30.033 -19.582  35.866  1.00 33.27           O  
ATOM   3585  CB  ARG B  75     -27.114 -18.396  35.381  1.00 38.78           C  
ATOM   3586  CG  ARG B  75     -26.387 -17.084  35.560  1.00 47.30           C  
ATOM   3587  CD  ARG B  75     -25.653 -16.677  34.292  1.00 54.60           C  
ATOM   3588  NE  ARG B  75     -26.566 -16.383  33.198  1.00 62.76           N  
ATOM   3589  CZ  ARG B  75     -26.367 -15.436  32.287  1.00 67.44           C  
ATOM   3590  NH1 ARG B  75     -25.267 -14.679  32.321  1.00 70.53           N1+
ATOM   3591  NH2 ARG B  75     -27.272 -15.250  31.337  1.00 60.51           N  
ATOM   3592  N   TYR B  76     -28.457 -21.134  36.191  1.00 29.08           N  
ATOM   3593  CA  TYR B  76     -29.278 -22.172  35.639  1.00 29.46           C  
ATOM   3594  C   TYR B  76     -29.620 -23.157  36.733  1.00 31.01           C  
ATOM   3595  O   TYR B  76     -28.927 -23.255  37.773  1.00 32.78           O  
ATOM   3596  CB  TYR B  76     -28.604 -22.821  34.411  1.00 29.24           C  
ATOM   3597  CG  TYR B  76     -28.118 -21.788  33.393  1.00 31.81           C  
ATOM   3598  CD1 TYR B  76     -29.002 -21.119  32.531  1.00 34.78           C  
ATOM   3599  CD2 TYR B  76     -26.770 -21.462  33.314  1.00 32.64           C  
ATOM   3600  CE1 TYR B  76     -28.531 -20.175  31.604  1.00 36.06           C  
ATOM   3601  CE2 TYR B  76     -26.302 -20.530  32.419  1.00 34.45           C  
ATOM   3602  CZ  TYR B  76     -27.165 -19.890  31.569  1.00 36.00           C  
ATOM   3603  OH  TYR B  76     -26.611 -18.969  30.704  1.00 41.54           O  
ATOM   3604  N   SER B  77     -30.716 -23.863  36.510  1.00 29.42           N  
ATOM   3605  CA  SER B  77     -31.217 -24.822  37.475  1.00 29.60           C  
ATOM   3606  C   SER B  77     -30.309 -26.040  37.612  1.00 26.94           C  
ATOM   3607  O   SER B  77     -29.658 -26.435  36.627  1.00 26.48           O  
ATOM   3608  CB  SER B  77     -32.620 -25.296  37.024  1.00 28.67           C  
ATOM   3609  OG  SER B  77     -33.046 -26.366  37.841  1.00 31.74           O  
ATOM   3610  N   LEU B  78     -30.338 -26.671  38.793  1.00 25.48           N  
ATOM   3611  CA  LEU B  78     -29.722 -27.985  39.006  1.00 26.71           C  
ATOM   3612  C   LEU B  78     -30.154 -29.085  38.005  1.00 27.69           C  
ATOM   3613  O   LEU B  78     -29.389 -30.005  37.701  1.00 26.69           O  
ATOM   3614  CB  LEU B  78     -29.931 -28.474  40.450  1.00 26.99           C  
ATOM   3615  CG  LEU B  78     -29.096 -27.793  41.552  1.00 29.87           C  
ATOM   3616  CD1 LEU B  78     -29.611 -28.153  42.948  1.00 29.22           C  
ATOM   3617  CD2 LEU B  78     -27.598 -28.075  41.443  1.00 27.97           C  
ATOM   3618  N   LYS B  79     -31.387 -29.016  37.518  1.00 27.97           N  
ATOM   3619  CA  LYS B  79     -31.846 -30.002  36.545  1.00 28.39           C  
ATOM   3620  C   LYS B  79     -31.435 -29.660  35.102  1.00 26.15           C  
ATOM   3621  O   LYS B  79     -31.586 -30.504  34.216  1.00 25.18           O  
ATOM   3622  CB  LYS B  79     -33.370 -30.176  36.599  1.00 31.36           C  
ATOM   3623  CG  LYS B  79     -34.155 -28.943  36.183  1.00 30.78           C  
ATOM   3624  CD  LYS B  79     -35.474 -29.327  35.532  1.00 36.02           C  
ATOM   3625  CE  LYS B  79     -36.561 -28.302  35.831  1.00 36.96           C  
ATOM   3626  NZ  LYS B  79     -36.111 -26.909  35.572  1.00 36.17           N1+
ATOM   3627  N   SER B  80     -30.954 -28.436  34.853  1.00 24.26           N  
ATOM   3628  CA  SER B  80     -30.618 -28.066  33.454  1.00 25.22           C  
ATOM   3629  C   SER B  80     -29.596 -29.032  32.848  1.00 23.95           C  
ATOM   3630  O   SER B  80     -29.876 -29.655  31.809  1.00 24.27           O  
ATOM   3631  CB  SER B  80     -30.160 -26.625  33.342  1.00 25.54           C  
ATOM   3632  OG  SER B  80     -28.937 -26.467  34.027  1.00 26.93           O  
ATOM   3633  N   ILE B  81     -28.446 -29.190  33.517  1.00 22.60           N  
ATOM   3634  CA  ILE B  81     -27.440 -30.222  33.157  1.00 22.78           C  
ATOM   3635  C   ILE B  81     -27.117 -30.990  34.422  1.00 23.16           C  
ATOM   3636  O   ILE B  81     -26.950 -30.385  35.485  1.00 24.35           O  
ATOM   3637  CB  ILE B  81     -26.141 -29.597  32.590  1.00 22.58           C  
ATOM   3638  CG1 ILE B  81     -26.437 -28.901  31.262  1.00 23.47           C  
ATOM   3639  CG2 ILE B  81     -25.010 -30.634  32.430  1.00 21.24           C  
ATOM   3640  CD1 ILE B  81     -25.294 -28.049  30.696  1.00 22.52           C  
ATOM   3641  N   ASP B  82     -27.034 -32.310  34.331  1.00 22.92           N  
ATOM   3642  CA  ASP B  82     -26.628 -33.127  35.485  1.00 23.54           C  
ATOM   3643  C   ASP B  82     -25.305 -32.610  36.110  1.00 25.32           C  
ATOM   3644  O   ASP B  82     -24.276 -32.580  35.445  1.00 25.95           O  
ATOM   3645  CB  ASP B  82     -26.454 -34.569  35.038  1.00 24.47           C  
ATOM   3646  CG  ASP B  82     -26.221 -35.519  36.192  1.00 24.42           C  
ATOM   3647  OD1 ASP B  82     -26.093 -35.095  37.353  1.00 24.97           O  
ATOM   3648  OD2 ASP B  82     -26.173 -36.719  35.936  1.00 27.49           O1-
ATOM   3649  N   PRO B  83     -25.329 -32.181  37.382  1.00 25.79           N  
ATOM   3650  CA  PRO B  83     -24.094 -31.674  37.997  1.00 25.61           C  
ATOM   3651  C   PRO B  83     -22.968 -32.717  38.131  1.00 26.18           C  
ATOM   3652  O   PRO B  83     -21.788 -32.352  38.168  1.00 25.71           O  
ATOM   3653  CB  PRO B  83     -24.546 -31.172  39.383  1.00 25.02           C  
ATOM   3654  CG  PRO B  83     -25.859 -31.822  39.627  1.00 26.90           C  
ATOM   3655  CD  PRO B  83     -26.496 -32.052  38.276  1.00 26.29           C  
ATOM   3656  N   VAL B  84     -23.345 -33.990  38.162  1.00 26.35           N  
ATOM   3657  CA  VAL B  84     -22.413 -35.107  38.111  1.00 28.21           C  
ATOM   3658  C   VAL B  84     -21.541 -35.075  36.839  1.00 28.12           C  
ATOM   3659  O   VAL B  84     -20.381 -35.497  36.879  1.00 25.44           O  
ATOM   3660  CB  VAL B  84     -23.181 -36.458  38.196  1.00 29.13           C  
ATOM   3661  CG1 VAL B  84     -22.285 -37.666  37.902  1.00 29.05           C  
ATOM   3662  CG2 VAL B  84     -23.856 -36.611  39.557  1.00 30.07           C  
ATOM   3663  N   LEU B  85     -22.122 -34.634  35.719  1.00 26.41           N  
ATOM   3664  CA  LEU B  85     -21.364 -34.455  34.486  1.00 27.07           C  
ATOM   3665  C   LEU B  85     -20.703 -33.092  34.486  1.00 26.60           C  
ATOM   3666  O   LEU B  85     -19.610 -32.935  33.965  1.00 28.40           O  
ATOM   3667  CB  LEU B  85     -22.257 -34.594  33.242  1.00 25.81           C  
ATOM   3668  CG  LEU B  85     -21.599 -34.402  31.849  1.00 26.45           C  
ATOM   3669  CD1 LEU B  85     -20.467 -35.391  31.500  1.00 22.82           C  
ATOM   3670  CD2 LEU B  85     -22.646 -34.424  30.744  1.00 24.71           C  
ATOM   3671  N   MET B  86     -21.358 -32.101  35.070  1.00 24.81           N  
ATOM   3672  CA  MET B  86     -20.793 -30.760  35.063  1.00 26.26           C  
ATOM   3673  C   MET B  86     -19.515 -30.661  35.889  1.00 26.33           C  
ATOM   3674  O   MET B  86     -18.593 -29.923  35.526  1.00 29.45           O  
ATOM   3675  CB  MET B  86     -21.796 -29.714  35.550  1.00 25.23           C  
ATOM   3676  CG  MET B  86     -21.269 -28.289  35.444  1.00 27.52           C  
ATOM   3677  SD  MET B  86     -20.938 -27.791  33.731  1.00 34.32           S  
ATOM   3678  CE  MET B  86     -22.592 -27.400  33.132  1.00 30.87           C  
ATOM   3679  N   ALA B  87     -19.445 -31.373  37.003  1.00 24.86           N  
ATOM   3680  CA  ALA B  87     -18.257 -31.241  37.855  1.00 24.07           C  
ATOM   3681  C   ALA B  87     -16.956 -31.618  37.089  1.00 22.91           C  
ATOM   3682  O   ALA B  87     -16.022 -30.824  37.037  1.00 21.92           O  
ATOM   3683  CB  ALA B  87     -18.418 -32.050  39.130  1.00 20.79           C  
ATOM   3684  N   PRO B  88     -16.914 -32.810  36.475  1.00 25.10           N  
ATOM   3685  CA  PRO B  88     -15.687 -33.167  35.748  1.00 27.17           C  
ATOM   3686  C   PRO B  88     -15.511 -32.302  34.504  1.00 28.60           C  
ATOM   3687  O   PRO B  88     -14.376 -31.948  34.152  1.00 30.61           O  
ATOM   3688  CB  PRO B  88     -15.889 -34.649  35.380  1.00 26.75           C  
ATOM   3689  CG  PRO B  88     -17.355 -34.874  35.521  1.00 27.11           C  
ATOM   3690  CD  PRO B  88     -17.816 -33.967  36.625  1.00 24.55           C  
ATOM   3691  N   THR B  89     -16.615 -31.904  33.885  1.00 25.39           N  
ATOM   3692  CA  THR B  89     -16.517 -30.996  32.737  1.00 24.58           C  
ATOM   3693  C   THR B  89     -15.810 -29.704  33.137  1.00 23.86           C  
ATOM   3694  O   THR B  89     -14.973 -29.177  32.394  1.00 21.61           O  
ATOM   3695  CB  THR B  89     -17.918 -30.711  32.109  1.00 24.23           C  
ATOM   3696  CG2 THR B  89     -17.809 -29.865  30.890  1.00 22.76           C  
ATOM   3697  OG1 THR B  89     -18.538 -31.951  31.737  1.00 24.51           O  
ATOM   3698  N   CYS B  90     -16.140 -29.197  34.318  1.00 23.31           N  
ATOM   3699  CA  CYS B  90     -15.533 -27.953  34.791  1.00 23.66           C  
ATOM   3700  C   CYS B  90     -14.024 -28.137  35.021  1.00 25.17           C  
ATOM   3701  O   CYS B  90     -13.217 -27.236  34.763  1.00 22.86           O  
ATOM   3702  CB  CYS B  90     -16.228 -27.498  36.080  1.00 22.64           C  
ATOM   3703  SG  CYS B  90     -17.856 -26.751  35.814  1.00 24.82           S  
ATOM   3704  N   VAL B  91     -13.655 -29.323  35.514  1.00 25.62           N  
ATOM   3705  CA  VAL B  91     -12.274 -29.613  35.800  1.00 25.84           C  
ATOM   3706  C   VAL B  91     -11.539 -29.641  34.440  1.00 27.05           C  
ATOM   3707  O   VAL B  91     -10.473 -29.038  34.278  1.00 27.93           O  
ATOM   3708  CB  VAL B  91     -12.144 -30.955  36.557  1.00 25.59           C  
ATOM   3709  CG1 VAL B  91     -10.683 -31.374  36.663  1.00 28.03           C  
ATOM   3710  CG2 VAL B  91     -12.740 -30.846  37.946  1.00 23.27           C  
ATOM   3711  N   PHE B  92     -12.130 -30.329  33.468  1.00 26.14           N  
ATOM   3712  CA  PHE B  92     -11.561 -30.464  32.144  1.00 27.19           C  
ATOM   3713  C   PHE B  92     -11.268 -29.091  31.548  1.00 29.30           C  
ATOM   3714  O   PHE B  92     -10.130 -28.802  31.173  1.00 32.41           O  
ATOM   3715  CB  PHE B  92     -12.552 -31.226  31.260  1.00 27.41           C  
ATOM   3716  CG  PHE B  92     -12.049 -31.527  29.871  1.00 27.91           C  
ATOM   3717  CD1 PHE B  92     -10.915 -32.308  29.671  1.00 28.78           C  
ATOM   3718  CD2 PHE B  92     -12.753 -31.080  28.762  1.00 30.56           C  
ATOM   3719  CE1 PHE B  92     -10.487 -32.625  28.394  1.00 29.87           C  
ATOM   3720  CE2 PHE B  92     -12.335 -31.394  27.465  1.00 31.42           C  
ATOM   3721  CZ  PHE B  92     -11.198 -32.165  27.287  1.00 31.66           C  
ATOM   3722  N   LEU B  93     -12.281 -28.232  31.491  1.00 25.59           N  
ATOM   3723  CA  LEU B  93     -12.100 -26.913  30.916  1.00 26.10           C  
ATOM   3724  C   LEU B  93     -11.078 -26.083  31.698  1.00 27.38           C  
ATOM   3725  O   LEU B  93     -10.261 -25.361  31.097  1.00 28.23           O  
ATOM   3726  CB  LEU B  93     -13.453 -26.170  30.801  1.00 24.52           C  
ATOM   3727  CG  LEU B  93     -13.422 -24.753  30.211  1.00 24.55           C  
ATOM   3728  CD1 LEU B  93     -12.838 -24.760  28.792  1.00 24.90           C  
ATOM   3729  CD2 LEU B  93     -14.797 -24.073  30.233  1.00 24.28           C  
ATOM   3730  N   ALA B  94     -11.132 -26.170  33.030  1.00 26.95           N  
ATOM   3731  CA  ALA B  94     -10.219 -25.403  33.876  1.00 27.74           C  
ATOM   3732  C   ALA B  94      -8.741 -25.795  33.653  1.00 27.19           C  
ATOM   3733  O   ALA B  94      -7.862 -24.947  33.722  1.00 28.51           O  
ATOM   3734  CB  ALA B  94     -10.601 -25.539  35.351  1.00 25.18           C  
ATOM   3735  N   SER B  95      -8.487 -27.072  33.395  1.00 27.36           N  
ATOM   3736  CA  SER B  95      -7.136 -27.542  33.125  0.50 27.50           C  
ATOM   3737  C   SER B  95      -6.577 -26.865  31.890  1.00 31.71           C  
ATOM   3738  O   SER B  95      -5.390 -26.508  31.865  1.00 32.48           O  
ATOM   3739  CB  SER B  95      -7.109 -29.045  32.943  0.50 24.98           C  
ATOM   3740  OG  SER B  95      -7.542 -29.678  34.122  0.50 24.32           O  
ATOM   3741  N   LYS B  96      -7.421 -26.671  30.870  1.00 30.38           N  
ATOM   3742  CA  LYS B  96      -6.979 -25.981  29.650  1.00 30.99           C  
ATOM   3743  C   LYS B  96      -6.704 -24.518  29.903  1.00 30.70           C  
ATOM   3744  O   LYS B  96      -5.623 -24.024  29.610  1.00 29.15           O  
ATOM   3745  CB  LYS B  96      -8.013 -26.105  28.550  1.00 29.53           C  
ATOM   3746  CG  LYS B  96      -8.313 -27.530  28.156  1.00 29.59           C  
ATOM   3747  CD  LYS B  96      -9.553 -27.551  27.291  1.00 30.48           C  
ATOM   3748  CE  LYS B  96      -9.835 -28.960  26.806  1.00 32.18           C  
ATOM   3749  NZ  LYS B  96     -10.813 -28.939  25.688  1.00 32.06           N1+
ATOM   3750  N   VAL B  97      -7.689 -23.828  30.470  1.00 31.07           N  
ATOM   3751  CA  VAL B  97      -7.571 -22.386  30.731  1.00 29.39           C  
ATOM   3752  C   VAL B  97      -6.333 -22.088  31.592  1.00 29.70           C  
ATOM   3753  O   VAL B  97      -5.622 -21.094  31.380  1.00 25.47           O  
ATOM   3754  CB  VAL B  97      -8.835 -21.879  31.473  1.00 29.59           C  
ATOM   3755  CG1 VAL B  97      -8.646 -20.455  31.987  1.00 26.54           C  
ATOM   3756  CG2 VAL B  97     -10.089 -22.033  30.597  1.00 28.85           C  
ATOM   3757  N   GLU B  98      -6.113 -22.942  32.595  1.00 30.32           N  
ATOM   3758  CA  GLU B  98      -5.034 -22.721  33.548  1.00 34.55           C  
ATOM   3759  C   GLU B  98      -3.673 -23.260  33.042  1.00 35.70           C  
ATOM   3760  O   GLU B  98      -2.712 -23.248  33.772  1.00 33.21           O  
ATOM   3761  CB  GLU B  98      -5.398 -23.305  34.923  1.00 36.03           C  
ATOM   3762  CG  GLU B  98      -6.521 -22.581  35.663  1.00 37.64           C  
ATOM   3763  CD  GLU B  98      -6.264 -21.098  35.912  1.00 38.00           C  
ATOM   3764  OE1 GLU B  98      -5.112 -20.642  35.788  1.00 41.98           O  
ATOM   3765  OE2 GLU B  98      -7.224 -20.360  36.220  1.00 36.34           O1-
ATOM   3766  N   GLU B  99      -3.622 -23.733  31.793  1.00 36.91           N  
ATOM   3767  CA  GLU B  99      -2.373 -24.093  31.107  1.00 41.92           C  
ATOM   3768  C   GLU B  99      -1.698 -25.407  31.579  1.00 44.47           C  
ATOM   3769  O   GLU B  99      -0.538 -25.657  31.242  1.00 50.11           O  
ATOM   3770  CB  GLU B  99      -1.371 -22.900  31.030  1.00 37.77           C  
ATOM   3771  CG  GLU B  99      -1.813 -21.750  30.123  1.00 40.72           C  
ATOM   3772  CD  GLU B  99      -1.931 -22.122  28.631  1.00 45.95           C  
ATOM   3773  OE1 GLU B  99      -2.494 -21.318  27.837  1.00 44.90           O  
ATOM   3774  OE2 GLU B  99      -1.453 -23.210  28.226  1.00 43.97           O1-
ATOM   3775  N   PHE B 100      -2.416 -26.248  32.322  1.00 41.99           N  
ATOM   3776  CA  PHE B 100      -1.988 -27.643  32.475  1.00 45.83           C  
ATOM   3777  C   PHE B 100      -2.087 -28.377  31.125  1.00 42.72           C  
ATOM   3778  O   PHE B 100      -1.250 -29.197  30.804  1.00 43.00           O  
ATOM   3779  CB  PHE B 100      -2.785 -28.399  33.561  1.00 49.11           C  
ATOM   3780  CG  PHE B 100      -2.576 -29.916  33.542  1.00 55.02           C  
ATOM   3781  CD1 PHE B 100      -3.349 -30.744  32.710  1.00 55.32           C  
ATOM   3782  CD2 PHE B 100      -1.604 -30.522  34.358  1.00 56.20           C  
ATOM   3783  CE1 PHE B 100      -3.150 -32.125  32.679  1.00 58.08           C  
ATOM   3784  CE2 PHE B 100      -1.408 -31.902  34.336  1.00 57.70           C  
ATOM   3785  CZ  PHE B 100      -2.177 -32.704  33.493  1.00 60.44           C  
ATOM   3786  N   GLY B 101      -3.105 -28.073  30.329  1.00 42.15           N  
ATOM   3787  CA  GLY B 101      -3.297 -28.768  29.057  1.00 39.16           C  
ATOM   3788  C   GLY B 101      -4.593 -29.546  28.995  1.00 41.72           C  
ATOM   3789  O   GLY B 101      -5.506 -29.303  29.799  1.00 42.99           O  
ATOM   3790  N   VAL B 102      -4.678 -30.482  28.043  1.00 38.57           N  
ATOM   3791  CA  VAL B 102      -5.888 -31.279  27.850  1.00 36.83           C  
ATOM   3792  C   VAL B 102      -5.738 -32.655  28.495  1.00 39.80           C  
ATOM   3793  O   VAL B 102      -4.851 -33.435  28.120  1.00 40.40           O  
ATOM   3794  CB  VAL B 102      -6.413 -31.288  26.365  1.00 39.24           C  
ATOM   3795  CG1 VAL B 102      -5.342 -30.915  25.368  1.00 41.17           C  
ATOM   3796  CG2 VAL B 102      -7.095 -32.600  25.983  1.00 40.29           C  
ATOM   3797  N   VAL B 103      -6.569 -32.914  29.510  1.00 37.04           N  
ATOM   3798  CA  VAL B 103      -6.570 -34.180  30.217  1.00 36.33           C  
ATOM   3799  C   VAL B 103      -7.057 -35.231  29.209  1.00 39.95           C  
ATOM   3800  O   VAL B 103      -7.958 -34.963  28.420  1.00 40.65           O  
ATOM   3801  CB  VAL B 103      -7.478 -34.108  31.472  1.00 36.78           C  
ATOM   3802  CG1 VAL B 103      -7.618 -35.469  32.155  1.00 35.08           C  
ATOM   3803  CG2 VAL B 103      -6.957 -33.084  32.464  1.00 34.33           C  
ATOM   3804  N   SER B 104      -6.440 -36.405  29.174  1.00 39.91           N  
ATOM   3805  CA  SER B 104      -6.779 -37.360  28.114  1.00 40.03           C  
ATOM   3806  C   SER B 104      -8.151 -37.991  28.364  1.00 39.73           C  
ATOM   3807  O   SER B 104      -8.600 -38.061  29.505  1.00 41.00           O  
ATOM   3808  CB  SER B 104      -5.698 -38.451  27.984  1.00 37.60           C  
ATOM   3809  OG  SER B 104      -5.738 -39.346  29.099  1.00 40.76           O  
ATOM   3810  N   ASN B 105      -8.800 -38.442  27.294  1.00 41.50           N  
ATOM   3811  CA  ASN B 105     -10.045 -39.202  27.381  1.00 45.90           C  
ATOM   3812  C   ASN B 105     -10.040 -40.251  28.491  1.00 46.52           C  
ATOM   3813  O   ASN B 105     -10.936 -40.292  29.358  1.00 46.57           O  
ATOM   3814  CB  ASN B 105     -10.339 -39.894  26.041  1.00 46.19           C  
ATOM   3815  CG  ASN B 105     -10.643 -38.911  24.934  1.00 47.47           C  
ATOM   3816  ND2 ASN B 105     -11.237 -39.412  23.862  1.00 46.52           N  
ATOM   3817  OD1 ASN B 105     -10.349 -37.710  25.038  1.00 46.02           O  
ATOM   3818  N   THR B 106      -9.020 -41.095  28.473  1.00 46.58           N  
ATOM   3819  CA  THR B 106      -8.963 -42.210  29.402  1.00 47.33           C  
ATOM   3820  C   THR B 106      -8.768 -41.717  30.837  1.00 42.43           C  
ATOM   3821  O   THR B 106      -9.444 -42.191  31.755  1.00 40.13           O  
ATOM   3822  CB  THR B 106      -7.875 -43.226  28.993  1.00 51.73           C  
ATOM   3823  CG2 THR B 106      -8.117 -43.719  27.554  1.00 46.39           C  
ATOM   3824  OG1 THR B 106      -6.599 -42.579  29.058  1.00 62.18           O  
ATOM   3825  N   ARG B 107      -7.885 -40.739  31.012  1.00 38.93           N  
ATOM   3826  CA  ARG B 107      -7.566 -40.211  32.341  1.00 38.75           C  
ATOM   3827  C   ARG B 107      -8.732 -39.480  33.027  1.00 37.83           C  
ATOM   3828  O   ARG B 107      -8.997 -39.691  34.206  1.00 37.95           O  
ATOM   3829  CB  ARG B 107      -6.366 -39.280  32.249  1.00 41.73           C  
ATOM   3830  CG  ARG B 107      -5.298 -39.578  33.279  1.00 48.13           C  
ATOM   3831  CD  ARG B 107      -4.065 -38.686  33.168  1.00 48.48           C  
ATOM   3832  NE  ARG B 107      -3.741 -38.261  34.521  1.00 52.19           N  
ATOM   3833  CZ  ARG B 107      -3.627 -37.002  34.914  1.00 55.49           C  
ATOM   3834  NH1 ARG B 107      -3.743 -35.998  34.039  1.00 58.43           N1+
ATOM   3835  NH2 ARG B 107      -3.364 -36.755  36.189  1.00 54.67           N  
ATOM   3836  N   LEU B 108      -9.428 -38.616  32.299  1.00 37.55           N  
ATOM   3837  CA  LEU B 108     -10.562 -37.879  32.884  1.00 35.60           C  
ATOM   3838  C   LEU B 108     -11.692 -38.827  33.316  1.00 33.32           C  
ATOM   3839  O   LEU B 108     -12.223 -38.690  34.409  1.00 32.72           O  
ATOM   3840  CB  LEU B 108     -11.123 -36.847  31.899  1.00 34.18           C  
ATOM   3841  CG  LEU B 108     -12.195 -35.926  32.497  1.00 35.03           C  
ATOM   3842  CD1 LEU B 108     -11.604 -34.950  33.524  1.00 31.57           C  
ATOM   3843  CD2 LEU B 108     -12.952 -35.205  31.382  1.00 33.86           C  
ATOM   3844  N   ILE B 109     -12.032 -39.783  32.455  1.00 31.50           N  
ATOM   3845  CA  ILE B 109     -13.140 -40.699  32.709  1.00 33.16           C  
ATOM   3846  C   ILE B 109     -12.779 -41.696  33.805  1.00 34.59           C  
ATOM   3847  O   ILE B 109     -13.634 -42.057  34.608  1.00 38.89           O  
ATOM   3848  CB  ILE B 109     -13.624 -41.399  31.401  1.00 33.86           C  
ATOM   3849  CG1 ILE B 109     -14.145 -40.353  30.392  1.00 33.73           C  
ATOM   3850  CG2 ILE B 109     -14.693 -42.456  31.678  1.00 32.26           C  
ATOM   3851  CD1 ILE B 109     -15.361 -39.573  30.865  1.00 31.74           C  
ATOM   3852  N   ALA B 110     -11.522 -42.133  33.844  1.00 33.36           N  
ATOM   3853  CA  ALA B 110     -11.042 -42.992  34.930  1.00 33.84           C  
ATOM   3854  C   ALA B 110     -11.032 -42.225  36.253  1.00 33.09           C  
ATOM   3855  O   ALA B 110     -11.353 -42.785  37.294  1.00 36.42           O  
ATOM   3856  CB  ALA B 110      -9.649 -43.555  34.623  1.00 31.49           C  
ATOM   3857  N   ALA B 111     -10.692 -40.946  36.211  1.00 31.16           N  
ATOM   3858  CA  ALA B 111     -10.706 -40.125  37.427  1.00 33.88           C  
ATOM   3859  C   ALA B 111     -12.120 -39.968  37.996  1.00 35.10           C  
ATOM   3860  O   ALA B 111     -12.339 -40.167  39.193  1.00 36.12           O  
ATOM   3861  CB  ALA B 111     -10.097 -38.756  37.162  1.00 32.15           C  
ATOM   3862  N   ALA B 112     -13.066 -39.603  37.129  1.00 34.11           N  
ATOM   3863  CA  ALA B 112     -14.468 -39.441  37.515  1.00 32.21           C  
ATOM   3864  C   ALA B 112     -15.019 -40.741  38.071  1.00 32.10           C  
ATOM   3865  O   ALA B 112     -15.670 -40.732  39.124  1.00 31.76           O  
ATOM   3866  CB  ALA B 112     -15.313 -38.965  36.340  1.00 27.90           C  
ATOM   3867  N   THR B 113     -14.751 -41.836  37.354  1.00 32.55           N  
ATOM   3868  CA  THR B 113     -15.198 -43.180  37.711  1.00 33.83           C  
ATOM   3869  C   THR B 113     -14.626 -43.582  39.073  1.00 37.07           C  
ATOM   3870  O   THR B 113     -15.375 -43.992  39.957  1.00 39.72           O  
ATOM   3871  CB  THR B 113     -14.803 -44.224  36.628  1.00 33.60           C  
ATOM   3872  CG2 THR B 113     -15.349 -45.602  36.946  1.00 31.90           C  
ATOM   3873  OG1 THR B 113     -15.334 -43.828  35.359  1.00 33.42           O  
ATOM   3874  N   SER B 114     -13.321 -43.413  39.270  1.00 35.63           N  
ATOM   3875  CA  SER B 114     -12.713 -43.935  40.485  1.00 38.61           C  
ATOM   3876  C   SER B 114     -12.998 -43.065  41.728  1.00 39.07           C  
ATOM   3877  O   SER B 114     -13.327 -43.582  42.798  1.00 41.44           O  
ATOM   3878  CB  SER B 114     -11.222 -44.257  40.270  1.00 38.78           C  
ATOM   3879  OG  SER B 114     -10.376 -43.337  40.907  1.00 46.34           O  
ATOM   3880  N   VAL B 115     -12.930 -41.747  41.567  1.00 37.54           N  
ATOM   3881  CA  VAL B 115     -13.285 -40.820  42.639  1.00 35.14           C  
ATOM   3882  C   VAL B 115     -14.696 -41.016  43.185  1.00 35.32           C  
ATOM   3883  O   VAL B 115     -14.885 -41.000  44.392  1.00 36.92           O  
ATOM   3884  CB  VAL B 115     -13.099 -39.347  42.220  1.00 33.90           C  
ATOM   3885  CG1 VAL B 115     -13.883 -38.430  43.146  1.00 30.40           C  
ATOM   3886  CG2 VAL B 115     -11.615 -38.981  42.211  1.00 32.41           C  
ATOM   3887  N   LEU B 116     -15.687 -41.213  42.326  1.00 34.79           N  
ATOM   3888  CA  LEU B 116     -17.045 -41.387  42.838  1.00 36.25           C  
ATOM   3889  C   LEU B 116     -17.255 -42.737  43.535  1.00 38.16           C  
ATOM   3890  O   LEU B 116     -17.930 -42.811  44.557  1.00 38.97           O  
ATOM   3891  CB  LEU B 116     -18.108 -41.184  41.752  1.00 33.08           C  
ATOM   3892  CG  LEU B 116     -18.208 -39.848  41.012  1.00 34.84           C  
ATOM   3893  CD1 LEU B 116     -19.526 -39.845  40.245  1.00 34.82           C  
ATOM   3894  CD2 LEU B 116     -18.074 -38.613  41.901  1.00 33.41           C  
ATOM   3895  N   LYS B 117     -16.671 -43.789  42.967  1.00 41.57           N  
ATOM   3896  CA  LYS B 117     -16.764 -45.148  43.498  1.00 43.59           C  
ATOM   3897  C   LYS B 117     -16.069 -45.209  44.848  1.00 42.29           C  
ATOM   3898  O   LYS B 117     -16.611 -45.739  45.811  1.00 46.14           O  
ATOM   3899  CB  LYS B 117     -16.145 -46.137  42.489  1.00 47.65           C  
ATOM   3900  CG  LYS B 117     -15.957 -47.569  42.974  1.00 53.96           C  
ATOM   3901  CD  LYS B 117     -15.746 -48.533  41.806  1.00 59.14           C  
ATOM   3902  CE  LYS B 117     -15.807 -49.995  42.260  1.00 62.72           C  
ATOM   3903  NZ  LYS B 117     -16.052 -50.969  41.148  1.00 59.14           N1+
ATOM   3904  N   THR B 118     -14.899 -44.588  44.919  1.00 45.05           N  
ATOM   3905  CA  THR B 118     -14.014 -44.684  46.068  1.00 46.83           C  
ATOM   3906  C   THR B 118     -14.312 -43.696  47.207  1.00 46.70           C  
ATOM   3907  O   THR B 118     -14.338 -44.089  48.372  1.00 49.50           O  
ATOM   3908  CB  THR B 118     -12.544 -44.596  45.587  1.00 49.20           C  
ATOM   3909  CG2 THR B 118     -11.565 -44.524  46.739  1.00 53.15           C  
ATOM   3910  OG1 THR B 118     -12.257 -45.772  44.822  1.00 53.18           O  
ATOM   3911  N   ARG B 119     -14.545 -42.428  46.883  1.00 39.42           N  
ATOM   3912  CA  ARG B 119     -14.679 -41.407  47.921  1.00 39.06           C  
ATOM   3913  C   ARG B 119     -16.124 -40.913  48.149  1.00 37.38           C  
ATOM   3914  O   ARG B 119     -16.380 -40.146  49.075  1.00 39.17           O  
ATOM   3915  CB  ARG B 119     -13.720 -40.241  47.638  1.00 38.21           C  
ATOM   3916  CG  ARG B 119     -12.262 -40.679  47.576  1.00 38.51           C  
ATOM   3917  CD  ARG B 119     -11.340 -39.550  47.154  1.00 40.90           C  
ATOM   3918  NE  ARG B 119     -11.317 -38.444  48.119  1.00 44.94           N  
ATOM   3919  CZ  ARG B 119     -10.485 -37.401  48.068  1.00 42.87           C  
ATOM   3920  NH1 ARG B 119     -10.548 -36.452  48.994  1.00 44.83           N1+
ATOM   3921  NH2 ARG B 119      -9.596 -37.293  47.091  1.00 42.94           N  
ATOM   3922  N   PHE B 120     -17.055 -41.362  47.307  1.00 34.58           N  
ATOM   3923  CA  PHE B 120     -18.419 -40.862  47.346  1.00 35.18           C  
ATOM   3924  C   PHE B 120     -19.470 -41.951  47.163  1.00 36.15           C  
ATOM   3925  O   PHE B 120     -20.574 -41.663  46.685  1.00 35.40           O  
ATOM   3926  CB  PHE B 120     -18.592 -39.770  46.277  1.00 32.35           C  
ATOM   3927  CG  PHE B 120     -17.754 -38.566  46.538  1.00 31.99           C  
ATOM   3928  CD1 PHE B 120     -18.136 -37.631  47.514  1.00 32.51           C  
ATOM   3929  CD2 PHE B 120     -16.571 -38.372  45.866  1.00 31.18           C  
ATOM   3930  CE1 PHE B 120     -17.340 -36.524  47.795  1.00 30.32           C  
ATOM   3931  CE2 PHE B 120     -15.785 -37.251  46.130  1.00 32.73           C  
ATOM   3932  CZ  PHE B 120     -16.156 -36.343  47.112  1.00 30.00           C  
ATOM   3933  N   SER B 121     -19.141 -43.190  47.539  1.00 35.55           N  
ATOM   3934  CA  SER B 121     -20.063 -44.299  47.297  1.00 39.76           C  
ATOM   3935  C   SER B 121     -21.269 -44.194  48.198  1.00 37.75           C  
ATOM   3936  O   SER B 121     -22.314 -44.757  47.903  1.00 42.95           O  
ATOM   3937  CB  SER B 121     -19.390 -45.658  47.459  1.00 39.92           C  
ATOM   3938  OG  SER B 121     -19.112 -45.905  48.806  1.00 42.81           O  
ATOM   3939  N   TYR B 122     -21.126 -43.450  49.284  1.00 36.92           N  
ATOM   3940  CA  TYR B 122     -22.263 -43.157  50.152  1.00 38.75           C  
ATOM   3941  C   TYR B 122     -23.354 -42.346  49.467  1.00 40.33           C  
ATOM   3942  O   TYR B 122     -24.510 -42.392  49.904  1.00 40.76           O  
ATOM   3943  CB  TYR B 122     -21.803 -42.416  51.399  1.00 37.75           C  
ATOM   3944  CG  TYR B 122     -21.137 -41.080  51.148  1.00 36.76           C  
ATOM   3945  CD1 TYR B 122     -21.892 -39.903  51.007  1.00 36.16           C  
ATOM   3946  CD2 TYR B 122     -19.759 -40.985  51.076  1.00 35.95           C  
ATOM   3947  CE1 TYR B 122     -21.284 -38.682  50.802  1.00 33.09           C  
ATOM   3948  CE2 TYR B 122     -19.138 -39.766  50.860  1.00 36.95           C  
ATOM   3949  CZ  TYR B 122     -19.908 -38.621  50.731  1.00 35.78           C  
ATOM   3950  OH  TYR B 122     -19.273 -37.423  50.533  1.00 34.68           O  
ATOM   3951  N   ALA B 123     -22.976 -41.591  48.420  1.00 41.06           N  
ATOM   3952  CA  ALA B 123     -23.921 -40.764  47.625  1.00 39.57           C  
ATOM   3953  C   ALA B 123     -24.269 -41.360  46.272  1.00 37.54           C  
ATOM   3954  O   ALA B 123     -25.344 -41.106  45.756  1.00 36.89           O  
ATOM   3955  CB  ALA B 123     -23.370 -39.361  47.423  1.00 39.88           C  
ATOM   3956  N   PHE B 124     -23.345 -42.130  45.699  1.00 38.94           N  
ATOM   3957  CA  PHE B 124     -23.468 -42.655  44.337  1.00 38.63           C  
ATOM   3958  C   PHE B 124     -23.287 -44.172  44.337  1.00 42.58           C  
ATOM   3959  O   PHE B 124     -22.164 -44.668  44.220  1.00 45.30           O  
ATOM   3960  CB  PHE B 124     -22.448 -41.993  43.396  1.00 35.93           C  
ATOM   3961  CG  PHE B 124     -22.616 -40.496  43.274  1.00 36.51           C  
ATOM   3962  CD1 PHE B 124     -23.767 -39.945  42.692  1.00 34.58           C  
ATOM   3963  CD2 PHE B 124     -21.633 -39.630  43.762  1.00 35.66           C  
ATOM   3964  CE1 PHE B 124     -23.920 -38.561  42.597  1.00 36.09           C  
ATOM   3965  CE2 PHE B 124     -21.777 -38.245  43.661  1.00 36.03           C  
ATOM   3966  CZ  PHE B 124     -22.926 -37.709  43.077  1.00 34.97           C  
ATOM   3967  N   PRO B 125     -24.398 -44.920  44.464  1.00 44.75           N  
ATOM   3968  CA  PRO B 125     -24.280 -46.373  44.494  1.00 49.17           C  
ATOM   3969  C   PRO B 125     -23.829 -46.935  43.128  1.00 50.98           C  
ATOM   3970  O   PRO B 125     -23.106 -47.934  43.076  1.00 51.76           O  
ATOM   3971  CB  PRO B 125     -25.701 -46.832  44.865  1.00 50.05           C  
ATOM   3972  CG  PRO B 125     -26.599 -45.728  44.408  1.00 47.25           C  
ATOM   3973  CD  PRO B 125     -25.800 -44.463  44.553  1.00 46.21           C  
ATOM   3974  N   LYS B 126     -24.238 -46.267  42.052  1.00 49.52           N  
ATOM   3975  CA  LYS B 126     -23.932 -46.679  40.681  1.00 50.79           C  
ATOM   3976  C   LYS B 126     -22.692 -45.976  40.133  1.00 49.73           C  
ATOM   3977  O   LYS B 126     -22.375 -44.833  40.507  1.00 50.90           O  
ATOM   3978  CB  LYS B 126     -25.108 -46.345  39.762  1.00 55.15           C  
ATOM   3979  CG  LYS B 126     -26.398 -47.091  40.053  1.00 59.05           C  
ATOM   3980  CD  LYS B 126     -27.491 -46.585  39.123  1.00 60.37           C  
ATOM   3981  CE  LYS B 126     -28.362 -47.729  38.631  1.00 64.11           C  
ATOM   3982  NZ  LYS B 126     -29.087 -47.340  37.388  1.00 70.29           N1+
ATOM   3983  N   GLU B 127     -22.018 -46.657  39.216  1.00 49.23           N  
ATOM   3984  CA  GLU B 127     -20.799 -46.147  38.593  1.00 49.04           C  
ATOM   3985  C   GLU B 127     -21.044 -44.885  37.750  1.00 42.71           C  
ATOM   3986  O   GLU B 127     -22.122 -44.699  37.227  1.00 42.66           O  
ATOM   3987  CB  GLU B 127     -20.155 -47.236  37.737  1.00 54.74           C  
ATOM   3988  CG  GLU B 127     -19.622 -48.403  38.552  1.00 67.94           C  
ATOM   3989  CD  GLU B 127     -18.213 -48.805  38.147  1.00 77.65           C  
ATOM   3990  OE1 GLU B 127     -17.927 -48.855  36.920  1.00 77.76           O  
ATOM   3991  OE2 GLU B 127     -17.394 -49.063  39.065  1.00 75.32           O1-
ATOM   3992  N   PHE B 128     -20.040 -44.020  37.649  1.00 37.44           N  
ATOM   3993  CA  PHE B 128     -20.075 -42.896  36.713  1.00 36.64           C  
ATOM   3994  C   PHE B 128     -20.539 -43.358  35.332  1.00 35.19           C  
ATOM   3995  O   PHE B 128     -19.876 -44.184  34.712  1.00 35.31           O  
ATOM   3996  CB  PHE B 128     -18.682 -42.275  36.589  1.00 33.44           C  
ATOM   3997  CG  PHE B 128     -18.660 -40.981  35.835  1.00 32.63           C  
ATOM   3998  CD1 PHE B 128     -19.224 -39.839  36.383  1.00 30.17           C  
ATOM   3999  CD2 PHE B 128     -18.052 -40.897  34.581  1.00 32.82           C  
ATOM   4000  CE1 PHE B 128     -19.188 -38.630  35.695  1.00 31.95           C  
ATOM   4001  CE2 PHE B 128     -18.016 -39.695  33.888  1.00 31.42           C  
ATOM   4002  CZ  PHE B 128     -18.587 -38.560  34.450  1.00 32.05           C  
ATOM   4003  N   PRO B 129     -21.678 -42.827  34.853  1.00 34.87           N  
ATOM   4004  CA  PRO B 129     -22.272 -43.375  33.638  1.00 36.06           C  
ATOM   4005  C   PRO B 129     -21.906 -42.619  32.350  1.00 38.64           C  
ATOM   4006  O   PRO B 129     -22.303 -43.031  31.271  1.00 42.84           O  
ATOM   4007  CB  PRO B 129     -23.764 -43.225  33.915  1.00 35.13           C  
ATOM   4008  CG  PRO B 129     -23.842 -41.941  34.690  1.00 35.94           C  
ATOM   4009  CD  PRO B 129     -22.561 -41.827  35.489  1.00 33.64           C  
ATOM   4010  N   TYR B 130     -21.168 -41.519  32.450  1.00 35.47           N  
ATOM   4011  CA  TYR B 130     -20.891 -40.736  31.267  1.00 33.19           C  
ATOM   4012  C   TYR B 130     -19.549 -41.075  30.651  1.00 35.25           C  
ATOM   4013  O   TYR B 130     -18.657 -41.562  31.326  1.00 34.38           O  
ATOM   4014  CB  TYR B 130     -20.946 -39.257  31.601  1.00 30.98           C  
ATOM   4015  CG  TYR B 130     -22.288 -38.803  32.101  1.00 31.31           C  
ATOM   4016  CD1 TYR B 130     -23.401 -38.825  31.267  1.00 28.63           C  
ATOM   4017  CD2 TYR B 130     -22.449 -38.347  33.431  1.00 31.58           C  
ATOM   4018  CE1 TYR B 130     -24.623 -38.398  31.721  1.00 31.89           C  
ATOM   4019  CE2 TYR B 130     -23.678 -37.919  33.892  1.00 29.35           C  
ATOM   4020  CZ  TYR B 130     -24.756 -37.936  33.034  1.00 30.74           C  
ATOM   4021  OH  TYR B 130     -25.984 -37.498  33.471  1.00 32.42           O  
ATOM   4022  N   ARG B 131     -19.415 -40.777  29.366  1.00 37.63           N  
ATOM   4023  CA  ARG B 131     -18.176 -40.990  28.638  1.00 39.36           C  
ATOM   4024  C   ARG B 131     -17.660 -39.666  28.045  1.00 37.22           C  
ATOM   4025  O   ARG B 131     -18.305 -38.618  28.163  1.00 36.17           O  
ATOM   4026  CB  ARG B 131     -18.406 -42.048  27.554  1.00 43.46           C  
ATOM   4027  CG  ARG B 131     -18.585 -43.445  28.137  1.00 49.10           C  
ATOM   4028  CD  ARG B 131     -19.213 -44.424  27.144  1.00 56.51           C  
ATOM   4029  NE  ARG B 131     -20.666 -44.571  27.324  1.00 64.50           N  
ATOM   4030  CZ  ARG B 131     -21.593 -44.099  26.484  1.00 66.94           C  
ATOM   4031  NH1 ARG B 131     -21.244 -43.443  25.366  1.00 60.83           N1+
ATOM   4032  NH2 ARG B 131     -22.879 -44.289  26.760  1.00 64.59           N  
ATOM   4033  N   MET B 132     -16.510 -39.722  27.388  1.00 36.68           N  
ATOM   4034  CA  MET B 132     -15.879 -38.527  26.884  1.00 34.62           C  
ATOM   4035  C   MET B 132     -16.726 -37.726  25.897  1.00 35.69           C  
ATOM   4036  O   MET B 132     -16.671 -36.483  25.873  1.00 38.33           O  
ATOM   4037  CB  MET B 132     -14.520 -38.863  26.291  1.00 36.26           C  
ATOM   4038  CG  MET B 132     -13.605 -37.650  26.233  1.00 36.81           C  
ATOM   4039  SD  MET B 132     -13.210 -37.085  27.902  1.00 36.92           S  
ATOM   4040  CE  MET B 132     -12.623 -35.454  27.486  1.00 31.44           C  
ATOM   4041  N   ASN B 133     -17.534 -38.408  25.098  1.00 34.93           N  
ATOM   4042  CA  ASN B 133     -18.405 -37.682  24.180  1.00 36.43           C  
ATOM   4043  C   ASN B 133     -19.388 -36.792  24.952  1.00 34.71           C  
ATOM   4044  O   ASN B 133     -19.756 -35.718  24.479  1.00 33.96           O  
ATOM   4045  CB  ASN B 133     -19.103 -38.627  23.182  1.00 41.33           C  
ATOM   4046  CG  ASN B 133     -20.051 -39.622  23.870  1.00 46.93           C  
ATOM   4047  ND2 ASN B 133     -21.307 -39.638  23.442  1.00 43.63           N  
ATOM   4048  OD1 ASN B 133     -19.655 -40.355  24.779  1.00 50.15           O  
ATOM   4049  N   HIS B 134     -19.770 -37.206  26.164  1.00 34.21           N  
ATOM   4050  CA  HIS B 134     -20.632 -36.356  27.010  1.00 32.06           C  
ATOM   4051  C   HIS B 134     -19.900 -35.164  27.569  1.00 30.60           C  
ATOM   4052  O   HIS B 134     -20.424 -34.026  27.565  1.00 29.82           O  
ATOM   4053  CB  HIS B 134     -21.258 -37.168  28.134  1.00 33.36           C  
ATOM   4054  CG  HIS B 134     -22.035 -38.354  27.650  1.00 33.97           C  
ATOM   4055  CD2 HIS B 134     -23.163 -38.433  26.841  1.00 34.67           C  
ATOM   4056  ND1 HIS B 134     -21.678 -39.617  27.941  1.00 37.07           N  
ATOM   4057  CE1 HIS B 134     -22.548 -40.464  27.362  1.00 37.87           C  
ATOM   4058  NE2 HIS B 134     -23.462 -39.730  26.699  1.00 37.35           N  
ATOM   4059  N   ILE B 135     -18.680 -35.397  28.058  1.00 27.61           N  
ATOM   4060  CA  ILE B 135     -17.836 -34.294  28.564  1.00 27.12           C  
ATOM   4061  C   ILE B 135     -17.664 -33.194  27.510  1.00 29.41           C  
ATOM   4062  O   ILE B 135     -17.832 -32.002  27.806  1.00 30.06           O  
ATOM   4063  CB  ILE B 135     -16.452 -34.804  28.985  1.00 26.65           C  
ATOM   4064  CG1 ILE B 135     -16.573 -35.785  30.162  1.00 26.66           C  
ATOM   4065  CG2 ILE B 135     -15.515 -33.642  29.294  1.00 25.44           C  
ATOM   4066  CD1 ILE B 135     -16.905 -35.094  31.469  1.00 27.51           C  
ATOM   4067  N   LEU B 136     -17.351 -33.606  26.279  1.00 31.81           N  
ATOM   4068  CA  LEU B 136     -17.097 -32.686  25.171  1.00 33.12           C  
ATOM   4069  C   LEU B 136     -18.326 -31.837  24.837  1.00 32.21           C  
ATOM   4070  O   LEU B 136     -18.236 -30.616  24.750  1.00 34.15           O  
ATOM   4071  CB  LEU B 136     -16.572 -33.461  23.938  1.00 34.22           C  
ATOM   4072  CG  LEU B 136     -15.183 -34.109  24.094  1.00 36.40           C  
ATOM   4073  CD1 LEU B 136     -14.819 -35.094  22.958  1.00 35.39           C  
ATOM   4074  CD2 LEU B 136     -14.121 -33.023  24.224  1.00 33.17           C  
ATOM   4075  N   GLU B 137     -19.475 -32.476  24.678  1.00 32.54           N  
ATOM   4076  CA  GLU B 137     -20.726 -31.750  24.482  1.00 33.95           C  
ATOM   4077  C   GLU B 137     -21.055 -30.832  25.672  1.00 31.09           C  
ATOM   4078  O   GLU B 137     -21.423 -29.691  25.475  1.00 31.30           O  
ATOM   4079  CB  GLU B 137     -21.884 -32.732  24.225  1.00 45.32           C  
ATOM   4080  CG  GLU B 137     -23.114 -32.047  23.606  1.00 58.54           C  
ATOM   4081  CD  GLU B 137     -24.303 -32.973  23.320  1.00 65.02           C  
ATOM   4082  OE1 GLU B 137     -25.359 -32.436  22.897  1.00 65.80           O  
ATOM   4083  OE2 GLU B 137     -24.190 -34.214  23.511  1.00 64.73           O1-
ATOM   4084  N   CYS B 138     -20.908 -31.325  26.902  1.00 27.62           N  
ATOM   4085  CA  CYS B 138     -21.131 -30.494  28.076  1.00 27.72           C  
ATOM   4086  C   CYS B 138     -20.177 -29.295  28.128  1.00 27.76           C  
ATOM   4087  O   CYS B 138     -20.564 -28.203  28.535  1.00 31.63           O  
ATOM   4088  CB  CYS B 138     -21.061 -31.325  29.367  1.00 27.78           C  
ATOM   4089  SG  CYS B 138     -21.568 -30.405  30.856  1.00 27.74           S  
ATOM   4090  N   GLU B 139     -18.955 -29.476  27.667  1.00 26.06           N  
ATOM   4091  CA  GLU B 139     -17.972 -28.403  27.675  1.00 27.33           C  
ATOM   4092  C   GLU B 139     -18.355 -27.248  26.737  1.00 27.13           C  
ATOM   4093  O   GLU B 139     -18.188 -26.061  27.076  1.00 26.55           O  
ATOM   4094  CB  GLU B 139     -16.593 -28.977  27.297  1.00 27.49           C  
ATOM   4095  CG  GLU B 139     -15.474 -27.947  27.197  1.00 30.34           C  
ATOM   4096  CD  GLU B 139     -14.249 -28.473  26.474  1.00 33.55           C  
ATOM   4097  OE1 GLU B 139     -14.384 -29.270  25.518  1.00 38.29           O  
ATOM   4098  OE2 GLU B 139     -13.135 -28.079  26.852  1.00 36.96           O1-
ATOM   4099  N   PHE B 140     -18.837 -27.598  25.552  1.00 27.05           N  
ATOM   4100  CA  PHE B 140     -19.392 -26.615  24.629  1.00 30.28           C  
ATOM   4101  C   PHE B 140     -20.509 -25.785  25.251  1.00 30.42           C  
ATOM   4102  O   PHE B 140     -20.510 -24.562  25.102  1.00 32.07           O  
ATOM   4103  CB  PHE B 140     -19.889 -27.304  23.351  1.00 32.31           C  
ATOM   4104  CG  PHE B 140     -19.072 -27.000  22.134  1.00 32.19           C  
ATOM   4105  CD1 PHE B 140     -19.705 -26.705  20.921  1.00 34.78           C  
ATOM   4106  CD2 PHE B 140     -17.671 -27.003  22.184  1.00 35.02           C  
ATOM   4107  CE1 PHE B 140     -18.955 -26.420  19.774  1.00 37.37           C  
ATOM   4108  CE2 PHE B 140     -16.903 -26.736  21.041  1.00 34.33           C  
ATOM   4109  CZ  PHE B 140     -17.551 -26.437  19.843  1.00 39.47           C  
ATOM   4110  N   TYR B 141     -21.437 -26.436  25.965  1.00 29.44           N  
ATOM   4111  CA  TYR B 141     -22.557 -25.722  26.618  1.00 29.44           C  
ATOM   4112  C   TYR B 141     -22.093 -24.864  27.771  1.00 28.93           C  
ATOM   4113  O   TYR B 141     -22.566 -23.745  27.959  1.00 26.72           O  
ATOM   4114  CB  TYR B 141     -23.591 -26.706  27.164  1.00 30.69           C  
ATOM   4115  CG  TYR B 141     -24.454 -27.405  26.140  1.00 33.29           C  
ATOM   4116  CD1 TYR B 141     -25.379 -26.695  25.362  1.00 37.25           C  
ATOM   4117  CD2 TYR B 141     -24.395 -28.784  25.988  1.00 36.49           C  
ATOM   4118  CE1 TYR B 141     -26.211 -27.343  24.447  1.00 40.88           C  
ATOM   4119  CE2 TYR B 141     -25.220 -29.449  25.085  1.00 40.43           C  
ATOM   4120  CZ  TYR B 141     -26.127 -28.724  24.308  1.00 43.31           C  
ATOM   4121  OH  TYR B 141     -26.940 -29.391  23.404  1.00 46.47           O  
ATOM   4122  N   LEU B 142     -21.162 -25.407  28.557  1.00 29.66           N  
ATOM   4123  CA  LEU B 142     -20.553 -24.663  29.662  1.00 29.72           C  
ATOM   4124  C   LEU B 142     -19.858 -23.387  29.165  1.00 29.17           C  
ATOM   4125  O   LEU B 142     -20.024 -22.313  29.754  1.00 28.12           O  
ATOM   4126  CB  LEU B 142     -19.575 -25.554  30.430  1.00 27.21           C  
ATOM   4127  CG  LEU B 142     -18.774 -24.798  31.493  1.00 28.76           C  
ATOM   4128  CD1 LEU B 142     -19.722 -24.260  32.584  1.00 26.96           C  
ATOM   4129  CD2 LEU B 142     -17.660 -25.658  32.093  1.00 27.53           C  
ATOM   4130  N   LEU B 143     -19.083 -23.498  28.081  1.00 30.87           N  
ATOM   4131  CA  LEU B 143     -18.389 -22.315  27.542  1.00 30.61           C  
ATOM   4132  C   LEU B 143     -19.404 -21.260  27.097  1.00 29.10           C  
ATOM   4133  O   LEU B 143     -19.297 -20.085  27.443  1.00 29.26           O  
ATOM   4134  CB  LEU B 143     -17.480 -22.693  26.359  1.00 31.66           C  
ATOM   4135  CG  LEU B 143     -16.088 -22.083  26.077  1.00 32.48           C  
ATOM   4136  CD1 LEU B 143     -15.908 -21.912  24.579  1.00 30.86           C  
ATOM   4137  CD2 LEU B 143     -15.768 -20.778  26.781  1.00 31.06           C  
ATOM   4138  N   GLU B 144     -20.396 -21.660  26.313  1.00 32.25           N  
ATOM   4139  CA  GLU B 144     -21.337 -20.642  25.818  1.00 32.71           C  
ATOM   4140  C   GLU B 144     -22.175 -20.083  26.928  1.00 29.99           C  
ATOM   4141  O   GLU B 144     -22.422 -18.866  26.972  1.00 30.13           O  
ATOM   4142  CB  GLU B 144     -22.213 -21.115  24.655  1.00 35.38           C  
ATOM   4143  CG  GLU B 144     -22.995 -22.377  24.896  1.00 42.35           C  
ATOM   4144  CD  GLU B 144     -23.611 -22.941  23.624  1.00 48.31           C  
ATOM   4145  OE1 GLU B 144     -23.319 -22.446  22.503  1.00 53.99           O  
ATOM   4146  OE2 GLU B 144     -24.400 -23.899  23.746  1.00 51.79           O1-
ATOM   4147  N   LEU B 145     -22.579 -20.953  27.852  1.00 28.57           N  
ATOM   4148  CA  LEU B 145     -23.471 -20.524  28.927  1.00 28.68           C  
ATOM   4149  C   LEU B 145     -22.786 -19.613  29.981  1.00 28.63           C  
ATOM   4150  O   LEU B 145     -23.464 -18.953  30.746  1.00 30.96           O  
ATOM   4151  CB  LEU B 145     -24.224 -21.727  29.525  1.00 29.91           C  
ATOM   4152  CG  LEU B 145     -25.194 -22.316  28.457  1.00 31.33           C  
ATOM   4153  CD1 LEU B 145     -25.803 -23.643  28.861  1.00 29.35           C  
ATOM   4154  CD2 LEU B 145     -26.279 -21.321  28.060  1.00 30.76           C  
ATOM   4155  N   MET B 146     -21.455 -19.549  29.984  1.00 26.88           N  
ATOM   4156  CA  MET B 146     -20.739 -18.555  30.803  1.00 26.13           C  
ATOM   4157  C   MET B 146     -20.338 -17.362  29.967  1.00 26.31           C  
ATOM   4158  O   MET B 146     -19.532 -16.528  30.408  1.00 25.43           O  
ATOM   4159  CB  MET B 146     -19.499 -19.146  31.474  1.00 26.71           C  
ATOM   4160  CG  MET B 146     -19.796 -20.288  32.449  1.00 29.96           C  
ATOM   4161  SD  MET B 146     -18.338 -20.905  33.348  1.00 31.01           S  
ATOM   4162  CE  MET B 146     -17.166 -21.202  31.995  1.00 28.50           C  
ATOM   4163  N   ASP B 147     -20.915 -17.263  28.766  1.00 27.53           N  
ATOM   4164  CA  ASP B 147     -20.624 -16.154  27.861  1.00 25.99           C  
ATOM   4165  C   ASP B 147     -19.095 -16.080  27.611  1.00 25.21           C  
ATOM   4166  O   ASP B 147     -18.509 -15.009  27.501  1.00 24.78           O  
ATOM   4167  CB  ASP B 147     -21.172 -14.854  28.451  1.00 27.49           C  
ATOM   4168  CG  ASP B 147     -21.203 -13.721  27.432  1.00 31.12           C  
ATOM   4169  OD1 ASP B 147     -21.373 -13.998  26.206  1.00 29.50           O  
ATOM   4170  OD2 ASP B 147     -21.043 -12.561  27.871  1.00 30.91           O1-
ATOM   4171  N   CYS B 148     -18.456 -17.245  27.549  1.00 26.25           N  
ATOM   4172  CA  CYS B 148     -17.030 -17.345  27.217  1.00 27.57           C  
ATOM   4173  C   CYS B 148     -16.081 -16.647  28.207  1.00 28.58           C  
ATOM   4174  O   CYS B 148     -14.926 -16.362  27.862  1.00 27.90           O  
ATOM   4175  CB  CYS B 148     -16.779 -16.856  25.780  1.00 26.29           C  
ATOM   4176  SG  CYS B 148     -17.588 -17.919  24.546  1.00 29.41           S  
ATOM   4177  N   CYS B 149     -16.558 -16.400  29.429  1.00 26.76           N  
ATOM   4178  CA  CYS B 149     -15.713 -15.833  30.487  1.00 28.67           C  
ATOM   4179  C   CYS B 149     -14.896 -16.960  31.103  1.00 29.04           C  
ATOM   4180  O   CYS B 149     -15.464 -17.929  31.605  1.00 31.62           O  
ATOM   4181  CB  CYS B 149     -16.571 -15.153  31.541  1.00 26.48           C  
ATOM   4182  SG  CYS B 149     -17.529 -13.820  30.804  1.00 28.44           S  
ATOM   4183  N   LEU B 150     -13.570 -16.865  31.026  1.00 25.49           N  
ATOM   4184  CA  LEU B 150     -12.734 -18.012  31.393  1.00 24.99           C  
ATOM   4185  C   LEU B 150     -11.683 -17.687  32.426  1.00 25.15           C  
ATOM   4186  O   LEU B 150     -11.313 -18.555  33.223  1.00 26.72           O  
ATOM   4187  CB  LEU B 150     -12.060 -18.604  30.157  1.00 24.72           C  
ATOM   4188  CG  LEU B 150     -13.007 -19.300  29.194  1.00 24.12           C  
ATOM   4189  CD1 LEU B 150     -12.241 -19.643  27.932  1.00 21.77           C  
ATOM   4190  CD2 LEU B 150     -13.548 -20.555  29.891  1.00 23.09           C  
ATOM   4191  N   ILE B 151     -11.200 -16.447  32.399  1.00 23.36           N  
ATOM   4192  CA  ILE B 151     -10.248 -15.981  33.386  1.00 23.91           C  
ATOM   4193  C   ILE B 151     -10.889 -15.516  34.703  1.00 23.22           C  
ATOM   4194  O   ILE B 151     -11.689 -14.562  34.764  1.00 22.37           O  
ATOM   4195  CB  ILE B 151      -9.277 -14.947  32.782  1.00 24.56           C  
ATOM   4196  CG1 ILE B 151      -8.321 -15.701  31.838  1.00 25.68           C  
ATOM   4197  CG2 ILE B 151      -8.482 -14.230  33.877  1.00 23.60           C  
ATOM   4198  CD1 ILE B 151      -7.859 -14.853  30.701  1.00 29.45           C  
ATOM   4199  N   VAL B 152     -10.509 -16.225  35.749  1.00 22.83           N  
ATOM   4200  CA  VAL B 152     -11.058 -16.039  37.066  1.00 24.20           C  
ATOM   4201  C   VAL B 152      -9.963 -15.554  38.026  1.00 24.12           C  
ATOM   4202  O   VAL B 152      -8.882 -16.145  38.074  1.00 23.48           O  
ATOM   4203  CB  VAL B 152     -11.620 -17.386  37.576  1.00 24.46           C  
ATOM   4204  CG1 VAL B 152     -12.098 -17.260  39.017  1.00 23.86           C  
ATOM   4205  CG2 VAL B 152     -12.693 -17.927  36.614  1.00 22.87           C  
ATOM   4206  N   TYR B 153     -10.246 -14.512  38.804  1.00 22.43           N  
ATOM   4207  CA  TYR B 153      -9.331 -14.108  39.855  1.00 24.50           C  
ATOM   4208  C   TYR B 153      -9.678 -14.786  41.187  1.00 24.98           C  
ATOM   4209  O   TYR B 153     -10.835 -14.947  41.497  1.00 28.43           O  
ATOM   4210  CB  TYR B 153      -9.374 -12.616  40.032  1.00 25.72           C  
ATOM   4211  CG  TYR B 153      -8.913 -11.818  38.849  1.00 25.59           C  
ATOM   4212  CD1 TYR B 153      -7.767 -11.000  38.937  1.00 25.97           C  
ATOM   4213  CD2 TYR B 153      -9.650 -11.815  37.661  1.00 24.44           C  
ATOM   4214  CE1 TYR B 153      -7.378 -10.215  37.861  1.00 27.12           C  
ATOM   4215  CE2 TYR B 153      -9.260 -11.052  36.572  1.00 24.87           C  
ATOM   4216  CZ  TYR B 153      -8.131 -10.242  36.671  1.00 26.84           C  
ATOM   4217  OH  TYR B 153      -7.735  -9.476  35.565  1.00 28.26           O  
ATOM   4218  N   HIS B 154      -8.675 -15.233  41.933  1.00 24.25           N  
ATOM   4219  CA  HIS B 154      -8.880 -15.951  43.189  1.00 24.04           C  
ATOM   4220  C   HIS B 154      -8.184 -15.217  44.308  1.00 25.36           C  
ATOM   4221  O   HIS B 154      -7.391 -14.307  44.059  1.00 24.94           O  
ATOM   4222  CB  HIS B 154      -8.340 -17.371  43.105  1.00 23.69           C  
ATOM   4223  CG  HIS B 154      -8.970 -18.208  42.026  1.00 23.63           C  
ATOM   4224  CD2 HIS B 154      -8.450 -18.710  40.837  1.00 23.68           C  
ATOM   4225  ND1 HIS B 154     -10.234 -18.645  42.100  1.00 24.18           N  
ATOM   4226  CE1 HIS B 154     -10.522 -19.374  40.998  1.00 23.63           C  
ATOM   4227  NE2 HIS B 154      -9.429 -19.415  40.233  1.00 23.32           N  
ATOM   4228  N   PRO B 155      -8.474 -15.590  45.574  1.00 25.51           N  
ATOM   4229  CA  PRO B 155      -7.940 -14.764  46.647  1.00 23.77           C  
ATOM   4230  C   PRO B 155      -6.505 -15.101  47.031  1.00 25.76           C  
ATOM   4231  O   PRO B 155      -5.916 -14.385  47.838  1.00 26.54           O  
ATOM   4232  CB  PRO B 155      -8.892 -15.056  47.823  1.00 24.45           C  
ATOM   4233  CG  PRO B 155     -10.121 -15.671  47.194  1.00 22.78           C  
ATOM   4234  CD  PRO B 155      -9.568 -16.462  46.047  1.00 23.49           C  
ATOM   4235  N   TYR B 156      -5.948 -16.169  46.467  1.00 25.38           N  
ATOM   4236  CA  TYR B 156      -4.607 -16.633  46.834  1.00 28.29           C  
ATOM   4237  C   TYR B 156      -3.486 -15.617  46.584  1.00 30.27           C  
ATOM   4238  O   TYR B 156      -2.692 -15.333  47.491  1.00 28.76           O  
ATOM   4239  CB  TYR B 156      -4.304 -17.938  46.114  1.00 26.96           C  
ATOM   4240  CG  TYR B 156      -5.328 -18.996  46.452  1.00 28.70           C  
ATOM   4241  CD1 TYR B 156      -5.307 -19.632  47.701  1.00 26.33           C  
ATOM   4242  CD2 TYR B 156      -6.336 -19.365  45.523  1.00 25.09           C  
ATOM   4243  CE1 TYR B 156      -6.233 -20.625  48.000  1.00 26.41           C  
ATOM   4244  CE2 TYR B 156      -7.245 -20.346  45.819  1.00 24.56           C  
ATOM   4245  CZ  TYR B 156      -7.204 -20.960  47.064  1.00 25.65           C  
ATOM   4246  OH  TYR B 156      -8.123 -21.915  47.390  1.00 23.67           O  
ATOM   4247  N   ARG B 157      -3.441 -15.063  45.368  1.00 31.70           N  
ATOM   4248  CA  ARG B 157      -2.448 -14.034  45.005  1.00 33.72           C  
ATOM   4249  C   ARG B 157      -2.519 -12.824  45.928  1.00 30.92           C  
ATOM   4250  O   ARG B 157      -1.522 -12.464  46.522  1.00 31.82           O  
ATOM   4251  CB  ARG B 157      -2.575 -13.595  43.527  1.00 40.74           C  
ATOM   4252  CG  ARG B 157      -1.359 -12.833  42.973  1.00 48.92           C  
ATOM   4253  CD  ARG B 157      -1.406 -12.652  41.445  1.00 56.18           C  
ATOM   4254  NE  ARG B 157      -1.945 -13.850  40.776  1.00 60.37           N  
ATOM   4255  CZ  ARG B 157      -1.212 -14.821  40.226  1.00 63.95           C  
ATOM   4256  NH1 ARG B 157       0.119 -14.747  40.212  1.00 63.41           N1+
ATOM   4257  NH2 ARG B 157      -1.814 -15.866  39.668  1.00 57.62           N  
ATOM   4258  N   PRO B 158      -3.684 -12.167  46.043  1.00 29.54           N  
ATOM   4259  CA  PRO B 158      -3.623 -11.034  46.958  1.00 29.69           C  
ATOM   4260  C   PRO B 158      -3.326 -11.411  48.419  1.00 31.08           C  
ATOM   4261  O   PRO B 158      -2.677 -10.634  49.120  1.00 31.85           O  
ATOM   4262  CB  PRO B 158      -4.993 -10.379  46.836  1.00 29.14           C  
ATOM   4263  CG  PRO B 158      -5.835 -11.361  46.084  1.00 31.20           C  
ATOM   4264  CD  PRO B 158      -4.912 -12.166  45.237  1.00 30.23           C  
ATOM   4265  N   LEU B 159      -3.775 -12.584  48.877  1.00 30.21           N  
ATOM   4266  CA  LEU B 159      -3.434 -13.034  50.227  1.00 29.86           C  
ATOM   4267  C   LEU B 159      -1.907 -13.103  50.420  1.00 31.84           C  
ATOM   4268  O   LEU B 159      -1.389 -12.596  51.415  1.00 34.42           O  
ATOM   4269  CB  LEU B 159      -4.076 -14.382  50.554  1.00 27.28           C  
ATOM   4270  CG  LEU B 159      -3.605 -15.064  51.845  1.00 28.04           C  
ATOM   4271  CD1 LEU B 159      -4.009 -14.244  53.069  1.00 26.97           C  
ATOM   4272  CD2 LEU B 159      -4.127 -16.494  51.944  1.00 26.25           C  
ATOM   4273  N   LEU B 160      -1.207 -13.732  49.476  1.00 34.68           N  
ATOM   4274  CA  LEU B 160       0.255 -13.845  49.533  1.00 38.91           C  
ATOM   4275  C   LEU B 160       0.905 -12.456  49.571  1.00 36.89           C  
ATOM   4276  O   LEU B 160       1.775 -12.214  50.395  1.00 37.95           O  
ATOM   4277  CB  LEU B 160       0.789 -14.709  48.377  1.00 41.83           C  
ATOM   4278  CG  LEU B 160       2.217 -15.277  48.481  1.00 49.20           C  
ATOM   4279  CD1 LEU B 160       2.373 -16.360  49.547  1.00 46.13           C  
ATOM   4280  CD2 LEU B 160       2.713 -15.797  47.128  1.00 49.07           C  
ATOM   4281  N   GLN B 161       0.431 -11.536  48.735  1.00 37.35           N  
ATOM   4282  CA  GLN B 161       0.890 -10.148  48.766  1.00 40.71           C  
ATOM   4283  C   GLN B 161       0.647  -9.500  50.134  1.00 40.86           C  
ATOM   4284  O   GLN B 161       1.561  -8.894  50.685  1.00 43.67           O  
ATOM   4285  CB  GLN B 161       0.280  -9.335  47.615  1.00 44.02           C  
ATOM   4286  CG  GLN B 161       0.439 -10.069  46.284  1.00 52.03           C  
ATOM   4287  CD  GLN B 161      -0.073  -9.333  45.042  1.00 59.66           C  
ATOM   4288  NE2 GLN B 161       0.373  -9.797  43.872  1.00 56.50           N  
ATOM   4289  OE1 GLN B 161      -0.869  -8.382  45.123  1.00 64.38           O  
ATOM   4290  N   TYR B 162      -0.551  -9.664  50.704  1.00 38.73           N  
ATOM   4291  CA  TYR B 162      -0.824  -9.144  52.055  1.00 37.04           C  
ATOM   4292  C   TYR B 162       0.061  -9.725  53.157  1.00 34.87           C  
ATOM   4293  O   TYR B 162       0.568  -8.952  53.946  1.00 38.18           O  
ATOM   4294  CB  TYR B 162      -2.307  -9.265  52.480  1.00 37.53           C  
ATOM   4295  CG  TYR B 162      -3.266  -8.478  51.637  1.00 36.64           C  
ATOM   4296  CD1 TYR B 162      -3.113  -7.106  51.474  1.00 36.36           C  
ATOM   4297  CD2 TYR B 162      -4.351  -9.102  51.016  1.00 34.74           C  
ATOM   4298  CE1 TYR B 162      -3.993  -6.383  50.692  1.00 37.09           C  
ATOM   4299  CE2 TYR B 162      -5.245  -8.385  50.246  1.00 32.45           C  
ATOM   4300  CZ  TYR B 162      -5.052  -7.035  50.081  1.00 35.88           C  
ATOM   4301  OH  TYR B 162      -5.899  -6.313  49.303  1.00 41.68           O  
ATOM   4302  N   VAL B 163       0.242 -11.046  53.242  0.50 32.07           N  
ATOM   4303  CA  VAL B 163       1.022 -11.592  54.369  0.50 32.34           C  
ATOM   4304  C   VAL B 163       2.491 -11.199  54.293  0.50 35.09           C  
ATOM   4305  O   VAL B 163       3.141 -10.992  55.317  0.50 31.74           O  
ATOM   4306  CB  VAL B 163       0.911 -13.122  54.544  0.50 30.44           C  
ATOM   4307  CG1 VAL B 163      -0.507 -13.513  54.907  0.50 30.14           C  
ATOM   4308  CG2 VAL B 163       1.393 -13.865  53.304  0.50 29.88           C  
ATOM   4309  N   GLN B 164       2.994 -11.093  53.067  1.00 41.60           N  
ATOM   4310  CA  GLN B 164       4.352 -10.625  52.801  1.00 44.69           C  
ATOM   4311  C   GLN B 164       4.529  -9.201  53.272  1.00 46.93           C  
ATOM   4312  O   GLN B 164       5.507  -8.893  53.926  1.00 50.56           O  
ATOM   4313  CB  GLN B 164       4.687 -10.760  51.320  1.00 44.12           C  
ATOM   4314  CG  GLN B 164       5.121 -12.183  51.005  1.00 48.20           C  
ATOM   4315  CD  GLN B 164       5.236 -12.490  49.534  1.00 49.81           C  
ATOM   4316  NE2 GLN B 164       4.756 -11.594  48.689  1.00 50.63           N  
ATOM   4317  OE1 GLN B 164       5.753 -13.539  49.164  1.00 51.82           O  
ATOM   4318  N   ASP B 165       3.535  -8.367  52.987  1.00 47.99           N  
ATOM   4319  CA  ASP B 165       3.522  -6.970  53.368  1.00 49.40           C  
ATOM   4320  C   ASP B 165       3.483  -6.785  54.872  1.00 49.77           C  
ATOM   4321  O   ASP B 165       3.949  -5.785  55.421  1.00 50.44           O  
ATOM   4322  CB  ASP B 165       2.285  -6.324  52.778  1.00 54.77           C  
ATOM   4323  CG  ASP B 165       2.288  -4.831  52.943  1.00 62.78           C  
ATOM   4324  OD1 ASP B 165       2.952  -4.179  52.106  1.00 72.05           O  
ATOM   4325  OD2 ASP B 165       1.643  -4.314  53.898  1.00 55.97           O1-
ATOM   4326  N   MET B 166       2.881  -7.756  55.529  1.00 54.82           N  
ATOM   4327  CA  MET B 166       2.679  -7.741  56.954  1.00 53.07           C  
ATOM   4328  C   MET B 166       3.966  -8.232  57.615  1.00 54.51           C  
ATOM   4329  O   MET B 166       4.240  -7.912  58.766  1.00 53.06           O  
ATOM   4330  CB  MET B 166       1.513  -8.665  57.258  1.00 54.16           C  
ATOM   4331  CG  MET B 166       0.996  -8.667  58.677  1.00 58.37           C  
ATOM   4332  SD  MET B 166      -0.559  -9.577  58.693  1.00 64.75           S  
ATOM   4333  CE  MET B 166      -1.739  -8.258  58.896  1.00 60.56           C  
ATOM   4334  N   GLY B 167       4.759  -8.985  56.856  1.00 54.68           N  
ATOM   4335  CA  GLY B 167       5.981  -9.599  57.355  1.00 54.34           C  
ATOM   4336  C   GLY B 167       5.657 -10.770  58.255  1.00 56.71           C  
ATOM   4337  O   GLY B 167       6.291 -10.964  59.296  1.00 57.08           O  
ATOM   4338  N   GLN B 168       4.664 -11.553  57.841  1.00 55.48           N  
ATOM   4339  CA  GLN B 168       4.147 -12.652  58.639  1.00 52.43           C  
ATOM   4340  C   GLN B 168       3.850 -13.904  57.809  1.00 51.76           C  
ATOM   4341  O   GLN B 168       2.974 -14.698  58.169  1.00 52.62           O  
ATOM   4342  CB  GLN B 168       2.893 -12.198  59.394  1.00 52.17           C  
ATOM   4343  CG  GLN B 168       3.154 -11.222  60.530  1.00 56.18           C  
ATOM   4344  CD  GLN B 168       4.063 -11.802  61.606  1.00 61.65           C  
ATOM   4345  NE2 GLN B 168       4.165 -11.099  62.718  1.00 65.57           N  
ATOM   4346  OE1 GLN B 168       4.674 -12.864  61.435  1.00 61.45           O  
ATOM   4347  N   GLU B 169       4.572 -14.090  56.711  1.00 47.24           N  
ATOM   4348  CA  GLU B 169       4.298 -15.214  55.831  1.00 52.44           C  
ATOM   4349  C   GLU B 169       4.308 -16.537  56.617  1.00 57.85           C  
ATOM   4350  O   GLU B 169       3.278 -17.195  56.744  1.00 56.32           O  
ATOM   4351  CB  GLU B 169       5.262 -15.261  54.634  1.00 51.99           C  
ATOM   4352  CG  GLU B 169       5.000 -16.451  53.704  1.00 59.46           C  
ATOM   4353  CD  GLU B 169       5.675 -16.355  52.342  1.00 61.69           C  
ATOM   4354  OE1 GLU B 169       6.022 -15.237  51.901  1.00 65.08           O  
ATOM   4355  OE2 GLU B 169       5.845 -17.414  51.698  1.00 67.50           O1-
ATOM   4356  N   ASP B 170       5.459 -16.897  57.177  1.00 63.36           N  
ATOM   4357  CA  ASP B 170       5.607 -18.168  57.894  1.00 62.85           C  
ATOM   4358  C   ASP B 170       4.486 -18.417  58.881  1.00 57.03           C  
ATOM   4359  O   ASP B 170       3.921 -19.504  58.923  1.00 58.17           O  
ATOM   4360  CB  ASP B 170       6.953 -18.226  58.623  1.00 67.03           C  
ATOM   4361  CG  ASP B 170       8.130 -18.164  57.674  1.00 73.15           C  
ATOM   4362  OD1 ASP B 170       8.021 -18.694  56.537  1.00 68.06           O  
ATOM   4363  OD2 ASP B 170       9.165 -17.584  58.074  1.00 74.16           O1-
ATOM   4364  N   MET B 171       4.164 -17.394  59.659  1.00 55.28           N  
ATOM   4365  CA  MET B 171       3.237 -17.522  60.766  1.00 53.02           C  
ATOM   4366  C   MET B 171       1.763 -17.702  60.352  1.00 48.72           C  
ATOM   4367  O   MET B 171       1.117 -18.648  60.786  1.00 41.04           O  
ATOM   4368  CB  MET B 171       3.379 -16.321  61.700  1.00 57.56           C  
ATOM   4369  CG  MET B 171       3.032 -16.651  63.146  1.00 69.16           C  
ATOM   4370  SD  MET B 171       2.212 -15.287  64.003  1.00 86.18           S  
ATOM   4371  CE  MET B 171       3.578 -14.146  64.267  1.00 78.46           C  
ATOM   4372  N   LEU B 172       1.258 -16.796  59.511  1.00 46.43           N  
ATOM   4373  CA  LEU B 172      -0.174 -16.682  59.207  1.00 43.62           C  
ATOM   4374  C   LEU B 172      -0.635 -17.328  57.895  1.00 41.49           C  
ATOM   4375  O   LEU B 172      -1.817 -17.655  57.743  1.00 41.08           O  
ATOM   4376  CB  LEU B 172      -0.590 -15.219  59.190  1.00 41.73           C  
ATOM   4377  CG  LEU B 172      -0.451 -14.409  60.478  1.00 44.54           C  
ATOM   4378  CD1 LEU B 172      -0.707 -12.943  60.145  1.00 43.38           C  
ATOM   4379  CD2 LEU B 172      -1.412 -14.910  61.554  1.00 43.30           C  
ATOM   4380  N   LEU B 173       0.281 -17.484  56.946  1.00 38.91           N  
ATOM   4381  CA  LEU B 173      -0.072 -18.006  55.632  1.00 38.82           C  
ATOM   4382  C   LEU B 173      -0.738 -19.386  55.603  1.00 37.50           C  
ATOM   4383  O   LEU B 173      -1.745 -19.541  54.933  1.00 37.87           O  
ATOM   4384  CB  LEU B 173       1.121 -17.986  54.673  1.00 39.55           C  
ATOM   4385  CG  LEU B 173       0.767 -18.365  53.226  1.00 40.12           C  
ATOM   4386  CD1 LEU B 173      -0.164 -17.326  52.576  1.00 38.63           C  
ATOM   4387  CD2 LEU B 173       2.023 -18.569  52.400  1.00 41.69           C  
ATOM   4388  N   PRO B 174      -0.159 -20.406  56.274  1.00 37.66           N  
ATOM   4389  CA  PRO B 174      -0.814 -21.729  56.124  1.00 34.74           C  
ATOM   4390  C   PRO B 174      -2.282 -21.754  56.582  1.00 32.41           C  
ATOM   4391  O   PRO B 174      -3.108 -22.443  55.965  1.00 29.90           O  
ATOM   4392  CB  PRO B 174       0.038 -22.663  56.996  1.00 35.95           C  
ATOM   4393  CG  PRO B 174       1.388 -21.994  57.065  1.00 36.73           C  
ATOM   4394  CD  PRO B 174       1.161 -20.505  56.938  1.00 36.86           C  
ATOM   4395  N   LEU B 175      -2.605 -21.009  57.636  1.00 29.39           N  
ATOM   4396  CA  LEU B 175      -3.972 -20.998  58.109  1.00 27.93           C  
ATOM   4397  C   LEU B 175      -4.857 -20.130  57.212  1.00 27.50           C  
ATOM   4398  O   LEU B 175      -5.938 -20.560  56.835  1.00 28.16           O  
ATOM   4399  CB  LEU B 175      -4.080 -20.619  59.584  1.00 25.61           C  
ATOM   4400  CG  LEU B 175      -5.523 -20.549  60.134  1.00 27.74           C  
ATOM   4401  CD1 LEU B 175      -6.284 -21.873  60.008  1.00 25.27           C  
ATOM   4402  CD2 LEU B 175      -5.542 -20.031  61.565  1.00 24.85           C  
ATOM   4403  N   ALA B 176      -4.398 -18.930  56.863  1.00 26.70           N  
ATOM   4404  CA  ALA B 176      -5.188 -18.054  56.009  1.00 26.69           C  
ATOM   4405  C   ALA B 176      -5.465 -18.718  54.656  1.00 25.90           C  
ATOM   4406  O   ALA B 176      -6.570 -18.662  54.121  1.00 24.77           O  
ATOM   4407  CB  ALA B 176      -4.523 -16.690  55.852  1.00 27.50           C  
ATOM   4408  N   TRP B 177      -4.460 -19.394  54.128  1.00 26.95           N  
ATOM   4409  CA  TRP B 177      -4.599 -20.126  52.878  1.00 26.43           C  
ATOM   4410  C   TRP B 177      -5.656 -21.195  52.985  1.00 26.15           C  
ATOM   4411  O   TRP B 177      -6.497 -21.351  52.092  1.00 25.91           O  
ATOM   4412  CB  TRP B 177      -3.247 -20.735  52.505  1.00 27.19           C  
ATOM   4413  CG  TRP B 177      -3.194 -21.373  51.131  1.00 25.34           C  
ATOM   4414  CD1 TRP B 177      -3.701 -22.606  50.770  1.00 24.62           C  
ATOM   4415  CD2 TRP B 177      -2.601 -20.819  49.899  1.00 24.74           C  
ATOM   4416  CE2 TRP B 177      -2.810 -21.827  48.867  1.00 26.85           C  
ATOM   4417  CE3 TRP B 177      -1.923 -19.637  49.571  1.00 27.28           C  
ATOM   4418  NE1 TRP B 177      -3.464 -22.862  49.460  1.00 26.48           N  
ATOM   4419  CZ2 TRP B 177      -2.348 -21.657  47.555  1.00 28.29           C  
ATOM   4420  CZ3 TRP B 177      -1.452 -19.465  48.254  1.00 27.56           C  
ATOM   4421  CH2 TRP B 177      -1.663 -20.448  47.264  1.00 28.99           C  
ATOM   4422  N   ARG B 178      -5.614 -21.959  54.075  1.00 25.26           N  
ATOM   4423  CA  ARG B 178      -6.558 -23.038  54.286  1.00 23.40           C  
ATOM   4424  C   ARG B 178      -7.986 -22.474  54.411  1.00 24.82           C  
ATOM   4425  O   ARG B 178      -8.930 -23.076  53.920  1.00 25.82           O  
ATOM   4426  CB  ARG B 178      -6.125 -23.861  55.490  1.00 24.01           C  
ATOM   4427  CG  ARG B 178      -7.160 -24.810  56.050  1.00 22.91           C  
ATOM   4428  CD  ARG B 178      -7.865 -24.163  57.246  1.00 22.54           C  
ATOM   4429  NE  ARG B 178      -9.213 -24.707  57.337  1.00 21.99           N  
ATOM   4430  CZ  ARG B 178      -9.621 -25.605  58.233  1.00 22.31           C  
ATOM   4431  NH1 ARG B 178     -10.878 -26.022  58.185  1.00 22.18           N1+
ATOM   4432  NH2 ARG B 178      -8.803 -26.072  59.178  1.00 20.25           N  
ATOM   4433  N   ILE B 179      -8.123 -21.279  54.987  1.00 25.19           N  
ATOM   4434  CA  ILE B 179      -9.427 -20.606  55.112  1.00 23.51           C  
ATOM   4435  C   ILE B 179      -9.974 -20.128  53.745  1.00 24.85           C  
ATOM   4436  O   ILE B 179     -11.170 -20.267  53.461  1.00 24.56           O  
ATOM   4437  CB  ILE B 179      -9.364 -19.463  56.159  1.00 22.09           C  
ATOM   4438  CG1 ILE B 179      -9.051 -20.050  57.555  1.00 20.97           C  
ATOM   4439  CG2 ILE B 179     -10.660 -18.650  56.152  1.00 21.43           C  
ATOM   4440  CD1 ILE B 179      -8.855 -19.012  58.638  1.00 20.59           C  
ATOM   4441  N   VAL B 180      -9.103 -19.558  52.909  1.00 24.41           N  
ATOM   4442  CA  VAL B 180      -9.462 -19.284  51.519  1.00 24.45           C  
ATOM   4443  C   VAL B 180     -10.028 -20.543  50.854  1.00 24.54           C  
ATOM   4444  O   VAL B 180     -11.072 -20.469  50.230  1.00 24.38           O  
ATOM   4445  CB  VAL B 180      -8.281 -18.749  50.675  1.00 23.47           C  
ATOM   4446  CG1 VAL B 180      -8.698 -18.652  49.209  1.00 24.12           C  
ATOM   4447  CG2 VAL B 180      -7.840 -17.385  51.179  1.00 21.43           C  
ATOM   4448  N   ASN B 181      -9.355 -21.688  50.987  1.00 25.00           N  
ATOM   4449  CA  ASN B 181      -9.900 -22.943  50.447  1.00 26.62           C  
ATOM   4450  C   ASN B 181     -11.328 -23.160  50.930  1.00 25.29           C  
ATOM   4451  O   ASN B 181     -12.186 -23.506  50.154  1.00 26.92           O  
ATOM   4452  CB  ASN B 181      -9.080 -24.170  50.897  1.00 26.59           C  
ATOM   4453  CG  ASN B 181      -7.714 -24.218  50.291  1.00 29.94           C  
ATOM   4454  ND2 ASN B 181      -6.847 -25.073  50.870  1.00 27.14           N  
ATOM   4455  OD1 ASN B 181      -7.414 -23.493  49.320  1.00 30.22           O  
ATOM   4456  N   ASP B 182     -11.551 -22.971  52.235  1.00 24.43           N  
ATOM   4457  CA  ASP B 182     -12.864 -23.158  52.849  1.00 23.20           C  
ATOM   4458  C   ASP B 182     -13.938 -22.198  52.275  1.00 21.88           C  
ATOM   4459  O   ASP B 182     -15.112 -22.572  52.183  1.00 21.08           O  
ATOM   4460  CB  ASP B 182     -12.758 -23.084  54.392  1.00 22.51           C  
ATOM   4461  CG  ASP B 182     -11.920 -24.250  54.989  1.00 25.34           C  
ATOM   4462  OD1 ASP B 182     -11.623 -25.238  54.261  1.00 24.65           O  
ATOM   4463  OD2 ASP B 182     -11.549 -24.187  56.194  1.00 24.62           O1-
ATOM   4464  N   THR B 183     -13.545 -20.999  51.836  1.00 21.02           N  
ATOM   4465  CA  THR B 183     -14.531 -20.069  51.272  1.00 23.10           C  
ATOM   4466  C   THR B 183     -15.202 -20.600  49.995  1.00 24.55           C  
ATOM   4467  O   THR B 183     -16.323 -20.185  49.658  1.00 26.71           O  
ATOM   4468  CB  THR B 183     -13.958 -18.651  51.016  1.00 25.10           C  
ATOM   4469  CG2 THR B 183     -13.412 -18.026  52.315  1.00 22.57           C  
ATOM   4470  OG1 THR B 183     -12.912 -18.724  50.040  1.00 25.15           O  
ATOM   4471  N   TYR B 184     -14.542 -21.522  49.291  1.00 23.74           N  
ATOM   4472  CA  TYR B 184     -15.162 -22.164  48.123  1.00 23.34           C  
ATOM   4473  C   TYR B 184     -16.399 -23.005  48.519  1.00 26.99           C  
ATOM   4474  O   TYR B 184     -17.205 -23.386  47.657  1.00 28.29           O  
ATOM   4475  CB  TYR B 184     -14.109 -22.945  47.286  1.00 22.39           C  
ATOM   4476  CG  TYR B 184     -13.204 -21.964  46.603  1.00 22.22           C  
ATOM   4477  CD1 TYR B 184     -13.610 -21.337  45.398  1.00 23.48           C  
ATOM   4478  CD2 TYR B 184     -12.021 -21.533  47.218  1.00 21.33           C  
ATOM   4479  CE1 TYR B 184     -12.823 -20.363  44.789  1.00 24.42           C  
ATOM   4480  CE2 TYR B 184     -11.227 -20.562  46.634  1.00 23.90           C  
ATOM   4481  CZ  TYR B 184     -11.626 -19.989  45.419  1.00 26.69           C  
ATOM   4482  OH  TYR B 184     -10.856 -19.027  44.849  1.00 29.83           O  
ATOM   4483  N   ARG B 185     -16.554 -23.299  49.814  1.00 25.54           N  
ATOM   4484  CA  ARG B 185     -17.791 -23.932  50.277  1.00 29.42           C  
ATOM   4485  C   ARG B 185     -18.965 -22.928  50.275  1.00 28.70           C  
ATOM   4486  O   ARG B 185     -20.067 -23.301  50.583  1.00 31.86           O  
ATOM   4487  CB  ARG B 185     -17.659 -24.491  51.704  1.00 29.03           C  
ATOM   4488  CG  ARG B 185     -16.804 -25.728  51.890  1.00 28.60           C  
ATOM   4489  CD  ARG B 185     -16.473 -25.909  53.384  1.00 32.42           C  
ATOM   4490  NE  ARG B 185     -17.584 -26.437  54.230  1.00 32.69           N  
ATOM   4491  CZ  ARG B 185     -17.756 -27.723  54.574  1.00 32.40           C  
ATOM   4492  NH1 ARG B 185     -16.907 -28.673  54.154  1.00 29.39           N1+
ATOM   4493  NH2 ARG B 185     -18.787 -28.068  55.343  1.00 30.39           N  
ATOM   4494  N   THR B 186     -18.720 -21.659  49.967  1.00 27.14           N  
ATOM   4495  CA  THR B 186     -19.764 -20.639  50.055  1.00 24.76           C  
ATOM   4496  C   THR B 186     -19.902 -20.003  48.688  1.00 25.66           C  
ATOM   4497  O   THR B 186     -19.194 -20.392  47.739  1.00 25.11           O  
ATOM   4498  CB  THR B 186     -19.404 -19.510  51.065  1.00 24.19           C  
ATOM   4499  CG2 THR B 186     -19.025 -20.064  52.466  1.00 22.79           C  
ATOM   4500  OG1 THR B 186     -18.310 -18.732  50.563  1.00 24.32           O  
ATOM   4501  N   ASP B 187     -20.775 -19.004  48.618  1.00 25.09           N  
ATOM   4502  CA  ASP B 187     -21.051 -18.193  47.436  1.00 26.69           C  
ATOM   4503  C   ASP B 187     -20.140 -16.976  47.378  1.00 26.58           C  
ATOM   4504  O   ASP B 187     -20.308 -16.114  46.499  1.00 25.76           O  
ATOM   4505  CB  ASP B 187     -22.483 -17.640  47.548  1.00 29.93           C  
ATOM   4506  CG  ASP B 187     -23.543 -18.693  47.328  1.00 34.85           C  
ATOM   4507  OD1 ASP B 187     -23.296 -19.619  46.513  1.00 35.58           O  
ATOM   4508  OD2 ASP B 187     -24.634 -18.579  47.956  1.00 36.30           O1-
ATOM   4509  N   LEU B 188     -19.212 -16.858  48.332  1.00 25.74           N  
ATOM   4510  CA  LEU B 188     -18.370 -15.661  48.378  1.00 26.62           C  
ATOM   4511  C   LEU B 188     -17.780 -15.266  47.025  1.00 25.84           C  
ATOM   4512  O   LEU B 188     -17.780 -14.075  46.673  1.00 25.45           O  
ATOM   4513  CB  LEU B 188     -17.273 -15.753  49.443  1.00 25.72           C  
ATOM   4514  CG  LEU B 188     -17.797 -15.665  50.904  1.00 27.08           C  
ATOM   4515  CD1 LEU B 188     -16.769 -16.166  51.929  1.00 22.42           C  
ATOM   4516  CD2 LEU B 188     -18.350 -14.275  51.257  1.00 25.31           C  
ATOM   4517  N   CYS B 189     -17.268 -16.249  46.276  1.00 26.76           N  
ATOM   4518  CA  CYS B 189     -16.609 -15.953  45.005  1.00 26.25           C  
ATOM   4519  C   CYS B 189     -17.541 -15.297  43.963  1.00 26.57           C  
ATOM   4520  O   CYS B 189     -17.053 -14.677  43.011  1.00 27.47           O  
ATOM   4521  CB  CYS B 189     -15.953 -17.189  44.418  1.00 24.82           C  
ATOM   4522  SG  CYS B 189     -17.085 -18.456  43.835  1.00 29.12           S  
ATOM   4523  N   LEU B 190     -18.860 -15.446  44.144  1.00 24.75           N  
ATOM   4524  CA  LEU B 190     -19.853 -14.801  43.273  1.00 25.41           C  
ATOM   4525  C   LEU B 190     -20.237 -13.400  43.728  1.00 27.11           C  
ATOM   4526  O   LEU B 190     -20.988 -12.701  43.031  1.00 29.63           O  
ATOM   4527  CB  LEU B 190     -21.128 -15.642  43.189  1.00 24.38           C  
ATOM   4528  CG  LEU B 190     -20.973 -17.081  42.694  1.00 24.10           C  
ATOM   4529  CD1 LEU B 190     -22.278 -17.842  42.855  1.00 24.28           C  
ATOM   4530  CD2 LEU B 190     -20.482 -17.139  41.255  1.00 24.04           C  
ATOM   4531  N   LEU B 191     -19.737 -12.976  44.887  1.00 27.13           N  
ATOM   4532  CA  LEU B 191     -20.327 -11.816  45.547  1.00 26.74           C  
ATOM   4533  C   LEU B 191     -19.325 -10.735  45.864  1.00 26.35           C  
ATOM   4534  O   LEU B 191     -19.684  -9.583  45.951  1.00 25.03           O  
ATOM   4535  CB  LEU B 191     -21.054 -12.245  46.824  1.00 26.47           C  
ATOM   4536  CG  LEU B 191     -22.272 -13.167  46.662  1.00 28.78           C  
ATOM   4537  CD1 LEU B 191     -22.817 -13.623  48.007  1.00 27.84           C  
ATOM   4538  CD2 LEU B 191     -23.350 -12.455  45.859  1.00 28.64           C  
ATOM   4539  N   TYR B 192     -18.063 -11.101  46.035  1.00 28.01           N  
ATOM   4540  CA  TYR B 192     -17.055 -10.128  46.454  1.00 27.85           C  
ATOM   4541  C   TYR B 192     -15.767 -10.188  45.628  1.00 28.54           C  
ATOM   4542  O   TYR B 192     -15.376 -11.256  45.208  1.00 25.40           O  
ATOM   4543  CB  TYR B 192     -16.704 -10.373  47.931  1.00 27.17           C  
ATOM   4544  CG  TYR B 192     -17.853 -10.116  48.863  1.00 27.10           C  
ATOM   4545  CD1 TYR B 192     -18.096  -8.840  49.352  1.00 28.96           C  
ATOM   4546  CD2 TYR B 192     -18.712 -11.150  49.256  1.00 27.42           C  
ATOM   4547  CE1 TYR B 192     -19.159  -8.606  50.220  1.00 31.58           C  
ATOM   4548  CE2 TYR B 192     -19.789 -10.928  50.118  1.00 27.02           C  
ATOM   4549  CZ  TYR B 192     -19.999  -9.660  50.605  1.00 29.50           C  
ATOM   4550  OH  TYR B 192     -21.049  -9.411  51.472  1.00 30.62           O  
ATOM   4551  N   PRO B 193     -15.095  -9.031  45.421  1.00 30.73           N  
ATOM   4552  CA  PRO B 193     -13.731  -9.012  44.866  1.00 29.90           C  
ATOM   4553  C   PRO B 193     -12.792  -9.967  45.658  1.00 30.72           C  
ATOM   4554  O   PRO B 193     -12.836  -9.996  46.891  1.00 31.85           O  
ATOM   4555  CB  PRO B 193     -13.287  -7.567  45.067  1.00 29.23           C  
ATOM   4556  CG  PRO B 193     -14.555  -6.784  45.168  1.00 31.71           C  
ATOM   4557  CD  PRO B 193     -15.572  -7.686  45.789  1.00 29.50           C  
ATOM   4558  N   PRO B 194     -11.967 -10.760  44.952  1.00 31.68           N  
ATOM   4559  CA  PRO B 194     -11.054 -11.734  45.589  1.00 29.51           C  
ATOM   4560  C   PRO B 194     -10.142 -11.126  46.664  1.00 30.16           C  
ATOM   4561  O   PRO B 194      -9.826 -11.809  47.651  1.00 28.47           O  
ATOM   4562  CB  PRO B 194     -10.227 -12.251  44.415  1.00 30.58           C  
ATOM   4563  CG  PRO B 194     -11.161 -12.132  43.237  1.00 33.52           C  
ATOM   4564  CD  PRO B 194     -11.956 -10.874  43.475  1.00 30.95           C  
ATOM   4565  N   PHE B 195      -9.755  -9.859  46.509  1.00 28.50           N  
ATOM   4566  CA  PHE B 195      -8.856  -9.265  47.493  1.00 31.86           C  
ATOM   4567  C   PHE B 195      -9.568  -9.056  48.847  1.00 31.67           C  
ATOM   4568  O   PHE B 195      -8.952  -9.111  49.900  1.00 36.20           O  
ATOM   4569  CB  PHE B 195      -8.179  -7.969  46.958  1.00 31.46           C  
ATOM   4570  CG  PHE B 195      -9.043  -6.744  47.036  1.00 30.58           C  
ATOM   4571  CD1 PHE B 195      -9.009  -5.919  48.148  1.00 32.69           C  
ATOM   4572  CD2 PHE B 195      -9.886  -6.412  45.998  1.00 32.60           C  
ATOM   4573  CE1 PHE B 195      -9.808  -4.792  48.236  1.00 31.05           C  
ATOM   4574  CE2 PHE B 195     -10.692  -5.285  46.079  1.00 33.04           C  
ATOM   4575  CZ  PHE B 195     -10.652  -4.477  47.194  1.00 31.55           C  
ATOM   4576  N   MET B 196     -10.872  -8.822  48.810  1.00 32.97           N  
ATOM   4577  CA  MET B 196     -11.678  -8.708  50.031  1.00 30.57           C  
ATOM   4578  C   MET B 196     -11.845 -10.082  50.712  1.00 29.79           C  
ATOM   4579  O   MET B 196     -11.824 -10.185  51.932  1.00 28.96           O  
ATOM   4580  CB  MET B 196     -13.030  -8.109  49.698  1.00 30.87           C  
ATOM   4581  CG  MET B 196     -12.983  -6.617  49.405  1.00 37.87           C  
ATOM   4582  SD  MET B 196     -14.631  -5.998  49.006  1.00 46.98           S  
ATOM   4583  CE  MET B 196     -14.347  -4.225  48.807  1.00 45.99           C  
ATOM   4584  N   ILE B 197     -12.000 -11.142  49.921  1.00 27.33           N  
ATOM   4585  CA  ILE B 197     -12.086 -12.461  50.502  1.00 26.61           C  
ATOM   4586  C   ILE B 197     -10.758 -12.736  51.231  1.00 27.18           C  
ATOM   4587  O   ILE B 197     -10.742 -13.188  52.389  1.00 29.21           O  
ATOM   4588  CB  ILE B 197     -12.459 -13.546  49.442  1.00 25.12           C  
ATOM   4589  CG1 ILE B 197     -13.855 -13.264  48.858  1.00 25.59           C  
ATOM   4590  CG2 ILE B 197     -12.424 -14.949  50.032  1.00 21.68           C  
ATOM   4591  CD1 ILE B 197     -14.199 -14.002  47.560  1.00 22.31           C  
ATOM   4592  N   ALA B 198      -9.651 -12.428  50.570  1.00 27.22           N  
ATOM   4593  CA  ALA B 198      -8.333 -12.678  51.138  1.00 27.78           C  
ATOM   4594  C   ALA B 198      -8.133 -11.868  52.425  1.00 27.95           C  
ATOM   4595  O   ALA B 198      -7.602 -12.382  53.393  1.00 29.68           O  
ATOM   4596  CB  ALA B 198      -7.247 -12.373  50.108  1.00 26.21           C  
ATOM   4597  N   LEU B 199      -8.572 -10.614  52.458  1.00 27.57           N  
ATOM   4598  CA  LEU B 199      -8.459  -9.850  53.713  1.00 27.54           C  
ATOM   4599  C   LEU B 199      -9.269 -10.439  54.860  1.00 28.04           C  
ATOM   4600  O   LEU B 199      -8.803 -10.466  55.998  1.00 27.61           O  
ATOM   4601  CB  LEU B 199      -8.851  -8.391  53.506  1.00 28.62           C  
ATOM   4602  CG  LEU B 199      -7.810  -7.623  52.688  1.00 29.41           C  
ATOM   4603  CD1 LEU B 199      -8.404  -6.334  52.147  1.00 31.07           C  
ATOM   4604  CD2 LEU B 199      -6.595  -7.324  53.554  1.00 29.10           C  
ATOM   4605  N   ALA B 200     -10.473 -10.922  54.554  1.00 26.75           N  
ATOM   4606  CA  ALA B 200     -11.347 -11.489  55.563  1.00 26.08           C  
ATOM   4607  C   ALA B 200     -10.756 -12.775  56.132  1.00 26.83           C  
ATOM   4608  O   ALA B 200     -10.754 -12.995  57.345  1.00 26.04           O  
ATOM   4609  CB  ALA B 200     -12.737 -11.732  54.973  1.00 26.55           C  
ATOM   4610  N   CYS B 201     -10.251 -13.620  55.242  1.00 27.21           N  
ATOM   4611  CA  CYS B 201      -9.569 -14.844  55.623  1.00 26.61           C  
ATOM   4612  C   CYS B 201      -8.336 -14.584  56.506  1.00 27.78           C  
ATOM   4613  O   CYS B 201      -8.106 -15.266  57.515  1.00 26.20           O  
ATOM   4614  CB  CYS B 201      -9.147 -15.576  54.348  1.00 26.13           C  
ATOM   4615  SG  CYS B 201     -10.583 -16.216  53.468  1.00 27.72           S  
ATOM   4616  N   LEU B 202      -7.524 -13.611  56.107  1.00 27.37           N  
ATOM   4617  CA  LEU B 202      -6.359 -13.253  56.888  1.00 28.75           C  
ATOM   4618  C   LEU B 202      -6.788 -12.737  58.266  1.00 28.98           C  
ATOM   4619  O   LEU B 202      -6.153 -13.042  59.275  1.00 28.69           O  
ATOM   4620  CB  LEU B 202      -5.511 -12.225  56.136  1.00 28.85           C  
ATOM   4621  CG  LEU B 202      -4.258 -11.650  56.795  1.00 32.08           C  
ATOM   4622  CD1 LEU B 202      -3.290 -12.759  57.199  1.00 27.52           C  
ATOM   4623  CD2 LEU B 202      -3.594 -10.643  55.829  1.00 33.55           C  
ATOM   4624  N   HIS B 203      -7.888 -11.993  58.307  1.00 30.00           N  
ATOM   4625  CA  HIS B 203      -8.436 -11.527  59.575  1.00 34.52           C  
ATOM   4626  C   HIS B 203      -8.844 -12.638  60.516  1.00 33.58           C  
ATOM   4627  O   HIS B 203      -8.473 -12.636  61.690  1.00 34.49           O  
ATOM   4628  CB  HIS B 203      -9.604 -10.595  59.350  1.00 36.32           C  
ATOM   4629  CG  HIS B 203     -10.056  -9.915  60.597  1.00 40.30           C  
ATOM   4630  CD2 HIS B 203      -9.749  -8.662  61.117  1.00 44.12           C  
ATOM   4631  ND1 HIS B 203     -10.894 -10.497  61.470  1.00 44.83           N  
ATOM   4632  CE1 HIS B 203     -11.125  -9.655  62.489  1.00 42.77           C  
ATOM   4633  NE2 HIS B 203     -10.414  -8.539  62.275  1.00 43.10           N  
ATOM   4634  N   VAL B 204      -9.612 -13.596  60.019  1.00 32.27           N  
ATOM   4635  CA  VAL B 204      -9.963 -14.780  60.814  1.00 31.68           C  
ATOM   4636  C   VAL B 204      -8.684 -15.550  61.251  1.00 34.34           C  
ATOM   4637  O   VAL B 204      -8.625 -16.110  62.353  1.00 34.38           O  
ATOM   4638  CB  VAL B 204     -10.946 -15.698  60.051  1.00 29.34           C  
ATOM   4639  CG1 VAL B 204     -11.264 -16.971  60.842  1.00 28.83           C  
ATOM   4640  CG2 VAL B 204     -12.225 -14.952  59.692  1.00 25.02           C  
ATOM   4641  N   ALA B 205      -7.661 -15.579  60.401  1.00 34.61           N  
ATOM   4642  CA  ALA B 205      -6.430 -16.282  60.769  1.00 33.08           C  
ATOM   4643  C   ALA B 205      -5.753 -15.578  61.931  1.00 33.94           C  
ATOM   4644  O   ALA B 205      -5.283 -16.228  62.871  1.00 34.78           O  
ATOM   4645  CB  ALA B 205      -5.487 -16.392  59.589  1.00 32.47           C  
ATOM   4646  N   CYS B 206      -5.734 -14.250  61.891  1.00 36.02           N  
ATOM   4647  CA  CYS B 206      -5.170 -13.458  63.006  1.00 40.44           C  
ATOM   4648  C   CYS B 206      -5.904 -13.696  64.316  1.00 38.70           C  
ATOM   4649  O   CYS B 206      -5.270 -13.864  65.344  1.00 39.42           O  
ATOM   4650  CB  CYS B 206      -5.120 -11.957  62.682  1.00 40.68           C  
ATOM   4651  SG  CYS B 206      -3.967 -11.592  61.338  1.00 40.29           S  
ATOM   4652  N   VAL B 207      -7.231 -13.737  64.248  1.00 41.00           N  
ATOM   4653  CA  VAL B 207      -8.081 -13.926  65.416  1.00 41.21           C  
ATOM   4654  C   VAL B 207      -7.849 -15.309  66.006  1.00 41.85           C  
ATOM   4655  O   VAL B 207      -7.633 -15.436  67.202  1.00 45.13           O  
ATOM   4656  CB  VAL B 207      -9.579 -13.670  65.067  1.00 41.22           C  
ATOM   4657  CG1 VAL B 207     -10.530 -14.173  66.156  1.00 39.75           C  
ATOM   4658  CG2 VAL B 207      -9.795 -12.187  64.800  1.00 40.27           C  
ATOM   4659  N   VAL B 208      -7.859 -16.338  65.161  1.00 42.99           N  
ATOM   4660  CA  VAL B 208      -7.616 -17.716  65.604  1.00 39.35           C  
ATOM   4661  C   VAL B 208      -6.229 -17.846  66.247  1.00 41.19           C  
ATOM   4662  O   VAL B 208      -6.072 -18.508  67.267  1.00 42.08           O  
ATOM   4663  CB  VAL B 208      -7.796 -18.735  64.441  1.00 37.45           C  
ATOM   4664  CG1 VAL B 208      -7.262 -20.117  64.827  1.00 35.30           C  
ATOM   4665  CG2 VAL B 208      -9.274 -18.845  64.040  1.00 37.47           C  
ATOM   4666  N   GLN B 209      -5.229 -17.200  65.658  1.00 42.15           N  
ATOM   4667  CA  GLN B 209      -3.869 -17.293  66.165  1.00 44.47           C  
ATOM   4668  C   GLN B 209      -3.548 -16.212  67.193  1.00 48.26           C  
ATOM   4669  O   GLN B 209      -2.394 -16.050  67.567  1.00 47.32           O  
ATOM   4670  CB  GLN B 209      -2.866 -17.240  65.023  1.00 43.77           C  
ATOM   4671  CG  GLN B 209      -2.867 -18.487  64.160  1.00 48.35           C  
ATOM   4672  CD  GLN B 209      -1.680 -18.536  63.229  1.00 49.47           C  
ATOM   4673  NE2 GLN B 209      -0.561 -18.006  63.683  1.00 54.81           N  
ATOM   4674  OE1 GLN B 209      -1.773 -19.019  62.111  1.00 48.31           O  
ATOM   4675  N   GLN B 210      -4.576 -15.490  67.649  1.00 50.45           N  
ATOM   4676  CA  GLN B 210      -4.422 -14.405  68.634  1.00 57.02           C  
ATOM   4677  C   GLN B 210      -3.277 -13.435  68.297  1.00 58.26           C  
ATOM   4678  O   GLN B 210      -2.574 -12.948  69.190  1.00 58.84           O  
ATOM   4679  CB  GLN B 210      -4.273 -14.970  70.056  1.00 55.80           C  
ATOM   4680  CG  GLN B 210      -5.526 -15.663  70.576  1.00 60.28           C  
ATOM   4681  CD  GLN B 210      -5.296 -16.462  71.853  1.00 63.96           C  
ATOM   4682  NE2 GLN B 210      -6.353 -16.622  72.639  1.00 65.98           N  
ATOM   4683  OE1 GLN B 210      -4.198 -16.947  72.119  1.00 61.38           O  
ATOM   4684  N   LYS B 211      -3.099 -13.161  67.005  1.00 56.43           N  
ATOM   4685  CA  LYS B 211      -2.126 -12.183  66.551  1.00 57.49           C  
ATOM   4686  C   LYS B 211      -2.845 -10.860  66.340  1.00 59.28           C  
ATOM   4687  O   LYS B 211      -3.913 -10.809  65.721  1.00 62.87           O  
ATOM   4688  CB  LYS B 211      -1.406 -12.679  65.285  1.00 60.45           C  
ATOM   4689  CG  LYS B 211      -0.975 -11.610  64.280  1.00 67.91           C  
ATOM   4690  CD  LYS B 211       0.366 -10.937  64.595  1.00 75.22           C  
ATOM   4691  CE  LYS B 211       0.873 -10.164  63.373  1.00 75.97           C  
ATOM   4692  NZ  LYS B 211       1.895  -9.120  63.668  1.00 74.87           N1+
ATOM   4693  N   ASP B 212      -2.268  -9.794  66.880  1.00 60.93           N  
ATOM   4694  CA  ASP B 212      -2.866  -8.466  66.786  1.00 63.60           C  
ATOM   4695  C   ASP B 212      -2.398  -7.769  65.507  1.00 58.36           C  
ATOM   4696  O   ASP B 212      -1.203  -7.739  65.214  1.00 58.43           O  
ATOM   4697  CB  ASP B 212      -2.513  -7.633  68.022  1.00 66.01           C  
ATOM   4698  CG  ASP B 212      -3.086  -6.233  67.967  1.00 64.96           C  
ATOM   4699  OD1 ASP B 212      -3.458  -5.707  69.031  1.00 68.89           O  
ATOM   4700  OD2 ASP B 212      -3.158  -5.648  66.866  1.00 68.95           O1-
ATOM   4701  N   ALA B 213      -3.349  -7.224  64.751  1.00 53.76           N  
ATOM   4702  CA  ALA B 213      -3.048  -6.598  63.461  1.00 53.36           C  
ATOM   4703  C   ALA B 213      -4.039  -5.487  63.140  1.00 52.58           C  
ATOM   4704  O   ALA B 213      -4.209  -5.117  61.975  1.00 53.26           O  
ATOM   4705  CB  ALA B 213      -3.034  -7.644  62.350  1.00 47.31           C  
ATOM   4706  N   ARG B 214      -4.675  -4.949  64.177  1.00 54.57           N  
ATOM   4707  CA  ARG B 214      -5.712  -3.919  64.022  1.00 60.26           C  
ATOM   4708  C   ARG B 214      -5.182  -2.683  63.315  1.00 58.96           C  
ATOM   4709  O   ARG B 214      -5.878  -2.084  62.489  1.00 58.89           O  
ATOM   4710  CB  ARG B 214      -6.315  -3.544  65.379  1.00 65.85           C  
ATOM   4711  CG  ARG B 214      -7.033  -4.699  66.075  1.00 74.56           C  
ATOM   4712  CD  ARG B 214      -7.269  -4.416  67.553  1.00 79.25           C  
ATOM   4713  NE  ARG B 214      -6.002  -4.180  68.241  1.00 89.50           N  
ATOM   4714  CZ  ARG B 214      -5.880  -3.680  69.469  1.00 93.74           C  
ATOM   4715  NH1 ARG B 214      -6.959  -3.359  70.179  1.00 96.08           N1+
ATOM   4716  NH2 ARG B 214      -4.669  -3.500  69.986  1.00 87.50           N  
ATOM   4717  N   GLN B 215      -3.938  -2.333  63.636  1.00 58.87           N  
ATOM   4718  CA  GLN B 215      -3.231  -1.221  63.022  1.00 57.23           C  
ATOM   4719  C   GLN B 215      -3.004  -1.422  61.527  1.00 52.53           C  
ATOM   4720  O   GLN B 215      -3.340  -0.558  60.709  1.00 53.85           O  
ATOM   4721  CB  GLN B 215      -1.887  -0.996  63.731  1.00 64.90           C  
ATOM   4722  CG  GLN B 215      -1.875   0.166  64.718  1.00 73.49           C  
ATOM   4723  CD  GLN B 215      -1.849   1.521  64.026  1.00 77.60           C  
ATOM   4724  NE2 GLN B 215      -0.670   2.134  63.963  1.00 81.48           N  
ATOM   4725  OE1 GLN B 215      -2.877   2.011  63.558  1.00 73.31           O  
ATOM   4726  N   TRP B 216      -2.420  -2.561  61.174  1.00 49.74           N  
ATOM   4727  CA  TRP B 216      -2.158  -2.890  59.778  1.00 46.38           C  
ATOM   4728  C   TRP B 216      -3.422  -2.909  58.978  1.00 46.99           C  
ATOM   4729  O   TRP B 216      -3.444  -2.432  57.846  1.00 46.68           O  
ATOM   4730  CB  TRP B 216      -1.456  -4.221  59.680  1.00 44.89           C  
ATOM   4731  CG  TRP B 216      -1.102  -4.566  58.271  1.00 47.60           C  
ATOM   4732  CD1 TRP B 216       0.068  -4.251  57.587  1.00 47.88           C  
ATOM   4733  CD2 TRP B 216      -1.930  -5.294  57.308  1.00 46.56           C  
ATOM   4734  CE2 TRP B 216      -1.146  -5.373  56.076  1.00 47.11           C  
ATOM   4735  CE3 TRP B 216      -3.196  -5.887  57.349  1.00 49.33           C  
ATOM   4736  NE1 TRP B 216       0.024  -4.733  56.309  1.00 46.38           N  
ATOM   4737  CZ2 TRP B 216      -1.624  -6.015  54.937  1.00 49.44           C  
ATOM   4738  CZ3 TRP B 216      -3.669  -6.535  56.196  1.00 50.44           C  
ATOM   4739  CH2 TRP B 216      -2.900  -6.589  55.017  1.00 49.92           C  
ATOM   4740  N   PHE B 217      -4.479  -3.470  59.580  1.00 46.26           N  
ATOM   4741  CA  PHE B 217      -5.823  -3.509  59.011  1.00 44.64           C  
ATOM   4742  C   PHE B 217      -6.463  -2.138  58.879  1.00 48.04           C  
ATOM   4743  O   PHE B 217      -7.080  -1.848  57.860  1.00 51.08           O  
ATOM   4744  CB  PHE B 217      -6.752  -4.458  59.813  1.00 41.89           C  
ATOM   4745  CG  PHE B 217      -6.736  -5.874  59.313  1.00 39.54           C  
ATOM   4746  CD1 PHE B 217      -7.413  -6.218  58.143  1.00 37.78           C  
ATOM   4747  CD2 PHE B 217      -6.030  -6.857  59.990  1.00 38.02           C  
ATOM   4748  CE1 PHE B 217      -7.391  -7.520  57.660  1.00 36.72           C  
ATOM   4749  CE2 PHE B 217      -5.992  -8.161  59.508  1.00 38.23           C  
ATOM   4750  CZ  PHE B 217      -6.676  -8.491  58.337  1.00 38.43           C  
ATOM   4751  N   ALA B 218      -6.325  -1.303  59.909  1.00 52.30           N  
ATOM   4752  CA  ALA B 218      -6.986   0.012  59.949  1.00 50.97           C  
ATOM   4753  C   ALA B 218      -6.424   1.007  58.938  1.00 53.61           C  
ATOM   4754  O   ALA B 218      -7.115   1.962  58.558  1.00 54.30           O  
ATOM   4755  CB  ALA B 218      -6.915   0.597  61.350  1.00 52.91           C  
ATOM   4756  N   GLU B 219      -5.182   0.792  58.502  1.00 56.01           N  
ATOM   4757  CA  GLU B 219      -4.569   1.702  57.542  1.00 59.09           C  
ATOM   4758  C   GLU B 219      -4.560   1.177  56.111  1.00 60.82           C  
ATOM   4759  O   GLU B 219      -3.749   1.605  55.289  1.00 62.40           O  
ATOM   4760  CB  GLU B 219      -3.191   2.219  58.013  1.00 61.97           C  
ATOM   4761  CG  GLU B 219      -2.115   1.186  58.290  1.00 63.28           C  
ATOM   4762  CD  GLU B 219      -0.932   1.761  59.074  1.00 64.37           C  
ATOM   4763  OE1 GLU B 219      -1.135   2.581  60.006  1.00 57.42           O  
ATOM   4764  OE2 GLU B 219       0.218   1.378  58.766  1.00 66.11           O1-
ATOM   4765  N   LEU B 220      -5.468   0.244  55.827  1.00 57.26           N  
ATOM   4766  CA  LEU B 220      -5.739  -0.167  54.461  1.00 57.65           C  
ATOM   4767  C   LEU B 220      -6.852   0.741  53.995  1.00 55.23           C  
ATOM   4768  O   LEU B 220      -7.723   1.108  54.781  1.00 53.06           O  
ATOM   4769  CB  LEU B 220      -6.237  -1.614  54.394  1.00 56.87           C  
ATOM   4770  CG  LEU B 220      -5.431  -2.830  54.860  1.00 58.73           C  
ATOM   4771  CD1 LEU B 220      -6.382  -4.005  55.011  1.00 57.28           C  
ATOM   4772  CD2 LEU B 220      -4.277  -3.196  53.936  1.00 53.81           C  
ATOM   4773  N   SER B 221      -6.851   1.120  52.730  1.00 56.90           N  
ATOM   4774  CA  SER B 221      -7.981   1.924  52.264  1.00 65.95           C  
ATOM   4775  C   SER B 221      -8.982   0.969  51.623  1.00 64.68           C  
ATOM   4776  O   SER B 221      -8.864   0.593  50.446  1.00 65.28           O  
ATOM   4777  CB  SER B 221      -7.558   3.085  51.350  1.00 64.52           C  
ATOM   4778  OG  SER B 221      -7.145   2.611  50.084  1.00 67.92           O  
ATOM   4779  N   VAL B 222      -9.940   0.552  52.446  1.00 59.36           N  
ATOM   4780  CA  VAL B 222     -10.883  -0.500  52.098  1.00 54.39           C  
ATOM   4781  C   VAL B 222     -12.159  -0.327  52.928  1.00 52.84           C  
ATOM   4782  O   VAL B 222     -12.128   0.190  54.040  1.00 50.40           O  
ATOM   4783  CB  VAL B 222     -10.252  -1.906  52.309  1.00 53.22           C  
ATOM   4784  CG1 VAL B 222      -9.976  -2.188  53.785  1.00 48.68           C  
ATOM   4785  CG2 VAL B 222     -11.134  -2.990  51.717  1.00 54.73           C  
ATOM   4786  N   ASP B 223     -13.279  -0.751  52.371  1.00 53.65           N  
ATOM   4787  CA  ASP B 223     -14.534  -0.728  53.085  1.00 55.86           C  
ATOM   4788  C   ASP B 223     -14.575  -1.875  54.105  1.00 56.23           C  
ATOM   4789  O   ASP B 223     -14.823  -3.043  53.754  1.00 51.93           O  
ATOM   4790  CB  ASP B 223     -15.694  -0.819  52.087  1.00 59.15           C  
ATOM   4791  CG  ASP B 223     -17.056  -0.586  52.731  1.00 62.83           C  
ATOM   4792  OD1 ASP B 223     -17.141  -0.370  53.971  1.00 60.10           O  
ATOM   4793  OD2 ASP B 223     -18.050  -0.636  51.973  1.00 66.22           O1-
ATOM   4794  N   MET B 224     -14.319  -1.533  55.366  1.00 56.55           N  
ATOM   4795  CA  MET B 224     -14.307  -2.516  56.446  1.00 56.05           C  
ATOM   4796  C   MET B 224     -15.671  -3.136  56.752  1.00 52.56           C  
ATOM   4797  O   MET B 224     -15.720  -4.234  57.285  1.00 53.02           O  
ATOM   4798  CB  MET B 224     -13.663  -1.952  57.712  1.00 59.92           C  
ATOM   4799  CG  MET B 224     -12.139  -2.045  57.717  1.00 68.28           C  
ATOM   4800  SD  MET B 224     -11.450  -3.715  57.580  1.00 73.90           S  
ATOM   4801  CE  MET B 224     -12.142  -4.521  59.032  1.00 72.81           C  
ATOM   4802  N   GLU B 225     -16.759  -2.447  56.402  1.00 52.23           N  
ATOM   4803  CA  GLU B 225     -18.102  -3.021  56.489  1.00 55.11           C  
ATOM   4804  C   GLU B 225     -18.175  -4.286  55.638  1.00 50.87           C  
ATOM   4805  O   GLU B 225     -18.656  -5.323  56.106  1.00 48.73           O  
ATOM   4806  CB  GLU B 225     -19.176  -2.035  56.018  1.00 64.22           C  
ATOM   4807  CG  GLU B 225     -19.428  -0.848  56.941  1.00 79.72           C  
ATOM   4808  CD  GLU B 225     -20.173   0.296  56.244  1.00 87.97           C  
ATOM   4809  OE1 GLU B 225     -19.819   0.659  55.092  1.00 87.54           O  
ATOM   4810  OE2 GLU B 225     -21.116   0.844  56.858  1.00 87.19           O1-
ATOM   4811  N   LYS B 226     -17.678  -4.188  54.404  1.00 44.28           N  
ATOM   4812  CA  LYS B 226     -17.665  -5.310  53.478  1.00 44.83           C  
ATOM   4813  C   LYS B 226     -16.811  -6.487  53.949  1.00 39.69           C  
ATOM   4814  O   LYS B 226     -17.215  -7.644  53.793  1.00 38.48           O  
ATOM   4815  CB  LYS B 226     -17.276  -4.869  52.071  1.00 49.98           C  
ATOM   4816  CG  LYS B 226     -18.425  -4.223  51.311  1.00 56.35           C  
ATOM   4817  CD  LYS B 226     -18.225  -4.306  49.806  1.00 61.28           C  
ATOM   4818  CE  LYS B 226     -19.548  -4.118  49.070  1.00 68.39           C  
ATOM   4819  NZ  LYS B 226     -19.511  -4.711  47.694  1.00 67.21           N1+
ATOM   4820  N   ILE B 227     -15.659  -6.190  54.544  1.00 35.37           N  
ATOM   4821  CA  ILE B 227     -14.772  -7.217  55.080  1.00 34.92           C  
ATOM   4822  C   ILE B 227     -15.496  -7.982  56.185  1.00 36.76           C  
ATOM   4823  O   ILE B 227     -15.500  -9.230  56.202  1.00 35.96           O  
ATOM   4824  CB  ILE B 227     -13.437  -6.626  55.615  1.00 34.12           C  
ATOM   4825  CG1 ILE B 227     -12.668  -5.837  54.523  1.00 33.64           C  
ATOM   4826  CG2 ILE B 227     -12.556  -7.714  56.221  1.00 32.61           C  
ATOM   4827  CD1 ILE B 227     -12.573  -6.490  53.151  1.00 33.49           C  
ATOM   4828  N   LEU B 228     -16.158  -7.229  57.070  1.00 36.21           N  
ATOM   4829  CA  LEU B 228     -16.927  -7.806  58.172  1.00 36.67           C  
ATOM   4830  C   LEU B 228     -18.073  -8.721  57.729  1.00 32.62           C  
ATOM   4831  O   LEU B 228     -18.263  -9.788  58.324  1.00 33.74           O  
ATOM   4832  CB  LEU B 228     -17.431  -6.697  59.120  1.00 42.19           C  
ATOM   4833  CG  LEU B 228     -16.327  -6.199  60.071  1.00 46.95           C  
ATOM   4834  CD1 LEU B 228     -16.581  -4.783  60.564  1.00 53.37           C  
ATOM   4835  CD2 LEU B 228     -16.132  -7.154  61.245  1.00 49.86           C  
ATOM   4836  N   GLU B 229     -18.820  -8.317  56.699  1.00 31.65           N  
ATOM   4837  CA  GLU B 229     -19.833  -9.185  56.076  1.00 33.04           C  
ATOM   4838  C   GLU B 229     -19.191 -10.506  55.658  1.00 32.59           C  
ATOM   4839  O   GLU B 229     -19.732 -11.567  55.923  1.00 32.58           O  
ATOM   4840  CB  GLU B 229     -20.448  -8.542  54.836  1.00 36.42           C  
ATOM   4841  CG  GLU B 229     -21.194  -7.225  55.056  1.00 41.79           C  
ATOM   4842  CD  GLU B 229     -21.693  -6.577  53.758  1.00 45.14           C  
ATOM   4843  OE1 GLU B 229     -22.300  -5.489  53.820  1.00 47.90           O  
ATOM   4844  OE2 GLU B 229     -21.502  -7.148  52.663  1.00 48.84           O1-
ATOM   4845  N   ILE B 230     -18.033 -10.450  55.007  1.00 30.81           N  
ATOM   4846  CA  ILE B 230     -17.374 -11.693  54.599  1.00 30.78           C  
ATOM   4847  C   ILE B 230     -16.956 -12.508  55.836  1.00 27.57           C  
ATOM   4848  O   ILE B 230     -17.135 -13.705  55.877  1.00 25.65           O  
ATOM   4849  CB  ILE B 230     -16.144 -11.460  53.690  1.00 28.30           C  
ATOM   4850  CG1 ILE B 230     -16.510 -10.571  52.495  1.00 31.75           C  
ATOM   4851  CG2 ILE B 230     -15.570 -12.801  53.257  1.00 28.13           C  
ATOM   4852  CD1 ILE B 230     -15.303  -9.976  51.777  1.00 30.81           C  
ATOM   4853  N   ILE B 231     -16.387 -11.842  56.823  1.00 29.04           N  
ATOM   4854  CA  ILE B 231     -15.969 -12.507  58.065  1.00 31.46           C  
ATOM   4855  C   ILE B 231     -17.126 -13.286  58.676  1.00 31.57           C  
ATOM   4856  O   ILE B 231     -16.944 -14.438  59.107  1.00 35.05           O  
ATOM   4857  CB  ILE B 231     -15.402 -11.497  59.079  1.00 31.08           C  
ATOM   4858  CG1 ILE B 231     -14.072 -10.964  58.557  1.00 31.26           C  
ATOM   4859  CG2 ILE B 231     -15.226 -12.139  60.461  1.00 31.41           C  
ATOM   4860  CD1 ILE B 231     -13.508  -9.816  59.371  1.00 30.54           C  
ATOM   4861  N   ARG B 232     -18.319 -12.694  58.643  1.00 30.80           N  
ATOM   4862  CA  ARG B 232     -19.501 -13.366  59.171  1.00 31.92           C  
ATOM   4863  C   ARG B 232     -19.865 -14.599  58.370  1.00 32.82           C  
ATOM   4864  O   ARG B 232     -20.260 -15.615  58.951  1.00 33.75           O  
ATOM   4865  CB  ARG B 232     -20.693 -12.419  59.305  1.00 36.38           C  
ATOM   4866  CG  ARG B 232     -20.534 -11.403  60.442  1.00 43.02           C  
ATOM   4867  CD  ARG B 232     -21.786 -10.543  60.619  1.00 52.49           C  
ATOM   4868  NE  ARG B 232     -21.461  -9.114  60.653  1.00 57.66           N  
ATOM   4869  CZ  ARG B 232     -21.770  -8.248  59.689  1.00 60.24           C  
ATOM   4870  NH1 ARG B 232     -22.449  -8.641  58.609  1.00 60.85           N1+
ATOM   4871  NH2 ARG B 232     -21.408  -6.981  59.810  1.00 62.87           N  
ATOM   4872  N   VAL B 233     -19.723 -14.540  57.046  1.00 27.79           N  
ATOM   4873  CA  VAL B 233     -20.027 -15.710  56.257  1.00 26.53           C  
ATOM   4874  C   VAL B 233     -19.058 -16.843  56.656  1.00 27.70           C  
ATOM   4875  O   VAL B 233     -19.457 -17.983  56.747  1.00 25.91           O  
ATOM   4876  CB  VAL B 233     -20.001 -15.392  54.737  1.00 27.71           C  
ATOM   4877  CG1 VAL B 233     -20.103 -16.670  53.888  1.00 23.46           C  
ATOM   4878  CG2 VAL B 233     -21.152 -14.428  54.385  1.00 26.46           C  
ATOM   4879  N   ILE B 234     -17.799 -16.497  56.932  1.00 27.85           N  
ATOM   4880  CA  ILE B 234     -16.775 -17.482  57.214  1.00 28.63           C  
ATOM   4881  C   ILE B 234     -17.037 -18.161  58.550  1.00 31.58           C  
ATOM   4882  O   ILE B 234     -16.958 -19.402  58.635  1.00 30.54           O  
ATOM   4883  CB  ILE B 234     -15.353 -16.854  57.205  1.00 26.80           C  
ATOM   4884  CG1 ILE B 234     -14.968 -16.453  55.768  1.00 24.21           C  
ATOM   4885  CG2 ILE B 234     -14.358 -17.845  57.806  1.00 25.05           C  
ATOM   4886  CD1 ILE B 234     -13.779 -15.527  55.632  1.00 24.22           C  
ATOM   4887  N   LEU B 235     -17.343 -17.342  59.578  1.00 32.83           N  
ATOM   4888  CA  LEU B 235     -17.758 -17.847  60.899  1.00 35.36           C  
ATOM   4889  C   LEU B 235     -18.986 -18.751  60.775  1.00 34.82           C  
ATOM   4890  O   LEU B 235     -19.031 -19.840  61.346  1.00 37.00           O  
ATOM   4891  CB  LEU B 235     -17.973 -16.697  61.909  1.00 35.48           C  
ATOM   4892  CG  LEU B 235     -16.700 -15.880  62.202  1.00 36.61           C  
ATOM   4893  CD1 LEU B 235     -16.968 -14.738  63.172  1.00 40.37           C  
ATOM   4894  CD2 LEU B 235     -15.577 -16.748  62.743  1.00 37.38           C  
ATOM   4895  N   LYS B 236     -19.950 -18.324  59.973  1.00 33.82           N  
ATOM   4896  CA  LYS B 236     -21.147 -19.114  59.713  1.00 34.57           C  
ATOM   4897  C   LYS B 236     -20.838 -20.443  59.013  1.00 33.55           C  
ATOM   4898  O   LYS B 236     -21.474 -21.474  59.302  1.00 34.32           O  
ATOM   4899  CB  LYS B 236     -22.148 -18.278  58.907  1.00 33.76           C  
ATOM   4900  CG  LYS B 236     -23.507 -18.923  58.632  1.00 41.77           C  
ATOM   4901  CD  LYS B 236     -24.211 -18.159  57.488  1.00 53.76           C  
ATOM   4902  CE  LYS B 236     -25.549 -18.761  57.060  1.00 57.00           C  
ATOM   4903  NZ  LYS B 236     -26.405 -19.068  58.247  1.00 62.95           N1+
ATOM   4904  N   LEU B 237     -19.864 -20.445  58.103  1.00 31.46           N  
ATOM   4905  CA  LEU B 237     -19.557 -21.702  57.415  1.00 31.65           C  
ATOM   4906  C   LEU B 237     -18.962 -22.740  58.390  1.00 29.56           C  
ATOM   4907  O   LEU B 237     -19.241 -23.939  58.260  1.00 30.00           O  
ATOM   4908  CB  LEU B 237     -18.733 -21.485  56.139  1.00 29.86           C  
ATOM   4909  CG  LEU B 237     -17.198 -21.565  56.147  1.00 35.44           C  
ATOM   4910  CD1 LEU B 237     -16.679 -22.999  55.997  1.00 31.91           C  
ATOM   4911  CD2 LEU B 237     -16.632 -20.693  55.027  1.00 33.86           C  
ATOM   4912  N   TYR B 238     -18.218 -22.291  59.401  1.00 28.58           N  
ATOM   4913  CA  TYR B 238     -17.680 -23.249  60.412  1.00 30.44           C  
ATOM   4914  C   TYR B 238     -18.738 -23.841  61.344  1.00 29.85           C  
ATOM   4915  O   TYR B 238     -18.650 -25.021  61.691  1.00 27.34           O  
ATOM   4916  CB  TYR B 238     -16.462 -22.697  61.191  1.00 29.48           C  
ATOM   4917  CG  TYR B 238     -15.280 -22.549  60.280  1.00 26.40           C  
ATOM   4918  CD1 TYR B 238     -14.838 -23.640  59.532  1.00 26.22           C  
ATOM   4919  CD2 TYR B 238     -14.638 -21.317  60.118  1.00 25.65           C  
ATOM   4920  CE1 TYR B 238     -13.768 -23.514  58.652  1.00 27.44           C  
ATOM   4921  CE2 TYR B 238     -13.562 -21.183  59.248  1.00 25.72           C  
ATOM   4922  CZ  TYR B 238     -13.147 -22.282  58.506  1.00 26.61           C  
ATOM   4923  OH  TYR B 238     -12.093 -22.190  57.625  1.00 28.23           O  
ATOM   4924  N   GLU B 239     -19.743 -23.031  61.701  1.00 29.86           N  
ATOM   4925  CA  GLU B 239     -20.914 -23.531  62.429  1.00 32.29           C  
ATOM   4926  C   GLU B 239     -21.683 -24.544  61.587  1.00 30.99           C  
ATOM   4927  O   GLU B 239     -22.057 -25.612  62.089  1.00 35.52           O  
ATOM   4928  CB  GLU B 239     -21.838 -22.385  62.918  1.00 32.73           C  
ATOM   4929  CG  GLU B 239     -21.167 -21.464  63.936  1.00 35.47           C  
ATOM   4930  CD  GLU B 239     -20.408 -22.249  65.001  1.00 40.21           C  
ATOM   4931  OE1 GLU B 239     -21.068 -23.082  65.674  1.00 38.10           O  
ATOM   4932  OE2 GLU B 239     -19.165 -22.047  65.144  1.00 37.83           O1-
ATOM   4933  N   GLN B 240     -21.894 -24.240  60.313  1.00 29.57           N  
ATOM   4934  CA  GLN B 240     -22.556 -25.201  59.421  1.00 29.43           C  
ATOM   4935  C   GLN B 240     -21.726 -26.494  59.205  1.00 27.53           C  
ATOM   4936  O   GLN B 240     -22.252 -27.613  59.219  1.00 26.30           O  
ATOM   4937  CB  GLN B 240     -22.949 -24.509  58.113  1.00 33.42           C  
ATOM   4938  CG  GLN B 240     -22.670 -25.325  56.861  1.00 45.32           C
[truncated: 22,952 more chars]
