# Supplementary material for: Solvent-Site Prediction for Fragment Docking and Its Implication on Fragment-Based Drug Discovery
Source: J Chem Inf Model. 2025 Nov 24;65(23):12959–77. doi: 10.1021/acs.jcim.5c02352 (PMC12690578; doi:10.1021/acs.jcim.5c02352)
Supplement: Supplementary file 3 [file ci5c02352_si_003.zip › Frag2Lead_dataset/2017-01/rec-lead.pdb]

ATOM      1  N   MET A  -2     -27.994 -41.771  27.099  1.00 61.58           N  
ATOM      2  CA  MET A  -2     -27.734 -40.766  28.168  1.00 58.78           C  
ATOM      3  C   MET A  -2     -28.263 -39.384  27.786  1.00 58.07           C  
ATOM      4  O   MET A  -2     -27.778 -38.780  26.832  1.00 58.18           O  
ATOM      5  CB  MET A  -2     -26.236 -40.671  28.436  1.00 59.37           C  
ATOM      6  CG  MET A  -2     -25.630 -41.929  29.008  1.00 62.66           C  
ATOM      7  SD  MET A  -2     -26.240 -42.183  30.675  1.00 70.14           S  
ATOM      8  CE  MET A  -2     -25.834 -43.921  30.887  1.00 70.35           C  
ATOM      9  N   GLU A  -1     -29.240 -38.886  28.545  1.00 55.54           N  
ATOM     10  CA  GLU A  -1     -29.801 -37.543  28.345  1.00 48.74           C  
ATOM     11  C   GLU A  -1     -29.454 -36.613  29.510  1.00 44.48           C  
ATOM     12  O   GLU A  -1     -30.266 -36.426  30.416  1.00 44.18           O  
ATOM     13  CB  GLU A  -1     -31.326 -37.595  28.168  1.00 52.22           C  
ATOM     14  CG  GLU A  -1     -31.818 -38.190  26.850  1.00 57.00           C  
ATOM     15  CD  GLU A  -1     -31.322 -37.441  25.621  1.00 60.75           C  
ATOM     16  OE1 GLU A  -1     -31.225 -36.191  25.653  1.00 60.56           O  
ATOM     17  OE2 GLU A  -1     -31.028 -38.109  24.610  1.00 65.20           O1-
ATOM     18  N   PHE A   0     -28.268 -36.007  29.472  1.00 36.57           N  
ATOM     19  CA  PHE A   0     -27.811 -35.164  30.584  1.00 33.40           C  
ATOM     20  C   PHE A   0     -28.477 -33.774  30.713  1.00 29.55           C  
ATOM     21  O   PHE A   0     -28.376 -33.134  31.755  1.00 27.98           O  
ATOM     22  CB  PHE A   0     -26.281 -35.055  30.587  1.00 32.27           C  
ATOM     23  CG  PHE A   0     -25.710 -34.356  29.384  1.00 33.12           C  
ATOM     24  CD1 PHE A   0     -25.674 -32.957  29.316  1.00 32.65           C  
ATOM     25  CD2 PHE A   0     -25.186 -35.090  28.324  1.00 32.05           C  
ATOM     26  CE1 PHE A   0     -25.123 -32.314  28.216  1.00 33.96           C  
ATOM     27  CE2 PHE A   0     -24.634 -34.453  27.227  1.00 33.38           C  
ATOM     28  CZ  PHE A   0     -24.602 -33.067  27.168  1.00 32.09           C  
ATOM     29  N   MET A   1     -29.173 -33.322  29.671  1.00 27.38           N  
ATOM     30  CA  MET A   1     -29.715 -31.981  29.667  1.00 27.23           C  
ATOM     31  C   MET A   1     -31.240 -32.006  29.735  1.00 26.70           C  
ATOM     32  O   MET A   1     -31.856 -32.788  29.058  1.00 27.08           O  
ATOM     33  CB  MET A   1     -29.231 -31.222  28.424  1.00 27.43           C  
ATOM     34  CG  MET A   1     -29.840 -29.842  28.278  1.00 28.87           C  
ATOM     35  SD  MET A   1     -29.147 -28.855  26.936  1.00 30.99           S  
ATOM     36  CE  MET A   1     -27.610 -28.267  27.668  1.00 33.28           C  
ATOM     37  N   ASP A   2     -31.827 -31.139  30.548  1.00 26.11           N  
ATOM     38  CA  ASP A   2     -33.266 -30.945  30.589  1.00 26.90           C  
ATOM     39  C   ASP A   2     -33.823 -30.648  29.176  1.00 27.93           C  
ATOM     40  O   ASP A   2     -33.308 -29.764  28.444  1.00 26.00           O  
ATOM     41  CB  ASP A   2     -33.612 -29.817  31.554  1.00 28.05           C  
ATOM     42  CG  ASP A   2     -35.111 -29.529  31.611  1.00 31.51           C  
ATOM     43  OD1 ASP A   2     -35.827 -30.236  32.346  1.00 31.06           O  
ATOM     44  OD2 ASP A   2     -35.574 -28.583  30.932  1.00 33.06           O1-
ATOM     45  N   TYR A   3     -34.850 -31.404  28.783  1.00 26.11           N  
ATOM     46  CA  TYR A   3     -35.433 -31.245  27.440  1.00 28.18           C  
ATOM     47  C   TYR A   3     -35.875 -29.822  27.117  1.00 26.07           C  
ATOM     48  O   TYR A   3     -35.484 -29.294  26.084  1.00 29.92           O  
ATOM     49  CB  TYR A   3     -36.601 -32.212  27.203  1.00 31.54           C  
ATOM     50  CG  TYR A   3     -37.290 -31.951  25.884  1.00 33.38           C  
ATOM     51  CD1 TYR A   3     -36.755 -32.452  24.690  1.00 34.61           C  
ATOM     52  CD2 TYR A   3     -38.452 -31.177  25.825  1.00 34.43           C  
ATOM     53  CE1 TYR A   3     -37.372 -32.208  23.475  1.00 36.40           C  
ATOM     54  CE2 TYR A   3     -39.083 -30.925  24.618  1.00 35.04           C  
ATOM     55  CZ  TYR A   3     -38.544 -31.446  23.447  1.00 38.11           C  
ATOM     56  OH  TYR A   3     -39.171 -31.191  22.239  1.00 40.97           O  
ATOM     57  N   ASP A   4     -36.677 -29.211  27.987  1.00 25.80           N  
ATOM     58  CA  ASP A   4     -37.162 -27.826  27.808  1.00 26.92           C  
ATOM     59  C   ASP A   4     -36.015 -26.812  27.704  1.00 27.52           C  
ATOM     60  O   ASP A   4     -36.081 -25.882  26.910  1.00 27.87           O  
ATOM     61  CB  ASP A   4     -38.102 -27.405  28.941  1.00 29.45           C  
ATOM     62  CG  ASP A   4     -39.376 -28.258  29.003  1.00 31.79           C  
ATOM     63  OD1 ASP A   4     -39.956 -28.562  27.947  1.00 29.32           O  
ATOM     64  OD2 ASP A   4     -39.788 -28.631  30.119  1.00 32.47           O1-
ATOM     65  N   PHE A   5     -34.972 -27.000  28.513  1.00 25.54           N  
ATOM     66  CA  PHE A   5     -33.776 -26.148  28.458  1.00 24.73           C  
ATOM     67  C   PHE A   5     -33.108 -26.302  27.101  1.00 22.85           C  
ATOM     68  O   PHE A   5     -32.762 -25.319  26.467  1.00 23.51           O  
ATOM     69  CB  PHE A   5     -32.832 -26.577  29.573  1.00 27.25           C  
ATOM     70  CG  PHE A   5     -31.630 -25.701  29.761  1.00 26.55           C  
ATOM     71  CD1 PHE A   5     -31.744 -24.447  30.359  1.00 28.93           C  
ATOM     72  CD2 PHE A   5     -30.371 -26.179  29.441  1.00 27.69           C  
ATOM     73  CE1 PHE A   5     -30.617 -23.652  30.576  1.00 28.90           C  
ATOM     74  CE2 PHE A   5     -29.230 -25.398  29.676  1.00 28.30           C  
ATOM     75  CZ  PHE A   5     -29.364 -24.128  30.236  1.00 27.11           C  
ATOM     76  N   LYS A   6     -32.972 -27.541  26.651  1.00 23.01           N  
ATOM     77  CA  LYS A   6     -32.291 -27.860  25.414  1.00 24.82           C  
ATOM     78  C   LYS A   6     -32.980 -27.271  24.197  1.00 25.97           C  
ATOM     79  O   LYS A   6     -32.310 -26.679  23.317  1.00 23.45           O  
ATOM     80  CB  LYS A   6     -32.132 -29.369  25.242  1.00 26.12           C  
ATOM     81  CG  LYS A   6     -31.426 -29.742  23.940  1.00 29.26           C  
ATOM     82  CD  LYS A   6     -31.225 -31.247  23.795  1.00 32.35           C  
ATOM     83  CE  LYS A   6     -30.363 -31.544  22.575  1.00 35.45           C  
ATOM     84  NZ  LYS A   6     -29.794 -32.926  22.544  1.00 39.65           N1+
ATOM     85  N   VAL A   7     -34.307 -27.425  24.125  1.00 25.12           N  
ATOM     86  CA  VAL A   7     -35.055 -26.867  22.978  1.00 25.30           C  
ATOM     87  C   VAL A   7     -35.025 -25.346  22.961  1.00 24.61           C  
ATOM     88  O   VAL A   7     -34.888 -24.735  21.885  1.00 26.35           O  
ATOM     89  CB  VAL A   7     -36.518 -27.400  22.822  1.00 25.78           C  
ATOM     90  CG1 VAL A   7     -36.508 -28.909  22.696  1.00 27.03           C  
ATOM     91  CG2 VAL A   7     -37.422 -26.931  23.970  1.00 27.45           C  
ATOM     92  N   LYS A   8     -35.158 -24.733  24.136  1.00 24.04           N  
ATOM     93  CA  LYS A   8     -35.070 -23.280  24.229  1.00 24.73           C  
ATOM     94  C   LYS A   8     -33.681 -22.750  23.773  1.00 25.01           C  
ATOM     95  O   LYS A   8     -33.598 -21.765  23.008  1.00 23.55           O  
ATOM     96  CB  LYS A   8     -35.433 -22.807  25.639  1.00 25.22           C  
ATOM     97  CG  LYS A   8     -35.221 -21.327  25.927  1.00 26.68           C  
ATOM     98  CD  LYS A   8     -35.774 -21.035  27.310  1.00 31.48           C  
ATOM     99  CE  LYS A   8     -35.181 -19.815  27.988  1.00 32.78           C  
ATOM    100  NZ  LYS A   8     -35.265 -18.573  27.191  1.00 31.57           N1+
ATOM    101  N   LEU A   9     -32.607 -23.413  24.214  1.00 23.20           N  
ATOM    102  CA  LEU A   9     -31.249 -23.003  23.827  1.00 24.78           C  
ATOM    103  C   LEU A   9     -31.072 -23.061  22.341  1.00 23.83           C  
ATOM    104  O   LEU A   9     -30.571 -22.113  21.730  1.00 23.18           O  
ATOM    105  CB  LEU A   9     -30.173 -23.890  24.457  1.00 25.04           C  
ATOM    106  CG  LEU A   9     -29.842 -23.576  25.906  1.00 29.13           C  
ATOM    107  CD1 LEU A   9     -28.718 -24.538  26.339  1.00 29.09           C  
ATOM    108  CD2 LEU A   9     -29.461 -22.105  26.119  1.00 27.88           C  
ATOM    109  N   SER A  10     -31.499 -24.180  21.774  1.00 22.73           N  
ATOM    110  CA  SER A  10     -31.372 -24.419  20.351  1.00 24.44           C  
ATOM    111  C   SER A  10     -32.212 -23.421  19.531  1.00 23.80           C  
ATOM    112  O   SER A  10     -31.733 -22.863  18.545  1.00 24.14           O  
ATOM    113  CB  SER A  10     -31.772 -25.854  20.040  1.00 23.88           C  
ATOM    114  OG  SER A  10     -31.957 -25.974  18.651  1.00 27.28           O  
ATOM    115  N   SER A  11     -33.444 -23.176  19.966  1.00 22.71           N  
ATOM    116  CA  SER A  11     -34.283 -22.132  19.373  1.00 23.00           C  
ATOM    117  C   SER A  11     -33.619 -20.754  19.314  1.00 24.05           C  
ATOM    118  O   SER A  11     -33.671 -20.091  18.279  1.00 25.15           O  
ATOM    119  CB  SER A  11     -35.631 -22.029  20.088  1.00 23.97           C  
ATOM    120  OG  SER A  11     -36.430 -21.016  19.498  1.00 26.36           O  
ATOM    121  N   GLU A  12     -32.975 -20.331  20.395  1.00 23.19           N  
ATOM    122  CA  GLU A  12     -32.460 -18.964  20.492  1.00 23.93           C  
ATOM    123  C   GLU A  12     -30.990 -18.777  20.120  1.00 23.44           C  
ATOM    124  O   GLU A  12     -30.520 -17.661  20.066  1.00 24.17           O  
ATOM    125  CB  GLU A  12     -32.678 -18.451  21.916  1.00 26.66           C  
ATOM    126  CG  GLU A  12     -34.135 -18.554  22.351  1.00 28.39           C  
ATOM    127  CD  GLU A  12     -34.366 -18.131  23.801  1.00 32.17           C  
ATOM    128  OE1 GLU A  12     -33.431 -18.164  24.634  1.00 33.96           O  
ATOM    129  OE2 GLU A  12     -35.514 -17.779  24.117  1.00 33.38           O1-
ATOM    130  N   ARG A  13     -30.271 -19.871  19.911  1.00 24.29           N  
ATOM    131  CA  ARG A  13     -28.831 -19.850  19.655  1.00 27.16           C  
ATOM    132  C   ARG A  13     -28.519 -19.047  18.393  1.00 28.04           C  
ATOM    133  O   ARG A  13     -29.132 -19.247  17.352  1.00 25.89           O  
ATOM    134  CB  ARG A  13     -28.251 -21.286  19.571  1.00 27.59           C  
ATOM    135  CG  ARG A  13     -26.754 -21.399  19.204  1.00 31.74           C  
ATOM    136  CD  ARG A  13     -26.043 -22.526  19.970  1.00 32.82           C  
ATOM    137  NE  ARG A  13     -26.768 -23.774  19.846  1.00 36.06           N  
ATOM    138  CZ  ARG A  13     -27.164 -24.541  20.850  1.00 37.15           C  
ATOM    139  NH1 ARG A  13     -26.875 -24.258  22.113  1.00 34.23           N1+
ATOM    140  NH2 ARG A  13     -27.826 -25.644  20.565  1.00 38.46           N  
ATOM    141  N   GLU A  14     -27.584 -18.114  18.516  1.00 28.97           N  
ATOM    142  CA  GLU A  14     -27.080 -17.407  17.348  1.00 32.09           C  
ATOM    143  C   GLU A  14     -26.149 -18.288  16.545  1.00 28.56           C  
ATOM    144  O   GLU A  14     -25.186 -18.818  17.075  1.00 27.11           O  
ATOM    145  CB  GLU A  14     -26.396 -16.121  17.768  1.00 36.19           C  
ATOM    146  CG  GLU A  14     -27.419 -15.017  17.975  1.00 43.38           C  
ATOM    147  CD  GLU A  14     -26.834 -13.811  18.677  1.00 48.38           C  
ATOM    148  OE1 GLU A  14     -26.015 -13.978  19.611  1.00 50.27           O  
ATOM    149  OE2 GLU A  14     -27.208 -12.693  18.288  1.00 52.99           O1-
ATOM    150  N   ARG A  15     -26.479 -18.457  15.273  1.00 27.82           N  
ATOM    151  CA  ARG A  15     -25.743 -19.354  14.386  1.00 28.37           C  
ATOM    152  C   ARG A  15     -24.983 -18.544  13.337  1.00 28.51           C  
ATOM    153  O   ARG A  15     -25.557 -17.671  12.679  1.00 26.47           O  
ATOM    154  CB  ARG A  15     -26.693 -20.343  13.734  1.00 28.56           C  
ATOM    155  CG  ARG A  15     -27.367 -21.247  14.756  1.00 33.50           C  
ATOM    156  CD  ARG A  15     -28.481 -22.088  14.142  1.00 37.55           C  
ATOM    157  NE  ARG A  15     -28.851 -23.186  15.037  1.00 41.62           N  
ATOM    158  CZ  ARG A  15     -29.642 -23.075  16.109  1.00 44.08           C  
ATOM    159  NH1 ARG A  15     -30.193 -21.896  16.436  1.00 49.54           N1+
ATOM    160  NH2 ARG A  15     -29.889 -24.153  16.857  1.00 38.12           N  
ATOM    161  N   VAL A  16     -23.687 -18.827  13.194  1.00 28.93           N  
ATOM    162  CA  VAL A  16     -22.833 -18.030  12.290  1.00 27.09           C  
ATOM    163  C   VAL A  16     -23.342 -17.996  10.844  1.00 26.84           C  
ATOM    164  O   VAL A  16     -23.327 -16.935  10.197  1.00 25.86           O  
ATOM    165  CB  VAL A  16     -21.342 -18.455  12.384  1.00 27.06           C  
ATOM    166  CG1 VAL A  16     -21.116 -19.854  11.820  1.00 25.83           C  
ATOM    167  CG2 VAL A  16     -20.454 -17.417  11.718  1.00 26.45           C  
ATOM    168  N   GLU A  17     -23.848 -19.129  10.361  1.00 28.00           N  
ATOM    169  CA  GLU A  17     -24.303 -19.217   8.974  1.00 30.40           C  
ATOM    170  C   GLU A  17     -25.652 -18.553   8.736  1.00 32.18           C  
ATOM    171  O   GLU A  17     -26.012 -18.316   7.584  1.00 32.67           O  
ATOM    172  CB  GLU A  17     -24.300 -20.672   8.460  1.00 33.88           C  
ATOM    173  CG  GLU A  17     -25.421 -21.582   8.982  1.00 35.48           C  
ATOM    174  CD  GLU A  17     -25.231 -22.054  10.429  1.00 36.72           C  
ATOM    175  OE1 GLU A  17     -26.114 -22.783  10.916  1.00 38.00           O  
ATOM    176  OE2 GLU A  17     -24.229 -21.709  11.092  1.00 34.36           O1-
ATOM    177  N   ASP A  18     -26.383 -18.249   9.813  1.00 32.09           N  
ATOM    178  CA  ASP A  18     -27.655 -17.529   9.726  1.00 34.62           C  
ATOM    179  C   ASP A  18     -27.382 -16.058   9.751  1.00 32.41           C  
ATOM    180  O   ASP A  18     -28.109 -15.287   9.156  1.00 34.50           O  
ATOM    181  CB  ASP A  18     -28.584 -17.843  10.915  1.00 36.67           C  
ATOM    182  CG  ASP A  18     -29.104 -19.271  10.900  1.00 38.97           C  
ATOM    183  OD1 ASP A  18     -29.047 -19.931   9.836  1.00 40.04           O  
ATOM    184  OD2 ASP A  18     -29.564 -19.737  11.965  1.00 41.64           O1-
ATOM    185  N   LEU A  19     -26.338 -15.657  10.460  1.00 30.39           N  
ATOM    186  CA  LEU A  19     -26.081 -14.231  10.653  1.00 30.28           C  
ATOM    187  C   LEU A  19     -25.143 -13.630   9.612  1.00 28.72           C  
ATOM    188  O   LEU A  19     -25.223 -12.458   9.322  1.00 28.09           O  
ATOM    189  CB  LEU A  19     -25.541 -13.983  12.062  1.00 32.23           C  
ATOM    190  CG  LEU A  19     -26.560 -14.135  13.191  1.00 34.14           C  
ATOM    191  CD1 LEU A  19     -25.814 -14.124  14.514  1.00 35.69           C  
ATOM    192  CD2 LEU A  19     -27.568 -12.989  13.122  1.00 31.64           C  
ATOM    193  N   PHE A  20     -24.253 -14.445   9.051  1.00 28.17           N  
ATOM    194  CA  PHE A  20     -23.228 -13.925   8.145  1.00 26.77           C  
ATOM    195  C   PHE A  20     -23.163 -14.655   6.826  1.00 27.65           C  
ATOM    196  O   PHE A  20     -23.375 -15.860   6.768  1.00 29.23           O  
ATOM    197  CB  PHE A  20     -21.856 -13.941   8.834  1.00 24.77           C  
ATOM    198  CG  PHE A  20     -21.746 -12.936   9.927  1.00 23.47           C  
ATOM    199  CD1 PHE A  20     -21.391 -11.621   9.637  1.00 22.99           C  
ATOM    200  CD2 PHE A  20     -22.053 -13.275  11.251  1.00 23.06           C  
ATOM    201  CE1 PHE A  20     -21.333 -10.660  10.653  1.00 22.16           C  
ATOM    202  CE2 PHE A  20     -21.989 -12.313  12.256  1.00 21.92           C  
ATOM    203  CZ  PHE A  20     -21.647 -11.005  11.953  1.00 21.50           C  
ATOM    204  N   GLU A  21     -22.866 -13.908   5.768  1.00 29.59           N  
ATOM    205  CA  GLU A  21     -22.632 -14.485   4.452  1.00 29.48           C  
ATOM    206  C   GLU A  21     -21.119 -14.527   4.258  1.00 28.02           C  
ATOM    207  O   GLU A  21     -20.454 -13.479   4.297  1.00 26.31           O  
ATOM    208  CB  GLU A  21     -23.327 -13.634   3.360  1.00 30.89           C  
ATOM    209  CG  GLU A  21     -23.136 -14.131   1.935  1.00 33.75           C  
ATOM    210  CD  GLU A  21     -23.590 -15.575   1.753  1.00 37.18           C  
ATOM    211  OE1 GLU A  21     -24.746 -15.912   2.085  1.00 42.11           O  
ATOM    212  OE2 GLU A  21     -22.795 -16.398   1.292  1.00 38.24           O1-
ATOM    213  N   TYR A  22     -20.573 -15.723   4.075  1.00 28.03           N  
ATOM    214  CA  TYR A  22     -19.112 -15.873   3.942  1.00 28.84           C  
ATOM    215  C   TYR A  22     -18.706 -16.982   2.981  1.00 29.83           C  
ATOM    216  O   TYR A  22     -17.517 -17.232   2.806  1.00 29.82           O  
ATOM    217  CB  TYR A  22     -18.457 -16.118   5.321  1.00 27.44           C  
ATOM    218  CG  TYR A  22     -19.098 -17.280   6.074  1.00 28.31           C  
ATOM    219  CD1 TYR A  22     -18.663 -18.601   5.889  1.00 30.04           C  
ATOM    220  CD2 TYR A  22     -20.164 -17.060   6.931  1.00 29.99           C  
ATOM    221  CE1 TYR A  22     -19.272 -19.665   6.550  1.00 32.09           C  
ATOM    222  CE2 TYR A  22     -20.764 -18.112   7.612  1.00 32.71           C  
ATOM    223  CZ  TYR A  22     -20.321 -19.402   7.413  1.00 34.43           C  
ATOM    224  OH  TYR A  22     -20.947 -20.416   8.099  1.00 38.95           O  
ATOM    225  N   GLU A  23     -19.670 -17.674   2.371  1.00 34.95           N  
ATOM    226  CA  GLU A  23     -19.290 -18.806   1.518  1.00 34.64           C  
ATOM    227  C   GLU A  23     -18.508 -18.317   0.301  1.00 29.24           C  
ATOM    228  O   GLU A  23     -18.890 -17.343  -0.331  1.00 28.27           O  
ATOM    229  CB  GLU A  23     -20.497 -19.674   1.156  1.00 43.59           C  
ATOM    230  CG  GLU A  23     -21.006 -20.479   2.357  1.00 52.44           C  
ATOM    231  CD  GLU A  23     -22.472 -20.871   2.236  1.00 60.62           C  
ATOM    232  OE1 GLU A  23     -23.239 -20.170   1.536  1.00 63.12           O  
ATOM    233  OE2 GLU A  23     -22.862 -21.886   2.851  1.00 62.62           O1-
ATOM    234  N   GLY A  24     -17.384 -18.970   0.018  1.00 26.65           N  
ATOM    235  CA  GLY A  24     -16.473 -18.535  -1.033  1.00 25.02           C  
ATOM    236  C   GLY A  24     -15.794 -17.197  -0.741  1.00 26.65           C  
ATOM    237  O   GLY A  24     -15.289 -16.558  -1.656  1.00 25.46           O  
ATOM    238  N   CYS A  25     -15.768 -16.776   0.526  1.00 26.04           N  
ATOM    239  CA  CYS A  25     -15.152 -15.493   0.906  1.00 26.73           C  
ATOM    240  C   CYS A  25     -13.901 -15.652   1.794  1.00 27.33           C  
ATOM    241  O   CYS A  25     -13.530 -14.723   2.548  1.00 23.36           O  
ATOM    242  CB  CYS A  25     -16.168 -14.614   1.634  1.00 29.11           C  
ATOM    243  SG  CYS A  25     -17.691 -14.190   0.732  1.00 32.40           S  
ATOM    244  N   LYS A  26     -13.261 -16.819   1.715  1.00 23.55           N  
ATOM    245  CA  LYS A  26     -12.022 -17.059   2.447  1.00 25.73           C  
ATOM    246  C   LYS A  26     -10.899 -16.122   2.020  1.00 24.70           C  
ATOM    247  O   LYS A  26     -10.651 -15.963   0.829  1.00 23.29           O  
ATOM    248  CB  LYS A  26     -11.573 -18.506   2.271  1.00 26.14           C  
ATOM    249  CG  LYS A  26     -10.456 -18.908   3.218  1.00 29.87           C  
ATOM    250  CD  LYS A  26      -9.959 -20.315   2.921  1.00 33.06           C  
ATOM    251  CE  LYS A  26     -10.995 -21.348   3.323  1.00 35.77           C  
ATOM    252  NZ  LYS A  26     -10.509 -22.694   2.906  1.00 40.66           N1+
ATOM    253  N   VAL A  27     -10.205 -15.514   2.982  1.00 24.25           N  
ATOM    254  CA  VAL A  27      -9.089 -14.596   2.637  1.00 25.01           C  
ATOM    255  C   VAL A  27      -7.764 -14.998   3.279  1.00 25.61           C  
ATOM    256  O   VAL A  27      -6.714 -14.496   2.907  1.00 27.37           O  
ATOM    257  CB  VAL A  27      -9.377 -13.108   2.966  1.00 24.74           C  
ATOM    258  CG1 VAL A  27     -10.442 -12.518   2.055  1.00 22.81           C  
ATOM    259  CG2 VAL A  27      -9.754 -12.931   4.447  1.00 24.31           C  
ATOM    260  N   GLY A  28      -7.799 -15.879   4.263  1.00 27.08           N  
ATOM    261  CA  GLY A  28      -6.553 -16.430   4.775  1.00 26.48           C  
ATOM    262  C   GLY A  28      -6.712 -17.856   5.227  1.00 27.76           C  
ATOM    263  O   GLY A  28      -7.839 -18.277   5.623  1.00 25.87           O  
ATOM    264  N   ARG A  29      -5.599 -18.592   5.189  1.00 26.80           N  
ATOM    265  CA  ARG A  29      -5.473 -19.921   5.824  1.00 30.67           C  
ATOM    266  C   ARG A  29      -4.138 -20.036   6.582  1.00 31.46           C  
ATOM    267  O   ARG A  29      -3.169 -19.404   6.206  1.00 30.32           O  
ATOM    268  CB  ARG A  29      -5.588 -21.056   4.796  1.00 33.05           C  
ATOM    269  CG  ARG A  29      -4.495 -20.995   3.729  1.00 39.80           C  
ATOM    270  CD  ARG A  29      -4.506 -22.188   2.781  1.00 41.88           C  
ATOM    271  NE  ARG A  29      -5.760 -22.248   2.035  1.00 47.07           N  
ATOM    272  CZ  ARG A  29      -5.977 -21.667   0.856  1.00 49.45           C  
ATOM    273  NH1 ARG A  29      -5.017 -20.966   0.254  1.00 50.17           N1+
ATOM    274  NH2 ARG A  29      -7.166 -21.786   0.280  1.00 54.13           N  
ATOM    275  N   GLY A  30      -4.072 -20.867   7.623  1.00 31.38           N  
ATOM    276  CA  GLY A  30      -2.835 -20.989   8.408  1.00 29.21           C  
ATOM    277  C   GLY A  30      -3.018 -22.099   9.382  1.00 30.13           C  
ATOM    278  O   GLY A  30      -4.083 -22.739   9.396  1.00 30.27           O  
ATOM    279  N   THR A  31      -2.002 -22.334  10.213  1.00 30.04           N  
ATOM    280  CA  THR A  31      -2.120 -23.312  11.303  1.00 31.60           C  
ATOM    281  C   THR A  31      -3.255 -22.925  12.270  1.00 31.02           C  
ATOM    282  O   THR A  31      -3.805 -23.801  12.923  1.00 32.18           O  
ATOM    283  CB  THR A  31      -0.799 -23.502  12.105  1.00 30.76           C  
ATOM    284  CG2 THR A  31       0.355 -23.951  11.199  1.00 29.93           C  
ATOM    285  OG1 THR A  31      -0.435 -22.268  12.731  1.00 29.64           O  
ATOM    286  N   TYR A  32      -3.587 -21.626  12.358  1.00 28.90           N  
ATOM    287  CA  TYR A  32      -4.717 -21.117  13.196  1.00 29.69           C  
ATOM    288  C   TYR A  32      -6.125 -21.560  12.741  1.00 28.20           C  
ATOM    289  O   TYR A  32      -7.063 -21.642  13.560  1.00 26.68           O  
ATOM    290  CB  TYR A  32      -4.698 -19.574  13.235  1.00 28.65           C  
ATOM    291  CG  TYR A  32      -4.793 -18.921  11.863  1.00 29.96           C  
ATOM    292  CD1 TYR A  32      -6.028 -18.782  11.210  1.00 29.45           C  
ATOM    293  CD2 TYR A  32      -3.645 -18.443  11.216  1.00 29.15           C  
ATOM    294  CE1 TYR A  32      -6.113 -18.196   9.953  1.00 30.27           C  
ATOM    295  CE2 TYR A  32      -3.728 -17.842   9.964  1.00 30.72           C  
ATOM    296  CZ  TYR A  32      -4.963 -17.722   9.341  1.00 30.67           C  
ATOM    297  OH  TYR A  32      -5.035 -17.131   8.104  1.00 33.18           O  
ATOM    298  N   GLY A  33      -6.265 -21.820  11.436  1.00 28.65           N  
ATOM    299  CA  GLY A  33      -7.565 -22.128  10.800  1.00 26.64           C  
ATOM    300  C   GLY A  33      -7.730 -21.292   9.544  1.00 27.98           C  
ATOM    301  O   GLY A  33      -6.774 -21.151   8.786  1.00 28.31           O  
ATOM    302  N   HIS A  34      -8.925 -20.710   9.348  1.00 24.18           N  
ATOM    303  CA  HIS A  34      -9.269 -19.919   8.182  1.00 23.98           C  
ATOM    304  C   HIS A  34      -9.889 -18.604   8.590  1.00 23.72           C  
ATOM    305  O   HIS A  34     -10.608 -18.511   9.605  1.00 23.12           O  
ATOM    306  CB  HIS A  34     -10.280 -20.689   7.315  1.00 27.54           C  
ATOM    307  CG  HIS A  34      -9.877 -22.129   7.049  1.00 32.24           C  
ATOM    308  CD2 HIS A  34     -10.233 -23.317   7.696  1.00 35.12           C  
ATOM    309  ND1 HIS A  34      -8.985 -22.468   6.095  1.00 36.21           N  
ATOM    310  CE1 HIS A  34      -8.801 -23.807   6.108  1.00 36.28           C  
ATOM    311  NE2 HIS A  34      -9.556 -24.320   7.099  1.00 35.61           N  
ATOM    312  N   VAL A  35      -9.639 -17.577   7.795  1.00 21.72           N  
ATOM    313  CA  VAL A  35     -10.290 -16.295   7.966  1.00 22.01           C  
ATOM    314  C   VAL A  35     -11.114 -15.968   6.725  1.00 23.76           C  
ATOM    315  O   VAL A  35     -10.628 -16.122   5.591  1.00 22.30           O  
ATOM    316  CB  VAL A  35      -9.269 -15.181   8.242  1.00 23.40           C  
ATOM    317  CG1 VAL A  35      -9.973 -13.830   8.343  1.00 22.73           C  
ATOM    318  CG2 VAL A  35      -8.504 -15.480   9.531  1.00 23.09           C  
ATOM    319  N   TYR A  36     -12.361 -15.525   6.961  1.00 22.77           N  
ATOM    320  CA  TYR A  36     -13.304 -15.148   5.919  1.00 22.87           C  
ATOM    321  C   TYR A  36     -13.658 -13.686   6.059  1.00 23.35           C  
ATOM    322  O   TYR A  36     -13.801 -13.186   7.189  1.00 23.82           O  
ATOM    323  CB  TYR A  36     -14.616 -15.956   6.041  1.00 23.67           C  
ATOM    324  CG  TYR A  36     -14.441 -17.435   5.833  1.00 25.91           C  
ATOM    325  CD1 TYR A  36     -13.942 -18.248   6.844  1.00 26.91           C  
ATOM    326  CD2 TYR A  36     -14.750 -18.020   4.611  1.00 28.72           C  
ATOM    327  CE1 TYR A  36     -13.783 -19.614   6.655  1.00 29.00           C  
ATOM    328  CE2 TYR A  36     -14.575 -19.378   4.405  1.00 30.40           C  
ATOM    329  CZ  TYR A  36     -14.091 -20.161   5.434  1.00 30.54           C  
ATOM    330  OH  TYR A  36     -13.927 -21.496   5.238  1.00 37.46           O  
ATOM    331  N   LYS A  37     -13.818 -13.008   4.922  1.00 21.61           N  
ATOM    332  CA  LYS A  37     -14.421 -11.673   4.900  1.00 23.20           C  
ATOM    333  C   LYS A  37     -15.922 -11.887   4.741  1.00 24.22           C  
ATOM    334  O   LYS A  37     -16.369 -12.519   3.763  1.00 26.16           O  
ATOM    335  CB  LYS A  37     -13.856 -10.850   3.740  1.00 23.52           C  
ATOM    336  CG  LYS A  37     -14.422  -9.440   3.579  1.00 24.74           C  
ATOM    337  CD  LYS A  37     -13.839  -8.823   2.298  1.00 26.56           C  
ATOM    338  CE  LYS A  37     -14.273  -7.385   2.110  1.00 28.49           C  
ATOM    339  NZ  LYS A  37     -13.639  -6.867   0.863  1.00 34.35           N1+
ATOM    340  N   ALA A  38     -16.694 -11.357   5.682  1.00 23.15           N  
ATOM    341  CA  ALA A  38     -18.122 -11.681   5.755  1.00 23.56           C  
ATOM    342  C   ALA A  38     -19.013 -10.427   5.833  1.00 24.34           C  
ATOM    343  O   ALA A  38     -18.581  -9.383   6.310  1.00 24.46           O  
ATOM    344  CB  ALA A  38     -18.380 -12.556   6.968  1.00 22.29           C  
ATOM    345  N   LYS A  39     -20.261 -10.555   5.406  1.00 25.48           N  
ATOM    346  CA  LYS A  39     -21.252  -9.477   5.575  1.00 27.54           C  
ATOM    347  C   LYS A  39     -22.450  -9.986   6.386  1.00 26.49           C  
ATOM    348  O   LYS A  39     -22.804 -11.176   6.303  1.00 25.84           O  
ATOM    349  CB  LYS A  39     -21.720  -8.979   4.195  1.00 30.47           C  
ATOM    350  CG  LYS A  39     -20.836  -7.943   3.491  1.00 34.08           C  
ATOM    351  CD  LYS A  39     -21.215  -6.531   3.935  1.00 38.83           C  
ATOM    352  CE  LYS A  39     -21.263  -5.534   2.787  1.00 42.08           C  
ATOM    353  NZ  LYS A  39     -19.915  -4.981   2.486  1.00 46.45           N1+
ATOM    354  N   ARG A  40     -23.048  -9.102   7.188  1.00 28.08           N  
ATOM    355  CA  ARG A  40     -24.296  -9.393   7.908  1.00 33.54           C  
ATOM    356  C   ARG A  40     -25.406  -9.812   6.938  1.00 32.87           C  
ATOM    357  O   ARG A  40     -25.633  -9.132   5.944  1.00 33.67           O  
ATOM    358  CB  ARG A  40     -24.777  -8.165   8.674  1.00 34.70           C  
ATOM    359  CG  ARG A  40     -24.061  -7.900   9.972  1.00 39.15           C  
ATOM    360  CD  ARG A  40     -24.956  -7.121  10.926  1.00 43.61           C  
ATOM    361  NE  ARG A  40     -24.524  -7.376  12.291  1.00 52.28           N  
ATOM    362  CZ  ARG A  40     -24.965  -8.384  13.049  1.00 56.87           C  
ATOM    363  NH1 ARG A  40     -25.894  -9.225  12.594  1.00 54.39           N1+
ATOM    364  NH2 ARG A  40     -24.489  -8.544  14.278  1.00 56.34           N  
ATOM    365  N   LYS A  41     -26.076 -10.928   7.208  1.00 31.75           N  
ATOM    366  CA  LYS A  41     -27.190 -11.345   6.346  1.00 35.75           C  
ATOM    367  C   LYS A  41     -28.448 -10.500   6.516  1.00 39.33           C  
ATOM    368  O   LYS A  41     -29.220 -10.351   5.566  1.00 43.42           O  
ATOM    369  CB  LYS A  41     -27.507 -12.828   6.487  1.00 34.91           C  
ATOM    370  CG  LYS A  41     -26.730 -13.655   5.491  1.00 36.47           C  
ATOM    371  CD  LYS A  41     -26.548 -15.091   5.939  1.00 38.38           C  
ATOM    372  CE  LYS A  41     -27.597 -16.006   5.354  1.00 40.18           C  
ATOM    373  NZ  LYS A  41     -27.083 -17.403   5.307  1.00 36.50           N1+
ATOM    374  N   ASP A  42     -28.658  -9.939   7.700  1.00 37.66           N  
ATOM    375  CA  ASP A  42     -29.674  -8.902   7.839  1.00 43.88           C  
ATOM    376  C   ASP A  42     -29.071  -7.647   7.212  1.00 48.25           C  
ATOM    377  O   ASP A  42     -27.851  -7.539   7.084  1.00 54.11           O  
ATOM    378  CB  ASP A  42     -30.067  -8.696   9.316  1.00 42.37           C  
ATOM    379  CG  ASP A  42     -28.901  -8.201  10.191  1.00 43.75           C  
ATOM    380  OD1 ASP A  42     -28.068  -7.394   9.725  1.00 42.14           O  
ATOM    381  OD2 ASP A  42     -28.842  -8.601  11.372  1.00 42.10           O1-
ATOM    382  N   GLY A  43     -29.890  -6.696   6.802  1.00 52.50           N  
ATOM    383  CA  GLY A  43     -29.326  -5.488   6.187  1.00 49.96           C  
ATOM    384  C   GLY A  43     -28.881  -4.444   7.191  1.00 46.15           C  
ATOM    385  O   GLY A  43     -28.509  -3.352   6.803  1.00 51.28           O  
ATOM    386  N   LYS A  44     -28.892  -4.795   8.476  1.00 51.53           N  
ATOM    387  CA  LYS A  44     -28.786  -3.828   9.583  1.00 50.10           C  
ATOM    388  C   LYS A  44     -27.513  -2.973   9.610  1.00 51.08           C  
ATOM    389  O   LYS A  44     -27.510  -1.897  10.212  1.00 51.20           O  
ATOM    390  CB  LYS A  44     -28.965  -4.516  10.943  1.00 51.61           C  
ATOM    391  CG  LYS A  44     -30.306  -5.194  11.151  1.00 56.29           C  
ATOM    392  CD  LYS A  44     -30.643  -5.275  12.635  1.00 58.63           C  
ATOM    393  CE  LYS A  44     -31.192  -6.639  13.037  1.00 61.71           C  
ATOM    394  NZ  LYS A  44     -32.389  -7.053  12.250  1.00 63.03           N1+
ATOM    395  N   ASP A  45     -26.423  -3.459   9.011  1.00 48.71           N  
ATOM    396  CA  ASP A  45     -25.253  -2.596   8.754  1.00 43.90           C  
ATOM    397  C   ASP A  45     -24.485  -3.076   7.529  1.00 42.68           C  
ATOM    398  O   ASP A  45     -24.676  -4.202   7.064  1.00 40.81           O  
ATOM    399  CB  ASP A  45     -24.343  -2.411   9.997  1.00 43.81           C  
ATOM    400  CG  ASP A  45     -23.373  -3.578  10.223  1.00 43.07           C  
ATOM    401  OD1 ASP A  45     -22.773  -4.081   9.262  1.00 40.41           O  
ATOM    402  OD2 ASP A  45     -23.201  -3.977  11.379  1.00 44.16           O1-
ATOM    403  N   ASP A  46     -23.615  -2.211   7.023  1.00 40.80           N  
ATOM    404  CA  ASP A  46     -22.921  -2.459   5.775  1.00 42.28           C  
ATOM    405  C   ASP A  46     -21.415  -2.774   5.950  1.00 38.65           C  
ATOM    406  O   ASP A  46     -20.677  -2.872   4.960  1.00 35.98           O  
ATOM    407  CB  ASP A  46     -23.104  -1.255   4.848  1.00 45.75           C  
ATOM    408  CG  ASP A  46     -23.005  -1.639   3.389  1.00 51.92           C  
ATOM    409  OD1 ASP A  46     -23.173  -2.836   3.070  1.00 51.55           O  
ATOM    410  OD2 ASP A  46     -22.758  -0.744   2.557  1.00 57.96           O1-
ATOM    411  N   LYS A  47     -20.980  -2.952   7.197  1.00 36.06           N  
ATOM    412  CA  LYS A  47     -19.565  -3.185   7.498  1.00 35.09           C  
ATOM    413  C   LYS A  47     -19.093  -4.529   6.959  1.00 33.01           C  
ATOM    414  O   LYS A  47     -19.888  -5.460   6.768  1.00 29.19           O  
ATOM    415  CB  LYS A  47     -19.327  -3.167   9.005  1.00 38.95           C  
ATOM    416  CG  LYS A  47     -19.826  -1.934   9.743  1.00 44.85           C  
ATOM    417  CD  LYS A  47     -19.663  -2.144  11.245  1.00 47.69           C  
ATOM    418  CE  LYS A  47     -20.328  -1.041  12.056  1.00 52.02           C  
ATOM    419  NZ  LYS A  47     -21.825  -1.050  12.003  1.00 55.24           N1+
ATOM    420  N   ASP A  48     -17.789  -4.626   6.723  1.00 31.15           N  
ATOM    421  CA  ASP A  48     -17.114  -5.899   6.484  1.00 27.95           C  
ATOM    422  C   ASP A  48     -16.683  -6.464   7.843  1.00 25.82           C  
ATOM    423  O   ASP A  48     -16.227  -5.720   8.716  1.00 22.92           O  
ATOM    424  CB  ASP A  48     -15.882  -5.694   5.602  1.00 29.06           C  
ATOM    425  CG  ASP A  48     -16.233  -5.164   4.219  1.00 34.65           C  
ATOM    426  OD1 ASP A  48     -17.130  -5.746   3.562  1.00 34.12           O  
ATOM    427  OD2 ASP A  48     -15.608  -4.171   3.785  1.00 35.50           O1-
ATOM    428  N   TYR A  49     -16.827  -7.777   8.016  1.00 23.32           N  
ATOM    429  CA  TYR A  49     -16.374  -8.448   9.236  1.00 22.32           C  
ATOM    430  C   TYR A  49     -15.374  -9.514   8.859  1.00 21.75           C  
ATOM    431  O   TYR A  49     -15.440 -10.050   7.750  1.00 21.38           O  
ATOM    432  CB  TYR A  49     -17.570  -9.115   9.943  1.00 23.29           C  
ATOM    433  CG  TYR A  49     -18.510  -8.105  10.546  1.00 24.35           C  
ATOM    434  CD1 TYR A  49     -18.307  -7.630  11.837  1.00 25.23           C  
ATOM    435  CD2 TYR A  49     -19.570  -7.594   9.812  1.00 25.47           C  
ATOM    436  CE1 TYR A  49     -19.148  -6.681  12.397  1.00 28.87           C  
ATOM    437  CE2 TYR A  49     -20.424  -6.647  10.354  1.00 27.26           C  
ATOM    438  CZ  TYR A  49     -20.203  -6.193  11.647  1.00 29.64           C  
ATOM    439  OH  TYR A  49     -21.041  -5.246  12.183  1.00 32.77           O  
ATOM    440  N   ALA A  50     -14.498  -9.866   9.796  1.00 21.06           N  
ATOM    441  CA  ALA A  50     -13.678 -11.065   9.665  1.00 19.97           C  
ATOM    442  C   ALA A  50     -14.243 -12.176  10.537  1.00 20.15           C  
ATOM    443  O   ALA A  50     -14.559 -11.954  11.729  1.00 20.38           O  
ATOM    444  CB  ALA A  50     -12.243 -10.785  10.089  1.00 18.80           C  
ATOM    445  N   LEU A  51     -14.365 -13.360   9.946  1.00 19.79           N  
ATOM    446  CA  LEU A  51     -14.736 -14.565  10.680  1.00 20.15           C  
ATOM    447  C   LEU A  51     -13.569 -15.530  10.713  1.00 19.76           C  
ATOM    448  O   LEU A  51     -13.038 -15.930   9.666  1.00 19.01           O  
ATOM    449  CB  LEU A  51     -15.948 -15.255  10.043  1.00 20.43           C  
ATOM    450  CG  LEU A  51     -17.309 -14.691  10.453  1.00 22.23           C  
ATOM    451  CD1 LEU A  51     -18.378 -15.231   9.498  1.00 23.36           C  
ATOM    452  CD2 LEU A  51     -17.616 -15.077  11.907  1.00 22.83           C  
ATOM    453  N   LYS A  52     -13.142 -15.879  11.919  1.00 19.79           N  
ATOM    454  CA  LYS A  52     -12.047 -16.821  12.060  1.00 19.71           C  
ATOM    455  C   LYS A  52     -12.625 -18.162  12.473  1.00 20.24           C  
ATOM    456  O   LYS A  52     -13.208 -18.291  13.562  1.00 20.23           O  
ATOM    457  CB  LYS A  52     -11.027 -16.306  13.095  1.00 19.69           C  
ATOM    458  CG  LYS A  52      -9.803 -17.218  13.295  1.00 21.26           C  
ATOM    459  CD  LYS A  52      -8.865 -16.633  14.359  1.00 21.55           C  
ATOM    460  CE  LYS A  52      -7.749 -17.611  14.713  1.00 23.82           C  
ATOM    461  NZ  LYS A  52      -6.685 -16.920  15.485  1.00 21.86           N1+
ATOM    462  N   GLN A  53     -12.465 -19.155  11.609  1.00 20.59           N  
ATOM    463  CA  GLN A  53     -12.891 -20.520  11.877  1.00 22.99           C  
ATOM    464  C   GLN A  53     -11.665 -21.220  12.418  1.00 23.51           C  
ATOM    465  O   GLN A  53     -10.669 -21.389  11.720  1.00 21.29           O  
ATOM    466  CB  GLN A  53     -13.361 -21.222  10.591  1.00 25.39           C  
ATOM    467  CG  GLN A  53     -13.655 -22.713  10.770  1.00 29.52           C  
ATOM    468  CD  GLN A  53     -14.058 -23.393   9.464  1.00 35.14           C  
ATOM    469  NE2 GLN A  53     -15.014 -24.309   9.571  1.00 39.70           N  
ATOM    470  OE1 GLN A  53     -13.535 -23.088   8.365  1.00 36.17           O  
ATOM    471  N   ILE A  54     -11.734 -21.600  13.683  1.00 25.35           N  
ATOM    472  CA  ILE A  54     -10.581 -22.095  14.392  1.00 26.75           C  
ATOM    473  C   ILE A  54     -10.230 -23.509  13.924  1.00 28.76           C  
ATOM    474  O   ILE A  54     -11.118 -24.334  13.677  1.00 26.93           O  
ATOM    475  CB  ILE A  54     -10.835 -21.963  15.909  1.00 31.03           C  
ATOM    476  CG1 ILE A  54     -10.480 -20.508  16.321  1.00 31.43           C  
ATOM    477  CG2 ILE A  54     -10.096 -23.042  16.700  1.00 30.95           C  
ATOM    478  CD1 ILE A  54     -10.809 -20.146  17.745  1.00 33.89           C  
ATOM    479  N   GLU A  55      -8.940 -23.759  13.735  1.00 27.91           N  
ATOM    480  CA  GLU A  55      -8.468 -25.075  13.291  1.00 34.05           C  
ATOM    481  C   GLU A  55      -8.939 -26.232  14.206  1.00 35.22           C  
ATOM    482  O   GLU A  55      -8.841 -26.144  15.437  1.00 34.79           O  
ATOM    483  CB  GLU A  55      -6.942 -25.057  13.212  1.00 37.17           C  
ATOM    484  CG  GLU A  55      -6.305 -26.350  12.723  1.00 44.93           C  
ATOM    485  CD  GLU A  55      -6.583 -26.645  11.261  1.00 49.68           C  
ATOM    486  OE1 GLU A  55      -6.908 -25.710  10.499  1.00 51.67           O  
ATOM    487  OE2 GLU A  55      -6.472 -27.823  10.868  1.00 56.51           O1-
ATOM    488  N   GLY A  56      -9.454 -27.300  13.608  1.00 33.28           N  
ATOM    489  CA  GLY A  56      -9.783 -28.489  14.372  1.00 32.93           C  
ATOM    490  C   GLY A  56     -11.151 -28.474  15.033  1.00 37.06           C  
ATOM    491  O   GLY A  56     -11.985 -27.583  14.804  1.00 34.28           O  
ATOM    492  N   THR A  57     -11.379 -29.496  15.840  1.00 33.07           N  
ATOM    493  CA  THR A  57     -12.668 -29.733  16.468  1.00 36.23           C  
ATOM    494  C   THR A  57     -12.510 -29.383  17.938  1.00 33.92           C  
ATOM    495  O   THR A  57     -11.410 -29.494  18.483  1.00 37.85           O  
ATOM    496  CB  THR A  57     -13.087 -31.209  16.254  1.00 38.01           C  
ATOM    497  CG2 THR A  57     -14.307 -31.632  17.089  1.00 42.31           C  
ATOM    498  OG1 THR A  57     -13.421 -31.384  14.880  1.00 42.04           O  
ATOM    499  N   GLY A  58     -13.592 -28.925  18.556  1.00 30.53           N  
ATOM    500  CA  GLY A  58     -13.615 -28.677  19.989  1.00 26.49           C  
ATOM    501  C   GLY A  58     -12.832 -27.449  20.407  1.00 25.91           C  
ATOM    502  O   GLY A  58     -12.649 -26.516  19.625  1.00 23.83           O  
ATOM    503  N   ILE A  59     -12.427 -27.434  21.674  1.00 25.04           N  
ATOM    504  CA  ILE A  59     -11.683 -26.316  22.248  1.00 25.26           C  
ATOM    505  C   ILE A  59     -10.249 -26.773  22.450  1.00 23.69           C  
ATOM    506  O   ILE A  59      -9.936 -27.354  23.468  1.00 24.63           O  
ATOM    507  CB  ILE A  59     -12.331 -25.868  23.574  1.00 26.70           C  
ATOM    508  CG1 ILE A  59     -13.786 -25.454  23.303  1.00 27.15           C  
ATOM    509  CG2 ILE A  59     -11.563 -24.721  24.227  1.00 26.56           C  
ATOM    510  CD1 ILE A  59     -14.603 -25.266  24.550  1.00 30.61           C  
ATOM    511  N   SER A  60      -9.407 -26.545  21.435  1.00 22.75           N  
ATOM    512  CA  SER A  60      -7.976 -26.800  21.511  1.00 22.59           C  
ATOM    513  C   SER A  60      -7.311 -25.799  22.476  1.00 22.39           C  
ATOM    514  O   SER A  60      -7.948 -24.839  22.958  1.00 21.01           O  
ATOM    515  CB  SER A  60      -7.360 -26.664  20.128  1.00 21.67           C  
ATOM    516  OG  SER A  60      -7.372 -25.298  19.718  1.00 20.86           O  
ATOM    517  N   MET A  61      -6.036 -26.013  22.774  1.00 22.47           N  
ATOM    518  CA  MET A  61      -5.346 -25.075  23.659  1.00 22.48           C  
ATOM    519  C   MET A  61      -5.266 -23.667  23.063  1.00 22.09           C  
ATOM    520  O   MET A  61      -5.439 -22.681  23.796  1.00 21.44           O  
ATOM    521  CB  MET A  61      -3.985 -25.607  24.055  1.00 22.80           C  
ATOM    522  CG  MET A  61      -4.096 -26.844  24.938  1.00 23.01           C  
ATOM    523  SD  MET A  61      -4.869 -26.500  26.539  1.00 24.77           S  
ATOM    524  CE  MET A  61      -3.716 -25.267  27.203  1.00 22.28           C  
ATOM    525  N   SER A  62      -5.045 -23.580  21.745  1.00 21.40           N  
ATOM    526  CA  SER A  62      -4.998 -22.296  21.025  1.00 21.51           C  
ATOM    527  C   SER A  62      -6.324 -21.577  21.010  1.00 21.26           C  
ATOM    528  O   SER A  62      -6.356 -20.362  21.170  1.00 19.50           O  
ATOM    529  CB  SER A  62      -4.541 -22.487  19.579  1.00 23.31           C  
ATOM    530  OG  SER A  62      -3.136 -22.614  19.593  1.00 27.29           O  
ATOM    531  N   ALA A  63      -7.408 -22.335  20.802  1.00 19.25           N  
ATOM    532  CA  ALA A  63      -8.747 -21.800  20.829  1.00 19.67           C  
ATOM    533  C   ALA A  63      -9.043 -21.274  22.225  1.00 19.67           C  
ATOM    534  O   ALA A  63      -9.536 -20.152  22.394  1.00 20.02           O  
ATOM    535  CB  ALA A  63      -9.747 -22.885  20.448  1.00 19.81           C  
ATOM    536  N   CYS A  64      -8.714 -22.077  23.233  1.00 19.64           N  
ATOM    537  CA  CYS A  64      -9.025 -21.719  24.603  1.00 19.30           C  
ATOM    538  C   CYS A  64      -8.359 -20.397  25.040  1.00 18.94           C  
ATOM    539  O   CYS A  64      -9.034 -19.478  25.524  1.00 19.09           O  
ATOM    540  CB  CYS A  64      -8.612 -22.862  25.527  1.00 22.10           C  
ATOM    541  SG  CYS A  64      -9.136 -22.514  27.213  1.00 25.05           S  
ATOM    542  N   ARG A  65      -7.050 -20.286  24.849  1.00 18.49           N  
ATOM    543  CA  ARG A  65      -6.331 -19.081  25.244  1.00 20.33           C  
ATOM    544  C   ARG A  65      -6.732 -17.863  24.400  1.00 20.51           C  
ATOM    545  O   ARG A  65      -6.819 -16.769  24.926  1.00 22.28           O  
ATOM    546  CB  ARG A  65      -4.804 -19.288  25.272  1.00 21.73           C  
ATOM    547  CG  ARG A  65      -4.192 -19.689  23.962  1.00 22.26           C  
ATOM    548  CD  ARG A  65      -2.700 -19.947  24.091  1.00 23.34           C  
ATOM    549  NE  ARG A  65      -2.352 -21.141  24.880  1.00 22.47           N  
ATOM    550  CZ  ARG A  65      -1.779 -22.228  24.365  1.00 23.39           C  
ATOM    551  NH1 ARG A  65      -1.455 -23.255  25.156  1.00 22.70           N1+
ATOM    552  NH2 ARG A  65      -1.527 -22.293  23.053  1.00 21.48           N  
ATOM    553  N   GLU A  66      -7.023 -18.032  23.115  1.00 20.05           N  
ATOM    554  CA  GLU A  66      -7.491 -16.870  22.363  1.00 19.52           C  
ATOM    555  C   GLU A  66      -8.833 -16.330  22.890  1.00 18.83           C  
ATOM    556  O   GLU A  66      -8.984 -15.120  23.080  1.00 18.20           O  
ATOM    557  CB  GLU A  66      -7.573 -17.142  20.868  1.00 19.30           C  
ATOM    558  CG  GLU A  66      -7.926 -15.907  20.057  1.00 21.05           C  
ATOM    559  CD  GLU A  66      -7.451 -15.981  18.612  1.00 23.43           C  
ATOM    560  OE1 GLU A  66      -6.723 -15.057  18.167  1.00 24.52           O  
ATOM    561  OE2 GLU A  66      -7.780 -16.983  17.935  1.00 24.90           O1-
ATOM    562  N   ILE A  67      -9.795 -17.221  23.116  1.00 18.07           N  
ATOM    563  CA  ILE A  67     -11.087 -16.827  23.666  1.00 17.05           C  
ATOM    564  C   ILE A  67     -10.879 -16.251  25.052  1.00 17.19           C  
ATOM    565  O   ILE A  67     -11.392 -15.172  25.344  1.00 19.15           O  
ATOM    566  CB  ILE A  67     -12.076 -18.016  23.757  1.00 17.76           C  
ATOM    567  CG1 ILE A  67     -12.452 -18.496  22.349  1.00 18.25           C  
ATOM    568  CG2 ILE A  67     -13.340 -17.620  24.547  1.00 18.42           C  
ATOM    569  CD1 ILE A  67     -13.125 -19.855  22.318  1.00 19.34           C  
ATOM    570  N   ALA A  68     -10.156 -16.955  25.917  1.00 16.49           N  
ATOM    571  CA  ALA A  68      -9.991 -16.492  27.307  1.00 16.20           C  
ATOM    572  C   ALA A  68      -9.411 -15.066  27.362  1.00 16.61           C  
ATOM    573  O   ALA A  68      -9.909 -14.200  28.086  1.00 16.66           O  
ATOM    574  CB  ALA A  68      -9.091 -17.429  28.085  1.00 15.66           C  
ATOM    575  N   LEU A  69      -8.357 -14.817  26.596  1.00 16.52           N  
ATOM    576  CA  LEU A  69      -7.651 -13.536  26.718  1.00 16.78           C  
ATOM    577  C   LEU A  69      -8.361 -12.399  25.992  1.00 18.12           C  
ATOM    578  O   LEU A  69      -8.589 -11.320  26.562  1.00 18.06           O  
ATOM    579  CB  LEU A  69      -6.196 -13.675  26.253  1.00 16.79           C  
ATOM    580  CG  LEU A  69      -5.376 -14.668  27.090  1.00 16.83           C  
ATOM    581  CD1 LEU A  69      -4.027 -14.970  26.439  1.00 16.35           C  
ATOM    582  CD2 LEU A  69      -5.174 -14.179  28.519  1.00 17.09           C  
ATOM    583  N   LEU A  70      -8.719 -12.627  24.729  1.00 19.03           N  
ATOM    584  CA  LEU A  70      -9.439 -11.587  23.994  1.00 20.46           C  
ATOM    585  C   LEU A  70     -10.747 -11.226  24.671  1.00 21.54           C  
ATOM    586  O   LEU A  70     -11.213 -10.094  24.545  1.00 21.70           O  
ATOM    587  CB  LEU A  70      -9.703 -11.993  22.547  1.00 19.67           C  
ATOM    588  CG  LEU A  70      -8.450 -12.030  21.677  1.00 20.41           C  
ATOM    589  CD1 LEU A  70      -8.854 -12.297  20.248  1.00 19.19           C  
ATOM    590  CD2 LEU A  70      -7.627 -10.734  21.790  1.00 20.13           C  
ATOM    591  N   ARG A  71     -11.341 -12.182  25.390  1.00 22.12           N  
ATOM    592  CA  ARG A  71     -12.528 -11.880  26.188  1.00 23.35           C  
ATOM    593  C   ARG A  71     -12.299 -10.758  27.223  1.00 22.51           C  
ATOM    594  O   ARG A  71     -13.218 -10.013  27.536  1.00 22.58           O  
ATOM    595  CB  ARG A  71     -13.036 -13.145  26.889  1.00 23.73           C  
ATOM    596  CG  ARG A  71     -14.374 -12.979  27.569  1.00 26.86           C  
ATOM    597  CD  ARG A  71     -15.484 -12.800  26.540  1.00 27.74           C  
ATOM    598  NE  ARG A  71     -16.773 -12.601  27.176  1.00 26.98           N  
ATOM    599  CZ  ARG A  71     -17.138 -11.480  27.791  1.00 27.94           C  
ATOM    600  NH1 ARG A  71     -18.342 -11.394  28.318  1.00 26.90           N1+
ATOM    601  NH2 ARG A  71     -16.293 -10.443  27.897  1.00 28.79           N  
ATOM    602  N   GLU A  72     -11.088 -10.669  27.770  1.00 21.99           N  
ATOM    603  CA  GLU A  72     -10.739  -9.685  28.800  1.00 21.56           C  
ATOM    604  C   GLU A  72     -10.176  -8.386  28.242  1.00 22.68           C  
ATOM    605  O   GLU A  72     -10.372  -7.324  28.828  1.00 23.36           O  
ATOM    606  CB  GLU A  72      -9.665 -10.275  29.760  1.00 20.32           C  
ATOM    607  CG  GLU A  72     -10.119 -11.557  30.459  1.00 21.97           C  
ATOM    608  CD  GLU A  72     -11.429 -11.361  31.237  1.00 22.06           C  
ATOM    609  OE1 GLU A  72     -11.488 -10.463  32.118  1.00 21.49           O  
ATOM    610  OE2 GLU A  72     -12.391 -12.110  30.966  1.00 20.64           O1-
ATOM    611  N   LEU A  73      -9.437  -8.466  27.135  1.00 22.62           N  
ATOM    612  CA  LEU A  73      -8.587  -7.335  26.682  1.00 22.20           C  
ATOM    613  C   LEU A  73      -9.325  -6.243  25.907  1.00 23.38           C  
ATOM    614  O   LEU A  73     -10.300  -6.515  25.195  1.00 23.83           O  
ATOM    615  CB  LEU A  73      -7.419  -7.841  25.863  1.00 21.55           C  
ATOM    616  CG  LEU A  73      -6.451  -8.774  26.594  1.00 23.14           C  
ATOM    617  CD1 LEU A  73      -5.641  -9.515  25.540  1.00 22.88           C  
ATOM    618  CD2 LEU A  73      -5.537  -7.983  27.533  1.00 22.67           C  
ATOM    619  N   LYS A  74      -8.844  -5.009  26.032  1.00 23.26           N  
ATOM    620  CA  LYS A  74      -9.536  -3.866  25.430  1.00 25.33           C  
ATOM    621  C   LYS A  74      -8.524  -2.758  25.220  1.00 23.09           C  
ATOM    622  O   LYS A  74      -8.087  -2.150  26.171  1.00 22.51           O  
ATOM    623  CB  LYS A  74     -10.668  -3.408  26.362  1.00 28.82           C  
ATOM    624  CG  LYS A  74     -11.580  -2.317  25.809  1.00 36.74           C  
ATOM    625  CD  LYS A  74     -12.359  -2.740  24.563  1.00 40.63           C  
ATOM    626  CE  LYS A  74     -13.806  -2.248  24.635  1.00 45.60           C  
ATOM    627  NZ  LYS A  74     -13.895  -0.819  25.047  1.00 48.17           N1+
ATOM    628  N   HIS A  75      -8.135  -2.531  23.968  1.00 22.45           N  
ATOM    629  CA  HIS A  75      -7.144  -1.512  23.617  1.00 21.53           C  
ATOM    630  C   HIS A  75      -7.210  -1.260  22.138  1.00 21.85           C  
ATOM    631  O   HIS A  75      -7.408  -2.203  21.381  1.00 21.96           O  
ATOM    632  CB  HIS A  75      -5.723  -1.977  23.990  1.00 20.83           C  
ATOM    633  CG  HIS A  75      -4.679  -0.919  23.815  1.00 19.27           C  
ATOM    634  CD2 HIS A  75      -4.150   0.017  24.718  1.00 19.34           C  
ATOM    635  ND1 HIS A  75      -4.069  -0.699  22.641  1.00 19.93           N  
ATOM    636  CE1 HIS A  75      -3.182   0.328  22.777  1.00 18.80           C  
ATOM    637  NE2 HIS A  75      -3.224   0.752  24.048  1.00 17.85           N  
ATOM    638  N   PRO A  76      -7.026   0.008  21.699  1.00 22.27           N  
ATOM    639  CA  PRO A  76      -7.142   0.314  20.253  1.00 22.45           C  
ATOM    640  C   PRO A  76      -6.164  -0.429  19.325  1.00 21.84           C  
ATOM    641  O   PRO A  76      -6.429  -0.525  18.118  1.00 21.83           O  
ATOM    642  CB  PRO A  76      -6.886   1.830  20.191  1.00 22.91           C  
ATOM    643  CG  PRO A  76      -7.336   2.332  21.538  1.00 23.85           C  
ATOM    644  CD  PRO A  76      -6.879   1.246  22.498  1.00 21.97           C  
ATOM    645  N   ASN A  77      -5.061  -0.948  19.862  1.00 19.25           N  
ATOM    646  CA  ASN A  77      -4.103  -1.675  19.025  1.00 18.44           C  
ATOM    647  C   ASN A  77      -4.107  -3.188  19.198  1.00 18.20           C  
ATOM    648  O   ASN A  77      -3.170  -3.861  18.753  1.00 18.88           O  
ATOM    649  CB  ASN A  77      -2.673  -1.124  19.216  1.00 17.41           C  
ATOM    650  CG  ASN A  77      -2.554   0.325  18.778  1.00 18.31           C  
ATOM    651  ND2 ASN A  77      -2.968   0.628  17.535  1.00 17.04           N  
ATOM    652  OD1 ASN A  77      -2.122   1.168  19.559  1.00 20.02           O  
ATOM    653  N   VAL A  78      -5.145  -3.728  19.822  1.00 17.84           N  
ATOM    654  CA  VAL A  78      -5.290  -5.185  19.937  1.00 18.44           C  
ATOM    655  C   VAL A  78      -6.628  -5.543  19.321  1.00 19.33           C  
ATOM    656  O   VAL A  78      -7.642  -4.910  19.610  1.00 19.60           O  
ATOM    657  CB  VAL A  78      -5.224  -5.670  21.411  1.00 18.99           C  
ATOM    658  CG1 VAL A  78      -5.457  -7.182  21.508  1.00 18.74           C  
ATOM    659  CG2 VAL A  78      -3.886  -5.274  22.073  1.00 17.10           C  
ATOM    660  N   ILE A  79      -6.645  -6.530  18.437  1.00 19.12           N  
ATOM    661  CA  ILE A  79      -7.895  -6.873  17.749  1.00 19.29           C  
ATOM    662  C   ILE A  79      -8.999  -7.157  18.792  1.00 20.57           C  
ATOM    663  O   ILE A  79      -8.720  -7.817  19.806  1.00 20.29           O  
ATOM    664  CB  ILE A  79      -7.645  -8.052  16.799  1.00 18.65           C  
ATOM    665  CG1 ILE A  79      -8.765  -8.153  15.743  1.00 19.36           C  
ATOM    666  CG2 ILE A  79      -7.387  -9.342  17.596  1.00 18.64           C  
ATOM    667  CD1 ILE A  79      -8.603  -9.335  14.797  1.00 17.93           C  
ATOM    668  N   SER A  80     -10.215  -6.627  18.589  1.00 21.00           N  
ATOM    669  CA  SER A  80     -11.307  -6.802  19.572  1.00 21.43           C  
ATOM    670  C   SER A  80     -12.206  -7.951  19.141  1.00 20.79           C  
ATOM    671  O   SER A  80     -12.733  -7.949  18.021  1.00 19.37           O  
ATOM    672  CB  SER A  80     -12.213  -5.567  19.672  1.00 23.05           C  
ATOM    673  OG  SER A  80     -11.466  -4.386  19.719  1.00 29.22           O  
ATOM    674  N   LEU A  81     -12.398  -8.899  20.046  1.00 19.79           N  
ATOM    675  CA  LEU A  81     -13.293 -10.031  19.817  1.00 20.85           C  
ATOM    676  C   LEU A  81     -14.722  -9.568  19.979  1.00 21.66           C  
ATOM    677  O   LEU A  81     -15.097  -9.143  21.077  1.00 20.41           O  
ATOM    678  CB  LEU A  81     -13.032 -11.117  20.865  1.00 19.41           C  
ATOM    679  CG  LEU A  81     -13.963 -12.339  20.814  1.00 19.44           C  
ATOM    680  CD1 LEU A  81     -13.818 -13.110  19.495  1.00 17.81           C  
ATOM    681  CD2 LEU A  81     -13.658 -13.247  22.004  1.00 20.36           C  
ATOM    682  N   GLN A  82     -15.517  -9.654  18.919  1.00 22.15           N  
ATOM    683  CA  GLN A  82     -16.925  -9.171  18.991  1.00 24.37           C  
ATOM    684  C   GLN A  82     -17.879 -10.241  19.459  1.00 23.28           C  
ATOM    685  O   GLN A  82     -18.837  -9.947  20.156  1.00 22.73           O  
ATOM    686  CB  GLN A  82     -17.426  -8.735  17.629  1.00 26.19           C  
ATOM    687  CG  GLN A  82     -16.424  -7.966  16.842  1.00 31.76           C  
ATOM    688  CD  GLN A  82     -16.618  -6.511  16.988  1.00 38.21           C  
ATOM    689  NE2 GLN A  82     -17.023  -5.873  15.894  1.00 43.29           N  
ATOM    690  OE1 GLN A  82     -16.379  -5.939  18.057  1.00 43.52           O  
ATOM    691  N   LYS A  83     -17.644 -11.472  19.030  1.00 22.40           N  
ATOM    692  CA  LYS A  83     -18.555 -12.578  19.327  1.00 25.25           C  
ATOM    693  C   LYS A  83     -17.852 -13.897  19.122  1.00 21.76           C  
ATOM    694  O   LYS A  83     -16.962 -14.014  18.284  1.00 20.27           O  
ATOM    695  CB  LYS A  83     -19.798 -12.562  18.429  1.00 28.23           C  
ATOM    696  CG  LYS A  83     -20.956 -11.765  19.012  1.00 38.14           C  
ATOM    697  CD  LYS A  83     -22.247 -11.937  18.228  1.00 43.71           C  
ATOM    698  CE  LYS A  83     -23.198 -12.924  18.896  1.00 46.50           C  
ATOM    699  NZ  LYS A  83     -23.656 -12.408  20.226  1.00 50.64           N1+
ATOM    700  N   VAL A  84     -18.312 -14.891  19.856  1.00 20.84           N  
ATOM    701  CA  VAL A  84     -17.871 -16.257  19.677  1.00 21.67           C  
ATOM    702  C   VAL A  84     -19.088 -17.059  19.270  1.00 24.24           C  
ATOM    703  O   VAL A  84     -20.105 -17.058  19.982  1.00 24.39           O  
ATOM    704  CB  VAL A  84     -17.351 -16.862  20.985  1.00 21.27           C  
ATOM    705  CG1 VAL A  84     -16.968 -18.324  20.758  1.00 20.94           C  
ATOM    706  CG2 VAL A  84     -16.176 -16.040  21.542  1.00 21.08           C  
ATOM    707  N   PHE A  85     -18.998 -17.751  18.138  1.00 23.47           N  
ATOM    708  CA  PHE A  85     -20.054 -18.662  17.761  1.00 24.00           C  
ATOM    709  C   PHE A  85     -19.581 -20.071  17.943  1.00 24.07           C  
ATOM    710  O   PHE A  85     -18.496 -20.435  17.478  1.00 22.88           O  
ATOM    711  CB  PHE A  85     -20.472 -18.454  16.315  1.00 24.68           C  
ATOM    712  CG  PHE A  85     -21.035 -17.106  16.044  1.00 25.85           C  
ATOM    713  CD1 PHE A  85     -22.324 -16.784  16.434  1.00 27.91           C  
ATOM    714  CD2 PHE A  85     -20.297 -16.172  15.343  1.00 26.39           C  
ATOM    715  CE1 PHE A  85     -22.855 -15.532  16.155  1.00 30.78           C  
ATOM    716  CE2 PHE A  85     -20.819 -14.924  15.055  1.00 27.45           C  
ATOM    717  CZ  PHE A  85     -22.091 -14.594  15.467  1.00 30.40           C  
ATOM    718  N   LEU A  86     -20.401 -20.861  18.628  1.00 23.54           N  
ATOM    719  CA  LEU A  86     -20.079 -22.265  18.866  1.00 26.36           C  
ATOM    720  C   LEU A  86     -21.070 -23.124  18.114  1.00 25.92           C  
ATOM    721  O   LEU A  86     -22.277 -23.063  18.363  1.00 28.45           O  
ATOM    722  CB  LEU A  86     -20.093 -22.592  20.363  1.00 26.49           C  
ATOM    723  CG  LEU A  86     -19.100 -21.763  21.186  1.00 27.42           C  
ATOM    724  CD1 LEU A  86     -19.367 -21.968  22.669  1.00 29.09           C  
ATOM    725  CD2 LEU A  86     -17.676 -22.141  20.840  1.00 26.39           C  
ATOM    726  N   SER A  87     -20.559 -23.905  17.179  1.00 25.83           N  
ATOM    727  CA  SER A  87     -21.394 -24.687  16.288  1.00 27.90           C  
ATOM    728  C   SER A  87     -21.391 -26.124  16.814  1.00 28.39           C  
ATOM    729  O   SER A  87     -20.402 -26.824  16.680  1.00 28.86           O  
ATOM    730  CB  SER A  87     -20.827 -24.589  14.870  1.00 27.85           C  
ATOM    731  OG  SER A  87     -21.581 -25.380  13.991  1.00 30.42           O  
ATOM    732  N   HIS A  88     -22.491 -26.534  17.443  1.00 29.54           N  
ATOM    733  CA  HIS A  88     -22.522 -27.772  18.247  1.00 31.87           C  
ATOM    734  C   HIS A  88     -22.469 -29.067  17.468  1.00 32.66           C  
ATOM    735  O   HIS A  88     -21.891 -30.057  17.934  1.00 31.84           O  
ATOM    736  CB  HIS A  88     -23.724 -27.766  19.172  1.00 30.46           C  
ATOM    737  CG  HIS A  88     -23.596 -26.798  20.318  1.00 32.72           C  
ATOM    738  CD2 HIS A  88     -23.640 -25.403  20.354  1.00 33.04           C  
ATOM    739  ND1 HIS A  88     -23.402 -27.203  21.591  1.00 34.29           N  
ATOM    740  CE1 HIS A  88     -23.332 -26.128  22.397  1.00 33.57           C  
ATOM    741  NE2 HIS A  88     -23.482 -25.028  21.644  1.00 32.46           N  
ATOM    742  N   ALA A  89     -23.049 -29.058  16.270  1.00 31.95           N  
ATOM    743  CA  ALA A  89     -23.089 -30.237  15.397  1.00 35.44           C  
ATOM    744  C   ALA A  89     -21.689 -30.719  14.987  1.00 36.44           C  
ATOM    745  O   ALA A  89     -21.362 -31.900  15.136  1.00 37.72           O  
ATOM    746  CB  ALA A  89     -23.939 -29.937  14.164  1.00 33.20           C  
ATOM    747  N   ASP A  90     -20.867 -29.807  14.464  1.00 35.41           N  
ATOM    748  CA  ASP A  90     -19.494 -30.136  14.061  1.00 35.97           C  
ATOM    749  C   ASP A  90     -18.464 -29.694  15.093  1.00 37.42           C  
ATOM    750  O   ASP A  90     -17.259 -29.877  14.898  1.00 41.40           O  
ATOM    751  CB  ASP A  90     -19.173 -29.492  12.708  1.00 37.53           C  
ATOM    752  CG  ASP A  90     -19.492 -28.001  12.674  1.00 37.81           C  
ATOM    753  OD1 ASP A  90     -19.993 -27.437  13.682  1.00 38.01           O  
ATOM    754  OD2 ASP A  90     -19.254 -27.384  11.628  1.00 38.28           O1-
ATOM    755  N   ARG A  91     -18.932 -29.113  16.193  1.00 35.64           N  
ATOM    756  CA  ARG A  91     -18.039 -28.670  17.254  1.00 36.20           C  
ATOM    757  C   ARG A  91     -16.926 -27.737  16.729  1.00 34.03           C  
ATOM    758  O   ARG A  91     -15.758 -27.823  17.112  1.00 30.23           O  
ATOM    759  CB  ARG A  91     -17.511 -29.881  18.019  1.00 39.69           C  
ATOM    760  CG  ARG A  91     -18.664 -30.718  18.581  1.00 42.31           C  
ATOM    761  CD  ARG A  91     -18.238 -32.101  19.048  1.00 43.15           C  
ATOM    762  NE  ARG A  91     -16.932 -32.021  19.689  1.00 40.78           N  
ATOM    763  CZ  ARG A  91     -16.686 -31.310  20.775  1.00 39.77           C  
ATOM    764  NH1 ARG A  91     -17.680 -30.632  21.367  1.00 37.21           N1+
ATOM    765  NH2 ARG A  91     -15.444 -31.286  21.252  1.00 35.23           N  
ATOM    766  N   LYS A  92     -17.339 -26.839  15.839  1.00 32.49           N  
ATOM    767  CA  LYS A  92     -16.473 -25.800  15.292  1.00 30.01           C  
ATOM    768  C   LYS A  92     -16.641 -24.467  16.050  1.00 25.74           C  
ATOM    769  O   LYS A  92     -17.755 -24.114  16.488  1.00 24.25           O  
ATOM    770  CB  LYS A  92     -16.758 -25.648  13.788  1.00 31.67           C  
ATOM    771  CG  LYS A  92     -16.064 -26.706  12.948  1.00 36.10           C  
ATOM    772  CD  LYS A  92     -14.695 -26.187  12.554  1.00 40.60           C  
ATOM    773  CE  LYS A  92     -13.664 -27.285  12.381  1.00 43.15           C  
ATOM    774  NZ  LYS A  92     -12.342 -26.643  12.092  1.00 42.13           N1+
ATOM    775  N   VAL A  93     -15.529 -23.761  16.238  1.00 23.53           N  
ATOM    776  CA  VAL A  93     -15.496 -22.462  16.918  1.00 22.43           C  
ATOM    777  C   VAL A  93     -15.220 -21.377  15.892  1.00 23.20           C  
ATOM    778  O   VAL A  93     -14.286 -21.516  15.079  1.00 21.72           O  
ATOM    779  CB  VAL A  93     -14.383 -22.378  17.994  1.00 22.88           C  
ATOM    780  CG1 VAL A  93     -14.473 -21.050  18.745  1.00 20.53           C  
ATOM    781  CG2 VAL A  93     -14.505 -23.543  18.972  1.00 22.69           C  
ATOM    782  N   TRP A  94     -16.034 -20.312  15.947  1.00 21.77           N  
ATOM    783  CA  TRP A  94     -15.876 -19.150  15.086  1.00 21.65           C  
ATOM    784  C   TRP A  94     -15.769 -17.886  15.880  1.00 21.65           C  
ATOM    785  O   TRP A  94     -16.582 -17.642  16.779  1.00 20.92           O  
ATOM    786  CB  TRP A  94     -17.075 -18.991  14.188  1.00 21.76           C  
ATOM    787  CG  TRP A  94     -17.338 -20.093  13.219  1.00 22.33           C  
ATOM    788  CD1 TRP A  94     -17.981 -21.320  13.467  1.00 23.81           C  
ATOM    789  CD2 TRP A  94     -17.068 -20.084  11.790  1.00 21.87           C  
ATOM    790  CE2 TRP A  94     -17.551 -21.377  11.271  1.00 22.83           C  
ATOM    791  CE3 TRP A  94     -16.465 -19.189  10.919  1.00 22.34           C  
ATOM    792  NE1 TRP A  94     -18.081 -22.052  12.314  1.00 23.45           N  
ATOM    793  CZ2 TRP A  94     -17.452 -21.715   9.930  1.00 23.16           C  
ATOM    794  CZ3 TRP A  94     -16.377 -19.540   9.568  1.00 23.70           C  
ATOM    795  CH2 TRP A  94     -16.854 -20.773   9.087  1.00 23.28           C  
ATOM    796  N   LEU A  95     -14.793 -17.047  15.526  1.00 19.94           N  
ATOM    797  CA  LEU A  95     -14.608 -15.780  16.194  1.00 19.79           C  
ATOM    798  C   LEU A  95     -14.925 -14.634  15.237  1.00 19.87           C  
ATOM    799  O   LEU A  95     -14.515 -14.664  14.059  1.00 20.19           O  
ATOM    800  CB  LEU A  95     -13.159 -15.662  16.697  1.00 19.67           C  
ATOM    801  CG  LEU A  95     -12.574 -16.785  17.585  1.00 20.23           C  
ATOM    802  CD1 LEU A  95     -11.179 -16.403  18.090  1.00 19.93           C  
ATOM    803  CD2 LEU A  95     -13.474 -17.091  18.769  1.00 19.86           C  
ATOM    804  N   LEU A  96     -15.620 -13.613  15.746  1.00 19.14           N  
ATOM    805  CA  LEU A  96     -16.024 -12.463  14.938  1.00 17.72           C  
ATOM    806  C   LEU A  96     -15.217 -11.218  15.318  1.00 18.69           C  
ATOM    807  O   LEU A  96     -15.090 -10.879  16.515  1.00 19.45           O  
ATOM    808  CB  LEU A  96     -17.520 -12.188  15.084  1.00 18.12           C  
ATOM    809  CG  LEU A  96     -18.094 -10.992  14.319  1.00 17.59           C  
ATOM    810  CD1 LEU A  96     -18.107 -11.309  12.831  1.00 18.05           C  
ATOM    811  CD2 LEU A  96     -19.509 -10.641  14.814  1.00 17.62           C  
ATOM    812  N   PHE A  97     -14.677 -10.555  14.296  1.00 16.83           N  
ATOM    813  CA  PHE A  97     -13.886  -9.348  14.445  1.00 17.62           C  
ATOM    814  C   PHE A  97     -14.288  -8.340  13.372  1.00 18.56           C  
ATOM    815  O   PHE A  97     -14.830  -8.724  12.328  1.00 19.21           O  
ATOM    816  CB  PHE A  97     -12.402  -9.627  14.214  1.00 16.95           C  
ATOM    817  CG  PHE A  97     -11.824 -10.732  15.060  1.00 17.16           C  
ATOM    818  CD1 PHE A  97     -11.530 -10.524  16.408  1.00 17.03           C  
ATOM    819  CD2 PHE A  97     -11.488 -11.951  14.480  1.00 16.48           C  
ATOM    820  CE1 PHE A  97     -10.957 -11.537  17.159  1.00 16.87           C  
ATOM    821  CE2 PHE A  97     -10.918 -12.959  15.216  1.00 16.81           C  
ATOM    822  CZ  PHE A  97     -10.646 -12.760  16.563  1.00 16.13           C  
ATOM    823  N   ASP A  98     -14.004  -7.065  13.626  1.00 20.25           N  
ATOM    824  CA  ASP A  98     -13.998  -6.052  12.558  1.00 22.24           C  
ATOM    825  C   ASP A  98     -12.950  -6.407  11.494  1.00 21.38           C  
ATOM    826  O   ASP A  98     -11.863  -6.886  11.796  1.00 20.11           O  
ATOM    827  CB  ASP A  98     -13.711  -4.649  13.106  1.00 23.87           C  
ATOM    828  CG  ASP A  98     -14.882  -4.063  13.917  1.00 27.15           C  
ATOM    829  OD1 ASP A  98     -16.048  -4.435  13.710  1.00 29.62           O  
ATOM    830  OD2 ASP A  98     -14.630  -3.216  14.785  1.00 29.95           O1-
ATOM    831  N   TYR A  99     -13.281  -6.139  10.239  1.00 21.37           N  
ATOM    832  CA  TYR A  99     -12.429  -6.548   9.155  1.00 20.02           C  
ATOM    833  C   TYR A  99     -11.253  -5.573   8.959  1.00 19.88           C  
ATOM    834  O   TYR A  99     -11.457  -4.366   8.860  1.00 19.78           O  
ATOM    835  CB  TYR A  99     -13.251  -6.675   7.867  1.00 20.19           C  
ATOM    836  CG  TYR A  99     -12.438  -7.189   6.712  1.00 21.97           C  
ATOM    837  CD1 TYR A  99     -11.995  -8.508   6.696  1.00 21.75           C  
ATOM    838  CD2 TYR A  99     -12.104  -6.358   5.633  1.00 22.63           C  
ATOM    839  CE1 TYR A  99     -11.236  -8.995   5.653  1.00 23.95           C  
ATOM    840  CE2 TYR A  99     -11.350  -6.843   4.569  1.00 23.94           C  
ATOM    841  CZ  TYR A  99     -10.932  -8.158   4.594  1.00 24.90           C  
ATOM    842  OH  TYR A  99     -10.204  -8.683   3.566  1.00 29.50           O  
ATOM    843  N   ALA A 100     -10.036  -6.104   8.891  1.00 18.43           N  
ATOM    844  CA  ALA A 100      -8.832  -5.290   8.637  1.00 20.40           C  
ATOM    845  C   ALA A 100      -8.382  -5.603   7.215  1.00 20.78           C  
ATOM    846  O   ALA A 100      -7.928  -6.724   6.953  1.00 20.74           O  
ATOM    847  CB  ALA A 100      -7.728  -5.651   9.633  1.00 20.16           C  
ATOM    848  N   GLU A 101      -8.537  -4.649   6.289  1.00 20.03           N  
ATOM    849  CA  GLU A 101      -8.143  -4.867   4.885  1.00 21.39           C  
ATOM    850  C   GLU A 101      -6.650  -5.207   4.711  1.00 22.27           C  
ATOM    851  O   GLU A 101      -6.254  -5.902   3.762  1.00 20.44           O  
ATOM    852  CB  GLU A 101      -8.453  -3.605   4.047  1.00 22.47           C  
ATOM    853  CG  GLU A 101      -8.411  -3.821   2.550  1.00 25.35           C  
ATOM    854  CD  GLU A 101      -9.511  -4.770   2.108  1.00 26.56           C  
ATOM    855  OE1 GLU A 101      -9.186  -5.925   1.694  1.00 29.35           O  
ATOM    856  OE2 GLU A 101     -10.679  -4.370   2.264  1.00 27.97           O1-
ATOM    857  N   HIS A 102      -5.818  -4.670   5.599  1.00 21.41           N  
ATOM    858  CA  HIS A 102      -4.372  -4.771   5.427  1.00 21.80           C  
ATOM    859  C   HIS A 102      -3.658  -5.480   6.562  1.00 21.69           C  
ATOM    860  O   HIS A 102      -4.221  -5.706   7.643  1.00 21.04           O  
ATOM    861  CB  HIS A 102      -3.792  -3.362   5.226  1.00 21.05           C  
ATOM    862  CG  HIS A 102      -4.504  -2.574   4.162  1.00 22.25           C  
ATOM    863  CD2 HIS A 102      -5.408  -1.515   4.253  1.00 22.52           C  
ATOM    864  ND1 HIS A 102      -4.355  -2.839   2.848  1.00 22.76           N  
ATOM    865  CE1 HIS A 102      -5.123  -1.996   2.130  1.00 22.53           C  
ATOM    866  NE2 HIS A 102      -5.767  -1.185   2.990  1.00 22.92           N  
ATOM    867  N   ASP A 103      -2.412  -5.849   6.303  1.00 21.38           N  
ATOM    868  CA  ASP A 103      -1.501  -6.324   7.356  1.00 22.56           C  
ATOM    869  C   ASP A 103      -0.071  -6.144   6.849  1.00 21.56           C  
ATOM    870  O   ASP A 103       0.158  -5.921   5.647  1.00 21.08           O  
ATOM    871  CB  ASP A 103      -1.758  -7.792   7.714  1.00 22.63           C  
ATOM    872  CG  ASP A 103      -1.596  -8.717   6.507  1.00 25.91           C  
ATOM    873  OD1 ASP A 103      -0.479  -8.776   5.949  1.00 24.45           O  
ATOM    874  OD2 ASP A 103      -2.605  -9.359   6.097  1.00 26.83           O1-
ATOM    875  N   LEU A 104       0.890  -6.293   7.748  1.00 19.89           N  
ATOM    876  CA  LEU A 104       2.277  -5.991   7.423  1.00 19.96           C  
ATOM    877  C   LEU A 104       2.895  -6.993   6.459  1.00 20.31           C  
ATOM    878  O   LEU A 104       3.822  -6.652   5.716  1.00 20.04           O  
ATOM    879  CB  LEU A 104       3.103  -5.911   8.703  1.00 20.22           C  
ATOM    880  CG  LEU A 104       3.377  -4.502   9.189  1.00 22.31           C  
ATOM    881  CD1 LEU A 104       2.138  -3.657   9.086  1.00 23.32           C  
ATOM    882  CD2 LEU A 104       4.007  -4.438  10.573  1.00 22.33           C  
ATOM    883  N   TRP A 105       2.395  -8.224   6.454  1.00 19.13           N  
ATOM    884  CA  TRP A 105       2.939  -9.211   5.539  1.00 19.57           C  
ATOM    885  C   TRP A 105       2.690  -8.764   4.105  1.00 20.56           C  
ATOM    886  O   TRP A 105       3.587  -8.836   3.240  1.00 19.40           O  
ATOM    887  CB  TRP A 105       2.298 -10.581   5.817  1.00 20.44           C  
ATOM    888  CG  TRP A 105       2.887 -11.726   5.013  1.00 23.44           C  
ATOM    889  CD1 TRP A 105       3.877 -12.605   5.415  1.00 25.07           C  
ATOM    890  CD2 TRP A 105       2.537 -12.146   3.641  1.00 24.96           C  
ATOM    891  CE2 TRP A 105       3.391 -13.286   3.332  1.00 26.75           C  
ATOM    892  CE3 TRP A 105       1.643 -11.689   2.670  1.00 27.95           C  
ATOM    893  NE1 TRP A 105       4.159 -13.512   4.421  1.00 27.25           N  
ATOM    894  CZ2 TRP A 105       3.338 -13.948   2.101  1.00 28.73           C  
ATOM    895  CZ3 TRP A 105       1.592 -12.364   1.436  1.00 32.41           C  
ATOM    896  CH2 TRP A 105       2.419 -13.473   1.162  1.00 30.82           C  
ATOM    897  N   HIS A 106       1.470  -8.298   3.845  1.00 20.83           N  
ATOM    898  CA  HIS A 106       1.072  -7.878   2.499  1.00 22.49           C  
ATOM    899  C   HIS A 106       1.669  -6.539   2.138  1.00 23.35           C  
ATOM    900  O   HIS A 106       2.038  -6.327   0.997  1.00 22.30           O  
ATOM    901  CB  HIS A 106      -0.452  -7.879   2.353  1.00 23.99           C  
ATOM    902  CG  HIS A 106      -1.035  -9.264   2.199  1.00 25.45           C  
ATOM    903  CD2 HIS A 106      -1.143 -10.097   1.078  1.00 27.10           C  
ATOM    904  ND1 HIS A 106      -1.548  -9.952   3.236  1.00 27.94           N  
ATOM    905  CE1 HIS A 106      -1.976 -11.163   2.801  1.00 27.91           C  
ATOM    906  NE2 HIS A 106      -1.728 -11.243   1.479  1.00 29.15           N  
ATOM    907  N   ILE A 107       1.797  -5.644   3.119  1.00 22.01           N  
ATOM    908  CA  ILE A 107       2.412  -4.336   2.892  1.00 24.61           C  
ATOM    909  C   ILE A 107       3.892  -4.468   2.521  1.00 24.36           C  
ATOM    910  O   ILE A 107       4.349  -3.881   1.541  1.00 26.22           O  
ATOM    911  CB  ILE A 107       2.188  -3.379   4.088  1.00 24.14           C  
ATOM    912  CG1 ILE A 107       0.728  -2.903   4.096  1.00 25.23           C  
ATOM    913  CG2 ILE A 107       3.126  -2.183   4.011  1.00 24.40           C  
ATOM    914  CD1 ILE A 107       0.280  -2.245   5.391  1.00 24.52           C  
ATOM    915  N   ILE A 108       4.631  -5.248   3.304  1.00 24.72           N  
ATOM    916  CA  ILE A 108       6.044  -5.484   3.043  1.00 22.79           C  
ATOM    917  C   ILE A 108       6.251  -6.218   1.702  1.00 23.69           C  
ATOM    918  O   ILE A 108       7.136  -5.850   0.901  1.00 21.73           O  
ATOM    919  CB  ILE A 108       6.685  -6.228   4.229  1.00 22.15           C  
ATOM    920  CG1 ILE A 108       6.632  -5.352   5.497  1.00 21.09           C  
ATOM    921  CG2 ILE A 108       8.098  -6.707   3.881  1.00 23.74           C  
ATOM    922  CD1 ILE A 108       7.028  -6.090   6.780  1.00 19.66           C  
ATOM    923  N   LYS A 109       5.430  -7.236   1.451  1.00 23.10           N  
ATOM    924  CA  LYS A 109       5.471  -7.941   0.161  1.00 27.88           C  
ATOM    925  C   LYS A 109       5.322  -6.967  -1.023  1.00 28.18           C  
ATOM    926  O   LYS A 109       6.084  -7.041  -1.994  1.00 26.51           O  
ATOM    927  CB  LYS A 109       4.412  -9.050   0.082  1.00 28.58           C  
ATOM    928  CG  LYS A 109       4.421  -9.834  -1.230  1.00 33.82           C  
ATOM    929  CD  LYS A 109       3.700 -11.163  -1.050  1.00 37.24           C  
ATOM    930  CE  LYS A 109       2.691 -11.454  -2.151  1.00 41.73           C  
ATOM    931  NZ  LYS A 109       3.398 -11.882  -3.386  1.00 48.86           N1+
ATOM    932  N   PHE A 110       4.352  -6.057  -0.929  1.00 26.15           N  
ATOM    933  CA  PHE A 110       4.131  -5.070  -1.969  1.00 27.65           C  
ATOM    934  C   PHE A 110       5.384  -4.209  -2.231  1.00 28.63           C  
ATOM    935  O   PHE A 110       5.774  -3.997  -3.378  1.00 26.82           O  
ATOM    936  CB  PHE A 110       2.911  -4.218  -1.631  1.00 29.81           C  
ATOM    937  CG  PHE A 110       2.603  -3.157  -2.652  1.00 34.58           C  
ATOM    938  CD1 PHE A 110       1.766  -3.432  -3.729  1.00 35.94           C  
ATOM    939  CD2 PHE A 110       3.133  -1.865  -2.520  1.00 38.22           C  
ATOM    940  CE1 PHE A 110       1.471  -2.448  -4.666  1.00 38.94           C  
ATOM    941  CE2 PHE A 110       2.836  -0.878  -3.456  1.00 40.05           C  
ATOM    942  CZ  PHE A 110       2.000  -1.176  -4.527  1.00 38.17           C  
ATOM    943  N   HIS A 111       6.037  -3.724  -1.180  1.00 27.44           N  
ATOM    944  CA  HIS A 111       7.280  -2.984  -1.402  1.00 28.27           C  
ATOM    945  C   HIS A 111       8.418  -3.846  -1.878  1.00 29.40           C  
ATOM    946  O   HIS A 111       9.207  -3.428  -2.723  1.00 29.62           O  
ATOM    947  CB  HIS A 111       7.657  -2.209  -0.157  1.00 29.75           C  
ATOM    948  CG  HIS A 111       6.668  -1.127   0.175  1.00 33.40           C  
ATOM    949  CD2 HIS A 111       5.629  -1.084   1.103  1.00 33.71           C  
ATOM    950  ND1 HIS A 111       6.632   0.045  -0.492  1.00 37.09           N  
ATOM    951  CE1 HIS A 111       5.629   0.812   0.000  1.00 36.43           C  
ATOM    952  NE2 HIS A 111       5.022   0.118   0.980  1.00 34.95           N  
ATOM    953  N   ARG A 112       8.527  -5.064  -1.369  1.00 30.39           N  
ATOM    954  CA  ARG A 112       9.633  -5.900  -1.809  1.00 35.71           C  
ATOM    955  C   ARG A 112       9.474  -6.209  -3.292  1.00 38.17           C  
ATOM    956  O   ARG A 112      10.476  -6.293  -4.008  1.00 38.20           O  
ATOM    957  CB  ARG A 112       9.819  -7.169  -0.968  1.00 38.10           C  
ATOM    958  CG  ARG A 112      11.165  -7.892  -1.198  1.00 40.80           C  
ATOM    959  CD  ARG A 112      11.325  -9.137  -0.329  1.00 45.22           C  
ATOM    960  NE  ARG A 112      10.021  -9.730  -0.046  1.00 50.59           N  
ATOM    961  CZ  ARG A 112       9.429  -9.746   1.150  1.00 53.40           C  
ATOM    962  NH1 ARG A 112      10.051  -9.251   2.221  1.00 55.52           N1+
ATOM    963  NH2 ARG A 112       8.217 -10.289   1.282  1.00 52.71           N  
ATOM    964  N   ALA A 113       8.222  -6.338  -3.742  1.00 39.29           N  
ATOM    965  CA  ALA A 113       7.920  -6.648  -5.140  1.00 43.32           C  
ATOM    966  C   ALA A 113       8.323  -5.503  -6.065  1.00 45.61           C  
ATOM    967  O   ALA A 113       8.809  -5.751  -7.163  1.00 48.00           O  
ATOM    968  CB  ALA A 113       6.452  -7.010  -5.321  1.00 40.05           C  
ATOM    969  N   SER A 114       8.140  -4.263  -5.601  1.00 48.19           N  
ATOM    970  CA  SER A 114       8.574  -3.042  -6.298  1.00 49.66           C  
ATOM    971  C   SER A 114      10.081  -3.025  -6.551  1.00 53.66           C  
ATOM    972  O   SER A 114      10.535  -2.793  -7.671  1.00 52.38           O  
ATOM    973  CB  SER A 114       8.225  -1.794  -5.471  1.00 51.18           C  
ATOM    974  OG  SER A 114       6.832  -1.648  -5.271  1.00 54.20           O  
ATOM    975  N   LYS A 115      10.852  -3.246  -5.491  1.00 57.04           N  
ATOM    976  CA  LYS A 115      12.302  -3.236  -5.579  1.00 63.99           C  
ATOM    977  C   LYS A 115      12.768  -4.323  -6.538  1.00 65.99           C  
ATOM    978  O   LYS A 115      13.653  -4.090  -7.358  1.00 68.59           O  
ATOM    979  CB  LYS A 115      12.933  -3.453  -4.201  1.00 68.02           C  
ATOM    980  CG  LYS A 115      12.946  -2.239  -3.278  1.00 66.96           C  
ATOM    981  CD  LYS A 115      13.393  -2.643  -1.875  1.00 68.39           C  
ATOM    982  CE  LYS A 115      14.720  -3.403  -1.889  1.00 66.56           C  
ATOM    983  NZ  LYS A 115      14.707  -4.561  -0.948  1.00 63.73           N1+
ATOM    984  N   ALA A 116      12.149  -5.501  -6.434  1.00 67.77           N  
ATOM    985  CA  ALA A 116      12.452  -6.647  -7.302  1.00 68.63           C  
ATOM    986  C   ALA A 116      11.994  -6.444  -8.757  1.00 68.02           C  
ATOM    987  O   ALA A 116      12.359  -7.219  -9.638  1.00 63.75           O  
ATOM    988  CB  ALA A 116      11.859  -7.927  -6.721  1.00 63.54           C  
ATOM    989  N   ASN A 117      11.204  -5.396  -8.989  1.00 72.02           N  
ATOM    990  CA  ASN A 117      10.711  -5.043 -10.320  1.00 74.56           C  
ATOM    991  C   ASN A 117      11.447  -3.876 -10.957  1.00 78.70           C  
ATOM    992  O   ASN A 117      10.924  -3.260 -11.893  1.00 82.34           O  
ATOM    993  CB  ASN A 117       9.217  -4.716 -10.272  1.00 74.62           C  
ATOM    994  CG  ASN A 117       8.359  -5.873 -10.720  1.00 72.12           C  
ATOM    995  ND2 ASN A 117       7.581  -6.422  -9.798  1.00 74.62           N  
ATOM    996  OD1 ASN A 117       8.395  -6.271 -11.882  1.00 71.93           O  
ATOM    997  N   LYS A 118      12.644  -3.571 -10.448  1.00 79.17           N  
ATOM    998  CA  LYS A 118      13.407  -2.398 -10.885  1.00 76.89           C  
ATOM    999  C   LYS A 118      12.484  -1.166 -11.014  1.00 80.30           C  
ATOM   1000  O   LYS A 118      12.785  -0.218 -11.740  1.00 80.80           O  
ATOM   1001  CB  LYS A 118      14.163  -2.699 -12.189  1.00 70.26           C  
ATOM   1002  N   LYS A 119      11.354  -1.220 -10.303  1.00 82.51           N  
ATOM   1003  CA  LYS A 119      10.389  -0.123 -10.179  1.00 85.42           C  
ATOM   1004  C   LYS A 119      10.266   0.239  -8.679  1.00 88.43           C  
ATOM   1005  O   LYS A 119       9.166   0.173  -8.104  1.00 82.76           O  
ATOM   1006  CB  LYS A 119       9.038  -0.558 -10.777  1.00 81.99           C  
ATOM   1007  CG  LYS A 119       7.884   0.428 -10.626  1.00 77.55           C  
ATOM   1008  CD  LYS A 119       8.115   1.708 -11.412  1.00 78.91           C  
ATOM   1009  CE  LYS A 119       6.898   2.619 -11.362  1.00 75.13           C  
ATOM   1010  NZ  LYS A 119       6.914   3.607 -12.478  1.00 73.82           N1+
ATOM   1011  N   PRO A 120      11.403   0.646  -8.046  1.00 92.23           N  
ATOM   1012  CA  PRO A 120      11.536   0.532  -6.583  1.00 91.50           C  
ATOM   1013  C   PRO A 120      10.743   1.550  -5.762  1.00 90.28           C  
ATOM   1014  O   PRO A 120      10.709   2.735  -6.094  1.00 95.74           O  
ATOM   1015  CB  PRO A 120      13.047   0.693  -6.348  1.00 85.25           C  
ATOM   1016  CG  PRO A 120      13.556   1.453  -7.533  1.00 86.07           C  
ATOM   1017  CD  PRO A 120      12.516   1.427  -8.628  1.00 90.52           C  
ATOM   1018  N   VAL A 121      10.092   1.060  -4.710  1.00 84.08           N  
ATOM   1019  CA  VAL A 121       9.460   1.899  -3.693  1.00 74.34           C  
ATOM   1020  C   VAL A 121       9.758   1.253  -2.326  1.00 72.35           C  
ATOM   1021  O   VAL A 121       9.401   0.095  -2.085  1.00 69.96           O  
ATOM   1022  CB  VAL A 121       7.927   2.042  -3.907  1.00 70.69           C  
ATOM   1023  CG1 VAL A 121       7.348   3.120  -2.995  1.00 67.22           C  
ATOM   1024  CG2 VAL A 121       7.593   2.336  -5.364  1.00 65.96           C  
ATOM   1025  N   GLN A 122      10.466   1.984  -1.465  1.00 68.53           N  
ATOM   1026  CA  GLN A 122      10.588   1.629  -0.046  1.00 65.69           C  
ATOM   1027  C   GLN A 122       9.317   2.109   0.689  1.00 62.03           C  
ATOM   1028  O   GLN A 122       8.591   2.993   0.199  1.00 60.16           O  
ATOM   1029  CB  GLN A 122      11.840   2.272   0.582  1.00 64.28           C  
ATOM   1030  CG  GLN A 122      11.819   3.807   0.574  1.00 64.19           C  
ATOM   1031  CD  GLN A 122      12.943   4.456   1.374  1.00 68.05           C  
ATOM   1032  NE2 GLN A 122      12.715   5.697   1.808  1.00 66.14           N  
ATOM   1033  OE1 GLN A 122      13.998   3.857   1.600  1.00 66.32           O  
ATOM   1034  N   LEU A 123       9.051   1.521   1.855  1.00 57.32           N  
ATOM   1035  CA  LEU A 123       7.957   1.982   2.719  1.00 56.47           C  
ATOM   1036  C   LEU A 123       8.227   3.407   3.209  1.00 48.41           C  
ATOM   1037  O   LEU A 123       9.305   3.645   3.769  1.00 47.54           O  
ATOM   1038  CB  LEU A 123       7.825   1.057   3.937  1.00 57.75           C  
ATOM   1039  CG  LEU A 123       7.287  -0.365   3.790  1.00 58.79           C  
ATOM   1040  CD1 LEU A 123       8.371  -1.410   3.512  1.00 59.82           C  
ATOM   1041  CD2 LEU A 123       6.551  -0.683   5.075  1.00 58.53           C  
ATOM   1042  N   PRO A 124       7.267   4.354   3.009  1.00 45.27           N  
ATOM   1043  CA  PRO A 124       7.459   5.720   3.545  1.00 42.53           C  
ATOM   1044  C   PRO A 124       7.882   5.752   5.041  1.00 44.35           C  
ATOM   1045  O   PRO A 124       7.370   4.990   5.874  1.00 36.49           O  
ATOM   1046  CB  PRO A 124       6.086   6.381   3.352  1.00 43.03           C  
ATOM   1047  CG  PRO A 124       5.465   5.638   2.213  1.00 40.55           C  
ATOM   1048  CD  PRO A 124       5.975   4.221   2.300  1.00 43.75           C  
ATOM   1049  N   ARG A 125       8.817   6.637   5.368  1.00 43.80           N  
ATOM   1050  CA  ARG A 125       9.409   6.664   6.708  1.00 40.88           C  
ATOM   1051  C   ARG A 125       8.477   7.096   7.863  1.00 36.74           C  
ATOM   1052  O   ARG A 125       8.672   6.621   8.997  1.00 29.88           O  
ATOM   1053  CB  ARG A 125      10.740   7.437   6.716  1.00 42.29           C  
ATOM   1054  CG  ARG A 125      11.807   6.802   5.837  1.00 46.09           C  
ATOM   1055  CD  ARG A 125      11.577   5.306   5.720  1.00 49.08           C  
ATOM   1056  NE  ARG A 125      12.817   4.561   5.578  1.00 50.09           N  
ATOM   1057  CZ  ARG A 125      12.890   3.277   5.224  1.00 48.96           C  
ATOM   1058  NH1 ARG A 125      11.781   2.572   4.953  1.00 50.46           N1+
ATOM   1059  NH2 ARG A 125      14.077   2.695   5.136  1.00 41.48           N  
ATOM   1060  N   GLY A 126       7.523   8.007   7.576  1.00 33.04           N  
ATOM   1061  CA  GLY A 126       6.406   8.360   8.498  1.00 29.51           C  
ATOM   1062  C   GLY A 126       5.482   7.169   8.805  1.00 27.04           C  
ATOM   1063  O   GLY A 126       5.080   6.930   9.962  1.00 23.94           O  
ATOM   1064  N   MET A 127       5.138   6.416   7.762  1.00 22.85           N  
ATOM   1065  CA  MET A 127       4.377   5.204   7.957  1.00 22.58           C  
ATOM   1066  C   MET A 127       5.157   4.184   8.798  1.00 21.35           C  
ATOM   1067  O   MET A 127       4.600   3.603   9.725  1.00 20.91           O  
ATOM   1068  CB  MET A 127       3.973   4.595   6.625  1.00 22.79           C  
ATOM   1069  CG  MET A 127       3.096   3.370   6.776  1.00 25.91           C  
ATOM   1070  SD  MET A 127       2.740   2.683   5.139  1.00 31.04           S  
ATOM   1071  CE  MET A 127       2.275   1.030   5.597  1.00 33.74           C  
ATOM   1072  N   VAL A 128       6.439   3.986   8.511  1.00 19.64           N  
ATOM   1073  CA  VAL A 128       7.205   3.002   9.274  1.00 20.33           C  
ATOM   1074  C   VAL A 128       7.187   3.341  10.778  1.00 20.18           C  
ATOM   1075  O   VAL A 128       6.912   2.470  11.642  1.00 19.71           O  
ATOM   1076  CB  VAL A 128       8.666   2.895   8.790  1.00 21.35           C  
ATOM   1077  CG1 VAL A 128       9.493   2.076   9.766  1.00 19.79           C  
ATOM   1078  CG2 VAL A 128       8.745   2.299   7.392  1.00 21.95           C  
ATOM   1079  N   LYS A 129       7.505   4.596  11.080  1.00 18.56           N  
ATOM   1080  CA  LYS A 129       7.513   5.074  12.464  1.00 19.62           C  
ATOM   1081  C   LYS A 129       6.154   4.938  13.145  1.00 18.14           C  
ATOM   1082  O   LYS A 129       6.072   4.521  14.296  1.00 18.43           O  
ATOM   1083  CB  LYS A 129       7.979   6.535  12.503  1.00 20.04           C  
ATOM   1084  CG  LYS A 129       7.997   7.105  13.913  1.00 21.00           C  
ATOM   1085  CD  LYS A 129       8.346   8.593  13.910  1.00 21.36           C  
ATOM   1086  CE  LYS A 129       9.728   8.878  13.347  1.00 20.61           C  
ATOM   1087  NZ  LYS A 129       9.994  10.341  13.445  1.00 19.30           N1+
ATOM   1088  N   SER A 130       5.085   5.317  12.451  1.00 19.46           N  
ATOM   1089  CA  SER A 130       3.748   5.247  13.036  1.00 19.22           C  
ATOM   1090  C   SER A 130       3.350   3.815  13.326  1.00 18.95           C  
ATOM   1091  O   SER A 130       2.710   3.543  14.344  1.00 18.57           O  
ATOM   1092  CB  SER A 130       2.694   5.891  12.129  1.00 20.91           C  
ATOM   1093  OG  SER A 130       2.994   7.246  11.931  1.00 23.25           O  
ATOM   1094  N   LEU A 131       3.752   2.895  12.448  1.00 18.07           N  
ATOM   1095  CA  LEU A 131       3.447   1.473  12.650  1.00 18.07           C  
ATOM   1096  C   LEU A 131       4.162   0.975  13.902  1.00 19.19           C  
ATOM   1097  O   LEU A 131       3.544   0.339  14.778  1.00 18.72           O  
ATOM   1098  CB  LEU A 131       3.913   0.644  11.439  1.00 18.18           C  
ATOM   1099  CG  LEU A 131       3.030   0.716  10.175  1.00 18.01           C  
ATOM   1100  CD1 LEU A 131       3.789   0.201   8.946  1.00 17.00           C  
ATOM   1101  CD2 LEU A 131       1.748  -0.088  10.381  1.00 16.77           C  
ATOM   1102  N   LEU A 132       5.468   1.250  13.979  1.00 17.67           N  
ATOM   1103  CA  LEU A 132       6.264   0.819  15.119  1.00 18.06           C  
ATOM   1104  C   LEU A 132       5.681   1.329  16.437  1.00 17.27           C  
ATOM   1105  O   LEU A 132       5.570   0.571  17.407  1.00 17.36           O  
ATOM   1106  CB  LEU A 132       7.749   1.257  14.974  1.00 17.94           C  
ATOM   1107  CG  LEU A 132       8.646   0.838  16.168  1.00 18.72           C  
ATOM   1108  CD1 LEU A 132       8.678  -0.673  16.361  1.00 17.59           C  
ATOM   1109  CD2 LEU A 132      10.075   1.404  16.108  1.00 19.03           C  
ATOM   1110  N   TYR A 133       5.302   2.599  16.463  1.00 17.73           N  
ATOM   1111  CA  TYR A 133       4.769   3.212  17.662  1.00 18.83           C  
ATOM   1112  C   TYR A 133       3.512   2.495  18.131  1.00 18.75           C  
ATOM   1113  O   TYR A 133       3.333   2.271  19.332  1.00 19.05           O  
ATOM   1114  CB  TYR A 133       4.418   4.693  17.439  1.00 19.69           C  
ATOM   1115  CG  TYR A 133       4.154   5.420  18.743  1.00 22.63           C  
ATOM   1116  CD1 TYR A 133       5.213   5.876  19.528  1.00 25.05           C  
ATOM   1117  CD2 TYR A 133       2.848   5.589  19.230  1.00 26.86           C  
ATOM   1118  CE1 TYR A 133       4.989   6.523  20.739  1.00 28.05           C  
ATOM   1119  CE2 TYR A 133       2.606   6.229  20.455  1.00 29.29           C  
ATOM   1120  CZ  TYR A 133       3.688   6.698  21.196  1.00 30.96           C  
ATOM   1121  OH  TYR A 133       3.496   7.347  22.398  1.00 34.85           O  
ATOM   1122  N   GLN A 134       2.621   2.180  17.194  1.00 18.01           N  
ATOM   1123  CA  GLN A 134       1.377   1.512  17.543  1.00 17.76           C  
ATOM   1124  C   GLN A 134       1.568   0.043  17.905  1.00 18.11           C  
ATOM   1125  O   GLN A 134       0.825  -0.490  18.745  1.00 18.39           O  
ATOM   1126  CB  GLN A 134       0.353   1.658  16.420  1.00 19.21           C  
ATOM   1127  CG  GLN A 134      -0.207   3.070  16.356  1.00 20.00           C  
ATOM   1128  CD  GLN A 134      -1.322   3.186  15.341  1.00 22.46           C  
ATOM   1129  NE2 GLN A 134      -1.298   4.273  14.568  1.00 20.08           N  
ATOM   1130  OE1 GLN A 134      -2.204   2.304  15.247  1.00 22.48           O  
ATOM   1131  N   ILE A 135       2.548  -0.610  17.279  1.00 16.58           N  
ATOM   1132  CA  ILE A 135       2.946  -1.943  17.708  1.00 16.72           C  
ATOM   1133  C   ILE A 135       3.422  -1.920  19.180  1.00 16.88           C  
ATOM   1134  O   ILE A 135       3.008  -2.750  20.004  1.00 16.23           O  
ATOM   1135  CB  ILE A 135       4.042  -2.529  16.793  1.00 15.97           C  
ATOM   1136  CG1 ILE A 135       3.493  -2.729  15.377  1.00 17.29           C  
ATOM   1137  CG2 ILE A 135       4.525  -3.878  17.324  1.00 16.53           C  
ATOM   1138  CD1 ILE A 135       4.566  -3.062  14.334  1.00 17.40           C  
ATOM   1139  N   LEU A 136       4.286  -0.956  19.496  1.00 15.67           N  
ATOM   1140  CA  LEU A 136       4.817  -0.821  20.829  1.00 16.35           C  
ATOM   1141  C   LEU A 136       3.705  -0.492  21.828  1.00 17.68           C  
ATOM   1142  O   LEU A 136       3.676  -1.036  22.934  1.00 18.24           O  
ATOM   1143  CB  LEU A 136       5.898   0.277  20.850  1.00 15.87           C  
ATOM   1144  CG  LEU A 136       7.246  -0.129  20.217  1.00 15.56           C  
ATOM   1145  CD1 LEU A 136       8.127   1.105  20.021  1.00 16.48           C  
ATOM   1146  CD2 LEU A 136       7.955  -1.198  21.027  1.00 15.04           C  
ATOM   1147  N   ASP A 137       2.792   0.392  21.422  1.00 17.73           N  
ATOM   1148  CA  ASP A 137       1.650   0.753  22.261  1.00 18.85           C  
ATOM   1149  C   ASP A 137       0.790  -0.493  22.629  1.00 18.31           C  
ATOM   1150  O   ASP A 137       0.468  -0.705  23.794  1.00 17.78           O  
ATOM   1151  CB  ASP A 137       0.817   1.815  21.558  1.00 19.39           C  
ATOM   1152  CG  ASP A 137      -0.041   2.635  22.523  1.00 23.04           C  
ATOM   1153  OD1 ASP A 137      -0.032   2.389  23.740  1.00 25.15           O  
ATOM   1154  OD2 ASP A 137      -0.723   3.561  22.056  1.00 25.09           O1-
ATOM   1155  N   GLY A 138       0.433  -1.292  21.625  1.00 18.20           N  
ATOM   1156  CA  GLY A 138      -0.341  -2.522  21.826  1.00 17.21           C  
ATOM   1157  C   GLY A 138       0.389  -3.546  22.690  1.00 19.11           C  
ATOM   1158  O   GLY A 138      -0.208  -4.094  23.634  1.00 18.28           O  
ATOM   1159  N   ILE A 139       1.674  -3.806  22.409  1.00 18.26           N  
ATOM   1160  CA  ILE A 139       2.403  -4.787  23.208  1.00 19.17           C  
ATOM   1161  C   ILE A 139       2.621  -4.278  24.642  1.00 18.70           C  
ATOM   1162  O   ILE A 139       2.674  -5.063  25.575  1.00 18.47           O  
ATOM   1163  CB  ILE A 139       3.754  -5.202  22.560  1.00 19.75           C  
ATOM   1164  CG1 ILE A 139       4.177  -6.608  23.036  1.00 20.04           C  
ATOM   1165  CG2 ILE A 139       4.856  -4.212  22.928  1.00 19.02           C  
ATOM   1166  CD1 ILE A 139       3.157  -7.728  22.746  1.00 22.16           C  
ATOM   1167  N   HIS A 140       2.775  -2.961  24.813  1.00 19.02           N  
ATOM   1168  CA  HIS A 140       2.914  -2.410  26.166  1.00 19.61           C  
ATOM   1169  C   HIS A 140       1.643  -2.624  26.961  1.00 19.33           C  
ATOM   1170  O   HIS A 140       1.698  -2.963  28.132  1.00 18.76           O  
ATOM   1171  CB  HIS A 140       3.236  -0.926  26.122  1.00 21.57           C  
ATOM   1172  CG  HIS A 140       3.218  -0.275  27.481  1.00 24.41           C  
ATOM   1173  CD2 HIS A 140       2.227   0.428  28.135  1.00 25.18           C  
ATOM   1174  ND1 HIS A 140       4.279  -0.329  28.330  1.00 26.12           N  
ATOM   1175  CE1 HIS A 140       3.971   0.318  29.468  1.00 26.54           C  
ATOM   1176  NE2 HIS A 140       2.714   0.767  29.358  1.00 27.07           N  
ATOM   1177  N   TYR A 141       0.485  -2.427  26.320  1.00 18.12           N  
ATOM   1178  CA  TYR A 141      -0.798  -2.749  26.953  1.00 18.59           C  
ATOM   1179  C   TYR A 141      -0.919  -4.257  27.271  1.00 18.15           C  
ATOM   1180  O   TYR A 141      -1.337  -4.641  28.374  1.00 17.33           O  
ATOM   1181  CB  TYR A 141      -1.971  -2.274  26.073  1.00 19.37           C  
ATOM   1182  CG  TYR A 141      -3.287  -2.833  26.529  1.00 19.59           C  
ATOM   1183  CD1 TYR A 141      -4.013  -2.203  27.576  1.00 20.15           C  
ATOM   1184  CD2 TYR A 141      -3.787  -4.013  25.985  1.00 19.87           C  
ATOM   1185  CE1 TYR A 141      -5.215  -2.733  28.025  1.00 20.29           C  
ATOM   1186  CE2 TYR A 141      -4.999  -4.555  26.426  1.00 19.30           C  
ATOM   1187  CZ  TYR A 141      -5.708  -3.908  27.432  1.00 20.42           C  
ATOM   1188  OH  TYR A 141      -6.889  -4.433  27.884  1.00 19.93           O  
ATOM   1189  N   LEU A 142      -0.571  -5.118  26.311  1.00 16.99           N  
ATOM   1190  CA  LEU A 142      -0.587  -6.555  26.578  1.00 18.19           C  
ATOM   1191  C   LEU A 142       0.286  -6.885  27.801  1.00 17.78           C  
ATOM   1192  O   LEU A 142      -0.160  -7.577  28.726  1.00 19.92           O  
ATOM   1193  CB  LEU A 142      -0.142  -7.368  25.344  1.00 17.30           C  
ATOM   1194  CG  LEU A 142      -1.152  -7.406  24.175  1.00 19.33           C  
ATOM   1195  CD1 LEU A 142      -0.592  -8.161  22.972  1.00 18.22           C  
ATOM   1196  CD2 LEU A 142      -2.496  -8.020  24.594  1.00 18.77           C  
ATOM   1197  N   HIS A 143       1.520  -6.382  27.798  1.00 17.10           N  
ATOM   1198  CA  HIS A 143       2.469  -6.657  28.880  1.00 18.36           C  
ATOM   1199  C   HIS A 143       2.017  -6.160  30.218  1.00 18.73           C  
ATOM   1200  O   HIS A 143       2.211  -6.851  31.208  1.00 18.40           O  
ATOM   1201  CB  HIS A 143       3.863  -6.130  28.546  1.00 17.41           C  
ATOM   1202  CG  HIS A 143       4.546  -6.926  27.431  1.00 18.74           C  
ATOM   1203  CD2 HIS A 143       4.137  -8.087  26.752  1.00 18.14           C  
ATOM   1204  ND1 HIS A 143       5.741  -6.581  26.912  1.00 19.14           N  
ATOM   1205  CE1 HIS A 143       6.091  -7.463  25.957  1.00 19.00           C  
ATOM   1206  NE2 HIS A 143       5.101  -8.399  25.870  1.00 19.65           N  
ATOM   1207  N   ALA A 144       1.452  -4.946  30.243  1.00 18.68           N  
ATOM   1208  CA  ALA A 144       0.876  -4.352  31.451  1.00 19.98           C  
ATOM   1209  C   ALA A 144      -0.218  -5.230  32.021  1.00 20.66           C  
ATOM   1210  O   ALA A 144      -0.425  -5.229  33.222  1.00 21.43           O  
ATOM   1211  CB  ALA A 144       0.295  -2.974  31.155  1.00 20.48           C  
ATOM   1212  N   ASN A 145      -0.932  -5.957  31.162  1.00 19.60           N  
ATOM   1213  CA  ASN A 145      -1.982  -6.848  31.613  1.00 20.59           C  
ATOM   1214  C   ASN A 145      -1.575  -8.302  31.722  1.00 20.72           C  
ATOM   1215  O   ASN A 145      -2.450  -9.177  31.761  1.00 21.68           O  
ATOM   1216  CB  ASN A 145      -3.237  -6.683  30.747  1.00 21.46           C  
ATOM   1217  CG  ASN A 145      -3.890  -5.354  30.987  1.00 21.64           C  
ATOM   1218  ND2 ASN A 145      -3.563  -4.353  30.173  1.00 21.37           N  
ATOM   1219  OD1 ASN A 145      -4.572  -5.200  31.974  1.00 23.30           O  
ATOM   1220  N   TRP A 146      -0.262  -8.522  31.752  1.00 21.66           N  
ATOM   1221  CA  TRP A 146       0.412  -9.818  32.040  1.00 24.27           C  
ATOM   1222  C   TRP A 146       0.337 -10.793  30.924  1.00 22.95           C  
ATOM   1223  O   TRP A 146       0.530 -11.981  31.160  1.00 21.91           O  
ATOM   1224  CB  TRP A 146      -0.161 -10.535  33.276  1.00 26.75           C  
ATOM   1225  CG  TRP A 146      -0.101  -9.792  34.588  1.00 30.69           C  
ATOM   1226  CD1 TRP A 146       0.310  -8.484  34.819  1.00 31.48           C  
ATOM   1227  CD2 TRP A 146      -0.556 -10.285  35.902  1.00 33.78           C  
ATOM   1228  CE2 TRP A 146      -0.337  -9.184  36.849  1.00 35.72           C  
ATOM   1229  CE3 TRP A 146      -1.088 -11.491  36.372  1.00 36.05           C  
ATOM   1230  NE1 TRP A 146       0.180  -8.157  36.143  1.00 33.68           N  
ATOM   1231  CZ2 TRP A 146      -0.647  -9.306  38.215  1.00 38.19           C  
ATOM   1232  CZ3 TRP A 146      -1.398 -11.606  37.752  1.00 39.25           C  
ATOM   1233  CH2 TRP A 146      -1.182 -10.536  38.647  1.00 36.81           C  
ATOM   1234  N   VAL A 147       0.039 -10.320  29.715  1.00 20.99           N  
ATOM   1235  CA  VAL A 147      -0.058 -11.196  28.554  1.00 20.24           C  
ATOM   1236  C   VAL A 147       1.188 -11.064  27.654  1.00 20.09           C  
ATOM   1237  O   VAL A 147       1.545  -9.955  27.224  1.00 19.97           O  
ATOM   1238  CB  VAL A 147      -1.330 -10.876  27.713  1.00 20.63           C  
ATOM   1239  CG1 VAL A 147      -1.361 -11.753  26.478  1.00 20.66           C  
ATOM   1240  CG2 VAL A 147      -2.605 -11.063  28.549  1.00 20.21           C  
ATOM   1241  N   LEU A 148       1.825 -12.201  27.366  1.00 18.62           N  
ATOM   1242  CA  LEU A 148       2.923 -12.260  26.421  1.00 18.50           C  
ATOM   1243  C   LEU A 148       2.322 -12.805  25.134  1.00 18.26           C  
ATOM   1244  O   LEU A 148       1.559 -13.776  25.182  1.00 19.69           O  
ATOM   1245  CB  LEU A 148       3.991 -13.242  26.952  1.00 19.22           C  
ATOM   1246  CG  LEU A 148       4.548 -12.841  28.327  1.00 20.11           C  
ATOM   1247  CD1 LEU A 148       5.623 -13.818  28.743  1.00 21.11           C  
ATOM   1248  CD2 LEU A 148       5.135 -11.435  28.269  1.00 19.76           C  
ATOM   1249  N   HIS A 149       2.650 -12.198  23.995  1.00 17.94           N  
ATOM   1250  CA  HIS A 149       2.058 -12.621  22.699  1.00 17.63           C  
ATOM   1251  C   HIS A 149       2.677 -13.888  22.160  1.00 17.97           C  
ATOM   1252  O   HIS A 149       1.950 -14.867  21.819  1.00 15.95           O  
ATOM   1253  CB  HIS A 149       2.140 -11.485  21.665  1.00 17.58           C  
ATOM   1254  CG  HIS A 149       1.393 -11.788  20.380  1.00 18.67           C  
ATOM   1255  CD2 HIS A 149       0.150 -11.357  19.919  1.00 18.59           C  
ATOM   1256  ND1 HIS A 149       1.870 -12.633  19.452  1.00 19.06           N  
ATOM   1257  CE1 HIS A 149       0.994 -12.720  18.434  1.00 19.99           C  
ATOM   1258  NE2 HIS A 149      -0.066 -11.948  18.731  1.00 19.34           N  
ATOM   1259  N   ARG A 150       4.020 -13.862  22.059  1.00 17.54           N  
ATOM   1260  CA  ARG A 150       4.858 -15.027  21.702  1.00 18.20           C  
ATOM   1261  C   ARG A 150       4.809 -15.417  20.230  1.00 19.30           C  
ATOM   1262  O   ARG A 150       5.470 -16.380  19.840  1.00 18.58           O  
ATOM   1263  CB  ARG A 150       4.553 -16.263  22.579  1.00 18.14           C  
ATOM   1264  CG  ARG A 150       4.830 -15.982  24.058  1.00 19.59           C  
ATOM   1265  CD  ARG A 150       4.580 -17.211  24.904  1.00 19.32           C  
ATOM   1266  NE  ARG A 150       5.511 -18.301  24.573  1.00 21.21           N  
ATOM   1267  CZ  ARG A 150       5.180 -19.463  24.008  1.00 22.34           C  
ATOM   1268  NH1 ARG A 150       3.910 -19.746  23.659  1.00 22.93           N1+
ATOM   1269  NH2 ARG A 150       6.134 -20.361  23.777  1.00 22.97           N  
ATOM   1270  N   ASP A 151       4.054 -14.685  19.403  1.00 19.74           N  
ATOM   1271  CA  ASP A 151       4.108 -14.983  17.969  1.00 20.30           C  
ATOM   1272  C   ASP A 151       4.056 -13.732  17.102  1.00 21.13           C  
ATOM   1273  O   ASP A 151       3.445 -13.750  16.026  1.00 21.89           O  
ATOM   1274  CB  ASP A 151       2.999 -15.983  17.590  1.00 22.93           C  
ATOM   1275  CG  ASP A 151       3.179 -16.565  16.179  1.00 26.05           C  
ATOM   1276  OD1 ASP A 151       4.333 -16.858  15.772  1.00 25.88           O  
ATOM   1277  OD2 ASP A 151       2.157 -16.711  15.476  1.00 27.31           O1-
ATOM   1278  N   LEU A 152       4.720 -12.655  17.535  1.00 18.78           N  
ATOM   1279  CA  LEU A 152       4.725 -11.419  16.752  1.00 19.70           C  
ATOM   1280  C   LEU A 152       5.487 -11.580  15.432  1.00 21.10           C  
ATOM   1281  O   LEU A 152       6.606 -12.073  15.401  1.00 19.07           O  
ATOM   1282  CB  LEU A 152       5.248 -10.236  17.566  1.00 18.96           C  
ATOM   1283  CG  LEU A 152       4.390 -10.021  18.809  1.00 18.31           C  
ATOM   1284  CD1 LEU A 152       5.090  -9.041  19.748  1.00 18.20           C  
ATOM   1285  CD2 LEU A 152       3.010  -9.485  18.424  1.00 18.04           C  
ATOM   1286  N   LYS A 153       4.839 -11.166  14.345  1.00 20.26           N  
ATOM   1287  CA  LYS A 153       5.383 -11.324  12.994  1.00 20.80           C  
ATOM   1288  C   LYS A 153       4.501 -10.521  12.067  1.00 18.56           C  
ATOM   1289  O   LYS A 153       3.350 -10.242  12.407  1.00 19.80           O  
ATOM   1290  CB  LYS A 153       5.416 -12.810  12.576  1.00 20.66           C  
ATOM   1291  CG  LYS A 153       4.042 -13.460  12.510  1.00 21.17           C  
ATOM   1292  CD  LYS A 153       4.154 -14.968  12.344  1.00 23.09           C  
ATOM   1293  CE  LYS A 153       2.766 -15.564  12.048  1.00 25.28           C  
ATOM   1294  NZ  LYS A 153       2.848 -17.022  11.736  1.00 26.73           N1+
ATOM   1295  N   PRO A 154       5.011 -10.161  10.883  1.00 18.98           N  
ATOM   1296  CA  PRO A 154       4.218  -9.288  10.000  1.00 18.58           C  
ATOM   1297  C   PRO A 154       2.753  -9.729   9.737  1.00 18.03           C  
ATOM   1298  O   PRO A 154       1.862  -8.883   9.735  1.00 18.31           O  
ATOM   1299  CB  PRO A 154       5.062  -9.245   8.702  1.00 18.04           C  
ATOM   1300  CG  PRO A 154       6.474  -9.441   9.198  1.00 19.12           C  
ATOM   1301  CD  PRO A 154       6.385 -10.378  10.372  1.00 17.83           C  
ATOM   1302  N   ALA A 155       2.500 -11.017   9.523  1.00 18.06           N  
ATOM   1303  CA  ALA A 155       1.116 -11.493   9.263  1.00 19.38           C  
ATOM   1304  C   ALA A 155       0.172 -11.270  10.437  1.00 20.58           C  
ATOM   1305  O   ALA A 155      -1.030 -11.178  10.238  1.00 23.16           O  
ATOM   1306  CB  ALA A 155       1.092 -12.963   8.861  1.00 19.90           C  
ATOM   1307  N   ASN A 156       0.717 -11.168  11.647  1.00 19.48           N  
ATOM   1308  CA  ASN A 156      -0.069 -10.896  12.846  1.00 21.13           C  
ATOM   1309  C   ASN A 156      -0.243  -9.421  13.198  1.00 19.79           C  
ATOM   1310  O   ASN A 156      -0.865  -9.086  14.214  1.00 19.72           O  
ATOM   1311  CB  ASN A 156       0.540 -11.658  14.030  1.00 22.02           C  
ATOM   1312  CG  ASN A 156       0.235 -13.125  13.948  1.00 23.51           C  
ATOM   1313  ND2 ASN A 156       0.973 -13.956  14.688  1.00 22.36           N  
ATOM   1314  OD1 ASN A 156      -0.665 -13.513  13.199  1.00 25.02           O  
ATOM   1315  N   ILE A 157       0.307  -8.541  12.369  1.00 18.19           N  
ATOM   1316  CA  ILE A 157       0.131  -7.105  12.598  1.00 18.25           C  
ATOM   1317  C   ILE A 157      -0.805  -6.605  11.520  1.00 18.77           C  
ATOM   1318  O   ILE A 157      -0.378  -6.391  10.385  1.00 17.16           O  
ATOM   1319  CB  ILE A 157       1.477  -6.321  12.543  1.00 18.54           C  
ATOM   1320  CG1 ILE A 157       2.540  -6.972  13.468  1.00 18.45           C  
ATOM   1321  CG2 ILE A 157       1.248  -4.849  12.905  1.00 16.91           C  
ATOM   1322  CD1 ILE A 157       2.135  -7.056  14.937  1.00 19.40           C  
ATOM   1323  N   LEU A 158      -2.077  -6.418  11.875  1.00 18.40           N  
ATOM   1324  CA  LEU A 158      -3.090  -5.979  10.910  1.00 17.86           C  
ATOM   1325  C   LEU A 158      -3.145  -4.461  10.891  1.00 19.17           C  
ATOM   1326  O   LEU A 158      -2.749  -3.815  11.858  1.00 17.45           O  
ATOM   1327  CB  LEU A 158      -4.469  -6.530  11.292  1.00 18.12           C  
ATOM   1328  CG  LEU A 158      -4.559  -8.013  11.718  1.00 18.51           C  
ATOM   1329  CD1 LEU A 158      -6.012  -8.377  11.987  1.00 19.44           C  
ATOM   1330  CD2 LEU A 158      -3.974  -8.936  10.653  1.00 18.80           C  
ATOM   1331  N   VAL A 159      -3.605  -3.892   9.771  1.00 19.43           N  
ATOM   1332  CA  VAL A 159      -3.846  -2.463   9.699  1.00 20.15           C  
ATOM   1333  C   VAL A 159      -5.225  -2.256   9.096  1.00 21.17           C  
ATOM   1334  O   VAL A 159      -5.548  -2.813   8.031  1.00 22.16           O  
ATOM   1335  CB  VAL A 159      -2.768  -1.722   8.869  1.00 19.92           C  
ATOM   1336  CG1 VAL A 159      -3.001  -0.217   8.932  1.00 18.80           C  
ATOM   1337  CG2 VAL A 159      -1.361  -2.049   9.376  1.00 19.10           C  
ATOM   1338  N   MET A 160      -6.037  -1.469   9.789  1.00 21.44           N  
ATOM   1339  CA  MET A 160      -7.388  -1.144   9.336  1.00 22.02           C  
ATOM   1340  C   MET A 160      -7.358  -0.274   8.070  1.00 23.00           C  
ATOM   1341  O   MET A 160      -6.506   0.613   7.954  1.00 22.58           O  
ATOM   1342  CB  MET A 160      -8.162  -0.465  10.463  1.00 21.97           C  
ATOM   1343  CG  MET A 160      -8.369  -1.343  11.687  1.00 22.15           C  
ATOM   1344  SD  MET A 160      -9.403  -2.789  11.316  1.00 22.93           S  
ATOM   1345  CE  MET A 160     -11.049  -2.056  11.160  1.00 23.70           C  
ATOM   1346  N   GLY A 161      -8.254  -0.566   7.119  1.00 22.21           N  
ATOM   1347  CA  GLY A 161      -8.383   0.221   5.879  1.00 22.67           C  
ATOM   1348  C   GLY A 161      -9.408   1.330   5.982  1.00 23.10           C  
ATOM   1349  O   GLY A 161      -9.762   1.751   7.076  1.00 21.89           O  
ATOM   1350  N   GLU A 162      -9.899   1.808   4.834  1.00 26.79           N  
ATOM   1351  CA  GLU A 162     -10.863   2.927   4.816  1.00 26.04           C  
ATOM   1352  C   GLU A 162     -12.005   2.610   5.747  1.00 26.73           C  
ATOM   1353  O   GLU A 162     -12.438   1.464   5.817  1.00 27.63           O  
ATOM   1354  CB  GLU A 162     -11.434   3.170   3.395  1.00 27.64           C  
ATOM   1355  CG  GLU A 162     -10.390   3.423   2.311  1.00 31.21           C  
ATOM   1356  CD  GLU A 162      -9.650   4.750   2.455  1.00 30.45           C  
ATOM   1357  OE1 GLU A 162     -10.011   5.582   3.313  1.00 34.09           O  
ATOM   1358  OE2 GLU A 162      -8.685   4.971   1.696  1.00 34.72           O1-
ATOM   1359  N   GLY A 163     -12.493   3.621   6.453  1.00 26.65           N  
ATOM   1360  CA  GLY A 163     -13.509   3.446   7.469  1.00 26.06           C  
ATOM   1361  C   GLY A 163     -13.119   4.216   8.699  1.00 25.81           C  
ATOM   1362  O   GLY A 163     -12.127   4.953   8.683  1.00 26.19           O  
ATOM   1363  N   PRO A 164     -13.882   4.046   9.781  1.00 26.86           N  
ATOM   1364  CA  PRO A 164     -13.703   4.848  10.994  1.00 26.61           C  
ATOM   1365  C   PRO A 164     -12.365   4.649  11.718  1.00 27.86           C  
ATOM   1366  O   PRO A 164     -12.027   5.451  12.571  1.00 28.98           O  
ATOM   1367  CB  PRO A 164     -14.864   4.403  11.900  1.00 27.67           C  
ATOM   1368  CG  PRO A 164     -15.379   3.128  11.324  1.00 29.22           C  
ATOM   1369  CD  PRO A 164     -15.060   3.157   9.856  1.00 28.82           C  
ATOM   1370  N   GLU A 165     -11.620   3.596  11.397  1.00 26.84           N  
ATOM   1371  CA  GLU A 165     -10.339   3.345  12.073  1.00 26.52           C  
ATOM   1372  C   GLU A 165      -9.179   3.310  11.076  1.00 26.41           C  
ATOM   1373  O   GLU A 165      -8.172   2.615  11.273  1.00 26.56           O  
ATOM   1374  CB  GLU A 165     -10.393   2.032  12.833  1.00 24.71           C  
ATOM   1375  CG  GLU A 165     -11.330   1.997  14.027  1.00 24.79           C  
ATOM   1376  CD  GLU A 165     -11.060   0.746  14.848  1.00 24.85           C  
ATOM   1377  OE1 GLU A 165     -10.319   0.811  15.845  1.00 23.31           O  
ATOM   1378  OE2 GLU A 165     -11.514  -0.329  14.450  1.00 25.62           O1-
ATOM   1379  N   ARG A 166      -9.320   4.064   9.997  1.00 25.20           N  
ATOM   1380  CA  ARG A 166      -8.346   4.035   8.914  1.00 24.16           C  
ATOM   1381  C   ARG A 166      -6.902   4.155   9.424  1.00 23.48           C  
ATOM   1382  O   ARG A 166      -6.575   5.081  10.157  1.00 23.47           O  
ATOM   1383  CB  ARG A 166      -8.653   5.182   7.954  1.00 25.54           C  
ATOM   1384  CG  ARG A 166      -7.755   5.227   6.733  1.00 28.58           C  
ATOM   1385  CD  ARG A 166      -8.024   6.544   6.014  1.00 30.80           C  
ATOM   1386  NE  ARG A 166      -7.676   6.447   4.608  1.00 31.03           N  
ATOM   1387  CZ  ARG A 166      -6.539   6.867   4.077  1.00 32.85           C  
ATOM   1388  NH1 ARG A 166      -5.590   7.441   4.827  1.00 29.92           N1+
ATOM   1389  NH2 ARG A 166      -6.360   6.698   2.773  1.00 35.94           N  
ATOM   1390  N   GLY A 167      -6.042   3.214   9.040  1.00 23.58           N  
ATOM   1391  CA  GLY A 167      -4.630   3.286   9.413  1.00 23.58           C  
ATOM   1392  C   GLY A 167      -4.299   2.925  10.857  1.00 23.86           C  
ATOM   1393  O   GLY A 167      -3.196   3.214  11.329  1.00 24.10           O  
ATOM   1394  N   ARG A 168      -5.240   2.314  11.565  1.00 22.28           N  
ATOM   1395  CA  ARG A 168      -4.948   1.806  12.898  1.00 22.60           C  
ATOM   1396  C   ARG A 168      -4.417   0.361  12.899  1.00 21.22           C  
ATOM   1397  O   ARG A 168      -4.976  -0.526  12.241  1.00 23.48           O  
ATOM   1398  CB  ARG A 168      -6.159   1.893  13.814  1.00 22.99           C  
ATOM   1399  CG  ARG A 168      -5.742   1.515  15.233  1.00 24.56           C  
ATOM   1400  CD  ARG A 168      -6.744   2.004  16.212  1.00 29.11           C  
ATOM   1401  NE  ARG A 168      -6.674   3.447  16.398  1.00 30.25           N  
ATOM   1402  CZ  ARG A 168      -7.745   4.219  16.555  1.00 36.06           C  
ATOM   1403  NH1 ARG A 168      -8.985   3.689  16.498  1.00 31.08           N1+
ATOM   1404  NH2 ARG A 168      -7.572   5.527  16.756  1.00 35.63           N  
ATOM   1405  N   VAL A 169      -3.358   0.139  13.659  1.00 20.38           N  
ATOM   1406  CA  VAL A 169      -2.727  -1.187  13.818  1.00 19.42           C  
ATOM   1407  C   VAL A 169      -3.557  -2.054  14.763  1.00 18.62           C  
ATOM   1408  O   VAL A 169      -4.036  -1.571  15.780  1.00 19.35           O  
ATOM   1409  CB  VAL A 169      -1.302  -1.042  14.425  1.00 19.39           C  
ATOM   1410  CG1 VAL A 169      -0.805  -2.370  14.956  1.00 19.82           C  
ATOM   1411  CG2 VAL A 169      -0.319  -0.517  13.408  1.00 18.62           C  
ATOM   1412  N   LYS A 170      -3.768  -3.316  14.408  1.00 19.27           N  
ATOM   1413  CA  LYS A 170      -4.346  -4.283  15.331  1.00 18.12           C  
ATOM   1414  C   LYS A 170      -3.423  -5.499  15.437  1.00 18.61           C  
ATOM   1415  O   LYS A 170      -3.168  -6.234  14.444  1.00 17.15           O  
ATOM   1416  CB  LYS A 170      -5.760  -4.752  14.887  1.00 17.94           C  
ATOM   1417  CG  LYS A 170      -6.793  -3.655  14.657  1.00 17.50           C  
ATOM   1418  CD  LYS A 170      -7.177  -2.870  15.916  1.00 17.85           C  
ATOM   1419  CE  LYS A 170      -8.350  -1.928  15.620  1.00 16.80           C  
ATOM   1420  NZ  LYS A 170      -8.888  -1.297  16.855  1.00 15.24           N1+
ATOM   1421  N   ILE A 171      -2.930  -5.730  16.643  1.00 18.28           N  
ATOM   1422  CA  ILE A 171      -2.199  -6.951  16.902  1.00 17.82           C  
ATOM   1423  C   ILE A 171      -3.210  -8.089  16.965  1.00 17.89           C  
ATOM   1424  O   ILE A 171      -4.226  -8.009  17.671  1.00 18.36           O  
ATOM   1425  CB  ILE A 171      -1.372  -6.860  18.210  1.00 17.86           C  
ATOM   1426  CG1 ILE A 171      -0.299  -5.736  18.095  1.00 17.47           C  
ATOM   1427  CG2 ILE A 171      -0.703  -8.208  18.511  1.00 16.10           C  
ATOM   1428  CD1 ILE A 171       0.384  -5.424  19.420  1.00 17.91           C  
ATOM   1429  N   ALA A 172      -2.935  -9.157  16.223  1.00 18.48           N  
ATOM   1430  CA  ALA A 172      -3.850 -10.276  16.143  1.00 17.83           C  
ATOM   1431  C   ALA A 172      -3.172 -11.609  16.498  1.00 18.94           C  
ATOM   1432  O   ALA A 172      -1.939 -11.707  16.602  1.00 17.97           O  
ATOM   1433  CB  ALA A 172      -4.472 -10.360  14.747  1.00 16.89           C  
ATOM   1434  N   ASP A 173      -4.029 -12.618  16.662  1.00 19.81           N  
ATOM   1435  CA  ASP A 173      -3.677 -14.016  16.910  1.00 21.42           C  
ATOM   1436  C   ASP A 173      -3.050 -14.275  18.267  1.00 20.79           C  
ATOM   1437  O   ASP A 173      -1.825 -14.260  18.410  1.00 21.62           O  
ATOM   1438  CB  ASP A 173      -2.850 -14.654  15.786  1.00 21.06           C  
ATOM   1439  CG  ASP A 173      -3.061 -16.159  15.731  1.00 23.54           C  
ATOM   1440  OD1 ASP A 173      -3.414 -16.756  16.783  1.00 23.41           O  
ATOM   1441  OD2 ASP A 173      -2.938 -16.747  14.643  1.00 24.48           O1-
ATOM   1442  N   MET A 174      -3.906 -14.545  19.250  1.00 21.86           N  
ATOM   1443  CA  MET A 174      -3.474 -14.939  20.600  1.00 23.56           C  
ATOM   1444  C   MET A 174      -3.208 -16.445  20.753  1.00 23.42           C  
ATOM   1445  O   MET A 174      -3.106 -16.941  21.897  1.00 22.91           O  
ATOM   1446  CB  MET A 174      -4.517 -14.525  21.663  1.00 25.05           C  
ATOM   1447  CG  MET A 174      -4.745 -13.032  21.844  1.00 29.09           C  
ATOM   1448  SD  MET A 174      -3.250 -12.001  21.983  1.00 35.28           S  
ATOM   1449  CE  MET A 174      -3.359 -11.284  20.340  1.00 33.36           C  
ATOM   1450  N   GLY A 175      -3.115 -17.165  19.629  1.00 22.08           N  
ATOM   1451  CA  GLY A 175      -2.953 -18.625  19.652  1.00 22.64           C  
ATOM   1452  C   GLY A 175      -1.741 -19.172  20.416  1.00 21.96           C  
ATOM   1453  O   GLY A 175      -1.754 -20.334  20.831  1.00 21.03           O  
ATOM   1454  N   PHE A 176      -0.698 -18.348  20.588  1.00 20.86           N  
ATOM   1455  CA  PHE A 176       0.539 -18.752  21.298  1.00 20.19           C  
ATOM   1456  C   PHE A 176       0.681 -18.036  22.639  1.00 20.58           C  
ATOM   1457  O   PHE A 176       1.692 -18.207  23.341  1.00 20.27           O  
ATOM   1458  CB  PHE A 176       1.780 -18.368  20.480  1.00 21.16           C  
ATOM   1459  CG  PHE A 176       2.040 -19.246  19.287  1.00 23.05           C  
ATOM   1460  CD1 PHE A 176       1.319 -19.082  18.111  1.00 22.92           C  
ATOM   1461  CD2 PHE A 176       3.071 -20.188  19.316  1.00 24.42           C  
ATOM   1462  CE1 PHE A 176       1.591 -19.873  16.993  1.00 24.32           C  
ATOM   1463  CE2 PHE A 176       3.335 -20.988  18.212  1.00 23.05           C  
ATOM   1464  CZ  PHE A 176       2.580 -20.838  17.052  1.00 22.87           C  
ATOM   1465  N   ALA A 177      -0.294 -17.204  22.996  1.00 19.57           N  
ATOM   1466  CA  ALA A 177      -0.089 -16.272  24.126  1.00 20.59           C  
ATOM   1467  C   ALA A 177       0.019 -16.986  25.489  1.00 22.03           C  
ATOM   1468  O   ALA A 177      -0.474 -18.101  25.647  1.00 22.25           O  
ATOM   1469  CB  ALA A 177      -1.201 -15.231  24.158  1.00 19.42           C  
ATOM   1470  N   ARG A 178       0.675 -16.346  26.462  1.00 22.13           N  
ATOM   1471  CA  ARG A 178       0.739 -16.863  27.828  1.00 23.59           C  
ATOM   1472  C   ARG A 178       0.672 -15.703  28.816  1.00 25.08           C  
ATOM   1473  O   ARG A 178       0.957 -14.544  28.453  1.00 24.42           O  
ATOM   1474  CB  ARG A 178       2.064 -17.601  28.066  1.00 24.79           C  
ATOM   1475  CG  ARG A 178       2.284 -18.838  27.197  1.00 23.78           C  
ATOM   1476  CD  ARG A 178       1.370 -19.980  27.650  1.00 25.66           C  
ATOM   1477  NE  ARG A 178       1.802 -21.244  27.059  1.00 24.44           N  
ATOM   1478  CZ  ARG A 178       1.654 -21.558  25.773  1.00 24.11           C  
ATOM   1479  NH1 ARG A 178       2.104 -22.726  25.315  1.00 23.15           N1+
ATOM   1480  NH2 ARG A 178       1.060 -20.700  24.948  1.00 23.33           N  
ATOM   1481  N   LEU A 179       0.294 -16.014  30.061  1.00 24.30           N  
ATOM   1482  CA  LEU A 179       0.433 -15.075  31.163  1.00 25.31           C  
ATOM   1483  C   LEU A 179       1.859 -15.179  31.725  1.00 27.97           C  
ATOM   1484  O   LEU A 179       2.515 -16.218  31.539  1.00 26.23           O  
ATOM   1485  CB  LEU A 179      -0.630 -15.333  32.241  1.00 24.56           C  
ATOM   1486  CG  LEU A 179      -2.087 -15.297  31.728  1.00 27.16           C  
ATOM   1487  CD1 LEU A 179      -3.072 -15.727  32.821  1.00 25.08           C  
ATOM   1488  CD2 LEU A 179      -2.453 -13.910  31.195  1.00 24.25           C  
ATOM   1489  N   PHE A 180       2.356 -14.120  32.380  1.00 28.50           N  
ATOM   1490  CA  PHE A 180       3.703 -14.172  33.009  1.00 34.69           C  
ATOM   1491  C   PHE A 180       3.891 -15.435  33.831  1.00 35.91           C  
ATOM   1492  O   PHE A 180       4.910 -16.100  33.734  1.00 38.34           O  
ATOM   1493  CB  PHE A 180       3.968 -12.993  33.963  1.00 37.71           C  
ATOM   1494  CG  PHE A 180       3.994 -11.638  33.294  1.00 39.70           C  
ATOM   1495  CD1 PHE A 180       4.023 -11.513  31.909  1.00 40.90           C  
ATOM   1496  CD2 PHE A 180       4.001 -10.475  34.071  1.00 41.65           C  
ATOM   1497  CE1 PHE A 180       4.048 -10.254  31.306  1.00 43.32           C  
ATOM   1498  CE2 PHE A 180       4.024  -9.215  33.479  1.00 42.09           C  
ATOM   1499  CZ  PHE A 180       4.063  -9.107  32.093  1.00 42.23           C  
ATOM   1500  N   ASN A 181       2.877 -15.744  34.629  1.00 37.45           N  
ATOM   1501  CA  ASN A 181       2.855 -16.848  35.594  1.00 40.92           C  
ATOM   1502  C   ASN A 181       2.399 -18.223  35.049  1.00 40.24           C  
ATOM   1503  O   ASN A 181       2.202 -19.158  35.834  1.00 39.41           O  
ATOM   1504  CB  ASN A 181       1.907 -16.438  36.722  1.00 45.18           C  
ATOM   1505  CG  ASN A 181       0.728 -15.604  36.200  1.00 52.02           C  
ATOM   1506  ND2 ASN A 181      -0.488 -16.106  36.390  1.00 52.94           N  
ATOM   1507  OD1 ASN A 181       0.919 -14.527  35.615  1.00 53.97           O  
ATOM   1508  N   SER A 182       2.190 -18.349  33.735  1.00 35.27           N  
ATOM   1509  CA  SER A 182       1.791 -19.646  33.149  1.00 35.03           C  
ATOM   1510  C   SER A 182       2.830 -20.743  33.438  1.00 35.61           C  
ATOM   1511  O   SER A 182       4.036 -20.488  33.363  1.00 31.96           O  
ATOM   1512  CB  SER A 182       1.535 -19.549  31.639  1.00 32.84           C  
ATOM   1513  OG  SER A 182       0.326 -18.861  31.378  1.00 32.36           O  
ATOM   1514  N   PRO A 183       2.357 -21.964  33.785  1.00 37.01           N  
ATOM   1515  CA  PRO A 183       3.307 -22.998  34.170  1.00 37.49           C  
ATOM   1516  C   PRO A 183       4.212 -23.356  32.996  1.00 40.25           C  
ATOM   1517  O   PRO A 183       3.791 -23.262  31.829  1.00 38.67           O  
ATOM   1518  CB  PRO A 183       2.417 -24.188  34.565  1.00 37.71           C  
ATOM   1519  CG  PRO A 183       1.117 -23.946  33.873  1.00 38.06           C  
ATOM   1520  CD  PRO A 183       0.964 -22.449  33.799  1.00 35.87           C  
ATOM   1521  N   LEU A 184       5.459 -23.711  33.308  1.00 42.25           N  
ATOM   1522  CA  LEU A 184       6.366 -24.249  32.308  1.00 45.15           C  
ATOM   1523  C   LEU A 184       6.097 -25.743  32.188  1.00 46.29           C  
ATOM   1524  O   LEU A 184       6.162 -26.471  33.181  1.00 45.60           O  
ATOM   1525  CB  LEU A 184       7.826 -23.951  32.670  1.00 45.89           C  
ATOM   1526  CG  LEU A 184       8.138 -22.450  32.749  1.00 47.33           C  
ATOM   1527  CD1 LEU A 184       9.574 -22.185  33.194  1.00 48.78           C  
ATOM   1528  CD2 LEU A 184       7.854 -21.796  31.405  1.00 44.41           C  
ATOM   1529  N   LYS A 185       5.746 -26.168  30.978  1.00 46.85           N  
ATOM   1530  CA  LYS A 185       5.519 -27.577  30.660  1.00 49.37           C  
ATOM   1531  C   LYS A 185       6.871 -28.185  30.271  1.00 50.50           C  
ATOM   1532  O   LYS A 185       7.434 -27.781  29.256  1.00 45.09           O  
ATOM   1533  CB  LYS A 185       4.511 -27.718  29.501  1.00 46.31           C  
ATOM   1534  CG  LYS A 185       3.076 -27.289  29.818  1.00 49.12           C  
ATOM   1535  CD  LYS A 185       2.176 -28.437  30.292  1.00 48.05           C  
ATOM   1536  CE  LYS A 185       2.151 -28.587  31.806  1.00 48.22           C  
ATOM   1537  NZ  LYS A 185       1.116 -29.560  32.271  1.00 42.20           N1+
ATOM   1538  N   PRO A 186       7.394 -29.150  31.080  1.00 52.79           N  
ATOM   1539  CA  PRO A 186       8.706 -29.793  30.863  1.00 52.98           C  
ATOM   1540  C   PRO A 186       8.941 -30.305  29.436  1.00 53.51           C  
ATOM   1541  O   PRO A 186      10.072 -30.286  28.960  1.00 58.48           O  
ATOM   1542  CB  PRO A 186       8.699 -30.977  31.854  1.00 53.92           C  
ATOM   1543  CG  PRO A 186       7.271 -31.126  32.296  1.00 55.00           C  
ATOM   1544  CD  PRO A 186       6.725 -29.726  32.262  1.00 53.61           C  
ATOM   1545  N   LEU A 187       7.887 -30.744  28.758  1.00 51.09           N  
ATOM   1546  CA  LEU A 187       8.014 -31.217  27.381  1.00 54.08           C  
ATOM   1547  C   LEU A 187       7.640 -30.090  26.414  1.00 53.34           C  
ATOM   1548  O   LEU A 187       7.792 -28.913  26.752  1.00 57.50           O  
ATOM   1549  CB  LEU A 187       7.171 -32.488  27.182  1.00 53.63           C  
ATOM   1550  CG  LEU A 187       7.559 -33.605  28.165  1.00 54.68           C  
ATOM   1551  CD1 LEU A 187       6.363 -34.481  28.523  1.00 51.75           C  
ATOM   1552  CD2 LEU A 187       8.753 -34.422  27.660  1.00 53.46           C  
ATOM   1553  N   ALA A 188       7.161 -30.430  25.223  1.00 49.15           N  
ATOM   1554  CA  ALA A 188       6.810 -29.420  24.226  1.00 48.21           C  
ATOM   1555  C   ALA A 188       5.829 -28.332  24.739  1.00 46.70           C  
ATOM   1556  O   ALA A 188       4.891 -28.623  25.489  1.00 41.68           O  
ATOM   1557  CB  ALA A 188       6.268 -30.090  22.970  1.00 46.01           C  
ATOM   1558  N   ASP A 189       6.084 -27.078  24.348  1.00 42.19           N  
ATOM   1559  CA  ASP A 189       5.103 -25.991  24.476  1.00 41.31           C  
ATOM   1560  C   ASP A 189       3.807 -26.381  23.765  1.00 37.34           C  
ATOM   1561  O   ASP A 189       3.851 -26.856  22.632  1.00 32.40           O  
ATOM   1562  CB  ASP A 189       5.639 -24.700  23.842  1.00 41.43           C  
ATOM   1563  CG  ASP A 189       6.679 -23.994  24.710  1.00 43.09           C  
ATOM   1564  OD1 ASP A 189       6.858 -24.342  25.901  1.00 39.91           O  
ATOM   1565  OD2 ASP A 189       7.319 -23.067  24.182  1.00 44.51           O1-
ATOM   1566  N   LEU A 190       2.669 -26.181  24.432  1.00 34.69           N  
ATOM   1567  CA  LEU A 190       1.345 -26.532  23.867  1.00 34.32           C  
ATOM   1568  C   LEU A 190       0.877 -25.471  22.865  1.00 32.20           C  
ATOM   1569  O   LEU A 190      -0.131 -24.780  23.107  1.00 30.73           O  
ATOM   1570  CB  LEU A 190       0.305 -26.709  24.997  1.00 33.58           C  
ATOM   1571  CG  LEU A 190       0.147 -28.044  25.759  1.00 36.22           C  
ATOM   1572  CD1 LEU A 190       1.341 -28.989  25.688  1.00 35.83           C  
ATOM   1573  CD2 LEU A 190      -0.260 -27.817  27.207  1.00 32.73           C  
ATOM   1574  N   ASP A 191       1.621 -25.358  21.757  1.00 29.62           N  
ATOM   1575  CA  ASP A 191       1.417 -24.338  20.708  1.00 30.63           C  
ATOM   1576  C   ASP A 191       1.241 -24.994  19.345  1.00 29.30           C  
ATOM   1577  O   ASP A 191       1.629 -26.131  19.167  1.00 28.31           O  
ATOM   1578  CB  ASP A 191       2.652 -23.418  20.622  1.00 31.69           C  
ATOM   1579  CG  ASP A 191       2.815 -22.545  21.856  1.00 35.18           C  
ATOM   1580  OD1 ASP A 191       1.769 -22.265  22.510  1.00 36.35           O  
ATOM   1581  OD2 ASP A 191       3.969 -22.137  22.164  1.00 30.76           O1-
ATOM   1582  N   PRO A 192       0.687 -24.265  18.365  1.00 30.92           N  
ATOM   1583  CA  PRO A 192       0.698 -24.801  16.985  1.00 33.35           C  
ATOM   1584  C   PRO A 192       2.141 -25.032  16.459  1.00 35.38           C  
ATOM   1585  O   PRO A 192       3.096 -24.486  17.042  1.00 33.85           O  
ATOM   1586  CB  PRO A 192      -0.009 -23.698  16.181  1.00 32.56           C  
ATOM   1587  CG  PRO A 192      -0.839 -22.952  17.191  1.00 32.86           C  
ATOM   1588  CD  PRO A 192      -0.032 -22.978  18.459  1.00 31.14           C  
ATOM   1589  N   VAL A 193       2.291 -25.819  15.384  1.00 37.58           N  
ATOM   1590  CA  VAL A 193       3.625 -26.180  14.828  1.00 37.17           C  
ATOM   1591  C   VAL A 193       4.290 -24.950  14.207  1.00 36.33           C  
ATOM   1592  O   VAL A 193       3.618 -24.144  13.557  1.00 40.45           O  
ATOM   1593  CB  VAL A 193       3.559 -27.373  13.826  1.00 38.81           C  
ATOM   1594  CG1 VAL A 193       3.077 -26.941  12.440  1.00 40.15           C  
ATOM   1595  CG2 VAL A 193       4.910 -28.072  13.712  1.00 40.92           C  
ATOM   1596  N   VAL A 194       5.587 -24.772  14.460  1.00 32.98           N  
ATOM   1597  CA  VAL A 194       6.355 -23.652  13.877  1.00 33.01           C  
ATOM   1598  C   VAL A 194       7.487 -24.222  13.022  1.00 32.43           C  
ATOM   1599  O   VAL A 194       8.241 -25.060  13.497  1.00 32.37           O  
ATOM   1600  CB  VAL A 194       6.955 -22.726  14.975  1.00 32.01           C  
ATOM   1601  CG1 VAL A 194       7.593 -21.489  14.365  1.00 29.59           C  
ATOM   1602  CG2 VAL A 194       5.875 -22.276  15.953  1.00 37.46           C  
ATOM   1603  N   VAL A 195       7.626 -23.753  11.786  1.00 31.87           N  
ATOM   1604  CA  VAL A 195       8.667 -24.272  10.870  1.00 34.01           C  
ATOM   1605  C   VAL A 195       9.734 -23.237  10.464  1.00 33.44           C  
ATOM   1606  O   VAL A 195      10.784 -23.602   9.940  1.00 33.32           O  
ATOM   1607  CB  VAL A 195       8.063 -24.942   9.610  1.00 33.25           C  
ATOM   1608  CG1 VAL A 195       7.331 -26.232  10.000  1.00 35.11           C  
ATOM   1609  CG2 VAL A 195       7.144 -23.978   8.867  1.00 31.66           C  
ATOM   1610  N   THR A 196       9.449 -21.958  10.703  1.00 33.20           N  
ATOM   1611  CA  THR A 196      10.433 -20.888  10.519  1.00 32.22           C  
ATOM   1612  C   THR A 196      10.548 -20.003  11.760  1.00 29.17           C  
ATOM   1613  O   THR A 196       9.572 -19.709  12.457  1.00 30.16           O  
ATOM   1614  CB  THR A 196      10.168 -20.028   9.277  1.00 31.63           C  
ATOM   1615  CG2 THR A 196      10.366 -20.848   7.978  1.00 34.88           C  
ATOM   1616  OG1 THR A 196       8.836 -19.542   9.336  1.00 34.38           O  
ATOM   1617  N   PHE A 197      11.763 -19.566  12.011  1.00 24.16           N  
ATOM   1618  CA  PHE A 197      12.091 -19.033  13.297  1.00 22.99           C  
ATOM   1619  C   PHE A 197      12.695 -17.640  13.192  1.00 20.54           C  
ATOM   1620  O   PHE A 197      13.413 -17.204  14.083  1.00 19.13           O  
ATOM   1621  CB  PHE A 197      13.046 -20.008  14.001  1.00 24.38           C  
ATOM   1622  CG  PHE A 197      12.573 -21.433  13.977  1.00 26.66           C  
ATOM   1623  CD1 PHE A 197      11.414 -21.811  14.649  1.00 27.69           C  
ATOM   1624  CD2 PHE A 197      13.292 -22.405  13.273  1.00 28.47           C  
ATOM   1625  CE1 PHE A 197      10.959 -23.133  14.619  1.00 29.14           C  
ATOM   1626  CE2 PHE A 197      12.852 -23.730  13.235  1.00 29.94           C  
ATOM   1627  CZ  PHE A 197      11.676 -24.094  13.913  1.00 30.69           C  
ATOM   1628  N   TRP A 198      12.363 -16.937  12.122  1.00 20.53           N  
ATOM   1629  CA  TRP A 198      12.956 -15.628  11.813  1.00 20.89           C  
ATOM   1630  C   TRP A 198      12.739 -14.573  12.867  1.00 20.37           C  
ATOM   1631  O   TRP A 198      13.476 -13.571  12.898  1.00 19.32           O  
ATOM   1632  CB  TRP A 198      12.404 -15.075  10.495  1.00 21.05           C  
ATOM   1633  CG  TRP A 198      12.405 -16.020   9.320  1.00 23.10           C  
ATOM   1634  CD1 TRP A 198      13.154 -17.193   9.145  1.00 22.13           C  
ATOM   1635  CD2 TRP A 198      11.625 -15.872   8.075  1.00 23.70           C  
ATOM   1636  CE2 TRP A 198      11.961 -17.027   7.245  1.00 24.38           C  
ATOM   1637  CE3 TRP A 198      10.697 -14.943   7.608  1.00 25.42           C  
ATOM   1638  NE1 TRP A 198      12.878 -17.762   7.937  1.00 23.79           N  
ATOM   1639  CZ2 TRP A 198      11.391 -17.224   5.993  1.00 26.96           C  
ATOM   1640  CZ3 TRP A 198      10.117 -15.147   6.341  1.00 26.43           C  
ATOM   1641  CH2 TRP A 198      10.473 -16.249   5.549  1.00 27.94           C  
ATOM   1642  N   TYR A 199      11.683 -14.726  13.679  1.00 18.85           N  
ATOM   1643  CA  TYR A 199      11.339 -13.697  14.678  1.00 19.83           C  
ATOM   1644  C   TYR A 199      11.688 -14.111  16.101  1.00 20.01           C  
ATOM   1645  O   TYR A 199      11.346 -13.422  17.056  1.00 19.91           O  
ATOM   1646  CB  TYR A 199       9.865 -13.280  14.546  1.00 18.80           C  
ATOM   1647  CG  TYR A 199       9.613 -12.854  13.123  1.00 19.76           C  
ATOM   1648  CD1 TYR A 199       9.929 -11.566  12.699  1.00 20.07           C  
ATOM   1649  CD2 TYR A 199       9.125 -13.769  12.182  1.00 19.19           C  
ATOM   1650  CE1 TYR A 199       9.761 -11.194  11.368  1.00 20.09           C  
ATOM   1651  CE2 TYR A 199       8.935 -13.401  10.866  1.00 20.50           C  
ATOM   1652  CZ  TYR A 199       9.261 -12.124  10.461  1.00 20.26           C  
ATOM   1653  OH  TYR A 199       9.089 -11.782   9.124  1.00 21.24           O  
ATOM   1654  N   ARG A 200      12.371 -15.245  16.224  1.00 19.86           N  
ATOM   1655  CA  ARG A 200      12.573 -15.899  17.523  1.00 20.86           C  
ATOM   1656  C   ARG A 200      13.859 -15.422  18.154  1.00 19.77           C  
ATOM   1657  O   ARG A 200      14.926 -15.513  17.545  1.00 19.99           O  
ATOM   1658  CB  ARG A 200      12.594 -17.418  17.347  1.00 22.57           C  
ATOM   1659  CG  ARG A 200      12.171 -18.197  18.568  1.00 26.22           C  
ATOM   1660  CD  ARG A 200      12.114 -19.704  18.335  1.00 26.63           C  
ATOM   1661  NE  ARG A 200      10.765 -20.172  18.066  1.00 26.01           N  
ATOM   1662  CZ  ARG A 200      10.407 -21.454  17.958  1.00 26.69           C  
ATOM   1663  NH1 ARG A 200      11.310 -22.439  18.098  1.00 24.69           N1+
ATOM   1664  NH2 ARG A 200       9.136 -21.748  17.715  1.00 23.75           N  
ATOM   1665  N   ALA A 201      13.755 -14.916  19.380  1.00 18.92           N  
ATOM   1666  CA  ALA A 201      14.912 -14.382  20.104  1.00 18.69           C  
ATOM   1667  C   ALA A 201      16.011 -15.449  20.269  1.00 18.05           C  
ATOM   1668  O   ALA A 201      15.706 -16.639  20.433  1.00 17.66           O  
ATOM   1669  CB  ALA A 201      14.474 -13.848  21.471  1.00 18.91           C  
ATOM   1670  N   PRO A 202      17.287 -15.024  20.253  1.00 17.16           N  
ATOM   1671  CA  PRO A 202      18.421 -15.963  20.366  1.00 17.82           C  
ATOM   1672  C   PRO A 202      18.413 -16.818  21.638  1.00 17.96           C  
ATOM   1673  O   PRO A 202      18.859 -17.955  21.603  1.00 18.58           O  
ATOM   1674  CB  PRO A 202      19.670 -15.037  20.362  1.00 16.89           C  
ATOM   1675  CG  PRO A 202      19.162 -13.670  20.687  1.00 17.19           C  
ATOM   1676  CD  PRO A 202      17.749 -13.628  20.151  1.00 17.11           C  
ATOM   1677  N   GLU A 203      17.894 -16.303  22.745  1.00 19.37           N  
ATOM   1678  CA  GLU A 203      17.881 -17.111  23.971  1.00 20.08           C  
ATOM   1679  C   GLU A 203      16.994 -18.357  23.812  1.00 21.53           C  
ATOM   1680  O   GLU A 203      17.292 -19.443  24.379  1.00 21.57           O  
ATOM   1681  CB  GLU A 203      17.516 -16.275  25.224  1.00 20.68           C  
ATOM   1682  CG  GLU A 203      16.117 -15.640  25.241  1.00 21.12           C  
ATOM   1683  CD  GLU A 203      16.067 -14.264  24.559  1.00 20.04           C  
ATOM   1684  OE1 GLU A 203      16.908 -14.008  23.684  1.00 19.97           O  
ATOM   1685  OE2 GLU A 203      15.169 -13.441  24.882  1.00 19.95           O1-
ATOM   1686  N   LEU A 204      15.928 -18.214  23.017  1.00 19.77           N  
ATOM   1687  CA  LEU A 204      15.035 -19.346  22.719  1.00 20.79           C  
ATOM   1688  C   LEU A 204      15.763 -20.370  21.897  1.00 21.62           C  
ATOM   1689  O   LEU A 204      15.671 -21.567  22.173  1.00 22.41           O  
ATOM   1690  CB  LEU A 204      13.774 -18.892  21.976  1.00 18.67           C  
ATOM   1691  CG  LEU A 204      12.789 -18.078  22.831  1.00 19.04           C  
ATOM   1692  CD1 LEU A 204      11.639 -17.591  21.956  1.00 20.04           C  
ATOM   1693  CD2 LEU A 204      12.247 -18.915  23.994  1.00 18.17           C  
ATOM   1694  N   LEU A 205      16.528 -19.892  20.916  1.00 19.77           N  
ATOM   1695  CA  LEU A 205      17.297 -20.790  20.047  1.00 21.44           C  
ATOM   1696  C   LEU A 205      18.416 -21.518  20.812  1.00 22.59           C  
ATOM   1697  O   LEU A 205      18.952 -22.536  20.347  1.00 24.65           O  
ATOM   1698  CB  LEU A 205      17.869 -19.998  18.851  1.00 21.38           C  
ATOM   1699  CG  LEU A 205      16.838 -19.247  17.980  1.00 20.76           C  
ATOM   1700  CD1 LEU A 205      17.498 -18.341  16.952  1.00 20.09           C  
ATOM   1701  CD2 LEU A 205      15.925 -20.242  17.282  1.00 20.81           C  
ATOM   1702  N   LEU A 206      18.759 -20.994  21.985  1.00 22.76           N  
ATOM   1703  CA  LEU A 206      19.785 -21.603  22.842  1.00 23.41           C  
ATOM   1704  C   LEU A 206      19.125 -22.346  24.018  1.00 24.54           C  
ATOM   1705  O   LEU A 206      19.797 -22.727  24.982  1.00 24.13           O  
ATOM   1706  CB  LEU A 206      20.810 -20.560  23.313  1.00 23.02           C  
ATOM   1707  CG  LEU A 206      21.735 -19.976  22.230  1.00 23.53           C  
ATOM   1708  CD1 LEU A 206      22.722 -19.009  22.857  1.00 24.12           C  
ATOM   1709  CD2 LEU A 206      22.511 -21.077  21.504  1.00 24.85           C  
ATOM   1710  N   GLY A 207      17.808 -22.550  23.899  1.00 26.13           N  
ATOM   1711  CA  GLY A 207      17.033 -23.420  24.793  1.00 25.56           C  
ATOM   1712  C   GLY A 207      16.471 -22.867  26.087  1.00 26.03           C  
ATOM   1713  O   GLY A 207      16.024 -23.639  26.926  1.00 27.34           O  
ATOM   1714  N   ALA A 208      16.497 -21.548  26.276  1.00 26.61           N  
ATOM   1715  CA  ALA A 208      15.865 -20.903  27.455  1.00 28.35           C  
ATOM   1716  C   ALA A 208      14.374 -21.240  27.527  1.00 28.84           C  
ATOM   1717  O   ALA A 208      13.683 -21.159  26.520  1.00 27.28           O  
ATOM   1718  CB  ALA A 208      16.049 -19.385  27.415  1.00 27.41           C  
ATOM   1719  N   ARG A 209      13.880 -21.621  28.702  1.00 32.49           N  
ATOM   1720  CA  ARG A 209      12.487 -22.110  28.792  1.00 37.73           C  
ATOM   1721  C   ARG A 209      11.459 -21.072  29.289  1.00 36.67           C  
ATOM   1722  O   ARG A 209      10.263 -21.311  29.210  1.00 40.48           O  
ATOM   1723  CB  ARG A 209      12.382 -23.422  29.592  1.00 39.03           C  
ATOM   1724  CG  ARG A 209      13.075 -24.651  28.990  1.00 43.22           C  
ATOM   1725  CD  ARG A 209      12.683 -25.019  27.551  1.00 47.32           C  
ATOM   1726  NE  ARG A 209      11.241 -25.045  27.254  1.00 51.06           N  
ATOM   1727  CZ  ARG A 209      10.463 -26.133  27.282  1.00 53.93           C  
ATOM   1728  NH1 ARG A 209      10.966 -27.314  27.615  1.00 56.17           N1+
ATOM   1729  NH2 ARG A 209       9.166 -26.043  26.985  1.00 51.11           N  
ATOM   1730  N   HIS A 210      11.915 -19.913  29.733  1.00 34.58           N  
ATOM   1731  CA  HIS A 210      11.020 -18.893  30.298  1.00 34.77           C  
ATOM   1732  C   HIS A 210      10.210 -18.082  29.304  1.00 31.57           C  
ATOM   1733  O   HIS A 210      10.628 -17.855  28.178  1.00 29.10           O  
ATOM   1734  CB  HIS A 210      11.823 -17.980  31.214  1.00 39.52           C  
ATOM   1735  CG  HIS A 210      12.449 -18.712  32.385  1.00 47.88           C  
ATOM   1736  CD2 HIS A 210      13.744 -19.189  32.581  1.00 49.45           C  
ATOM   1737  ND1 HIS A 210      11.746 -19.056  33.489  1.00 51.02           N  
ATOM   1738  CE1 HIS A 210      12.552 -19.704  34.350  1.00 51.47           C  
ATOM   1739  NE2 HIS A 210      13.772 -19.784  33.797  1.00 52.29           N  
ATOM   1740  N   TYR A 211       9.023 -17.646  29.721  1.00 30.01           N  
ATOM   1741  CA  TYR A 211       8.212 -16.728  28.916  1.00 28.60           C  
ATOM   1742  C   TYR A 211       8.617 -15.365  29.357  1.00 25.04           C  
ATOM   1743  O   TYR A 211       8.629 -15.109  30.547  1.00 25.25           O  
ATOM   1744  CB  TYR A 211       6.718 -16.919  29.199  1.00 31.71           C  
ATOM   1745  CG  TYR A 211       6.218 -18.331  28.968  1.00 34.39           C  
ATOM   1746  CD1 TYR A 211       6.488 -18.985  27.771  1.00 34.95           C  
ATOM   1747  CD2 TYR A 211       5.471 -19.008  29.953  1.00 35.79           C  
ATOM   1748  CE1 TYR A 211       6.040 -20.274  27.548  1.00 37.09           C  
ATOM   1749  CE2 TYR A 211       5.005 -20.304  29.732  1.00 37.61           C  
ATOM   1750  CZ  TYR A 211       5.299 -20.924  28.526  1.00 36.90           C  
ATOM   1751  OH  TYR A 211       4.869 -22.195  28.252  1.00 39.96           O  
ATOM   1752  N   THR A 212       8.998 -14.491  28.433  1.00 22.05           N  
ATOM   1753  CA  THR A 212       9.457 -13.166  28.846  1.00 21.18           C  
ATOM   1754  C   THR A 212       8.910 -12.052  27.957  1.00 20.11           C  
ATOM   1755  O   THR A 212       8.671 -12.252  26.756  1.00 18.96           O  
ATOM   1756  CB  THR A 212      11.008 -13.044  28.877  1.00 20.69           C  
ATOM   1757  CG2 THR A 212      11.667 -14.218  29.666  1.00 20.35           C  
ATOM   1758  OG1 THR A 212      11.508 -12.972  27.532  1.00 20.03           O  
ATOM   1759  N   LYS A 213       8.749 -10.873  28.540  1.00 18.39           N  
ATOM   1760  CA  LYS A 213       8.475  -9.694  27.738  1.00 19.19           C  
ATOM   1761  C   LYS A 213       9.562  -9.446  26.678  1.00 18.22           C  
ATOM   1762  O   LYS A 213       9.258  -9.021  25.571  1.00 17.66           O  
ATOM   1763  CB  LYS A 213       8.330  -8.466  28.631  1.00 21.41           C  
ATOM   1764  CG  LYS A 213       7.166  -8.595  29.612  1.00 25.99           C  
ATOM   1765  CD  LYS A 213       6.895  -7.276  30.315  1.00 30.46           C  
ATOM   1766  CE  LYS A 213       7.889  -7.068  31.432  1.00 32.66           C  
ATOM   1767  NZ  LYS A 213       7.692  -5.708  32.008  1.00 37.49           N1+
ATOM   1768  N   ALA A 214      10.817  -9.712  27.029  1.00 16.63           N  
ATOM   1769  CA  ALA A 214      11.944  -9.421  26.146  1.00 16.93           C  
ATOM   1770  C   ALA A 214      11.862 -10.232  24.859  1.00 16.35           C  
ATOM   1771  O   ALA A 214      12.343  -9.789  23.821  1.00 16.49           O  
ATOM   1772  CB  ALA A 214      13.265  -9.686  26.863  1.00 15.95           C  
ATOM   1773  N   ILE A 215      11.236 -11.407  24.909  1.00 16.27           N  
ATOM   1774  CA  ILE A 215      11.068 -12.204  23.694  1.00 16.33           C  
ATOM   1775  C   ILE A 215      10.200 -11.493  22.633  1.00 16.69           C  
ATOM   1776  O   ILE A 215      10.569 -11.474  21.466  1.00 15.92           O  
ATOM   1777  CB  ILE A 215      10.612 -13.651  24.035  1.00 17.86           C  
ATOM   1778  CG1 ILE A 215      11.820 -14.456  24.527  1.00 17.38           C  
ATOM   1779  CG2 ILE A 215       9.974 -14.347  22.836  1.00 18.07           C  
ATOM   1780  CD1 ILE A 215      11.503 -15.638  25.453  1.00 16.73           C  
ATOM   1781  N   ASP A 216       9.087 -10.875  23.061  1.00 16.55           N  
ATOM   1782  CA  ASP A 216       8.237 -10.060  22.200  1.00 16.25           C  
ATOM   1783  C   ASP A 216       8.986  -8.838  21.674  1.00 16.36           C  
ATOM   1784  O   ASP A 216       8.872  -8.498  20.493  1.00 17.79           O  
ATOM   1785  CB  ASP A 216       6.978  -9.573  22.934  1.00 17.03           C  
ATOM   1786  CG  ASP A 216       5.915 -10.688  23.141  1.00 17.58           C  
ATOM   1787  OD1 ASP A 216       5.918 -11.715  22.443  1.00 17.78           O  
ATOM   1788  OD2 ASP A 216       5.059 -10.502  24.026  1.00 20.49           O1-
ATOM   1789  N   ILE A 217       9.755  -8.182  22.538  1.00 16.74           N  
ATOM   1790  CA  ILE A 217      10.540  -7.014  22.107  1.00 16.46           C  
ATOM   1791  C   ILE A 217      11.519  -7.359  20.947  1.00 16.11           C  
ATOM   1792  O   ILE A 217      11.619  -6.607  19.987  1.00 16.63           O  
ATOM   1793  CB  ILE A 217      11.267  -6.339  23.272  1.00 16.83           C  
ATOM   1794  CG1 ILE A 217      10.292  -5.925  24.399  1.00 18.92           C  
ATOM   1795  CG2 ILE A 217      12.041  -5.132  22.779  1.00 17.34           C  
ATOM   1796  CD1 ILE A 217       9.099  -5.107  23.939  1.00 19.44           C  
ATOM   1797  N   TRP A 218      12.214  -8.487  21.036  1.00 14.83           N  
ATOM   1798  CA  TRP A 218      13.082  -8.960  19.938  1.00 15.16           C  
ATOM   1799  C   TRP A 218      12.334  -9.109  18.634  1.00 15.11           C  
ATOM   1800  O   TRP A 218      12.757  -8.612  17.585  1.00 15.37           O  
ATOM   1801  CB  TRP A 218      13.718 -10.309  20.304  1.00 15.01           C  
ATOM   1802  CG  TRP A 218      14.586 -10.867  19.192  1.00 15.45           C  
ATOM   1803  CD1 TRP A 218      14.213 -11.716  18.142  1.00 15.99           C  
ATOM   1804  CD2 TRP A 218      16.033 -10.621  19.000  1.00 15.93           C  
ATOM   1805  CE2 TRP A 218      16.421 -11.365  17.788  1.00 15.81           C  
ATOM   1806  CE3 TRP A 218      17.010  -9.859  19.683  1.00 16.63           C  
ATOM   1807  NE1 TRP A 218      15.302 -11.987  17.322  1.00 16.41           N  
ATOM   1808  CZ2 TRP A 218      17.731 -11.355  17.306  1.00 16.02           C  
ATOM   1809  CZ3 TRP A 218      18.322  -9.834  19.168  1.00 15.84           C  
ATOM   1810  CH2 TRP A 218      18.668 -10.576  18.004  1.00 17.18           C  
ATOM   1811  N   ALA A 219      11.212  -9.811  18.687  1.00 14.70           N  
ATOM   1812  CA  ALA A 219      10.360  -9.966  17.526  1.00 15.48           C  
ATOM   1813  C   ALA A 219       9.929  -8.612  16.928  1.00 15.78           C  
ATOM   1814  O   ALA A 219       9.841  -8.491  15.701  1.00 16.12           O  
ATOM   1815  CB  ALA A 219       9.137 -10.785  17.874  1.00 14.64           C  
ATOM   1816  N   ILE A 220       9.664  -7.616  17.771  1.00 16.40           N  
ATOM   1817  CA  ILE A 220       9.255  -6.287  17.275  1.00 16.13           C  
ATOM   1818  C   ILE A 220      10.455  -5.600  16.616  1.00 17.55           C  
ATOM   1819  O   ILE A 220      10.330  -4.948  15.566  1.00 17.25           O  
ATOM   1820  CB  ILE A 220       8.664  -5.429  18.426  1.00 17.11           C  
ATOM   1821  CG1 ILE A 220       7.343  -6.048  18.886  1.00 17.52           C  
ATOM   1822  CG2 ILE A 220       8.556  -3.955  18.035  1.00 15.30           C  
ATOM   1823  CD1 ILE A 220       6.725  -5.405  20.117  1.00 18.59           C  
ATOM   1824  N   GLY A 221      11.630  -5.746  17.222  1.00 17.46           N  
ATOM   1825  CA  GLY A 221      12.868  -5.343  16.533  1.00 17.23           C  
ATOM   1826  C   GLY A 221      13.010  -5.949  15.132  1.00 17.53           C  
ATOM   1827  O   GLY A 221      13.388  -5.244  14.183  1.00 15.98           O  
ATOM   1828  N   CYS A 222      12.726  -7.253  15.003  1.00 17.92           N  
ATOM   1829  CA  CYS A 222      12.790  -7.935  13.710  1.00 17.50           C  
ATOM   1830  C   CYS A 222      11.847  -7.275  12.686  1.00 18.37           C  
ATOM   1831  O   CYS A 222      12.184  -7.090  11.508  1.00 18.47           O  
ATOM   1832  CB  CYS A 222      12.447  -9.410  13.883  1.00 17.40           C  
ATOM   1833  SG  CYS A 222      13.699 -10.337  14.798  1.00 19.00           S  
ATOM   1834  N   ILE A 223      10.667  -6.911  13.168  1.00 17.77           N  
ATOM   1835  CA  ILE A 223       9.644  -6.288  12.340  1.00 17.99           C  
ATOM   1836  C   ILE A 223      10.053  -4.879  11.909  1.00 17.41           C  
ATOM   1837  O   ILE A 223       9.892  -4.524  10.764  1.00 17.37           O  
ATOM   1838  CB  ILE A 223       8.259  -6.305  13.037  1.00 17.74           C  
ATOM   1839  CG1 ILE A 223       7.767  -7.754  13.147  1.00 18.09           C  
ATOM   1840  CG2 ILE A 223       7.249  -5.483  12.245  1.00 16.69           C  
ATOM   1841  CD1 ILE A 223       6.733  -7.961  14.233  1.00 19.52           C  
ATOM   1842  N   PHE A 224      10.572  -4.086  12.838  1.00 16.99           N  
ATOM   1843  CA  PHE A 224      11.079  -2.766  12.528  1.00 17.01           C  
ATOM   1844  C   PHE A 224      12.162  -2.850  11.412  1.00 16.90           C  
ATOM   1845  O   PHE A 224      12.087  -2.123  10.411  1.00 16.69           O  
ATOM   1846  CB  PHE A 224      11.610  -2.132  13.820  1.00 17.80           C  
ATOM   1847  CG  PHE A 224      12.033  -0.675  13.690  1.00 19.35           C  
ATOM   1848  CD1 PHE A 224      11.402   0.192  12.796  1.00 20.20           C  
ATOM   1849  CD2 PHE A 224      13.007  -0.154  14.533  1.00 19.58           C  
ATOM   1850  CE1 PHE A 224      11.775   1.535  12.709  1.00 20.65           C  
ATOM   1851  CE2 PHE A 224      13.373   1.185  14.458  1.00 19.57           C  
ATOM   1852  CZ  PHE A 224      12.755   2.034  13.543  1.00 19.08           C  
ATOM   1853  N   ALA A 225      13.125  -3.759  11.559  1.00 15.86           N  
ATOM   1854  CA  ALA A 225      14.160  -3.898  10.533  1.00 18.26           C  
ATOM   1855  C   ALA A 225      13.526  -4.193   9.177  1.00 18.32           C  
ATOM   1856  O   ALA A 225      13.864  -3.553   8.196  1.00 18.54           O  
ATOM   1857  CB  ALA A 225      15.179  -4.989  10.901  1.00 16.76           C  
ATOM   1858  N   GLU A 226      12.596  -5.163   9.142  1.00 19.70           N  
ATOM   1859  CA  GLU A 226      11.958  -5.608   7.906  1.00 19.40           C  
ATOM   1860  C   GLU A 226      11.134  -4.471   7.278  1.00 21.17           C  
ATOM   1861  O   GLU A 226      11.048  -4.377   6.065  1.00 20.72           O  
ATOM   1862  CB  GLU A 226      11.103  -6.846   8.184  1.00 20.20           C  
ATOM   1863  CG  GLU A 226      10.562  -7.578   6.962  1.00 21.91           C  
ATOM   1864  CD  GLU A 226       9.911  -8.910   7.326  1.00 22.89           C  
ATOM   1865  OE1 GLU A 226      10.131  -9.442   8.447  1.00 22.03           O  
ATOM   1866  OE2 GLU A 226       9.155  -9.439   6.490  1.00 25.14           O1-
ATOM   1867  N   LEU A 227      10.552  -3.606   8.102  1.00 19.90           N  
ATOM   1868  CA  LEU A 227       9.846  -2.422   7.594  1.00 21.93           C  
ATOM   1869  C   LEU A 227      10.829  -1.414   7.001  1.00 23.28           C  
ATOM   1870  O   LEU A 227      10.535  -0.816   5.972  1.00 24.78           O  
ATOM   1871  CB  LEU A 227       9.015  -1.756   8.697  1.00 21.70           C  
ATOM   1872  CG  LEU A 227       7.745  -2.452   9.217  1.00 21.98           C  
ATOM   1873  CD1 LEU A 227       7.203  -1.755  10.457  1.00 22.05           C  
ATOM   1874  CD2 LEU A 227       6.658  -2.495   8.150  1.00 22.30           C  
ATOM   1875  N   LEU A 228      11.990  -1.225   7.634  1.00 23.60           N  
ATOM   1876  CA  LEU A 228      12.993  -0.294   7.107  1.00 23.06           C  
ATOM   1877  C   LEU A 228      13.595  -0.782   5.799  1.00 24.61           C  
ATOM   1878  O   LEU A 228      13.860   0.023   4.942  1.00 25.41           O  
ATOM   1879  CB  LEU A 228      14.104  -0.046   8.123  1.00 23.60           C  
ATOM   1880  CG  LEU A 228      13.688   0.704   9.392  1.00 22.55           C  
ATOM   1881  CD1 LEU A 228      14.695   0.478  10.493  1.00 20.72           C  
ATOM   1882  CD2 LEU A 228      13.432   2.195   9.116  1.00 21.08           C  
ATOM   1883  N   THR A 229      13.771  -2.092   5.623  1.00 23.71           N  
ATOM   1884  CA  THR A 229      14.497  -2.605   4.441  1.00 23.84           C  
ATOM   1885  C   THR A 229      13.675  -3.435   3.461  1.00 23.79           C  
ATOM   1886  O   THR A 229      14.180  -3.801   2.403  1.00 24.32           O  
ATOM   1887  CB  THR A 229      15.660  -3.516   4.858  1.00 21.65           C  
ATOM   1888  CG2 THR A 229      16.479  -2.863   5.959  1.00 21.35           C  
ATOM   1889  OG1 THR A 229      15.128  -4.783   5.293  1.00 19.70           O  
ATOM   1890  N   SER A 230      12.446  -3.793   3.831  1.00 24.10           N  
ATOM   1891  CA  SER A 230      11.632  -4.750   3.059  1.00 25.06           C  
ATOM   1892  C   SER A 230      12.074  -6.217   3.086  1.00 24.22           C  
ATOM   1893  O   SER A 230      11.449  -7.046   2.431  1.00 23.73           O  
ATOM   1894  CB  SER A 230      11.462  -4.316   1.590  1.00 27.52           C  
ATOM   1895  OG  SER A 230      10.770  -3.100   1.528  1.00 32.59           O  
ATOM   1896  N   GLU A 231      13.139  -6.544   3.808  1.00 25.32           N  
ATOM   1897  CA  GLU A 231      13.633  -7.933   3.876  1.00 25.78           C  
ATOM   1898  C   GLU A 231      13.541  -8.435   5.310  1.00 22.98           C  
ATOM   1899  O   GLU A 231      13.898  -7.703   6.240  1.00 21.01           O  
ATOM   1900  CB  GLU A 231      15.119  -8.031   3.455  1.00 28.16           C  
ATOM   1901  CG  GLU A 231      15.508  -7.283   2.176  1.00 38.32           C  
ATOM   1902  CD  GLU A 231      14.890  -7.870   0.910  1.00 43.89           C  
ATOM   1903  OE1 GLU A 231      14.918  -7.179  -0.136  1.00 50.97           O  
ATOM   1904  OE2 GLU A 231      14.371  -9.020   0.955  1.00 48.25           O1-
ATOM   1905  N   PRO A 232      13.135  -9.699   5.492  1.00 21.93           N  
ATOM   1906  CA  PRO A 232      13.232 -10.281   6.826  1.00 19.91           C  
ATOM   1907  C   PRO A 232      14.709 -10.371   7.214  1.00 19.83           C  
ATOM   1908  O   PRO A 232      15.500 -11.020   6.507  1.00 18.15           O  
ATOM   1909  CB  PRO A 232      12.648 -11.696   6.648  1.00 21.09           C  
ATOM   1910  CG  PRO A 232      11.982 -11.700   5.295  1.00 21.29           C  
ATOM   1911  CD  PRO A 232      12.744 -10.702   4.474  1.00 21.84           C  
ATOM   1912  N   ILE A 233      15.082  -9.701   8.305  1.00 17.78           N  
ATOM   1913  CA  ILE A 233      16.503  -9.541   8.659  1.00 17.42           C  
ATOM   1914  C   ILE A 233      17.198 -10.880   8.935  1.00 17.13           C  
ATOM   1915  O   ILE A 233      18.330 -11.097   8.506  1.00 16.74           O  
ATOM   1916  CB  ILE A 233      16.685  -8.490   9.808  1.00 17.97           C  
ATOM   1917  CG1 ILE A 233      18.162  -8.295  10.170  1.00 17.66           C  
ATOM   1918  CG2 ILE A 233      15.835  -8.826  11.040  1.00 16.89           C  
ATOM   1919  CD1 ILE A 233      18.420  -7.066  11.046  1.00 16.87           C  
ATOM   1920  N   PHE A 234      16.505 -11.794   9.614  1.00 17.16           N  
ATOM   1921  CA  PHE A 234      17.068 -13.093   9.931  1.00 16.94           C  
ATOM   1922  C   PHE A 234      16.424 -14.204   9.064  1.00 18.02           C  
ATOM   1923  O   PHE A 234      16.168 -15.325   9.534  1.00 18.15           O  
ATOM   1924  CB  PHE A 234      16.978 -13.373  11.467  1.00 15.73           C  
ATOM   1925  CG  PHE A 234      17.554 -12.269  12.329  1.00 15.54           C  
ATOM   1926  CD1 PHE A 234      18.887 -11.876  12.187  1.00 14.93           C  
ATOM   1927  CD2 PHE A 234      16.757 -11.600  13.277  1.00 15.11           C  
ATOM   1928  CE1 PHE A 234      19.413 -10.827  12.943  1.00 15.33           C  
ATOM   1929  CE2 PHE A 234      17.278 -10.549  14.043  1.00 15.27           C  
ATOM   1930  CZ  PHE A 234      18.620 -10.171  13.886  1.00 15.54           C  
ATOM   1931  N   HIS A 235      16.137 -13.889   7.799  1.00 20.87           N  
ATOM   1932  CA  HIS A 235      15.597 -14.895   6.878  1.00 23.12           C  
ATOM   1933  C   HIS A 235      16.561 -16.068   6.790  1.00 23.00           C  
ATOM   1934  O   HIS A 235      17.766 -15.891   6.707  1.00 22.53           O  
ATOM   1935  CB  HIS A 235      15.331 -14.337   5.460  1.00 26.11           C  
ATOM   1936  CG  HIS A 235      14.899 -15.411   4.469  1.00 29.30           C  
ATOM   1937  CD2 HIS A 235      15.646 -16.338   3.738  1.00 29.20           C  
ATOM   1938  ND1 HIS A 235      13.596 -15.690   4.214  1.00 31.95           N  
ATOM   1939  CE1 HIS A 235      13.516 -16.724   3.339  1.00 31.63           C  
ATOM   1940  NE2 HIS A 235      14.766 -17.120   3.050  1.00 32.87           N  
ATOM   1941  N   CYS A 236      15.999 -17.266   6.764  1.00 22.87           N  
ATOM   1942  CA  CYS A 236      16.714 -18.504   6.892  1.00 25.92           C  
ATOM   1943  C   CYS A 236      15.855 -19.558   6.179  1.00 25.75           C  
ATOM   1944  O   CYS A 236      14.629 -19.482   6.246  1.00 25.36           O  
ATOM   1945  CB  CYS A 236      16.752 -18.814   8.398  1.00 26.32           C  
ATOM   1946  SG  CYS A 236      17.701 -20.241   8.805  1.00 32.89           S  
ATOM   1947  N   ARG A 237      16.463 -20.535   5.508  1.00 24.89           N  
ATOM   1948  CA  ARG A 237      15.664 -21.644   4.941  1.00 27.92           C  
ATOM   1949  C   ARG A 237      15.040 -22.570   6.022  1.00 27.04           C  
ATOM   1950  O   ARG A 237      15.546 -22.689   7.140  1.00 23.53           O  
ATOM   1951  CB  ARG A 237      16.516 -22.494   3.987  1.00 30.06           C  
ATOM   1952  CG  ARG A 237      17.495 -23.381   4.715  1.00 30.51           C  
ATOM   1953  CD  ARG A 237      18.537 -23.964   3.782  1.00 35.13           C  
ATOM   1954  NE  ARG A 237      17.910 -24.887   2.842  1.00 35.90           N  
ATOM   1955  CZ  ARG A 237      17.564 -26.136   3.134  1.00 37.31           C  
ATOM   1956  NH1 ARG A 237      17.007 -26.892   2.190  1.00 36.10           N1+
ATOM   1957  NH2 ARG A 237      17.799 -26.639   4.349  1.00 36.08           N  
ATOM   1958  N   GLN A 238      13.954 -23.244   5.665  1.00 29.92           N  
ATOM   1959  CA  GLN A 238      13.411 -24.310   6.512  1.00 31.48           C  
ATOM   1960  C   GLN A 238      14.393 -25.461   6.626  1.00 32.02           C  
ATOM   1961  O   GLN A 238      15.089 -25.786   5.665  1.00 31.54           O  
ATOM   1962  CB  GLN A 238      12.106 -24.846   5.935  1.00 32.05           C  
ATOM   1963  CG  GLN A 238      10.920 -23.983   6.277  1.00 38.02           C  
ATOM   1964  CD  GLN A 238       9.585 -24.643   5.972  1.00 38.74           C  
ATOM   1965  NE2 GLN A 238       9.458 -25.934   6.269  1.00 36.71           N  
ATOM   1966  OE1 GLN A 238       8.670 -23.982   5.490  1.00 45.40           O  
ATOM   1967  N   GLU A 239      14.452 -26.083   7.799  1.00 33.36           N  
ATOM   1968  CA  GLU A 239      15.303 -27.263   7.974  1.00 36.53           C  
ATOM   1969  C   GLU A 239      14.688 -28.429   7.204  1.00 37.09           C  
ATOM   1970  O   GLU A 239      13.452 -28.511   7.086  1.00 35.44           O  
ATOM   1971  CB  GLU A 239      15.450 -27.587   9.453  1.00 36.68           C  
ATOM   1972  CG  GLU A 239      16.154 -26.447  10.171  1.00 43.32           C  
ATOM   1973  CD  GLU A 239      15.989 -26.467  11.679  1.00 45.30           C  
ATOM   1974  OE1 GLU A 239      14.936 -26.903  12.200  1.00 47.68           O  
ATOM   1975  OE2 GLU A 239      16.939 -26.019  12.352  1.00 50.60           O1-
ATOM   1976  N   ASP A 240      15.538 -29.301   6.658  1.00 38.35           N  
ATOM   1977  CA  ASP A 240      15.059 -30.479   5.925  1.00 44.11           C  
ATOM   1978  C   ASP A 240      14.392 -31.467   6.874  1.00 46.69           C  
ATOM   1979  O   ASP A 240      13.341 -32.028   6.567  1.00 47.39           O  
ATOM   1980  CB  ASP A 240      16.202 -31.186   5.199  1.00 45.17           C  
ATOM   1981  CG  ASP A 240      16.841 -30.323   4.133  1.00 47.23           C  
ATOM   1982  OD1 ASP A 240      16.137 -29.511   3.503  1.00 49.84           O  
ATOM   1983  OD2 ASP A 240      18.059 -30.463   3.920  1.00 50.89           O1-
ATOM   1984  N   ILE A 241      15.031 -31.666   8.023  1.00 48.35           N  
ATOM   1985  CA  ILE A 241      14.550 -32.561   9.054  1.00 50.67           C  
ATOM   1986  C   ILE A 241      14.053 -31.720  10.241  1.00 52.43           C  
ATOM   1987  O   ILE A 241      14.854 -31.133  10.975  1.00 49.91           O  
ATOM   1988  CB  ILE A 241      15.672 -33.568   9.433  1.00 52.43           C  
ATOM   1989  CG1 ILE A 241      15.740 -34.683   8.371  1.00 51.84           C  
ATOM   1990  CG2 ILE A 241      15.486 -34.140  10.840  1.00 51.49           C  
ATOM   1991  CD1 ILE A 241      17.093 -35.354   8.244  1.00 53.47           C  
ATOM   1992  N   LYS A 242      12.728 -31.630  10.389  1.00 53.69           N  
ATOM   1993  CA  LYS A 242      12.109 -30.979  11.554  1.00 57.51           C  
ATOM   1994  C   LYS A 242      12.323 -31.799  12.815  1.00 57.72           C  
ATOM   1995  O   LYS A 242      12.153 -33.011  12.795  1.00 56.64           O  
ATOM   1996  CB  LYS A 242      10.594 -30.811  11.365  1.00 58.07           C  
ATOM   1997  CG  LYS A 242      10.167 -29.481  10.770  1.00 58.21           C  
ATOM   1998  CD  LYS A 242      10.372 -29.481   9.268  1.00 57.90           C  
ATOM   1999  CE  LYS A 242      10.564 -28.077   8.739  1.00 54.87           C  
ATOM   2000  NZ  LYS A 242      10.961 -28.171   7.314  1.00 57.36           N1+
ATOM   2001  N   THR A 243      12.714 -31.135  13.901  1.00 56.03           N  
ATOM   2002  CA  THR A 243      12.595 -31.707  15.244  1.00 57.16           C  
ATOM   2003  C   THR A 243      11.979 -30.639  16.147  1.00 57.61           C  
ATOM   2004  O   THR A 243      12.034 -29.447  15.838  1.00 59.66           O  
ATOM   2005  CB  THR A 243      13.943 -32.187  15.837  1.00 56.85           C  
ATOM   2006  CG2 THR A 243      14.692 -33.102  14.859  1.00 55.37           C  
ATOM   2007  OG1 THR A 243      14.756 -31.056  16.171  1.00 56.72           O  
ATOM   2008  N   SER A 244      11.397 -31.059  17.261  1.00 54.89           N  
ATOM   2009  CA  SER A 244      10.774 -30.106  18.166  1.00 55.47           C  
ATOM   2010  C   SER A 244      11.742 -29.493  19.201  1.00 52.79           C  
ATOM   2011  O   SER A 244      11.342 -28.627  19.976  1.00 54.46           O  
ATOM   2012  CB  SER A 244       9.556 -30.735  18.858  1.00 55.99           C  
ATOM   2013  OG  SER A 244       9.961 -31.711  19.801  1.00 60.94           O  
ATOM   2014  N   ASN A 245      13.002 -29.920  19.219  1.00 45.27           N  
ATOM   2015  CA  ASN A 245      13.937 -29.351  20.186  1.00 43.83           C  
ATOM   2016  C   ASN A 245      14.281 -27.857  19.880  1.00 37.71           C  
ATOM   2017  O   ASN A 245      14.093 -27.392  18.750  1.00 34.81           O  
ATOM   2018  CB  ASN A 245      15.151 -30.270  20.405  1.00 48.19           C  
ATOM   2019  CG  ASN A 245      16.403 -29.769  19.719  1.00 53.42           C  
ATOM   2020  ND2 ASN A 245      16.538 -30.092  18.437  1.00 56.83           N  
ATOM   2021  OD1 ASN A 245      17.245 -29.090  20.334  1.00 55.91           O  
ATOM   2022  N   PRO A 246      14.697 -27.087  20.902  1.00 34.64           N  
ATOM   2023  CA  PRO A 246      14.842 -25.628  20.714  1.00 32.27           C  
ATOM   2024  C   PRO A 246      16.008 -25.162  19.811  1.00 29.72           C  
ATOM   2025  O   PRO A 246      15.883 -24.137  19.122  1.00 26.24           O  
ATOM   2026  CB  PRO A 246      15.036 -25.115  22.154  1.00 33.68           C  
ATOM   2027  CG  PRO A 246      15.565 -26.297  22.918  1.00 32.55           C  
ATOM   2028  CD  PRO A 246      14.800 -27.454  22.330  1.00 34.35           C  
ATOM   2029  N   TYR A 247      17.108 -25.916  19.799  1.00 27.95           N  
ATOM   2030  CA  TYR A 247      18.315 -25.543  19.035  1.00 27.45           C  
ATOM   2031  C   TYR A 247      18.151 -25.594  17.500  1.00 26.73           C  
ATOM   2032  O   TYR A 247      17.818 -26.632  16.943  1.00 26.98           O  
ATOM   2033  CB  TYR A 247      19.479 -26.443  19.461  1.00 27.40           C  
ATOM   2034  CG  TYR A 247      20.810 -26.062  18.863  1.00 26.88           C  
ATOM   2035  CD1 TYR A 247      21.540 -25.003  19.392  1.00 26.17           C  
ATOM   2036  CD2 TYR A 247      21.365 -26.794  17.796  1.00 26.64           C  
ATOM   2037  CE1 TYR A 247      22.778 -24.654  18.874  1.00 27.77           C  
ATOM   2038  CE2 TYR A 247      22.604 -26.444  17.247  1.00 26.66           C  
ATOM   2039  CZ  TYR A 247      23.298 -25.363  17.787  1.00 28.38           C  
ATOM   2040  OH  TYR A 247      24.539 -25.009  17.310  1.00 29.31           O  
ATOM   2041  N   HIS A 248      18.378 -24.474  16.826  1.00 25.57           N  
ATOM   2042  CA  HIS A 248      18.288 -24.444  15.371  1.00 25.18           C  
ATOM   2043  C   HIS A 248      19.544 -23.797  14.841  1.00 26.76           C  
ATOM   2044  O   HIS A 248      19.695 -22.564  14.873  1.00 24.60           O  
ATOM   2045  CB  HIS A 248      17.014 -23.713  14.924  1.00 25.93           C  
ATOM   2046  CG  HIS A 248      15.743 -24.381  15.401  1.00 27.40           C  
ATOM   2047  CD2 HIS A 248      14.832 -24.019  16.389  1.00 28.07           C  
ATOM   2048  ND1 HIS A 248      15.306 -25.560  14.891  1.00 30.44           N  
ATOM   2049  CE1 HIS A 248      14.165 -25.931  15.521  1.00 30.42           C  
ATOM   2050  NE2 HIS A 248      13.877 -24.992  16.442  1.00 31.53           N  
ATOM   2051  N   HIS A 249      20.459 -24.639  14.365  1.00 25.31           N  
ATOM   2052  CA  HIS A 249      21.788 -24.209  13.931  1.00 25.90           C  
ATOM   2053  C   HIS A 249      21.754 -23.131  12.876  1.00 24.69           C  
ATOM   2054  O   HIS A 249      22.386 -22.082  13.051  1.00 21.90           O  
ATOM   2055  CB  HIS A 249      22.638 -25.394  13.448  1.00 25.68           C  
ATOM   2056  CG  HIS A 249      23.940 -24.976  12.792  1.00 26.23           C  
ATOM   2057  CD2 HIS A 249      25.233 -24.881  13.303  1.00 26.82           C  
ATOM   2058  ND1 HIS A 249      24.017 -24.599  11.489  1.00 29.44           N  
ATOM   2059  CE1 HIS A 249      25.293 -24.258  11.186  1.00 27.49           C  
ATOM   2060  NE2 HIS A 249      26.041 -24.434  12.296  1.00 27.83           N  
ATOM   2061  N   ASP A 250      21.026 -23.371  11.786  1.00 23.83           N  
ATOM   2062  CA  ASP A 250      21.076 -22.449  10.632  1.00 24.60           C  
ATOM   2063  C   ASP A 250      20.493 -21.077  10.969  1.00 22.91           C  
ATOM   2064  O   ASP A 250      21.030 -20.036  10.561  1.00 24.13           O  
ATOM   2065  CB  ASP A 250      20.427 -23.080   9.389  1.00 27.36           C  
ATOM   2066  CG  ASP A 250      21.332 -24.140   8.736  1.00 32.62           C  
ATOM   2067  OD1 ASP A 250      22.171 -24.721   9.453  1.00 31.78           O  
ATOM   2068  OD2 ASP A 250      21.237 -24.381   7.504  1.00 37.18           O1-
ATOM   2069  N   GLN A 251      19.410 -21.071  11.734  1.00 21.33           N  
ATOM   2070  CA  GLN A 251      18.843 -19.821  12.229  1.00 20.04           C  
ATOM   2071  C   GLN A 251      19.883 -19.017  13.028  1.00 19.47           C  
ATOM   2072  O   GLN A 251      20.022 -17.800  12.820  1.00 19.07           O  
ATOM   2073  CB  GLN A 251      17.604 -20.064  13.098  1.00 19.40           C  
ATOM   2074  CG  GLN A 251      16.886 -18.765  13.430  1.00 18.83           C  
ATOM   2075  CD  GLN A 251      16.348 -18.050  12.205  1.00 19.21           C  
ATOM   2076  NE2 GLN A 251      16.967 -16.928  11.847  1.00 19.05           N  
ATOM   2077  OE1 GLN A 251      15.375 -18.490  11.599  1.00 19.24           O  
ATOM   2078  N   LEU A 252      20.606 -19.689  13.929  1.00 19.22           N  
ATOM   2079  CA  LEU A 252      21.654 -18.998  14.701  1.00 20.15           C  
ATOM   2080  C   LEU A 252      22.752 -18.432  13.795  1.00 19.41           C  
ATOM   2081  O   LEU A 252      23.193 -17.286  13.955  1.00 19.94           O  
ATOM   2082  CB  LEU A 252      22.248 -19.901  15.799  1.00 18.52           C  
ATOM   2083  CG  LEU A 252      21.343 -20.104  17.018  1.00 19.21           C  
ATOM   2084  CD1 LEU A 252      21.744 -21.368  17.769  1.00 19.62           C  
ATOM   2085  CD2 LEU A 252      21.370 -18.895  17.961  1.00 19.01           C  
ATOM   2086  N   ASP A 253      23.192 -19.245  12.849  1.00 19.99           N  
ATOM   2087  CA  ASP A 253      24.199 -18.826  11.879  1.00 19.92           C  
ATOM   2088  C   ASP A 253      23.783 -17.524  11.153  1.00 20.71           C  
ATOM   2089  O   ASP A 253      24.588 -16.587  11.001  1.00 19.57           O  
ATOM   2090  CB  ASP A 253      24.446 -19.969  10.880  1.00 20.76           C  
ATOM   2091  CG  ASP A 253      25.423 -19.585   9.766  1.00 22.28           C  
ATOM   2092  OD1 ASP A 253      26.484 -19.006  10.073  1.00 22.19           O  
ATOM   2093  OD2 ASP A 253      25.128 -19.862   8.580  1.00 24.21           O1-
ATOM   2094  N   ARG A 254      22.533 -17.457  10.695  1.00 20.89           N  
ATOM   2095  CA  ARG A 254      22.044 -16.220  10.074  1.00 19.33           C  
ATOM   2096  C   ARG A 254      22.097 -15.045  11.025  1.00 18.37           C  
ATOM   2097  O   ARG A 254      22.508 -13.948  10.637  1.00 18.14           O  
ATOM   2098  CB  ARG A 254      20.603 -16.377   9.576  1.00 20.23           C  
ATOM   2099  CG  ARG A 254      19.989 -15.082   9.074  1.00 20.62           C  
ATOM   2100  CD  ARG A 254      20.789 -14.469   7.922  1.00 20.99           C  
ATOM   2101  NE  ARG A 254      20.179 -13.222   7.499  1.00 20.69           N  
ATOM   2102  CZ  ARG A 254      20.679 -12.384   6.592  1.00 21.60           C  
ATOM   2103  NH1 ARG A 254      21.832 -12.640   5.996  1.00 22.39           N1+
ATOM   2104  NH2 ARG A 254      20.009 -11.281   6.283  1.00 21.54           N  
ATOM   2105  N   ILE A 255      21.667 -15.266  12.267  1.00 17.95           N  
ATOM   2106  CA  ILE A 255      21.712 -14.207  13.260  1.00 17.68           C  
ATOM   2107  C   ILE A 255      23.144 -13.678  13.472  1.00 18.01           C  
ATOM   2108  O   ILE A 255      23.376 -12.463  13.450  1.00 17.99           O  
ATOM   2109  CB  ILE A 255      21.028 -14.598  14.597  1.00 17.94           C  
ATOM   2110  CG1 ILE A 255      19.506 -14.728  14.417  1.00 17.32           C  
ATOM   2111  CG2 ILE A 255      21.273 -13.511  15.631  1.00 18.58           C  
ATOM   2112  CD1 ILE A 255      18.811 -15.367  15.611  1.00 16.58           C  
ATOM   2113  N   PHE A 256      24.106 -14.578  13.641  1.00 18.93           N  
ATOM   2114  CA  PHE A 256      25.501 -14.144  13.830  1.00 18.30           C  
ATOM   2115  C   PHE A 256      26.092 -13.476  12.592  1.00 19.00           C  
ATOM   2116  O   PHE A 256      26.940 -12.589  12.702  1.00 19.02           O  
ATOM   2117  CB  PHE A 256      26.388 -15.326  14.236  1.00 19.05           C  
ATOM   2118  CG  PHE A 256      25.958 -16.015  15.491  1.00 19.56           C  
ATOM   2119  CD1 PHE A 256      25.480 -15.289  16.571  1.00 21.29           C  
ATOM   2120  CD2 PHE A 256      26.066 -17.399  15.603  1.00 20.27           C  
ATOM   2121  CE1 PHE A 256      25.100 -15.925  17.753  1.00 21.82           C  
ATOM   2122  CE2 PHE A 256      25.681 -18.045  16.764  1.00 20.35           C  
ATOM   2123  CZ  PHE A 256      25.207 -17.311  17.846  1.00 21.68           C  
ATOM   2124  N   ASN A 257      25.649 -13.896  11.411  1.00 19.53           N  
ATOM   2125  CA  ASN A 257      26.049 -13.243  10.173  1.00 19.69           C  
ATOM   2126  C   ASN A 257      25.589 -11.800  10.067  1.00 20.04           C  
ATOM   2127  O   ASN A 257      26.261 -10.977   9.443  1.00 19.65           O  
ATOM   2128  CB  ASN A 257      25.575 -14.058   8.961  1.00 21.29           C  
ATOM   2129  CG  ASN A 257      26.629 -15.069   8.515  1.00 23.08           C  
ATOM   2130  ND2 ASN A 257      26.208 -16.264   8.168  1.00 22.50           N  
ATOM   2131  OD1 ASN A 257      27.811 -14.756   8.514  1.00 22.34           O  
ATOM   2132  N   VAL A 258      24.450 -11.496  10.686  1.00 18.21           N  
ATOM   2133  CA  VAL A 258      23.936 -10.132  10.735  1.00 18.85           C  
ATOM   2134  C   VAL A 258      24.509  -9.354  11.941  1.00 19.49           C  
ATOM   2135  O   VAL A 258      25.010  -8.256  11.793  1.00 19.73           O  
ATOM   2136  CB  VAL A 258      22.389 -10.135  10.786  1.00 18.43           C  
ATOM   2137  CG1 VAL A 258      21.824  -8.735  11.060  1.00 19.53           C  
ATOM   2138  CG2 VAL A 258      21.817 -10.742   9.501  1.00 18.94           C  
ATOM   2139  N   MET A 259      24.453  -9.947  13.121  1.00 18.79           N  
ATOM   2140  CA  MET A 259      24.693  -9.202  14.360  1.00 20.05           C  
ATOM   2141  C   MET A 259      26.136  -9.286  14.817  1.00 20.61           C  
ATOM   2142  O   MET A 259      26.530  -8.511  15.698  1.00 19.63           O  
ATOM   2143  CB  MET A 259      23.843  -9.774  15.511  1.00 19.52           C  
ATOM   2144  CG  MET A 259      22.332  -9.702  15.315  1.00 19.80           C  
ATOM   2145  SD  MET A 259      21.761  -8.011  15.181  1.00 23.36           S  
ATOM   2146  CE  MET A 259      22.030  -7.431  16.872  1.00 19.81           C  
ATOM   2147  N   GLY A 260      26.882 -10.253  14.266  1.00 20.82           N  
ATOM   2148  CA  GLY A 260      28.155 -10.693  14.849  1.00 21.40           C  
ATOM   2149  C   GLY A 260      27.916 -11.705  15.952  1.00 22.28           C  
ATOM   2150  O   GLY A 260      26.782 -11.933  16.367  1.00 20.61           O  
ATOM   2151  N   PHE A 261      28.988 -12.329  16.433  1.00 24.36           N  
ATOM   2152  CA  PHE A 261      28.871 -13.319  17.500  1.00 23.43           C  
ATOM   2153  C   PHE A 261      29.113 -12.581  18.814  1.00 24.17           C  
ATOM   2154  O   PHE A 261      30.085 -11.834  18.928  1.00 22.68           O  
ATOM   2155  CB  PHE A 261      29.901 -14.439  17.294  1.00 24.63           C  
ATOM   2156  CG  PHE A 261      29.689 -15.641  18.174  1.00 24.34           C  
ATOM   2157  CD1 PHE A 261      30.103 -15.630  19.505  1.00 24.47           C  
ATOM   2158  CD2 PHE A 261      29.085 -16.790  17.670  1.00 25.02           C  
ATOM   2159  CE1 PHE A 261      29.914 -16.741  20.311  1.00 23.81           C  
ATOM   2160  CE2 PHE A 261      28.903 -17.908  18.472  1.00 24.59           C  
ATOM   2161  CZ  PHE A 261      29.310 -17.877  19.802  1.00 25.05           C  
ATOM   2162  N   PRO A 262      28.240 -12.779  19.816  1.00 24.43           N  
ATOM   2163  CA  PRO A 262      28.387 -11.933  20.997  1.00 24.89           C  
ATOM   2164  C   PRO A 262      29.694 -12.207  21.763  1.00 25.90           C  
ATOM   2165  O   PRO A 262      30.077 -13.355  21.949  1.00 25.44           O  
ATOM   2166  CB  PRO A 262      27.185 -12.326  21.853  1.00 26.11           C  
ATOM   2167  CG  PRO A 262      26.884 -13.739  21.450  1.00 24.94           C  
ATOM   2168  CD  PRO A 262      27.143 -13.758  19.961  1.00 25.01           C  
ATOM   2169  N   ALA A 263      30.373 -11.148  22.172  1.00 26.15           N  
ATOM   2170  CA  ALA A 263      31.503 -11.281  23.076  1.00 28.02           C  
ATOM   2171  C   ALA A 263      31.017 -11.581  24.495  1.00 27.85           C  
ATOM   2172  O   ALA A 263      29.851 -11.341  24.840  1.00 28.35           O  
ATOM   2173  CB  ALA A 263      32.349 -10.012  23.035  1.00 29.00           C  
ATOM   2174  N   ASP A 264      31.902 -12.111  25.331  1.00 31.82           N  
ATOM   2175  CA  ASP A 264      31.551 -12.428  26.724  1.00 33.86           C  
ATOM   2176  C   ASP A 264      30.882 -11.261  27.467  1.00 31.55           C  
ATOM   2177  O   ASP A 264      29.868 -11.448  28.139  1.00 30.39           O  
ATOM   2178  CB  ASP A 264      32.786 -12.897  27.494  1.00 40.77           C  
ATOM   2179  CG  ASP A 264      32.489 -14.087  28.373  1.00 49.34           C  
ATOM   2180  OD1 ASP A 264      31.657 -13.961  29.298  1.00 49.82           O  
ATOM   2181  OD2 ASP A 264      33.074 -15.165  28.120  1.00 56.14           O1-
ATOM   2182  N   LYS A 265      31.440 -10.063  27.305  1.00 30.44           N  
ATOM   2183  CA  LYS A 265      30.900  -8.857  27.918  1.00 33.00           C  
ATOM   2184  C   LYS A 265      29.520  -8.453  27.373  1.00 29.84           C  
ATOM   2185  O   LYS A 265      28.804  -7.775  28.064  1.00 27.82           O  
ATOM   2186  CB  LYS A 265      31.875  -7.674  27.761  1.00 38.01           C  
ATOM   2187  CG  LYS A 265      31.979  -7.132  26.328  1.00 44.03           C  
ATOM   2188  CD  LYS A 265      32.179  -5.620  26.220  1.00 49.66           C  
ATOM   2189  CE  LYS A 265      30.954  -4.813  26.669  1.00 53.69           C  
ATOM   2190  NZ  LYS A 265      31.040  -4.422  28.111  1.00 54.38           N1+
ATOM   2191  N   ASP A 266      29.175  -8.834  26.138  1.00 26.85           N  
ATOM   2192  CA  ASP A 266      27.856  -8.488  25.571  1.00 27.43           C  
ATOM   2193  C   ASP A 266      26.727  -9.335  26.176  1.00 26.23           C  
ATOM   2194  O   ASP A 266      25.586  -8.858  26.299  1.00 26.42           O  
ATOM   2195  CB  ASP A 266      27.807  -8.666  24.035  1.00 29.41           C  
ATOM   2196  CG  ASP A 266      28.860  -7.853  23.294  1.00 32.07           C  
ATOM   2197  OD1 ASP A 266      29.216  -6.759  23.776  1.00 30.17           O  
ATOM   2198  OD2 ASP A 266      29.311  -8.323  22.212  1.00 32.75           O1-
ATOM   2199  N   TRP A 267      27.023 -10.594  26.519  1.00 23.88           N  
ATOM   2200  CA  TRP A 267      25.984 -11.491  27.006  1.00 24.77           C  
ATOM   2201  C   TRP A 267      26.536 -12.482  27.966  1.00 25.90           C  
ATOM   2202  O   TRP A 267      26.792 -13.634  27.615  1.00 26.39           O  
ATOM   2203  CB  TRP A 267      25.293 -12.157  25.819  1.00 22.64           C  
ATOM   2204  CG  TRP A 267      24.093 -13.021  26.131  1.00 22.45           C  
ATOM   2205  CD1 TRP A 267      23.466 -13.240  27.364  1.00 22.29           C  
ATOM   2206  CD2 TRP A 267      23.320 -13.807  25.166  1.00 21.74           C  
ATOM   2207  CE2 TRP A 267      22.246 -14.457  25.926  1.00 21.86           C  
ATOM   2208  CE3 TRP A 267      23.397 -14.015  23.791  1.00 22.02           C  
ATOM   2209  NE1 TRP A 267      22.399 -14.090  27.220  1.00 21.03           N  
ATOM   2210  CZ2 TRP A 267      21.318 -15.293  25.319  1.00 21.24           C  
ATOM   2211  CZ3 TRP A 267      22.447 -14.855  23.185  1.00 21.45           C  
ATOM   2212  CH2 TRP A 267      21.427 -15.474  23.935  1.00 21.29           C  
ATOM   2213  N   GLU A 268      26.712 -12.050  29.208  1.00 28.88           N  
ATOM   2214  CA  GLU A 268      27.465 -12.835  30.173  1.00 32.36           C  
ATOM   2215  C   GLU A 268      26.798 -14.165  30.482  1.00 33.91           C  
ATOM   2216  O   GLU A 268      27.478 -15.180  30.614  1.00 35.69           O  
ATOM   2217  CB  GLU A 268      27.748 -12.026  31.432  1.00 37.28           C  
ATOM   2218  CG  GLU A 268      28.527 -10.755  31.133  1.00 42.51           C  
ATOM   2219  CD  GLU A 268      29.049 -10.063  32.371  1.00 47.82           C  
ATOM   2220  OE1 GLU A 268      29.442  -8.881  32.269  1.00 48.54           O  
ATOM   2221  OE2 GLU A 268      29.078 -10.699  33.442  1.00 50.28           O1-
ATOM   2222  N   ASP A 269      25.471 -14.169  30.522  1.00 33.25           N  
ATOM   2223  CA  ASP A 269      24.719 -15.369  30.850  1.00 33.54           C  
ATOM   2224  C   ASP A 269      24.540 -16.315  29.688  1.00 31.77           C  
ATOM   2225  O   ASP A 269      23.762 -17.257  29.805  1.00 29.93           O  
ATOM   2226  CB  ASP A 269      23.327 -14.998  31.369  1.00 39.10           C  
ATOM   2227  CG  ASP A 269      23.354 -14.510  32.794  1.00 43.66           C  
ATOM   2228  OD1 ASP A 269      24.369 -14.748  33.489  1.00 48.02           O  
ATOM   2229  OD2 ASP A 269      22.367 -13.869  33.212  1.00 50.04           O1-
ATOM   2230  N   ILE A 270      25.219 -16.071  28.562  1.00 28.76           N  
ATOM   2231  CA  ILE A 270      25.120 -17.010  27.443  1.00 27.26           C  
ATOM   2232  C   ILE A 270      25.594 -18.401  27.899  1.00 28.73           C  
ATOM   2233  O   ILE A 270      25.047 -19.423  27.482  1.00 26.31           O  
ATOM   2234  CB  ILE A 270      25.863 -16.536  26.160  1.00 25.99           C  
ATOM   2235  CG1 ILE A 270      25.349 -17.350  24.954  1.00 23.85           C  
ATOM   2236  CG2 ILE A 270      27.393 -16.586  26.344  1.00 24.46           C  
ATOM   2237  CD1 ILE A 270      25.819 -16.879  23.590  1.00 23.07           C  
ATOM   2238  N   LYS A 271      26.589 -18.416  28.787  1.00 31.21           N  
ATOM   2239  CA  LYS A 271      27.140 -19.653  29.347  1.00 33.18           C  
ATOM   2240  C   LYS A 271      26.107 -20.415  30.161  1.00 31.36           C  
ATOM   2241  O   LYS A 271      26.269 -21.584  30.373  1.00 32.70           O  
ATOM   2242  CB  LYS A 271      28.399 -19.376  30.173  1.00 35.77           C  
ATOM   2243  CG  LYS A 271      29.282 -18.293  29.570  1.00 39.77           C  
ATOM   2244  CD  LYS A 271      29.856 -17.401  30.662  1.00 45.27           C  
ATOM   2245  CE  LYS A 271      31.290 -17.780  30.955  1.00 44.49           C  
ATOM   2246  NZ  LYS A 271      32.210 -17.174  29.950  1.00 45.07           N1+
ATOM   2247  N   LYS A 272      25.021 -19.762  30.562  1.00 32.03           N  
ATOM   2248  CA  LYS A 272      23.960 -20.430  31.314  1.00 32.05           C  
ATOM   2249  C   LYS A 272      22.857 -20.992  30.430  1.00 32.07           C  
ATOM   2250  O   LYS A 272      21.953 -21.658  30.924  1.00 29.91           O  
ATOM   2251  CB  LYS A 272      23.351 -19.490  32.367  1.00 37.07           C  
ATOM   2252  CG  LYS A 272      24.352 -19.011  33.412  1.00 37.80           C  
ATOM   2253  CD  LYS A 272      23.712 -18.132  34.466  1.00 45.21           C  
ATOM   2254  CE  LYS A 272      24.780 -17.469  35.331  1.00 49.21           C  
ATOM   2255  NZ  LYS A 272      24.168 -16.729  36.472  1.00 53.06           N1+
ATOM   2256  N   MET A 273      22.916 -20.733  29.127  1.00 27.82           N  
ATOM   2257  CA  MET A 273      21.916 -21.282  28.224  1.00 25.71           C  
ATOM   2258  C   MET A 273      22.055 -22.816  28.151  1.00 24.65           C  
ATOM   2259  O   MET A 273      23.167 -23.346  28.030  1.00 23.79           O  
ATOM   2260  CB  MET A 273      22.072 -20.689  26.817  1.00 26.95           C  
ATOM   2261  CG  MET A 273      21.833 -19.195  26.695  1.00 27.92           C  
ATOM   2262  SD  MET A 273      20.142 -18.774  27.198  1.00 32.40           S  
ATOM   2263  CE  MET A 273      20.439 -17.987  28.771  1.00 28.63           C  
ATOM   2264  N   PRO A 274      20.928 -23.533  28.162  1.00 24.20           N  
ATOM   2265  CA  PRO A 274      20.987 -25.000  28.083  1.00 24.44           C  
ATOM   2266  C   PRO A 274      21.783 -25.523  26.878  1.00 23.66           C  
ATOM   2267  O   PRO A 274      22.459 -26.557  26.976  1.00 23.78           O  
ATOM   2268  CB  PRO A 274      19.506 -25.405  27.981  1.00 24.84           C  
ATOM   2269  CG  PRO A 274      18.788 -24.295  28.672  1.00 25.04           C  
ATOM   2270  CD  PRO A 274      19.544 -23.045  28.282  1.00 24.88           C  
ATOM   2271  N   GLU A 275      21.740 -24.808  25.759  1.00 24.78           N  
ATOM   2272  CA  GLU A 275      22.473 -25.241  24.562  1.00 24.16           C  
ATOM   2273  C   GLU A 275      23.850 -24.591  24.408  1.00 23.37           C  
ATOM   2274  O   GLU A 275      24.410 -24.539  23.307  1.00 23.05           O  
ATOM   2275  CB  GLU A 275      21.608 -24.964  23.311  1.00 28.32           C  
ATOM   2276  CG  GLU A 275      20.272 -25.702  23.316  1.00 31.10           C  
ATOM   2277  CD  GLU A 275      20.428 -27.191  23.033  1.00 33.52           C  
ATOM   2278  OE1 GLU A 275      21.492 -27.598  22.533  1.00 34.60           O  
ATOM   2279  OE2 GLU A 275      19.497 -27.967  23.289  1.00 35.64           O1-
ATOM   2280  N   HIS A 276      24.427 -24.090  25.488  1.00 23.33           N  
ATOM   2281  CA  HIS A 276      25.699 -23.378  25.324  1.00 23.78           C  
ATOM   2282  C   HIS A 276      26.855 -24.244  24.827  1.00 24.14           C  
ATOM   2283  O   HIS A 276      27.649 -23.800  23.988  1.00 23.64           O  
ATOM   2284  CB  HIS A 276      26.087 -22.604  26.575  1.00 22.85           C  
ATOM   2285  CG  HIS A 276      27.477 -22.029  26.510  1.00 25.23           C  
ATOM   2286  CD2 HIS A 276      28.694 -22.532  26.958  1.00 23.63           C  
ATOM   2287  ND1 HIS A 276      27.753 -20.857  25.899  1.00 27.32           N  
ATOM   2288  CE1 HIS A 276      29.072 -20.613  25.982  1.00 24.51           C  
ATOM   2289  NE2 HIS A 276      29.638 -21.629  26.643  1.00 26.11           N  
ATOM   2290  N   SER A 277      26.991 -25.467  25.320  1.00 23.45           N  
ATOM   2291  CA ASER A 277      28.074 -26.320  24.830  0.60 24.78           C  
ATOM   2292  CA BSER A 277      28.065 -26.346  24.836  0.40 24.74           C  
ATOM   2293  C   SER A 277      27.845 -26.794  23.381  1.00 24.82           C  
ATOM   2294  O   SER A 277      28.814 -27.003  22.633  1.00 24.98           O  
ATOM   2295  CB ASER A 277      28.362 -27.471  25.791  0.60 24.67           C  
ATOM   2296  CB BSER A 277      28.258 -27.553  25.750  0.40 24.83           C  
ATOM   2297  OG ASER A 277      28.997 -26.959  26.954  0.60 24.28           O  
ATOM   2298  OG BSER A 277      27.106 -28.362  25.749  0.40 25.23           O  
ATOM   2299  N   THR A 278      26.581 -26.931  22.968  1.00 24.02           N  
ATOM   2300  CA  THR A 278      26.277 -27.215  21.549  1.00 24.18           C  
ATOM   2301  C   THR A 278      26.742 -26.044  20.665  1.00 22.29           C  
ATOM   2302  O   THR A 278      27.289 -26.251  19.585  1.00 19.99           O  
ATOM   2303  CB  THR A 278      24.780 -27.392  21.277  1.00 26.01           C  
ATOM   2304  CG2 THR A 278      24.557 -28.080  19.910  1.00 27.12           C  
ATOM   2305  OG1 THR A 278      24.192 -28.181  22.314  1.00 27.45           O  
ATOM   2306  N   LEU A 279      26.484 -24.825  21.141  1.00 21.38           N  
ATOM   2307  CA  LEU A 279      26.928 -23.595  20.485  1.00 21.20           C  
ATOM   2308  C   LEU A 279      28.451 -23.573  20.340  1.00 21.14           C  
ATOM   2309  O   LEU A 279      28.962 -23.275  19.245  1.00 22.07           O  
ATOM   2310  CB  LEU A 279      26.441 -22.367  21.267  1.00 21.25           C  
ATOM   2311  CG  LEU A 279      26.866 -20.981  20.738  1.00 22.14           C  
ATOM   2312  CD1 LEU A 279      26.155 -20.600  19.452  1.00 21.77           C  
ATOM   2313  CD2 LEU A 279      26.641 -19.914  21.785  1.00 21.25           C  
ATOM   2314  N   MET A 280      29.164 -23.903  21.429  1.00 20.37           N  
ATOM   2315  CA  MET A 280      30.650 -24.013  21.416  1.00 21.34           C  
ATOM   2316  C   MET A 280      31.134 -25.138  20.499  1.00 21.99           C  
ATOM   2317  O   MET A 280      32.095 -24.965  19.785  1.00 22.04           O  
ATOM   2318  CB  MET A 280      31.212 -24.203  22.847  1.00 23.02           C  
ATOM   2319  CG  MET A 280      30.911 -23.060  23.823  1.00 21.86           C  
ATOM   2320  SD  MET A 280      31.714 -21.523  23.320  1.00 26.24           S  
ATOM   2321  CE  MET A 280      30.464 -20.668  22.350  1.00 22.79           C  
ATOM   2322  N   LYS A 281      30.449 -26.276  20.502  1.00 22.64           N  
ATOM   2323  CA  LYS A 281      30.726 -27.346  19.555  1.00 24.72           C  
ATOM   2324  C   LYS A 281      30.566 -26.931  18.082  1.00 24.92           C  
ATOM   2325  O   LYS A 281      31.419 -27.258  17.260  1.00 23.53           O  
ATOM   2326  CB  LYS A 281      29.852 -28.581  19.856  1.00 27.72           C  
ATOM   2327  CG  LYS A 281      30.110 -29.775  18.931  1.00 31.53           C  
ATOM   2328  CD  LYS A 281      29.430 -31.058  19.384  1.00 35.79           C  
ATOM   2329  CE  LYS A 281      27.903 -30.990  19.326  1.00 38.75           C  
ATOM   2330  NZ  LYS A 281      27.372 -30.576  17.988  1.00 42.15           N1+
ATOM   2331  N   ASP A 282      29.491 -26.211  17.746  1.00 23.64           N  
ATOM   2332  CA  ASP A 282      29.142 -25.978  16.335  1.00 23.24           C  
ATOM   2333  C   ASP A 282      29.712 -24.701  15.750  1.00 24.05           C  
ATOM   2334  O   ASP A 282      29.762 -24.570  14.529  1.00 26.34           O  
ATOM   2335  CB  ASP A 282      27.621 -25.937  16.119  1.00 25.45           C  
ATOM   2336  CG  ASP A 282      26.950 -27.281  16.323  1.00 27.80           C  
ATOM   2337  OD1 ASP A 282      27.634 -28.314  16.398  1.00 25.98           O  
ATOM   2338  OD2 ASP A 282      25.708 -27.292  16.416  1.00 29.48           O1-
ATOM   2339  N   PHE A 283      30.079 -23.735  16.592  1.00 23.91           N  
ATOM   2340  CA  PHE A 283      30.431 -22.399  16.109  1.00 24.90           C  
ATOM   2341  C   PHE A 283      31.816 -21.980  16.609  1.00 24.42           C  
ATOM   2342  O   PHE A 283      32.279 -22.456  17.639  1.00 25.82           O  
ATOM   2343  CB  PHE A 283      29.408 -21.348  16.586  1.00 24.56           C  
ATOM   2344  CG  PHE A 283      28.031 -21.502  15.977  1.00 24.22           C  
ATOM   2345  CD1 PHE A 283      27.080 -22.327  16.561  1.00 22.88           C  
ATOM   2346  CD2 PHE A 283      27.694 -20.815  14.820  1.00 23.61           C  
ATOM   2347  CE1 PHE A 283      25.816 -22.468  15.985  1.00 24.03           C  
ATOM   2348  CE2 PHE A 283      26.437 -20.947  14.238  1.00 23.23           C  
ATOM   2349  CZ  PHE A 283      25.492 -21.767  14.822  1.00 22.24           C  
ATOM   2350  N   ARG A 284      32.438 -21.061  15.883  1.00 25.68           N  
ATOM   2351  CA  ARG A 284      33.663 -20.366  16.303  1.00 27.25           C  
ATOM   2352  C   ARG A 284      33.386 -18.886  16.107  1.00 26.68           C  
ATOM   2353  O   ARG A 284      33.024 -18.469  15.001  1.00 23.44           O  
ATOM   2354  CB  ARG A 284      34.875 -20.810  15.468  1.00 29.92           C  
ATOM   2355  CG  ARG A 284      35.724 -21.839  16.190  1.00 35.41           C  
ATOM   2356  CD  ARG A 284      35.898 -23.159  15.467  1.00 38.12           C  
ATOM   2357  NE  ARG A 284      36.937 -23.092  14.450  1.00 39.45           N  
ATOM   2358  CZ  ARG A 284      37.735 -24.097  14.074  1.00 38.75           C  
ATOM   2359  NH1 ARG A 284      37.690 -25.291  14.645  1.00 38.62           N1+
ATOM   2360  NH2 ARG A 284      38.619 -23.889  13.111  1.00 38.29           N  
ATOM   2361  N   ARG A 285      33.514 -18.103  17.185  1.00 25.36           N  
ATOM   2362  CA  ARG A 285      33.204 -16.670  17.103  1.00 26.85           C  
ATOM   2363  C   ARG A 285      33.984 -15.927  16.017  1.00 28.13           C  
ATOM   2364  O   ARG A 285      33.439 -15.014  15.408  1.00 26.75           O  
ATOM   2365  CB  ARG A 285      33.354 -15.971  18.451  1.00 27.66           C  
ATOM   2366  CG  ARG A 285      34.733 -16.035  19.077  1.00 28.40           C  
ATOM   2367  CD  ARG A 285      34.641 -15.396  20.451  1.00 30.90           C  
ATOM   2368  NE  ARG A 285      35.922 -15.364  21.128  1.00 34.12           N  
ATOM   2369  CZ  ARG A 285      36.054 -15.204  22.443  1.00 37.11           C  
ATOM   2370  NH1 ARG A 285      34.978 -15.075  23.212  1.00 34.95           N1+
ATOM   2371  NH2 ARG A 285      37.255 -15.201  22.995  1.00 36.33           N  
ATOM   2372  N   ASN A 286      35.237 -16.332  15.770  1.00 29.03           N  
ATOM   2373  CA  ASN A 286      36.041 -15.752  14.674  1.00 32.79           C  
ATOM   2374  C   ASN A 286      35.383 -15.818  13.276  1.00 29.15           C  
ATOM   2375  O   ASN A 286      35.690 -15.003  12.421  1.00 27.63           O  
ATOM   2376  CB  ASN A 286      37.461 -16.358  14.605  1.00 36.15           C  
ATOM   2377  CG  ASN A 286      38.406 -15.536  13.727  1.00 45.35           C  
ATOM   2378  ND2 ASN A 286      38.730 -14.324  14.178  1.00 47.48           N  
ATOM   2379  OD1 ASN A 286      38.826 -15.976  12.649  1.00 48.09           O  
ATOM   2380  N   THR A 287      34.484 -16.768  13.044  1.00 26.28           N  
ATOM   2381  CA  THR A 287      33.806 -16.863  11.733  1.00 24.96           C  
ATOM   2382  C   THR A 287      33.061 -15.549  11.423  1.00 24.76           C  
ATOM   2383  O   THR A 287      32.867 -15.215  10.255  1.00 24.25           O  
ATOM   2384  CB  THR A 287      32.812 -18.040  11.744  1.00 26.05           C  
ATOM   2385  CG2 THR A 287      32.014 -18.194  10.416  1.00 25.10           C  
ATOM   2386  OG1 THR A 287      33.540 -19.234  12.008  1.00 24.47           O  
ATOM   2387  N   TYR A 288      32.669 -14.805  12.468  1.00 22.29           N  
ATOM   2388  CA  TYR A 288      31.782 -13.641  12.303  1.00 22.36           C  
ATOM   2389  C   TYR A 288      32.449 -12.301  12.596  1.00 22.15           C  
ATOM   2390  O   TYR A 288      31.757 -11.314  12.830  1.00 21.05           O  
ATOM   2391  CB  TYR A 288      30.514 -13.801  13.184  1.00 20.96           C  
ATOM   2392  CG  TYR A 288      29.823 -15.116  12.918  1.00 21.06           C  
ATOM   2393  CD1 TYR A 288      29.000 -15.286  11.783  1.00 19.81           C  
ATOM   2394  CD2 TYR A 288      30.052 -16.211  13.748  1.00 19.58           C  
ATOM   2395  CE1 TYR A 288      28.403 -16.504  11.531  1.00 19.31           C  
ATOM   2396  CE2 TYR A 288      29.450 -17.414  13.507  1.00 20.21           C  
ATOM   2397  CZ  TYR A 288      28.636 -17.562  12.390  1.00 20.32           C  
ATOM   2398  OH  TYR A 288      28.036 -18.803  12.165  1.00 20.45           O  
ATOM   2399  N   THR A 289      33.784 -12.252  12.578  1.00 23.75           N  
ATOM   2400  CA  THR A 289      34.497 -11.064  13.088  1.00 27.25           C  
ATOM   2401  C   THR A 289      34.148  -9.782  12.331  1.00 27.69           C  
ATOM   2402  O   THR A 289      34.188  -8.698  12.921  1.00 28.96           O  
ATOM   2403  CB  THR A 289      36.045 -11.193  13.084  1.00 28.67           C  
ATOM   2404  CG2 THR A 289      36.518 -12.162  14.134  1.00 30.92           C  
ATOM   2405  OG1 THR A 289      36.483 -11.633  11.789  1.00 34.95           O  
ATOM   2406  N   ASN A 290      33.827  -9.887  11.043  1.00 26.79           N  
ATOM   2407  CA  ASN A 290      33.440  -8.677  10.315  1.00 29.28           C  
ATOM   2408  C   ASN A 290      31.936  -8.357  10.216  1.00 28.54           C  
ATOM   2409  O   ASN A 290      31.551  -7.503   9.416  1.00 32.35           O  
ATOM   2410  CB  ASN A 290      34.149  -8.608   8.942  1.00 31.82           C  
ATOM   2411  CG  ASN A 290      35.630  -8.240   9.077  1.00 36.37           C  
ATOM   2412  ND2 ASN A 290      36.493  -9.019   8.436  1.00 40.25           N  
ATOM   2413  OD1 ASN A 290      35.995  -7.282   9.774  1.00 38.76           O  
ATOM   2414  N   CYS A 291      31.105  -9.007  11.032  1.00 24.90           N  
ATOM   2415  CA  CYS A 291      29.653  -8.860  10.948  1.00 23.45           C  
ATOM   2416  C   CYS A 291      29.137  -7.929  12.042  1.00 23.06           C  
ATOM   2417  O   CYS A 291      29.649  -7.985  13.156  1.00 22.23           O  
ATOM   2418  CB  CYS A 291      28.979 -10.225  11.069  1.00 23.95           C  
ATOM   2419  SG  CYS A 291      29.528 -11.459   9.847  1.00 25.32           S  
ATOM   2420  N   SER A 292      28.157  -7.056  11.736  1.00 22.32           N  
ATOM   2421  CA  SER A 292      27.510  -6.235  12.776  1.00 22.90           C  
ATOM   2422  C   SER A 292      26.236  -5.655  12.224  1.00 21.92           C  
ATOM   2423  O   SER A 292      26.068  -5.562  11.013  1.00 20.19           O  
ATOM   2424  CB  SER A 292      28.408  -5.064  13.244  1.00 23.31           C  
ATOM   2425  OG  SER A 292      28.597  -4.152  12.171  1.00 24.74           O  
ATOM   2426  N   LEU A 293      25.345  -5.242  13.115  1.00 21.08           N  
ATOM   2427  CA  LEU A 293      24.084  -4.635  12.675  1.00 20.76           C  
ATOM   2428  C   LEU A 293      24.346  -3.368  11.899  1.00 20.27           C  
ATOM   2429  O   LEU A 293      23.629  -3.087  10.938  1.00 21.35           O  
ATOM   2430  CB  LEU A 293      23.179  -4.316  13.861  1.00 19.49           C  
ATOM   2431  CG  LEU A 293      21.758  -3.876  13.503  1.00 18.74           C  
ATOM   2432  CD1 LEU A 293      21.017  -4.954  12.698  1.00 17.35           C  
ATOM   2433  CD2 LEU A 293      21.032  -3.519  14.810  1.00 18.05           C  
ATOM   2434  N   ILE A 294      25.364  -2.603  12.311  1.00 20.63           N  
ATOM   2435  CA  ILE A 294      25.806  -1.418  11.537  1.00 21.92           C  
ATOM   2436  C   ILE A 294      26.051  -1.766  10.065  1.00 23.02           C  
ATOM   2437  O   ILE A 294      25.449  -1.144   9.158  1.00 21.43           O  
ATOM   2438  CB  ILE A 294      27.064  -0.748  12.166  1.00 22.62           C  
ATOM   2439  CG1 ILE A 294      26.700  -0.093  13.502  1.00 22.98           C  
ATOM   2440  CG2 ILE A 294      27.681   0.290  11.209  1.00 24.31           C  
ATOM   2441  CD1 ILE A 294      27.916   0.334  14.320  1.00 22.94           C  
ATOM   2442  N   LYS A 295      26.918  -2.759   9.813  1.00 23.51           N  
ATOM   2443  CA  LYS A 295      27.296  -3.084   8.430  1.00 25.59           C  
ATOM   2444  C   LYS A 295      26.106  -3.607   7.618  1.00 25.80           C  
ATOM   2445  O   LYS A 295      25.940  -3.261   6.447  1.00 25.28           O  
ATOM   2446  CB  LYS A 295      28.460  -4.089   8.381  1.00 29.69           C  
ATOM   2447  CG  LYS A 295      29.812  -3.425   8.629  1.00 36.00           C  
ATOM   2448  CD  LYS A 295      30.871  -4.433   9.061  1.00 42.11           C  
ATOM   2449  CE  LYS A 295      32.253  -3.786   9.184  1.00 45.96           C  
ATOM   2450  NZ  LYS A 295      33.321  -4.813   9.357  1.00 49.14           N1+
ATOM   2451  N   TYR A 296      25.286  -4.452   8.248  1.00 25.33           N  
ATOM   2452  CA  TYR A 296      24.084  -4.967   7.612  1.00 23.73           C  
ATOM   2453  C   TYR A 296      23.155  -3.822   7.200  1.00 24.22           C  
ATOM   2454  O   TYR A 296      22.800  -3.703   6.020  1.00 23.43           O  
ATOM   2455  CB  TYR A 296      23.330  -5.955   8.532  1.00 22.92           C  
ATOM   2456  CG  TYR A 296      22.012  -6.379   7.912  1.00 22.87           C  
ATOM   2457  CD1 TYR A 296      21.957  -7.407   6.963  1.00 23.17           C  
ATOM   2458  CD2 TYR A 296      20.818  -5.718   8.229  1.00 22.46           C  
ATOM   2459  CE1 TYR A 296      20.753  -7.775   6.369  1.00 23.71           C  
ATOM   2460  CE2 TYR A 296      19.610  -6.092   7.644  1.00 23.21           C  
ATOM   2461  CZ  TYR A 296      19.578  -7.112   6.719  1.00 23.04           C  
ATOM   2462  OH  TYR A 296      18.380  -7.477   6.127  1.00 24.82           O  
ATOM   2463  N   MET A 297      22.755  -2.988   8.166  1.00 24.17           N  
ATOM   2464  CA  MET A 297      21.782  -1.922   7.879  1.00 27.96           C  
ATOM   2465  C   MET A 297      22.311  -0.881   6.894  1.00 30.52           C  
ATOM   2466  O   MET A 297      21.526  -0.311   6.124  1.00 29.81           O  
ATOM   2467  CB  MET A 297      21.298  -1.206   9.151  1.00 27.35           C  
ATOM   2468  CG  MET A 297      20.457  -2.070  10.071  1.00 28.61           C  
ATOM   2469  SD  MET A 297      19.024  -2.859   9.304  1.00 29.12           S  
ATOM   2470  CE  MET A 297      17.893  -1.473   9.112  1.00 28.12           C  
ATOM   2471  N   GLU A 298      23.620  -0.633   6.940  1.00 31.28           N  
ATOM   2472  CA  GLU A 298      24.299   0.308   6.039  1.00 37.07           C  
ATOM   2473  C   GLU A 298      24.115  -0.134   4.600  1.00 36.10           C  
ATOM   2474  O   GLU A 298      23.860   0.697   3.739  1.00 34.65           O  
ATOM   2475  CB  GLU A 298      25.798   0.326   6.325  1.00 40.13           C  
ATOM   2476  CG  GLU A 298      26.447   1.698   6.405  1.00 45.72           C  
ATOM   2477  CD  GLU A 298      27.721   1.659   7.250  1.00 46.17           C  
ATOM   2478  OE1 GLU A 298      28.400   0.593   7.294  1.00 44.20           O  
ATOM   2479  OE2 GLU A 298      28.045   2.695   7.870  1.00 48.69           O1-
ATOM   2480  N   LYS A 299      24.262  -1.435   4.345  1.00 35.25           N  
ATOM   2481  CA  LYS A 299      24.017  -1.990   3.014  1.00 35.48           C  
ATOM   2482  C   LYS A 299      22.584  -1.777   2.556  1.00 35.76           C  
ATOM   2483  O   LYS A 299      22.333  -1.668   1.364  1.00 37.30           O  
ATOM   2484  CB  LYS A 299      24.348  -3.480   2.953  1.00 37.41           C  
ATOM   2485  CG  LYS A 299      25.830  -3.754   2.857  1.00 43.73           C  
ATOM   2486  CD  LYS A 299      26.174  -5.150   3.346  1.00 48.35           C  
ATOM   2487  CE  LYS A 299      27.646  -5.223   3.727  1.00 48.54           C  
ATOM   2488  NZ  LYS A 299      28.096  -6.636   3.840  1.00 51.30           N1+
ATOM   2489  N   HIS A 300      21.646  -1.711   3.494  1.00 31.74           N  
ATOM   2490  CA  HIS A 300      20.246  -1.504   3.127  1.00 33.13           C  
ATOM   2491  C   HIS A 300      19.790  -0.082   3.282  1.00 33.39           C  
ATOM   2492  O   HIS A 300      18.622   0.164   3.501  1.00 34.10           O  
ATOM   2493  CB  HIS A 300      19.318  -2.485   3.868  1.00 31.12           C  
ATOM   2494  CG  HIS A 300      19.594  -3.942   3.554  1.00 30.88           C  
ATOM   2495  CD2 HIS A 300      20.528  -4.837   4.086  1.00 29.92           C  
ATOM   2496  ND1 HIS A 300      18.927  -4.613   2.600  1.00 31.25           N  
ATOM   2497  CE1 HIS A 300      19.389  -5.889   2.536  1.00 30.82           C  
ATOM   2498  NE2 HIS A 300      20.374  -6.018   3.439  1.00 31.11           N  
ATOM   2499  N   LYS A 301      20.724   0.864   3.162  1.00 36.48           N  
ATOM   2500  CA  LYS A 301      20.431   2.309   3.124  1.00 39.91           C  
ATOM   2501  C   LYS A 301      19.725   2.814   4.374  1.00 39.31           C  
ATOM   2502  O   LYS A 301      18.887   3.708   4.307  1.00 41.14           O  
ATOM   2503  CB  LYS A 301      19.631   2.724   1.867  1.00 45.49           C  
ATOM   2504  CG  LYS A 301      19.785   1.843   0.627  1.00 48.24           C  
ATOM   2505  CD  LYS A 301      21.238   1.615   0.237  1.00 53.73           C  
ATOM   2506  CE  LYS A 301      21.684   2.565  -0.860  1.00 57.80           C  
ATOM   2507  NZ  LYS A 301      23.132   2.378  -1.149  1.00 58.65           N1+
ATOM   2508  N   VAL A 302      20.033   2.213   5.517  1.00 33.33           N  
ATOM   2509  CA  VAL A 302      19.643   2.806   6.788  1.00 32.10           C  
ATOM   2510  C   VAL A 302      20.929   3.318   7.424  1.00 31.40           C  
ATOM   2511  O   VAL A 302      21.883   2.550   7.665  1.00 30.61           O  
ATOM   2512  CB  VAL A 302      18.882   1.806   7.691  1.00 29.55           C  
ATOM   2513  CG1 VAL A 302      18.836   2.271   9.148  1.00 28.68           C  
ATOM   2514  CG2 VAL A 302      17.482   1.613   7.143  1.00 31.62           C  
ATOM   2515  N   LYS A 303      20.974   4.623   7.663  1.00 31.60           N  
ATOM   2516  CA  LYS A 303      22.186   5.242   8.192  1.00 30.99           C  
ATOM   2517  C   LYS A 303      22.358   4.930   9.676  1.00 30.15           C  
ATOM   2518  O   LYS A 303      21.415   5.050  10.460  1.00 26.48           O  
ATOM   2519  CB  LYS A 303      22.206   6.745   7.902  1.00 36.66           C  
ATOM   2520  CG  LYS A 303      22.193   7.017   6.402  1.00 36.81           C  
ATOM   2521  CD  LYS A 303      23.071   8.194   6.031  1.00 45.58           C  
ATOM   2522  CE  LYS A 303      22.336   9.497   6.284  1.00 48.99           C  
ATOM   2523  NZ  LYS A 303      22.588  10.416   5.146  1.00 53.92           N1+
ATOM   2524  N   PRO A 304      23.572   4.521  10.057  1.00 29.90           N  
ATOM   2525  CA  PRO A 304      23.830   4.108  11.436  1.00 30.10           C  
ATOM   2526  C   PRO A 304      23.880   5.274  12.433  1.00 30.19           C  
ATOM   2527  O   PRO A 304      23.907   5.045  13.633  1.00 27.06           O  
ATOM   2528  CB  PRO A 304      25.188   3.369  11.356  1.00 31.49           C  
ATOM   2529  CG  PRO A 304      25.561   3.332   9.902  1.00 33.69           C  
ATOM   2530  CD  PRO A 304      24.754   4.371   9.192  1.00 30.01           C  
ATOM   2531  N   ASP A 305      23.882   6.511  11.956  1.00 30.09           N  
ATOM   2532  CA  ASP A 305      23.782   7.610  12.891  1.00 31.83           C  
ATOM   2533  C   ASP A 305      22.325   8.067  13.032  1.00 28.22           C  
ATOM   2534  O   ASP A 305      22.050   8.989  13.783  1.00 26.62           O  
ATOM   2535  CB  ASP A 305      24.765   8.761  12.565  1.00 39.19           C  
ATOM   2536  CG  ASP A 305      24.525   9.399  11.193  1.00 46.01           C  
ATOM   2537  OD1 ASP A 305      23.846   8.795  10.323  1.00 51.30           O  
ATOM   2538  OD2 ASP A 305      25.050  10.523  10.983  1.00 51.78           O1-
ATOM   2539  N   SER A 306      21.398   7.401  12.333  1.00 23.35           N  
ATOM   2540  CA  SER A 306      19.973   7.799  12.408  1.00 22.55           C  
ATOM   2541  C   SER A 306      19.387   7.447  13.779  1.00 21.37           C  
ATOM   2542  O   SER A 306      19.849   6.502  14.436  1.00 20.19           O  
ATOM   2543  CB  SER A 306      19.137   7.143  11.303  1.00 20.86           C  
ATOM   2544  OG  SER A 306      19.150   5.718  11.425  1.00 19.90           O  
ATOM   2545  N   LYS A 307      18.391   8.207  14.222  1.00 20.24           N  
ATOM   2546  CA  LYS A 307      17.656   7.816  15.431  1.00 20.96           C  
ATOM   2547  C   LYS A 307      16.968   6.443  15.238  1.00 20.14           C  
ATOM   2548  O   LYS A 307      16.885   5.642  16.187  1.00 18.90           O  
ATOM   2549  CB  LYS A 307      16.646   8.902  15.861  1.00 22.73           C  
ATOM   2550  CG  LYS A 307      17.290  10.242  16.272  1.00 26.09           C  
ATOM   2551  CD  LYS A 307      16.575  10.872  17.458  1.00 29.83           C  
ATOM   2552  CE  LYS A 307      16.867  12.353  17.672  1.00 31.57           C  
ATOM   2553  NZ  LYS A 307      18.230  12.727  17.283  1.00 35.20           N1+
ATOM   2554  N   ALA A 308      16.494   6.167  14.013  1.00 18.22           N  
ATOM   2555  CA  ALA A 308      15.850   4.880  13.716  1.00 18.37           C  
ATOM   2556  C   ALA A 308      16.838   3.746  13.985  1.00 18.22           C  
ATOM   2557  O   ALA A 308      16.498   2.751  14.610  1.00 18.50           O  
ATOM   2558  CB  ALA A 308      15.340   4.837  12.247  1.00 18.08           C  
ATOM   2559  N   PHE A 309      18.075   3.898  13.532  1.00 18.55           N  
ATOM   2560  CA  PHE A 309      19.043   2.821  13.713  1.00 19.34           C  
ATOM   2561  C   PHE A 309      19.346   2.578  15.187  1.00 19.90           C  
ATOM   2562  O   PHE A 309      19.459   1.432  15.622  1.00 18.30           O  
ATOM   2563  CB  PHE A 309      20.368   3.067  12.972  1.00 19.97           C  
ATOM   2564  CG  PHE A 309      21.368   1.981  13.239  1.00 20.78           C  
ATOM   2565  CD1 PHE A 309      21.381   0.818  12.452  1.00 22.41           C  
ATOM   2566  CD2 PHE A 309      22.210   2.051  14.337  1.00 20.13           C  
ATOM   2567  CE1 PHE A 309      22.288  -0.204  12.734  1.00 22.77           C  
ATOM   2568  CE2 PHE A 309      23.098   1.029  14.631  1.00 21.35           C  
ATOM   2569  CZ  PHE A 309      23.134  -0.103  13.838  1.00 21.99           C  
ATOM   2570  N   HIS A 310      19.510   3.677  15.938  1.00 19.87           N  
ATOM   2571  CA  HIS A 310      19.845   3.576  17.348  1.00 19.60           C  
ATOM   2572  C   HIS A 310      18.748   2.925  18.141  1.00 18.78           C  
ATOM   2573  O   HIS A 310      19.025   2.123  19.022  1.00 19.36           O  
ATOM   2574  CB  HIS A 310      20.250   4.934  17.914  1.00 19.85           C  
ATOM   2575  CG  HIS A 310      21.665   5.313  17.560  1.00 20.51           C  
ATOM   2576  CD2 HIS A 310      22.189   5.907  16.417  1.00 21.63           C  
ATOM   2577  ND1 HIS A 310      22.716   5.029  18.362  1.00 22.14           N  
ATOM   2578  CE1 HIS A 310      23.863   5.451  17.763  1.00 23.15           C  
ATOM   2579  NE2 HIS A 310      23.536   5.979  16.572  1.00 21.26           N  
ATOM   2580  N   LEU A 311      17.499   3.264  17.845  1.00 17.30           N  
ATOM   2581  CA  LEU A 311      16.379   2.528  18.431  1.00 17.43           C  
ATOM   2582  C   LEU A 311      16.372   1.047  18.033  1.00 16.76           C  
ATOM   2583  O   LEU A 311      16.274   0.174  18.896  1.00 17.54           O  
ATOM   2584  CB  LEU A 311      15.027   3.191  18.103  1.00 16.40           C  
ATOM   2585  CG  LEU A 311      13.803   2.457  18.683  1.00 16.83           C  
ATOM   2586  CD1 LEU A 311      13.915   2.293  20.198  1.00 16.42           C  
ATOM   2587  CD2 LEU A 311      12.536   3.216  18.327  1.00 16.82           C  
ATOM   2588  N   LEU A 312      16.506   0.762  16.740  1.00 16.49           N  
ATOM   2589  CA  LEU A 312      16.541  -0.632  16.282  1.00 16.52           C  
ATOM   2590  C   LEU A 312      17.565  -1.456  17.046  1.00 17.30           C  
ATOM   2591  O   LEU A 312      17.299  -2.601  17.441  1.00 17.26           O  
ATOM   2592  CB  LEU A 312      16.823  -0.703  14.782  1.00 16.76           C  
ATOM   2593  CG  LEU A 312      16.970  -2.113  14.187  1.00 16.56           C  
ATOM   2594  CD1 LEU A 312      15.652  -2.878  14.221  1.00 15.42           C  
ATOM   2595  CD2 LEU A 312      17.448  -1.922  12.758  1.00 16.52           C  
ATOM   2596  N   GLN A 313      18.732  -0.872  17.297  1.00 18.62           N  
ATOM   2597  CA  GLN A 313      19.820  -1.611  17.922  1.00 18.60           C  
ATOM   2598  C   GLN A 313      19.487  -1.975  19.374  1.00 17.95           C  
ATOM   2599  O   GLN A 313      19.950  -2.995  19.891  1.00 17.14           O  
ATOM   2600  CB  GLN A 313      21.105  -0.778  17.884  1.00 20.74           C  
ATOM   2601  CG  GLN A 313      22.350  -1.562  18.269  1.00 22.67           C  
ATOM   2602  CD  GLN A 313      23.613  -0.817  17.869  1.00 27.25           C  
ATOM   2603  NE2 GLN A 313      24.464  -1.470  17.082  1.00 24.39           N  
ATOM   2604  OE1 GLN A 313      23.807   0.353  18.242  1.00 26.93           O  
ATOM   2605  N   LYS A 314      18.722  -1.112  20.037  1.00 16.76           N  
ATOM   2606  CA  LYS A 314      18.311  -1.367  21.415  1.00 16.44           C  
ATOM   2607  C   LYS A 314      17.232  -2.469  21.487  1.00 17.70           C  
ATOM   2608  O   LYS A 314      17.124  -3.163  22.494  1.00 19.62           O  
ATOM   2609  CB  LYS A 314      17.822  -0.064  22.040  1.00 16.06           C  
ATOM   2610  CG  LYS A 314      18.985   0.920  22.231  1.00 16.87           C  
ATOM   2611  CD  LYS A 314      18.498   2.294  22.649  1.00 18.17           C  
ATOM   2612  CE  LYS A 314      19.693   3.164  23.030  1.00 18.02           C  
ATOM   2613  NZ  LYS A 314      19.228   4.578  23.043  1.00 17.69           N1+
ATOM   2614  N   LEU A 315      16.441  -2.620  20.431  1.00 17.22           N  
ATOM   2615  CA  LEU A 315      15.427  -3.681  20.370  1.00 18.11           C  
ATOM   2616  C   LEU A 315      16.113  -4.993  20.047  1.00 18.93           C  
ATOM   2617  O   LEU A 315      15.820  -6.008  20.672  1.00 19.06           O  
ATOM   2618  CB  LEU A 315      14.370  -3.396  19.299  1.00 18.24           C  
ATOM   2619  CG  LEU A 315      13.574  -2.083  19.463  1.00 20.38           C  
ATOM   2620  CD1 LEU A 315      12.953  -1.640  18.151  1.00 18.64           C  
ATOM   2621  CD2 LEU A 315      12.503  -2.172  20.558  1.00 19.59           C  
ATOM   2622  N   LEU A 316      17.023  -4.964  19.070  1.00 17.88           N  
ATOM   2623  CA  LEU A 316      17.763  -6.158  18.653  1.00 18.40           C  
ATOM   2624  C   LEU A 316      19.089  -6.257  19.421  1.00 19.64           C  
ATOM   2625  O   LEU A 316      20.176  -6.137  18.867  1.00 22.22           O  
ATOM   2626  CB  LEU A 316      17.998  -6.168  17.139  1.00 16.31           C  
ATOM   2627  CG  LEU A 316      16.783  -6.319  16.218  1.00 16.45           C  
ATOM   2628  CD1 LEU A 316      17.219  -6.313  14.740  1.00 16.68           C  
ATOM   2629  CD2 LEU A 316      15.979  -7.576  16.518  1.00 15.86           C  
ATOM   2630  N   THR A 317      18.973  -6.398  20.726  1.00 19.93           N  
ATOM   2631  CA  THR A 317      20.123  -6.641  21.583  1.00 19.15           C  
ATOM   2632  C   THR A 317      20.081  -8.125  21.930  1.00 19.02           C  
ATOM   2633  O   THR A 317      19.027  -8.659  22.312  1.00 16.94           O  
ATOM   2634  CB  THR A 317      20.001  -5.762  22.840  1.00 19.64           C  
ATOM   2635  CG2 THR A 317      20.973  -6.179  23.898  1.00 19.24           C  
ATOM   2636  OG1 THR A 317      20.252  -4.396  22.467  1.00 19.83           O  
ATOM   2637  N   MET A 318      21.213  -8.793  21.790  1.00 19.27           N  
ATOM   2638  CA  MET A 318      21.257 -10.256  21.965  1.00 21.80           C  
ATOM   2639  C   MET A 318      20.929 -10.720  23.385  1.00 20.43           C  
ATOM   2640  O   MET A 318      20.118 -11.627  23.578  1.00 19.72           O  
ATOM   2641  CB  MET A 318      22.623 -10.769  21.556  1.00 22.64           C  
ATOM   2642  CG  MET A 318      22.976 -10.270  20.181  1.00 28.69           C  
ATOM   2643  SD  MET A 318      22.463 -11.504  18.998  1.00 35.59           S  
ATOM   2644  CE  MET A 318      24.035 -12.286  18.765  1.00 27.24           C  
ATOM   2645  N   ASP A 319      21.567 -10.099  24.370  1.00 19.38           N  
ATOM   2646  CA  ASP A 319      21.265 -10.424  25.767  1.00 19.30           C  
ATOM   2647  C   ASP A 319      19.889  -9.866  26.135  1.00 18.93           C  
ATOM   2648  O   ASP A 319      19.699  -8.629  26.112  1.00 18.46           O  
ATOM   2649  CB  ASP A 319      22.318  -9.812  26.671  1.00 19.05           C  
ATOM   2650  CG  ASP A 319      22.179 -10.253  28.118  1.00 20.36           C  
ATOM   2651  OD1 ASP A 319      21.134 -10.834  28.492  1.00 20.95           O  
ATOM   2652  OD2 ASP A 319      23.136 -10.017  28.888  1.00 24.07           O1-
ATOM   2653  N   PRO A 320      18.925 -10.756  26.484  1.00 18.54           N  
ATOM   2654  CA  PRO A 320      17.593 -10.249  26.791  1.00 19.89           C  
ATOM   2655  C   PRO A 320      17.566  -9.236  27.947  1.00 20.10           C  
ATOM   2656  O   PRO A 320      16.707  -8.359  27.954  1.00 20.30           O  
ATOM   2657  CB  PRO A 320      16.797 -11.515  27.169  1.00 19.19           C  
ATOM   2658  CG  PRO A 320      17.829 -12.570  27.441  1.00 18.81           C  
ATOM   2659  CD  PRO A 320      18.954 -12.229  26.510  1.00 18.61           C  
ATOM   2660  N   ILE A 321      18.500  -9.321  28.889  1.00 20.05           N  
ATOM   2661  CA  ILE A 321      18.424  -8.390  29.998  1.00 21.58           C  
ATOM   2662  C   ILE A 321      18.944  -7.001  29.596  1.00 21.59           C  
ATOM   2663  O   ILE A 321      18.739  -6.040  30.315  1.00 21.45           O  
ATOM   2664  CB  ILE A 321      19.099  -8.906  31.300  1.00 23.41           C  
ATOM   2665  CG1 ILE A 321      20.608  -8.993  31.134  1.00 24.06           C  
ATOM   2666  CG2 ILE A 321      18.447 -10.208  31.796  1.00 21.74           C  
ATOM   2667  CD1 ILE A 321      21.323  -9.138  32.457  1.00 28.35           C  
ATOM   2668  N   LYS A 322      19.618  -6.911  28.445  1.00 20.81           N  
ATOM   2669  CA  LYS A 322      20.106  -5.621  27.950  1.00 22.15           C  
ATOM   2670  C   LYS A 322      19.202  -5.030  26.858  1.00 20.45           C  
ATOM   2671  O   LYS A 322      19.503  -3.982  26.273  1.00 19.85           O  
ATOM   2672  CB  LYS A 322      21.575  -5.736  27.471  1.00 21.23           C  
ATOM   2673  CG  LYS A 322      22.512  -6.025  28.628  1.00 22.90           C  
ATOM   2674  CD  LYS A 322      23.958  -6.138  28.205  1.00 23.85           C  
ATOM   2675  CE  LYS A 322      24.837  -6.116  29.457  1.00 25.03           C  
ATOM   2676  NZ  LYS A 322      26.202  -6.569  29.143  1.00 24.51           N1+
ATOM   2677  N   ARG A 323      18.093  -5.712  26.605  1.00 19.94           N  
ATOM   2678  CA  ARG A 323      17.106  -5.289  25.631  1.00 20.38           C  
ATOM   2679  C   ARG A 323      16.189  -4.208  26.228  1.00 20.50           C  
ATOM   2680  O   ARG A 323      15.713  -4.333  27.361  1.00 20.30           O  
ATOM   2681  CB  ARG A 323      16.312  -6.530  25.209  1.00 21.91           C  
ATOM   2682  CG  ARG A 323      15.840  -6.612  23.775  1.00 22.49           C  
ATOM   2683  CD  ARG A 323      15.296  -8.017  23.464  1.00 19.20           C  
ATOM   2684  NE  ARG A 323      16.354  -8.987  23.273  1.00 19.08           N  
ATOM   2685  CZ  ARG A 323      16.216 -10.307  23.424  1.00 18.50           C  
ATOM   2686  NH1 ARG A 323      15.031 -10.837  23.740  1.00 16.91           N1+
ATOM   2687  NH2 ARG A 323      17.264 -11.095  23.257  1.00 17.71           N  
ATOM   2688  N   ILE A 324      15.959  -3.137  25.481  1.00 20.49           N  
ATOM   2689  CA  ILE A 324      15.028  -2.065  25.877  1.00 21.68           C  
ATOM   2690  C   ILE A 324      13.598  -2.608  26.164  1.00 21.28           C  
ATOM   2691  O   ILE A 324      13.181  -3.599  25.550  1.00 18.84           O  
ATOM   2692  CB  ILE A 324      14.990  -1.021  24.726  1.00 23.08           C  
ATOM   2693  CG1 ILE A 324      14.391   0.306  25.152  1.00 24.44           C  
ATOM   2694  CG2 ILE A 324      14.207  -1.547  23.526  1.00 24.31           C  
ATOM   2695  CD1 ILE A 324      14.607   1.403  24.110  1.00 23.33           C  
ATOM   2696  N   THR A 325      12.849  -1.983  27.079  1.00 20.75           N  
ATOM   2697  CA  THR A 325      11.411  -2.336  27.235  1.00 21.00           C  
ATOM   2698  C   THR A 325      10.497  -1.549  26.261  1.00 19.84           C  
ATOM   2699  O   THR A 325      10.927  -0.538  25.677  1.00 19.65           O  
ATOM   2700  CB  THR A 325      10.885  -2.036  28.644  1.00 21.71           C  
ATOM   2701  CG2 THR A 325      11.753  -2.697  29.743  1.00 21.57           C  
ATOM   2702  OG1 THR A 325      10.829  -0.608  28.811  1.00 22.94           O  
ATOM   2703  N   SER A 326       9.244  -1.995  26.099  1.00 19.85           N  
ATOM   2704  CA  SER A 326       8.262  -1.265  25.268  1.00 21.31           C  
ATOM   2705  C   SER A 326       8.068   0.185  25.699  1.00 23.08           C  
ATOM   2706  O   SER A 326       8.082   1.076  24.866  1.00 23.30           O  
ATOM   2707  CB  SER A 326       6.900  -1.990  25.169  1.00 20.91           C  
ATOM   2708  OG  SER A 326       6.298  -2.239  26.442  1.00 21.25           O  
ATOM   2709  N   GLU A 327       7.904   0.432  26.994  1.00 23.81           N  
ATOM   2710  CA  GLU A 327       7.679   1.809  27.449  1.00 25.06           C  
ATOM   2711  C   GLU A 327       8.893   2.714  27.188  1.00 22.40           C  
ATOM   2712  O   GLU A 327       8.744   3.882  26.830  1.00 22.69           O  
ATOM   2713  CB  GLU A 327       7.251   1.858  28.937  1.00 27.66           C  
ATOM   2714  CG  GLU A 327       8.232   1.229  29.924  1.00 31.49           C  
ATOM   2715  CD  GLU A 327       8.045  -0.289  30.130  1.00 37.00           C  
ATOM   2716  OE1 GLU A 327       8.553  -0.803  31.161  1.00 39.87           O  
ATOM   2717  OE2 GLU A 327       7.427  -0.989  29.280  1.00 36.78           O1-
ATOM   2718  N   GLN A 328      10.093   2.181  27.330  1.00 21.06           N  
ATOM   2719  CA  GLN A 328      11.306   2.982  27.093  1.00 20.40           C  
ATOM   2720  C   GLN A 328      11.456   3.226  25.577  1.00 20.28           C  
ATOM   2721  O   GLN A 328      11.862   4.310  25.132  1.00 17.86           O  
ATOM   2722  CB  GLN A 328      12.530   2.238  27.609  1.00 22.96           C  
ATOM   2723  CG  GLN A 328      12.649   2.140  29.123  1.00 26.24           C  
ATOM   2724  CD  GLN A 328      13.711   1.123  29.555  1.00 31.40           C  
ATOM   2725  NE2 GLN A 328      14.208   1.267  30.787  1.00 31.53           N  
ATOM   2726  OE1 GLN A 328      14.057   0.205  28.809  1.00 30.07           O  
ATOM   2727  N   ALA A 329      11.077   2.224  24.787  1.00 18.33           N  
ATOM   2728  CA  ALA A 329      11.105   2.378  23.342  1.00 17.67           C  
ATOM   2729  C   ALA A 329      10.143   3.488  22.917  1.00 17.55           C  
ATOM   2730  O   ALA A 329      10.499   4.324  22.112  1.00 17.84           O  
ATOM   2731  CB  ALA A 329      10.801   1.052  22.645  1.00 16.43           C  
ATOM   2732  N   MET A 330       8.948   3.536  23.502  1.00 17.88           N  
ATOM   2733  CA  MET A 330       7.994   4.590  23.159  1.00 18.65           C  
ATOM   2734  C   MET A 330       8.494   5.994  23.530  1.00 19.57           C  
ATOM   2735  O   MET A 330       8.081   6.985  22.905  1.00 18.05           O  
ATOM   2736  CB  MET A 330       6.633   4.327  23.821  1.00 21.99           C  
ATOM   2737  CG  MET A 330       5.864   3.214  23.125  1.00 23.88           C  
ATOM   2738  SD  MET A 330       4.362   2.735  24.002  1.00 28.33           S  
ATOM   2739  CE  MET A 330       3.220   3.935  23.374  1.00 24.50           C  
ATOM   2740  N   GLN A 331       9.375   6.063  24.539  1.00 19.21           N  
ATOM   2741  CA  GLN A 331       9.945   7.329  25.015  1.00 20.35           C  
ATOM   2742  C   GLN A 331      11.166   7.744  24.184  1.00 21.69           C  
ATOM   2743  O   GLN A 331      11.733   8.819  24.411  1.00 21.62           O  
ATOM   2744  CB  GLN A 331      10.310   7.256  26.524  1.00 20.87           C  
ATOM   2745  CG  GLN A 331       9.126   7.243  27.512  1.00 21.78           C  
ATOM   2746  CD  GLN A 331       8.019   8.278  27.192  1.00 25.56           C  
ATOM   2747  NE2 GLN A 331       6.846   7.780  26.779  1.00 25.53           N  
ATOM   2748  OE1 GLN A 331       8.217   9.498  27.305  1.00 23.67           O  
ATOM   2749  N   ASP A 332      11.561   6.902  23.221  1.00 20.96           N  
ATOM   2750  CA  ASP A 332      12.754   7.162  22.417  1.00 20.78           C  
ATOM   2751  C   ASP A 332      12.625   8.451  21.568  1.00 18.92           C  
ATOM   2752  O   ASP A 332      11.546   8.778  21.080  1.00 20.32           O  
ATOM   2753  CB  ASP A 332      13.092   5.943  21.551  1.00 20.89           C  
ATOM   2754  CG  ASP A 332      14.481   6.027  20.933  1.00 20.13           C  
ATOM   2755  OD1 ASP A 332      14.625   6.676  19.854  1.00 19.61           O  
ATOM   2756  OD2 ASP A 332      15.417   5.424  21.512  1.00 19.43           O1-
ATOM   2757  N   PRO A 333      13.712   9.221  21.453  1.00 19.42           N  
ATOM   2758  CA  PRO A 333      13.663  10.488  20.708  1.00 19.91           C  
ATOM   2759  C   PRO A 333      13.380  10.309  19.204  1.00 20.24           C  
ATOM   2760  O   PRO A 333      12.927  11.253  18.539  1.00 20.54           O  
ATOM   2761  CB  PRO A 333      15.049  11.101  20.946  1.00 21.36           C  
ATOM   2762  CG  PRO A 333      15.919   9.971  21.372  1.00 20.90           C  
ATOM   2763  CD  PRO A 333      15.012   9.028  22.119  1.00 19.02           C  
ATOM   2764  N   TYR A 334      13.600   9.101  18.684  1.00 20.52           N  
ATOM   2765  CA  TYR A 334      13.103   8.751  17.330  1.00 20.58           C  
ATOM   2766  C   TYR A 334      11.652   9.193  17.162  1.00 20.23           C  
ATOM   2767  O   TYR A 334      11.271   9.670  16.106  1.00 20.58           O  
ATOM   2768  CB  TYR A 334      13.182   7.244  17.127  1.00 20.51           C  
ATOM   2769  CG  TYR A 334      12.611   6.706  15.811  1.00 21.27           C  
ATOM   2770  CD1 TYR A 334      13.088   7.162  14.558  1.00 19.68           C  
ATOM   2771  CD2 TYR A 334      11.649   5.692  15.824  1.00 20.07           C  
ATOM   2772  CE1 TYR A 334      12.588   6.631  13.372  1.00 20.37           C  
ATOM   2773  CE2 TYR A 334      11.153   5.151  14.639  1.00 19.71           C  
ATOM   2774  CZ  TYR A 334      11.620   5.623  13.425  1.00 20.09           C  
ATOM   2775  OH  TYR A 334      11.103   5.081  12.268  1.00 20.74           O  
ATOM   2776  N   PHE A 335      10.839   9.017  18.197  1.00 19.42           N  
ATOM   2777  CA  PHE A 335       9.426   9.388  18.092  1.00 20.29           C  
ATOM   2778  C   PHE A 335       9.148  10.875  18.256  1.00 21.41           C  
ATOM   2779  O   PHE A 335       8.027  11.322  17.987  1.00 22.22           O  
ATOM   2780  CB  PHE A 335       8.541   8.551  19.024  1.00 19.24           C  
ATOM   2781  CG  PHE A 335       8.555   7.087  18.674  1.00 18.41           C  
ATOM   2782  CD1 PHE A 335       8.020   6.655  17.466  1.00 18.18           C  
ATOM   2783  CD2 PHE A 335       9.134   6.158  19.528  1.00 17.49           C  
ATOM   2784  CE1 PHE A 335       8.024   5.294  17.127  1.00 18.20           C  
ATOM   2785  CE2 PHE A 335       9.151   4.797  19.193  1.00 19.06           C  
ATOM   2786  CZ  PHE A 335       8.606   4.366  17.986  1.00 17.38           C  
ATOM   2787  N   LEU A 336      10.166  11.634  18.656  1.00 21.23           N  
ATOM   2788  CA  LEU A 336      10.026  13.094  18.744  1.00 22.62           C  
ATOM   2789  C   LEU A 336      10.610  13.793  17.525  1.00 23.82           C  
ATOM   2790  O   LEU A 336      10.328  14.952  17.291  1.00 24.78           O  
ATOM   2791  CB  LEU A 336      10.698  13.641  20.017  1.00 22.00           C  
ATOM   2792  CG  LEU A 336      10.163  13.156  21.368  1.00 22.20           C  
ATOM   2793  CD1 LEU A 336      11.060  13.692  22.470  1.00 24.05           C  
ATOM   2794  CD2 LEU A 336       8.725  13.557  21.648  1.00 22.06           C  
ATOM   2795  N   GLU A 337      11.444  13.099  16.763  1.00 25.20           N  
ATOM   2796  CA  GLU A 337      12.019  13.650  15.517  1.00 25.98           C  
ATOM   2797  C   GLU A 337      10.966  13.768  14.399  1.00 26.26           C  
ATOM   2798  O   GLU A 337      10.077  12.921  14.295  1.00 25.66           O  
ATOM   2799  CB  GLU A 337      13.158  12.725  15.083  1.00 26.83           C  
ATOM   2800  CG  GLU A 337      13.905  13.050  13.787  1.00 27.30           C  
ATOM   2801  CD  GLU A 337      14.950  11.978  13.485  1.00 27.48           C  
ATOM   2802  OE1 GLU A 337      14.588  10.791  13.300  1.00 27.70           O  
ATOM   2803  OE2 GLU A 337      16.152  12.305  13.492  1.00 27.41           O1-
ATOM   2804  N   ASP A 338      11.057  14.805  13.572  1.00 26.35           N  
ATOM   2805  CA  ASP A 338      10.135  14.990  12.410  1.00 29.16           C  
ATOM   2806  C   ASP A 338      10.222  13.762  11.485  1.00 27.16           C  
ATOM   2807  O   ASP A 338      11.336  13.322  11.208  1.00 27.09           O  
ATOM   2808  CB  ASP A 338      10.585  16.258  11.651  1.00 34.43           C  
ATOM   2809  CG  ASP A 338       9.624  16.696  10.548  1.00 38.00           C  
ATOM   2810  OD1 ASP A 338       8.520  16.153  10.388  1.00 39.78           O  
ATOM   2811  OD2 ASP A 338       9.985  17.644   9.833  1.00 47.03           O1-
ATOM   2812  N   PRO A 339       9.079  13.171  11.031  1.00 26.57           N  
ATOM   2813  CA  PRO A 339       7.668  13.389  11.348  1.00 26.48           C  
ATOM   2814  C   PRO A 339       7.238  12.625  12.594  1.00 26.78           C  
ATOM   2815  O   PRO A 339       7.742  11.529  12.851  1.00 25.60           O  
ATOM   2816  CB  PRO A 339       6.947  12.816  10.123  1.00 26.80           C  
ATOM   2817  CG  PRO A 339       7.821  11.687   9.663  1.00 25.96           C  
ATOM   2818  CD  PRO A 339       9.239  12.158   9.958  1.00 26.82           C  
ATOM   2819  N   LEU A 340       6.322  13.207  13.367  1.00 26.17           N  
ATOM   2820  CA  LEU A 340       5.731  12.521  14.503  1.00 26.03           C  
ATOM   2821  C   LEU A 340       4.899  11.334  14.030  1.00 25.63           C  
ATOM   2822  O   LEU A 340       4.408  11.338  12.917  1.00 25.80           O  
ATOM   2823  CB  LEU A 340       4.848  13.475  15.301  1.00 27.97           C  
ATOM   2824  CG  LEU A 340       5.544  14.649  15.987  1.00 29.21           C  
ATOM   2825  CD1 LEU A 340       4.517  15.462  16.762  1.00 30.16           C  
ATOM   2826  CD2 LEU A 340       6.656  14.141  16.902  1.00 30.23           C  
ATOM   2827  N   PRO A 341       4.759  10.303  14.870  1.00 25.20           N  
ATOM   2828  CA  PRO A 341       3.886   9.192  14.484  1.00 25.32           C  
ATOM   2829  C   PRO A 341       2.458   9.709  14.468  1.00 25.63           C  
ATOM   2830  O   PRO A 341       2.131  10.585  15.268  1.00 25.78           O  
ATOM   2831  CB  PRO A 341       4.078   8.177  15.623  1.00 24.29           C  
ATOM   2832  CG  PRO A 341       4.551   8.990  16.774  1.00 25.16           C  
ATOM   2833  CD  PRO A 341       5.378  10.100  16.189  1.00 23.80           C  
ATOM   2834  N   THR A 342       1.629   9.188  13.566  1.00 25.23           N  
ATOM   2835  CA  THR A 342       0.238   9.626  13.416  1.00 24.80           C  
ATOM   2836  C   THR A 342      -0.693   8.444  13.722  1.00 25.80           C  
ATOM   2837  O   THR A 342      -0.306   7.278  13.521  1.00 24.31           O  
ATOM   2838  CB  THR A 342      -0.028  10.104  11.978  1.00 26.44           C  
ATOM   2839  CG2 THR A 342       0.818  11.388  11.630  1.00 25.64           C  
ATOM   2840  OG1 THR A 342       0.362   9.058  11.074  1.00 26.51           O  
ATOM   2841  N   SER A 343      -1.921   8.723  14.158  1.00 23.90           N  
ATOM   2842  CA  SER A 343      -2.840   7.638  14.540  1.00 26.75           C  
ATOM   2843  C   SER A 343      -3.372   6.858  13.344  1.00 25.09           C  
ATOM   2844  O   SER A 343      -3.663   5.680  13.471  1.00 24.35           O  
ATOM   2845  CB  SER A 343      -3.970   8.132  15.457  1.00 28.63           C  
ATOM   2846  OG  SER A 343      -4.505   9.325  14.954  1.00 34.13           O  
ATOM   2847  N   ASP A 344      -3.476   7.509  12.183  1.00 23.94           N  
ATOM   2848  CA  ASP A 344      -3.672   6.809  10.923  1.00 24.84           C  
ATOM   2849  C   ASP A 344      -2.268   6.655  10.334  1.00 23.87           C  
ATOM   2850  O   ASP A 344      -1.622   7.650   9.969  1.00 24.73           O  
ATOM   2851  CB  ASP A 344      -4.628   7.630  10.006  1.00 26.74           C  
ATOM   2852  CG  ASP A 344      -4.617   7.180   8.523  1.00 28.86           C  
ATOM   2853  OD1 ASP A 344      -3.973   6.172   8.177  1.00 28.78           O  
ATOM   2854  OD2 ASP A 344      -5.260   7.850   7.669  1.00 30.87           O1-
ATOM   2855  N   VAL A 345      -1.761   5.429  10.261  1.00 23.05           N  
ATOM   2856  CA  VAL A 345      -0.387   5.240   9.776  1.00 22.28           C  
ATOM   2857  C   VAL A 345      -0.245   5.633   8.317  1.00 24.59           C  
ATOM   2858  O   VAL A 345       0.876   5.858   7.849  1.00 24.27           O  
ATOM   2859  CB  VAL A 345       0.165   3.790   9.957  1.00 20.88           C  
ATOM   2860  CG1 VAL A 345       0.057   3.343  11.408  1.00 19.05           C  
ATOM   2861  CG2 VAL A 345      -0.530   2.797   9.010  1.00 19.31           C  
ATOM   2862  N   PHE A 346      -1.357   5.650   7.582  1.00 25.54           N  
ATOM   2863  CA  PHE A 346      -1.312   6.101   6.172  1.00 27.55           C  
ATOM   2864  C   PHE A 346      -1.380   7.634   6.043  1.00 30.84           C  
ATOM   2865  O   PHE A 346      -1.490   8.157   4.931  1.00 31.70           O  
ATOM   2866  CB  PHE A 346      -2.428   5.464   5.353  1.00 26.40           C  
ATOM   2867  CG  PHE A 346      -2.455   3.966   5.409  1.00 25.01           C  
ATOM   2868  CD1 PHE A 346      -1.391   3.202   4.907  1.00 24.94           C  
ATOM   2869  CD2 PHE A 346      -3.557   3.312   5.937  1.00 25.91           C  
ATOM   2870  CE1 PHE A 346      -1.427   1.819   4.957  1.00 23.97           C  
ATOM   2871  CE2 PHE A 346      -3.611   1.927   5.978  1.00 25.25           C  
ATOM   2872  CZ  PHE A 346      -2.547   1.177   5.486  1.00 27.02           C  
ATOM   2873  N   ALA A 347      -1.319   8.329   7.186  1.00 33.65           N  
ATOM   2874  CA  ALA A 347      -1.305   9.793   7.284  1.00 39.88           C  
ATOM   2875  C   ALA A 347      -2.211  10.485   6.267  1.00 44.45           C  
ATOM   2876  O   ALA A 347      -1.773  11.403   5.574  1.00 47.99           O  
ATOM   2877  CB  ALA A 347       0.128  10.319   7.172  1.00 39.08           C  
ATOM   2878  N   GLY A 348      -3.461  10.022   6.165  1.00 45.60           N  
ATOM   2879  CA  GLY A 348      -4.471  10.650   5.301  1.00 44.16           C  
ATOM   2880  C   GLY A 348      -4.240  10.524   3.800  1.00 45.00           C  
ATOM   2881  O   GLY A 348      -5.029  11.045   3.012  1.00 45.65           O  
ATOM   2882  N   CYS A 349      -3.166   9.840   3.400  1.00 44.92           N  
ATOM   2883  CA  CYS A 349      -2.774   9.733   1.991  1.00 44.96           C  
ATOM   2884  C   CYS A 349      -3.431   8.532   1.340  1.00 45.31           C  
ATOM   2885  O   CYS A 349      -4.026   7.693   2.024  1.00 44.13           O  
ATOM   2886  CB  CYS A 349      -1.255   9.634   1.850  1.00 43.93           C  
ATOM   2887  SG  CYS A 349      -0.418  11.002   2.673  1.00 53.91           S  
ATOM   2888  N   GLN A 350      -3.324   8.471   0.014  1.00 45.21           N  
ATOM   2889  CA  GLN A 350      -3.827   7.357  -0.783  1.00 46.67           C  
ATOM   2890  C   GLN A 350      -3.141   6.047  -0.359  1.00 42.60           C  
ATOM   2891  O   GLN A 350      -1.921   5.989  -0.239  1.00 41.83           O  
ATOM   2892  CB  GLN A 350      -3.555   7.635  -2.264  1.00 51.64           C  
ATOM   2893  CG  GLN A 350      -4.128   6.612  -3.234  1.00 60.60           C  
ATOM   2894  CD  GLN A 350      -5.304   7.147  -4.036  1.00 65.69           C  
ATOM   2895  NE2 GLN A 350      -5.464   6.632  -5.251  1.00 65.57           N  
ATOM   2896  OE1 GLN A 350      -6.057   8.013  -3.576  1.00 70.49           O  
ATOM   2897  N   ILE A 351      -3.942   5.009  -0.123  1.00 41.62           N  
ATOM   2898  CA  ILE A 351      -3.430   3.682   0.206  1.00 36.24           C  
ATOM   2899  C   ILE A 351      -3.179   2.942  -1.103  1.00 35.70           C  
ATOM   2900  O   ILE A 351      -4.126   2.663  -1.822  1.00 36.17           O  
ATOM   2901  CB  ILE A 351      -4.439   2.888   1.063  1.00 34.99           C  
ATOM   2902  CG1 ILE A 351      -4.681   3.600   2.399  1.00 35.91           C  
ATOM   2903  CG2 ILE A 351      -3.959   1.459   1.274  1.00 31.37           C  
ATOM   2904  CD1 ILE A 351      -5.872   3.073   3.173  1.00 38.40           C  
ATOM   2905  N   PRO A 352      -1.907   2.633  -1.432  1.00 33.87           N  
ATOM   2906  CA  PRO A 352      -1.639   1.922  -2.702  1.00 33.90           C  
ATOM   2907  C   PRO A 352      -1.803   0.394  -2.625  1.00 34.24           C  
ATOM   2908  O   PRO A 352      -1.771  -0.283  -3.659  1.00 35.34           O  
ATOM   2909  CB  PRO A 352      -0.174   2.270  -2.985  1.00 33.32           C  
ATOM   2910  CG  PRO A 352       0.421   2.489  -1.632  1.00 34.17           C  
ATOM   2911  CD  PRO A 352      -0.664   3.093  -0.781  1.00 35.27           C  
ATOM   2912  N   TYR A 353      -1.988  -0.137  -1.414  1.00 31.13           N  
ATOM   2913  CA  TYR A 353      -1.978  -1.587  -1.183  1.00 29.03           C  
ATOM   2914  C   TYR A 353      -3.248  -2.282  -1.694  1.00 30.67           C  
ATOM   2915  O   TYR A 353      -4.366  -1.884  -1.357  1.00 28.39           O  
ATOM   2916  CB  TYR A 353      -1.689  -1.899   0.301  1.00 25.81           C  
ATOM   2917  CG  TYR A 353      -0.462  -1.131   0.767  1.00 25.45           C  
ATOM   2918  CD1 TYR A 353       0.819  -1.492   0.340  1.00 24.59           C  
ATOM   2919  CD2 TYR A 353      -0.589  -0.005   1.556  1.00 25.66           C  
ATOM   2920  CE1 TYR A 353       1.933  -0.765   0.728  1.00 24.96           C  
ATOM   2921  CE2 TYR A 353       0.523   0.719   1.956  1.00 25.30           C  
ATOM   2922  CZ  TYR A 353       1.763   0.333   1.543  1.00 24.74           C  
ATOM   2923  OH  TYR A 353       2.849   1.080   1.929  1.00 28.98           O  
ATOM   2924  N   PRO A 354      -3.073  -3.299  -2.537  1.00 29.04           N  
ATOM   2925  CA  PRO A 354      -4.249  -4.015  -3.019  1.00 31.73           C  
ATOM   2926  C   PRO A 354      -5.045  -4.616  -1.854  1.00 32.45           C  
ATOM   2927  O   PRO A 354      -4.468  -5.015  -0.832  1.00 31.52           O  
ATOM   2928  CB  PRO A 354      -3.663  -5.136  -3.907  1.00 31.03           C  
ATOM   2929  CG  PRO A 354      -2.179  -5.108  -3.714  1.00 33.84           C  
ATOM   2930  CD  PRO A 354      -1.821  -3.756  -3.165  1.00 31.16           C  
ATOM   2931  N   LYS A 355      -6.358  -4.680  -2.008  1.00 32.50           N  
ATOM   2932  CA  LYS A 355      -7.209  -5.394  -1.058  1.00 35.15           C  
ATOM   2933  C   LYS A 355      -6.919  -6.912  -1.073  1.00 31.90           C  
ATOM   2934  O   LYS A 355      -6.331  -7.416  -2.025  1.00 33.24           O  
ATOM   2935  CB  LYS A 355      -8.663  -5.097  -1.401  1.00 35.18           C  
ATOM   2936  CG  LYS A 355      -9.008  -3.634  -1.266  1.00 35.22           C  
ATOM   2937  CD  LYS A 355     -10.504  -3.455  -1.429  1.00 40.91           C  
ATOM   2938  CE  LYS A 355     -11.027  -2.297  -0.600  1.00 44.48           C  
ATOM   2939  NZ  LYS A 355     -10.680  -1.000  -1.246  1.00 49.47           N1+
ATOM   2940  N   ARG A 356      -7.298  -7.642  -0.030  1.00 31.49           N  
ATOM   2941  CA  ARG A 356      -7.056  -9.102   0.001  1.00 32.34           C  
ATOM   2942  C   ARG A 356      -7.854  -9.790  -1.080  1.00 34.12           C  
ATOM   2943  O   ARG A 356      -8.983  -9.403  -1.351  1.00 34.06           O  
ATOM   2944  CB  ARG A 356      -7.497  -9.692   1.329  1.00 31.59           C  
ATOM   2945  CG  ARG A 356      -6.948  -8.976   2.524  1.00 29.04           C  
ATOM   2946  CD  ARG A 356      -7.690  -9.436   3.779  1.00 29.53           C  
ATOM   2947  NE  ARG A 356      -7.143  -8.775   4.966  1.00 25.47           N  
ATOM   2948  CZ  ARG A 356      -5.938  -9.051   5.453  1.00 24.20           C  
ATOM   2949  NH1 ARG A 356      -5.179  -9.976   4.867  1.00 23.08           N1+
ATOM   2950  NH2 ARG A 356      -5.491  -8.410   6.516  1.00 23.35           N  
ATOM   2951  N   GLU A 357      -7.294 -10.812  -1.703  1.00 37.10           N  
ATOM   2952  CA  GLU A 357      -8.090 -11.553  -2.681  1.00 40.58           C  
ATOM   2953  C   GLU A 357      -8.717 -12.828  -2.094  1.00 39.01           C  
ATOM   2954  O   GLU A 357      -8.245 -13.353  -1.091  1.00 36.91           O  
ATOM   2955  CB  GLU A 357      -7.280 -11.851  -3.933  1.00 47.11           C  
ATOM   2956  CG  GLU A 357      -5.939 -12.507  -3.672  1.00 54.99           C  
ATOM   2957  CD  GLU A 357      -5.017 -12.413  -4.875  1.00 62.12           C  
ATOM   2958  OE1 GLU A 357      -5.074 -11.378  -5.585  1.00 61.06           O  
ATOM   2959  OE2 GLU A 357      -4.239 -13.370  -5.106  1.00 63.41           O1-
ATOM   2960  N   PHE A 358      -9.789 -13.309  -2.715  1.00 38.76           N  
ATOM   2961  CA  PHE A 358     -10.496 -14.490  -2.209  1.00 38.39           C  
ATOM   2962  C   PHE A 358      -9.830 -15.782  -2.615  1.00 40.79           C  
ATOM   2963  O   PHE A 358      -9.331 -15.907  -3.725  1.00 43.27           O  
ATOM   2964  CB  PHE A 358     -11.951 -14.470  -2.622  1.00 37.49           C  
ATOM   2965  CG  PHE A 358     -12.685 -13.284  -2.108  1.00 35.93           C  
ATOM   2966  CD1 PHE A 358     -13.037 -13.205  -0.762  1.00 36.03           C  
ATOM   2967  CD2 PHE A 358     -12.992 -12.235  -2.947  1.00 34.06           C  
ATOM   2968  CE1 PHE A 358     -13.695 -12.098  -0.263  1.00 33.96           C  
ATOM   2969  CE2 PHE A 358     -13.669 -11.134  -2.465  1.00 35.25           C  
ATOM   2970  CZ  PHE A 358     -14.013 -11.057  -1.120  1.00 35.55           C  
ATOM   2971  N   LEU A 359      -9.810 -16.737  -1.689  1.00 40.78           N  
ATOM   2972  CA  LEU A 359      -9.114 -18.007  -1.871  1.00 40.46           C  
ATOM   2973  C   LEU A 359     -10.131 -19.053  -2.298  1.00 40.97           C  
ATOM   2974  O   LEU A 359     -11.086 -19.353  -1.570  1.00 42.43           O  
ATOM   2975  CB  LEU A 359      -8.380 -18.394  -0.586  1.00 40.68           C  
ATOM   2976  CG  LEU A 359      -7.014 -17.726  -0.336  1.00 39.58           C  
ATOM   2977  CD1 LEU A 359      -6.803 -16.404  -1.060  1.00 41.18           C  
ATOM   2978  CD2 LEU A 359      -6.768 -17.551   1.146  1.00 38.02           C  
ATOM   2979  N   THR A 360      -9.947 -19.562  -3.513  1.00 37.68           N  
ATOM   2980  CA  THR A 360     -10.953 -20.376  -4.166  1.00 38.37           C  
ATOM   2981  C   THR A 360     -10.454 -21.809  -4.415  1.00 38.25           C  
ATOM   2982  O   THR A 360     -11.174 -22.641  -5.007  1.00 36.50           O  
ATOM   2983  CB  THR A 360     -11.394 -19.682  -5.480  1.00 40.02           C  
ATOM   2984  CG2 THR A 360     -10.841 -20.360  -6.685  1.00 36.60           C  
ATOM   2985  OG1 THR A 360     -12.810 -19.656  -5.568  1.00 42.78           O  
ATOM   2986  N   GLU A 361      -9.226 -22.084  -3.975  1.00 35.27           N  
ATOM   2987  CA  GLU A 361      -8.629 -23.412  -4.141  1.00 42.43           C  
ATOM   2988  C   GLU A 361      -9.256 -24.461  -3.233  1.00 45.53           C  
ATOM   2989  O   GLU A 361      -9.832 -24.144  -2.190  1.00 46.81           O  
ATOM   2990  CB  GLU A 361      -7.095 -23.410  -3.985  1.00 41.50           C  
ATOM   2991  CG  GLU A 361      -6.531 -22.654  -2.802  1.00 46.78           C  
ATOM   2992  CD  GLU A 361      -6.478 -21.157  -3.045  1.00 51.35           C  
ATOM   2993  OE1 GLU A 361      -7.539 -20.514  -2.956  1.00 51.31           O  
ATOM   2994  OE2 GLU A 361      -5.382 -20.618  -3.319  1.00 51.58           O1-
ATOM   2995  N   GLU A 362      -9.163 -25.710  -3.670  1.00 46.26           N  
ATOM   2996  CA  GLU A 362      -9.519 -26.835  -2.848  1.00 52.06           C  
ATOM   2997  C   GLU A 362      -8.336 -27.047  -1.905  1.00 53.56           C  
ATOM   2998  O   GLU A 362      -7.187 -26.874  -2.308  1.00 56.52           O  
ATOM   2999  CB  GLU A 362      -9.752 -28.068  -3.732  1.00 54.45           C  
ATOM   3000  CG  GLU A 362     -10.794 -29.042  -3.191  1.00 53.80           C  
ATOM   3001  CD  GLU A 362     -12.166 -28.412  -3.072  1.00 54.14           C  
ATOM   3002  OE1 GLU A 362     -13.015 -28.948  -2.321  1.00 56.93           O  
ATOM   3003  OE2 GLU A 362     -12.396 -27.367  -3.727  1.00 54.05           O1-
ATOM   3004  N   GLU A 363      -8.609 -27.388  -0.651  1.00 55.60           N  
ATOM   3005  CA  GLU A 363      -7.537 -27.520   0.350  1.00 57.90           C  
ATOM   3006  C   GLU A 363      -6.946 -28.928   0.438  1.00 54.41           C  
ATOM   3007  O   GLU A 363      -7.676 -29.907   0.319  1.00 52.99           O  
ATOM   3008  CB  GLU A 363      -8.039 -27.064   1.718  1.00 60.34           C  
ATOM   3009  CG  GLU A 363      -8.603 -25.651   1.704  1.00 62.19           C  
ATOM   3010  CD  GLU A 363      -7.943 -24.753   2.731  1.00 62.07           C  
ATOM   3011  OE1 GLU A 363      -7.260 -25.289   3.633  1.00 61.59           O  
ATOM   3012  OE2 GLU A 363      -8.101 -23.511   2.629  1.00 58.16           O1-
TER   
HETATM 3013  C1  GOL A 401     -18.063 -12.415  23.409  1.00 28.11           C  
HETATM 3014  O1  GOL A 401     -17.644 -11.334  24.243  1.00 25.85           O  
HETATM 3015  C2  GOL A 401     -19.042 -13.261  24.227  1.00 28.46           C  
HETATM 3016  O2  GOL A 401     -20.160 -12.430  24.619  1.00 31.04           O  
HETATM 3017  C3  GOL A 401     -19.526 -14.470  23.448  1.00 25.94           C  
HETATM 3018  O3  GOL A 401     -19.878 -14.032  22.125  1.00 22.41           O  
HETATM 3019 CL06 8D6 A 402      -8.305 -12.957  13.056  1.00 24.04          CL  
HETATM 3020  N01 8D6 A 402      -4.408 -15.502  12.631  1.00 23.88           N  
HETATM 3021  C02 8D6 A 402      -5.464 -14.604  12.956  1.00 22.18           C  
HETATM 3022  O03 8D6 A 402      -5.995 -14.668  14.053  1.00 21.08           O  
HETATM 3023  C04 8D6 A 402      -5.850 -13.582  11.942  1.00 21.10           C  
HETATM 3024  C05 8D6 A 402      -7.017 -12.829  11.900  1.00 22.05           C  
HETATM 3025  C07 8D6 A 402      -6.970 -12.022  10.779  1.00 20.28           C  
HETATM 3026  C08 8D6 A 402      -5.744 -12.275  10.167  1.00 20.53           C  
HETATM 3027  N09 8D6 A 402      -5.088 -13.230  10.871  1.00 21.40           N  
HETATM 3028  C10 8D6 A 402      -7.918 -10.965  10.303  1.00 20.08           C  
HETATM 3029  C11 8D6 A 402      -8.714 -10.241  11.208  1.00 19.61           C  
HETATM 3030  C12 8D6 A 402      -9.529  -9.212  10.733  1.00 20.37           C  
HETATM 3031  N13 8D6 A 402      -9.527  -8.892   9.415  1.00 19.99           N  
HETATM 3032  C14 8D6 A 402      -8.763  -9.551   8.515  1.00 19.86           C  
HETATM 3033  C15 8D6 A 402      -7.925 -10.577   8.952  1.00 19.77           C  
HETATM 3034  O   HOH A 501      19.972  12.737  15.527  1.00 33.08           O  
HETATM 3035  O   HOH A 502      20.543 -12.792  29.992  1.00 24.21           O  
HETATM 3036  O   HOH A 503      30.573  -2.544  12.353  1.00 32.10           O  
HETATM 3037  O   HOH A 504      -7.968  -3.511  30.010  1.00 24.55           O  
HETATM 3038  O   HOH A 505     -13.322 -19.058  -0.359  1.00 30.19           O  
HETATM 3039  O   HOH A 506      29.442 -20.915  11.775  1.00 21.96           O  
HETATM 3040  O   HOH A 507      13.054 -24.806  10.050  1.00 33.24           O  
HETATM 3041  O   HOH A 508      11.266   5.883   9.826  1.00 31.65           O  
HETATM 3042  O   HOH A 509      -4.622   4.998  16.641  1.00 37.74           O  
HETATM 3043  O   HOH A 510      17.910   5.241  20.816  1.00 18.64           O  
HETATM 3044  O   HOH A 511     -11.454  -8.326  22.648  1.00 22.23           O  
HETATM 3045  O   HOH A 512      10.892   0.276  31.563  1.00 30.47           O  
HETATM 3046  O   HOH A 513      16.060  -6.359   7.150  1.00 22.01           O  
HETATM 3047  O   HOH A 514      14.020 -13.670  27.411  1.00 17.84           O  
HETATM 3048  O   HOH A 515      18.006  10.560  12.891  1.00 24.12           O  
HETATM 3049  O   HOH A 516     -29.466 -19.980  22.776  1.00 27.99           O  
HETATM 3050  O   HOH A 517      -7.060 -24.766  17.168  1.00 29.96           O  
HETATM 3051  O   HOH A 518      13.900 -20.346  10.464  1.00 17.54           O  
HETATM 3052  O   HOH A 519      -6.891   0.092  26.848  1.00 31.25           O  
HETATM 3053  O   HOH A 520     -12.917  -6.190  16.074  1.00 23.92           O  
HETATM 3054  O   HOH A 521      22.454  -4.920  19.384  1.00 25.82           O  
HETATM 3055  O   HOH A 522     -36.301 -18.388  19.646  1.00 23.66           O  
HETATM 3056  O   HOH A 523       7.116 -12.730   7.648  1.00 25.10           O  
HETATM 3057  O   HOH A 524      15.946 -26.277  26.877  1.00 28.86           O  
HETATM 3058  O   HOH A 525      10.088  10.149  29.052  1.00 22.84           O  
HETATM 3059  O   HOH A 526      12.247  10.657  12.077  1.00 27.77           O  
HETATM 3060  O   HOH A 527      14.834  -6.513  28.581  1.00 19.82           O  
HETATM 3061  O   HOH A 528      28.527 -23.515  12.391  1.00 25.80           O  
HETATM 3062  O   HOH A 529       6.419   5.055  27.349  1.00 30.30           O  
HETATM 3063  O   HOH A 530      -9.400  -2.916  18.925  1.00 21.29           O  
HETATM 3064  O   HOH A 531      25.620   3.543  15.000  1.00 27.67           O  
HETATM 3065  O   HOH A 532      -9.202  -9.660  33.210  1.00 17.60           O  
HETATM 3066  O   HOH A 533     -11.788  -2.439  16.043  1.00 22.10           O  
HETATM 3067  O   HOH A 534     -22.566 -16.009  20.020  1.00 27.59           O  
HETATM 3068  O   HOH A 535     -15.631 -17.290  -4.207  1.00 20.43           O  
HETATM 3069  O   HOH A 536      34.354 -26.420  19.834  1.00 26.49           O  
HETATM 3070  O   HOH A 537     -11.689  -1.100   5.461  1.00 29.72           O  
HETATM 3071  O   HOH A 538     -41.835 -30.466  27.617  1.00 34.04           O  
HETATM 3072  O   HOH A 539      27.159  -4.984  27.184  1.00 36.37           O  
HETATM 3073  O   HOH A 540       7.423  -4.533  27.443  1.00 30.13           O  
HETATM 3074  O   HOH A 541      -2.529 -14.062  10.589  1.00 23.05           O  
HETATM 3075  O   HOH A 542      19.224  -1.857  24.621  1.00 21.12           O  
HETATM 3076  O   HOH A 543      11.166 -13.496  19.769  1.00 18.01           O  
HETATM 3077  O   HOH A 544      13.913 -22.347  19.625  1.00 22.92           O  
HETATM 3078  O   HOH A 545      31.881 -21.032  13.173  1.00 28.65           O  
HETATM 3079  O   HOH A 546      -8.284 -18.522  -5.386  1.00 33.66           O  
HETATM 3080  O   HOH A 547       9.249   9.454  22.353  1.00 14.99           O  
HETATM 3081  O   HOH A 548      33.454 -12.537  16.521  1.00 32.75           O  
HETATM 3082  O   HOH A 549     -11.891 -14.678  29.893  1.00 20.64           O  
HETATM 3083  O   HOH A 550      25.732  -9.214  29.606  1.00 27.65           O  
HETATM 3084  O   HOH A 551       5.193 -24.793  18.761  1.00 33.11           O  
HETATM 3085  O   HOH A 552      25.681   2.163  17.426  1.00 31.14           O  
HETATM 3086  O   HOH A 553      19.444 -25.721  11.306  1.00 29.42           O  
HETATM 3087  O   HOH A 554      12.386  -9.392  10.050  1.00 18.41           O  
HETATM 3088  O   HOH A 555     -10.280  -2.608   7.130  1.00 19.99           O  
HETATM 3089  O   HOH A 556      13.941 -22.522  24.060  1.00 20.63           O  
HETATM 3090  O   HOH A 557      14.946   4.949  24.170  1.00 38.31           O  
HETATM 3091  O   HOH A 558       7.863 -16.658  21.151  1.00 19.81           O  
HETATM 3092  O   HOH A 559      -0.132 -15.634  20.085  1.00 20.03           O  
HETATM 3093  O   HOH A 560      -1.874 -19.387  32.941  1.00 27.42           O  
HETATM 3094  O   HOH A 561       8.341 -18.125  32.345  1.00 27.66           O  
HETATM 3095  O   HOH A 562     -22.495 -29.517  22.777  1.00 30.66           O  
HETATM 3096  O   HOH A 563      11.561 -25.369  17.888  1.00 28.22           O  
HETATM 3097  O   HOH A 564      25.805  -5.805  15.778  1.00 20.15           O  
HETATM 3098  O   HOH A 565      23.809 -11.853  30.839  1.00 24.08           O  
HETATM 3099  O   HOH A 566      33.360 -24.936  17.028  1.00 30.00           O  
HETATM 3100  O   HOH A 567       1.370   5.976  15.312  1.00 24.69           O  
HETATM 3101  O   HOH A 568       5.860 -18.129  17.718  1.00 22.47           O  
HETATM 3102  O   HOH A 569      -6.821 -19.557  18.415  1.00 29.03           O  
HETATM 3103  O   HOH A 570      17.120   6.995  18.647  1.00 18.29           O  
HETATM 3104  O   HOH A 571      12.856  -6.173  26.591  1.00 24.65           O  
HETATM 3105  O   HOH A 572     -11.437   1.598   9.311  1.00 24.12           O  
HETATM 3106  O   HOH A 573     -28.946 -17.422  14.451  1.00 30.57           O  
HETATM 3107  O   HOH A 574      13.878 -11.734  10.590  1.00 18.12           O  
HETATM 3108  O   HOH A 575      20.007 -27.407  14.247  1.00 32.71           O  
HETATM 3109  O   HOH A 576      -9.942  -5.538  13.340  1.00 22.76           O  
HETATM 3110  O   HOH A 577     -11.534   6.343   5.548  1.00 32.25           O  
HETATM 3111  O   HOH A 578      36.763 -18.204  17.211  1.00 24.60           O  
HETATM 3112  O   HOH A 579      17.464 -23.423  11.401  1.00 24.67           O  
HETATM 3113  O   HOH A 580       6.012 -10.283   3.258  1.00 28.25           O  
HETATM 3114  O   HOH A 581      15.224 -13.803  15.157  1.00 17.88           O  
HETATM 3115  O   HOH A 582      18.710   6.291   7.369  1.00 22.79           O  
HETATM 3116  O   HOH A 583      15.844   8.468  12.275  1.00 21.56           O  
HETATM 3117  O   HOH A 584      -9.009  -4.677  22.081  1.00 18.63           O  
HETATM 3118  O   HOH A 585       5.691  11.524  19.582  1.00 40.79           O  
HETATM 3119  O   HOH A 586       2.849 -25.043  27.025  1.00 31.62           O  
HETATM 3120  O   HOH A 587       0.110   1.000  26.211  1.00 28.25           O  
HETATM 3121  O   HOH A 588      -6.944 -12.912  16.311  1.00 21.77           O  
HETATM 3122  O   HOH A 589      -4.840 -19.217  16.628  1.00 33.61           O  
HETATM 3123  O   HOH A 590     -38.312 -28.790  32.552  1.00 33.23           O  
HETATM 3124  O   HOH A 591      21.662   1.798  20.053  1.00 22.41           O  
HETATM 3125  O   HOH A 592      26.544  -8.074   9.394  1.00 18.22           O  
HETATM 3126  O   HOH A 593     -22.591 -21.038  14.626  1.00 25.50           O  
HETATM 3127  O   HOH A 594      31.363 -10.927  15.672  1.00 24.88           O  
HETATM 3128  O   HOH A 595      -4.926 -28.545  22.031  1.00 27.04           O  
HETATM 3129  O   HOH A 596       5.385  15.763  12.481  1.00 33.51           O  
HETATM 3130  O   HOH A 597       6.674 -12.620  19.822  1.00 17.50           O  
HETATM 3131  O   HOH A 598       6.879 -13.370  24.804  1.00 18.28           O  
HETATM 3132  O   HOH A 599      23.859  -8.020  24.151  1.00 26.21           O  
HETATM 3133  O   HOH A 600       4.473 -13.080   9.032  1.00 14.87           O  
HETATM 3134  O   HOH A 601      -2.303  -4.885   2.670  1.00 19.52           O  
HETATM 3135  O   HOH A 602       8.224 -17.450  23.980  1.00 19.83           O  
HETATM 3136  O   HOH A 603      -9.141  -5.627  30.839  1.00 28.27           O  
HETATM 3137  O   HOH A 604      24.462  -4.358  17.449  1.00 23.54           O  
HETATM 3138  O   HOH A 605       7.911 -15.428  25.900  1.00 24.49           O  
HETATM 3139  O   HOH A 606      14.632  13.616  18.521  1.00 31.28           O  
HETATM 3140  O   HOH A 607     -37.292 -17.287  21.854  1.00 28.10           O  
HETATM 3141  O   HOH A 608      -8.900  -7.181  22.661  1.00 20.22           O  
HETATM 3142  O   HOH A 609      -3.482  10.395  11.643  1.00 27.78           O  
HETATM 3143  O   HOH A 610       9.301 -10.823  31.432  1.00 26.68           O  
HETATM 3144  O   HOH A 611       9.765 -16.901  14.313  1.00 20.15           O  
HETATM 3145  O   HOH A 612      13.172  16.827  14.078  1.00 28.15           O  
HETATM 3146  O   HOH A 613      -8.291   0.306   2.396  1.00 32.99           O  
HETATM 3147  O   HOH A 614      15.078 -22.885  10.090  1.00 29.60           O  
HETATM 3148  O   HOH A 615      -3.907  -1.466  31.070  1.00 28.98           O  
HETATM 3149  O   HOH A 616      34.206  -9.615  26.109  1.00 26.86           O  
HETATM 3150  O   HOH A 617     -25.265 -25.207  17.248  1.00 32.57           O  
HETATM 3151  O   HOH A 618      -3.673 -25.890  20.210  1.00 31.16           O  
HETATM 3152  O   HOH A 619      16.165 -21.638  30.801  1.00 40.52           O  
HETATM 3153  O   HOH A 620      11.723  -9.702  29.997  1.00 19.70           O  
HETATM 3154  O   HOH A 621     -10.555  -4.886  16.003  1.00 16.75           O  
HETATM 3155  O   HOH A 622     -18.041 -10.690   1.763  1.00 30.42           O  
HETATM 3156  O   HOH A 623       3.606 -15.703   8.437  1.00 36.46           O  
HETATM 3157  O   HOH A 624       8.640 -14.550  19.606  1.00 17.49           O  
HETATM 3158  O   HOH A 625      -0.312   7.221  17.288  1.00 37.65           O  
HETATM 3159  O   HOH A 626     -13.405  -0.213   9.309  1.00 32.71           O  
HETATM 3160  O   HOH A 627      15.098 -12.733  29.869  1.00 35.92           O  
ATOM   3161  N   ALA B   2      -5.479 -10.531  32.592  1.00 26.99           N  
ATOM   3162  CA  ALA B   2      -5.219 -11.050  33.988  1.00 29.31           C  
ATOM   3163  C   ALA B   2      -4.566 -10.096  35.029  1.00 31.25           C  
ATOM   3164  O   ALA B   2      -4.363 -10.477  36.186  1.00 31.46           O  
ATOM   3165  CB  ALA B   2      -4.437 -12.355  33.931  1.00 29.72           C  
ATOM   3166  N   GLY B   3      -4.227  -8.876  34.638  1.00 31.52           N  
ATOM   3167  CA  GLY B   3      -3.552  -7.970  35.561  1.00 31.23           C  
ATOM   3168  C   GLY B   3      -4.455  -6.957  36.240  1.00 33.24           C  
ATOM   3169  O   GLY B   3      -4.035  -6.290  37.168  1.00 36.31           O  
ATOM   3170  N   ASN B   4      -5.701  -6.834  35.802  1.00 31.70           N  
ATOM   3171  CA  ASN B   4      -6.553  -5.772  36.337  1.00 28.72           C  
ATOM   3172  C   ASN B   4      -8.004  -6.184  36.608  1.00 25.49           C  
ATOM   3173  O   ASN B   4      -8.858  -6.171  35.724  1.00 23.03           O  
ATOM   3174  CB  ASN B   4      -6.483  -4.545  35.435  1.00 29.67           C  
ATOM   3175  CG  ASN B   4      -7.257  -3.383  35.996  1.00 30.91           C  
ATOM   3176  ND2 ASN B   4      -7.561  -2.420  35.139  1.00 32.00           N  
ATOM   3177  OD1 ASN B   4      -7.594  -3.353  37.190  1.00 30.89           O  
ATOM   3178  N   PHE B   5      -8.271  -6.521  37.864  1.00 23.74           N  
ATOM   3179  CA  PHE B   5      -9.569  -7.030  38.255  1.00 22.09           C  
ATOM   3180  C   PHE B   5     -10.697  -6.045  37.939  1.00 21.94           C  
ATOM   3181  O   PHE B   5     -11.782  -6.442  37.512  1.00 20.77           O  
ATOM   3182  CB  PHE B   5      -9.563  -7.391  39.732  1.00 22.24           C  
ATOM   3183  CG  PHE B   5     -10.903  -7.839  40.241  1.00 22.21           C  
ATOM   3184  CD1 PHE B   5     -11.386  -9.103  39.944  1.00 22.21           C  
ATOM   3185  CD2 PHE B   5     -11.697  -6.981  40.998  1.00 22.69           C  
ATOM   3186  CE1 PHE B   5     -12.628  -9.525  40.405  1.00 22.25           C  
ATOM   3187  CE2 PHE B   5     -12.946  -7.399  41.467  1.00 22.29           C  
ATOM   3188  CZ  PHE B   5     -13.407  -8.674  41.173  1.00 21.63           C  
ATOM   3189  N   TRP B   6     -10.447  -4.752  38.117  1.00 21.88           N  
ATOM   3190  CA  TRP B   6     -11.522  -3.795  37.937  1.00 24.46           C  
ATOM   3191  C   TRP B   6     -11.983  -3.666  36.512  1.00 24.79           C  
ATOM   3192  O   TRP B   6     -13.088  -3.193  36.271  1.00 25.35           O  
ATOM   3193  CB  TRP B   6     -11.124  -2.439  38.493  1.00 26.78           C  
ATOM   3194  CG  TRP B   6     -10.730  -2.501  39.949  1.00 27.49           C  
ATOM   3195  CD1 TRP B   6      -9.497  -2.167  40.503  1.00 28.04           C  
ATOM   3196  CD2 TRP B   6     -11.562  -2.930  41.091  1.00 27.35           C  
ATOM   3197  CE2 TRP B   6     -10.712  -2.800  42.286  1.00 28.12           C  
ATOM   3198  CE3 TRP B   6     -12.867  -3.398  41.238  1.00 27.04           C  
ATOM   3199  NE1 TRP B   6      -9.510  -2.342  41.865  1.00 30.14           N  
ATOM   3200  CZ2 TRP B   6     -11.168  -3.131  43.556  1.00 27.30           C  
ATOM   3201  CZ3 TRP B   6     -13.322  -3.715  42.527  1.00 27.36           C  
ATOM   3202  CH2 TRP B   6     -12.492  -3.581  43.660  1.00 27.42           C  
ATOM   3203  N   GLN B   7     -11.184  -4.136  35.555  1.00 24.10           N  
ATOM   3204  CA  GLN B   7     -11.610  -4.116  34.152  1.00 25.30           C  
ATOM   3205  C   GLN B   7     -12.036  -5.498  33.655  1.00 24.87           C  
ATOM   3206  O   GLN B   7     -12.310  -5.658  32.474  1.00 24.36           O  
ATOM   3207  CB  GLN B   7     -10.485  -3.582  33.246  1.00 26.90           C  
ATOM   3208  CG  GLN B   7     -10.167  -2.111  33.435  1.00 32.38           C  
ATOM   3209  CD  GLN B   7     -11.400  -1.240  33.403  1.00 36.00           C  
ATOM   3210  NE2 GLN B   7     -11.660  -0.542  34.502  1.00 39.64           N  
ATOM   3211  OE1 GLN B   7     -12.111  -1.184  32.402  1.00 41.57           O  
ATOM   3212  N   SER B   8     -12.096  -6.485  34.550  1.00 23.84           N  
ATOM   3213  CA  SER B   8     -12.257  -7.899  34.151  1.00 21.71           C  
ATOM   3214  C   SER B   8     -13.717  -8.286  33.919  1.00 21.58           C  
ATOM   3215  O   SER B   8     -14.625  -7.662  34.499  1.00 19.69           O  
ATOM   3216  CB  SER B   8     -11.645  -8.811  35.228  1.00 20.97           C  
ATOM   3217  OG  SER B   8     -12.402  -8.750  36.438  1.00 19.85           O  
ATOM   3218  N   SER B   9     -13.941  -9.333  33.113  1.00 19.50           N  
ATOM   3219  CA  SER B   9     -15.283  -9.939  33.018  1.00 20.83           C  
ATOM   3220  C   SER B   9     -15.737 -10.491  34.383  1.00 20.55           C  
ATOM   3221  O   SER B   9     -16.898 -10.409  34.746  1.00 19.64           O  
ATOM   3222  CB  SER B   9     -15.356 -11.038  31.935  1.00 19.76           C  
ATOM   3223  OG  SER B   9     -14.681 -12.225  32.343  1.00 20.32           O  
ATOM   3224  N   HIS B  10     -14.804 -11.021  35.155  1.00 20.43           N  
ATOM   3225  CA  HIS B  10     -15.132 -11.482  36.490  1.00 20.08           C  
ATOM   3226  C   HIS B  10     -15.844 -10.362  37.255  1.00 21.07           C  
ATOM   3227  O   HIS B  10     -16.966 -10.546  37.768  1.00 19.94           O  
ATOM   3228  CB  HIS B  10     -13.828 -11.920  37.166  1.00 19.85           C  
ATOM   3229  CG  HIS B  10     -13.987 -12.459  38.562  1.00 20.45           C  
ATOM   3230  CD2 HIS B  10     -14.952 -12.216  39.547  1.00 21.11           C  
ATOM   3231  ND1 HIS B  10     -13.096 -13.323  39.102  1.00 20.00           N  
ATOM   3232  CE1 HIS B  10     -13.488 -13.642  40.364  1.00 19.83           C  
ATOM   3233  NE2 HIS B  10     -14.621 -12.962  40.635  1.00 20.84           N  
ATOM   3234  N   TYR B  11     -15.196  -9.201  37.361  1.00 21.03           N  
ATOM   3235  CA  TYR B  11     -15.767  -8.061  38.083  1.00 23.01           C  
ATOM   3236  C   TYR B  11     -17.017  -7.472  37.432  1.00 23.51           C  
ATOM   3237  O   TYR B  11     -17.997  -7.219  38.119  1.00 22.61           O  
ATOM   3238  CB  TYR B  11     -14.734  -6.946  38.263  1.00 23.53           C  
ATOM   3239  CG  TYR B  11     -15.303  -5.700  38.908  1.00 26.71           C  
ATOM   3240  CD1 TYR B  11     -15.844  -5.741  40.208  1.00 28.15           C  
ATOM   3241  CD2 TYR B  11     -15.300  -4.469  38.230  1.00 28.50           C  
ATOM   3242  CE1 TYR B  11     -16.363  -4.598  40.805  1.00 30.62           C  
ATOM   3243  CE2 TYR B  11     -15.810  -3.314  38.828  1.00 29.06           C  
ATOM   3244  CZ  TYR B  11     -16.326  -3.384  40.106  1.00 31.56           C  
ATOM   3245  OH  TYR B  11     -16.821  -2.245  40.691  1.00 39.03           O  
ATOM   3246  N   LEU B  12     -16.977  -7.264  36.114  1.00 23.45           N  
ATOM   3247  CA  LEU B  12     -18.055  -6.581  35.422  1.00 25.39           C  
ATOM   3248  C   LEU B  12     -19.291  -7.431  35.150  1.00 25.01           C  
ATOM   3249  O   LEU B  12     -20.355  -6.865  34.969  1.00 24.10           O  
ATOM   3250  CB  LEU B  12     -17.557  -5.939  34.126  1.00 27.16           C  
ATOM   3251  CG  LEU B  12     -16.380  -4.968  34.293  1.00 27.87           C  
ATOM   3252  CD1 LEU B  12     -15.774  -4.690  32.930  1.00 28.79           C  
ATOM   3253  CD2 LEU B  12     -16.790  -3.673  34.991  1.00 29.75           C  
ATOM   3254  N   GLN B  13     -19.168  -8.761  35.140  1.00 23.58           N  
ATOM   3255  CA  GLN B  13     -20.330  -9.646  34.876  1.00 24.90           C  
ATOM   3256  C   GLN B  13     -20.598 -10.682  35.956  1.00 25.44           C  
ATOM   3257  O   GLN B  13     -21.691 -11.223  36.020  1.00 26.21           O  
ATOM   3258  CB  GLN B  13     -20.173 -10.419  33.552  1.00 26.36           C  
ATOM   3259  CG  GLN B  13     -20.028  -9.516  32.328  1.00 31.12           C  
ATOM   3260  CD  GLN B  13     -19.763 -10.289  31.044  1.00 32.68           C  
ATOM   3261  NE2 GLN B  13     -20.539 -11.353  30.814  1.00 29.94           N  
ATOM   3262  OE1 GLN B  13     -18.864  -9.926  30.262  1.00 33.36           O  
ATOM   3263  N   TRP B  14     -19.600 -11.003  36.775  1.00 23.15           N  
ATOM   3264  CA  TRP B  14     -19.718 -12.162  37.655  1.00 23.27           C  
ATOM   3265  C   TRP B  14     -19.539 -11.873  39.129  1.00 23.37           C  
ATOM   3266  O   TRP B  14     -19.166 -12.753  39.910  1.00 23.11           O  
ATOM   3267  CB  TRP B  14     -18.753 -13.243  37.179  1.00 21.58           C  
ATOM   3268  CG  TRP B  14     -19.206 -13.868  35.884  1.00 21.65           C  
ATOM   3269  CD1 TRP B  14     -18.689 -13.656  34.604  1.00 21.00           C  
ATOM   3270  CD2 TRP B  14     -20.333 -14.807  35.692  1.00 21.67           C  
ATOM   3271  CE2 TRP B  14     -20.366 -15.111  34.257  1.00 21.54           C  
ATOM   3272  CE3 TRP B  14     -21.288 -15.397  36.541  1.00 21.39           C  
ATOM   3273  NE1 TRP B  14     -19.381 -14.392  33.678  1.00 22.56           N  
ATOM   3274  CZ2 TRP B  14     -21.295 -15.985  33.711  1.00 22.88           C  
ATOM   3275  CZ3 TRP B  14     -22.210 -16.295  35.987  1.00 22.00           C  
ATOM   3276  CH2 TRP B  14     -22.224 -16.569  34.597  1.00 23.72           C  
ATOM   3277  N   ILE B  15     -19.756 -10.623  39.509  1.00 22.13           N  
ATOM   3278  CA  ILE B  15     -19.929 -10.274  40.902  1.00 23.34           C  
ATOM   3279  C   ILE B  15     -21.426  -9.947  41.011  1.00 24.06           C  
ATOM   3280  O   ILE B  15     -21.884  -8.914  40.540  1.00 25.01           O  
ATOM   3281  CB  ILE B  15     -18.998  -9.114  41.314  1.00 23.76           C  
ATOM   3282  CG1 ILE B  15     -17.528  -9.588  41.330  1.00 23.65           C  
ATOM   3283  CG2 ILE B  15     -19.393  -8.507  42.669  1.00 25.10           C  
ATOM   3284  CD1 ILE B  15     -17.211 -10.704  42.312  1.00 22.74           C  
ATOM   3285  N   LEU B  16     -22.168 -10.853  41.623  1.00 22.45           N  
ATOM   3286  CA  LEU B  16     -23.610 -10.868  41.529  1.00 26.34           C  
ATOM   3287  C   LEU B  16     -24.218 -10.262  42.778  1.00 29.86           C  
ATOM   3288  O   LEU B  16     -23.569 -10.194  43.844  1.00 28.39           O  
ATOM   3289  CB  LEU B  16     -24.087 -12.315  41.329  1.00 25.21           C  
ATOM   3290  CG  LEU B  16     -23.512 -13.087  40.132  1.00 25.31           C  
ATOM   3291  CD1 LEU B  16     -24.186 -14.447  40.080  1.00 27.08           C  
ATOM   3292  CD2 LEU B  16     -23.714 -12.346  38.812  1.00 25.60           C  
ATOM   3293  N   ASP B  17     -25.457  -9.805  42.646  1.00 34.02           N  
ATOM   3294  CA  ASP B  17     -26.187  -9.340  43.810  1.00 35.78           C  
ATOM   3295  C   ASP B  17     -26.823 -10.519  44.549  1.00 34.74           C  
ATOM   3296  O   ASP B  17     -27.459 -11.371  43.925  1.00 32.13           O  
ATOM   3297  CB  ASP B  17     -27.263  -8.334  43.412  1.00 41.61           C  
ATOM   3298  CG  ASP B  17     -28.012  -7.810  44.616  1.00 45.28           C  
ATOM   3299  OD1 ASP B  17     -27.479  -6.920  45.311  1.00 49.59           O  
ATOM   3300  OD2 ASP B  17     -29.109  -8.329  44.895  1.00 47.72           O1-
ATOM   3301  N   LYS B  18     -26.655 -10.549  45.874  1.00 35.24           N  
ATOM   3302  CA  LYS B  18     -27.202 -11.613  46.731  1.00 38.51           C  
ATOM   3303  C   LYS B  18     -28.712 -11.885  46.559  1.00 40.45           C  
ATOM   3304  O   LYS B  18     -29.152 -13.042  46.502  1.00 37.96           O  
ATOM   3305  CB  LYS B  18     -26.896 -11.324  48.193  1.00 40.74           C  
ATOM   3306  CG  LYS B  18     -27.348 -12.449  49.099  1.00 44.82           C  
ATOM   3307  CD  LYS B  18     -26.724 -12.334  50.468  1.00 48.37           C  
ATOM   3308  CE  LYS B  18     -26.518 -13.727  51.035  1.00 51.16           C  
ATOM   3309  NZ  LYS B  18     -26.842 -13.752  52.482  1.00 51.75           N1+
ATOM   3310  N   GLN B  19     -29.493 -10.813  46.468  1.00 43.21           N  
ATOM   3311  CA  GLN B  19     -30.937 -10.907  46.224  1.00 45.70           C  
ATOM   3312  C   GLN B  19     -31.307 -11.519  44.884  1.00 41.84           C  
ATOM   3313  O   GLN B  19     -32.215 -12.335  44.834  1.00 42.34           O  
ATOM   3314  CB  GLN B  19     -31.598  -9.531  46.354  1.00 49.43           C  
ATOM   3315  CG  GLN B  19     -31.289  -8.823  47.662  1.00 55.50           C  
ATOM   3316  CD  GLN B  19     -32.115  -9.352  48.818  1.00 61.81           C  
ATOM   3317  NE2 GLN B  19     -31.750 -10.527  49.327  1.00 61.84           N  
ATOM   3318  OE1 GLN B  19     -33.077  -8.709  49.247  1.00 66.99           O  
ATOM   3319  N   ASP B  20     -30.625 -11.121  43.806  1.00 41.45           N  
ATOM   3320  CA  ASP B  20     -30.833 -11.725  42.481  1.00 40.48           C  
ATOM   3321  C   ASP B  20     -30.456 -13.196  42.498  1.00 38.55           C  
ATOM   3322  O   ASP B  20     -31.153 -14.031  41.920  1.00 36.92           O  
ATOM   3323  CB  ASP B  20     -29.972 -11.066  41.395  1.00 46.37           C  
ATOM   3324  CG  ASP B  20     -30.167  -9.565  41.305  1.00 55.56           C  
ATOM   3325  OD1 ASP B  20     -31.213  -9.048  41.770  1.00 56.82           O  
ATOM   3326  OD2 ASP B  20     -29.260  -8.901  40.752  1.00 56.57           O1-
ATOM   3327  N   LEU B  21     -29.324 -13.500  43.130  1.00 36.53           N  
ATOM   3328  CA  LEU B  21     -28.884 -14.885  43.299  1.00 36.54           C  
ATOM   3329  C   LEU B  21     -29.960 -15.735  43.999  1.00 35.74           C  
ATOM   3330  O   LEU B  21     -30.308 -16.830  43.536  1.00 33.84           O  
ATOM   3331  CB  LEU B  21     -27.579 -14.915  44.095  1.00 35.07           C  
ATOM   3332  CG  LEU B  21     -26.822 -16.228  44.115  1.00 37.97           C  
ATOM   3333  CD1 LEU B  21     -26.296 -16.470  42.717  1.00 37.48           C  
ATOM   3334  CD2 LEU B  21     -25.677 -16.155  45.120  1.00 37.70           C  
ATOM   3335  N   LEU B  22     -30.492 -15.218  45.111  1.00 37.18           N  
ATOM   3336  CA  LEU B  22     -31.528 -15.936  45.860  1.00 38.50           C  
ATOM   3337  C   LEU B  22     -32.806 -16.030  45.022  1.00 37.94           C  
ATOM   3338  O   LEU B  22     -33.463 -17.073  44.983  1.00 34.89           O  
ATOM   3339  CB  LEU B  22     -31.764 -15.288  47.234  1.00 41.69           C  
ATOM   3340  CG  LEU B  22     -32.835 -15.848  48.188  1.00 46.78           C  
ATOM   3341  CD1 LEU B  22     -32.391 -15.681  49.632  1.00 50.68           C  
ATOM   3342  CD2 LEU B  22     -34.196 -15.189  47.986  1.00 48.39           C  
ATOM   3343  N   LYS B  23     -33.125 -14.954  44.312  1.00 40.35           N  
ATOM   3344  CA  LYS B  23     -34.271 -14.964  43.397  1.00 42.17           C  
ATOM   3345  C   LYS B  23     -34.162 -16.065  42.339  1.00 39.61           C  
ATOM   3346  O   LYS B  23     -35.113 -16.797  42.124  1.00 41.55           O  
ATOM   3347  CB  LYS B  23     -34.445 -13.604  42.728  1.00 46.67           C  
ATOM   3348  CG  LYS B  23     -35.713 -13.466  41.899  1.00 51.40           C  
ATOM   3349  CD  LYS B  23     -35.716 -12.140  41.152  1.00 52.05           C  
ATOM   3350  CE  LYS B  23     -36.986 -11.963  40.346  1.00 55.32           C  
ATOM   3351  NZ  LYS B  23     -36.978 -10.621  39.700  1.00 58.87           N1+
ATOM   3352  N   GLU B  24     -33.002 -16.207  41.705  1.00 38.08           N  
ATOM   3353  CA  GLU B  24     -32.806 -17.257  40.703  1.00 39.74           C  
ATOM   3354  C   GLU B  24     -32.956 -18.675  41.258  1.00 38.54           C  
ATOM   3355  O   GLU B  24     -33.481 -19.567  40.582  1.00 38.26           O  
ATOM   3356  CB  GLU B  24     -31.443 -17.104  40.012  1.00 43.55           C  
ATOM   3357  CG  GLU B  24     -31.418 -16.028  38.945  1.00 46.76           C  
ATOM   3358  CD  GLU B  24     -32.613 -16.143  38.018  1.00 52.65           C  
ATOM   3359  OE1 GLU B  24     -32.680 -17.132  37.260  1.00 56.06           O  
ATOM   3360  OE2 GLU B  24     -33.510 -15.270  38.077  1.00 56.48           O1-
ATOM   3361  N   ARG B  25     -32.506 -18.870  42.492  1.00 38.52           N  
ATOM   3362  CA  ARG B  25     -32.495 -20.200  43.118  1.00 41.99           C  
ATOM   3363  C   ARG B  25     -33.875 -20.751  43.494  1.00 39.62           C  
ATOM   3364  O   ARG B  25     -34.016 -21.954  43.704  1.00 35.11           O  
ATOM   3365  CB  ARG B  25     -31.557 -20.215  44.327  1.00 42.59           C  
ATOM   3366  CG  ARG B  25     -30.111 -20.171  43.895  1.00 49.02           C  
ATOM   3367  CD  ARG B  25     -29.172 -20.032  45.070  1.00 51.22           C  
ATOM   3368  NE  ARG B  25     -27.783 -20.120  44.617  1.00 50.66           N  
ATOM   3369  CZ  ARG B  25     -26.736 -19.869  45.398  1.00 48.36           C  
ATOM   3370  NH1 ARG B  25     -26.940 -19.494  46.656  1.00 46.67           N1+
ATOM   3371  NH2 ARG B  25     -25.498 -19.978  44.925  1.00 42.91           N  
ATOM   3372  N   GLN B  26     -34.882 -19.871  43.529  1.00 39.93           N  
ATOM   3373  CA  GLN B  26     -36.246 -20.239  43.931  1.00 40.03           C  
ATOM   3374  C   GLN B  26     -36.804 -21.386  43.127  1.00 40.06           C  
ATOM   3375  O   GLN B  26     -37.473 -22.252  43.677  1.00 44.04           O  
ATOM   3376  CB  GLN B  26     -37.207 -19.041  43.862  1.00 43.67           C  
ATOM   3377  CG  GLN B  26     -36.881 -17.898  44.820  1.00 43.19           C  
ATOM   3378  CD  GLN B  26     -36.728 -18.333  46.263  1.00 45.64           C  
ATOM   3379  NE2 GLN B  26     -37.534 -19.292  46.697  1.00 45.69           N  
ATOM   3380  OE1 GLN B  26     -35.885 -17.810  46.978  1.00 49.21           O  
ATOM   3381  N   LYS B  27     -36.514 -21.399  41.830  1.00 39.94           N  
ATOM   3382  CA  LYS B  27     -36.886 -22.516  40.955  1.00 41.97           C  
ATOM   3383  C   LYS B  27     -36.471 -23.894  41.502  1.00 40.48           C  
ATOM   3384  O   LYS B  27     -37.174 -24.877  41.292  1.00 39.82           O  
ATOM   3385  CB  LYS B  27     -36.271 -22.340  39.552  1.00 46.79           C  
ATOM   3386  CG  LYS B  27     -36.398 -20.938  38.952  1.00 56.06           C  
ATOM   3387  CD  LYS B  27     -35.489 -20.770  37.736  1.00 59.54           C  
ATOM   3388  CE  LYS B  27     -36.014 -19.708  36.775  1.00 60.78           C  
ATOM   3389  NZ  LYS B  27     -35.929 -18.327  37.331  1.00 61.33           N1+
ATOM   3390  N   ASP B  28     -35.319 -23.970  42.176  1.00 37.86           N  
ATOM   3391  CA  ASP B  28     -34.810 -25.253  42.675  1.00 38.19           C  
ATOM   3392  C   ASP B  28     -35.255 -25.569  44.109  1.00 39.24           C  
ATOM   3393  O   ASP B  28     -35.237 -26.734  44.534  1.00 37.71           O  
ATOM   3394  CB  ASP B  28     -33.285 -25.273  42.562  1.00 38.54           C  
ATOM   3395  CG  ASP B  28     -32.816 -25.524  41.132  1.00 37.92           C  
ATOM   3396  OD1 ASP B  28     -33.660 -25.866  40.266  1.00 36.76           O  
ATOM   3397  OD2 ASP B  28     -31.605 -25.378  40.874  1.00 35.68           O1-
ATOM   3398  N   LEU B  29     -35.657 -24.517  44.828  1.00 41.19           N  
ATOM   3399  CA  LEU B  29     -36.064 -24.586  46.238  1.00 42.48           C  
ATOM   3400  C   LEU B  29     -37.490 -25.056  46.465  1.00 45.13           C  
ATOM   3401  O   LEU B  29     -38.001 -24.955  47.576  1.00 45.54           O  
ATOM   3402  CB  LEU B  29     -35.875 -23.244  46.927  1.00 39.59           C  
ATOM   3403  CG  LEU B  29     -34.447 -22.722  46.969  1.00 42.73           C  
ATOM   3404  CD1 LEU B  29     -34.372 -21.527  47.900  1.00 40.02           C  
ATOM   3405  CD2 LEU B  29     -33.482 -23.819  47.410  1.00 43.03           C  
ATOM   3406  N   LYS B  30     -38.140 -25.574  45.432  1.00 46.50           N  
ATOM   3407  CA  LYS B  30     -39.448 -26.190  45.635  1.00 50.87           C  
ATOM   3408  C   LYS B  30     -39.221 -27.625  46.087  1.00 51.36           C  
ATOM   3409  O   LYS B  30     -40.090 -28.251  46.692  1.00 45.35           O  
ATOM   3410  CB  LYS B  30     -40.284 -26.149  44.353  1.00 57.29           C  
ATOM   3411  CG  LYS B  30     -40.372 -24.771  43.690  1.00 62.83           C  
ATOM   3412  CD  LYS B  30     -41.748 -24.483  43.083  1.00 66.81           C  
ATOM   3413  CE  LYS B  30     -42.442 -25.728  42.521  1.00 68.58           C  
ATOM   3414  NZ  LYS B  30     -41.693 -26.417  41.428  1.00 69.62           N1+
ATOM   3415  N   PHE B  31     -38.011 -28.107  45.804  1.00 52.76           N  
ATOM   3416  CA  PHE B  31     -37.610 -29.489  46.024  1.00 53.36           C  
ATOM   3417  C   PHE B  31     -36.674 -29.593  47.238  1.00 46.56           C  
ATOM   3418  O   PHE B  31     -36.639 -30.614  47.919  1.00 48.95           O  
ATOM   3419  CB  PHE B  31     -36.871 -30.010  44.779  1.00 60.37           C  
ATOM   3420  CG  PHE B  31     -37.601 -29.792  43.466  1.00 70.83           C  
ATOM   3421  CD1 PHE B  31     -37.714 -28.509  42.900  1.00 74.27           C  
ATOM   3422  CD2 PHE B  31     -38.130 -30.879  42.759  1.00 74.36           C  
ATOM   3423  CE1 PHE B  31     -38.369 -28.318  41.684  1.00 73.47           C  
ATOM   3424  CE2 PHE B  31     -38.778 -30.690  41.536  1.00 74.11           C  
ATOM   3425  CZ  PHE B  31     -38.898 -29.411  41.002  1.00 72.13           C  
ATOM   3426  N   LEU B  32     -35.930 -28.519  47.498  1.00 39.72           N  
ATOM   3427  CA  LEU B  32     -34.882 -28.487  48.510  1.00 35.50           C  
ATOM   3428  C   LEU B  32     -35.067 -27.299  49.437  1.00 33.90           C  
ATOM   3429  O   LEU B  32     -35.439 -26.208  48.981  1.00 34.35           O  
ATOM   3430  CB  LEU B  32     -33.522 -28.353  47.807  1.00 34.24           C  
ATOM   3431  CG  LEU B  32     -33.130 -29.470  46.831  1.00 32.61           C  
ATOM   3432  CD1 LEU B  32     -32.146 -28.974  45.778  1.00 31.39           C  
ATOM   3433  CD2 LEU B  32     -32.553 -30.622  47.636  1.00 33.35           C  
ATOM   3434  N   SER B  33     -34.772 -27.471  50.728  1.00 31.10           N  
ATOM   3435  CA  SER B  33     -34.688 -26.295  51.587  1.00 31.22           C  
ATOM   3436  C   SER B  33     -33.418 -25.513  51.223  1.00 31.22           C  
ATOM   3437  O   SER B  33     -32.522 -26.054  50.554  1.00 31.78           O  
ATOM   3438  CB  SER B  33     -34.691 -26.680  53.064  1.00 31.73           C  
ATOM   3439  OG  SER B  33     -33.418 -27.178  53.461  1.00 32.81           O  
ATOM   3440  N   GLU B  34     -33.350 -24.255  51.645  1.00 30.53           N  
ATOM   3441  CA  GLU B  34     -32.141 -23.444  51.524  1.00 34.46           C  
ATOM   3442  C   GLU B  34     -30.948 -24.165  52.136  1.00 33.10           C  
ATOM   3443  O   GLU B  34     -29.850 -24.130  51.575  1.00 31.96           O  
ATOM   3444  CB  GLU B  34     -32.310 -22.094  52.228  1.00 36.57           C  
ATOM   3445  CG  GLU B  34     -33.120 -21.069  51.445  1.00 47.15           C  
ATOM   3446  CD  GLU B  34     -32.897 -19.635  51.937  1.00 54.73           C  
ATOM   3447  OE1 GLU B  34     -33.269 -19.308  53.093  1.00 59.02           O  
ATOM   3448  OE2 GLU B  34     -32.348 -18.821  51.164  1.00 55.11           O1-
ATOM   3449  N   GLU B  35     -31.168 -24.802  53.288  1.00 31.70           N  
ATOM   3450  CA  GLU B  35     -30.116 -25.529  53.992  1.00 32.62           C  
ATOM   3451  C   GLU B  35     -29.568 -26.661  53.113  1.00 29.21           C  
ATOM   3452  O   GLU B  35     -28.349 -26.793  52.960  1.00 29.16           O  
ATOM   3453  CB  GLU B  35     -30.588 -26.047  55.370  1.00 35.97           C  
ATOM   3454  CG  GLU B  35     -29.475 -26.731  56.172  1.00 42.55           C  
ATOM   3455  CD  GLU B  35     -29.883 -27.276  57.551  1.00 46.76           C  
ATOM   3456  OE1 GLU B  35     -31.018 -27.772  57.728  1.00 48.90           O  
ATOM   3457  OE2 GLU B  35     -29.040 -27.246  58.474  1.00 49.00           O1-
ATOM   3458  N   GLU B  36     -30.470 -27.433  52.514  1.00 26.41           N  
ATOM   3459  CA  GLU B  36     -30.096 -28.561  51.659  1.00 27.35           C  
ATOM   3460  C   GLU B  36     -29.420 -28.112  50.358  1.00 26.64           C  
ATOM   3461  O   GLU B  36     -28.548 -28.815  49.832  1.00 23.36           O  
ATOM   3462  CB  GLU B  36     -31.320 -29.421  51.336  1.00 29.12           C  
ATOM   3463  CG  GLU B  36     -31.986 -30.036  52.574  1.00 31.68           C  
ATOM   3464  CD  GLU B  36     -33.311 -30.704  52.240  1.00 33.83           C  
ATOM   3465  OE1 GLU B  36     -34.068 -30.158  51.400  1.00 37.14           O  
ATOM   3466  OE2 GLU B  36     -33.596 -31.784  52.798  1.00 35.08           O1-
ATOM   3467  N   TYR B  37     -29.824 -26.946  49.849  1.00 25.42           N  
ATOM   3468  CA  TYR B  37     -29.202 -26.391  48.643  1.00 25.75           C  
ATOM   3469  C   TYR B  37     -27.712 -26.071  48.926  1.00 26.16           C  
ATOM   3470  O   TYR B  37     -26.855 -26.337  48.092  1.00 27.48           O  
ATOM   3471  CB  TYR B  37     -29.955 -25.132  48.147  1.00 23.98           C  
ATOM   3472  CG  TYR B  37     -29.476 -24.638  46.793  1.00 24.60           C  
ATOM   3473  CD1 TYR B  37     -28.410 -23.739  46.691  1.00 25.36           C  
ATOM   3474  CD2 TYR B  37     -30.067 -25.090  45.620  1.00 23.87           C  
ATOM   3475  CE1 TYR B  37     -27.950 -23.305  45.449  1.00 24.87           C  
ATOM   3476  CE2 TYR B  37     -29.622 -24.662  44.375  1.00 24.76           C  
ATOM   3477  CZ  TYR B  37     -28.565 -23.770  44.298  1.00 25.15           C  
ATOM   3478  OH  TYR B  37     -28.115 -23.352  43.063  1.00 26.55           O  
ATOM   3479  N   TRP B  38     -27.435 -25.484  50.096  1.00 27.79           N  
ATOM   3480  CA  TRP B  38     -26.074 -25.136  50.524  1.00 28.67           C  
ATOM   3481  C   TRP B  38     -25.246 -26.399  50.705  1.00 27.81           C  
ATOM   3482  O   TRP B  38     -24.061 -26.450  50.326  1.00 27.28           O  
ATOM   3483  CB  TRP B  38     -26.116 -24.256  51.805  1.00 33.25           C  
ATOM   3484  CG  TRP B  38     -24.771 -23.742  52.306  1.00 39.74           C  
ATOM   3485  CD1 TRP B  38     -23.560 -23.665  51.586  1.00 42.31           C  
ATOM   3486  CD2 TRP B  38     -24.447 -23.153  53.646  1.00 43.23           C  
ATOM   3487  CE2 TRP B  38     -23.012 -22.780  53.597  1.00 43.90           C  
ATOM   3488  CE3 TRP B  38     -25.168 -22.922  54.837  1.00 43.59           C  
ATOM   3489  NE1 TRP B  38     -22.556 -23.117  52.355  1.00 43.19           N  
ATOM   3490  CZ2 TRP B  38     -22.344 -22.220  54.715  1.00 44.10           C  
ATOM   3491  CZ3 TRP B  38     -24.487 -22.330  55.943  1.00 42.40           C  
ATOM   3492  CH2 TRP B  38     -23.105 -22.000  55.883  1.00 40.93           C  
ATOM   3493  N   LYS B  39     -25.871 -27.448  51.244  1.00 26.43           N  
ATOM   3494  CA  LYS B  39     -25.174 -28.709  51.485  1.00 24.49           C  
ATOM   3495  C   LYS B  39     -24.743 -29.335  50.179  1.00 24.35           C  
ATOM   3496  O   LYS B  39     -23.633 -29.869  50.053  1.00 23.68           O  
ATOM   3497  CB  LYS B  39     -26.055 -29.661  52.301  1.00 22.80           C  
ATOM   3498  CG  LYS B  39     -26.066 -29.259  53.768  1.00 22.61           C  
ATOM   3499  CD  LYS B  39     -27.100 -30.002  54.606  1.00 23.20           C  
ATOM   3500  CE  LYS B  39     -27.095 -29.404  56.013  1.00 23.38           C  
ATOM   3501  NZ  LYS B  39     -27.831 -30.222  57.023  1.00 23.44           N1+
ATOM   3502  N   LEU B  40     -25.633 -29.257  49.203  1.00 22.87           N  
ATOM   3503  CA  LEU B  40     -25.401 -29.788  47.886  1.00 25.76           C  
ATOM   3504  C   LEU B  40     -24.250 -29.039  47.217  1.00 25.16           C  
ATOM   3505  O   LEU B  40     -23.395 -29.650  46.549  1.00 24.27           O  
ATOM   3506  CB  LEU B  40     -26.691 -29.651  47.077  1.00 27.71           C  
ATOM   3507  CG  LEU B  40     -26.998 -30.570  45.910  1.00 33.06           C  
ATOM   3508  CD1 LEU B  40     -26.635 -31.996  46.230  1.00 33.60           C  
ATOM   3509  CD2 LEU B  40     -28.482 -30.493  45.551  1.00 34.74           C  
ATOM   3510  N   GLN B  41     -24.208 -27.725  47.420  1.00 24.93           N  
ATOM   3511  CA  GLN B  41     -23.109 -26.902  46.864  1.00 25.15           C  
ATOM   3512  C   GLN B  41     -21.751 -27.305  47.467  1.00 23.00           C  
ATOM   3513  O   GLN B  41     -20.772 -27.450  46.737  1.00 21.76           O  
ATOM   3514  CB  GLN B  41     -23.372 -25.396  47.019  1.00 26.83           C  
ATOM   3515  CG  GLN B  41     -24.381 -24.791  46.029  1.00 30.67           C  
ATOM   3516  CD  GLN B  41     -24.077 -25.099  44.551  1.00 36.21           C  
ATOM   3517  NE2 GLN B  41     -25.050 -25.677  43.851  1.00 40.42           N  
ATOM   3518  OE1 GLN B  41     -22.987 -24.813  44.048  1.00 36.97           O  
ATOM   3519  N   ILE B  42     -21.711 -27.498  48.786  1.00 21.34           N  
ATOM   3520  CA  ILE B  42     -20.515 -28.001  49.487  1.00 19.35           C  
ATOM   3521  C   ILE B  42     -20.099 -29.374  48.938  1.00 19.49           C  
ATOM   3522  O   ILE B  42     -18.936 -29.603  48.585  1.00 19.21           O  
ATOM   3523  CB  ILE B  42     -20.763 -28.119  51.015  1.00 19.92           C  
ATOM   3524  CG1 ILE B  42     -20.999 -26.731  51.633  1.00 19.85           C  
ATOM   3525  CG2 ILE B  42     -19.588 -28.834  51.712  1.00 19.22           C  
ATOM   3526  CD1 ILE B  42     -21.428 -26.781  53.099  1.00 20.62           C  
ATOM   3527  N   PHE B  43     -21.070 -30.274  48.829  1.00 18.82           N  
ATOM   3528  CA  PHE B  43     -20.829 -31.599  48.302  1.00 19.43           C  
ATOM   3529  C   PHE B  43     -20.118 -31.535  46.947  1.00 19.41           C  
ATOM   3530  O   PHE B  43     -19.075 -32.156  46.762  1.00 19.93           O  
ATOM   3531  CB  PHE B  43     -22.148 -32.386  48.189  1.00 19.75           C  
ATOM   3532  CG  PHE B  43     -21.988 -33.764  47.603  1.00 20.16           C  
ATOM   3533  CD1 PHE B  43     -21.376 -34.783  48.332  1.00 21.23           C  
ATOM   3534  CD2 PHE B  43     -22.458 -34.041  46.333  1.00 20.82           C  
ATOM   3535  CE1 PHE B  43     -21.231 -36.054  47.784  1.00 20.96           C  
ATOM   3536  CE2 PHE B  43     -22.316 -35.298  45.779  1.00 21.87           C  
ATOM   3537  CZ  PHE B  43     -21.709 -36.309  46.518  1.00 21.84           C  
ATOM   3538  N   PHE B  44     -20.667 -30.759  46.022  1.00 18.49           N  
ATOM   3539  CA  PHE B  44     -20.068 -30.664  44.703  1.00 19.77           C  
ATOM   3540  C   PHE B  44     -18.702 -29.946  44.679  1.00 19.16           C  
ATOM   3541  O   PHE B  44     -17.791 -30.297  43.904  1.00 19.22           O  
ATOM   3542  CB  PHE B  44     -21.099 -30.148  43.697  1.00 19.29           C  
ATOM   3543  CG  PHE B  44     -22.017 -31.248  43.196  1.00 20.04           C  
ATOM   3544  CD1 PHE B  44     -21.527 -32.242  42.343  1.00 20.41           C  
ATOM   3545  CD2 PHE B  44     -23.343 -31.312  43.602  1.00 20.77           C  
ATOM   3546  CE1 PHE B  44     -22.336 -33.278  41.901  1.00 21.05           C  
ATOM   3547  CE2 PHE B  44     -24.166 -32.350  43.157  1.00 21.06           C  
ATOM   3548  CZ  PHE B  44     -23.659 -33.334  42.312  1.00 20.51           C  
ATOM   3549  N   THR B  45     -18.539 -28.974  45.559  1.00 20.02           N  
ATOM   3550  CA  THR B  45     -17.208 -28.409  45.789  1.00 21.41           C  
ATOM   3551  C   THR B  45     -16.225 -29.526  46.216  1.00 21.51           C  
ATOM   3552  O   THR B  45     -15.080 -29.556  45.768  1.00 20.17           O  
ATOM   3553  CB  THR B  45     -17.261 -27.307  46.875  1.00 22.56           C  
ATOM   3554  CG2 THR B  45     -15.860 -26.908  47.355  1.00 21.59           C  
ATOM   3555  OG1 THR B  45     -17.923 -26.157  46.353  1.00 25.30           O  
ATOM   3556  N   ASN B  46     -16.674 -30.433  47.084  1.00 21.76           N  
ATOM   3557  CA  ASN B  46     -15.781 -31.505  47.546  1.00 21.04           C  
ATOM   3558  C   ASN B  46     -15.483 -32.494  46.430  1.00 20.54           C  
ATOM   3559  O   ASN B  46     -14.362 -32.989  46.322  1.00 22.29           O  
ATOM   3560  CB  ASN B  46     -16.315 -32.202  48.817  1.00 19.38           C  
ATOM   3561  CG  ASN B  46     -16.280 -31.294  50.047  1.00 19.19           C  
ATOM   3562  ND2 ASN B  46     -17.152 -31.553  50.986  1.00 18.01           N  
ATOM   3563  OD1 ASN B  46     -15.451 -30.395  50.160  1.00 18.62           O  
ATOM   3564  N   VAL B  47     -16.484 -32.776  45.602  1.00 19.72           N  
ATOM   3565  CA  VAL B  47     -16.307 -33.630  44.435  1.00 19.75           C  
ATOM   3566  C   VAL B  47     -15.233 -33.082  43.485  1.00 19.96           C  
ATOM   3567  O   VAL B  47     -14.323 -33.827  43.048  1.00 19.73           O  
ATOM   3568  CB  VAL B  47     -17.660 -33.884  43.715  1.00 19.65           C  
ATOM   3569  CG1 VAL B  47     -17.467 -34.597  42.378  1.00 19.74           C  
ATOM   3570  CG2 VAL B  47     -18.569 -34.702  44.613  1.00 18.73           C  
ATOM   3571  N   ILE B  48     -15.314 -31.789  43.193  1.00 19.03           N  
ATOM   3572  CA  ILE B  48     -14.346 -31.135  42.287  1.00 19.80           C  
ATOM   3573  C   ILE B  48     -12.932 -31.133  42.897  1.00 19.37           C  
ATOM   3574  O   ILE B  48     -11.941 -31.365  42.207  1.00 20.83           O  
ATOM   3575  CB  ILE B  48     -14.831 -29.703  41.933  1.00 18.43           C  
ATOM   3576  CG1 ILE B  48     -16.109 -29.791  41.079  1.00 18.31           C  
ATOM   3577  CG2 ILE B  48     -13.761 -28.912  41.185  1.00 19.06           C  
ATOM   3578  CD1 ILE B  48     -16.844 -28.473  40.977  1.00 16.68           C  
ATOM   3579  N   GLN B  49     -12.845 -30.884  44.199  1.00 19.04           N  
ATOM   3580  CA  GLN B  49     -11.550 -30.936  44.888  1.00 20.25           C  
ATOM   3581  C   GLN B  49     -10.915 -32.338  44.773  1.00 20.16           C  
ATOM   3582  O   GLN B  49      -9.732 -32.471  44.486  1.00 20.65           O  
ATOM   3583  CB  GLN B  49     -11.682 -30.464  46.362  1.00 21.46           C  
ATOM   3584  CG  GLN B  49     -10.432 -30.653  47.229  1.00 22.47           C  
ATOM   3585  CD  GLN B  49      -9.305 -29.694  46.859  1.00 26.32           C  
ATOM   3586  NE2 GLN B  49      -8.061 -30.163  46.972  1.00 26.64           N  
ATOM   3587  OE1 GLN B  49      -9.545 -28.533  46.497  1.00 26.44           O  
ATOM   3588  N   ALA B  50     -11.732 -33.365  44.954  1.00 20.66           N  
ATOM   3589  CA  ALA B  50     -11.299 -34.761  44.826  1.00 21.52           C  
ATOM   3590  C   ALA B  50     -10.897 -35.099  43.381  1.00 21.62           C  
ATOM   3591  O   ALA B  50      -9.905 -35.782  43.151  1.00 21.39           O  
ATOM   3592  CB  ALA B  50     -12.404 -35.695  45.320  1.00 20.83           C  
ATOM   3593  N   LEU B  51     -11.647 -34.613  42.399  1.00 20.44           N  
ATOM   3594  CA  LEU B  51     -11.256 -34.838  41.020  1.00 20.24           C  
ATOM   3595  C   LEU B  51      -9.896 -34.195  40.737  1.00 20.37           C  
ATOM   3596  O   LEU B  51      -9.056 -34.803  40.095  1.00 21.90           O  
ATOM   3597  CB  LEU B  51     -12.304 -34.298  40.046  1.00 19.92           C  
ATOM   3598  CG  LEU B  51     -13.661 -34.993  40.023  1.00 21.08           C  
ATOM   3599  CD1 LEU B  51     -14.677 -34.127  39.286  1.00 20.98           C  
ATOM   3600  CD2 LEU B  51     -13.530 -36.366  39.381  1.00 19.99           C  
ATOM   3601  N   GLY B  52      -9.680 -32.980  41.244  1.00 22.13           N  
ATOM   3602  CA  GLY B  52      -8.422 -32.252  41.033  1.00 21.12           C  
ATOM   3603  C   GLY B  52      -7.260 -32.941  41.700  1.00 23.60           C  
ATOM   3604  O   GLY B  52      -6.165 -33.012  41.139  1.00 23.44           O  
ATOM   3605  N   GLU B  53      -7.491 -33.457  42.903  1.00 23.69           N  
ATOM   3606  CA  GLU B  53      -6.456 -34.222  43.594  1.00 26.49           C  
ATOM   3607  C   GLU B  53      -6.053 -35.486  42.825  1.00 25.32           C  
ATOM   3608  O   GLU B  53      -4.868 -35.763  42.660  1.00 25.97           O  
ATOM   3609  CB  GLU B  53      -6.924 -34.585  45.000  1.00 26.94           C  
ATOM   3610  CG  GLU B  53      -6.985 -33.364  45.894  1.00 29.76           C  
ATOM   3611  CD  GLU B  53      -7.625 -33.646  47.249  1.00 32.93           C  
ATOM   3612  OE1 GLU B  53      -8.035 -34.805  47.479  1.00 35.88           O  
ATOM   3613  OE2 GLU B  53      -7.723 -32.706  48.073  1.00 28.33           O1-
ATOM   3614  N   HIS B  54      -7.034 -36.239  42.342  1.00 25.29           N  
ATOM   3615  CA  HIS B  54      -6.752 -37.458  41.609  1.00 25.17           C  
ATOM   3616  C   HIS B  54      -5.934 -37.140  40.375  1.00 25.95           C  
ATOM   3617  O   HIS B  54      -5.004 -37.875  40.033  1.00 24.38           O  
ATOM   3618  CB  HIS B  54      -8.057 -38.113  41.217  1.00 26.58           C  
ATOM   3619  CG  HIS B  54      -7.896 -39.450  40.535  1.00 29.02           C  
ATOM   3620  CD2 HIS B  54      -7.545 -39.776  39.226  1.00 30.55           C  
ATOM   3621  ND1 HIS B  54      -8.101 -40.614  41.175  1.00 31.43           N  
ATOM   3622  CE1 HIS B  54      -7.899 -41.637  40.319  1.00 32.24           C  
ATOM   3623  NE2 HIS B  54      -7.561 -41.118  39.126  1.00 32.16           N  
ATOM   3624  N   LEU B  55      -6.272 -36.043  39.692  1.00 24.45           N  
ATOM   3625  CA  LEU B  55      -5.567 -35.662  38.454  1.00 26.03           C  
ATOM   3626  C   LEU B  55      -4.278 -34.898  38.721  1.00 25.11           C  
ATOM   3627  O   LEU B  55      -3.598 -34.516  37.776  1.00 26.85           O  
ATOM   3628  CB  LEU B  55      -6.479 -34.835  37.539  1.00 23.73           C  
ATOM   3629  CG  LEU B  55      -7.630 -35.639  36.940  1.00 23.55           C  
ATOM   3630  CD1 LEU B  55      -8.701 -34.695  36.404  1.00 26.03           C  
ATOM   3631  CD2 LEU B  55      -7.122 -36.584  35.849  1.00 24.08           C  
ATOM   3632  N   LYS B  56      -3.982 -34.669  40.002  1.00 24.96           N  
ATOM   3633  CA  LYS B  56      -2.804 -33.964  40.471  1.00 27.31           C  
ATOM   3634  C   LYS B  56      -2.742 -32.539  39.968  1.00 28.01           C  
ATOM   3635  O   LYS B  56      -1.674 -32.072  39.603  1.00 26.51           O  
ATOM   3636  CB  LYS B  56      -1.526 -34.693  40.044  1.00 31.07           C  
ATOM   3637  CG  LYS B  56      -1.280 -36.016  40.732  1.00 35.53           C  
ATOM   3638  CD  LYS B  56      -0.281 -36.803  39.893  1.00 40.92           C  
ATOM   3639  CE  LYS B  56       0.403 -37.876  40.720  1.00 48.61           C  
ATOM   3640  NZ  LYS B  56      -0.587 -38.892  41.183  1.00 50.24           N1+
ATOM   3641  N   LEU B  57      -3.880 -31.842  39.952  1.00 27.75           N  
ATOM   3642  CA  LEU B  57      -3.944 -30.469  39.435  1.00 26.75           C  
ATOM   3643  C   LEU B  57      -3.661 -29.492  40.548  1.00 26.51           C  
ATOM   3644  O   LEU B  57      -4.020 -29.745  41.688  1.00 24.09           O  
ATOM   3645  CB  LEU B  57      -5.320 -30.185  38.821  1.00 26.26           C  
ATOM   3646  CG  LEU B  57      -5.654 -31.137  37.656  1.00 26.59           C  
ATOM   3647  CD1 LEU B  57      -7.127 -31.064  37.301  1.00 25.84           C  
ATOM   3648  CD2 LEU B  57      -4.791 -30.894  36.425  1.00 26.16           C  
ATOM   3649  N   ARG B  58      -3.021 -28.372  40.238  1.00 25.39           N  
ATOM   3650  CA  ARG B  58      -2.724 -27.418  41.311  1.00 26.52           C  
ATOM   3651  C   ARG B  58      -4.008 -26.688  41.758  1.00 25.94           C  
ATOM   3652  O   ARG B  58      -5.016 -26.672  41.039  1.00 26.50           O  
ATOM   3653  CB  ARG B  58      -1.575 -26.467  40.922  1.00 30.02           C  
ATOM   3654  CG  ARG B  58      -1.935 -25.466  39.838  1.00 39.97           C  
ATOM   3655  CD  ARG B  58      -0.746 -25.134  38.925  1.00 43.74           C  
ATOM   3656  NE  ARG B  58      -1.205 -24.474  37.697  1.00 46.23           N  
ATOM   3657  CZ  ARG B  58      -1.391 -23.158  37.574  1.00 46.93           C  
ATOM   3658  NH1 ARG B  58      -1.136 -22.349  38.597  1.00 46.48           N1+
ATOM   3659  NH2 ARG B  58      -1.817 -22.645  36.421  1.00 45.39           N  
ATOM   3660  N   GLN B  59      -3.961 -26.103  42.949  1.00 23.80           N  
ATOM   3661  CA  GLN B  59      -5.124 -25.535  43.605  1.00 25.29           C  
ATOM   3662  C   GLN B  59      -5.832 -24.465  42.740  1.00 26.31           C  
ATOM   3663  O   GLN B  59      -7.072 -24.402  42.709  1.00 26.59           O  
ATOM   3664  CB  GLN B  59      -4.736 -24.983  44.987  1.00 24.35           C  
ATOM   3665  CG  GLN B  59      -5.915 -24.663  45.911  1.00 24.76           C  
ATOM   3666  CD  GLN B  59      -6.738 -25.904  46.232  1.00 26.07           C  
ATOM   3667  NE2 GLN B  59      -8.022 -25.879  45.902  1.00 26.99           N  
ATOM   3668  OE1 GLN B  59      -6.215 -26.881  46.734  1.00 29.27           O  
ATOM   3669  N   GLN B  60      -5.058 -23.649  42.028  1.00 25.82           N  
ATOM   3670  CA  GLN B  60      -5.654 -22.637  41.142  1.00 26.22           C  
ATOM   3671  C   GLN B  60      -6.586 -23.238  40.066  1.00 25.03           C  
ATOM   3672  O   GLN B  60      -7.624 -22.644  39.747  1.00 23.93           O  
ATOM   3673  CB  GLN B  60      -4.591 -21.753  40.486  1.00 29.71           C  
ATOM   3674  CG  GLN B  60      -5.178 -20.616  39.637  1.00 33.45           C  
ATOM   3675  CD  GLN B  60      -4.124 -19.626  39.170  1.00 38.51           C  
ATOM   3676  NE2 GLN B  60      -3.341 -19.111  40.096  1.00 34.67           N  
ATOM   3677  OE1 GLN B  60      -3.999 -19.356  37.973  1.00 46.39           O  
ATOM   3678  N   VAL B  61      -6.209 -24.388  39.504  1.00 22.27           N  
ATOM   3679  CA  VAL B  61      -7.070 -25.101  38.562  1.00 21.08           C  
ATOM   3680  C   VAL B  61      -8.356 -25.562  39.251  1.00 20.55           C  
ATOM   3681  O   VAL B  61      -9.451 -25.378  38.711  1.00 18.56           O  
ATOM   3682  CB  VAL B  61      -6.368 -26.311  37.930  1.00 21.51           C  
ATOM   3683  CG1 VAL B  61      -7.259 -26.966  36.881  1.00 21.99           C  
ATOM   3684  CG2 VAL B  61      -5.049 -25.887  37.298  1.00 22.73           C  
ATOM   3685  N   ILE B  62      -8.233 -26.145  40.447  1.00 19.20           N  
ATOM   3686  CA  ILE B  62      -9.409 -26.655  41.152  1.00 18.60           C  
ATOM   3687  C   ILE B  62     -10.348 -25.475  41.462  1.00 18.38           C  
ATOM   3688  O   ILE B  62     -11.586 -25.555  41.300  1.00 18.96           O  
ATOM   3689  CB  ILE B  62      -8.966 -27.365  42.445  1.00 20.13           C  
ATOM   3690  CG1 ILE B  62      -8.190 -28.664  42.109  1.00 19.42           C  
ATOM   3691  CG2 ILE B  62     -10.167 -27.645  43.364  1.00 19.27           C  
ATOM   3692  CD1 ILE B  62      -7.469 -29.268  43.300  1.00 19.68           C  
ATOM   3693  N   ALA B  63      -9.740 -24.383  41.918  1.00 17.76           N  
ATOM   3694  CA  ALA B  63     -10.455 -23.159  42.261  1.00 17.60           C  
ATOM   3695  C   ALA B  63     -11.191 -22.606  41.051  1.00 17.34           C  
ATOM   3696  O   ALA B  63     -12.388 -22.303  41.148  1.00 18.12           O  
ATOM   3697  CB  ALA B  63      -9.520 -22.108  42.867  1.00 16.52           C  
ATOM   3698  N   THR B  64     -10.505 -22.476  39.912  1.00 16.66           N  
ATOM   3699  CA  THR B  64     -11.200 -22.062  38.677  1.00 16.11           C  
ATOM   3700  C   THR B  64     -12.368 -22.962  38.275  1.00 15.95           C  
ATOM   3701  O   THR B  64     -13.452 -22.462  37.943  1.00 16.39           O  
ATOM   3702  CB  THR B  64     -10.228 -21.891  37.506  1.00 16.84           C  
ATOM   3703  CG2 THR B  64     -10.973 -21.580  36.220  1.00 17.63           C  
ATOM   3704  OG1 THR B  64      -9.358 -20.811  37.821  1.00 17.44           O  
ATOM   3705  N   ALA B  65     -12.151 -24.273  38.274  1.00 15.47           N  
ATOM   3706  CA  ALA B  65     -13.236 -25.244  38.017  1.00 16.19           C  
ATOM   3707  C   ALA B  65     -14.450 -25.021  38.929  1.00 16.91           C  
ATOM   3708  O   ALA B  65     -15.609 -25.119  38.492  1.00 16.88           O  
ATOM   3709  CB  ALA B  65     -12.707 -26.673  38.210  1.00 15.63           C  
ATOM   3710  N   THR B  66     -14.174 -24.740  40.209  1.00 17.93           N  
ATOM   3711  CA  THR B  66     -15.220 -24.592  41.212  1.00 17.85           C  
ATOM   3712  C   THR B  66     -16.047 -23.338  40.925  1.00 19.03           C  
ATOM   3713  O   THR B  66     -17.292 -23.333  41.048  1.00 18.87           O  
ATOM   3714  CB  THR B  66     -14.626 -24.570  42.638  1.00 17.67           C  
ATOM   3715  CG2 THR B  66     -15.746 -24.436  43.725  1.00 18.24           C  
ATOM   3716  OG1 THR B  66     -13.916 -25.793  42.830  1.00 17.98           O  
ATOM   3717  N   VAL B  67     -15.348 -22.276  40.545  1.00 18.09           N  
ATOM   3718  CA  VAL B  67     -16.013 -21.051  40.205  1.00 17.63           C  
ATOM   3719  C   VAL B  67     -16.906 -21.256  38.961  1.00 17.05           C  
ATOM   3720  O   VAL B  67     -18.014 -20.777  38.945  1.00 19.36           O  
ATOM   3721  CB  VAL B  67     -15.031 -19.888  40.060  1.00 16.13           C  
ATOM   3722  CG1 VAL B  67     -15.742 -18.647  39.517  1.00 16.93           C  
ATOM   3723  CG2 VAL B  67     -14.421 -19.540  41.425  1.00 16.75           C  
ATOM   3724  N   TYR B  68     -16.439 -21.984  37.957  1.00 16.03           N  
ATOM   3725  CA  TYR B  68     -17.283 -22.257  36.771  1.00 16.25           C  
ATOM   3726  C   TYR B  68     -18.568 -22.982  37.192  1.00 16.58           C  
ATOM   3727  O   TYR B  68     -19.677 -22.587  36.772  1.00 16.47           O  
ATOM   3728  CB  TYR B  68     -16.576 -23.117  35.747  1.00 15.84           C  
ATOM   3729  CG  TYR B  68     -15.381 -22.512  35.038  1.00 16.31           C  
ATOM   3730  CD1 TYR B  68     -15.148 -21.136  35.029  1.00 15.50           C  
ATOM   3731  CD2 TYR B  68     -14.493 -23.338  34.324  1.00 16.98           C  
ATOM   3732  CE1 TYR B  68     -14.060 -20.603  34.363  1.00 15.63           C  
ATOM   3733  CE2 TYR B  68     -13.385 -22.812  33.650  1.00 16.51           C  
ATOM   3734  CZ  TYR B  68     -13.181 -21.456  33.654  1.00 16.66           C  
ATOM   3735  OH  TYR B  68     -12.067 -20.925  32.989  1.00 17.06           O  
ATOM   3736  N   PHE B  69     -18.416 -24.014  38.024  1.00 16.21           N  
ATOM   3737  CA  PHE B  69     -19.558 -24.784  38.558  1.00 17.11           C  
ATOM   3738  C   PHE B  69     -20.526 -23.855  39.284  1.00 17.80           C  
ATOM   3739  O   PHE B  69     -21.721 -23.873  39.004  1.00 18.01           O  
ATOM   3740  CB  PHE B  69     -19.082 -25.877  39.536  1.00 17.66           C  
ATOM   3741  CG  PHE B  69     -20.171 -26.860  39.959  1.00 18.57           C  
ATOM   3742  CD1 PHE B  69     -20.971 -26.606  41.080  1.00 18.72           C  
ATOM   3743  CD2 PHE B  69     -20.343 -28.067  39.279  1.00 18.87           C  
ATOM   3744  CE1 PHE B  69     -21.951 -27.513  41.491  1.00 18.22           C  
ATOM   3745  CE2 PHE B  69     -21.298 -28.993  39.695  1.00 18.98           C  
ATOM   3746  CZ  PHE B  69     -22.109 -28.714  40.792  1.00 19.26           C  
ATOM   3747  N   LYS B  70     -20.022 -23.033  40.200  1.00 18.34           N  
ATOM   3748  CA  LYS B  70     -20.914 -22.126  40.954  1.00 19.17           C  
ATOM   3749  C   LYS B  70     -21.612 -21.091  40.073  1.00 19.65           C  
ATOM   3750  O   LYS B  70     -22.785 -20.767  40.306  1.00 19.88           O  
ATOM   3751  CB  LYS B  70     -20.170 -21.403  42.060  1.00 19.85           C  
ATOM   3752  CG  LYS B  70     -19.709 -22.301  43.195  1.00 20.78           C  
ATOM   3753  CD  LYS B  70     -19.051 -21.418  44.243  1.00 22.34           C  
ATOM   3754  CE  LYS B  70     -18.496 -22.205  45.405  1.00 21.88           C  
ATOM   3755  NZ  LYS B  70     -19.504 -23.054  46.089  1.00 24.14           N1+
ATOM   3756  N   ARG B  71     -20.882 -20.548  39.096  1.00 19.12           N  
ATOM   3757  CA  ARG B  71     -21.435 -19.570  38.159  1.00 19.88           C  
ATOM   3758  C   ARG B  71     -22.535 -20.217  37.352  1.00 20.21           C  
ATOM   3759  O   ARG B  71     -23.574 -19.588  37.071  1.00 20.90           O  
ATOM   3760  CB  ARG B  71     -20.360 -19.029  37.199  1.00 19.10           C  
ATOM   3761  CG  ARG B  71     -19.401 -18.080  37.881  1.00 20.07           C  
ATOM   3762  CD  ARG B  71     -18.342 -17.569  36.902  1.00 19.03           C  
ATOM   3763  NE  ARG B  71     -17.500 -16.583  37.558  1.00 17.90           N  
ATOM   3764  CZ  ARG B  71     -16.508 -15.913  36.966  1.00 19.66           C  
ATOM   3765  NH1 ARG B  71     -16.209 -16.124  35.684  1.00 18.28           N1+
ATOM   3766  NH2 ARG B  71     -15.799 -15.030  37.668  1.00 19.79           N  
ATOM   3767  N   PHE B  72     -22.296 -21.446  36.926  1.00 21.42           N  
ATOM   3768  CA  PHE B  72     -23.275 -22.109  36.058  1.00 21.78           C  
ATOM   3769  C   PHE B  72     -24.585 -22.246  36.810  1.00 21.80           C  
ATOM   3770  O   PHE B  72     -25.635 -21.802  36.319  1.00 22.45           O  
ATOM   3771  CB  PHE B  72     -22.790 -23.468  35.509  1.00 21.99           C  
ATOM   3772  CG  PHE B  72     -23.775 -24.109  34.570  1.00 22.49           C  
ATOM   3773  CD1 PHE B  72     -24.808 -24.923  35.063  1.00 22.96           C  
ATOM   3774  CD2 PHE B  72     -23.701 -23.867  33.198  1.00 23.01           C  
ATOM   3775  CE1 PHE B  72     -25.746 -25.487  34.199  1.00 23.84           C  
ATOM   3776  CE2 PHE B  72     -24.634 -24.433  32.335  1.00 23.99           C  
ATOM   3777  CZ  PHE B  72     -25.652 -25.246  32.835  1.00 23.15           C  
ATOM   3778  N   TYR B  73     -24.541 -22.823  38.008  1.00 20.28           N  
ATOM   3779  CA  TYR B  73     -25.805 -23.040  38.726  1.00 20.49           C  
ATOM   3780  C   TYR B  73     -26.324 -21.805  39.440  1.00 22.14           C  
ATOM   3781  O   TYR B  73     -27.419 -21.829  40.002  1.00 21.41           O  
ATOM   3782  CB  TYR B  73     -25.721 -24.248  39.661  1.00 19.01           C  
ATOM   3783  CG  TYR B  73     -25.513 -25.508  38.861  1.00 18.68           C  
ATOM   3784  CD1 TYR B  73     -26.552 -26.049  38.087  1.00 17.99           C  
ATOM   3785  CD2 TYR B  73     -24.268 -26.138  38.843  1.00 17.86           C  
ATOM   3786  CE1 TYR B  73     -26.365 -27.193  37.342  1.00 18.13           C  
ATOM   3787  CE2 TYR B  73     -24.064 -27.286  38.090  1.00 17.92           C  
ATOM   3788  CZ  TYR B  73     -25.121 -27.814  37.352  1.00 17.33           C  
ATOM   3789  OH  TYR B  73     -24.915 -28.946  36.596  1.00 18.22           O  
ATOM   3790  N   ALA B  74     -25.545 -20.724  39.412  1.00 22.87           N  
ATOM   3791  CA  ALA B  74     -26.054 -19.454  39.872  1.00 23.36           C  
ATOM   3792  C   ALA B  74     -27.074 -18.917  38.847  1.00 25.30           C  
ATOM   3793  O   ALA B  74     -28.011 -18.225  39.220  1.00 25.30           O  
ATOM   3794  CB  ALA B  74     -24.922 -18.454  40.094  1.00 22.62           C  
ATOM   3795  N   ARG B  75     -26.888 -19.241  37.564  1.00 26.84           N  
ATOM   3796  CA  ARG B  75     -27.790 -18.755  36.525  1.00 28.11           C  
ATOM   3797  C   ARG B  75     -28.829 -19.779  36.180  1.00 27.33           C  
ATOM   3798  O   ARG B  75     -29.952 -19.412  35.903  1.00 28.02           O  
ATOM   3799  CB  ARG B  75     -27.046 -18.376  35.244  1.00 31.38           C  
ATOM   3800  CG  ARG B  75     -26.184 -17.132  35.329  1.00 35.93           C  
ATOM   3801  CD  ARG B  75     -25.949 -16.535  33.937  1.00 40.01           C  
ATOM   3802  NE  ARG B  75     -25.222 -15.270  34.060  1.00 47.31           N  
ATOM   3803  CZ  ARG B  75     -24.488 -14.691  33.103  1.00 48.61           C  
ATOM   3804  NH1 ARG B  75     -23.858 -13.542  33.366  1.00 46.83           N1+
ATOM   3805  NH2 ARG B  75     -24.363 -15.260  31.901  1.00 46.94           N  
ATOM   3806  N   TYR B  76     -28.454 -21.059  36.190  1.00 25.14           N  
ATOM   3807  CA  TYR B  76     -29.294 -22.136  35.670  1.00 24.68           C  
ATOM   3808  C   TYR B  76     -29.690 -23.113  36.759  1.00 25.32           C  
ATOM   3809  O   TYR B  76     -29.007 -23.244  37.781  1.00 24.29           O  
ATOM   3810  CB  TYR B  76     -28.577 -22.859  34.518  1.00 26.41           C  
ATOM   3811  CG  TYR B  76     -28.054 -21.861  33.507  1.00 29.36           C  
ATOM   3812  CD1 TYR B  76     -28.939 -21.157  32.671  1.00 30.03           C  
ATOM   3813  CD2 TYR B  76     -26.690 -21.546  33.445  1.00 31.20           C  
ATOM   3814  CE1 TYR B  76     -28.476 -20.205  31.771  1.00 32.09           C  
ATOM   3815  CE2 TYR B  76     -26.219 -20.588  32.550  1.00 33.02           C  
ATOM   3816  CZ  TYR B  76     -27.119 -19.930  31.727  1.00 32.83           C  
ATOM   3817  OH  TYR B  76     -26.654 -19.021  30.844  1.00 36.33           O  
ATOM   3818  N   SER B  77     -30.798 -23.796  36.524  1.00 24.52           N  
ATOM   3819  CA  SER B  77     -31.307 -24.819  37.429  1.00 25.79           C  
ATOM   3820  C   SER B  77     -30.386 -26.022  37.560  1.00 24.99           C  
ATOM   3821  O   SER B  77     -29.760 -26.480  36.587  1.00 24.10           O  
ATOM   3822  CB  SER B  77     -32.680 -25.322  36.937  1.00 26.08           C  
ATOM   3823  OG  SER B  77     -33.161 -26.355  37.797  1.00 27.14           O  
ATOM   3824  N   LEU B  78     -30.353 -26.573  38.768  1.00 24.59           N  
ATOM   3825  CA  LEU B  78     -29.754 -27.898  38.981  1.00 26.06           C  
ATOM   3826  C   LEU B  78     -30.210 -28.963  37.988  1.00 24.84           C  
ATOM   3827  O   LEU B  78     -29.497 -29.950  37.750  1.00 24.69           O  
ATOM   3828  CB  LEU B  78     -30.023 -28.388  40.408  1.00 25.17           C  
ATOM   3829  CG  LEU B  78     -29.236 -27.705  41.534  1.00 26.31           C  
ATOM   3830  CD1 LEU B  78     -29.746 -28.243  42.864  1.00 26.18           C  
ATOM   3831  CD2 LEU B  78     -27.747 -27.956  41.399  1.00 26.30           C  
ATOM   3832  N   LYS B  79     -31.395 -28.798  37.410  1.00 25.93           N  
ATOM   3833  CA  LYS B  79     -31.912 -29.834  36.514  1.00 24.69           C  
ATOM   3834  C   LYS B  79     -31.520 -29.540  35.071  1.00 23.77           C  
ATOM   3835  O   LYS B  79     -31.712 -30.394  34.203  1.00 21.94           O  
ATOM   3836  CB  LYS B  79     -33.438 -29.974  36.624  1.00 28.18           C  
ATOM   3837  CG  LYS B  79     -34.202 -28.883  35.890  1.00 28.72           C  
ATOM   3838  CD  LYS B  79     -35.706 -28.996  36.066  1.00 32.13           C  
ATOM   3839  CE  LYS B  79     -36.385 -27.989  35.153  1.00 32.03           C  
ATOM   3840  NZ  LYS B  79     -36.035 -26.617  35.590  1.00 33.57           N1+
ATOM   3841  N   SER B  80     -30.945 -28.358  34.809  1.00 22.13           N  
ATOM   3842  CA  SER B  80     -30.611 -28.005  33.412  1.00 22.44           C  
ATOM   3843  C   SER B  80     -29.600 -28.962  32.782  1.00 22.42           C  
ATOM   3844  O   SER B  80     -29.862 -29.542  31.706  1.00 21.28           O  
ATOM   3845  CB  SER B  80     -30.170 -26.553  33.271  1.00 22.15           C  
ATOM   3846  OG  SER B  80     -28.993 -26.304  34.014  1.00 23.25           O  
ATOM   3847  N   ILE B  81     -28.458 -29.144  33.454  1.00 22.07           N  
ATOM   3848  CA  ILE B  81     -27.479 -30.169  33.093  1.00 21.34           C  
ATOM   3849  C   ILE B  81     -27.122 -30.912  34.377  1.00 22.08           C  
ATOM   3850  O   ILE B  81     -26.927 -30.296  35.434  1.00 21.44           O  
ATOM   3851  CB  ILE B  81     -26.174 -29.568  32.488  1.00 22.28           C  
ATOM   3852  CG1 ILE B  81     -26.415 -28.992  31.112  1.00 22.53           C  
ATOM   3853  CG2 ILE B  81     -25.073 -30.624  32.377  1.00 21.72           C  
ATOM   3854  CD1 ILE B  81     -25.214 -28.246  30.546  1.00 23.00           C  
ATOM   3855  N   ASP B  82     -27.062 -32.231  34.296  1.00 20.87           N  
ATOM   3856  CA  ASP B  82     -26.705 -33.038  35.447  1.00 21.28           C  
ATOM   3857  C   ASP B  82     -25.351 -32.552  36.053  1.00 21.01           C  
ATOM   3858  O   ASP B  82     -24.349 -32.509  35.350  1.00 19.92           O  
ATOM   3859  CB  ASP B  82     -26.609 -34.476  34.970  1.00 23.01           C  
ATOM   3860  CG  ASP B  82     -26.242 -35.443  36.061  1.00 22.47           C  
ATOM   3861  OD1 ASP B  82     -26.206 -35.064  37.245  1.00 21.66           O  
ATOM   3862  OD2 ASP B  82     -25.991 -36.604  35.704  1.00 23.08           O1-
ATOM   3863  N   PRO B  83     -25.335 -32.167  37.354  1.00 21.04           N  
ATOM   3864  CA  PRO B  83     -24.100 -31.699  37.994  1.00 20.21           C  
ATOM   3865  C   PRO B  83     -23.030 -32.783  38.105  1.00 20.99           C  
ATOM   3866  O   PRO B  83     -21.838 -32.467  38.255  1.00 21.13           O  
ATOM   3867  CB  PRO B  83     -24.559 -31.222  39.377  1.00 20.92           C  
ATOM   3868  CG  PRO B  83     -25.858 -31.943  39.608  1.00 23.25           C  
ATOM   3869  CD  PRO B  83     -26.500 -32.026  38.249  1.00 22.78           C  
ATOM   3870  N   VAL B  84     -23.445 -34.046  38.015  1.00 19.74           N  
ATOM   3871  CA  VAL B  84     -22.501 -35.167  38.018  1.00 19.85           C  
ATOM   3872  C   VAL B  84     -21.636 -35.115  36.748  1.00 20.28           C  
ATOM   3873  O   VAL B  84     -20.459 -35.483  36.785  1.00 20.95           O  
ATOM   3874  CB  VAL B  84     -23.237 -36.530  38.164  1.00 21.17           C  
ATOM   3875  CG1 VAL B  84     -22.284 -37.704  37.978  1.00 21.10           C  
ATOM   3876  CG2 VAL B  84     -23.897 -36.621  39.553  1.00 21.33           C  
ATOM   3877  N   LEU B  85     -22.210 -34.681  35.620  1.00 19.59           N  
ATOM   3878  CA  LEU B  85     -21.406 -34.427  34.422  1.00 18.72           C  
ATOM   3879  C   LEU B  85     -20.721 -33.070  34.488  1.00 19.38           C  
ATOM   3880  O   LEU B  85     -19.591 -32.919  34.032  1.00 19.58           O  
ATOM   3881  CB  LEU B  85     -22.262 -34.502  33.153  1.00 18.00           C  
ATOM   3882  CG  LEU B  85     -21.595 -34.329  31.788  1.00 18.02           C  
ATOM   3883  CD1 LEU B  85     -20.597 -35.460  31.521  1.00 17.94           C  
ATOM   3884  CD2 LEU B  85     -22.688 -34.296  30.721  1.00 18.74           C  
ATOM   3885  N   MET B  86     -21.423 -32.068  34.996  1.00 19.12           N  
ATOM   3886  CA  MET B  86     -20.864 -30.712  35.014  1.00 20.11           C  
ATOM   3887  C   MET B  86     -19.552 -30.594  35.813  1.00 20.08           C  
ATOM   3888  O   MET B  86     -18.644 -29.845  35.420  1.00 20.52           O  
ATOM   3889  CB  MET B  86     -21.895 -29.684  35.488  1.00 18.03           C  
ATOM   3890  CG  MET B  86     -21.384 -28.253  35.410  1.00 20.10           C  
ATOM   3891  SD  MET B  86     -20.988 -27.700  33.745  1.00 22.05           S  
ATOM   3892  CE  MET B  86     -22.628 -27.469  33.024  1.00 21.14           C  
ATOM   3893  N   ALA B  87     -19.453 -31.332  36.921  1.00 19.35           N  
ATOM   3894  CA  ALA B  87     -18.288 -31.201  37.787  1.00 19.61           C  
ATOM   3895  C   ALA B  87     -16.989 -31.607  37.049  1.00 18.96           C  
ATOM   3896  O   ALA B  87     -16.016 -30.811  36.997  1.00 18.54           O  
ATOM   3897  CB  ALA B  87     -18.494 -31.987  39.099  1.00 19.13           C  
ATOM   3898  N   PRO B  88     -16.963 -32.810  36.446  1.00 19.00           N  
ATOM   3899  CA  PRO B  88     -15.745 -33.140  35.684  1.00 19.87           C  
ATOM   3900  C   PRO B  88     -15.566 -32.274  34.430  1.00 21.07           C  
ATOM   3901  O   PRO B  88     -14.427 -32.009  34.020  1.00 21.39           O  
ATOM   3902  CB  PRO B  88     -15.954 -34.607  35.282  1.00 19.26           C  
ATOM   3903  CG  PRO B  88     -17.436 -34.851  35.407  1.00 18.67           C  
ATOM   3904  CD  PRO B  88     -17.864 -33.980  36.561  1.00 19.26           C  
ATOM   3905  N   THR B  89     -16.668 -31.809  33.836  1.00 20.11           N  
ATOM   3906  CA  THR B  89     -16.543 -30.936  32.678  1.00 19.26           C  
ATOM   3907  C   THR B  89     -15.831 -29.623  33.078  1.00 19.72           C  
ATOM   3908  O   THR B  89     -14.981 -29.136  32.348  1.00 19.82           O  
ATOM   3909  CB  THR B  89     -17.906 -30.639  32.017  1.00 19.67           C  
ATOM   3910  CG2 THR B  89     -17.699 -29.798  30.771  1.00 18.68           C  
ATOM   3911  OG1 THR B  89     -18.545 -31.877  31.642  1.00 22.22           O  
ATOM   3912  N   CYS B  90     -16.192 -29.076  34.239  1.00 18.61           N  
ATOM   3913  CA  CYS B  90     -15.573 -27.852  34.749  1.00 18.79           C  
ATOM   3914  C   CYS B  90     -14.060 -28.009  34.986  1.00 18.80           C  
ATOM   3915  O   CYS B  90     -13.271 -27.094  34.696  1.00 18.96           O  
ATOM   3916  CB  CYS B  90     -16.278 -27.415  36.050  1.00 19.03           C  
ATOM   3917  SG  CYS B  90     -17.919 -26.648  35.771  1.00 20.23           S  
ATOM   3918  N   VAL B  91     -13.662 -29.150  35.545  1.00 17.72           N  
ATOM   3919  CA  VAL B  91     -12.244 -29.497  35.710  1.00 17.76           C  
ATOM   3920  C   VAL B  91     -11.512 -29.558  34.356  1.00 18.53           C  
ATOM   3921  O   VAL B  91     -10.421 -28.963  34.183  1.00 18.77           O  
ATOM   3922  CB  VAL B  91     -12.106 -30.818  36.497  1.00 17.59           C  
ATOM   3923  CG1 VAL B  91     -10.644 -31.214  36.649  1.00 17.38           C  
ATOM   3924  CG2 VAL B  91     -12.722 -30.653  37.881  1.00 16.68           C  
ATOM   3925  N   PHE B  92     -12.126 -30.243  33.394  1.00 18.16           N  
ATOM   3926  CA  PHE B  92     -11.591 -30.371  32.031  1.00 18.79           C  
ATOM   3927  C   PHE B  92     -11.323 -28.997  31.384  1.00 19.49           C  
ATOM   3928  O   PHE B  92     -10.220 -28.714  30.918  1.00 20.22           O  
ATOM   3929  CB  PHE B  92     -12.562 -31.216  31.180  1.00 18.70           C  
ATOM   3930  CG  PHE B  92     -12.071 -31.515  29.768  1.00 19.05           C  
ATOM   3931  CD1 PHE B  92     -10.896 -32.243  29.555  1.00 19.86           C  
ATOM   3932  CD2 PHE B  92     -12.822 -31.129  28.671  1.00 19.75           C  
ATOM   3933  CE1 PHE B  92     -10.452 -32.537  28.268  1.00 21.13           C  
ATOM   3934  CE2 PHE B  92     -12.401 -31.431  27.370  1.00 20.72           C  
ATOM   3935  CZ  PHE B  92     -11.205 -32.128  27.169  1.00 19.61           C  
ATOM   3936  N   LEU B  93     -12.328 -28.132  31.383  1.00 19.18           N  
ATOM   3937  CA  LEU B  93     -12.159 -26.792  30.860  1.00 19.84           C  
ATOM   3938  C   LEU B  93     -11.115 -25.964  31.643  1.00 19.24           C  
ATOM   3939  O   LEU B  93     -10.229 -25.335  31.048  1.00 19.50           O  
ATOM   3940  CB  LEU B  93     -13.525 -26.069  30.823  1.00 19.52           C  
ATOM   3941  CG  LEU B  93     -13.558 -24.685  30.163  1.00 20.80           C  
ATOM   3942  CD1 LEU B  93     -12.922 -24.735  28.771  1.00 20.60           C  
ATOM   3943  CD2 LEU B  93     -14.987 -24.100  30.102  1.00 19.87           C  
ATOM   3944  N   ALA B  94     -11.220 -25.963  32.970  1.00 19.33           N  
ATOM   3945  CA  ALA B  94     -10.264 -25.207  33.814  1.00 19.63           C  
ATOM   3946  C   ALA B  94      -8.807 -25.598  33.575  1.00 18.98           C  
ATOM   3947  O   ALA B  94      -7.914 -24.740  33.602  1.00 17.26           O  
ATOM   3948  CB  ALA B  94     -10.605 -25.343  35.287  1.00 19.02           C  
ATOM   3949  N   SER B  95      -8.574 -26.890  33.362  1.00 19.82           N  
ATOM   3950  CA  SER B  95      -7.234 -27.374  33.059  1.00 20.75           C  
ATOM   3951  C   SER B  95      -6.661 -26.739  31.797  1.00 19.13           C  
ATOM   3952  O   SER B  95      -5.483 -26.376  31.789  1.00 18.80           O  
ATOM   3953  CB  SER B  95      -7.186 -28.900  32.918  1.00 21.77           C  
ATOM   3954  OG  SER B  95      -7.573 -29.466  34.126  1.00 29.02           O  
ATOM   3955  N   LYS B  96      -7.488 -26.605  30.760  1.00 19.44           N  
ATOM   3956  CA  LYS B  96      -7.081 -25.887  29.539  1.00 20.16           C  
ATOM   3957  C   LYS B  96      -6.798 -24.400  29.813  1.00 20.43           C  
ATOM   3958  O   LYS B  96      -5.740 -23.875  29.452  1.00 19.78           O  
ATOM   3959  CB  LYS B  96      -8.127 -26.029  28.421  1.00 19.87           C  
ATOM   3960  CG  LYS B  96      -8.475 -27.449  28.030  1.00 20.59           C  
ATOM   3961  CD  LYS B  96      -9.612 -27.468  27.006  1.00 20.72           C  
ATOM   3962  CE  LYS B  96      -9.938 -28.895  26.569  1.00 21.09           C  
ATOM   3963  NZ  LYS B  96     -10.913 -28.915  25.435  1.00 20.20           N1+
ATOM   3964  N   VAL B  97      -7.744 -23.740  30.480  1.00 21.48           N  
ATOM   3965  CA  VAL B  97      -7.670 -22.286  30.750  1.00 20.62           C  
ATOM   3966  C   VAL B  97      -6.436 -21.894  31.565  1.00 20.13           C  
ATOM   3967  O   VAL B  97      -5.726 -20.950  31.214  1.00 18.43           O  
ATOM   3968  CB  VAL B  97      -8.931 -21.775  31.491  1.00 20.61           C  
ATOM   3969  CG1 VAL B  97      -8.721 -20.328  31.958  1.00 20.62           C  
ATOM   3970  CG2 VAL B  97     -10.158 -21.909  30.594  1.00 20.22           C  
ATOM   3971  N   GLU B  98      -6.195 -22.667  32.625  1.00 20.60           N  
ATOM   3972  CA  GLU B  98      -5.046 -22.527  33.504  1.00 22.38           C  
ATOM   3973  C   GLU B  98      -3.735 -23.133  32.951  1.00 23.16           C  
ATOM   3974  O   GLU B  98      -2.741 -23.198  33.678  1.00 22.66           O  
ATOM   3975  CB  GLU B  98      -5.383 -23.116  34.896  1.00 22.00           C  
ATOM   3976  CG  GLU B  98      -6.593 -22.447  35.589  1.00 23.76           C  
ATOM   3977  CD  GLU B  98      -6.413 -20.952  35.860  1.00 25.20           C  
ATOM   3978  OE1 GLU B  98      -5.290 -20.451  35.705  1.00 26.91           O  
ATOM   3979  OE2 GLU B  98      -7.385 -20.244  36.227  1.00 23.42           O1-
ATOM   3980  N   GLU B  99      -3.737 -23.575  31.692  1.00 23.02           N  
ATOM   3981  CA  GLU B  99      -2.501 -23.950  30.958  1.00 24.89           C  
ATOM   3982  C   GLU B  99      -1.828 -25.255  31.425  1.00 26.18           C  
ATOM   3983  O   GLU B  99      -0.652 -25.500  31.120  1.00 27.33           O  
ATOM   3984  CB  GLU B  99      -1.477 -22.776  30.894  1.00 23.63           C  
ATOM   3985  CG  GLU B  99      -1.909 -21.606  29.988  1.00 23.53           C  
ATOM   3986  CD  GLU B  99      -1.992 -21.969  28.491  1.00 24.51           C  
ATOM   3987  OE1 GLU B  99      -2.608 -21.200  27.702  1.00 22.52           O  
ATOM   3988  OE2 GLU B  99      -1.435 -23.015  28.087  1.00 24.19           O1-
ATOM   3989  N   PHE B 100      -2.581 -26.095  32.138  1.00 27.02           N  
ATOM   3990  CA  PHE B 100      -2.125 -27.446  32.465  1.00 27.96           C  
ATOM   3991  C   PHE B 100      -2.125 -28.255  31.170  1.00 26.82           C  
ATOM   3992  O   PHE B 100      -1.194 -29.011  30.910  1.00 26.06           O  
ATOM   3993  CB  PHE B 100      -3.006 -28.153  33.512  1.00 30.85           C  
ATOM   3994  CG  PHE B 100      -2.774 -29.661  33.570  1.00 35.33           C  
ATOM   3995  CD1 PHE B 100      -1.742 -30.198  34.353  1.00 37.08           C  
ATOM   3996  CD2 PHE B 100      -3.560 -30.544  32.810  1.00 36.71           C  
ATOM   3997  CE1 PHE B 100      -1.512 -31.572  34.390  1.00 37.49           C  
ATOM   3998  CE2 PHE B 100      -3.326 -31.916  32.832  1.00 38.88           C  
ATOM   3999  CZ  PHE B 100      -2.302 -32.429  33.623  1.00 39.84           C  
ATOM   4000  N   GLY B 101      -3.173 -28.080  30.359  1.00 24.08           N  
ATOM   4001  CA  GLY B 101      -3.296 -28.801  29.100  1.00 23.12           C  
ATOM   4002  C   GLY B 101      -4.638 -29.493  29.015  1.00 23.10           C  
ATOM   4003  O   GLY B 101      -5.527 -29.259  29.857  1.00 21.41           O  
ATOM   4004  N   VAL B 102      -4.785 -30.337  27.999  1.00 22.82           N  
ATOM   4005  CA  VAL B 102      -5.992 -31.118  27.825  1.00 25.01           C  
ATOM   4006  C   VAL B 102      -5.828 -32.518  28.428  1.00 25.43           C  
ATOM   4007  O   VAL B 102      -4.959 -33.291  28.024  1.00 25.93           O  
ATOM   4008  CB  VAL B 102      -6.573 -31.067  26.376  1.00 28.83           C  
ATOM   4009  CG1 VAL B 102      -5.638 -30.368  25.398  1.00 28.14           C  
ATOM   4010  CG2 VAL B 102      -7.105 -32.407  25.884  1.00 26.37           C  
ATOM   4011  N   VAL B 103      -6.629 -32.796  29.452  1.00 24.39           N  
ATOM   4012  CA  VAL B 103      -6.577 -34.092  30.159  1.00 24.98           C  
ATOM   4013  C   VAL B 103      -6.957 -35.165  29.145  1.00 24.49           C  
ATOM   4014  O   VAL B 103      -7.901 -34.973  28.379  1.00 23.92           O  
ATOM   4015  CB  VAL B 103      -7.505 -34.094  31.392  1.00 24.05           C  
ATOM   4016  CG1 VAL B 103      -7.444 -35.421  32.152  1.00 23.27           C  
ATOM   4017  CG2 VAL B 103      -7.110 -32.961  32.330  1.00 25.34           C  
ATOM   4018  N   SER B 104      -6.200 -36.264  29.086  1.00 25.44           N  
ATOM   4019  CA  SER B 104      -6.525 -37.341  28.121  1.00 26.47           C  
ATOM   4020  C   SER B 104      -7.884 -37.965  28.416  1.00 26.13           C  
ATOM   4021  O   SER B 104      -8.370 -37.907  29.541  1.00 24.99           O  
ATOM   4022  CB  SER B 104      -5.417 -38.421  28.060  1.00 28.63           C  
ATOM   4023  OG  SER B 104      -5.349 -39.209  29.245  1.00 27.67           O  
ATOM   4024  N   ASN B 105      -8.508 -38.517  27.385  1.00 27.84           N  
ATOM   4025  CA  ASN B 105      -9.763 -39.238  27.520  1.00 29.82           C  
ATOM   4026  C   ASN B 105      -9.719 -40.253  28.659  1.00 29.20           C  
ATOM   4027  O   ASN B 105     -10.573 -40.242  29.550  1.00 28.57           O  
ATOM   4028  CB  ASN B 105     -10.123 -39.941  26.201  1.00 32.30           C  
ATOM   4029  CG  ASN B 105     -10.562 -38.974  25.118  1.00 36.55           C  
ATOM   4030  ND2 ASN B 105     -11.176 -39.515  24.078  1.00 36.80           N  
ATOM   4031  OD1 ASN B 105     -10.367 -37.759  25.213  1.00 32.35           O  
ATOM   4032  N   THR B 106      -8.700 -41.105  28.660  1.00 29.74           N  
ATOM   4033  CA  THR B 106      -8.652 -42.167  29.654  1.00 29.96           C  
ATOM   4034  C   THR B 106      -8.446 -41.599  31.063  1.00 28.39           C  
ATOM   4035  O   THR B 106      -9.096 -42.050  31.998  1.00 27.67           O  
ATOM   4036  CB  THR B 106      -7.602 -43.259  29.317  1.00 29.95           C  
ATOM   4037  CG2 THR B 106      -7.765 -43.766  27.874  1.00 30.55           C  
ATOM   4038  OG1 THR B 106      -6.292 -42.722  29.460  1.00 31.01           O  
ATOM   4039  N   ARG B 107      -7.556 -40.620  31.227  1.00 26.71           N  
ATOM   4040  CA  ARG B 107      -7.331 -40.014  32.556  1.00 27.06           C  
ATOM   4041  C   ARG B 107      -8.555 -39.315  33.133  1.00 26.18           C  
ATOM   4042  O   ARG B 107      -8.824 -39.436  34.340  1.00 25.14           O  
ATOM   4043  CB  ARG B 107      -6.160 -39.033  32.541  1.00 30.67           C  
ATOM   4044  CG  ARG B 107      -4.788 -39.700  32.478  1.00 35.76           C  
ATOM   4045  CD  ARG B 107      -3.714 -38.665  32.788  1.00 41.43           C  
ATOM   4046  NE  ARG B 107      -2.359 -39.206  32.662  1.00 48.68           N  
ATOM   4047  CZ  ARG B 107      -1.563 -39.065  31.595  1.00 51.98           C  
ATOM   4048  NH1 ARG B 107      -1.967 -38.403  30.508  1.00 54.20           N1+
ATOM   4049  NH2 ARG B 107      -0.346 -39.608  31.610  1.00 52.99           N  
ATOM   4050  N   LEU B 108      -9.286 -38.578  32.288  1.00 25.03           N  
ATOM   4051  CA  LEU B 108     -10.490 -37.873  32.763  1.00 25.13           C  
ATOM   4052  C   LEU B 108     -11.581 -38.847  33.227  1.00 24.49           C  
ATOM   4053  O   LEU B 108     -12.048 -38.763  34.374  1.00 24.03           O  
ATOM   4054  CB  LEU B 108     -11.054 -36.890  31.728  1.00 24.63           C  
ATOM   4055  CG  LEU B 108     -12.108 -35.935  32.305  1.00 24.65           C  
ATOM   4056  CD1 LEU B 108     -11.467 -34.929  33.266  1.00 23.16           C  
ATOM   4057  CD2 LEU B 108     -12.848 -35.237  31.178  1.00 25.14           C  
ATOM   4058  N   ILE B 109     -11.967 -39.771  32.355  1.00 23.16           N  
ATOM   4059  CA  ILE B 109     -13.011 -40.739  32.704  1.00 25.06           C  
ATOM   4060  C   ILE B 109     -12.584 -41.638  33.880  1.00 24.51           C  
ATOM   4061  O   ILE B 109     -13.381 -41.913  34.790  1.00 23.25           O  
ATOM   4062  CB  ILE B 109     -13.462 -41.555  31.481  1.00 24.87           C  
ATOM   4063  CG1 ILE B 109     -13.793 -40.608  30.315  1.00 24.55           C  
ATOM   4064  CG2 ILE B 109     -14.662 -42.470  31.822  1.00 25.53           C  
ATOM   4065  CD1 ILE B 109     -14.964 -39.681  30.549  1.00 24.08           C  
ATOM   4066  N   ALA B 110     -11.319 -42.053  33.888  1.00 24.65           N  
ATOM   4067  CA  ALA B 110     -10.795 -42.826  35.028  1.00 26.71           C  
ATOM   4068  C   ALA B 110     -10.875 -42.023  36.337  1.00 25.97           C  
ATOM   4069  O   ALA B 110     -11.270 -42.562  37.374  1.00 24.83           O  
ATOM   4070  CB  ALA B 110      -9.367 -43.300  34.773  1.00 26.76           C  
ATOM   4071  N   ALA B 111     -10.520 -40.737  36.286  1.00 23.97           N  
ATOM   4072  CA  ALA B 111     -10.652 -39.889  37.469  1.00 24.59           C  
ATOM   4073  C   ALA B 111     -12.082 -39.791  37.967  1.00 25.75           C  
ATOM   4074  O   ALA B 111     -12.344 -40.046  39.147  1.00 26.45           O  
ATOM   4075  CB  ALA B 111     -10.077 -38.505  37.247  1.00 24.89           C  
ATOM   4076  N   ALA B 112     -13.013 -39.432  37.086  1.00 25.66           N  
ATOM   4077  CA  ALA B 112     -14.413 -39.342  37.490  1.00 25.95           C  
ATOM   4078  C   ALA B 112     -14.938 -40.692  38.051  1.00 26.64           C  
ATOM   4079  O   ALA B 112     -15.622 -40.728  39.096  1.00 25.87           O  
ATOM   4080  CB  ALA B 112     -15.281 -38.845  36.333  1.00 23.56           C  
ATOM   4081  N   THR B 113     -14.589 -41.788  37.379  1.00 27.75           N  
ATOM   4082  CA  THR B 113     -15.060 -43.132  37.771  1.00 28.26           C  
ATOM   4083  C   THR B 113     -14.531 -43.532  39.130  1.00 29.53           C  
ATOM   4084  O   THR B 113     -15.304 -43.876  40.027  1.00 29.79           O  
ATOM   4085  CB  THR B 113     -14.704 -44.213  36.734  1.00 29.73           C  
ATOM   4086  CG2 THR B 113     -15.261 -45.611  37.156  1.00 31.91           C  
ATOM   4087  OG1 THR B 113     -15.307 -43.864  35.490  1.00 30.40           O  
ATOM   4088  N   SER B 114     -13.218 -43.463  39.283  1.00 28.44           N  
ATOM   4089  CA  SER B 114     -12.570 -43.872  40.502  1.00 28.30           C  
ATOM   4090  C   SER B 114     -12.933 -42.990  41.714  1.00 29.56           C  
ATOM   4091  O   SER B 114     -13.234 -43.508  42.802  1.00 27.65           O  
ATOM   4092  CB  SER B 114     -11.073 -43.967  40.278  1.00 27.71           C  
ATOM   4093  OG  SER B 114     -10.370 -43.497  41.394  1.00 34.80           O  
ATOM   4094  N   VAL B 115     -12.939 -41.672  41.512  1.00 27.48           N  
ATOM   4095  CA  VAL B 115     -13.292 -40.728  42.570  1.00 26.19           C  
ATOM   4096  C   VAL B 115     -14.694 -40.974  43.119  1.00 25.93           C  
ATOM   4097  O   VAL B 115     -14.870 -41.032  44.336  1.00 25.00           O  
ATOM   4098  CB  VAL B 115     -13.079 -39.253  42.148  1.00 26.59           C  
ATOM   4099  CG1 VAL B 115     -13.862 -38.296  43.031  1.00 28.32           C  
ATOM   4100  CG2 VAL B 115     -11.608 -38.915  42.244  1.00 26.31           C  
ATOM   4101  N   LEU B 116     -15.682 -41.124  42.249  1.00 24.23           N  
ATOM   4102  CA  LEU B 116     -17.044 -41.348  42.740  1.00 29.21           C  
ATOM   4103  C   LEU B 116     -17.179 -42.712  43.440  1.00 30.06           C  
ATOM   4104  O   LEU B 116     -17.870 -42.844  44.453  1.00 28.97           O  
ATOM   4105  CB  LEU B 116     -18.085 -41.210  41.619  1.00 28.31           C  
ATOM   4106  CG  LEU B 116     -18.180 -39.857  40.893  1.00 29.90           C  
ATOM   4107  CD1 LEU B 116     -19.486 -39.799  40.115  1.00 31.16           C  
ATOM   4108  CD2 LEU B 116     -18.076 -38.671  41.827  1.00 28.68           C  
ATOM   4109  N   LYS B 117     -16.501 -43.710  42.881  1.00 32.50           N  
ATOM   4110  CA  LYS B 117     -16.491 -45.069  43.414  1.00 35.56           C  
ATOM   4111  C   LYS B 117     -15.776 -45.146  44.775  1.00 36.04           C  
ATOM   4112  O   LYS B 117     -16.333 -45.681  45.727  1.00 41.12           O  
ATOM   4113  CB  LYS B 117     -15.869 -46.014  42.378  1.00 36.50           C  
ATOM   4114  CG  LYS B 117     -15.689 -47.454  42.818  1.00 44.43           C  
ATOM   4115  CD  LYS B 117     -15.017 -48.271  41.719  1.00 51.07           C  
ATOM   4116  CE  LYS B 117     -14.894 -49.746  42.100  1.00 53.33           C  
ATOM   4117  NZ  LYS B 117     -16.196 -50.463  41.992  1.00 52.20           N1+
ATOM   4118  N   THR B 118     -14.567 -44.597  44.868  1.00 35.92           N  
ATOM   4119  CA  THR B 118     -13.750 -44.699  46.078  1.00 37.51           C  
ATOM   4120  C   THR B 118     -14.266 -43.795  47.177  1.00 35.60           C  
ATOM   4121  O   THR B 118     -14.518 -44.255  48.285  1.00 39.23           O  
ATOM   4122  CB  THR B 118     -12.288 -44.286  45.839  1.00 37.37           C  
ATOM   4123  CG2 THR B 118     -11.410 -44.800  46.942  1.00 39.13           C  
ATOM   4124  OG1 THR B 118     -11.836 -44.851  44.621  1.00 43.37           O  
ATOM   4125  N   ARG B 119     -14.443 -42.517  46.853  1.00 31.48           N  
ATOM   4126  CA  ARG B 119     -14.600 -41.474  47.861  1.00 32.19           C  
ATOM   4127  C   ARG B 119     -16.059 -41.056  48.051  1.00 31.60           C  
ATOM   4128  O   ARG B 119     -16.411 -40.488  49.071  1.00 34.08           O  
ATOM   4129  CB  ARG B 119     -13.686 -40.282  47.517  1.00 32.67           C  
ATOM   4130  CG  ARG B 119     -12.202 -40.652  47.487  1.00 34.35           C  
ATOM   4131  CD  ARG B 119     -11.261 -39.521  47.036  1.00 36.62           C  
ATOM   4132  NE  ARG B 119     -11.289 -38.353  47.922  1.00 40.77           N  
ATOM   4133  CZ  ARG B 119     -10.409 -37.347  47.916  1.00 41.20           C  
ATOM   4134  NH1 ARG B 119     -10.547 -36.339  48.769  1.00 41.65           N1+
ATOM   4135  NH2 ARG B 119      -9.391 -37.331  47.067  1.00 42.47           N  
ATOM   4136  N   PHE B 120     -16.925 -41.357  47.093  1.00 29.31           N  
ATOM   4137  CA  PHE B 120     -18.301 -40.861  47.199  1.00 28.37           C  
ATOM   4138  C   PHE B 120     -19.359 -41.939  47.041  1.00 27.44           C  
ATOM   4139  O   PHE B 120     -20.484 -41.648  46.645  1.00 26.96           O  
ATOM   4140  CB  PHE B 120     -18.534 -39.700  46.218  1.00 26.18           C  
ATOM   4141  CG  PHE B 120     -17.679 -38.503  46.513  1.00 26.26           C  
ATOM   4142  CD1 PHE B 120     -18.017 -37.620  47.542  1.00 25.77           C  
ATOM   4143  CD2 PHE B 120     -16.513 -38.262  45.778  1.00 27.29           C  
ATOM   4144  CE1 PHE B 120     -17.217 -36.519  47.827  1.00 25.96           C  
ATOM   4145  CE2 PHE B 120     -15.716 -37.158  46.060  1.00 25.05           C  
ATOM   4146  CZ  PHE B 120     -16.064 -36.295  47.085  1.00 25.32           C  
ATOM   4147  N   SER B 121     -19.001 -43.176  47.373  1.00 27.62           N  
ATOM   4148  CA  SER B 121     -19.903 -44.306  47.153  1.00 29.29           C  
ATOM   4149  C   SER B 121     -21.196 -44.253  47.970  1.00 29.94           C  
ATOM   4150  O   SER B 121     -22.205 -44.811  47.547  1.00 34.59           O  
ATOM   4151  CB  SER B 121     -19.191 -45.649  47.340  1.00 29.44           C  
ATOM   4152  OG  SER B 121     -19.038 -45.926  48.717  1.00 31.24           O  
ATOM   4153  N   TYR B 122     -21.174 -43.569  49.108  1.00 29.93           N  
ATOM   4154  CA  TYR B 122     -22.399 -43.314  49.883  1.00 30.96           C  
ATOM   4155  C   TYR B 122     -23.453 -42.506  49.120  1.00 33.83           C  
ATOM   4156  O   TYR B 122     -24.649 -42.629  49.396  1.00 33.76           O  
ATOM   4157  CB  TYR B 122     -22.066 -42.601  51.186  1.00 28.66           C  
ATOM   4158  CG  TYR B 122     -21.350 -41.273  51.014  1.00 29.01           C  
ATOM   4159  CD1 TYR B 122     -22.065 -40.084  50.855  1.00 28.65           C  
ATOM   4160  CD2 TYR B 122     -19.965 -41.203  51.034  1.00 27.63           C  
ATOM   4161  CE1 TYR B 122     -21.411 -38.876  50.715  1.00 27.88           C  
ATOM   4162  CE2 TYR B 122     -19.309 -40.000  50.897  1.00 28.42           C  
ATOM   4163  CZ  TYR B 122     -20.048 -38.837  50.744  1.00 27.93           C  
ATOM   4164  OH  TYR B 122     -19.399 -37.634  50.603  1.00 30.39           O  
ATOM   4165  N   ALA B 123     -23.014 -41.673  48.168  1.00 34.45           N  
ATOM   4166  CA  ALA B 123     -23.938 -40.880  47.344  1.00 33.05           C  
ATOM   4167  C   ALA B 123     -24.144 -41.491  45.967  1.00 34.07           C  
ATOM   4168  O   ALA B 123     -25.166 -41.268  45.327  1.00 36.66           O  
ATOM   4169  CB  ALA B 123     -23.426 -39.453  47.208  1.00 31.37           C  
ATOM   4170  N   PHE B 124     -23.154 -42.236  45.495  1.00 33.23           N  
ATOM   4171  CA  PHE B 124     -23.221 -42.822  44.149  1.00 34.52           C  
ATOM   4172  C   PHE B 124     -23.067 -44.330  44.130  1.00 35.90           C  
ATOM   4173  O   PHE B 124     -21.955 -44.841  43.988  1.00 41.40           O  
ATOM   4174  CB  PHE B 124     -22.180 -42.175  43.231  1.00 31.77           C  
ATOM   4175  CG  PHE B 124     -22.356 -40.696  43.102  1.00 30.05           C  
ATOM   4176  CD1 PHE B 124     -23.484 -40.174  42.473  1.00 29.88           C  
ATOM   4177  CD2 PHE B 124     -21.425 -39.823  43.653  1.00 29.93           C  
ATOM   4178  CE1 PHE B 124     -23.664 -38.805  42.363  1.00 30.22           C  
ATOM   4179  CE2 PHE B 124     -21.595 -38.444  43.536  1.00 28.51           C  
ATOM   4180  CZ  PHE B 124     -22.712 -37.939  42.901  1.00 28.65           C  
ATOM   4181  N   PRO B 125     -24.193 -45.046  44.225  1.00 36.76           N  
ATOM   4182  CA  PRO B 125     -24.202 -46.499  44.179  1.00 38.83           C  
ATOM   4183  C   PRO B 125     -23.780 -47.057  42.807  1.00 40.35           C  
ATOM   4184  O   PRO B 125     -23.101 -48.083  42.758  1.00 42.87           O  
ATOM   4185  CB  PRO B 125     -25.666 -46.846  44.498  1.00 38.93           C  
ATOM   4186  CG  PRO B 125     -26.434 -45.670  44.026  1.00 37.60           C  
ATOM   4187  CD  PRO B 125     -25.553 -44.490  44.340  1.00 36.96           C  
ATOM   4188  N   LYS B 126     -24.158 -46.387  41.716  1.00 40.73           N  
ATOM   4189  CA  LYS B 126     -23.760 -46.826  40.367  1.00 39.12           C  
ATOM   4190  C   LYS B 126     -22.535 -46.066  39.888  1.00 38.63           C  
ATOM   4191  O   LYS B 126     -22.324 -44.916  40.259  1.00 37.86           O  
ATOM   4192  CB  LYS B 126     -24.881 -46.598  39.376  1.00 41.36           C  
ATOM   4193  CG  LYS B 126     -26.128 -47.414  39.648  1.00 49.02           C  
ATOM   4194  CD  LYS B 126     -27.330 -46.710  39.039  1.00 53.92           C  
ATOM   4195  CE  LYS B 126     -28.370 -47.710  38.570  1.00 57.73           C  
ATOM   4196  NZ  LYS B 126     -29.367 -47.026  37.705  1.00 60.10           N1+
ATOM   4197  N   GLU B 127     -21.741 -46.713  39.049  1.00 37.69           N  
ATOM   4198  CA  GLU B 127     -20.555 -46.098  38.481  1.00 40.03           C  
ATOM   4199  C   GLU B 127     -20.884 -44.841  37.668  1.00 35.96           C  
ATOM   4200  O   GLU B 127     -21.994 -44.696  37.120  1.00 33.70           O  
ATOM   4201  CB  GLU B 127     -19.792 -47.112  37.618  1.00 43.92           C  
ATOM   4202  CG  GLU B 127     -20.656 -47.809  36.583  1.00 50.33           C  
ATOM   4203  CD  GLU B 127     -19.832 -48.505  35.520  1.00 56.73           C  
ATOM   4204  OE1 GLU B 127     -20.361 -48.716  34.405  1.00 55.69           O  
ATOM   4205  OE2 GLU B 127     -18.654 -48.828  35.797  1.00 60.05           O1-
ATOM   4206  N   PHE B 128     -19.916 -43.928  37.605  1.00 33.75           N  
ATOM   4207  CA  PHE B 128     -20.003 -42.768  36.712  1.00 31.00           C  
ATOM   4208  C   PHE B 128     -20.536 -43.212  35.341  1.00 29.77           C  
ATOM   4209  O   PHE B 128     -19.971 -44.089  34.721  1.00 30.45           O  
ATOM   4210  CB  PHE B 128     -18.626 -42.133  36.577  1.00 29.76           C  
ATOM   4211  CG  PHE B 128     -18.622 -40.855  35.810  1.00 29.81           C  
ATOM   4212  CD1 PHE B 128     -19.228 -39.717  36.329  1.00 27.69           C  
ATOM   4213  CD2 PHE B 128     -17.991 -40.780  34.565  1.00 30.35           C  
ATOM   4214  CE1 PHE B 128     -19.214 -38.521  35.632  1.00 27.70           C  
ATOM   4215  CE2 PHE B 128     -17.974 -39.584  33.860  1.00 29.78           C  
ATOM   4216  CZ  PHE B 128     -18.580 -38.452  34.403  1.00 28.60           C  
ATOM   4217  N   PRO B 129     -21.660 -42.643  34.899  1.00 28.15           N  
ATOM   4218  CA  PRO B 129     -22.325 -43.167  33.719  1.00 28.05           C  
ATOM   4219  C   PRO B 129     -22.026 -42.452  32.399  1.00 31.13           C  
ATOM   4220  O   PRO B 129     -22.611 -42.816  31.378  1.00 31.69           O  
ATOM   4221  CB  PRO B 129     -23.796 -42.949  34.056  1.00 28.30           C  
ATOM   4222  CG  PRO B 129     -23.790 -41.661  34.810  1.00 27.39           C  
ATOM   4223  CD  PRO B 129     -22.520 -41.700  35.639  1.00 27.99           C  
ATOM   4224  N   TYR B 130     -21.157 -41.438  32.400  1.00 28.11           N  
ATOM   4225  CA  TYR B 130     -20.885 -40.702  31.166  1.00 27.37           C  
ATOM   4226  C   TYR B 130     -19.550 -41.062  30.514  1.00 28.39           C  
ATOM   4227  O   TYR B 130     -18.616 -41.490  31.169  1.00 29.08           O  
ATOM   4228  CB  TYR B 130     -20.986 -39.181  31.385  1.00 26.85           C  
ATOM   4229  CG  TYR B 130     -22.323 -38.727  31.907  1.00 26.85           C  
ATOM   4230  CD1 TYR B 130     -23.432 -38.643  31.060  1.00 26.79           C  
ATOM   4231  CD2 TYR B 130     -22.486 -38.391  33.257  1.00 27.07           C  
ATOM   4232  CE1 TYR B 130     -24.668 -38.219  31.532  1.00 26.58           C  
ATOM   4233  CE2 TYR B 130     -23.719 -37.958  33.746  1.00 27.06           C  
ATOM   4234  CZ  TYR B 130     -24.799 -37.873  32.877  1.00 27.07           C  
ATOM   4235  OH  TYR B 130     -26.012 -37.448  33.353  1.00 25.85           O  
ATOM   4236  N   ARG B 131     -19.486 -40.889  29.199  1.00 32.19           N  
ATOM   4237  CA  ARG B 131     -18.266 -41.102  28.449  1.00 33.34           C  
ATOM   4238  C   ARG B 131     -17.713 -39.756  27.947  1.00 30.93           C  
ATOM   4239  O   ARG B 131     -18.339 -38.694  28.113  1.00 29.00           O  
ATOM   4240  CB  ARG B 131     -18.528 -42.087  27.306  1.00 36.92           C  
ATOM   4241  CG  ARG B 131     -19.077 -43.431  27.785  1.00 41.76           C  
ATOM   4242  CD  ARG B 131     -19.444 -44.355  26.622  1.00 49.75           C  
ATOM   4243  NE  ARG B 131     -20.154 -43.648  25.543  1.00 55.43           N  
ATOM   4244  CZ  ARG B 131     -21.477 -43.486  25.471  1.00 56.63           C  
ATOM   4245  NH1 ARG B 131     -22.269 -43.997  26.415  1.00 56.47           N1+
ATOM   4246  NH2 ARG B 131     -22.009 -42.813  24.448  1.00 50.34           N  
ATOM   4247  N   MET B 132     -16.535 -39.800  27.343  1.00 30.01           N  
ATOM   4248  CA  MET B 132     -15.854 -38.579  26.919  1.00 30.41           C  
ATOM   4249  C   MET B 132     -16.675 -37.691  25.967  1.00 28.54           C  
ATOM   4250  O   MET B 132     -16.610 -36.467  26.067  1.00 27.21           O  
ATOM   4251  CB  MET B 132     -14.491 -38.926  26.318  1.00 30.42           C  
ATOM   4252  CG  MET B 132     -13.554 -37.748  26.246  1.00 32.15           C  
ATOM   4253  SD  MET B 132     -13.115 -37.096  27.870  1.00 31.23           S  
ATOM   4254  CE  MET B 132     -12.468 -35.516  27.309  1.00 32.13           C  
ATOM   4255  N   ASN B 133     -17.451 -38.300  25.064  1.00 25.99           N  
ATOM   4256  CA  ASN B 133     -18.351 -37.554  24.187  1.00 27.70           C  
ATOM   4257  C   ASN B 133     -19.354 -36.665  24.952  1.00 26.92           C  
ATOM   4258  O   ASN B 133     -19.732 -35.572  24.489  1.00 26.47           O  
ATOM   4259  CB  ASN B 133     -19.065 -38.513  23.220  1.00 29.90           C  
ATOM   4260  CG  ASN B 133     -19.934 -39.541  23.946  1.00 33.59           C  
ATOM   4261  ND2 ASN B 133     -21.239 -39.369  23.843  1.00 34.69           N  
ATOM   4262  OD1 ASN B 133     -19.440 -40.466  24.597  1.00 36.56           O  
ATOM   4263  N   HIS B 134     -19.774 -37.117  26.132  1.00 25.11           N  
ATOM   4264  CA  HIS B 134     -20.668 -36.315  26.964  1.00 24.55           C  
ATOM   4265  C   HIS B 134     -19.941 -35.135  27.545  1.00 22.20           C  
ATOM   4266  O   HIS B 134     -20.482 -34.021  27.553  1.00 22.51           O  
ATOM   4267  CB  HIS B 134     -21.323 -37.148  28.068  1.00 23.91           C  
ATOM   4268  CG  HIS B 134     -22.059 -38.363  27.547  1.00 25.55           C  
ATOM   4269  CD2 HIS B 134     -23.210 -38.473  26.769  1.00 26.04           C  
ATOM   4270  ND1 HIS B 134     -21.630 -39.621  27.777  1.00 27.22           N  
ATOM   4271  CE1 HIS B 134     -22.466 -40.501  27.176  1.00 27.30           C  
ATOM   4272  NE2 HIS B 134     -23.434 -39.800  26.564  1.00 27.27           N  
ATOM   4273  N   ILE B 135     -18.729 -35.361  28.049  1.00 22.07           N  
ATOM   4274  CA  ILE B 135     -17.884 -34.253  28.549  1.00 21.61           C  
ATOM   4275  C   ILE B 135     -17.702 -33.182  27.472  1.00 22.68           C  
ATOM   4276  O   ILE B 135     -17.882 -31.988  27.723  1.00 23.02           O  
ATOM   4277  CB  ILE B 135     -16.488 -34.744  28.990  1.00 21.49           C  
ATOM   4278  CG1 ILE B 135     -16.609 -35.795  30.113  1.00 21.43           C  
ATOM   4279  CG2 ILE B 135     -15.583 -33.565  29.389  1.00 20.25           C  
ATOM   4280  CD1 ILE B 135     -17.004 -35.236  31.457  1.00 20.61           C  
ATOM   4281  N   LEU B 136     -17.344 -33.614  26.260  1.00 23.75           N  
ATOM   4282  CA  LEU B 136     -17.082 -32.667  25.170  1.00 23.24           C  
ATOM   4283  C   LEU B 136     -18.315 -31.874  24.788  1.00 22.67           C  
ATOM   4284  O   LEU B 136     -18.248 -30.680  24.524  1.00 21.27           O  
ATOM   4285  CB  LEU B 136     -16.507 -33.404  23.961  1.00 23.76           C  
ATOM   4286  CG  LEU B 136     -15.139 -34.011  24.294  1.00 24.12           C  
ATOM   4287  CD1 LEU B 136     -14.814 -35.100  23.289  1.00 24.51           C  
ATOM   4288  CD2 LEU B 136     -14.073 -32.914  24.278  1.00 25.95           C  
ATOM   4289  N   GLU B 137     -19.459 -32.536  24.794  1.00 23.74           N  
ATOM   4290  CA  GLU B 137     -20.711 -31.880  24.517  1.00 24.46           C  
ATOM   4291  C   GLU B 137     -21.071 -30.869  25.614  1.00 24.29           C  
ATOM   4292  O   GLU B 137     -21.452 -29.730  25.319  1.00 25.36           O  
ATOM   4293  CB  GLU B 137     -21.793 -32.963  24.379  1.00 28.49           C  
ATOM   4294  CG  GLU B 137     -23.134 -32.468  23.894  1.00 36.22           C  
ATOM   4295  CD  GLU B 137     -24.092 -33.606  23.544  1.00 42.49           C  
ATOM   4296  OE1 GLU B 137     -25.234 -33.294  23.131  1.00 46.38           O  
ATOM   4297  OE2 GLU B 137     -23.712 -34.801  23.687  1.00 42.57           O1-
ATOM   4298  N   CYS B 138     -20.967 -31.286  26.874  1.00 21.21           N  
ATOM   4299  CA  CYS B 138     -21.183 -30.402  28.021  1.00 21.12           C  
ATOM   4300  C   CYS B 138     -20.160 -29.224  28.042  1.00 21.13           C  
ATOM   4301  O   CYS B 138     -20.483 -28.122  28.479  1.00 21.18           O  
ATOM   4302  CB  CYS B 138     -21.078 -31.214  29.311  1.00 20.00           C  
ATOM   4303  SG  CYS B 138     -21.651 -30.374  30.800  1.00 22.55           S  
ATOM   4304  N   GLU B 139     -18.938 -29.458  27.586  1.00 20.16           N  
ATOM   4305  CA  GLU B 139     -17.941 -28.371  27.519  1.00 21.63           C  
ATOM   4306  C   GLU B 139     -18.372 -27.186  26.629  1.00 22.08           C  
ATOM   4307  O   GLU B 139     -18.271 -26.022  27.036  1.00 21.83           O  
ATOM   4308  CB  GLU B 139     -16.565 -28.924  27.086  1.00 22.42           C  
ATOM   4309  CG  GLU B 139     -15.474 -27.868  26.942  1.00 23.92           C  
ATOM   4310  CD  GLU B 139     -14.201 -28.407  26.292  1.00 24.39           C  
ATOM   4311  OE1 GLU B 139     -14.284 -29.167  25.306  1.00 22.71           O  
ATOM   4312  OE2 GLU B 139     -13.101 -28.051  26.758  1.00 25.85           O1-
ATOM   4313  N   PHE B 140     -18.807 -27.486  25.406  1.00 22.46           N  
ATOM   4314  CA  PHE B 140     -19.402 -26.490  24.515  1.00 23.96           C  
ATOM   4315  C   PHE B 140     -20.542 -25.714  25.172  1.00 24.27           C  
ATOM   4316  O   PHE B 140     -20.560 -24.486  25.137  1.00 24.45           O  
ATOM   4317  CB  PHE B 140     -19.891 -27.158  23.215  1.00 23.42           C  
ATOM   4318  CG  PHE B 140     -19.036 -26.855  22.031  1.00 23.70           C  
ATOM   4319  CD1 PHE B 140     -17.650 -26.922  22.122  1.00 25.60           C  
ATOM   4320  CD2 PHE B 140     -19.612 -26.503  20.815  1.00 24.89           C  
ATOM   4321  CE1 PHE B 140     -16.847 -26.597  21.042  1.00 25.80           C  
ATOM   4322  CE2 PHE B 140     -18.820 -26.191  19.718  1.00 26.50           C  
ATOM   4323  CZ  PHE B 140     -17.432 -26.236  19.832  1.00 27.15           C  
ATOM   4324  N   TYR B 141     -21.491 -26.425  25.779  1.00 24.30           N  
ATOM   4325  CA  TYR B 141     -22.555 -25.769  26.525  1.00 24.31           C  
ATOM   4326  C   TYR B 141     -22.023 -24.904  27.664  1.00 22.83           C  
ATOM   4327  O   TYR B 141     -22.446 -23.760  27.830  1.00 22.06           O  
ATOM   4328  CB  TYR B 141     -23.534 -26.808  27.103  1.00 25.70           C  
ATOM   4329  CG  TYR B 141     -24.454 -27.415  26.087  1.00 28.90           C  
ATOM   4330  CD1 TYR B 141     -25.319 -26.614  25.334  1.00 31.83           C  
ATOM   4331  CD2 TYR B 141     -24.496 -28.795  25.889  1.00 32.24           C  
ATOM   4332  CE1 TYR B 141     -26.201 -27.172  24.407  1.00 35.88           C  
ATOM   4333  CE2 TYR B 141     -25.367 -29.366  24.955  1.00 35.60           C  
ATOM   4334  CZ  TYR B 141     -26.217 -28.546  24.217  1.00 37.35           C  
ATOM   4335  OH  TYR B 141     -27.090 -29.090  23.295  1.00 40.48           O  
ATOM   4336  N   LEU B 142     -21.107 -25.455  28.458  1.00 20.84           N  
ATOM   4337  CA  LEU B 142     -20.525 -24.663  29.556  1.00 21.84           C  
ATOM   4338  C   LEU B 142     -19.882 -23.359  29.048  1.00 21.47           C  
ATOM   4339  O   LEU B 142     -20.112 -22.292  29.604  1.00 19.14           O  
ATOM   4340  CB  LEU B 142     -19.543 -25.491  30.389  1.00 19.55           C  
ATOM   4341  CG  LEU B 142     -18.779 -24.751  31.501  1.00 19.36           C  
ATOM   4342  CD1 LEU B 142     -19.754 -24.209  32.555  1.00 19.15           C  
ATOM   4343  CD2 LEU B 142     -17.739 -25.691  32.109  1.00 17.71           C  
ATOM   4344  N   LEU B 143     -19.092 -23.464  27.982  1.00 22.15           N  
ATOM   4345  CA  LEU B 143     -18.419 -22.312  27.416  1.00 23.39           C  
ATOM   4346  C   LEU B 143     -19.446 -21.241  27.022  1.00 23.96           C  
ATOM   4347  O   LEU B 143     -19.321 -20.077  27.442  1.00 23.27           O  
ATOM   4348  CB  LEU B 143     -17.616 -22.716  26.177  1.00 24.79           C  
ATOM   4349  CG  LEU B 143     -16.308 -21.980  25.851  1.00 27.13           C  
ATOM   4350  CD1 LEU B 143     -16.106 -21.841  24.350  1.00 25.47           C  
ATOM   4351  CD2 LEU B 143     -16.126 -20.651  26.554  1.00 26.62           C  
ATOM   4352  N   GLU B 144     -20.442 -21.609  26.205  1.00 24.56           N  
ATOM   4353  CA  GLU B 144     -21.399 -20.595  25.745  1.00 26.75           C  
ATOM   4354  C   GLU B 144     -22.253 -20.047  26.881  1.00 24.89           C  
ATOM   4355  O   GLU B 144     -22.509 -18.845  26.928  1.00 23.75           O  
ATOM   4356  CB  GLU B 144     -22.248 -21.020  24.526  1.00 31.22           C  
ATOM   4357  CG  GLU B 144     -23.234 -22.142  24.730  1.00 34.18           C  
ATOM   4358  CD  GLU B 144     -24.128 -22.382  23.504  1.00 41.15           C  
ATOM   4359  OE1 GLU B 144     -23.673 -22.203  22.339  1.00 40.89           O  
ATOM   4360  OE2 GLU B 144     -25.309 -22.760  23.709  1.00 43.91           O1-
ATOM   4361  N   LEU B 145     -22.617 -20.906  27.831  1.00 23.78           N  
ATOM   4362  CA  LEU B 145     -23.524 -20.482  28.888  1.00 24.67           C  
ATOM   4363  C   LEU B 145     -22.843 -19.583  29.915  1.00 24.76           C  
ATOM   4364  O   LEU B 145     -23.518 -18.918  30.689  1.00 25.00           O  
ATOM   4365  CB  LEU B 145     -24.215 -21.682  29.561  1.00 27.61           C  
ATOM   4366  CG  LEU B 145     -25.599 -22.216  29.111  1.00 31.40           C  
ATOM   4367  CD1 LEU B 145     -26.350 -21.302  28.156  1.00 30.88           C  
ATOM   4368  CD2 LEU B 145     -25.615 -23.651  28.590  1.00 30.79           C  
ATOM   4369  N   MET B 146     -21.509 -19.555  29.929  1.00 22.60           N  
ATOM   4370  CA  MET B 146     -20.775 -18.609  30.792  1.00 21.62           C  
ATOM   4371  C   MET B 146     -20.403 -17.375  29.991  1.00 20.64           C  
ATOM   4372  O   MET B 146     -19.537 -16.596  30.409  1.00 20.22           O  
ATOM   4373  CB  MET B 146     -19.496 -19.236  31.393  1.00 21.32           C  
ATOM   4374  CG  MET B 146     -19.769 -20.348  32.402  1.00 22.63           C  
ATOM   4375  SD  MET B 146     -18.336 -20.897  33.376  1.00 23.19           S  
ATOM   4376  CE  MET B 146     -17.166 -21.304  32.064  1.00 21.26           C  
ATOM   4377  N   ASP B 147     -21.034 -17.216  28.826  1.00 20.53           N  
ATOM   4378  CA  ASP B 147     -20.755 -16.061  27.947  1.00 20.85           C  
ATOM   4379  C   ASP B 147     -19.258 -15.988  27.624  1.00 20.84           C  
ATOM   4380  O   ASP B 147     -18.675 -14.903  27.506  1.00 20.56           O  
ATOM   4381  CB  ASP B 147     -21.307 -14.772  28.607  1.00 21.73           C  
ATOM   4382  CG  ASP B 147     -21.168 -13.538  27.734  1.00 25.22           C  
ATOM   4383  OD1 ASP B 147     -21.365 -13.627  26.496  1.00 23.82           O  
ATOM   4384  OD2 ASP B 147     -20.840 -12.466  28.301  1.00 26.26           O1-
ATOM   4385  N   CYS B 148     -18.623 -17.156  27.489  1.00 20.83           N  
ATOM   4386  CA  CYS B 148     -17.178 -17.224  27.194  1.00 22.29           C  
ATOM   4387  C   CYS B 148     -16.217 -16.518  28.183  1.00 22.47           C  
ATOM   4388  O   CYS B 148     -15.080 -16.180  27.808  1.00 21.89           O  
ATOM   4389  CB  CYS B 148     -16.900 -16.740  25.757  1.00 21.40           C  
ATOM   4390  SG  CYS B 148     -17.607 -17.850  24.521  1.00 23.01           S  
ATOM   4391  N   CYS B 149     -16.658 -16.330  29.427  1.00 21.34           N  
ATOM   4392  CA  CYS B 149     -15.822 -15.790  30.507  1.00 20.73           C  
ATOM   4393  C   CYS B 149     -14.989 -16.909  31.132  1.00 21.03           C  
ATOM   4394  O   CYS B 149     -15.523 -17.868  31.747  1.00 19.85           O  
ATOM   4395  CB  CYS B 149     -16.696 -15.087  31.555  1.00 21.65           C  
ATOM   4396  SG  CYS B 149     -17.593 -13.666  30.847  1.00 25.07           S  
ATOM   4397  N   LEU B 150     -13.675 -16.808  30.952  1.00 19.06           N  
ATOM   4398  CA  LEU B 150     -12.791 -17.897  31.338  1.00 19.16           C  
ATOM   4399  C   LEU B 150     -11.743 -17.536  32.388  1.00 19.66           C  
ATOM   4400  O   LEU B 150     -11.411 -18.406  33.198  1.00 23.23           O  
ATOM   4401  CB  LEU B 150     -12.148 -18.569  30.116  1.00 18.45           C  
ATOM   4402  CG  LEU B 150     -13.116 -19.243  29.134  1.00 19.33           C  
ATOM   4403  CD1 LEU B 150     -12.390 -19.616  27.836  1.00 18.33           C  
ATOM   4404  CD2 LEU B 150     -13.769 -20.459  29.808  1.00 18.29           C  
ATOM   4405  N   ILE B 151     -11.232 -16.297  32.366  1.00 18.46           N  
ATOM   4406  CA  ILE B 151     -10.218 -15.822  33.325  1.00 18.14           C  
ATOM   4407  C   ILE B 151     -10.877 -15.500  34.671  1.00 17.65           C  
ATOM   4408  O   ILE B 151     -11.748 -14.658  34.730  1.00 18.50           O  
ATOM   4409  CB  ILE B 151      -9.454 -14.564  32.810  1.00 17.79           C  
ATOM   4410  CG1 ILE B 151      -8.692 -14.883  31.503  1.00 18.71           C  
ATOM   4411  CG2 ILE B 151      -8.510 -14.008  33.889  1.00 17.25           C  
ATOM   4412  CD1 ILE B 151      -7.655 -15.988  31.626  1.00 19.02           C  
ATOM   4413  N   VAL B 152     -10.469 -16.187  35.730  1.00 16.21           N  
ATOM   4414  CA  VAL B 152     -11.093 -16.035  37.049  1.00 16.82           C  
ATOM   4415  C   VAL B 152     -10.027 -15.554  38.028  1.00 17.60           C  
ATOM   4416  O   VAL B 152      -8.908 -16.059  38.020  1.00 17.68           O  
ATOM   4417  CB  VAL B 152     -11.677 -17.380  37.548  1.00 16.46           C  
ATOM   4418  CG1 VAL B 152     -12.190 -17.270  38.991  1.00 15.40           C  
ATOM   4419  CG2 VAL B 152     -12.748 -17.873  36.594  1.00 15.72           C  
ATOM   4420  N   TYR B 153     -10.356 -14.570  38.853  1.00 18.63           N  
ATOM   4421  CA  TYR B 153      -9.410 -14.088  39.858  1.00 19.21           C  
ATOM   4422  C   TYR B 153      -9.694 -14.779  41.177  1.00 19.90           C  
ATOM   4423  O   TYR B 153     -10.859 -14.933  41.520  1.00 20.81           O  
ATOM   4424  CB  TYR B 153      -9.520 -12.582  40.041  1.00 18.42           C  
ATOM   4425  CG  TYR B 153      -9.024 -11.778  38.860  1.00 20.24           C  
ATOM   4426  CD1 TYR B 153      -9.752 -11.752  37.659  1.00 20.32           C  
ATOM   4427  CD2 TYR B 153      -7.842 -11.023  38.943  1.00 19.37           C  
ATOM   4428  CE1 TYR B 153      -9.305 -11.007  36.581  1.00 22.02           C  
ATOM   4429  CE2 TYR B 153      -7.410 -10.257  37.880  1.00 20.68           C  
ATOM   4430  CZ  TYR B 153      -8.145 -10.249  36.702  1.00 20.51           C  
ATOM   4431  OH  TYR B 153      -7.715  -9.523  35.627  1.00 20.48           O  
ATOM   4432  N   HIS B 154      -8.647 -15.212  41.892  1.00 19.06           N  
ATOM   4433  CA  HIS B 154      -8.829 -15.902  43.172  1.00 18.63           C  
ATOM   4434  C   HIS B 154      -8.170 -15.156  44.321  1.00 18.29           C  
ATOM   4435  O   HIS B 154      -7.369 -14.260  44.098  1.00 18.57           O  
ATOM   4436  CB  HIS B 154      -8.310 -17.339  43.069  1.00 18.31           C  
ATOM   4437  CG  HIS B 154      -8.982 -18.161  41.997  1.00 18.08           C  
ATOM   4438  CD2 HIS B 154      -8.524 -18.596  40.739  1.00 17.87           C  
ATOM   4439  ND1 HIS B 154     -10.246 -18.648  42.137  1.00 17.98           N  
ATOM   4440  CE1 HIS B 154     -10.583 -19.342  41.035  1.00 17.80           C  
ATOM   4441  NE2 HIS B 154      -9.525 -19.331  40.180  1.00 18.40           N  
ATOM   4442  N   PRO B 155      -8.504 -15.506  45.582  1.00 18.26           N  
ATOM   4443  CA  PRO B 155      -7.898 -14.780  46.711  1.00 18.73           C  
ATOM   4444  C   PRO B 155      -6.438 -15.167  47.024  1.00 20.60           C  
ATOM   4445  O   PRO B 155      -5.781 -14.470  47.790  1.00 21.37           O  
ATOM   4446  CB  PRO B 155      -8.800 -15.170  47.902  1.00 18.39           C  
ATOM   4447  CG  PRO B 155     -10.068 -15.680  47.270  1.00 18.44           C  
ATOM   4448  CD  PRO B 155      -9.574 -16.406  46.038  1.00 17.09           C  
ATOM   4449  N   TYR B 156      -5.928 -16.256  46.449  1.00 20.01           N  
ATOM   4450  CA  TYR B 156      -4.562 -16.712  46.781  1.00 21.35           C  
ATOM   4451  C   TYR B 156      -3.440 -15.702  46.488  1.00 22.00           C  
ATOM   4452  O   TYR B 156      -2.575 -15.478  47.360  1.00 20.37           O  
ATOM   4453  CB  TYR B 156      -4.245 -18.062  46.132  1.00 21.03           C  
ATOM   4454  CG  TYR B 156      -5.283 -19.127  46.428  1.00 20.22           C  
ATOM   4455  CD1 TYR B 156      -5.256 -19.829  47.627  1.00 20.85           C  
ATOM   4456  CD2 TYR B 156      -6.316 -19.402  45.523  1.00 21.04           C  
ATOM   4457  CE1 TYR B 156      -6.196 -20.823  47.910  1.00 20.22           C  
ATOM   4458  CE2 TYR B 156      -7.277 -20.388  45.805  1.00 20.36           C  
ATOM   4459  CZ  TYR B 156      -7.213 -21.088  47.003  1.00 20.32           C  
ATOM   4460  OH  TYR B 156      -8.140 -22.076  47.302  1.00 20.19           O  
ATOM   4461  N   ARG B 157      -3.433 -15.121  45.282  1.00 22.35           N  
ATOM   4462  CA  ARG B 157      -2.433 -14.099  44.940  1.00 25.54           C  
ATOM   4463  C   ARG B 157      -2.477 -12.890  45.871  1.00 23.90           C  
ATOM   4464  O   ARG B 157      -1.461 -12.550  46.461  1.00 23.83           O  
ATOM   4465  CB  ARG B 157      -2.538 -13.627  43.484  1.00 31.53           C  
ATOM   4466  CG  ARG B 157      -1.394 -12.687  43.100  1.00 37.52           C  
ATOM   4467  CD  ARG B 157      -1.242 -12.507  41.589  1.00 46.16           C  
ATOM   4468  NE  ARG B 157      -1.350 -13.777  40.850  1.00 56.47           N  
ATOM   4469  CZ  ARG B 157      -0.329 -14.581  40.544  1.00 63.09           C  
ATOM   4470  NH1 ARG B 157       0.915 -14.265  40.902  1.00 66.02           N1+
ATOM   4471  NH2 ARG B 157      -0.549 -15.709  39.869  1.00 61.93           N  
ATOM   4472  N   PRO B 158      -3.647 -12.232  46.010  1.00 22.40           N  
ATOM   4473  CA  PRO B 158      -3.588 -11.117  46.953  1.00 21.99           C  
ATOM   4474  C   PRO B 158      -3.265 -11.539  48.392  1.00 23.76           C  
ATOM   4475  O   PRO B 158      -2.646 -10.749  49.131  1.00 22.50           O  
ATOM   4476  CB  PRO B 158      -4.980 -10.493  46.890  1.00 22.39           C  
ATOM   4477  CG  PRO B 158      -5.796 -11.367  46.004  1.00 21.33           C  
ATOM   4478  CD  PRO B 158      -4.886 -12.251  45.221  1.00 21.43           C  
ATOM   4479  N   LEU B 159      -3.662 -12.758  48.798  1.00 23.51           N  
ATOM   4480  CA  LEU B 159      -3.346 -13.206  50.164  1.00 23.18           C  
ATOM   4481  C   LEU B 159      -1.854 -13.203  50.406  1.00 23.99           C  
ATOM   4482  O   LEU B 159      -1.384 -12.676  51.434  1.00 21.79           O  
ATOM   4483  CB  LEU B 159      -3.924 -14.595  50.499  1.00 21.70           C  
ATOM   4484  CG  LEU B 159      -3.509 -15.194  51.862  1.00 20.26           C  
ATOM   4485  CD1 LEU B 159      -3.955 -14.348  53.055  1.00 21.31           C  
ATOM   4486  CD2 LEU B 159      -4.054 -16.613  51.973  1.00 19.13           C  
ATOM   4487  N   LEU B 160      -1.122 -13.809  49.474  1.00 24.23           N  
ATOM   4488  CA  LEU B 160       0.328 -13.868  49.540  1.00 27.28           C  
ATOM   4489  C   LEU B 160       0.966 -12.474  49.649  1.00 28.31           C  
ATOM   4490  O   LEU B 160       1.865 -12.256  50.465  1.00 27.21           O  
ATOM   4491  CB  LEU B 160       0.884 -14.561  48.300  1.00 30.09           C  
ATOM   4492  CG  LEU B 160       2.079 -15.513  48.447  1.00 36.37           C  
ATOM   4493  CD1 LEU B 160       3.132 -15.079  49.456  1.00 36.55           C  
ATOM   4494  CD2 LEU B 160       1.556 -16.896  48.833  1.00 39.35           C  
ATOM   4495  N   GLN B 161       0.506 -11.549  48.815  1.00 27.40           N  
ATOM   4496  CA  GLN B 161       1.000 -10.162  48.845  1.00 29.66           C  
ATOM   4497  C   GLN B 161       0.739  -9.525  50.206  1.00 28.04           C  
ATOM   4498  O   GLN B 161       1.623  -8.860  50.768  1.00 29.90           O  
ATOM   4499  CB  GLN B 161       0.376  -9.339  47.714  1.00 30.06           C  
ATOM   4500  CG  GLN B 161       0.832  -9.817  46.346  1.00 38.73           C  
ATOM   4501  CD  GLN B 161       0.002  -9.272  45.188  1.00 48.18           C  
ATOM   4502  NE2 GLN B 161       0.300  -9.741  43.969  1.00 52.92           N  
ATOM   4503  OE1 GLN B 161      -0.901  -8.452  45.381  1.00 54.25           O  
ATOM   4504  N   TYR B 162      -0.454  -9.751  50.754  1.00 26.76           N  
ATOM   4505  CA  TYR B 162      -0.801  -9.193  52.058  1.00 26.60           C  
ATOM   4506  C   TYR B 162       0.098  -9.723  53.154  1.00 26.90           C  
ATOM   4507  O   TYR B 162       0.664  -8.917  53.896  1.00 27.64           O  
ATOM   4508  CB  TYR B 162      -2.270  -9.412  52.441  1.00 27.37           C  
ATOM   4509  CG  TYR B 162      -3.257  -8.566  51.683  1.00 29.16           C  
ATOM   4510  CD1 TYR B 162      -3.155  -7.174  51.663  1.00 29.23           C  
ATOM   4511  CD2 TYR B 162      -4.331  -9.160  51.011  1.00 29.97           C  
ATOM   4512  CE1 TYR B 162      -4.073  -6.402  50.967  1.00 28.67           C  
ATOM   4513  CE2 TYR B 162      -5.246  -8.393  50.316  1.00 29.70           C  
ATOM   4514  CZ  TYR B 162      -5.111  -7.027  50.293  1.00 30.35           C  
ATOM   4515  OH  TYR B 162      -6.045  -6.296  49.617  1.00 31.33           O  
ATOM   4516  N   VAL B 163       0.232 -11.051  53.275  1.00 25.84           N  
ATOM   4517  CA  VAL B 163       1.110 -11.628  54.328  1.00 27.53           C  
ATOM   4518  C   VAL B 163       2.544 -11.141  54.204  1.00 28.95           C  
ATOM   4519  O   VAL B 163       3.224 -10.926  55.213  1.00 29.63           O  
ATOM   4520  CB  VAL B 163       1.050 -13.175  54.475  1.00 27.18           C  
ATOM   4521  CG1 VAL B 163      -0.394 -13.627  54.744  1.00 27.98           C  
ATOM   4522  CG2 VAL B 163       1.641 -13.903  53.272  1.00 27.69           C  
ATOM   4523  N   GLN B 164       2.996 -10.970  52.970  1.00 29.67           N  
ATOM   4524  CA  GLN B 164       4.335 -10.455  52.720  1.00 32.01           C  
ATOM   4525  C   GLN B 164       4.482  -9.005  53.174  1.00 33.30           C  
ATOM   4526  O   GLN B 164       5.507  -8.629  53.711  1.00 33.03           O  
ATOM   4527  CB  GLN B 164       4.696 -10.616  51.252  1.00 31.63           C  
ATOM   4528  CG  GLN B 164       5.223 -12.015  50.972  1.00 34.17           C  
ATOM   4529  CD  GLN B 164       5.488 -12.300  49.513  1.00 38.45           C  
ATOM   4530  NE2 GLN B 164       5.081 -11.395  48.634  1.00 36.60           N  
ATOM   4531  OE1 GLN B 164       6.057 -13.340  49.182  1.00 42.47           O  
ATOM   4532  N   ASP B 165       3.438  -8.212  52.959  1.00 35.43           N  
ATOM   4533  CA  ASP B 165       3.403  -6.825  53.376  1.00 37.60           C  
ATOM   4534  C   ASP B 165       3.437  -6.709  54.897  1.00 39.36           C  
ATOM   4535  O   ASP B 165       4.076  -5.811  55.447  1.00 35.88           O  
ATOM   4536  CB  ASP B 165       2.144  -6.168  52.843  1.00 39.13           C  
ATOM   4537  CG  ASP B 165       2.122  -4.686  53.095  1.00 43.63           C  
ATOM   4538  OD1 ASP B 165       2.883  -3.982  52.414  1.00 44.69           O  
ATOM   4539  OD2 ASP B 165       1.346  -4.222  53.964  1.00 44.98           O1-
ATOM   4540  N   MET B 166       2.747  -7.630  55.563  1.00 37.33           N  
ATOM   4541  CA  MET B 166       2.751  -7.744  57.016  1.00 40.87           C  
ATOM   4542  C   MET B 166       4.117  -8.182  57.530  1.00 42.07           C  
ATOM   4543  O   MET B 166       4.444  -7.922  58.679  1.00 42.93           O  
ATOM   4544  CB  MET B 166       1.772  -8.831  57.455  1.00 40.61           C  
ATOM   4545  CG  MET B 166       0.388  -8.388  57.836  1.00 43.87           C  
ATOM   4546  SD  MET B 166      -0.396  -9.764  58.719  1.00 51.12           S  
ATOM   4547  CE  MET B 166      -2.082  -9.202  58.822  1.00 46.62           C  
ATOM   4548  N   GLY B 167       4.886  -8.872  56.688  1.00 41.83           N  
ATOM   4549  CA  GLY B 167       6.127  -9.526  57.106  1.00 44.17           C  
ATOM   4550  C   GLY B 167       5.879 -10.758  57.967  1.00 45.95           C  
ATOM   4551  O   GLY B 167       6.697 -11.091  58.833  1.00 43.11           O  
ATOM   4552  N   GLN B 168       4.757 -11.444  57.725  1.00 43.32           N  
ATOM   4553  CA  GLN B 168       4.336 -12.584  58.546  1.00 46.26           C  
ATOM   4554  C   GLN B 168       3.999 -13.845  57.726  1.00 48.36           C  
ATOM   4555  O   GLN B 168       3.189 -14.691  58.161  1.00 46.01           O  
ATOM   4556  CB  GLN B 168       3.136 -12.190  59.416  1.00 45.80           C  
ATOM   4557  CG  GLN B 168       3.443 -11.163  60.497  1.00 48.44           C  
ATOM   4558  CD  GLN B 168       4.239 -11.727  61.663  1.00 52.37           C  
ATOM   4559  NE2 GLN B 168       4.590 -10.854  62.596  1.00 53.87           N  
ATOM   4560  OE1 GLN B 168       4.526 -12.926  61.734  1.00 55.18           O  
ATOM   4561  N   GLU B 169       4.629 -13.959  56.554  1.00 46.94           N  
ATOM   4562  CA  GLU B 169       4.423 -15.080  55.642  1.00 47.73           C  
ATOM   4563  C   GLU B 169       4.482 -16.454  56.328  1.00 50.13           C  
ATOM   4564  O   GLU B 169       3.504 -17.207  56.271  1.00 50.95           O  
ATOM   4565  CB  GLU B 169       5.389 -15.005  54.448  1.00 47.48           C  
ATOM   4566  CG  GLU B 169       5.480 -16.309  53.665  1.00 50.58           C  
ATOM   4567  CD  GLU B 169       5.798 -16.123  52.190  1.00 50.24           C  
ATOM   4568  OE1 GLU B 169       6.298 -15.043  51.801  1.00 50.47           O  
ATOM   4569  OE2 GLU B 169       5.548 -17.076  51.417  1.00 50.37           O1-
ATOM   4570  N   ASP B 170       5.596 -16.767  56.992  1.00 49.50           N  
ATOM   4571  CA  ASP B 170       5.783 -18.096  57.611  1.00 50.02           C  
ATOM   4572  C   ASP B 170       4.731 -18.391  58.685  1.00 47.08           C  
ATOM   4573  O   ASP B 170       4.191 -19.500  58.750  1.00 45.46           O  
ATOM   4574  CB  ASP B 170       7.209 -18.271  58.172  1.00 52.37           C  
ATOM   4575  CG  ASP B 170       8.287 -18.153  57.093  1.00 56.57           C  
ATOM   4576  OD1 ASP B 170       8.229 -18.909  56.099  1.00 56.70           O  
ATOM   4577  OD2 ASP B 170       9.196 -17.302  57.237  1.00 59.93           O1-
ATOM   4578  N   MET B 171       4.419 -17.376  59.485  1.00 46.29           N  
ATOM   4579  CA  MET B 171       3.458 -17.489  60.570  1.00 45.44           C  
ATOM   4580  C   MET B 171       1.984 -17.676  60.120  1.00 42.74           C  
ATOM   4581  O   MET B 171       1.290 -18.576  60.580  1.00 38.77           O  
ATOM   4582  CB  MET B 171       3.585 -16.266  61.477  1.00 49.55           C  
ATOM   4583  CG  MET B 171       3.041 -16.506  62.876  1.00 57.80           C  
ATOM   4584  SD  MET B 171       2.431 -15.005  63.668  1.00 70.24           S  
ATOM   4585  CE  MET B 171       1.377 -15.720  64.941  1.00 65.39           C  
ATOM   4586  N   LEU B 172       1.511 -16.825  59.221  1.00 40.55           N  
ATOM   4587  CA  LEU B 172       0.076 -16.763  58.944  1.00 38.04           C  
ATOM   4588  C   LEU B 172      -0.389 -17.467  57.670  1.00 35.25           C  
ATOM   4589  O   LEU B 172      -1.552 -17.871  57.578  1.00 37.70           O  
ATOM   4590  CB  LEU B 172      -0.389 -15.303  58.928  1.00 37.27           C  
ATOM   4591  CG  LEU B 172      -0.386 -14.672  60.319  1.00 39.56           C  
ATOM   4592  CD1 LEU B 172      -0.429 -13.151  60.220  1.00 37.32           C  
ATOM   4593  CD2 LEU B 172      -1.535 -15.217  61.164  1.00 38.97           C  
ATOM   4594  N   LEU B 173       0.502 -17.614  56.698  1.00 31.36           N  
ATOM   4595  CA  LEU B 173       0.101 -18.105  55.385  1.00 29.98           C  
ATOM   4596  C   LEU B 173      -0.588 -19.462  55.380  1.00 27.91           C  
ATOM   4597  O   LEU B 173      -1.658 -19.566  54.785  1.00 27.62           O  
ATOM   4598  CB  LEU B 173       1.242 -18.092  54.369  1.00 28.59           C  
ATOM   4599  CG  LEU B 173       0.801 -18.457  52.947  1.00 27.13           C  
ATOM   4600  CD1 LEU B 173      -0.071 -17.357  52.339  1.00 26.03           C  
ATOM   4601  CD2 LEU B 173       2.022 -18.768  52.081  1.00 29.36           C  
ATOM   4602  N   PRO B 174       0.017 -20.505  56.009  1.00 27.98           N  
ATOM   4603  CA  PRO B 174      -0.640 -21.820  55.864  1.00 25.72           C  
ATOM   4604  C   PRO B 174      -2.089 -21.833  56.389  1.00 23.98           C  
ATOM   4605  O   PRO B 174      -2.969 -22.329  55.700  1.00 23.16           O  
ATOM   4606  CB  PRO B 174       0.278 -22.792  56.647  1.00 27.05           C  
ATOM   4607  CG  PRO B 174       1.598 -22.081  56.727  1.00 27.60           C  
ATOM   4608  CD  PRO B 174       1.261 -20.609  56.809  1.00 28.45           C  
ATOM   4609  N   LEU B 175      -2.360 -21.250  57.557  1.00 23.01           N  
ATOM   4610  CA  LEU B 175      -3.746 -21.200  58.016  1.00 21.13           C  
ATOM   4611  C   LEU B 175      -4.629 -20.352  57.085  1.00 21.43           C  
ATOM   4612  O   LEU B 175      -5.719 -20.768  56.726  1.00 20.72           O  
ATOM   4613  CB  LEU B 175      -3.867 -20.687  59.446  1.00 20.40           C  
ATOM   4614  CG  LEU B 175      -5.309 -20.628  59.962  1.00 22.40           C  
ATOM   4615  CD1 LEU B 175      -6.009 -21.987  59.807  1.00 22.56           C  
ATOM   4616  CD2 LEU B 175      -5.332 -20.152  61.420  1.00 23.28           C  
ATOM   4617  N   ALA B 176      -4.172 -19.153  56.727  1.00 21.65           N  
ATOM   4618  CA  ALA B 176      -4.985 -18.243  55.937  1.00 20.78           C  
ATOM   4619  C   ALA B 176      -5.333 -18.895  54.594  1.00 20.47           C  
ATOM   4620  O   ALA B 176      -6.454 -18.753  54.102  1.00 21.17           O  
ATOM   4621  CB  ALA B 176      -4.260 -16.915  55.732  1.00 20.27           C  
ATOM   4622  N   TRP B 177      -4.355 -19.580  54.003  1.00 20.29           N  
ATOM   4623  CA  TRP B 177      -4.507 -20.273  52.735  1.00 20.56           C  
ATOM   4624  C   TRP B 177      -5.567 -21.351  52.831  1.00 20.60           C  
ATOM   4625  O   TRP B 177      -6.382 -21.512  51.931  1.00 17.47           O  
ATOM   4626  CB  TRP B 177      -3.164 -20.908  52.344  1.00 22.04           C  
ATOM   4627  CG  TRP B 177      -3.128 -21.546  50.969  1.00 20.95           C  
ATOM   4628  CD1 TRP B 177      -3.658 -22.788  50.601  1.00 20.92           C  
ATOM   4629  CD2 TRP B 177      -2.501 -21.014  49.748  1.00 21.60           C  
ATOM   4630  CE2 TRP B 177      -2.741 -22.009  48.697  1.00 21.88           C  
ATOM   4631  CE3 TRP B 177      -1.804 -19.832  49.422  1.00 21.91           C  
ATOM   4632  NE1 TRP B 177      -3.432 -23.036  49.269  1.00 21.62           N  
ATOM   4633  CZ2 TRP B 177      -2.274 -21.832  47.384  1.00 23.14           C  
ATOM   4634  CZ3 TRP B 177      -1.350 -19.660  48.095  1.00 21.83           C  
ATOM   4635  CH2 TRP B 177      -1.576 -20.637  47.101  1.00 22.89           C  
ATOM   4636  N   ARG B 178      -5.522 -22.124  53.920  1.00 21.89           N  
ATOM   4637  CA  ARG B 178      -6.475 -23.198  54.135  1.00 21.42           C  
ATOM   4638  C   ARG B 178      -7.884 -22.607  54.316  1.00 21.45           C  
ATOM   4639  O   ARG B 178      -8.871 -23.182  53.845  1.00 20.89           O  
ATOM   4640  CB  ARG B 178      -6.012 -24.052  55.333  1.00 22.36           C  
ATOM   4641  CG  ARG B 178      -7.040 -25.042  55.860  1.00 21.36           C  
ATOM   4642  CD  ARG B 178      -7.760 -24.452  57.063  1.00 21.13           C  
ATOM   4643  NE  ARG B 178      -9.094 -25.031  57.202  1.00 22.53           N  
ATOM   4644  CZ  ARG B 178      -9.449 -25.922  58.128  1.00 21.31           C  
ATOM   4645  NH1 ARG B 178     -10.700 -26.363  58.151  1.00 20.43           N1+
ATOM   4646  NH2 ARG B 178      -8.564 -26.382  59.018  1.00 21.21           N  
ATOM   4647  N   ILE B 179      -7.983 -21.440  54.967  1.00 19.61           N  
ATOM   4648  CA  ILE B 179      -9.281 -20.776  55.099  1.00 19.00           C  
ATOM   4649  C   ILE B 179      -9.790 -20.331  53.712  1.00 18.94           C  
ATOM   4650  O   ILE B 179     -10.972 -20.520  53.386  1.00 19.28           O  
ATOM   4651  CB  ILE B 179      -9.267 -19.613  56.125  1.00 18.22           C  
ATOM   4652  CG1 ILE B 179      -8.900 -20.144  57.522  1.00 19.33           C  
ATOM   4653  CG2 ILE B 179     -10.638 -18.944  56.152  1.00 18.78           C  
ATOM   4654  CD1 ILE B 179      -8.570 -19.074  58.550  1.00 18.78           C  
ATOM   4655  N   VAL B 180      -8.912 -19.778  52.883  1.00 18.64           N  
ATOM   4656  CA  VAL B 180      -9.311 -19.472  51.496  1.00 18.47           C  
ATOM   4657  C   VAL B 180      -9.902 -20.711  50.808  1.00 18.29           C  
ATOM   4658  O   VAL B 180     -10.959 -20.620  50.190  1.00 18.49           O  
ATOM   4659  CB  VAL B 180      -8.165 -18.902  50.630  1.00 18.28           C  
ATOM   4660  CG1 VAL B 180      -8.652 -18.719  49.187  1.00 17.31           C  
ATOM   4661  CG2 VAL B 180      -7.673 -17.566  51.183  1.00 17.61           C  
ATOM   4662  N   ASN B 181      -9.240 -21.869  50.918  1.00 19.27           N  
ATOM   4663  CA  ASN B 181      -9.795 -23.108  50.309  1.00 19.57           C  
ATOM   4664  C   ASN B 181     -11.222 -23.335  50.816  1.00 18.30           C  
ATOM   4665  O   ASN B 181     -12.122 -23.642  50.053  1.00 17.05           O  
ATOM   4666  CB  ASN B 181      -8.969 -24.365  50.680  1.00 19.83           C  
ATOM   4667  CG  ASN B 181      -7.546 -24.353  50.118  1.00 21.39           C  
ATOM   4668  ND2 ASN B 181      -6.671 -25.127  50.745  1.00 20.59           N  
ATOM   4669  OD1 ASN B 181      -7.240 -23.679  49.142  1.00 22.82           O  
ATOM   4670  N   ASP B 182     -11.403 -23.179  52.130  1.00 18.53           N  
ATOM   4671  CA  ASP B 182     -12.684 -23.405  52.762  1.00 18.05           C  
ATOM   4672  C   ASP B 182     -13.759 -22.433  52.253  1.00 17.97           C  
ATOM   4673  O   ASP B 182     -14.951 -22.795  52.216  1.00 17.25           O  
ATOM   4674  CB  ASP B 182     -12.568 -23.348  54.300  1.00 18.06           C  
ATOM   4675  CG  ASP B 182     -11.740 -24.523  54.885  1.00 18.97           C  
ATOM   4676  OD1 ASP B 182     -11.564 -25.554  54.190  1.00 17.51           O  
ATOM   4677  OD2 ASP B 182     -11.279 -24.400  56.047  1.00 20.35           O1-
ATOM   4678  N   THR B 183     -13.373 -21.217  51.868  1.00 17.31           N  
ATOM   4679  CA  THR B 183     -14.394 -20.287  51.344  1.00 18.27           C  
ATOM   4680  C   THR B 183     -15.097 -20.787  50.059  1.00 18.81           C  
ATOM   4681  O   THR B 183     -16.210 -20.321  49.715  1.00 17.82           O  
ATOM   4682  CB  THR B 183     -13.849 -18.861  51.131  1.00 18.84           C  
ATOM   4683  CG2 THR B 183     -13.244 -18.334  52.428  1.00 17.81           C  
ATOM   4684  OG1 THR B 183     -12.869 -18.852  50.078  1.00 20.29           O  
ATOM   4685  N   TYR B 184     -14.487 -21.752  49.372  1.00 18.59           N  
ATOM   4686  CA  TYR B 184     -15.133 -22.297  48.186  1.00 18.86           C  
ATOM   4687  C   TYR B 184     -16.339 -23.181  48.559  1.00 20.44           C  
ATOM   4688  O   TYR B 184     -17.093 -23.630  47.681  1.00 20.39           O  
ATOM   4689  CB  TYR B 184     -14.128 -22.995  47.263  1.00 19.75           C  
ATOM   4690  CG  TYR B 184     -13.248 -21.983  46.582  1.00 20.24           C  
ATOM   4691  CD1 TYR B 184     -12.088 -21.525  47.200  1.00 19.79           C  
ATOM   4692  CD2 TYR B 184     -13.591 -21.440  45.331  1.00 21.00           C  
ATOM   4693  CE1 TYR B 184     -11.283 -20.579  46.608  1.00 19.77           C  
ATOM   4694  CE2 TYR B 184     -12.771 -20.475  44.728  1.00 20.72           C  
ATOM   4695  CZ  TYR B 184     -11.625 -20.049  45.393  1.00 20.36           C  
ATOM   4696  OH  TYR B 184     -10.795 -19.093  44.834  1.00 21.06           O  
ATOM   4697  N   ARG B 185     -16.545 -23.386  49.862  1.00 18.86           N  
ATOM   4698  CA  ARG B 185     -17.746 -24.069  50.348  1.00 20.11           C  
ATOM   4699  C   ARG B 185     -18.957 -23.118  50.392  1.00 20.80           C  
ATOM   4700  O   ARG B 185     -20.051 -23.546  50.739  1.00 21.60           O  
ATOM   4701  CB  ARG B 185     -17.525 -24.646  51.760  1.00 19.86           C  
ATOM   4702  CG  ARG B 185     -16.631 -25.865  51.845  1.00 20.19           C  
ATOM   4703  CD  ARG B 185     -16.244 -26.100  53.313  1.00 22.76           C  
ATOM   4704  NE  ARG B 185     -17.373 -26.511  54.159  1.00 20.99           N  
ATOM   4705  CZ  ARG B 185     -17.611 -27.763  54.555  1.00 22.42           C  
ATOM   4706  NH1 ARG B 185     -16.787 -28.753  54.180  1.00 23.09           N1+
ATOM   4707  NH2 ARG B 185     -18.679 -28.027  55.314  1.00 20.06           N  
ATOM   4708  N   THR B 186     -18.756 -21.842  50.049  1.00 20.12           N  
ATOM   4709  CA  THR B 186     -19.816 -20.828  50.116  1.00 20.57           C  
ATOM   4710  C   THR B 186     -19.928 -20.137  48.759  1.00 21.88           C  
ATOM   4711  O   THR B 186     -19.183 -20.464  47.849  1.00 20.72           O  
ATOM   4712  CB  THR B 186     -19.489 -19.740  51.157  1.00 19.92           C  
ATOM   4713  CG2 THR B 186     -19.104 -20.393  52.531  1.00 18.91           C  
ATOM   4714  OG1 THR B 186     -18.396 -18.940  50.670  1.00 18.96           O  
ATOM   4715  N   ASP B 187     -20.826 -19.153  48.692  1.00 21.64           N  
ATOM   4716  CA  ASP B 187     -21.088 -18.280  47.541  1.00 25.31           C  
ATOM   4717  C   ASP B 187     -20.168 -17.088  47.436  1.00 23.07           C  
ATOM   4718  O   ASP B 187     -20.361 -16.259  46.558  1.00 22.07           O  
ATOM   4719  CB  ASP B 187     -22.499 -17.685  47.698  1.00 28.18           C  
ATOM   4720  CG  ASP B 187     -23.557 -18.673  47.396  1.00 32.22           C  
ATOM   4721  OD1 ASP B 187     -23.263 -19.575  46.579  1.00 36.59           O  
ATOM   4722  OD2 ASP B 187     -24.672 -18.559  47.955  1.00 34.95           O1-
ATOM   4723  N   LEU B 188     -19.207 -16.968  48.351  1.00 21.23           N  
ATOM   4724  CA  LEU B 188     -18.408 -15.746  48.434  1.00 20.58           C  
ATOM   4725  C   LEU B 188     -17.742 -15.372  47.104  1.00 21.45           C  
ATOM   4726  O   LEU B 188     -17.662 -14.180  46.765  1.00 22.70           O  
ATOM   4727  CB  LEU B 188     -17.358 -15.827  49.535  1.00 18.71           C  
ATOM   4728  CG  LEU B 188     -17.862 -15.707  50.978  1.00 19.66           C  
ATOM   4729  CD1 LEU B 188     -16.734 -16.129  51.908  1.00 17.65           C  
ATOM   4730  CD2 LEU B 188     -18.418 -14.312  51.333  1.00 17.41           C  
ATOM   4731  N   CYS B 189     -17.260 -16.368  46.366  1.00 20.36           N  
ATOM   4732  CA  CYS B 189     -16.597 -16.108  45.059  1.00 21.46           C  
ATOM   4733  C   CYS B 189     -17.531 -15.453  44.028  1.00 21.66           C  
ATOM   4734  O   CYS B 189     -17.052 -14.841  43.057  1.00 22.57           O  
ATOM   4735  CB  CYS B 189     -15.985 -17.378  44.454  1.00 20.31           C  
ATOM   4736  SG  CYS B 189     -17.185 -18.606  43.879  1.00 20.44           S  
ATOM   4737  N   LEU B 190     -18.842 -15.566  44.250  1.00 19.96           N  
ATOM   4738  CA  LEU B 190     -19.821 -14.923  43.380  1.00 20.31           C  
ATOM   4739  C   LEU B 190     -20.203 -13.518  43.849  1.00 20.93           C  
ATOM   4740  O   LEU B 190     -20.836 -12.768  43.117  1.00 20.33           O  
ATOM   4741  CB  LEU B 190     -21.095 -15.776  43.285  1.00 21.53           C  
ATOM   4742  CG  LEU B 190     -20.987 -17.202  42.748  1.00 22.92           C  
ATOM   4743  CD1 LEU B 190     -22.341 -17.899  42.862  1.00 22.91           C  
ATOM   4744  CD2 LEU B 190     -20.479 -17.197  41.314  1.00 24.29           C  
ATOM   4745  N   LEU B 191     -19.813 -13.163  45.067  1.00 21.36           N  
ATOM   4746  CA  LEU B 191     -20.346 -11.985  45.736  1.00 22.43           C  
ATOM   4747  C   LEU B 191     -19.337 -10.884  46.014  1.00 23.75           C  
ATOM   4748  O   LEU B 191     -19.717  -9.724  46.127  1.00 24.70           O  
ATOM   4749  CB  LEU B 191     -21.010 -12.399  47.052  1.00 22.89           C  
ATOM   4750  CG  LEU B 191     -22.218 -13.340  46.938  1.00 23.04           C  
ATOM   4751  CD1 LEU B 191     -22.803 -13.587  48.332  1.00 25.34           C  
ATOM   4752  CD2 LEU B 191     -23.293 -12.796  46.016  1.00 22.29           C  
ATOM   4753  N   TYR B 192     -18.061 -11.233  46.171  1.00 23.07           N  
ATOM   4754  CA  TYR B 192     -17.052 -10.247  46.585  1.00 23.52           C  
ATOM   4755  C   TYR B 192     -15.752 -10.330  45.769  1.00 24.68           C  
ATOM   4756  O   TYR B 192     -15.329 -11.433  45.391  1.00 25.60           O  
ATOM   4757  CB  TYR B 192     -16.695 -10.416  48.071  1.00 23.53           C  
ATOM   4758  CG  TYR B 192     -17.854 -10.236  49.018  1.00 23.37           C  
ATOM   4759  CD1 TYR B 192     -18.657 -11.316  49.380  1.00 23.71           C  
ATOM   4760  CD2 TYR B 192     -18.142  -8.986  49.561  1.00 23.90           C  
ATOM   4761  CE1 TYR B 192     -19.738 -11.168  50.256  1.00 23.19           C  
ATOM   4762  CE2 TYR B 192     -19.216  -8.816  50.434  1.00 25.05           C  
ATOM   4763  CZ  TYR B 192     -20.009  -9.909  50.768  1.00 25.56           C  
ATOM   4764  OH  TYR B 192     -21.055  -9.742  51.631  1.00 25.67           O  
ATOM   4765  N   PRO B 193     -15.091  -9.169  45.534  1.00 25.22           N  
ATOM   4766  CA  PRO B 193     -13.755  -9.177  44.932  1.00 25.06           C  
ATOM   4767  C   PRO B 193     -12.787 -10.078  45.721  1.00 25.49           C  
ATOM   4768  O   PRO B 193     -12.831 -10.109  46.952  1.00 24.49           O  
ATOM   4769  CB  PRO B 193     -13.313  -7.713  45.021  1.00 24.42           C  
ATOM   4770  CG  PRO B 193     -14.599  -6.934  45.024  1.00 25.91           C  
ATOM   4771  CD  PRO B 193     -15.534  -7.797  45.858  1.00 25.28           C  
ATOM   4772  N   PRO B 194     -11.914 -10.800  45.017  1.00 25.64           N  
ATOM   4773  CA  PRO B 194     -11.037 -11.769  45.692  1.00 25.27           C  
ATOM   4774  C   PRO B 194     -10.088 -11.173  46.735  1.00 24.17           C  
ATOM   4775  O   PRO B 194      -9.786 -11.842  47.706  1.00 22.66           O  
ATOM   4776  CB  PRO B 194     -10.254 -12.404  44.540  1.00 25.22           C  
ATOM   4777  CG  PRO B 194     -11.216 -12.310  43.397  1.00 28.18           C  
ATOM   4778  CD  PRO B 194     -11.900 -10.975  43.555  1.00 26.38           C  
ATOM   4779  N   PHE B 195      -9.628  -9.939  46.560  1.00 24.07           N  
ATOM   4780  CA  PHE B 195      -8.772  -9.344  47.587  1.00 24.78           C  
ATOM   4781  C   PHE B 195      -9.504  -9.170  48.940  1.00 24.46           C  
ATOM   4782  O   PHE B 195      -8.922  -9.345  50.012  1.00 24.28           O  
ATOM   4783  CB  PHE B 195      -8.141  -8.032  47.084  1.00 26.55           C  
ATOM   4784  CG  PHE B 195      -9.059  -6.829  47.162  1.00 26.79           C  
ATOM   4785  CD1 PHE B 195      -9.925  -6.529  46.119  1.00 28.08           C  
ATOM   4786  CD2 PHE B 195      -9.035  -5.986  48.271  1.00 27.70           C  
ATOM   4787  CE1 PHE B 195     -10.766  -5.426  46.186  1.00 25.74           C  
ATOM   4788  CE2 PHE B 195      -9.872  -4.871  48.349  1.00 28.37           C  
ATOM   4789  CZ  PHE B 195     -10.747  -4.598  47.301  1.00 26.93           C  
ATOM   4790  N   MET B 196     -10.796  -8.891  48.886  1.00 23.61           N  
ATOM   4791  CA  MET B 196     -11.601  -8.783  50.099  1.00 23.93           C  
ATOM   4792  C   MET B 196     -11.762 -10.141  50.797  1.00 23.25           C  
ATOM   4793  O   MET B 196     -11.762 -10.224  52.045  1.00 22.32           O  
ATOM   4794  CB  MET B 196     -12.990  -8.204  49.772  1.00 25.05           C  
ATOM   4795  CG  MET B 196     -12.970  -6.734  49.343  1.00 29.58           C  
ATOM   4796  SD  MET B 196     -14.674  -6.118  49.196  1.00 37.41           S  
ATOM   4797  CE  MET B 196     -14.381  -4.519  48.410  1.00 39.53           C  
ATOM   4798  N   ILE B 197     -11.918 -11.193  50.003  1.00 21.18           N  
ATOM   4799  CA  ILE B 197     -11.995 -12.560  50.541  1.00 20.71           C  
ATOM   4800  C   ILE B 197     -10.683 -12.866  51.236  1.00 21.86           C  
ATOM   4801  O   ILE B 197     -10.679 -13.334  52.392  1.00 21.52           O  
ATOM   4802  CB  ILE B 197     -12.386 -13.612  49.459  1.00 19.83           C  
ATOM   4803  CG1 ILE B 197     -13.782 -13.272  48.922  1.00 19.84           C  
ATOM   4804  CG2 ILE B 197     -12.382 -15.029  50.050  1.00 19.09           C  
ATOM   4805  CD1 ILE B 197     -14.177 -13.928  47.604  1.00 18.68           C  
ATOM   4806  N   ALA B 198      -9.578 -12.536  50.565  1.00 22.73           N  
ATOM   4807  CA  ALA B 198      -8.251 -12.755  51.132  1.00 23.48           C  
ATOM   4808  C   ALA B 198      -8.088 -12.063  52.499  1.00 24.64           C  
ATOM   4809  O   ALA B 198      -7.612 -12.690  53.473  1.00 22.85           O  
ATOM   4810  CB  ALA B 198      -7.178 -12.308  50.165  1.00 22.78           C  
ATOM   4811  N   LEU B 199      -8.506 -10.797  52.587  1.00 23.99           N  
ATOM   4812  CA  LEU B 199      -8.369 -10.027  53.845  1.00 23.75           C  
ATOM   4813  C   LEU B 199      -9.177 -10.635  54.990  1.00 23.07           C  
ATOM   4814  O   LEU B 199      -8.712 -10.696  56.147  1.00 23.43           O  
ATOM   4815  CB  LEU B 199      -8.746  -8.541  53.647  1.00 23.33           C  
ATOM   4816  CG  LEU B 199      -7.727  -7.666  52.882  1.00 24.99           C  
ATOM   4817  CD1 LEU B 199      -8.318  -6.300  52.545  1.00 25.11           C  
ATOM   4818  CD2 LEU B 199      -6.415  -7.499  53.649  1.00 23.11           C  
ATOM   4819  N   ALA B 200     -10.402 -11.044  54.671  1.00 21.54           N  
ATOM   4820  CA  ALA B 200     -11.257 -11.735  55.619  1.00 21.35           C  
ATOM   4821  C   ALA B 200     -10.602 -13.000  56.137  1.00 21.15           C  
ATOM   4822  O   ALA B 200     -10.612 -13.257  57.336  1.00 20.41           O  
ATOM   4823  CB  ALA B 200     -12.595 -12.052  54.979  1.00 21.26           C  
ATOM   4824  N   CYS B 201     -10.004 -13.775  55.228  1.00 20.87           N  
ATOM   4825  CA  CYS B 201      -9.361 -15.042  55.582  1.00 21.05           C  
ATOM   4826  C   CYS B 201      -8.151 -14.795  56.486  1.00 22.00           C  
ATOM   4827  O   CYS B 201      -7.932 -15.506  57.473  1.00 20.89           O  
ATOM   4828  CB  CYS B 201      -8.970 -15.823  54.306  1.00 20.49           C  
ATOM   4829  SG  CYS B 201     -10.409 -16.494  53.416  1.00 20.58           S  
ATOM   4830  N   LEU B 202      -7.391 -13.758  56.149  1.00 23.05           N  
ATOM   4831  CA  LEU B 202      -6.246 -13.341  56.927  1.00 23.84           C  
ATOM   4832  C   LEU B 202      -6.688 -12.922  58.320  1.00 25.19           C  
ATOM   4833  O   LEU B 202      -6.085 -13.320  59.324  1.00 26.02           O  
ATOM   4834  CB  LEU B 202      -5.563 -12.187  56.212  1.00 25.43           C  
ATOM   4835  CG  LEU B 202      -4.279 -11.610  56.775  1.00 28.26           C  
ATOM   4836  CD1 LEU B 202      -3.272 -12.710  57.082  1.00 29.12           C  
ATOM   4837  CD2 LEU B 202      -3.721 -10.635  55.752  1.00 30.14           C  
ATOM   4838  N   HIS B 203      -7.772 -12.154  58.380  1.00 26.16           N  
ATOM   4839  CA  HIS B 203      -8.353 -11.772  59.639  1.00 27.77           C  
ATOM   4840  C   HIS B 203      -8.740 -12.954  60.496  1.00 26.54           C  
ATOM   4841  O   HIS B 203      -8.361 -13.006  61.655  1.00 26.04           O  
ATOM   4842  CB  HIS B 203      -9.564 -10.867  59.443  1.00 31.00           C  
ATOM   4843  CG  HIS B 203     -10.181 -10.413  60.746  1.00 36.24           C  
ATOM   4844  CD2 HIS B 203     -10.061  -9.219  61.441  1.00 36.77           C  
ATOM   4845  ND1 HIS B 203     -10.989 -11.216  61.494  1.00 40.93           N  
ATOM   4846  CE1 HIS B 203     -11.375 -10.556  62.592  1.00 39.08           C  
ATOM   4847  NE2 HIS B 203     -10.812  -9.330  62.558  1.00 40.84           N  
ATOM   4848  N   VAL B 204      -9.499 -13.909  59.954  1.00 26.05           N  
ATOM   4849  CA  VAL B 204      -9.901 -15.082  60.745  1.00 23.54           C  
ATOM   4850  C   VAL B 204      -8.664 -15.841  61.224  1.00 26.32           C  
ATOM   4851  O   VAL B 204      -8.604 -16.241  62.401  1.00 26.58           O  
ATOM   4852  CB  VAL B 204     -10.893 -15.989  60.000  1.00 22.73           C  
ATOM   4853  CG1 VAL B 204     -11.186 -17.264  60.805  1.00 20.40           C  
ATOM   4854  CG2 VAL B 204     -12.186 -15.215  59.757  1.00 21.99           C  
ATOM   4855  N   ALA B 205      -7.655 -15.971  60.348  1.00 24.74           N  
ATOM   4856  CA  ALA B 205      -6.400 -16.639  60.730  1.00 25.48           C  
ATOM   4857  C   ALA B 205      -5.703 -15.896  61.881  1.00 27.40           C  
ATOM   4858  O   ALA B 205      -5.164 -16.535  62.789  1.00 26.92           O  
ATOM   4859  CB  ALA B 205      -5.449 -16.801  59.549  1.00 21.67           C  
ATOM   4860  N   CYS B 206      -5.726 -14.562  61.847  1.00 29.03           N  
ATOM   4861  CA  CYS B 206      -5.161 -13.760  62.951  1.00 30.97           C  
ATOM   4862  C   CYS B 206      -5.920 -13.979  64.252  1.00 31.77           C  
ATOM   4863  O   CYS B 206      -5.311 -14.009  65.322  1.00 34.42           O  
ATOM   4864  CB  CYS B 206      -5.130 -12.267  62.616  1.00 28.84           C  
ATOM   4865  SG  CYS B 206      -3.818 -11.823  61.468  1.00 29.06           S  
ATOM   4866  N   VAL B 207      -7.241 -14.122  64.152  1.00 30.43           N  
ATOM   4867  CA  VAL B 207      -8.085 -14.393  65.311  1.00 32.25           C  
ATOM   4868  C   VAL B 207      -7.740 -15.768  65.864  1.00 33.28           C  
ATOM   4869  O   VAL B 207      -7.427 -15.898  67.039  1.00 36.08           O  
ATOM   4870  CB  VAL B 207      -9.589 -14.295  64.973  1.00 31.65           C  
ATOM   4871  CG1 VAL B 207     -10.454 -14.917  66.071  1.00 32.70           C  
ATOM   4872  CG2 VAL B 207      -9.990 -12.844  64.755  1.00 30.34           C  
ATOM   4873  N   VAL B 208      -7.762 -16.783  65.008  1.00 32.39           N  
ATOM   4874  CA  VAL B 208      -7.437 -18.131  65.425  1.00 30.47           C  
ATOM   4875  C   VAL B 208      -6.045 -18.218  66.087  1.00 32.16           C  
ATOM   4876  O   VAL B 208      -5.900 -18.870  67.107  1.00 32.49           O  
ATOM   4877  CB  VAL B 208      -7.605 -19.137  64.262  1.00 31.39           C  
ATOM   4878  CG1 VAL B 208      -7.059 -20.508  64.638  1.00 29.83           C  
ATOM   4879  CG2 VAL B 208      -9.089 -19.246  63.884  1.00 30.52           C  
ATOM   4880  N   GLN B 209      -5.042 -17.543  65.534  1.00 32.01           N  
ATOM   4881  CA  GLN B 209      -3.682 -17.635  66.083  1.00 34.64           C  
ATOM   4882  C   GLN B 209      -3.378 -16.610  67.173  1.00 34.70           C  
ATOM   4883  O   GLN B 209      -2.239 -16.474  67.579  1.00 35.86           O  
ATOM   4884  CB  GLN B 209      -2.639 -17.559  64.964  1.00 34.36           C  
ATOM   4885  CG  GLN B 209      -2.639 -18.812  64.100  1.00 36.49           C  
ATOM   4886  CD  GLN B 209      -1.533 -18.858  63.078  1.00 38.96           C  
ATOM   4887  NE2 GLN B 209      -1.765 -19.587  62.007  1.00 42.15           N  
ATOM   4888  OE1 GLN B 209      -0.483 -18.261  63.246  1.00 42.16           O  
ATOM   4889  N   GLN B 210      -4.405 -15.893  67.629  1.00 36.73           N  
ATOM   4890  CA  GLN B 210      -4.270 -14.827  68.634  1.00 39.18           C  
ATOM   4891  C   GLN B 210      -3.166 -13.854  68.285  1.00 39.84           C  
ATOM   4892  O   GLN B 210      -2.369 -13.448  69.135  1.00 40.21           O  
ATOM   4893  CB  GLN B 210      -4.040 -15.412  70.020  1.00 39.81           C  
ATOM   4894  CG  GLN B 210      -5.108 -16.396  70.433  1.00 40.60           C  
ATOM   4895  CD  GLN B 210      -4.836 -16.985  71.801  1.00 45.13           C  
ATOM   4896  NE2 GLN B 210      -5.801 -17.722  72.325  1.00 45.57           N  
ATOM   4897  OE1 GLN B 210      -3.768 -16.779  72.378  1.00 47.75           O  
ATOM   4898  N   LYS B 211      -3.134 -13.484  67.013  1.00 40.54           N  
ATOM   4899  CA  LYS B 211      -2.191 -12.525  66.498  1.00 41.31           C  
ATOM   4900  C   LYS B 211      -2.917 -11.190  66.386  1.00 43.74           C  
ATOM   4901  O   LYS B 211      -3.954 -11.073  65.723  1.00 43.34           O  
ATOM   4902  CB  LYS B 211      -1.635 -13.018  65.160  1.00 42.55           C  
ATOM   4903  CG  LYS B 211      -0.992 -11.970  64.277  1.00 51.45           C  
ATOM   4904  CD  LYS B 211       0.332 -11.447  64.813  1.00 50.09           C  
ATOM   4905  CE  LYS B 211       1.128 -10.793  63.685  1.00 57.35           C  
ATOM   4906  NZ  LYS B 211       2.116  -9.788  64.178  1.00 60.40           N1+
ATOM   4907  N   ASP B 212      -2.393 -10.196  67.090  1.00 42.90           N  
ATOM   4908  CA  ASP B 212      -2.908  -8.849  66.971  1.00 46.47           C  
ATOM   4909  C   ASP B 212      -2.267  -8.188  65.760  1.00 44.24           C  
ATOM   4910  O   ASP B 212      -1.049  -8.150  65.632  1.00 44.39           O  
ATOM   4911  CB  ASP B 212      -2.632  -8.035  68.240  1.00 50.60           C  
ATOM   4912  CG  ASP B 212      -2.911  -6.554  68.053  1.00 52.96           C  
ATOM   4913  OD1 ASP B 212      -3.951  -6.186  67.449  1.00 54.53           O  
ATOM   4914  OD2 ASP B 212      -2.073  -5.756  68.507  1.00 57.14           O1-
ATOM   4915  N   ALA B 213      -3.113  -7.687  64.867  1.00 44.42           N  
ATOM   4916  CA  ALA B 213      -2.675  -7.048  63.633  1.00 42.67           C  
ATOM   4917  C   ALA B 213      -3.632  -5.912  63.324  1.00 41.71           C  
ATOM   4918  O   ALA B 213      -3.809  -5.527  62.160  1.00 38.17           O  
ATOM   4919  CB  ALA B 213      -2.657  -8.054  62.495  1.00 43.02           C  
ATOM   4920  N   ARG B 214      -4.240  -5.375  64.383  1.00 43.36           N  
ATOM   4921  CA  ARG B 214      -5.294  -4.364  64.261  1.00 47.05           C  
ATOM   4922  C   ARG B 214      -4.777  -3.120  63.567  1.00 46.60           C  
ATOM   4923  O   ARG B 214      -5.497  -2.495  62.770  1.00 47.19           O  
ATOM   4924  CB  ARG B 214      -5.878  -4.016  65.634  1.00 51.49           C  
ATOM   4925  CG  ARG B 214      -6.916  -5.025  66.108  1.00 56.43           C  
ATOM   4926  CD  ARG B 214      -7.388  -4.727  67.518  1.00 61.21           C  
ATOM   4927  NE  ARG B 214      -6.322  -4.943  68.498  1.00 64.45           N  
ATOM   4928  CZ  ARG B 214      -6.382  -4.560  69.773  1.00 66.85           C  
ATOM   4929  NH1 ARG B 214      -7.456  -3.923  70.237  1.00 63.84           N1+
ATOM   4930  NH2 ARG B 214      -5.359  -4.800  70.583  1.00 62.98           N  
ATOM   4931  N   GLN B 215      -3.518  -2.798  63.863  1.00 46.76           N  
ATOM   4932  CA  GLN B 215      -2.808  -1.666  63.286  1.00 47.91           C  
ATOM   4933  C   GLN B 215      -2.746  -1.776  61.766  1.00 44.96           C  
ATOM   4934  O   GLN B 215      -3.183  -0.882  61.028  1.00 40.87           O  
ATOM   4935  CB  GLN B 215      -1.383  -1.587  63.877  1.00 52.51           C  
ATOM   4936  CG  GLN B 215      -0.612  -0.325  63.498  1.00 57.34           C  
ATOM   4937  CD  GLN B 215      -1.491   0.916  63.535  1.00 61.37           C  
ATOM   4938  NE2 GLN B 215      -1.798   1.466  62.365  1.00 63.47           N
[truncated: 39,354 more chars]
