# Supplementary material for: Solvent-Site Prediction for Fragment Docking and Its Implication on Fragment-Based Drug Discovery
Source: J Chem Inf Model. 2025 Nov 24;65(23):12959–77. doi: 10.1021/acs.jcim.5c02352 (PMC12690578; doi:10.1021/acs.jcim.5c02352)
Supplement: Supplementary file 3 [file ci5c02352_si_003.zip › Frag2Lead_dataset/2017-02/rec-frag.pdb]

ATOM      1  N   ARG A 164      40.398   0.464 -26.189  1.00 93.35           N  
ANISOU    1  N   ARG A 164    10465  17151   7854  -1905   1725  -5786       N  
ATOM      2  CA  ARG A 164      40.415   1.847 -25.723  1.00 89.61           C  
ANISOU    2  CA  ARG A 164    10357  16514   7177  -2087   1639  -4731       C  
ATOM      3  C   ARG A 164      39.424   2.016 -24.551  1.00 87.16           C  
ANISOU    3  C   ARG A 164    10434  15121   7561  -1742   1403  -4172       C  
ATOM      4  O   ARG A 164      39.840   2.100 -23.392  1.00 82.18           O  
ANISOU    4  O   ARG A 164     9931  13817   7475  -1462   1441  -3992       O  
ATOM      5  CB  ARG A 164      40.092   2.801 -26.900  1.00 94.90           C  
ANISOU    5  CB  ARG A 164    11030  18111   6918  -2688   1517  -4232       C  
ATOM      6  CG  ARG A 164      40.185   4.299 -26.567  1.00102.76           C  
ANISOU    6  CG  ARG A 164    12347  18945   7750  -2937   1302  -3141       C  
ATOM      7  CD  ARG A 164      41.554   4.904 -26.838  1.00113.35           C  
ANISOU    7  CD  ARG A 164    13526  20951   8589  -3297   1475  -2997       C  
ATOM      8  NE  ARG A 164      41.862   4.975 -28.269  1.00127.88           N  
ANISOU    8  NE  ARG A 164    15004  24162   9422  -3947   1540  -3184       N  
ATOM      9  CZ  ARG A 164      42.836   5.717 -28.786  1.00149.12           C  
ANISOU    9  CZ  ARG A 164    17500  27735  11422  -4482   1617  -2918       C  
ATOM     10  NH1 ARG A 164      43.054   5.718 -30.096  1.00147.96           N1+
ANISOU   10  NH1 ARG A 164    16956  28990  10271  -5149   1677  -3116       N1+
ATOM     11  NH2 ARG A 164      43.597   6.469 -27.999  1.00132.72           N  
ANISOU   11  NH2 ARG A 164    15597  25219   9611  -4403   1626  -2445       N  
ATOM     12  N   PHE A 165      38.117   2.053 -24.875  1.00 83.49           N  
ANISOU   12  N   PHE A 165    10105  14589   7030  -1800   1164  -3936       N  
ATOM     13  CA  PHE A 165      36.981   2.168 -23.964  1.00 78.14           C  
ANISOU   13  CA  PHE A 165     9694  13115   6882  -1539    932  -3509       C  
ATOM     14  C   PHE A 165      35.801   1.493 -24.621  1.00 84.54           C  
ANISOU   14  C   PHE A 165    10451  14044   7625  -1574    767  -3758       C  
ATOM     15  O   PHE A 165      35.711   1.471 -25.848  1.00 88.98           O  
ANISOU   15  O   PHE A 165    10863  15357   7587  -1895    767  -3963       O  
ATOM     16  CB  PHE A 165      36.599   3.635 -23.731  1.00 77.88           C  
ANISOU   16  CB  PHE A 165     9921  12948   6723  -1669    716  -2643       C  
ATOM     17  CG  PHE A 165      37.597   4.496 -23.005  1.00 77.13           C  
ANISOU   17  CG  PHE A 165     9921  12661   6724  -1649    799  -2277       C  
ATOM     18  CD1 PHE A 165      37.966   4.207 -21.698  1.00 75.90           C  
ANISOU   18  CD1 PHE A 165     9815  11870   7155  -1302    922  -2351       C  
ATOM     19  CD2 PHE A 165      38.094   5.651 -23.591  1.00 81.96           C  
ANISOU   19  CD2 PHE A 165    10576  13719   6846  -2029    689  -1770       C  
ATOM     20  CE1 PHE A 165      38.870   5.023 -21.016  1.00 75.05           C  
ANISOU   20  CE1 PHE A 165     9794  11590   7131  -1289    993  -2021       C  
ATOM     21  CE2 PHE A 165      38.983   6.474 -22.905  1.00 83.00           C  
ANISOU   21  CE2 PHE A 165    10803  13626   7105  -2019    721  -1407       C  
ATOM     22  CZ  PHE A 165      39.364   6.155 -21.622  1.00 76.59           C  
ANISOU   22  CZ  PHE A 165    10042  12186   6873  -1623    894  -1570       C  
ATOM     23  N   HIS A 166      34.871   0.991 -23.810  1.00 78.37           N  
ANISOU   23  N   HIS A 166     9775  12602   7399  -1302    611  -3697       N  
ATOM     24  CA  HIS A 166      33.658   0.356 -24.293  1.00 79.78           C  
ANISOU   24  CA  HIS A 166     9928  12800   7585  -1319    420  -3859       C  
ATOM     25  C   HIS A 166      32.673   1.410 -24.825  1.00 82.01           C  
ANISOU   25  C   HIS A 166    10367  13321   7473  -1537    191  -3246       C  
ATOM     26  O   HIS A 166      32.534   2.482 -24.243  1.00 78.09           O  
ANISOU   26  O   HIS A 166    10035  12568   7069  -1505     80  -2657       O  
ATOM     27  CB  HIS A 166      33.016  -0.470 -23.168  1.00 78.41           C  
ANISOU   27  CB  HIS A 166     9785  11890   8116  -1031    293  -3900       C  
ATOM     28  CG  HIS A 166      32.836  -1.919 -23.500  1.00 85.80           C  
ANISOU   28  CG  HIS A 166    10519  12721   9358   -961    213  -4573       C  
ATOM     29  CD2 HIS A 166      33.295  -3.017 -22.857  1.00 88.41           C  
ANISOU   29  CD2 HIS A 166    10706  12571  10316   -780    163  -4975       C  
ATOM     30  ND1 HIS A 166      32.085  -2.326 -24.607  1.00 91.99           N  
ANISOU   30  ND1 HIS A 166    11217  13875   9859  -1101     93  -4877       N  
ATOM     31  CE1 HIS A 166      32.132  -3.649 -24.608  1.00 93.83           C  
ANISOU   31  CE1 HIS A 166    11252  13827  10574   -973    -17  -5509       C  
ATOM     32  NE2 HIS A 166      32.840  -4.116 -23.573  1.00 92.45           N  
ANISOU   32  NE2 HIS A 166    11031  13099  10996   -781    -18  -5570       N  
ATOM     33  N   SER A 167      32.025   1.120 -25.956  1.00 82.76           N  
ANISOU   33  N   SER A 167    10377  13899   7167  -1767     76  -3415       N  
ATOM     34  CA  SER A 167      31.014   1.992 -26.549  1.00 83.58           C  
ANISOU   34  CA  SER A 167    10594  14210   6953  -2001   -226  -2844       C  
ATOM     35  C   SER A 167      29.675   1.302 -26.273  1.00 83.69           C  
ANISOU   35  C   SER A 167    10624  13846   7326  -1803   -401  -2955       C  
ATOM     36  O   SER A 167      29.397   0.243 -26.846  1.00 85.90           O  
ANISOU   36  O   SER A 167    10769  14358   7513  -1855   -377  -3479       O  
ATOM     37  CB  SER A 167      31.273   2.188 -28.041  1.00 92.79           C  
ANISOU   37  CB  SER A 167    11619  16332   7306  -2509   -241  -2891       C  
ATOM     38  OG  SER A 167      30.439   3.212 -28.556  1.00103.51           O  
ANISOU   38  OG  SER A 167    13091  17832   8404  -2793   -626  -2181       O  
ATOM     39  N   PHE A 168      28.915   1.831 -25.294  1.00 74.33           N  
ANISOU   39  N   PHE A 168     9558  12089   6596  -1561   -566  -2548       N  
ATOM     40  CA  PHE A 168      27.632   1.276 -24.835  1.00 72.27           C  
ANISOU   40  CA  PHE A 168     9276  11503   6681  -1390   -730  -2592       C  
ATOM     41  C   PHE A 168      26.468   1.873 -25.602  1.00 77.88           C  
ANISOU   41  C   PHE A 168    10007  12428   7155  -1552  -1054  -2252       C  
ATOM     42  O   PHE A 168      26.532   3.047 -25.992  1.00 79.72           O  
ANISOU   42  O   PHE A 168    10305  12796   7189  -1707  -1251  -1780       O  
ATOM     43  CB  PHE A 168      27.401   1.603 -23.346  1.00 69.78           C  
ANISOU   43  CB  PHE A 168     8978  10641   6895  -1097   -737  -2377       C  
ATOM     44  CG  PHE A 168      28.425   1.099 -22.362  1.00 68.71           C  
ANISOU   44  CG  PHE A 168     8820  10217   7072   -952   -488  -2584       C  
ATOM     45  CD1 PHE A 168      29.591   1.817 -22.119  1.00 70.45           C  
ANISOU   45  CD1 PHE A 168     9105  10409   7254   -930   -326  -2444       C  
ATOM     46  CD2 PHE A 168      28.192  -0.054 -21.623  1.00 70.32           C  
ANISOU   46  CD2 PHE A 168     8926  10147   7644   -874   -480  -2847       C  
ATOM     47  CE1 PHE A 168      30.532   1.359 -21.194  1.00 69.37           C  
ANISOU   47  CE1 PHE A 168     8936   9998   7423   -806   -122  -2609       C  
ATOM     48  CE2 PHE A 168      29.132  -0.512 -20.697  1.00 71.56           C  
ANISOU   48  CE2 PHE A 168     9044  10004   8139   -787   -337  -2958       C  
ATOM     49  CZ  PHE A 168      30.297   0.200 -20.489  1.00 68.52           C  
ANISOU   49  CZ  PHE A 168     8725   9612   7696   -738   -141  -2856       C  
ATOM     50  N   SER A 169      25.377   1.099 -25.766  1.00 73.13           N  
ANISOU   50  N   SER A 169     9341  11804   6640  -1528  -1177  -2435       N  
ATOM     51  CA  SER A 169      24.179   1.630 -26.412  1.00 74.39           C  
ANISOU   51  CA  SER A 169     9499  12120   6645  -1654  -1515  -2110       C  
ATOM     52  C   SER A 169      23.412   2.442 -25.369  1.00 74.73           C  
ANISOU   52  C   SER A 169     9517  11718   7161  -1379  -1711  -1780       C  
ATOM     53  O   SER A 169      23.447   2.104 -24.183  1.00 69.94           O  
ANISOU   53  O   SER A 169     8849  10790   6935  -1135  -1556  -1934       O  
ATOM     54  CB  SER A 169      23.311   0.518 -26.997  1.00 78.40           C  
ANISOU   54  CB  SER A 169     9928  12804   7056  -1743  -1577  -2453       C  
ATOM     55  OG  SER A 169      22.764  -0.335 -26.008  1.00 80.11           O  
ANISOU   55  OG  SER A 169    10080  12620   7740  -1513  -1540  -2667       O  
ATOM     56  N   PHE A 170      22.758   3.530 -25.805  1.00 74.08           N  
ANISOU   56  N   PHE A 170     9429  11649   7068  -1443  -2089  -1348       N  
ATOM     57  CA  PHE A 170      21.996   4.416 -24.929  1.00 72.98           C  
ANISOU   57  CA  PHE A 170     9174  11121   7436  -1151  -2348  -1155       C  
ATOM     58  C   PHE A 170      20.917   3.676 -24.145  1.00 74.37           C  
ANISOU   58  C   PHE A 170     9169  11210   7879   -944  -2299  -1449       C  
ATOM     59  O   PHE A 170      20.749   3.921 -22.953  1.00 71.02           O  
ANISOU   59  O   PHE A 170     8586  10571   7827   -683  -2241  -1559       O  
ATOM     60  CB  PHE A 170      21.379   5.579 -25.732  1.00 79.29           C  
ANISOU   60  CB  PHE A 170     9955  11911   8260  -1285  -2895   -672       C  
ATOM     61  CG  PHE A 170      20.558   6.529 -24.894  1.00 81.72           C  
ANISOU   61  CG  PHE A 170    10058  11786   9206   -931  -3243   -606       C  
ATOM     62  CD1 PHE A 170      21.164   7.343 -23.941  1.00 83.90           C  
ANISOU   62  CD1 PHE A 170    10286  11705   9888   -676  -3238   -611       C  
ATOM     63  CD2 PHE A 170      19.177   6.595 -25.039  1.00 86.47           C  
ANISOU   63  CD2 PHE A 170    10464  12363  10026   -834  -3582   -621       C  
ATOM     64  CE1 PHE A 170      20.402   8.199 -23.139  1.00 86.18           C  
ANISOU   64  CE1 PHE A 170    10295  11641  10810   -313  -3565   -724       C  
ATOM     65  CE2 PHE A 170      18.414   7.458 -24.243  1.00 90.76           C  
ANISOU   65  CE2 PHE A 170    10718  12558  11208   -465  -3910   -718       C  
ATOM     66  CZ  PHE A 170      19.031   8.248 -23.293  1.00 88.12           C  
ANISOU   66  CZ  PHE A 170    10300  11893  11288   -197  -3900   -812       C  
ATOM     67  N   TYR A 171      20.194   2.778 -24.832  1.00 72.96           N  
ANISOU   67  N   TYR A 171     8981  11274   7468  -1111  -2334  -1583       N  
ATOM     68  CA  TYR A 171      19.070   2.006 -24.308  1.00 71.67           C  
ANISOU   68  CA  TYR A 171     8642  11116   7474  -1027  -2355  -1788       C  
ATOM     69  C   TYR A 171      19.496   0.941 -23.317  1.00 72.26           C  
ANISOU   69  C   TYR A 171     8675  11088   7691   -985  -2046  -2069       C  
ATOM     70  O   TYR A 171      18.709   0.625 -22.428  1.00 71.02           O  
ANISOU   70  O   TYR A 171     8308  10931   7746   -915  -2072  -2135       O  
ATOM     71  CB  TYR A 171      18.216   1.446 -25.451  1.00 75.37           C  
ANISOU   71  CB  TYR A 171     9129  11858   7649  -1256  -2545  -1796       C  
ATOM     72  CG  TYR A 171      17.792   2.529 -26.422  1.00 80.00           C  
ANISOU   72  CG  TYR A 171     9737  12553   8107  -1373  -2933  -1411       C  
ATOM     73  CD1 TYR A 171      16.816   3.461 -26.075  1.00 83.15           C  
ANISOU   73  CD1 TYR A 171     9942  12771   8881  -1174  -3298  -1220       C  
ATOM     74  CD2 TYR A 171      18.424   2.674 -27.653  1.00 83.64           C  
ANISOU   74  CD2 TYR A 171    10359  13326   8093  -1714  -2983  -1238       C  
ATOM     75  CE1 TYR A 171      16.457   4.491 -26.944  1.00 88.11           C  
ANISOU   75  CE1 TYR A 171    10572  13390   9518  -1299  -3781   -798       C  
ATOM     76  CE2 TYR A 171      18.062   3.689 -28.538  1.00 88.84           C  
ANISOU   76  CE2 TYR A 171    11024  14104   8628  -1929  -3434   -751       C  
ATOM     77  CZ  TYR A 171      17.075   4.596 -28.180  1.00 98.16           C  
ANISOU   77  CZ  TYR A 171    12046  14961  10291  -1714  -3870   -496       C  
ATOM     78  OH  TYR A 171      16.708   5.594 -29.053  1.00103.60           O  
ANISOU   78  OH  TYR A 171    12722  15669  10974  -1945  -4435     43       O  
ATOM     79  N   GLU A 172      20.754   0.444 -23.400  1.00 67.85           N  
ANISOU   79  N   GLU A 172     8270  10470   7041  -1053  -1794  -2216       N  
ATOM     80  CA  GLU A 172      21.270  -0.495 -22.395  1.00 65.23           C  
ANISOU   80  CA  GLU A 172     7886   9943   6955  -1028  -1598  -2407       C  
ATOM     81  C   GLU A 172      21.463   0.314 -21.118  1.00 65.86           C  
ANISOU   81  C   GLU A 172     7855   9894   7274   -847  -1510  -2259       C  
ATOM     82  O   GLU A 172      21.049  -0.133 -20.048  1.00 65.60           O  
ANISOU   82  O   GLU A 172     7631   9861   7432   -860  -1494  -2278       O  
ATOM     83  CB  GLU A 172      22.601  -1.154 -22.817  1.00 66.69           C  
ANISOU   83  CB  GLU A 172     8203  10060   7075  -1100  -1401  -2669       C  
ATOM     84  CG  GLU A 172      23.083  -2.215 -21.831  1.00 74.08           C  
ANISOU   84  CG  GLU A 172     9063  10698   8386  -1102  -1336  -2824       C  
ATOM     85  CD  GLU A 172      24.422  -2.888 -22.078  1.00 91.42           C  
ANISOU   85  CD  GLU A 172    11312  12736  10689  -1107  -1196  -3162       C  
ATOM     86  OE1 GLU A 172      25.197  -2.416 -22.943  1.00 92.11           O  
ANISOU   86  OE1 GLU A 172    11486  13035  10477  -1103  -1041  -3297       O  
ATOM     87  OE2 GLU A 172      24.702  -3.888 -21.378  1.00 77.33           O1-
ANISOU   87  OE2 GLU A 172     9441  10630   9312  -1142  -1283  -3281       O1-
ATOM     88  N   LEU A 173      22.030   1.532 -21.250  1.00 59.53           N  
ANISOU   88  N   LEU A 173     7136   9039   6443   -726  -1500  -2102       N  
ATOM     89  CA  LEU A 173      22.260   2.409 -20.109  1.00 56.78           C  
ANISOU   89  CA  LEU A 173     6662   8565   6348   -528  -1445  -2040       C  
ATOM     90  C   LEU A 173      20.954   2.881 -19.507  1.00 62.89           C  
ANISOU   90  C   LEU A 173     7122   9460   7312   -393  -1640  -2089       C  
ATOM     91  O   LEU A 173      20.799   2.784 -18.297  1.00 61.10           O  
ANISOU   91  O   LEU A 173     6653   9332   7231   -344  -1525  -2214       O  
ATOM     92  CB  LEU A 173      23.200   3.581 -20.442  1.00 56.00           C  
ANISOU   92  CB  LEU A 173     6720   8322   6234   -452  -1470  -1850       C  
ATOM     93  CG  LEU A 173      24.558   3.229 -21.029  1.00 57.77           C  
ANISOU   93  CG  LEU A 173     7183   8556   6212   -603  -1251  -1843       C  
ATOM     94  CD1 LEU A 173      25.309   4.459 -21.336  1.00 58.21           C  
ANISOU   94  CD1 LEU A 173     7350   8533   6234   -595  -1343  -1569       C  
ATOM     95  CD2 LEU A 173      25.369   2.341 -20.101  1.00 54.85           C  
ANISOU   95  CD2 LEU A 173     6798   8065   5975   -588   -950  -2043       C  
ATOM     96  N   LYS A 174      19.994   3.322 -20.354  1.00 63.55           N  
ANISOU   96  N   LYS A 174     7163   9611   7373   -371  -1945  -2015       N  
ATOM     97  CA  LYS A 174      18.650   3.743 -19.949  1.00 65.75           C  
ANISOU   97  CA  LYS A 174     7086  10036   7860   -222  -2178  -2138       C  
ATOM     98  C   LYS A 174      18.033   2.622 -19.082  1.00 70.51           C  
ANISOU   98  C   LYS A 174     7450  10948   8391   -364  -2015  -2317       C  
ATOM     99  O   LYS A 174      17.724   2.862 -17.916  1.00 69.89           O  
ANISOU   99  O   LYS A 174     7022  11089   8445   -282  -1943  -2507       O  
ATOM    100  CB  LYS A 174      17.791   4.051 -21.193  1.00 71.12           C  
ANISOU  100  CB  LYS A 174     7809  10726   8489   -261  -2551  -1977       C  
ATOM    101  CG  LYS A 174      16.634   5.012 -20.927  1.00 82.54           C  
ANISOU  101  CG  LYS A 174     8874  12175  10312     -3  -2914  -2100       C  
ATOM    102  CD  LYS A 174      15.439   4.767 -21.837  1.00 88.63           C  
ANISOU  102  CD  LYS A 174     9588  13085  11002   -102  -3223  -2009       C  
ATOM    103  CE  LYS A 174      15.476   5.525 -23.140  1.00 99.04           C  
ANISOU  103  CE  LYS A 174    11109  14183  12339   -182  -3649  -1619       C  
ATOM    104  NZ  LYS A 174      14.391   5.075 -24.056  1.00112.28           N1+
ANISOU  104  NZ  LYS A 174    12753  16056  13852   -347  -3907  -1512       N1+
ATOM    105  N   ASN A 175      18.009   1.376 -19.607  1.00 68.11           N  
ANISOU  105  N   ASN A 175     7320  10684   7876   -623  -1967  -2259       N  
ATOM    106  CA  ASN A 175      17.527   0.175 -18.916  1.00 68.45           C  
ANISOU  106  CA  ASN A 175     7187  10943   7880   -864  -1918  -2301       C  
ATOM    107  C   ASN A 175      18.163  -0.049 -17.526  1.00 72.58           C  
ANISOU  107  C   ASN A 175     7557  11534   8487   -951  -1709  -2303       C  
ATOM    108  O   ASN A 175      17.465   0.053 -16.517  1.00 73.36           O  
ANISOU  108  O   ASN A 175     7261  12036   8575  -1031  -1709  -2371       O  
ATOM    109  CB  ASN A 175      17.767  -1.064 -19.789  1.00 68.09           C  
ANISOU  109  CB  ASN A 175     7403  10745   7725  -1092  -1961  -2273       C  
ATOM    110  CG  ASN A 175      16.524  -1.714 -20.323  1.00 93.12           C  
ANISOU  110  CG  ASN A 175    10468  14111  10801  -1243  -2191  -2277       C  
ATOM    111  ND2 ASN A 175      16.626  -2.256 -21.527  1.00 87.79           N  
ANISOU  111  ND2 ASN A 175    10032  13330   9996  -1325  -2280  -2331       N  
ATOM    112  OD1 ASN A 175      15.484  -1.783 -19.659  1.00 87.81           O  
ANISOU  112  OD1 ASN A 175     9469  13753  10141  -1319  -2286  -2264       O  
ATOM    113  N   VAL A 176      19.486  -0.341 -17.489  1.00 68.30           N  
ANISOU  113  N   VAL A 176     7282  10671   7996   -966  -1539  -2244       N  
ATOM    114  CA  VAL A 176      20.287  -0.674 -16.295  1.00 67.11           C  
ANISOU  114  CA  VAL A 176     7046  10514   7940  -1095  -1375  -2177       C  
ATOM    115  C   VAL A 176      20.230   0.402 -15.171  1.00 71.13           C  
ANISOU  115  C   VAL A 176     7241  11318   8467   -955  -1252  -2277       C  
ATOM    116  O   VAL A 176      20.578   0.088 -14.028  1.00 69.05           O  
ANISOU  116  O   VAL A 176     6786  11254   8197  -1159  -1146  -2211       O  
ATOM    117  CB  VAL A 176      21.746  -1.049 -16.663  1.00 69.09           C  
ANISOU  117  CB  VAL A 176     7634  10331   8287  -1077  -1243  -2151       C  
ATOM    118  CG1 VAL A 176      21.766  -2.176 -17.701  1.00 70.24           C  
ANISOU  118  CG1 VAL A 176     7973  10257   8459  -1203  -1382  -2225       C  
ATOM    119  CG2 VAL A 176      22.551   0.165 -17.138  1.00 67.43           C  
ANISOU  119  CG2 VAL A 176     7617   9967   8038   -793  -1102  -2193       C  
ATOM    120  N   THR A 177      19.778   1.644 -15.507  1.00 69.79           N  
ANISOU  120  N   THR A 177     6982  11176   8357   -634  -1324  -2451       N  
ATOM    121  CA  THR A 177      19.613   2.799 -14.603  1.00 70.45           C  
ANISOU  121  CA  THR A 177     6708  11493   8568   -413  -1286  -2708       C  
ATOM    122  C   THR A 177      18.120   3.123 -14.353  1.00 78.92           C  
ANISOU  122  C   THR A 177     7280  13058   9649   -350  -1457  -3001       C  
ATOM    123  O   THR A 177      17.801   4.232 -13.911  1.00 80.53           O  
ANISOU  123  O   THR A 177     7122  13423  10053    -72  -1513  -3366       O  
ATOM    124  CB  THR A 177      20.393   4.046 -15.112  1.00 70.02           C  
ANISOU  124  CB  THR A 177     6879  10986   8738    -71  -1341  -2722       C  
ATOM    125  CG2 THR A 177      21.883   3.803 -15.257  1.00 64.29           C  
ANISOU  125  CG2 THR A 177     6558   9903   7964   -143  -1138  -2492       C  
ATOM    126  OG1 THR A 177      19.824   4.539 -16.326  1.00 65.25           O  
ANISOU  126  OG1 THR A 177     6407  10170   8217     73  -1638  -2653       O  
ATOM    127  N   ASN A 178      17.220   2.148 -14.633  1.00 77.64           N  
ANISOU  127  N   ASN A 178     7060  13131   9307   -602  -1563  -2893       N  
ATOM    128  CA  ASN A 178      15.757   2.227 -14.482  1.00 81.53           C  
ANISOU  128  CA  ASN A 178     7079  14146   9751   -609  -1726  -3137       C  
ATOM    129  C   ASN A 178      15.148   3.479 -15.156  1.00 88.16           C  
ANISOU  129  C   ASN A 178     7807  14779  10912   -156  -1991  -3406       C  
ATOM    130  O   ASN A 178      14.422   4.258 -14.525  1.00 90.74           O  
ANISOU  130  O   ASN A 178     7587  15478  11413     61  -2076  -3867       O  
ATOM    131  CB  ASN A 178      15.335   2.089 -13.009  1.00 86.41           C  
ANISOU  131  CB  ASN A 178     7089  15573  10169   -857  -1579  -3374       C  
ATOM    132  CG  ASN A 178      14.764   0.732 -12.672  1.00114.41           C  
ANISOU  132  CG  ASN A 178    10532  19552  13386  -1428  -1597  -3056       C  
ATOM    133  ND2 ASN A 178      13.474   0.693 -12.378  1.00109.67           N  
ANISOU  133  ND2 ASN A 178     9411  19660  12597  -1591  -1694  -3251       N  
ATOM    134  OD1 ASN A 178      15.466  -0.289 -12.667  1.00108.11           O  
ANISOU  134  OD1 ASN A 178    10084  18449  12543  -1737  -1575  -2640       O  
ATOM    135  N   ASN A 179      15.460   3.644 -16.460  1.00 84.63           N  
ANISOU  135  N   ASN A 179     7838  13763  10554    -51  -2166  -3125       N  
ATOM    136  CA  ASN A 179      15.051   4.755 -17.339  1.00 87.51           C  
ANISOU  136  CA  ASN A 179     8218  13785  11248    272  -2540  -3158       C  
ATOM    137  C   ASN A 179      15.504   6.117 -16.787  1.00 94.33           C  
ANISOU  137  C   ASN A 179     8882  14412  12548    639  -2652  -3425       C  
ATOM    138  O   ASN A 179      14.773   7.112 -16.877  1.00 97.92           O  
ANISOU  138  O   ASN A 179     8995  14767  13442    957  -3029  -3705       O  
ATOM    139  CB  ASN A 179      13.553   4.703 -17.664  1.00 91.01           C  
ANISOU  139  CB  ASN A 179     8313  14524  11742    306  -2817  -3321       C  
ATOM    140  CG  ASN A 179      13.239   3.803 -18.834  1.00106.53           C  
ANISOU  140  CG  ASN A 179    10643  16413  13420     37  -2902  -2954       C  
ATOM    141  ND2 ASN A 179      13.409   2.493 -18.660  1.00 90.79           N  
ANISOU  141  ND2 ASN A 179     8814  14607  11075   -315  -2647  -2809       N  
ATOM    142  OD1 ASN A 179      12.843   4.267 -19.906  1.00106.37           O  
ANISOU  142  OD1 ASN A 179    10736  16158  13521    120  -3245  -2799       O  
ATOM    143  N   PHE A 180      16.745   6.140 -16.241  1.00 89.16           N  
ANISOU  143  N   PHE A 180     8433  13617  11828    596  -2367  -3348       N  
ATOM    144  CA  PHE A 180      17.410   7.277 -15.609  1.00 90.06           C  
ANISOU  144  CA  PHE A 180     8410  13499  12310    886  -2410  -3580       C  
ATOM    145  C   PHE A 180      16.562   7.870 -14.466  1.00 99.47           C  
ANISOU  145  C   PHE A 180     8869  15158  13765   1129  -2460  -4272       C  
ATOM    146  O   PHE A 180      16.190   9.050 -14.503  1.00102.98           O  
ANISOU  146  O   PHE A 180     9016  15336  14777   1521  -2852  -4622       O  
ATOM    147  CB  PHE A 180      17.848   8.331 -16.641  1.00 93.22           C  
ANISOU  147  CB  PHE A 180     9117  13221  13081   1077  -2831  -3287       C  
ATOM    148  CG  PHE A 180      18.855   7.842 -17.655  1.00 92.07           C  
ANISOU  148  CG  PHE A 180     9596  12804  12581    791  -2723  -2702       C  
ATOM    149  CD1 PHE A 180      20.191   7.679 -17.309  1.00 91.60           C  
ANISOU  149  CD1 PHE A 180     9820  12634  12350    685  -2391  -2555       C  
ATOM    150  CD2 PHE A 180      18.475   7.583 -18.966  1.00 95.70           C  
ANISOU  150  CD2 PHE A 180    10307  13186  12869    617  -2961  -2349       C  
ATOM    151  CE1 PHE A 180      21.127   7.254 -18.252  1.00 90.78           C  
ANISOU  151  CE1 PHE A 180    10198  12380  11916    432  -2286  -2134       C  
ATOM    152  CE2 PHE A 180      19.416   7.171 -19.911  1.00 96.79           C  
ANISOU  152  CE2 PHE A 180    10923  13225  12626    329  -2847  -1928       C  
ATOM    153  CZ  PHE A 180      20.733   7.000 -19.545  1.00 91.76           C  
ANISOU  153  CZ  PHE A 180    10518  12515  11830    250  -2502  -1860       C  
ATOM    154  N   ASP A 181      16.240   7.024 -13.459  1.00 96.79           N  
ANISOU  154  N   ASP A 181     8191  15559  13026    858  -2108  -4485       N  
ATOM    155  CA  ASP A 181      15.461   7.422 -12.281  1.00101.26           C  
ANISOU  155  CA  ASP A 181     7965  16859  13651    965  -2060  -5205       C  
ATOM    156  C   ASP A 181      16.283   8.329 -11.339  1.00107.02           C  
ANISOU  156  C   ASP A 181     8470  17560  14633   1192  -1963  -5617       C  
ATOM    157  O   ASP A 181      17.474   8.082 -11.112  1.00102.50           O  
ANISOU  157  O   ASP A 181     8296  16767  13881   1021  -1706  -5264       O  
ATOM    158  CB  ASP A 181      14.884   6.197 -11.542  1.00103.20           C  
ANISOU  158  CB  ASP A 181     7913  18013  13286    454  -1754  -5172       C  
ATOM    159  CG  ASP A 181      13.965   6.534 -10.376  1.00118.74           C  
ANISOU  159  CG  ASP A 181     8960  20991  15164    459  -1692  -5942       C  
ATOM    160  OD1 ASP A 181      13.018   7.330 -10.573  1.00123.56           O  
ANISOU  160  OD1 ASP A 181     9113  21660  16175    855  -1989  -6510       O  
ATOM    161  OD2 ASP A 181      14.185   5.993  -9.270  1.00126.08           O1-
ANISOU  161  OD2 ASP A 181     9581  22703  15619     35  -1376  -5988       O1-
ATOM    162  N   GLU A 182      15.627   9.376 -10.794  1.00109.76           N  
ANISOU  162  N   GLU A 182     8136  18133  15436   1592  -2192  -6427       N  
ATOM    163  CA  GLU A 182      16.269  10.370  -9.937  1.00111.78           C  
ANISOU  163  CA  GLU A 182     8082  18343  16048   1880  -2188  -6978       C  
ATOM    164  C   GLU A 182      15.840  10.309  -8.449  1.00121.01           C  
ANISOU  164  C   GLU A 182     8393  20694  16890   1742  -1866  -7788       C  
ATOM    165  O   GLU A 182      15.974  11.305  -7.729  1.00122.97           O  
ANISOU  165  O   GLU A 182     8132  21047  17545   2087  -1958  -8563       O  
ATOM    166  CB  GLU A 182      16.081  11.776 -10.530  1.00117.09           C  
ANISOU  166  CB  GLU A 182     8641  18191  17658   2482  -2816  -7324       C  
ATOM    167  CG  GLU A 182      16.873  11.983 -11.810  1.00122.85           C  
ANISOU  167  CG  GLU A 182    10208  17845  18625   2499  -3105  -6461       C  
ATOM    168  CD  GLU A 182      16.631  13.302 -12.512  1.00140.99           C  
ANISOU  168  CD  GLU A 182    12429  19272  21869   2969  -3862  -6593       C  
ATOM    169  OE1 GLU A 182      16.036  13.283 -13.614  1.00129.64           O  
ANISOU  169  OE1 GLU A 182    11199  17442  20618   2976  -4277  -6190       O  
ATOM    170  OE2 GLU A 182      17.047  14.351 -11.969  1.00136.29           O1-
ANISOU  170  OE2 GLU A 182    11565  18360  21860   3300  -4095  -7065       O1-
ATOM    171  N   ARG A 183      15.396   9.123  -7.978  1.00117.93           N  
ANISOU  171  N   ARG A 183     7835  21224  15747   1180  -1513  -7583       N  
ATOM    172  CA  ARG A 183      15.008   8.902  -6.577  1.00122.03           C  
ANISOU  172  CA  ARG A 183     7531  23078  15755    846  -1189  -8196       C  
ATOM    173  C   ARG A 183      16.236   8.441  -5.730  1.00122.64           C  
ANISOU  173  C   ARG A 183     7856  23378  15365    396   -800  -7785       C  
ATOM    174  O   ARG A 183      17.172   7.890  -6.314  1.00116.58           O  
ANISOU  174  O   ARG A 183     7904  21848  14542    232   -748  -6919       O  
ATOM    175  CB  ARG A 183      13.849   7.890  -6.491  1.00125.08           C  
ANISOU  175  CB  ARG A 183     7548  24407  15572    378  -1107  -8108       C  
ATOM    176  N   PRO A 184      16.293   8.659  -4.386  1.00123.51           N  
ANISOU  176  N   PRO A 184     7256  24533  15138    181   -542  -8406       N  
ATOM    177  CA  PRO A 184      17.482   8.219  -3.626  1.00122.53           C  
ANISOU  177  CA  PRO A 184     7394  24569  14595   -276   -226  -7929       C  
ATOM    178  C   PRO A 184      17.520   6.707  -3.405  1.00139.66           C  
ANISOU  178  C   PRO A 184     9781  27235  16047  -1101    -54  -7030       C  
ATOM    179  O   PRO A 184      18.420   6.024  -3.888  1.00 90.38           O  
ANISOU  179  O   PRO A 184     4312  20211   9819  -1280    -41  -6161       O  
ATOM    180  CB  PRO A 184      17.367   8.977  -2.291  1.00129.73           C  
ANISOU  180  CB  PRO A 184     7366  26585  15341   -281    -47  -8957       C  
ATOM    181  CG  PRO A 184      16.167   9.873  -2.414  1.00139.60           C  
ANISOU  181  CG  PRO A 184     7886  28085  17072    294   -306 -10062       C  
ATOM    182  CD  PRO A 184      15.310   9.306  -3.492  1.00133.57           C  
ANISOU  182  CD  PRO A 184     7412  26953  16384    321   -530  -9612       C  
ATOM    183  N   LYS A 191      19.891   7.297  -9.105  1.00101.05           N  
ANISOU  183  N   LYS A 191     8361  16966  13066    422   -905  -4901       N  
ATOM    184  CA  LYS A 191      20.587   8.540  -8.772  1.00101.79           C  
ANISOU  184  CA  LYS A 191     8378  16725  13575    804   -972  -5264       C  
ATOM    185  C   LYS A 191      21.551   8.374  -7.585  1.00104.44           C  
ANISOU  185  C   LYS A 191     8613  17435  13635    543   -623  -5280       C  
ATOM    186  O   LYS A 191      21.197   7.777  -6.564  1.00105.99           O  
ANISOU  186  O   LYS A 191     8343  18538  13388    152   -397  -5445       O  
ATOM    187  CB  LYS A 191      19.583   9.664  -8.485  1.00109.90           C  
ANISOU  187  CB  LYS A 191     8722  17990  15046   1238  -1263  -6114       C  
ATOM    188  CG  LYS A 191      20.153  11.076  -8.589  1.00119.99           C  
ANISOU  188  CG  LYS A 191    10006  18572  17012   1739  -1572  -6437       C  
ATOM    189  CD  LYS A 191      19.162  12.090  -8.047  1.00135.62           C  
ANISOU  189  CD  LYS A 191    11158  20862  19508   2172  -1882  -7454       C  
ATOM    190  CE  LYS A 191      19.307  13.452  -8.672  1.00148.62           C  
ANISOU  190  CE  LYS A 191    12871  21516  22080   2719  -2482  -7640       C  
ATOM    191  NZ  LYS A 191      18.157  14.334  -8.340  1.00164.06           N1+
ANISOU  191  NZ  LYS A 191    13990  23656  24689   3192  -2911  -8663       N1+
ATOM    192  N   MET A 192      22.752   8.956  -7.724  1.00 97.66           N  
ANISOU  192  N   MET A 192     8157  15923  13025    720   -615  -5088       N  
ATOM    193  CA  MET A 192      23.848   8.931  -6.753  1.00 95.26           C  
ANISOU  193  CA  MET A 192     7862  15790  12544    525   -325  -5036       C  
ATOM    194  C   MET A 192      24.403  10.316  -6.463  1.00101.52           C  
ANISOU  194  C   MET A 192     8526  16229  13817    949   -462  -5492       C  
ATOM    195  O   MET A 192      24.694  10.614  -5.309  1.00103.18           O  
ANISOU  195  O   MET A 192     8297  16984  13923    880   -283  -5939       O  
ATOM    196  CB  MET A 192      25.008   8.084  -7.280  1.00 91.94           C  
ANISOU  196  CB  MET A 192     8141  14840  11953    272   -172  -4251       C  
ATOM    197  CG  MET A 192      24.764   6.610  -7.237  1.00 93.78           C  
ANISOU  197  CG  MET A 192     8452  15412  11769   -220    -46  -3816       C  
ATOM    198  SD  MET A 192      26.222   5.722  -7.834  1.00 92.34           S  
ANISOU  198  SD  MET A 192     8986  14538  11562   -414     69  -3100       S  
ATOM    199  CE  MET A 192      27.305   5.973  -6.480  1.00 88.60           C  
ANISOU  199  CE  MET A 192     8352  14306  11006   -582    307  -3127       C  
ATOM    200  N   GLY A 193      24.662  11.085  -7.517  1.00 97.59           N  
ANISOU  200  N   GLY A 193     8436  14834  13808   1304   -797  -5296       N  
ATOM    201  CA  GLY A 193      25.246  12.413  -7.414  1.00 99.11           C  
ANISOU  201  CA  GLY A 193     8589  14498  14569   1686  -1061  -5592       C  
ATOM    202  C   GLY A 193      24.602  13.430  -8.326  1.00106.66           C  
ANISOU  202  C   GLY A 193     9514  14803  16207   2114  -1666  -5745       C  
ATOM    203  O   GLY A 193      23.902  13.073  -9.278  1.00105.80           O  
ANISOU  203  O   GLY A 193     9584  14546  16071   2086  -1851  -5444       O  
ATOM    204  N   GLU A 194      24.842  14.714  -8.024  1.00107.55           N  
ANISOU  204  N   GLU A 194     9380  14498  16985   2494  -2037  -6208       N  
ATOM    205  CA  GLU A 194      24.317  15.843  -8.785  1.00112.13           C  
ANISOU  205  CA  GLU A 194     9874  14325  18407   2906  -2776  -6350       C  
ATOM    206  C   GLU A 194      25.485  16.690  -9.304  1.00116.46           C  
ANISOU  206  C   GLU A 194    10912  13970  19369   2955  -3124  -5817       C  
ATOM    207  O   GLU A 194      25.812  17.733  -8.732  1.00119.52           O  
ANISOU  207  O   GLU A 194    11018  14024  20368   3248  -3434  -6291       O  
ATOM    208  CB  GLU A 194      23.312  16.661  -7.949  1.00120.20           C  
ANISOU  208  CB  GLU A 194    10000  15641  20031   3349  -3080  -7520       C  
ATOM    209  CG  GLU A 194      22.065  15.887  -7.554  1.00127.89           C  
ANISOU  209  CG  GLU A 194    10441  17566  20587   3263  -2809  -8015       C  
ATOM    210  CD  GLU A 194      20.764  16.622  -7.796  1.00148.53           C  
ANISOU  210  CD  GLU A 194    12421  20059  23955   3732  -3405  -8776       C  
ATOM    211  OE1 GLU A 194      20.454  16.908  -8.975  1.00142.32           O  
ANISOU  211  OE1 GLU A 194    11955  18501  23620   3860  -3950  -8289       O  
ATOM    212  OE2 GLU A 194      20.032  16.874  -6.812  1.00145.43           O1-
ANISOU  212  OE2 GLU A 194    11166  20419  23672   3937  -3332  -9874       O1-
ATOM    213  N   GLY A 195      26.115  16.194 -10.374  1.00110.21           N  
ANISOU  213  N   GLY A 195    10811  12864  18201   2630  -3063  -4864       N  
ATOM    214  CA  GLY A 195      27.254  16.820 -11.042  1.00109.39           C  
ANISOU  214  CA  GLY A 195    11218  12063  18284   2521  -3344  -4185       C  
ATOM    215  C   GLY A 195      26.942  18.169 -11.663  1.00119.65           C  
ANISOU  215  C   GLY A 195    12425  12528  20510   2781  -4276  -4121       C  
ATOM    216  O   GLY A 195      25.771  18.531 -11.837  1.00124.04           O  
ANISOU  216  O   GLY A 195    12591  12964  21573   3051  -4745  -4509       O  
ATOM    217  N   GLY A 196      28.005  18.908 -11.982  1.00117.05           N  
ANISOU  217  N   GLY A 196    12431  11612  20429   2672  -4590  -3601       N  
ATOM    218  CA  GLY A 196      27.940  20.249 -12.559  1.00123.32           C  
ANISOU  218  CA  GLY A 196    13191  11501  22163   2814  -5594  -3356       C  
ATOM    219  C   GLY A 196      27.158  20.344 -13.854  1.00129.64           C  
ANISOU  219  C   GLY A 196    14114  12003  23141   2676  -6204  -2799       C  
ATOM    220  O   GLY A 196      26.322  21.241 -14.009  1.00136.11           O  
ANISOU  220  O   GLY A 196    14561  12245  24911   2990  -7050  -3070       O  
ATOM    221  N   PHE A 197      27.416  19.412 -14.784  1.00121.09           N  
ANISOU  221  N   PHE A 197    13511  11319  21180   2207  -5813  -2064       N  
ATOM    222  CA  PHE A 197      26.723  19.402 -16.064  1.00123.32           C  
ANISOU  222  CA  PHE A 197    13928  11455  21473   1981  -6330  -1481       C  
ATOM    223  C   PHE A 197      25.985  18.084 -16.336  1.00121.60           C  
ANISOU  223  C   PHE A 197    13751  11962  20491   1866  -5714  -1595       C  
ATOM    224  O   PHE A 197      25.801  17.711 -17.495  1.00121.84           O  
ANISOU  224  O   PHE A 197    14067  12111  20116   1497  -5842   -961       O  
ATOM    225  CB  PHE A 197      27.681  19.777 -17.204  1.00126.44           C  
ANISOU  225  CB  PHE A 197    14818  11583  21639   1424  -6724   -374       C  
ATOM    226  N   GLY A 198      25.550  17.410 -15.272  1.00113.39           N  
ANISOU  226  N   GLY A 198    12391  11433  19260   2137  -5099  -2392       N  
ATOM    227  CA  GLY A 198      24.822  16.152 -15.382  1.00108.95           C  
ANISOU  227  CA  GLY A 198    11817  11533  18045   2024  -4560  -2531       C  
ATOM    228  C   GLY A 198      24.433  15.503 -14.073  1.00107.88           C  
ANISOU  228  C   GLY A 198    11275  12007  17706   2227  -3954  -3339       C  
ATOM    229  O   GLY A 198      24.733  16.018 -12.995  1.00108.13           O  
ANISOU  229  O   GLY A 198    10995  12041  18046   2469  -3878  -3880       O  
ATOM    230  N   VAL A 199      23.738  14.364 -14.174  1.00100.28           N  
ANISOU  230  N   VAL A 199    10286  11615  16202   2078  -3557  -3403       N  
ATOM    231  CA  VAL A 199      23.281  13.560 -13.040  1.00 97.54           C  
ANISOU  231  CA  VAL A 199     9555  11988  15519   2105  -3008  -4006       C  
ATOM    232  C   VAL A 199      23.991  12.191 -13.110  1.00 93.33           C  
ANISOU  232  C   VAL A 199     9441  11841  14180   1683  -2370  -3574       C  
ATOM    233  O   VAL A 199      24.133  11.642 -14.205  1.00 91.54           O  
ANISOU  233  O   VAL A 199     9628  11516  13637   1441  -2374  -3041       O  
ATOM    234  CB  VAL A 199      21.729  13.430 -13.023  1.00105.24           C  
ANISOU  234  CB  VAL A 199    10024  13297  16666   2284  -3210  -4500       C  
ATOM    235  CG1 VAL A 199      21.238  12.730 -11.760  1.00104.45           C  
ANISOU  235  CG1 VAL A 199     9422  14072  16193   2235  -2698  -5129       C  
ATOM    236  CG2 VAL A 199      21.049  14.791 -13.170  1.00111.74           C  
ANISOU  236  CG2 VAL A 199    10436  13587  18432   2732  -3974  -4909       C  
ATOM    237  N   VAL A 200      24.462  11.672 -11.955  1.00 85.19           N  
ANISOU  237  N   VAL A 200     8269  11238  12861   1582  -1879  -3821       N  
ATOM    238  CA  VAL A 200      25.155  10.380 -11.859  1.00 79.16           C  
ANISOU  238  CA  VAL A 200     7821  10764  11493   1203  -1368  -3464       C  
ATOM    239  C   VAL A 200      24.160   9.334 -11.357  1.00 81.90           C  
ANISOU  239  C   VAL A 200     7837  11769  11511   1020  -1156  -3693       C  
ATOM    240  O   VAL A 200      23.566   9.511 -10.291  1.00 84.60           O  
ANISOU  240  O   VAL A 200     7629  12623  11890   1083  -1094  -4224       O  
ATOM    241  CB  VAL A 200      26.453  10.417 -11.004  1.00 79.70           C  
ANISOU  241  CB  VAL A 200     7993  10827  11464   1114  -1043  -3419       C  
ATOM    242  CG1 VAL A 200      27.272   9.138 -11.190  1.00 75.33           C  
ANISOU  242  CG1 VAL A 200     7827  10351  10445    757   -667  -2970       C  
ATOM    243  CG2 VAL A 200      27.297  11.638 -11.340  1.00 80.25           C  
ANISOU  243  CG2 VAL A 200     8264  10295  11932   1315  -1326  -3282       C  
ATOM    244  N   TYR A 201      23.964   8.267 -12.155  1.00 74.07           N  
ANISOU  244  N   TYR A 201     7140  10809  10194    768  -1079  -3318       N  
ATOM    245  CA  TYR A 201      23.035   7.167 -11.903  1.00 72.63           C  
ANISOU  245  CA  TYR A 201     6727  11161   9708    522   -962  -3385       C  
ATOM    246  C   TYR A 201      23.787   5.884 -11.625  1.00 72.12           C  
ANISOU  246  C   TYR A 201     6905  11196   9300    134   -658  -3036       C  
ATOM    247  O   TYR A 201      24.872   5.680 -12.169  1.00 68.64           O  
ANISOU  247  O   TYR A 201     6908  10333   8839     93   -576  -2721       O  
ATOM    248  CB  TYR A 201      22.115   6.956 -13.126  1.00 74.12           C  
ANISOU  248  CB  TYR A 201     7034  11220   9906    554  -1236  -3254       C  
ATOM    249  CG  TYR A 201      21.341   8.189 -13.542  1.00 78.23           C  
ANISOU  249  CG  TYR A 201     7333  11520  10871    923  -1665  -3511       C  
ATOM    250  CD1 TYR A 201      20.108   8.488 -12.970  1.00 83.79           C  
ANISOU  250  CD1 TYR A 201     7442  12644  11749   1090  -1811  -4043       C  
ATOM    251  CD2 TYR A 201      21.846   9.064 -14.500  1.00 79.24           C  
ANISOU  251  CD2 TYR A 201     7798  11037  11271   1069  -1984  -3216       C  
ATOM    252  CE1 TYR A 201      19.404   9.641 -13.325  1.00 88.67           C  
ANISOU  252  CE1 TYR A 201     7800  12969  12922   1473  -2296  -4339       C  
ATOM    253  CE2 TYR A 201      21.149  10.215 -14.870  1.00 84.44           C  
ANISOU  253  CE2 TYR A 201     8237  11385  12462   1378  -2516  -3379       C  
ATOM    254  CZ  TYR A 201      19.923  10.496 -14.285  1.00 94.73           C  
ANISOU  254  CZ  TYR A 201     8944  13002  14050   1616  -2689  -3968       C  
ATOM    255  OH  TYR A 201      19.232  11.629 -14.648  1.00 98.77           O  
ANISOU  255  OH  TYR A 201     9188  13118  15220   1960  -3299  -4181       O  
ATOM    256  N   LYS A 202      23.210   5.018 -10.782  1.00 69.33           N  
ANISOU  256  N   LYS A 202     6219  11421   8702   -180   -543  -3092       N  
ATOM    257  CA  LYS A 202      23.768   3.698 -10.495  1.00 67.51           C  
ANISOU  257  CA  LYS A 202     6157  11233   8261   -599   -406  -2714       C  
ATOM    258  C   LYS A 202      23.244   2.734 -11.590  1.00 72.93           C  
ANISOU  258  C   LYS A 202     7093  11720   8898   -716   -565  -2494       C  
ATOM    259  O   LYS A 202      22.071   2.818 -11.974  1.00 74.88           O  
ANISOU  259  O   LYS A 202     7151  12192   9109   -660   -726  -2642       O  
ATOM    260  CB  LYS A 202      23.352   3.229  -9.090  1.00 70.91           C  
ANISOU  260  CB  LYS A 202     6080  12421   8442   -994   -315  -2773       C  
ATOM    261  CG  LYS A 202      24.084   1.988  -8.593  1.00 71.04           C  
ANISOU  261  CG  LYS A 202     6230  12406   8355  -1470   -276  -2303       C  
ATOM    262  CD  LYS A 202      23.797   1.751  -7.115  1.00 76.91           C  
ANISOU  262  CD  LYS A 202     6426  14008   8790  -1946   -217  -2291       C  
ATOM    263  CE  LYS A 202      24.320   0.420  -6.627  1.00 82.22           C  
ANISOU  263  CE  LYS A 202     7179  14644   9418  -2523   -337  -1705       C  
ATOM    264  NZ  LYS A 202      24.146   0.259  -5.157  1.00 87.21           N1+
ANISOU  264  NZ  LYS A 202     7254  16213   9670  -3101   -310  -1595       N1+
ATOM    265  N   GLY A 203      24.124   1.864 -12.092  1.00 67.15           N  
ANISOU  265  N   GLY A 203     6742  10573   8198   -853   -537  -2212       N  
ATOM    266  CA  GLY A 203      23.801   0.896 -13.128  1.00 67.23           C  
ANISOU  266  CA  GLY A 203     6976  10367   8201   -958   -690  -2093       C  
ATOM    267  C   GLY A 203      24.394  -0.468 -12.864  1.00 72.67           C  
ANISOU  267  C   GLY A 203     7755  10866   8989  -1290   -742  -1863       C  
ATOM    268  O   GLY A 203      25.295  -0.613 -12.031  1.00 70.39           O  
ANISOU  268  O   GLY A 203     7448  10509   8787  -1414   -647  -1732       O  
ATOM    269  N   TYR A 204      23.880  -1.480 -13.572  1.00 73.91           N  
ANISOU  269  N   TYR A 204     7989  10900   9193  -1439   -952  -1818       N  
ATOM    270  CA  TYR A 204      24.346  -2.859 -13.462  1.00 76.04           C  
ANISOU  270  CA  TYR A 204     8318  10857   9717  -1733  -1148  -1644       C  
ATOM    271  C   TYR A 204      24.536  -3.451 -14.859  1.00 80.16           C  
ANISOU  271  C   TYR A 204     9112  10974  10370  -1592  -1252  -1859       C  
ATOM    272  O   TYR A 204      23.555  -3.652 -15.565  1.00 81.65           O  
ANISOU  272  O   TYR A 204     9292  11284  10446  -1599  -1387  -1944       O  
ATOM    273  CB  TYR A 204      23.379  -3.734 -12.628  1.00 81.27           C  
ANISOU  273  CB  TYR A 204     8655  11860  10365  -2207  -1426  -1358       C  
ATOM    274  CG  TYR A 204      23.010  -3.190 -11.265  1.00 86.20           C  
ANISOU  274  CG  TYR A 204     8889  13134  10727  -2442  -1318  -1215       C  
ATOM    275  CD1 TYR A 204      23.883  -3.304 -10.184  1.00 89.00           C  
ANISOU  275  CD1 TYR A 204     9148  13522  11146  -2681  -1277   -978       C  
ATOM    276  CD2 TYR A 204      21.756  -2.630 -11.033  1.00 88.82           C  
ANISOU  276  CD2 TYR A 204     8881  14126  10742  -2470  -1284  -1354       C  
ATOM    277  CE1 TYR A 204      23.534  -2.828  -8.914  1.00 92.12           C  
ANISOU  277  CE1 TYR A 204     9117  14664  11219  -2964  -1168   -900       C  
ATOM    278  CE2 TYR A 204      21.392  -2.160  -9.767  1.00 91.55           C  
ANISOU  278  CE2 TYR A 204     8759  15224  10801  -2713  -1173  -1357       C  
ATOM    279  CZ  TYR A 204      22.280  -2.266  -8.708  1.00 99.23           C  
ANISOU  279  CZ  TYR A 204     9638  16295  11768  -2982  -1105  -1131       C  
ATOM    280  OH  TYR A 204      21.917  -1.793  -7.466  1.00100.40           O  
ANISOU  280  OH  TYR A 204     9266  17326  11555  -3270   -977  -1195       O  
ATOM    281  N   VAL A 205      25.808  -3.712 -15.255  1.00 75.20           N  
ANISOU  281  N   VAL A 205     8680   9933   9959  -1472  -1182  -2002       N  
ATOM    282  CA  VAL A 205      26.214  -4.308 -16.537  1.00 79.13           C  
ANISOU  282  CA  VAL A 205     9349  10142  10574  -1351  -1248  -2354       C  
ATOM    283  C   VAL A 205      27.253  -5.427 -16.333  1.00114.69           C  
ANISOU  283  C   VAL A 205    13826  14149  15600  -1434  -1439  -2460       C  
ATOM    284  O   VAL A 205      26.911  -6.612 -16.319  1.00 84.41           O  
ANISOU  284  O   VAL A 205     9889  10037  12146  -1628  -1826  -2473       O  
ATOM    285  CB  VAL A 205      26.666  -3.274 -17.609  1.00 81.59           C  
ANISOU  285  CB  VAL A 205     9857  10601  10543  -1075   -964  -2588       C  
ATOM    286  CG1 VAL A 205      25.485  -2.490 -18.165  1.00 81.44           C  
ANISOU  286  CG1 VAL A 205     9849  10932  10162  -1019   -971  -2519       C  
ATOM    287  CG2 VAL A 205      27.747  -2.333 -17.087  1.00 78.81           C  
ANISOU  287  CG2 VAL A 205     9575  10220  10150   -942   -694  -2492       C  
ATOM    288  N   THR A 208      28.491  -6.443 -13.015  1.00 77.69           N  
ANISOU  288  N   THR A 208     8781   9050  11687  -2101  -1852  -1486       N  
ATOM    289  CA  THR A 208      29.311  -5.282 -12.650  1.00 74.01           C  
ANISOU  289  CA  THR A 208     8405   8766  10948  -1880  -1411  -1507       C  
ATOM    290  C   THR A 208      28.468  -4.045 -12.324  1.00 74.20           C  
ANISOU  290  C   THR A 208     8374   9409  10408  -1826  -1109  -1421       C  
ATOM    291  O   THR A 208      27.588  -3.676 -13.102  1.00 73.63           O  
ANISOU  291  O   THR A 208     8348   9551  10076  -1677  -1051  -1603       O  
ATOM    292  CB  THR A 208      30.344  -4.993 -13.745  1.00 80.88           C  
ANISOU  292  CB  THR A 208     9488   9384  11859  -1479  -1172  -1992       C  
ATOM    293  N   THR A 209      28.732  -3.416 -11.168  1.00 68.39           N  
ANISOU  293  N   THR A 209     7498   8960   9525  -1949   -955  -1186       N  
ATOM    294  CA  THR A 209      28.026  -2.196 -10.765  1.00 66.32           C  
ANISOU  294  CA  THR A 209     7099   9264   8837  -1848   -703  -1246       C  
ATOM    295  C   THR A 209      28.799  -0.991 -11.320  1.00 64.15           C  
ANISOU  295  C   THR A 209     7059   8845   8469  -1410   -386  -1497       C  
ATOM    296  O   THR A 209      30.037  -0.956 -11.242  1.00 61.76           O  
ANISOU  296  O   THR A 209     6905   8236   8327  -1333   -275  -1481       O  
ATOM    297  CB  THR A 209      27.694  -2.176  -9.262  1.00 75.53           C  
ANISOU  297  CB  THR A 209     7890  10974   9834  -2261   -735   -959       C  
ATOM    298  CG2 THR A 209      28.901  -2.310  -8.365  1.00 77.32           C  
ANISOU  298  CG2 THR A 209     8108  11049  10219  -2431   -700   -721       C  
ATOM    299  OG1 THR A 209      26.887  -1.036  -8.965  1.00 70.12           O  
ANISOU  299  OG1 THR A 209     6977  10873   8792  -2114   -530  -1200       O  
ATOM    300  N   VAL A 210      28.068  -0.056 -11.975  1.00 57.46           N  
ANISOU  300  N   VAL A 210     6243   8184   7405  -1148   -308  -1700       N  
ATOM    301  CA  VAL A 210      28.657   1.109 -12.646  1.00 54.19           C  
ANISOU  301  CA  VAL A 210     6046   7623   6922   -806   -138  -1842       C  
ATOM    302  C   VAL A 210      28.005   2.436 -12.249  1.00 58.66           C  
ANISOU  302  C   VAL A 210     6430   8470   7390   -617   -110  -1958       C  
ATOM    303  O   VAL A 210      26.957   2.455 -11.603  1.00 60.53           O  
ANISOU  303  O   VAL A 210     6339   9102   7556   -710   -184  -2038       O  
ATOM    304  CB  VAL A 210      28.691   0.946 -14.201  1.00 57.51           C  
ANISOU  304  CB  VAL A 210     6729   7843   7281   -679   -192  -1963       C  
ATOM    305  CG1 VAL A 210      29.603  -0.192 -14.622  1.00 57.55           C  
ANISOU  305  CG1 VAL A 210     6856   7552   7459   -773   -202  -2036       C  
ATOM    306  CG2 VAL A 210      27.291   0.774 -14.801  1.00 58.86           C  
ANISOU  306  CG2 VAL A 210     6818   8210   7337   -699   -383  -2023       C  
ATOM    307  N   ALA A 211      28.637   3.546 -12.672  1.00 53.99           N  
ANISOU  307  N   ALA A 211     6012   7677   6824   -364    -49  -1996       N  
ATOM    308  CA  ALA A 211      28.173   4.914 -12.505  1.00 54.65           C  
ANISOU  308  CA  ALA A 211     5951   7831   6981   -118   -139  -2143       C  
ATOM    309  C   ALA A 211      27.978   5.464 -13.910  1.00 59.96           C  
ANISOU  309  C   ALA A 211     6859   8283   7640     22   -337  -2068       C  
ATOM    310  O   ALA A 211      28.881   5.368 -14.747  1.00 58.02           O  
ANISOU  310  O   ALA A 211     6914   7842   7290    -28   -282  -1906       O  
ATOM    311  CB  ALA A 211      29.204   5.734 -11.755  1.00 54.14           C  
ANISOU  311  CB  ALA A 211     5893   7651   7028    -20     -5  -2149       C  
ATOM    312  N   VAL A 212      26.769   5.965 -14.192  1.00 59.57           N  
ANISOU  312  N   VAL A 212     6628   8339   7667    147   -586  -2189       N  
ATOM    313  CA  VAL A 212      26.413   6.507 -15.504  1.00 60.61           C  
ANISOU  313  CA  VAL A 212     6936   8299   7795    213   -868  -2044       C  
ATOM    314  C   VAL A 212      26.125   7.984 -15.320  1.00 67.51           C  
ANISOU  314  C   VAL A 212     7646   8977   9027    478  -1181  -2117       C  
ATOM    315  O   VAL A 212      25.179   8.342 -14.625  1.00 68.11           O  
ANISOU  315  O   VAL A 212     7340   9206   9332    653  -1304  -2448       O  
ATOM    316  CB  VAL A 212      25.230   5.750 -16.177  1.00 64.33           C  
ANISOU  316  CB  VAL A 212     7351   8967   8124    114  -1000  -2076       C  
ATOM    317  CG1 VAL A 212      24.983   6.265 -17.590  1.00 66.06           C  
ANISOU  317  CG1 VAL A 212     7772   9063   8267     91  -1295  -1854       C  
ATOM    318  CG2 VAL A 212      25.472   4.245 -16.195  1.00 62.23           C  
ANISOU  318  CG2 VAL A 212     7175   8821   7647   -131   -774  -2074       C  
ATOM    319  N   LYS A 213      26.976   8.833 -15.891  1.00 66.37           N  
ANISOU  319  N   LYS A 213     7741   8516   8960    488  -1339  -1842       N  
ATOM    320  CA  LYS A 213      26.797  10.272 -15.838  1.00 70.57           C  
ANISOU  320  CA  LYS A 213     8143   8714   9956    716  -1778  -1843       C  
ATOM    321  C   LYS A 213      26.112  10.667 -17.143  1.00 81.18           C  
ANISOU  321  C   LYS A 213     9581   9919  11346    642  -2259  -1536       C  
ATOM    322  O   LYS A 213      26.737  10.595 -18.204  1.00 80.91           O  
ANISOU  322  O   LYS A 213     9864   9877  11003    361  -2315  -1092       O  
ATOM    323  CB  LYS A 213      28.140  11.016 -15.653  1.00 72.51           C  
ANISOU  323  CB  LYS A 213     8580   8674  10299    701  -1761  -1628       C  
ATOM    324  CG  LYS A 213      27.986  12.490 -15.247  1.00 91.33           C  
ANISOU  324  CG  LYS A 213    10750  10634  13318    980  -2254  -1738       C  
ATOM    325  CD  LYS A 213      29.153  13.362 -15.709  1.00102.81           C  
ANISOU  325  CD  LYS A 213    12487  11717  14858    844  -2483  -1262       C  
ATOM    326  CE  LYS A 213      30.210  13.580 -14.645  1.00115.27           C  
ANISOU  326  CE  LYS A 213    14043  13221  16534    938  -2199  -1440       C  
ATOM    327  NZ  LYS A 213      31.305  14.474 -15.106  1.00126.24           N1+
ANISOU  327  NZ  LYS A 213    15687  14252  18027    781  -2476   -947       N1+
ATOM    328  N   LYS A 214      24.804  10.992 -17.079  1.00 82.88           N  
ANISOU  328  N   LYS A 214     9478  10124  11890    847  -2592  -1787       N  
ATOM    329  CA  LYS A 214      24.033  11.430 -18.246  1.00 87.42           C  
ANISOU  329  CA  LYS A 214    10089  10535  12592    780  -3135  -1480       C  
ATOM    330  C   LYS A 214      24.095  12.952 -18.231  1.00 96.89           C  
ANISOU  330  C   LYS A 214    11158  11171  14484    982  -3782  -1374       C  
ATOM    331  O   LYS A 214      23.662  13.582 -17.261  1.00 98.63           O  
ANISOU  331  O   LYS A 214    10979  11225  15270   1365  -3939  -1899       O  
ATOM    332  CB  LYS A 214      22.579  10.917 -18.202  1.00 91.08           C  
ANISOU  332  CB  LYS A 214    10252  11261  13095    896  -3193  -1812       C  
ATOM    333  N   LEU A 215      24.712  13.534 -19.262  1.00 95.89           N  
ANISOU  333  N   LEU A 215    11332  10789  14313    690  -4169   -720       N  
ATOM    334  CA  LEU A 215      24.905  14.980 -19.351  1.00100.59           C  
ANISOU  334  CA  LEU A 215    11849  10755  15617    787  -4911   -460       C  
ATOM    335  C   LEU A 215      23.636  15.730 -19.752  1.00109.41           C  
ANISOU  335  C   LEU A 215    12656  11486  17428    985  -5711   -487       C  
ATOM    336  O   LEU A 215      22.923  15.303 -20.667  1.00109.99           O  
ANISOU  336  O   LEU A 215    12785  11777  17229    776  -5848   -233       O  
ATOM    337  CB  LEU A 215      26.088  15.325 -20.266  1.00101.87           C  
ANISOU  337  CB  LEU A 215    12408  10862  15436    294  -5087    342       C  
ATOM    338  CG  LEU A 215      27.448  14.737 -19.851  1.00101.50           C  
ANISOU  338  CG  LEU A 215    12616  11134  14814    133  -4370    335       C  
ATOM    339  CD1 LEU A 215      28.415  14.793 -20.981  1.00103.17           C  
ANISOU  339  CD1 LEU A 215    13153  11574  14475   -442  -4466   1069       C  
ATOM    340  CD2 LEU A 215      28.035  15.456 -18.644  1.00103.20           C  
ANISOU  340  CD2 LEU A 215    12696  10964  15550    465  -4346     10       C  
ATOM    341  N   ALA A 216      23.353  16.841 -19.034  1.00109.32           N  
ANISOU  341  N   ALA A 216    12275  10897  18364   1411  -6257   -866       N  
ATOM    342  CA  ALA A 216      22.174  17.687 -19.219  1.00115.47           C  
ANISOU  342  CA  ALA A 216    12644  11186  20044   1715  -7113  -1056       C  
ATOM    343  C   ALA A 216      22.495  19.170 -19.069  1.00123.94           C  
ANISOU  343  C   ALA A 216    13540  11373  22178   1915  -8025   -963       C  
ATOM    344  O   ALA A 216      23.434  19.524 -18.350  1.00120.89           O  
ANISOU  344  O   ALA A 216    13187  10831  21915   2018  -7840  -1135       O  
ATOM    345  CB  ALA A 216      21.091  17.289 -18.226  1.00115.63           C  
ANISOU  345  CB  ALA A 216    12131  11554  20251   2200  -6780  -2074       C  
ATOM    346  N   ALA A 217      21.689  20.030 -19.738  1.00127.14           N  
ANISOU  346  N   ALA A 217    13736  11158  23412   1967  -9071   -688       N  
ATOM    347  CA  ALA A 217      21.805  21.488 -19.732  1.00156.61           C  
ANISOU  347  CA  ALA A 217    17247  13885  28373   2150 -10194   -547       C  
ATOM    348  C   ALA A 217      21.007  22.080 -18.574  1.00170.06           C  
ANISOU  348  C   ALA A 217    18717  16902  28997   2595  -8224  -1194       C  
ATOM    349  O   ALA A 217      21.248  23.216 -18.169  1.00142.26           O  
ANISOU  349  O   ALA A 217    14744  11903  27405   3039  -9883  -1687       O  
ATOM    350  CB  ALA A 217      21.303  22.053 -21.053  1.00158.85           C  
ANISOU  350  CB  ALA A 217    17731  14369  28257   1748 -10340    431       C  
ATOM    351  N   LYS A 227      28.843  19.262 -23.723  1.00119.09           N  
ANISOU  351  N   LYS A 227    15270  12105  17874  -1770  -7922   3999       N  
ATOM    352  CA  LYS A 227      29.214  18.886 -25.083  1.00121.68           C  
ANISOU  352  CA  LYS A 227    15795  13240  17199  -2587  -7897   4749       C  
ATOM    353  C   LYS A 227      30.736  18.846 -25.257  1.00125.98           C  
ANISOU  353  C   LYS A 227    16545  14295  17027  -3093  -7529   5142       C  
ATOM    354  O   LYS A 227      31.281  17.776 -25.525  1.00121.94           O  
ANISOU  354  O   LYS A 227    16137  14653  15542  -3299  -6674   4887       O  
ATOM    355  CB  LYS A 227      28.549  19.812 -26.116  1.00133.04           C  
ANISOU  355  CB  LYS A 227    17155  14379  19014  -3070  -9080   5659       C  
ATOM    356  N   GLN A 228      31.421  20.002 -25.087  1.00127.37           N  
ANISOU  356  N   GLN A 228    16742  13919  17735  -3278  -8204   5714       N  
ATOM    357  CA  GLN A 228      32.881  20.132 -25.215  1.00127.12           C  
ANISOU  357  CA  GLN A 228    16871  14328  17102  -3783  -7960   6151       C  
ATOM    358  C   GLN A 228      33.612  19.412 -24.076  1.00123.98           C  
ANISOU  358  C   GLN A 228    16529  14026  16551  -3235  -6922   5271       C  
ATOM    359  O   GLN A 228      34.692  18.854 -24.280  1.00122.01           O  
ANISOU  359  O   GLN A 228    16389  14499  15469  -3576  -6293   5307       O  
ATOM    360  CB  GLN A 228      33.289  21.613 -25.262  1.00135.15           C  
ANISOU  360  CB  GLN A 228    17877  14594  18879  -4106  -9087   7022       C  
ATOM    361  N   GLN A 229      32.993  19.420 -22.885  1.00116.85           N  
ANISOU  361  N   GLN A 229    15497  12451  16447  -2417  -6774   4467       N  
ATOM    362  CA  GLN A 229      33.446  18.822 -21.628  1.00108.96           C  
ANISOU  362  CA  GLN A 229    14491  11438  15472  -1856  -5919   3621       C  
ATOM    363  C   GLN A 229      33.370  17.290 -21.651  1.00106.79           C  
ANISOU  363  C   GLN A 229    14258  11922  14396  -1767  -4926   3040       C  
ATOM    364  O   GLN A 229      34.052  16.642 -20.856  1.00100.38           O  
ANISOU  364  O   GLN A 229    13483  11289  13367  -1533  -4195   2547       O  
ATOM    365  CB  GLN A 229      32.654  19.419 -20.445  1.00109.71           C  
ANISOU  365  CB  GLN A 229    14336  10685  16664  -1119  -6225   2985       C  
ATOM    366  CG  GLN A 229      33.133  20.832 -20.056  1.00126.17           C  
ANISOU  366  CG  GLN A 229    16365  11959  19615  -1087  -7032   3315       C  
ATOM    367  CD  GLN A 229      32.232  21.569 -19.090  1.00141.44           C  
ANISOU  367  CD  GLN A 229    17945  13068  22728   -385  -7517   2626       C  
ATOM    368  NE2 GLN A 229      32.146  22.880 -19.248  1.00136.55           N  
ANISOU  368  NE2 GLN A 229    17207  11607  23071   -416  -8628   3037       N  
ATOM    369  OE1 GLN A 229      31.634  20.987 -18.178  1.00133.13           O  
ANISOU  369  OE1 GLN A 229    16678  12148  21757    162  -6945   1705       O  
ATOM    370  N   PHE A 230      32.554  16.720 -22.579  1.00105.99           N  
ANISOU  370  N   PHE A 230    14139  12234  13900  -1982  -4969   3128       N  
ATOM    371  CA  PHE A 230      32.371  15.277 -22.810  1.00101.88           C  
ANISOU  371  CA  PHE A 230    13637  12394  12681  -1959  -4190   2626       C  
ATOM    372  C   PHE A 230      33.630  14.731 -23.495  1.00106.11           C  
ANISOU  372  C   PHE A 230    14293  13726  12300  -2477  -3705   2803       C  
ATOM    373  O   PHE A 230      34.244  13.792 -22.974  1.00101.52           O  
ANISOU  373  O   PHE A 230    13725  13410  11437  -2274  -2963   2243       O  
ATOM    374  CB  PHE A 230      31.100  15.020 -23.663  1.00106.45           C  
ANISOU  374  CB  PHE A 230    14140  13131  13176  -2075  -4519   2725       C  
ATOM    375  CG  PHE A 230      30.824  13.604 -24.134  1.00105.32           C  
ANISOU  375  CG  PHE A 230    14006  13686  12326  -2149  -3881   2296       C  
ATOM    376  CD1 PHE A 230      30.180  12.687 -23.307  1.00103.38           C  
ANISOU  376  CD1 PHE A 230    13677  13337  12266  -1635  -3394   1561       C  
ATOM    377  CD2 PHE A 230      31.130  13.212 -25.433  1.00110.78           C  
ANISOU  377  CD2 PHE A 230    14741  15167  12182  -2775  -3846   2629       C  
ATOM    378  CE1 PHE A 230      29.892  11.386 -23.755  1.00102.32           C  
ANISOU  378  CE1 PHE A 230    13541  13745  11591  -1710  -2918   1183       C  
ATOM    379  CE2 PHE A 230      30.838  11.914 -25.880  1.00111.67           C  
ANISOU  379  CE2 PHE A 230    14819  15879  11732  -2809  -3319   2133       C  
ATOM    380  CZ  PHE A 230      30.226  11.008 -25.036  1.00104.43           C  
ANISOU  380  CZ  PHE A 230    13855  14713  11111  -2258  -2884   1425       C  
ATOM    381  N   ASP A 231      34.034  15.357 -24.633  1.00107.34           N  
ANISOU  381  N   ASP A 231    14485  14281  12017  -3177  -4179   3586       N  
ATOM    382  CA  ASP A 231      35.223  14.999 -25.411  1.00108.26           C  
ANISOU  382  CA  ASP A 231    14618  15326  11191  -3778  -3805   3779       C  
ATOM    383  C   ASP A 231      36.509  15.169 -24.600  1.00108.79           C  
ANISOU  383  C   ASP A 231    14742  15269  11323  -3654  -3445   3662       C  
ATOM    384  O   ASP A 231      37.412  14.339 -24.726  1.00106.62           O  
ANISOU  384  O   ASP A 231    14427  15655  10429  -3767  -2776   3282       O  
ATOM    385  CB  ASP A 231      35.288  15.812 -26.718  1.00118.20           C  
ANISOU  385  CB  ASP A 231    15847  17080  11983  -4650  -4520   4759       C  
ATOM    386  CG  ASP A 231      34.147  15.555 -27.689  1.00131.60           C  
ANISOU  386  CG  ASP A 231    17473  19069  13462  -4904  -4866   4940       C  
ATOM    387  OD1 ASP A 231      33.463  14.514 -27.546  1.00126.95           O  
ANISOU  387  OD1 ASP A 231    16850  18543  12843  -4478  -4386   4216       O  
ATOM    388  OD2 ASP A 231      33.955  16.382 -28.612  1.00144.63           O1-
ANISOU  388  OD2 ASP A 231    19091  20906  14957  -5584  -5655   5856       O1-
ATOM    389  N   GLN A 232      36.576  16.228 -23.755  1.00104.65           N  
ANISOU  389  N   GLN A 232    14275  13884  11603  -3396  -3914   3925       N  
ATOM    390  CA  GLN A 232      37.717  16.530 -22.884  1.00100.96           C  
ANISOU  390  CA  GLN A 232    13867  13181  11312  -3249  -3662   3850       C  
ATOM    391  C   GLN A 232      37.878  15.429 -21.832  1.00 96.62           C  
ANISOU  391  C   GLN A 232    13300  12586  10824  -2643  -2808   2932       C  
ATOM    392  O   GLN A 232      38.997  14.971 -21.604  1.00 93.89           O  
ANISOU  392  O   GLN A 232    12969  12582  10121  -2700  -2276   2736       O  
ATOM    393  CB  GLN A 232      37.569  17.923 -22.233  1.00104.37           C  
ANISOU  393  CB  GLN A 232    14320  12633  12701  -3062  -4445   4240       C  
ATOM    394  CG  GLN A 232      38.751  18.370 -21.338  1.00116.78           C  
ANISOU  394  CG  GLN A 232    15954  13920  14498  -2943  -4273   4218       C  
ATOM    395  CD  GLN A 232      40.063  18.656 -22.049  1.00135.77           C  
ANISOU  395  CD  GLN A 232    18420  16960  16205  -3659  -4271   4858       C  
ATOM    396  NE2 GLN A 232      40.011  19.083 -23.303  1.00138.29           N  
ANISOU  396  NE2 GLN A 232    18722  17714  16108  -4401  -4864   5681       N  
ATOM    397  OE1 GLN A 232      41.141  18.537 -21.465  1.00124.30           O  
ANISOU  397  OE1 GLN A 232    17001  15664  14563  -3597  -3764   4645       O  
ATOM    398  N   GLU A 233      36.755  14.986 -21.224  1.00 88.99           N  
ANISOU  398  N   GLU A 233    12269  11245  10297  -2119  -2719   2407       N  
ATOM    399  CA  GLU A 233      36.721  13.915 -20.230  1.00 81.87           C  
ANISOU  399  CA  GLU A 233    11321  10310   9477  -1632  -2033   1640       C  
ATOM    400  C   GLU A 233      37.270  12.618 -20.843  1.00 83.46           C  
ANISOU  400  C   GLU A 233    11511  11253   8947  -1845  -1424   1332       C  
ATOM    401  O   GLU A 233      38.141  12.010 -20.232  1.00 79.60           O  
ANISOU  401  O   GLU A 233    11013  10839   8392  -1698   -914    975       O  
ATOM    402  CB  GLU A 233      35.291  13.725 -19.697  1.00 81.96           C  
ANISOU  402  CB  GLU A 233    11211   9942   9988  -1188  -2163   1252       C  
ATOM    403  CG  GLU A 233      35.140  12.668 -18.615  1.00 88.30           C  
ANISOU  403  CG  GLU A 233    11928  10747  10876   -786  -1562    573       C  
ATOM    404  CD  GLU A 233      35.426  13.079 -17.180  1.00110.00           C  
ANISOU  404  CD  GLU A 233    14593  13088  14112   -429  -1440    299       C  
ATOM    405  OE1 GLU A 233      35.786  12.188 -16.376  1.00104.80           O  
ANISOU  405  OE1 GLU A 233    13889  12560  13372   -280   -924    -94       O  
ATOM    406  OE2 GLU A 233      35.237  14.270 -16.840  1.00106.41           O1-
ANISOU  406  OE2 GLU A 233    14085  12184  14164   -309  -1909    457       O1-
ATOM    407  N   ILE A 234      36.804  12.233 -22.066  1.00 82.43           N  
ANISOU  407  N   ILE A 234    11345  11672   8304  -2204  -1523   1449       N  
ATOM    408  CA  ILE A 234      37.261  11.041 -22.799  1.00 81.88           C  
ANISOU  408  CA  ILE A 234    11185  12366   7560  -2418  -1018   1045       C  
ATOM    409  C   ILE A 234      38.761  11.134 -23.108  1.00 87.90           C  
ANISOU  409  C   ILE A 234    11904  13667   7828  -2776   -761   1141       C  
ATOM    410  O   ILE A 234      39.493  10.188 -22.808  1.00 85.55           O  
ANISOU  410  O   ILE A 234    11512  13584   7408  -2616   -222    568       O  
ATOM    411  CB  ILE A 234      36.391  10.744 -24.060  1.00 88.80           C  
ANISOU  411  CB  ILE A 234    11993  13766   7981  -2757  -1231   1133       C  
ATOM    412  CG1 ILE A 234      34.965  10.337 -23.652  1.00 86.79           C  
ANISOU  412  CG1 ILE A 234    11741  13031   8202  -2334  -1341    859       C  
ATOM    413  CG2 ILE A 234      37.017   9.654 -24.952  1.00 90.61           C  
ANISOU  413  CG2 ILE A 234    12051  14910   7465  -3048   -758    651       C  
ATOM    414  CD1 ILE A 234      33.913  10.467 -24.746  1.00 95.21           C  
ANISOU  414  CD1 ILE A 234    12777  14370   9027  -2639  -1772   1161       C  
ATOM    415  N   LYS A 235      39.211  12.283 -23.670  1.00 88.99           N  
ANISOU  415  N   LYS A 235    12083  13989   7742  -3271  -1204   1882       N  
ATOM    416  CA  LYS A 235      40.613  12.557 -24.019  1.00 91.19           C  
ANISOU  416  CA  LYS A 235    12290  14864   7493  -3717  -1043   2100       C  
ATOM    417  C   LYS A 235      41.564  12.455 -22.817  1.00 90.72           C  
ANISOU  417  C   LYS A 235    12278  14372   7821  -3311   -650   1788       C  
ATOM    418  O   LYS A 235      42.631  11.852 -22.947  1.00 90.01           O  
ANISOU  418  O   LYS A 235    12043  14840   7318  -3420   -173   1424       O  
ATOM    419  CB  LYS A 235      40.760  13.921 -24.715  1.00 98.98           C  
ANISOU  419  CB  LYS A 235    13325  15991   8291  -4362  -1750   3109       C  
ATOM    420  CG  LYS A 235      40.417  13.892 -26.200  1.00109.48           C  
ANISOU  420  CG  LYS A 235    14509  18266   8822  -5086  -2018   3482       C  
ATOM    421  CD  LYS A 235      40.754  15.213 -26.880  1.00117.95           C  
ANISOU  421  CD  LYS A 235    15590  19593   9632  -5877  -2745   4591       C  
ATOM    422  CE  LYS A 235      40.586  15.153 -28.378  1.00123.77           C  
ANISOU  422  CE  LYS A 235    16117  21532   9377  -6768  -2966   5012       C  
ATOM    423  NZ  LYS A 235      40.934  16.446 -29.014  1.00133.61           N1+
ANISOU  423  NZ  LYS A 235    17351  23057  10357  -7652  -3755   6220       N1+
ATOM    424  N   VAL A 236      41.170  13.024 -21.652  1.00 84.56           N  
ANISOU  424  N   VAL A 236    11650  12647   7833  -2847   -857   1870       N  
ATOM    425  CA  VAL A 236      41.972  13.006 -20.419  1.00 80.41           C  
ANISOU  425  CA  VAL A 236    11166  11686   7700  -2481   -538   1620       C  
ATOM    426  C   VAL A 236      42.031  11.583 -19.833  1.00 82.31           C  
ANISOU  426  C   VAL A 236    11313  11955   8006  -2078     76    831       C  
ATOM    427  O   VAL A 236      43.119  11.120 -19.492  1.00 80.38           O  
ANISOU  427  O   VAL A 236    11000  11886   7653  -2049    475    568       O  
ATOM    428  CB  VAL A 236      41.540  14.088 -19.373  1.00 82.22           C  
ANISOU  428  CB  VAL A 236    11510  11013   8717  -2153   -967   1867       C  
ATOM    429  CG1 VAL A 236      42.318  13.953 -18.064  1.00 77.03           C  
ANISOU  429  CG1 VAL A 236    10864  10006   8397  -1797   -588   1544       C  
ATOM    430  CG2 VAL A 236      41.708  15.499 -19.932  1.00 87.34           C  
ANISOU  430  CG2 VAL A 236    12230  11533   9422  -2581  -1672   2679       C  
ATOM    431  N   MET A 237      40.877  10.890 -19.756  1.00 79.65           N  
ANISOU  431  N   MET A 237    10951  11440   7872  -1806     89    491       N  
ATOM    432  CA  MET A 237      40.763   9.525 -19.224  1.00 77.89           C  
ANISOU  432  CA  MET A 237    10631  11161   7801  -1479    516   -162       C  
ATOM    433  C   MET A 237      41.491   8.474 -20.051  1.00 82.92           C  
ANISOU  433  C   MET A 237    11094  12446   7965  -1663    870   -605       C  
ATOM    434  O   MET A 237      41.915   7.461 -19.491  1.00 80.48           O  
ANISOU  434  O   MET A 237    10681  12014   7885  -1420   1187  -1103       O  
ATOM    435  CB  MET A 237      39.297   9.111 -19.035  1.00 80.24           C  
ANISOU  435  CB  MET A 237    10923  11181   8383  -1235    366   -337       C  
ATOM    436  CG  MET A 237      38.595   9.844 -17.907  1.00 82.92           C  
ANISOU  436  CG  MET A 237    11306  10910   9290   -928    133   -207       C  
ATOM    437  SD  MET A 237      39.171   9.425 -16.240  1.00 83.78           S  
ANISOU  437  SD  MET A 237    11359  10653   9818   -609    475   -502       S  
ATOM    438  CE  MET A 237      37.650   9.490 -15.398  1.00 79.46           C  
ANISOU  438  CE  MET A 237    10697   9809   9686   -324    280   -667       C  
ATOM    439  N   ALA A 238      41.611   8.696 -21.375  1.00 83.19           N  
ANISOU  439  N   ALA A 238    11046  13197   7367  -2114    770   -455       N  
ATOM    440  CA  ALA A 238      42.313   7.790 -22.283  1.00 85.88           C  
ANISOU  440  CA  ALA A 238    11117  14334   7179  -2331   1099   -997       C  
ATOM    441  C   ALA A 238      43.801   7.797 -21.974  1.00 88.91           C  
ANISOU  441  C   ALA A 238    11380  14935   7468  -2381   1398  -1137       C  
ATOM    442  O   ALA A 238      44.430   6.738 -21.944  1.00 88.92           O  
ANISOU  442  O   ALA A 238    11138  15135   7512  -2220   1739  -1842       O  
ATOM    443  CB  ALA A 238      42.067   8.197 -23.727  1.00 92.58           C  
ANISOU  443  CB  ALA A 238    11865  16038   7275  -2904    891   -729       C  
ATOM    444  N   LYS A 239      44.343   8.990 -21.688  1.00 84.68           N  
ANISOU  444  N   LYS A 239    10993  14284   6896  -2577   1218   -485       N  
ATOM    445  CA  LYS A 239      45.747   9.196 -21.368  1.00 84.28           C  
ANISOU  445  CA  LYS A 239    10853  14432   6739  -2670   1454   -490       C  
ATOM    446  C   LYS A 239      46.075   8.966 -19.891  1.00 82.40           C  
ANISOU  446  C   LYS A 239    10728  13361   7218  -2168   1616   -641       C  
ATOM    447  O   LYS A 239      47.203   8.576 -19.586  1.00 81.82           O  
ANISOU  447  O   LYS A 239    10502  13432   7152  -2119   1917   -938       O  
ATOM    448  CB  LYS A 239      46.171  10.610 -21.783  1.00 90.03           C  
ANISOU  448  CB  LYS A 239    11679  15446   7080  -3197   1110    354       C  
ATOM    449  N   CYS A 240      45.104   9.204 -18.979  1.00 74.56           N  
ANISOU  449  N   CYS A 240     9954  11578   6800  -1829   1412   -460       N  
ATOM    450  CA  CYS A 240      45.348   9.124 -17.541  1.00 69.52           C  
ANISOU  450  CA  CYS A 240     9397  10265   6755  -1456   1523   -521       C  
ATOM    451  C   CYS A 240      44.703   7.927 -16.836  1.00 69.45           C  
ANISOU  451  C   CYS A 240     9323   9871   7193  -1091   1653   -994       C  
ATOM    452  O   CYS A 240      43.541   7.980 -16.418  1.00 68.38           O  
ANISOU  452  O   CYS A 240     9272   9381   7327   -926   1466   -918       O  
ATOM    453  CB  CYS A 240      44.969  10.435 -16.859  1.00 68.81           C  
ANISOU  453  CB  CYS A 240     9515   9670   6962  -1413   1184     28       C  
ATOM    454  SG  CYS A 240      45.839  11.882 -17.511  1.00 76.93           S  
ANISOU  454  SG  CYS A 240    10624  10982   7622  -1886    895    713       S  
ATOM    455  N   GLN A 241      45.506   6.873 -16.630  1.00 63.31           N  
ANISOU  455  N   GLN A 241     8362   9144   6548   -984   1926  -1465       N  
ATOM    456  CA  GLN A 241      45.101   5.671 -15.905  1.00 59.73           C  
ANISOU  456  CA  GLN A 241     7819   8279   6597   -713   1960  -1834       C  
ATOM    457  C   GLN A 241      46.044   5.505 -14.709  1.00 59.08           C  
ANISOU  457  C   GLN A 241     7705   7827   6914   -588   2080  -1803       C  
ATOM    458  O   GLN A 241      47.261   5.368 -14.879  1.00 59.68           O  
ANISOU  458  O   GLN A 241     7648   8100   6927   -633   2257  -1980       O  
ATOM    459  CB  GLN A 241      45.070   4.440 -16.819  1.00 64.29           C  
ANISOU  459  CB  GLN A 241     8154   9151   7123   -701   2026  -2457       C  
ATOM    460  CG  GLN A 241      44.119   4.599 -18.005  1.00 85.32           C  
ANISOU  460  CG  GLN A 241    10837  12239   9343   -868   1906  -2478       C  
ATOM    461  CD  GLN A 241      44.145   3.417 -18.926  1.00114.66           C  
ANISOU  461  CD  GLN A 241    14272  16295  13001   -856   1973  -3190       C  
ATOM    462  NE2 GLN A 241      43.109   2.614 -18.834  1.00106.72           N  
ANISOU  462  NE2 GLN A 241    13271  14971  12306   -711   1808  -3366       N  
ATOM    463  OE1 GLN A 241      45.073   3.214 -19.725  1.00116.47           O  
ANISOU  463  OE1 GLN A 241    14236  17111  12905   -986   2156  -3631       O  
ATOM    464  N   HIS A 242      45.483   5.635 -13.492  1.00 51.10           N  
ANISOU  464  N   HIS A 242     6788   6366   6261   -472   1978  -1559       N  
ATOM    465  CA  HIS A 242      46.227   5.554 -12.239  1.00 47.12           C  
ANISOU  465  CA  HIS A 242     6256   5547   6102   -418   2050  -1442       C  
ATOM    466  C   HIS A 242      45.321   5.024 -11.144  1.00 51.29           C  
ANISOU  466  C   HIS A 242     6743   5758   6986   -368   1908  -1367       C  
ATOM    467  O   HIS A 242      44.095   5.183 -11.224  1.00 52.03           O  
ANISOU  467  O   HIS A 242     6876   5884   7010   -354   1775  -1324       O  
ATOM    468  CB  HIS A 242      46.758   6.942 -11.861  1.00 44.95           C  
ANISOU  468  CB  HIS A 242     6131   5286   5661   -481   2084  -1057       C  
ATOM    469  CG  HIS A 242      47.738   6.948 -10.732  1.00 45.38           C  
ANISOU  469  CG  HIS A 242     6148   5120   5974   -467   2193   -948       C  
ATOM    470  CD2 HIS A 242      49.084   6.811 -10.754  1.00 47.12           C  
ANISOU  470  CD2 HIS A 242     6292   5405   6207   -506   2356  -1007       C  
ATOM    471  ND1 HIS A 242      47.334   7.179  -9.426  1.00 44.43           N  
ANISOU  471  ND1 HIS A 242     6033   4757   6089   -439   2129   -766       N  
ATOM    472  CE1 HIS A 242      48.439   7.148  -8.696  1.00 42.62           C  
ANISOU  472  CE1 HIS A 242     5761   4423   6009   -479   2242   -675       C  
ATOM    473  NE2 HIS A 242      49.519   6.937  -9.449  1.00 44.38           N  
ANISOU  473  NE2 HIS A 242     5944   4782   6137   -499   2374   -805       N  
ATOM    474  N   GLU A 243      45.949   4.418 -10.108  1.00 46.28           N  
ANISOU  474  N   GLU A 243     5998   4873   6712   -390   1914  -1320       N  
ATOM    475  CA  GLU A 243      45.341   3.859  -8.898  1.00 45.12           C  
ANISOU  475  CA  GLU A 243     5750   4528   6865   -483   1759  -1149       C  
ATOM    476  C   GLU A 243      44.530   4.898  -8.118  1.00 45.36           C  
ANISOU  476  C   GLU A 243     5828   4703   6702   -521   1756   -921       C  
ATOM    477  O   GLU A 243      43.613   4.511  -7.396  1.00 45.48           O  
ANISOU  477  O   GLU A 243     5714   4775   6790   -636   1627   -850       O  
ATOM    478  CB  GLU A 243      46.448   3.246  -7.990  1.00 46.92           C  
ANISOU  478  CB  GLU A 243     5854   4513   7463   -570   1742  -1040       C  
ATOM    479  CG  GLU A 243      45.999   2.557  -6.692  1.00 59.56           C  
ANISOU  479  CG  GLU A 243     7298   5975   9356   -805   1516   -752       C  
ATOM    480  CD  GLU A 243      44.991   1.420  -6.768  1.00 89.11           C  
ANISOU  480  CD  GLU A 243    10914   9610  13334   -920   1212   -777       C  
ATOM    481  OE1 GLU A 243      45.032   0.645  -7.753  1.00 91.50           O  
ANISOU  481  OE1 GLU A 243    11181   9718  13868   -786   1098  -1105       O  
ATOM    482  OE2 GLU A 243      44.188   1.279  -5.814  1.00 80.47           O1-
ANISOU  482  OE2 GLU A 243     9713   8671  12189  -1177   1069   -489       O1-
ATOM    483  N   ASN A 244      44.862   6.197  -8.251  1.00 39.27           N  
ANISOU  483  N   ASN A 244     5190   4016   5714   -445   1858   -837       N  
ATOM    484  CA  ASN A 244      44.180   7.257  -7.509  1.00 37.16           C  
ANISOU  484  CA  ASN A 244     4904   3837   5379   -420   1806   -758       C  
ATOM    485  C   ASN A 244      43.328   8.197  -8.374  1.00 40.39           C  
ANISOU  485  C   ASN A 244     5413   4297   5636   -286   1665   -812       C  
ATOM    486  O   ASN A 244      43.048   9.322  -7.974  1.00 38.59           O  
ANISOU  486  O   ASN A 244     5170   4046   5446   -203   1564   -803       O  
ATOM    487  CB  ASN A 244      45.180   8.017  -6.669  1.00 32.71           C  
ANISOU  487  CB  ASN A 244     4355   3219   4852   -450   1910   -616       C  
ATOM    488  CG  ASN A 244      45.747   7.163  -5.574  1.00 40.41           C  
ANISOU  488  CG  ASN A 244     5178   4176   5999   -631   1970   -509       C  
ATOM    489  ND2 ASN A 244      44.907   6.748  -4.656  1.00 23.94           N  
ANISOU  489  ND2 ASN A 244     2885   2278   3933   -789   1887   -496       N  
ATOM    490  OD1 ASN A 244      46.921   6.803  -5.580  1.00 43.91           O  
ANISOU  490  OD1 ASN A 244     5654   4473   6557   -671   2055   -425       O  
ATOM    491  N   LEU A 245      42.866   7.701  -9.525  1.00 38.74           N  
ANISOU  491  N   LEU A 245     5267   4145   5309   -273   1605   -895       N  
ATOM    492  CA  LEU A 245      41.990   8.423 -10.440  1.00 40.75           C  
ANISOU  492  CA  LEU A 245     5601   4455   5428   -205   1409   -886       C  
ATOM    493  C   LEU A 245      40.860   7.492 -10.798  1.00 46.65           C  
ANISOU  493  C   LEU A 245     6263   5300   6162   -203   1337  -1057       C  
ATOM    494  O   LEU A 245      41.127   6.316 -11.027  1.00 45.48           O  
ANISOU  494  O   LEU A 245     6077   5163   6040   -270   1426  -1173       O  
ATOM    495  CB  LEU A 245      42.715   8.826 -11.743  1.00 42.48           C  
ANISOU  495  CB  LEU A 245     5983   4775   5381   -298   1397   -747       C  
ATOM    496  CG  LEU A 245      43.983   9.673 -11.687  1.00 47.26           C  
ANISOU  496  CG  LEU A 245     6685   5350   5921   -380   1451   -516       C  
ATOM    497  CD1 LEU A 245      44.448   9.982 -13.092  1.00 51.58           C  
ANISOU  497  CD1 LEU A 245     7320   6191   6086   -587   1404   -361       C  
ATOM    498  CD2 LEU A 245      43.782  10.980 -10.932  1.00 46.90           C  
ANISOU  498  CD2 LEU A 245     6664   5057   6100   -292   1232   -352       C  
ATOM    499  N   VAL A 246      39.605   8.009 -10.887  1.00 46.21           N  
ANISOU  499  N   VAL A 246     6151   5286   6122   -116   1132  -1104       N  
ATOM    500  CA  VAL A 246      38.442   7.195 -11.275  1.00 47.56           C  
ANISOU  500  CA  VAL A 246     6238   5575   6258   -127   1041  -1247       C  
ATOM    501  C   VAL A 246      38.654   6.646 -12.671  1.00 53.66           C  
ANISOU  501  C   VAL A 246     7145   6423   6820   -198   1046  -1272       C  
ATOM    502  O   VAL A 246      39.239   7.333 -13.504  1.00 55.91           O  
ANISOU  502  O   VAL A 246     7565   6766   6913   -246   1020  -1136       O  
ATOM    503  CB  VAL A 246      37.054   7.876 -11.119  1.00 53.58           C  
ANISOU  503  CB  VAL A 246     6862   6401   7093     -4    811  -1342       C  
ATOM    504  CG1 VAL A 246      36.837   8.377  -9.690  1.00 53.23           C  
ANISOU  504  CG1 VAL A 246     6569   6440   7216     51    834  -1480       C  
ATOM    505  CG2 VAL A 246      36.854   9.010 -12.117  1.00 55.75           C  
ANISOU  505  CG2 VAL A 246     7271   6559   7353     77    546  -1206       C  
ATOM    506  N   GLU A 247      38.245   5.405 -12.909  1.00 49.56           N  
ANISOU  506  N   GLU A 247     6553   5949   6327   -249   1059  -1451       N  
ATOM    507  CA  GLU A 247      38.404   4.789 -14.204  1.00 51.42           C  
ANISOU  507  CA  GLU A 247     6841   6327   6370   -311   1070  -1619       C  
ATOM    508  C   GLU A 247      37.146   4.987 -15.034  1.00 55.64           C  
ANISOU  508  C   GLU A 247     7397   7015   6729   -318    873  -1621       C  
ATOM    509  O   GLU A 247      36.051   4.703 -14.557  1.00 54.28           O  
ANISOU  509  O   GLU A 247     7129   6800   6695   -277    752  -1649       O  
ATOM    510  CB  GLU A 247      38.703   3.286 -14.032  1.00 53.68           C  
ANISOU  510  CB  GLU A 247     7002   6491   6903   -341   1112  -1886       C  
ATOM    511  CG  GLU A 247      39.381   2.625 -15.227  1.00 70.42           C  
ANISOU  511  CG  GLU A 247     9087   8780   8890   -368   1188  -2240       C  
ATOM    512  CD  GLU A 247      39.215   1.122 -15.402  1.00102.54           C  
ANISOU  512  CD  GLU A 247    12990  12689  13281   -355   1070  -2630       C  
ATOM    513  OE1 GLU A 247      39.299   0.660 -16.562  1.00 98.23           O  
ANISOU  513  OE1 GLU A 247    12371  12394  12557   -367   1080  -3024       O  
ATOM    514  OE2 GLU A 247      38.954   0.410 -14.403  1.00102.07           O1-
ANISOU  514  OE2 GLU A 247    12844  12285  13651   -371    919  -2539       O1-
ATOM    515  N   LEU A 248      37.306   5.471 -16.283  1.00 54.23           N  
ANISOU  515  N   LEU A 248     7312   7083   6209   -425    823  -1566       N  
ATOM    516  CA  LEU A 248      36.216   5.572 -17.261  1.00 54.93           C  
ANISOU  516  CA  LEU A 248     7418   7365   6090   -493    610  -1541       C  
ATOM    517  C   LEU A 248      36.191   4.218 -17.994  1.00 59.84           C  
ANISOU  517  C   LEU A 248     7952   8179   6605   -562    705  -1940       C  
ATOM    518  O   LEU A 248      37.227   3.775 -18.503  1.00 61.34           O  
ANISOU  518  O   LEU A 248     8090   8565   6652   -640    884  -2187       O  
ATOM    519  CB  LEU A 248      36.450   6.725 -18.261  1.00 56.77           C  
ANISOU  519  CB  LEU A 248     7760   7831   5980   -684    437  -1208       C  
ATOM    520  CG  LEU A 248      35.342   7.015 -19.299  1.00 62.68           C  
ANISOU  520  CG  LEU A 248     8525   8776   6516   -816    127  -1056       C  
ATOM    521  CD1 LEU A 248      34.022   7.428 -18.642  1.00 60.42           C  
ANISOU  521  CD1 LEU A 248     8189   8157   6610   -591   -137   -989       C  
ATOM    522  CD2 LEU A 248      35.787   8.097 -20.265  1.00 67.53           C  
ANISOU  522  CD2 LEU A 248     9223   9654   6782  -1130   -109   -608       C  
ATOM    523  N   LEU A 249      35.031   3.536 -17.987  1.00 54.74           N  
ANISOU  523  N   LEU A 249     7245   7475   6077   -521    567  -2063       N  
ATOM    524  CA  LEU A 249      34.837   2.236 -18.641  1.00 54.71           C  
ANISOU  524  CA  LEU A 249     7141   7573   6073   -569    567  -2472       C  
ATOM    525  C   LEU A 249      34.386   2.432 -20.085  1.00 62.43           C  
ANISOU  525  C   LEU A 249     8137   8997   6587   -738    478  -2532       C  
ATOM    526  O   LEU A 249      34.778   1.670 -20.974  1.00 65.28           O  
ANISOU  526  O   LEU A 249     8387   9655   6761   -833    558  -2959       O  
ATOM    527  CB  LEU A 249      33.817   1.381 -17.865  1.00 52.59           C  
ANISOU  527  CB  LEU A 249     6784   7027   6170   -507    417  -2510       C  
ATOM    528  CG  LEU A 249      34.230   0.966 -16.464  1.00 53.58           C  
ANISOU  528  CG  LEU A 249     6832   6818   6709   -466    450  -2420       C  
ATOM    529  CD1 LEU A 249      33.044   0.534 -15.658  1.00 52.39           C  
ANISOU  529  CD1 LEU A 249     6569   6585   6753   -522    264  -2285       C  
ATOM    530  CD2 LEU A 249      35.298  -0.113 -16.491  1.00 55.16           C  
ANISOU  530  CD2 LEU A 249     6941   6818   7199   -466    492  -2738       C  
ATOM    531  N   GLY A 250      33.567   3.454 -20.297  1.00 58.97           N  
ANISOU  531  N   GLY A 250     7793   8618   5993   -784    276  -2138       N  
ATOM    532  CA  GLY A 250      33.036   3.778 -21.608  1.00 62.06           C  
ANISOU  532  CA  GLY A 250     8205   9432   5945  -1011    106  -2046       C  
ATOM    533  C   GLY A 250      32.135   4.991 -21.675  1.00 66.04           C  
ANISOU  533  C   GLY A 250     8792   9847   6455  -1036   -233  -1545       C  
ATOM    534  O   GLY A 250      31.988   5.739 -20.706  1.00 62.54           O  
ANISOU  534  O   GLY A 250     8372   9026   6365   -844   -328  -1323       O  
ATOM    535  N   PHE A 251      31.509   5.158 -22.841  1.00 66.77           N  
ANISOU  535  N   PHE A 251     8885  10298   6187  -1279   -456  -1413       N  
ATOM    536  CA  PHE A 251      30.673   6.294 -23.212  1.00 68.88           C  
ANISOU  536  CA  PHE A 251     9200  10500   6472  -1371   -899   -907       C  
ATOM    537  C   PHE A 251      29.493   5.849 -24.066  1.00 76.31           C  
ANISOU  537  C   PHE A 251    10090  11680   7223  -1497  -1105   -951       C  
ATOM    538  O   PHE A 251      29.425   4.680 -24.459  1.00 76.42           O  
ANISOU  538  O   PHE A 251    10041  11971   7024  -1550   -886  -1388       O  
ATOM    539  CB  PHE A 251      31.546   7.324 -23.977  1.00 74.22           C  
ANISOU  539  CB  PHE A 251     9945  11479   6778  -1747  -1071   -429       C  
ATOM    540  CG  PHE A 251      32.124   6.788 -25.270  1.00 79.99           C  
ANISOU  540  CG  PHE A 251    10605  13009   6779  -2195   -915   -563       C  
ATOM    541  CD1 PHE A 251      33.224   5.933 -25.261  1.00 82.35           C  
ANISOU  541  CD1 PHE A 251    10811  13628   6852  -2207   -454  -1073       C  
ATOM    542  CD2 PHE A 251      31.533   7.085 -26.489  1.00 88.60           C  
ANISOU  542  CD2 PHE A 251    11662  14581   7420  -2612  -1244   -253       C  
ATOM    543  CE1 PHE A 251      33.715   5.381 -26.445  1.00 88.58           C  
ANISOU  543  CE1 PHE A 251    11428  15264   6965  -2596   -290  -1384       C  
ATOM    544  CE2 PHE A 251      32.032   6.539 -27.681  1.00 96.29           C  
ANISOU  544  CE2 PHE A 251    12492  16460   7633  -3070  -1068   -480       C  
ATOM    545  CZ  PHE A 251      33.118   5.686 -27.650  1.00 93.88           C  
ANISOU  545  CZ  PHE A 251    12049  16521   7102  -3043   -573  -1104       C  
ATOM    546  N   SER A 252      28.563   6.788 -24.349  1.00 76.51           N  
ANISOU  546  N   SER A 252    10121  11561   7389  -1536  -1578   -520       N  
ATOM    547  CA  SER A 252      27.371   6.565 -25.179  1.00 79.65           C  
ANISOU  547  CA  SER A 252    10468  12162   7633  -1676  -1855   -461       C  
ATOM    548  C   SER A 252      26.895   7.848 -25.869  1.00 89.76           C  
ANISOU  548  C   SER A 252    11764  13394   8949  -1911  -2473    194       C  
ATOM    549  O   SER A 252      27.069   8.940 -25.315  1.00 89.73           O  
ANISOU  549  O   SER A 252    11766  12923   9403  -1756  -2766    498       O  
ATOM    550  CB  SER A 252      26.234   5.989 -24.343  1.00 79.01           C  
ANISOU  550  CB  SER A 252    10284  11751   7987  -1303  -1825   -786       C  
ATOM    551  OG  SER A 252      25.236   5.404 -25.163  1.00 85.90           O  
ANISOU  551  OG  SER A 252    11109  12897   8634  -1449  -1956   -868       O  
ATOM    552  N   SER A 253      26.277   7.705 -27.074  1.00 91.38           N  
ANISOU  552  N   SER A 253    11948  14054   8719  -2298  -2729    406       N  
ATOM    553  CA  SER A 253      25.713   8.795 -27.881  1.00 96.63           C  
ANISOU  553  CA  SER A 253    12604  14701   9410  -2622  -3426   1112       C  
ATOM    554  C   SER A 253      24.700   8.284 -28.909  1.00104.97           C  
ANISOU  554  C   SER A 253    13597  16179  10107  -2902  -3633   1163       C  
ATOM    555  O   SER A 253      25.057   8.037 -30.065  1.00109.72           O  
ANISOU  555  O   SER A 253    14192  17519   9980  -3484  -3670   1380       O  
ATOM    556  CB  SER A 253      26.809   9.620 -28.556  1.00103.61           C  
ANISOU  556  CB  SER A 253    13552  15915   9900  -3148  -3638   1703       C  
ATOM    557  OG  SER A 253      27.347  10.571 -27.652  1.00111.14           O  
ANISOU  557  OG  SER A 253    14552  16229  11446  -2886  -3818   1920       O  
ATOM    558  N   ASP A 254      23.432   8.117 -28.479  1.00 99.62           N  
ANISOU  558  N   ASP A 254    12835  15118   9898  -2521  -3760    938       N  
ATOM    559  CA  ASP A 254      22.327   7.662 -29.334  1.00120.59           C  
ANISOU  559  CA  ASP A 254    15424  18086  12308  -2725  -3980    972       C  
ATOM    560  C   ASP A 254      21.033   8.441 -29.049  1.00122.15           C  
ANISOU  560  C   ASP A 254    15491  17720  13201  -2446  -4577   1211       C  
ATOM    561  O   ASP A 254      20.943   9.198 -28.079  1.00 76.07           O  
ANISOU  561  O   ASP A 254     9574  11260   8070  -2037  -4778   1210       O  
ATOM    562  CB  ASP A 254      22.082   6.140 -29.201  1.00119.38           C  
ANISOU  562  CB  ASP A 254    15249  18225  11885  -2587  -3413    251       C  
ATOM    563  CG  ASP A 254      23.316   5.250 -29.293  1.00128.15           C  
ANISOU  563  CG  ASP A 254    16406  19760  12525  -2713  -2836   -197       C  
ATOM    564  OD1 ASP A 254      23.997   5.285 -30.340  1.00133.18           O  
ANISOU  564  OD1 ASP A 254    17037  21057  12508  -3219  -2829    -39       O  
ATOM    565  OD2 ASP A 254      23.575   4.490 -28.333  1.00127.73           O1-
ANISOU  565  OD2 ASP A 254    16349  19426  12757  -2339  -2423   -718       O1-
ATOM    566  N   CYS A 259      26.464  10.267 -22.532  1.00 76.33           N  
ANISOU  566  N   CYS A 259     9824   9963   9216   -757  -2982    154       N  
ATOM    567  CA  CYS A 259      26.653   9.458 -21.327  1.00 71.54           C  
ANISOU  567  CA  CYS A 259     9140   9344   8697   -453  -2431   -389       C  
ATOM    568  C   CYS A 259      28.104   9.033 -21.126  1.00 73.03           C  
ANISOU  568  C   CYS A 259     9496   9679   8572   -581  -1965   -423       C  
ATOM    569  O   CYS A 259      28.766   8.649 -22.094  1.00 73.73           O  
ANISOU  569  O   CYS A 259     9728  10139   8147   -925  -1841   -272       O  
ATOM    570  CB  CYS A 259      25.727   8.244 -21.325  1.00 70.45           C  
ANISOU  570  CB  CYS A 259     8909   9469   8391   -411  -2198   -744       C  
ATOM    571  SG  CYS A 259      24.021   8.592 -20.823  1.00 75.97           S  
ANISOU  571  SG  CYS A 259     9275  10004   9585    -99  -2568   -959       S  
ATOM    572  N   LEU A 260      28.577   9.062 -19.859  1.00 66.06           N  
ANISOU  572  N   LEU A 260     8543   8576   7979   -318  -1702   -677       N  
ATOM    573  CA  LEU A 260      29.918   8.619 -19.453  1.00 62.38           C  
ANISOU  573  CA  LEU A 260     8195   8185   7323   -381  -1263   -756       C  
ATOM    574  C   LEU A 260      29.766   7.556 -18.369  1.00 59.37           C  
ANISOU  574  C   LEU A 260     7688   7823   7045   -208   -881  -1176       C  
ATOM    575  O   LEU A 260      29.057   7.778 -17.391  1.00 57.23           O  
ANISOU  575  O   LEU A 260     7209   7435   7102     14   -936  -1361       O  
ATOM    576  CB  LEU A 260      30.808   9.795 -18.993  1.00 62.97           C  
ANISOU  576  CB  LEU A 260     8316   7965   7643   -329  -1396   -520       C  
ATOM    577  CG  LEU A 260      31.227  10.783 -20.088  1.00 71.73           C  
ANISOU  577  CG  LEU A 260     9565   9085   8603   -642  -1815     36       C  
ATOM    578  CD1 LEU A 260      31.510  12.145 -19.509  1.00 73.17           C  
ANISOU  578  CD1 LEU A 260     9712   8773   9317   -495  -2213    258       C  
ATOM    579  CD2 LEU A 260      32.423  10.279 -20.861  1.00 74.34           C  
ANISOU  579  CD2 LEU A 260    10047   9870   8330  -1010  -1496    164       C  
ATOM    580  N   VAL A 261      30.354   6.370 -18.597  1.00 54.00           N  
ANISOU  580  N   VAL A 261     7081   7337   6098   -347   -554  -1344       N  
ATOM    581  CA  VAL A 261      30.249   5.195 -17.714  1.00 50.69           C  
ANISOU  581  CA  VAL A 261     6550   6905   5806   -290   -306  -1635       C  
ATOM    582  C   VAL A 261      31.577   4.913 -16.983  1.00 51.80           C  
ANISOU  582  C   VAL A 261     6729   6929   6023   -288    -17  -1684       C  
ATOM    583  O   VAL A 261      32.554   4.572 -17.639  1.00 50.49           O  
ANISOU  583  O   VAL A 261     6670   6847   5666   -400    129  -1732       O  
ATOM    584  CB  VAL A 261      29.696   3.937 -18.473  1.00 54.24           C  
ANISOU  584  CB  VAL A 261     6992   7533   6083   -423   -299  -1833       C  
ATOM    585  CG1 VAL A 261      29.235   2.856 -17.497  1.00 52.36           C  
ANISOU  585  CG1 VAL A 261     6598   7218   6079   -413   -231  -2008       C  
ATOM    586  CG2 VAL A 261      28.560   4.306 -19.421  1.00 55.89           C  
ANISOU  586  CG2 VAL A 261     7195   7896   6144   -471   -588  -1733       C  
ATOM    587  N   TYR A 262      31.586   5.029 -15.632  1.00 47.70           N  
ANISOU  587  N   TYR A 262     6072   6290   5761   -183     58  -1709       N  
ATOM    588  CA  TYR A 262      32.756   4.828 -14.758  1.00 46.38           C  
ANISOU  588  CA  TYR A 262     5913   6005   5705   -196    290  -1704       C  
ATOM    589  C   TYR A 262      32.591   3.633 -13.834  1.00 54.25           C  
ANISOU  589  C   TYR A 262     6750   7003   6860   -302    360  -1793       C  
ATOM    590  O   TYR A 262      31.491   3.095 -13.691  1.00 54.41           O  
ANISOU  590  O   TYR A 262     6627   7149   6899   -367    232  -1846       O  
ATOM    591  CB  TYR A 262      32.998   6.059 -13.853  1.00 46.51           C  
ANISOU  591  CB  TYR A 262     5864   5930   5877    -61    275  -1619       C  
ATOM    592  CG  TYR A 262      33.009   7.390 -14.560  1.00 49.61           C  
ANISOU  592  CG  TYR A 262     6365   6217   6267     25     44  -1452       C  
ATOM    593  CD1 TYR A 262      31.823   8.083 -14.807  1.00 53.94           C  
ANISOU  593  CD1 TYR A 262     6798   6749   6948    143   -282  -1473       C  
ATOM    594  CD2 TYR A 262      34.203   7.975 -14.958  1.00 49.54           C  
ANISOU  594  CD2 TYR A 262     6541   6114   6167    -42     84  -1241       C  
ATOM    595  CE1 TYR A 262      31.825   9.294 -15.486  1.00 57.25           C  
ANISOU  595  CE1 TYR A 262     7302   6980   7472    177   -632  -1239       C  
ATOM    596  CE2 TYR A 262      34.217   9.195 -15.618  1.00 52.89           C  
ANISOU  596  CE2 TYR A 262     7055   6422   6617    -57   -237   -970       C  
ATOM    597  CZ  TYR A 262      33.026   9.849 -15.886  1.00 66.65           C  
ANISOU  597  CZ  TYR A 262     8696   8068   8560     48   -631   -946       C  
ATOM    598  OH  TYR A 262      33.038  11.058 -16.529  1.00 76.89           O  
ANISOU  598  OH  TYR A 262    10064   9160   9992     -3  -1078   -606       O  
ATOM    599  N   VAL A 263      33.688   3.266 -13.146  1.00 54.67           N  
ANISOU  599  N   VAL A 263     6806   6922   7044   -359    516  -1752       N  
ATOM    600  CA  VAL A 263      33.729   2.216 -12.128  1.00 56.57           C  
ANISOU  600  CA  VAL A 263     6880   7122   7491   -542    494  -1703       C  
ATOM    601  C   VAL A 263      32.957   2.759 -10.902  1.00 65.47           C  
ANISOU  601  C   VAL A 263     7758   8534   8582   -605    477  -1629       C  
ATOM    602  O   VAL A 263      33.109   3.930 -10.537  1.00 63.75           O  
ANISOU  602  O   VAL A 263     7514   8389   8320   -457    559  -1664       O  
ATOM    603  CB  VAL A 263      35.201   1.831 -11.799  1.00 59.36           C  
ANISOU  603  CB  VAL A 263     7293   7229   8031   -581    615  -1662       C  
ATOM    604  CG1 VAL A 263      35.322   1.050 -10.488  1.00 59.37           C  
ANISOU  604  CG1 VAL A 263     7097   7181   8279   -834    513  -1467       C  
ATOM    605  CG2 VAL A 263      35.834   1.054 -12.951  1.00 60.47           C  
ANISOU  605  CG2 VAL A 263     7541   7201   8234   -531    612  -1903       C  
ATOM    606  N   TYR A 264      32.097   1.921 -10.310  1.00 48.03           N  
ANISOU  606  N   TYR A 264     7996   5782   4473  -1903    571  -1002       N  
ATOM    607  CA  TYR A 264      31.297   2.306  -9.152  1.00 47.71           C  
ANISOU  607  CA  TYR A 264     7658   5838   4630  -1763    408   -801       C  
ATOM    608  C   TYR A 264      32.164   2.539  -7.913  1.00 51.34           C  
ANISOU  608  C   TYR A 264     7955   6203   5347  -1484    573   -754       C  
ATOM    609  O   TYR A 264      32.985   1.685  -7.573  1.00 52.97           O  
ANISOU  609  O   TYR A 264     8210   6227   5688  -1430    775   -874       O  
ATOM    610  CB  TYR A 264      30.215   1.246  -8.889  1.00 50.46           C  
ANISOU  610  CB  TYR A 264     7956   6175   5043  -1926    285   -810       C  
ATOM    611  CG  TYR A 264      29.350   1.500  -7.676  1.00 52.24           C  
ANISOU  611  CG  TYR A 264     7882   6480   5487  -1795    161   -615       C  
ATOM    612  CD1 TYR A 264      28.629   2.682  -7.543  1.00 53.73           C  
ANISOU  612  CD1 TYR A 264     7889   6862   5665  -1718    -25   -406       C  
ATOM    613  CD2 TYR A 264      29.237   0.549  -6.664  1.00 52.46           C  
ANISOU  613  CD2 TYR A 264     7821   6377   5735  -1747    249   -634       C  
ATOM    614  CE1 TYR A 264      27.835   2.920  -6.425  1.00 53.35           C  
ANISOU  614  CE1 TYR A 264     7577   6870   5823  -1591    -93   -235       C  
ATOM    615  CE2 TYR A 264      28.426   0.766  -5.555  1.00 51.96           C  
ANISOU  615  CE2 TYR A 264     7505   6383   5854  -1641    162   -460       C  
ATOM    616  CZ  TYR A 264      27.736   1.961  -5.430  1.00 59.21           C  
ANISOU  616  CZ  TYR A 264     8246   7490   6761  -1560      5   -268       C  
ATOM    617  OH  TYR A 264      26.955   2.204  -4.319  1.00 60.05           O  
ANISOU  617  OH  TYR A 264     8114   7648   7053  -1444    -34   -103       O  
ATOM    618  N   MET A 265      31.998   3.715  -7.272  1.00 44.57           N  
ANISOU  618  N   MET A 265     6919   5462   4552  -1314    487   -575       N  
ATOM    619  CA  MET A 265      32.698   4.094  -6.045  1.00 41.56           C  
ANISOU  619  CA  MET A 265     6390   5020   4379  -1077    596   -509       C  
ATOM    620  C   MET A 265      31.674   3.944  -4.914  1.00 42.28           C  
ANISOU  620  C   MET A 265     6284   5155   4627  -1019    482   -373       C  
ATOM    621  O   MET A 265      30.841   4.828  -4.697  1.00 40.99           O  
ANISOU  621  O   MET A 265     5997   5126   4451   -975    344   -218       O  
ATOM    622  CB  MET A 265      33.291   5.512  -6.128  1.00 42.92           C  
ANISOU  622  CB  MET A 265     6548   5266   4494   -953    611   -428       C  
ATOM    623  CG  MET A 265      34.251   5.714  -7.305  1.00 48.44           C  
ANISOU  623  CG  MET A 265     7446   5933   5025  -1027    736   -552       C  
ATOM    624  SD  MET A 265      35.665   4.561  -7.398  1.00 54.31           S  
ANISOU  624  SD  MET A 265     8292   6460   5885  -1009   1028   -755       S  
ATOM    625  CE  MET A 265      36.663   5.295  -6.243  1.00 49.58           C  
ANISOU  625  CE  MET A 265     7510   5837   5490   -775   1104   -656       C  
ATOM    626  N   PRO A 266      31.662   2.779  -4.241  1.00 37.21           N  
ANISOU  626  N   PRO A 266     5616   4388   4133  -1028    551   -425       N  
ATOM    627  CA  PRO A 266      30.624   2.528  -3.236  1.00 36.33           C  
ANISOU  627  CA  PRO A 266     5336   4312   4156  -1005    463   -302       C  
ATOM    628  C   PRO A 266      30.590   3.461  -2.038  1.00 40.48           C  
ANISOU  628  C   PRO A 266     5706   4889   4787   -804    462   -148       C  
ATOM    629  O   PRO A 266      29.524   3.618  -1.441  1.00 40.07           O  
ANISOU  629  O   PRO A 266     5513   4912   4799   -794    379    -23       O  
ATOM    630  CB  PRO A 266      30.873   1.077  -2.810  1.00 38.08           C  
ANISOU  630  CB  PRO A 266     5606   4354   4509  -1048    575   -401       C  
ATOM    631  CG  PRO A 266      32.219   0.767  -3.217  1.00 42.70           C  
ANISOU  631  CG  PRO A 266     6331   4801   5093  -1004    747   -537       C  
ATOM    632  CD  PRO A 266      32.529   1.600  -4.415  1.00 39.14           C  
ANISOU  632  CD  PRO A 266     5992   4442   4438  -1066    727   -592       C  
ATOM    633  N   ASN A 267      31.721   4.084  -1.686  1.00 37.98           N  
ANISOU  633  N   ASN A 267     5414   4528   4488   -659    562   -155       N  
ATOM    634  CA  ASN A 267      31.762   4.937  -0.508  1.00 36.90           C  
ANISOU  634  CA  ASN A 267     5174   4419   4427   -495    571    -30       C  
ATOM    635  C   ASN A 267      31.625   6.449  -0.825  1.00 42.29           C  
ANISOU  635  C   ASN A 267     5844   5215   5010   -433    518     53       C  
ATOM    636  O   ASN A 267      31.882   7.279   0.051  1.00 42.01           O  
ANISOU  636  O   ASN A 267     5771   5179   5013   -304    554    128       O  
ATOM    637  CB  ASN A 267      32.999   4.605   0.326  1.00 36.36           C  
ANISOU  637  CB  ASN A 267     5125   4229   4463   -391    688    -64       C  
ATOM    638  CG  ASN A 267      32.826   3.299   1.058  1.00 49.61           C  
ANISOU  638  CG  ASN A 267     6780   5798   6273   -408    724    -69       C  
ATOM    639  ND2 ASN A 267      33.659   2.310   0.787  1.00 47.20           N  
ANISOU  639  ND2 ASN A 267     6540   5357   6036   -425    817   -169       N  
ATOM    640  OD1 ASN A 267      31.910   3.149   1.847  1.00 39.15           O  
ANISOU  640  OD1 ASN A 267     5379   4497   4999   -405    685     21       O  
ATOM    641  N   GLY A 268      31.138   6.774  -2.032  1.00 39.28           N  
ANISOU  641  N   GLY A 268     5504   4923   4496   -535    427     50       N  
ATOM    642  CA  GLY A 268      30.872   8.132  -2.500  1.00 38.18           C  
ANISOU  642  CA  GLY A 268     5361   4885   4262   -488    361    150       C  
ATOM    643  C   GLY A 268      32.010   9.123  -2.367  1.00 41.52           C  
ANISOU  643  C   GLY A 268     5853   5269   4654   -381    457    138       C  
ATOM    644  O   GLY A 268      33.176   8.740  -2.451  1.00 40.56           O  
ANISOU  644  O   GLY A 268     5808   5064   4538   -386    563     24       O  
ATOM    645  N   SER A 269      31.678  10.412  -2.157  1.00 38.84           N  
ANISOU  645  N   SER A 269     5479   4980   4299   -283    431    262       N  
ATOM    646  CA  SER A 269      32.669  11.485  -2.054  1.00 37.05           C  
ANISOU  646  CA  SER A 269     5327   4715   4037   -202    513    260       C  
ATOM    647  C   SER A 269      33.222  11.671  -0.655  1.00 38.64           C  
ANISOU  647  C   SER A 269     5497   4838   4346    -96    602    264       C  
ATOM    648  O   SER A 269      32.602  11.254   0.322  1.00 40.22           O  
ANISOU  648  O   SER A 269     5617   5026   4640    -54    600    309       O  
ATOM    649  CB  SER A 269      32.103  12.796  -2.601  1.00 40.03           C  
ANISOU  649  CB  SER A 269     5717   5156   4336   -160    452    389       C  
ATOM    650  OG  SER A 269      31.216  13.421  -1.691  1.00 43.43           O  
ANISOU  650  OG  SER A 269     6043   5589   4868    -40    449    519       O  
ATOM    651  N   LEU A 270      34.386  12.318  -0.561  1.00 33.31           N  
ANISOU  651  N   LEU A 270     4894   4115   3648    -70    676    224       N  
ATOM    652  CA  LEU A 270      35.044  12.631   0.703  1.00 31.54           C  
ANISOU  652  CA  LEU A 270     4665   3827   3492     -3    734    229       C  
ATOM    653  C   LEU A 270      34.196  13.662   1.464  1.00 38.28           C  
ANISOU  653  C   LEU A 270     5517   4680   4348     86    739    338       C  
ATOM    654  O   LEU A 270      34.049  13.533   2.678  1.00 38.78           O  
ANISOU  654  O   LEU A 270     5564   4704   4466    129    769    359       O  
ATOM    655  CB  LEU A 270      36.484  13.143   0.446  1.00 30.72           C  
ANISOU  655  CB  LEU A 270     4624   3686   3363    -26    795    168       C  
ATOM    656  CG  LEU A 270      37.316  13.585   1.661  1.00 33.04           C  
ANISOU  656  CG  LEU A 270     4923   3926   3707      5    823    177       C  
ATOM    657  CD1 LEU A 270      37.382  12.494   2.749  1.00 32.02           C  
ANISOU  657  CD1 LEU A 270     4725   3765   3675     19    801    175       C  
ATOM    658  CD2 LEU A 270      38.684  14.068   1.241  1.00 31.21           C  
ANISOU  658  CD2 LEU A 270     4719   3673   3468    -42    872    128       C  
ATOM    659  N   LEU A 271      33.592  14.644   0.742  1.00 34.37           N  
ANISOU  659  N   LEU A 271     5044   4219   3794    114    719    414       N  
ATOM    660  CA  LEU A 271      32.706  15.668   1.314  1.00 33.93           C  
ANISOU  660  CA  LEU A 271     4982   4143   3767    220    753    529       C  
ATOM    661  C   LEU A 271      31.584  14.995   2.138  1.00 40.52           C  
ANISOU  661  C   LEU A 271     5702   4993   4703    263    754    584       C  
ATOM    662  O   LEU A 271      31.402  15.312   3.320  1.00 41.45           O  
ANISOU  662  O   LEU A 271     5840   5047   4860    330    844    606       O  
ATOM    663  CB  LEU A 271      32.087  16.513   0.165  1.00 34.12           C  
ANISOU  663  CB  LEU A 271     5011   4214   3739    242    700    630       C  
ATOM    664  CG  LEU A 271      31.188  17.709   0.545  1.00 37.74           C  
ANISOU  664  CG  LEU A 271     5458   4629   4253    377    754    772       C  
ATOM    665  CD1 LEU A 271      32.005  18.952   0.860  1.00 37.18           C  
ANISOU  665  CD1 LEU A 271     5545   4447   4135    413    862    754       C  
ATOM    666  CD2 LEU A 271      30.219  18.043  -0.576  1.00 37.64           C  
ANISOU  666  CD2 LEU A 271     5369   4699   4235    398    644    916       C  
ATOM    667  N   ASP A 272      30.876  14.039   1.504  1.00 36.34           N  
ANISOU  667  N   ASP A 272     5065   4542   4200    203    661    597       N  
ATOM    668  CA  ASP A 272      29.753  13.317   2.054  1.00 36.61           C  
ANISOU  668  CA  ASP A 272     4966   4605   4339    214    650    656       C  
ATOM    669  C   ASP A 272      30.129  12.473   3.242  1.00 41.38           C  
ANISOU  669  C   ASP A 272     5586   5146   4989    203    718    591       C  
ATOM    670  O   ASP A 272      29.348  12.356   4.188  1.00 42.14           O  
ANISOU  670  O   ASP A 272     5623   5225   5163    253    783    653       O  
ATOM    671  CB  ASP A 272      29.109  12.462   0.960  1.00 39.74           C  
ANISOU  671  CB  ASP A 272     5272   5098   4728    102    513    664       C  
ATOM    672  CG  ASP A 272      28.348  13.252  -0.083  1.00 50.80           C  
ANISOU  672  CG  ASP A 272     6620   6586   6095    111    410    786       C  
ATOM    673  OD1 ASP A 272      28.149  14.472   0.120  1.00 49.03           O  
ANISOU  673  OD1 ASP A 272     6404   6333   5891    236    465    885       O  
ATOM    674  OD2 ASP A 272      27.878  12.638  -1.059  1.00 62.87           O1-
ANISOU  674  OD2 ASP A 272     8101   8205   7583     -9    271    794       O1-
ATOM    675  N   ARG A 273      31.315  11.868   3.178  1.00 36.91           N  
ANISOU  675  N   ARG A 273     5096   4544   4383    139    709    479       N  
ATOM    676  CA  ARG A 273      31.845  11.001   4.212  1.00 34.41           C  
ANISOU  676  CA  ARG A 273     4799   4166   4109    125    746    434       C  
ATOM    677  C   ARG A 273      32.312  11.831   5.402  1.00 36.22           C  
ANISOU  677  C   ARG A 273     5119   4336   4306    187    821    455       C  
ATOM    678  O   ARG A 273      32.107  11.414   6.544  1.00 36.32           O  
ANISOU  678  O   ARG A 273     5144   4311   4344    199    864    481       O  
ATOM    679  CB  ARG A 273      32.939  10.093   3.610  1.00 31.07           C  
ANISOU  679  CB  ARG A 273     4402   3717   3685     50    715    328       C  
ATOM    680  CG  ARG A 273      32.568   8.606   3.467  1.00 38.07           C  
ANISOU  680  CG  ARG A 273     5233   4588   4642    -21    689    293       C  
ATOM    681  CD  ARG A 273      31.075   8.293   3.515  1.00 39.50           C  
ANISOU  681  CD  ARG A 273     5320   4821   4867    -43    659    366       C  
ATOM    682  NE  ARG A 273      30.506   8.460   2.184  1.00 49.04           N  
ANISOU  682  NE  ARG A 273     6500   6110   6023   -113    577    362       N  
ATOM    683  CZ  ARG A 273      29.235   8.724   1.940  1.00 50.22           C  
ANISOU  683  CZ  ARG A 273     6543   6342   6195   -122    518    460       C  
ATOM    684  NH1 ARG A 273      28.386   8.885   2.936  1.00 22.92           N1+
ANISOU  684  NH1 ARG A 273     2994   2886   2830    -51    569    560       N1+
ATOM    685  NH2 ARG A 273      28.808   8.851   0.691  1.00 47.72           N  
ANISOU  685  NH2 ARG A 273     6212   6109   5811   -206    408    467       N  
ATOM    686  N   LEU A 274      32.874  13.039   5.140  1.00 31.62           N  
ANISOU  686  N   LEU A 274     4620   3740   3654    213    842    447       N  
ATOM    687  CA  LEU A 274      33.297  13.966   6.194  1.00 31.48           C  
ANISOU  687  CA  LEU A 274     4722   3656   3582    244    913    454       C  
ATOM    688  C   LEU A 274      32.078  14.518   6.940  1.00 38.39           C  
ANISOU  688  C   LEU A 274     5606   4502   4476    327   1018    533       C  
ATOM    689  O   LEU A 274      32.170  14.760   8.148  1.00 41.37           O  
ANISOU  689  O   LEU A 274     6091   4818   4811    332   1095    532       O  
ATOM    690  CB  LEU A 274      34.179  15.113   5.661  1.00 30.56           C  
ANISOU  690  CB  LEU A 274     4698   3517   3395    231    919    422       C  
ATOM    691  CG  LEU A 274      35.623  14.766   5.285  1.00 33.39           C  
ANISOU  691  CG  LEU A 274     5062   3881   3744    149    862    345       C  
ATOM    692  CD1 LEU A 274      36.309  15.926   4.608  1.00 32.54           C  
ANISOU  692  CD1 LEU A 274     5031   3757   3576    128    884    326       C  
ATOM    693  CD2 LEU A 274      36.435  14.222   6.469  1.00 32.65           C  
ANISOU  693  CD2 LEU A 274     4990   3756   3660    106    833    329       C  
ATOM    694  N   SER A 275      30.938  14.687   6.242  1.00 33.31           N  
ANISOU  694  N   SER A 275     4851   3905   3900    385   1022    609       N  
ATOM    695  CA  SER A 275      29.706  15.184   6.862  1.00 33.14           C  
ANISOU  695  CA  SER A 275     4793   3854   3945    484   1145    702       C  
ATOM    696  C   SER A 275      28.827  14.082   7.425  1.00 38.56           C  
ANISOU  696  C   SER A 275     5360   4571   4720    471   1165    741       C  
ATOM    697  O   SER A 275      27.826  14.394   8.071  1.00 41.22           O  
ANISOU  697  O   SER A 275     5653   4879   5129    551   1297    819       O  
ATOM    698  CB  SER A 275      28.920  16.059   5.895  1.00 36.06           C  
ANISOU  698  CB  SER A 275     5078   4252   4372    568   1141    801       C  
ATOM    699  OG  SER A 275      28.632  15.411   4.668  1.00 43.26           O  
ANISOU  699  OG  SER A 275     5849   5276   5313    512    985    828       O  
ATOM    700  N   CYS A 276      29.218  12.792   7.220  1.00 33.75           N  
ANISOU  700  N   CYS A 276     4705   4003   4117    372   1058    687       N  
ATOM    701  CA  CYS A 276      28.498  11.582   7.654  1.00 33.52           C  
ANISOU  701  CA  CYS A 276     4573   3993   4171    330   1062    716       C  
ATOM    702  C   CYS A 276      27.090  11.575   7.059  1.00 37.31           C  
ANISOU  702  C   CYS A 276     4857   4546   4773    356   1053    818       C  
ATOM    703  O   CYS A 276      26.120  11.192   7.732  1.00 37.10           O  
ANISOU  703  O   CYS A 276     4737   4518   4842    373   1143    888       O  
ATOM    704  CB  CYS A 276      28.476  11.439   9.174  1.00 34.00           C  
ANISOU  704  CB  CYS A 276     4736   3979   4205    344   1191    728       C  
ATOM    705  SG  CYS A 276      30.109  11.422   9.934  1.00 37.51           S  
ANISOU  705  SG  CYS A 276     5388   4358   4505    290   1151    642       S  
ATOM    706  N   LEU A 277      26.989  12.000   5.781  1.00 32.68           N  
ANISOU  706  N   LEU A 277     4205   4029   4182    350    940    838       N  
ATOM    707  CA  LEU A 277      25.723  12.050   5.052  1.00 34.28           C  
ANISOU  707  CA  LEU A 277     4206   4324   4494    359    876    958       C  
ATOM    708  C   LEU A 277      25.067  10.677   5.012  1.00 40.66           C  
ANISOU  708  C   LEU A 277     4880   5185   5385    241    809    962       C  
ATOM    709  O   LEU A 277      25.750   9.668   4.813  1.00 40.32           O  
ANISOU  709  O   LEU A 277     4910   5127   5285    126    741    852       O  
ATOM    710  CB  LEU A 277      25.957  12.603   3.634  1.00 34.34           C  
ANISOU  710  CB  LEU A 277     4217   4401   4432    335    729    969       C  
ATOM    711  CG  LEU A 277      24.730  12.881   2.747  1.00 39.54           C  
ANISOU  711  CG  LEU A 277     4673   5169   5181    345    615   1126       C  
ATOM    712  CD1 LEU A 277      23.849  13.980   3.317  1.00 39.75           C  
ANISOU  712  CD1 LEU A 277     4598   5162   5345    526    752   1283       C  
ATOM    713  CD2 LEU A 277      25.170  13.264   1.350  1.00 40.63           C  
ANISOU  713  CD2 LEU A 277     4874   5372   5191    281    453   1119       C  
ATOM    714  N   ASP A 278      23.761  10.640   5.296  1.00 39.35           N  
ANISOU  714  N   ASP A 278     4519   5061   5370    273    856   1091       N  
ATOM    715  CA  ASP A 278      22.898   9.448   5.316  1.00 40.34           C  
ANISOU  715  CA  ASP A 278     4482   5239   5608    153    807   1125       C  
ATOM    716  C   ASP A 278      23.203   8.491   6.481  1.00 46.01           C  
ANISOU  716  C   ASP A 278     5293   5863   6324    110    927   1055       C  
ATOM    717  O   ASP A 278      22.660   7.379   6.530  1.00 47.14           O  
ANISOU  717  O   ASP A 278     5345   6023   6543    -12    892   1059       O  
ATOM    718  CB  ASP A 278      22.873   8.718   3.955  1.00 41.92           C  
ANISOU  718  CB  ASP A 278     4631   5533   5764    -19    577   1086       C  
ATOM    719  CG  ASP A 278      22.248   9.544   2.848  1.00 51.96           C  
ANISOU  719  CG  ASP A 278     5770   6922   7052     -1    433   1207       C  
ATOM    720  OD1 ASP A 278      21.102  10.023   3.035  1.00 53.74           O  
ANISOU  720  OD1 ASP A 278     5773   7204   7443     77    459   1378       O  
ATOM    721  OD2 ASP A 278      22.900   9.715   1.799  1.00 59.93           O1-
ANISOU  721  OD2 ASP A 278     6894   7963   7915    -59    301   1144       O1-
ATOM    722  N   GLY A 279      23.983   8.965   7.450  1.00 41.86           N  
ANISOU  722  N   GLY A 279     4950   5241   5715    202   1067   1009       N  
ATOM    723  CA  GLY A 279      24.277   8.232   8.677  1.00 40.97           C  
ANISOU  723  CA  GLY A 279     4949   5039   5579    175   1180    975       C  
ATOM    724  C   GLY A 279      25.498   7.345   8.654  1.00 42.50           C  
ANISOU  724  C   GLY A 279     5294   5178   5676     90   1091    860       C  
ATOM    725  O   GLY A 279      25.617   6.446   9.487  1.00 42.61           O  
ANISOU  725  O   GLY A 279     5365   5128   5698     42   1141    856       O  
ATOM    726  N   THR A 280      26.413   7.593   7.726  1.00 37.59           N  
ANISOU  726  N   THR A 280     4735   4572   4975     77    973    778       N  
ATOM    727  CA  THR A 280      27.641   6.802   7.608  1.00 36.69           C  
ANISOU  727  CA  THR A 280     4739   4398   4802     17    907    675       C  
ATOM    728  C   THR A 280      28.567   7.109   8.802  1.00 42.76           C  
ANISOU  728  C   THR A 280     5666   5090   5491     76    978    668       C  
ATOM    729  O   THR A 280      28.492   8.223   9.318  1.00 43.54           O  
ANISOU  729  O   THR A 280     5823   5189   5533    154   1057    700       O  
ATOM    730  CB  THR A 280      28.289   7.016   6.232  1.00 37.62           C  
ANISOU  730  CB  THR A 280     4873   4556   4866    -18    792    593       C  
ATOM    731  CG2 THR A 280      27.351   6.661   5.086  1.00 30.71           C  
ANISOU  731  CG2 THR A 280     3871   3764   4032   -112    694    604       C  
ATOM    732  OG1 THR A 280      28.711   8.375   6.104  1.00 32.53           O  
ANISOU  732  OG1 THR A 280     4286   3932   4143     72    810    600       O  
ATOM    733  N   PRO A 281      29.360   6.147   9.341  1.00 39.77           N  
ANISOU  733  N   PRO A 281     5363   4638   5110     35    957    642       N  
ATOM    734  CA  PRO A 281      30.187   6.472  10.524  1.00 38.55           C  
ANISOU  734  CA  PRO A 281     5354   4430   4865     71    989    663       C  
ATOM    735  C   PRO A 281      31.338   7.404  10.174  1.00 43.07           C  
ANISOU  735  C   PRO A 281     5997   5013   5353    101    933    606       C  
ATOM    736  O   PRO A 281      31.823   7.351   9.039  1.00 40.24           O  
ANISOU  736  O   PRO A 281     5589   4678   5024     88    864    541       O  
ATOM    737  CB  PRO A 281      30.704   5.117  10.991  1.00 40.33           C  
ANISOU  737  CB  PRO A 281     5605   4579   5139     21    950    677       C  
ATOM    738  CG  PRO A 281      30.669   4.263   9.777  1.00 45.15           C  
ANISOU  738  CG  PRO A 281     6119   5185   5851    -29    892    611       C  
ATOM    739  CD  PRO A 281      29.545   4.741   8.916  1.00 41.12           C  
ANISOU  739  CD  PRO A 281     5500   4761   5362    -47    901    604       C  
ATOM    740  N   PRO A 282      31.791   8.271  11.124  1.00 41.87           N  
ANISOU  740  N   PRO A 282     5979   4841   5088    125    968    625       N  
ATOM    741  CA  PRO A 282      32.902   9.195  10.805  1.00 40.76           C  
ANISOU  741  CA  PRO A 282     5903   4709   4875    130    911    572       C  
ATOM    742  C   PRO A 282      34.164   8.453  10.394  1.00 43.12           C  
ANISOU  742  C   PRO A 282     6162   4995   5228     97    799    539       C  
ATOM    743  O   PRO A 282      34.390   7.348  10.873  1.00 44.92           O  
ANISOU  743  O   PRO A 282     6374   5181   5511     77    764    577       O  
ATOM    744  CB  PRO A 282      33.115   9.970  12.115  1.00 42.84           C  
ANISOU  744  CB  PRO A 282     6341   4937   5000    119    962    601       C  
ATOM    745  CG  PRO A 282      31.859   9.780  12.885  1.00 47.71           C  
ANISOU  745  CG  PRO A 282     6979   5534   5615    140   1097    659       C  
ATOM    746  CD  PRO A 282      31.317   8.457  12.516  1.00 43.15           C  
ANISOU  746  CD  PRO A 282     6260   4967   5170    126   1071    688       C  
ATOM    747  N   LEU A 283      34.964   9.035   9.492  1.00 37.19           N  
ANISOU  747  N   LEU A 283     5389   4268   4475     97    760    477       N  
ATOM    748  CA  LEU A 283      36.222   8.425   9.047  1.00 36.34           C  
ANISOU  748  CA  LEU A 283     5224   4140   4443     78    689    446       C  
ATOM    749  C   LEU A 283      37.254   8.590  10.156  1.00 41.56           C  
ANISOU  749  C   LEU A 283     5946   4783   5063     53    617    500       C  
ATOM    750  O   LEU A 283      37.333   9.657  10.764  1.00 41.61           O  
ANISOU  750  O   LEU A 283     6060   4804   4945     28    618    508       O  
ATOM    751  CB  LEU A 283      36.760   9.079   7.758  1.00 35.50           C  
ANISOU  751  CB  LEU A 283     5085   4066   4336     76    696    367       C  
ATOM    752  CG  LEU A 283      35.852   9.087   6.529  1.00 38.75           C  
ANISOU  752  CG  LEU A 283     5458   4514   4752     76    733    320       C  
ATOM    753  CD1 LEU A 283      36.336  10.087   5.524  1.00 37.69           C  
ANISOU  753  CD1 LEU A 283     5345   4414   4561     68    743    270       C  
ATOM    754  CD2 LEU A 283      35.741   7.714   5.900  1.00 38.83           C  
ANISOU  754  CD2 LEU A 283     5403   4490   4860     49    733    279       C  
ATOM    755  N   SER A 284      38.036   7.539  10.438  1.00 38.73           N  
ANISOU  755  N   SER A 284     5522   4384   4808     52    549    545       N  
ATOM    756  CA  SER A 284      39.047   7.630  11.486  1.00 38.32           C  
ANISOU  756  CA  SER A 284     5503   4330   4725     16    438    627       C  
ATOM    757  C   SER A 284      40.227   8.451  10.954  1.00 43.03           C  
ANISOU  757  C   SER A 284     6046   4962   5341    -10    391    588       C  
ATOM    758  O   SER A 284      40.306   8.690   9.742  1.00 41.65           O  
ANISOU  758  O   SER A 284     5806   4797   5224     13    460    502       O  
ATOM    759  CB  SER A 284      39.488   6.240  11.931  1.00 39.29           C  
ANISOU  759  CB  SER A 284     5554   4393   4981     41    375    721       C  
ATOM    760  OG  SER A 284      40.330   5.637  10.966  1.00 48.10           O  
ANISOU  760  OG  SER A 284     6519   5472   6284     87    384    689       O  
ATOM    761  N   TRP A 285      41.135   8.888  11.852  1.00 40.54           N  
ANISOU  761  N   TRP A 285     5766   4670   4968    -77    269    656       N  
ATOM    762  CA  TRP A 285      42.323   9.640  11.468  1.00 40.39           C  
ANISOU  762  CA  TRP A 285     5678   4687   4982   -126    211    637       C  
ATOM    763  C   TRP A 285      43.218   8.796  10.550  1.00 44.22           C  
ANISOU  763  C   TRP A 285     5950   5150   5701    -64    224    638       C  
ATOM    764  O   TRP A 285      43.784   9.320   9.591  1.00 44.64           O  
ANISOU  764  O   TRP A 285     5932   5219   5809    -70    283    568       O  
ATOM    765  CB  TRP A 285      43.088  10.124  12.706  1.00 40.65           C  
ANISOU  765  CB  TRP A 285     5784   4754   4906   -240     47    726       C  
ATOM    766  CG  TRP A 285      44.356  10.854  12.380  1.00 42.25           C  
ANISOU  766  CG  TRP A 285     5893   4999   5161   -316    -30    720       C  
ATOM    767  CD1 TRP A 285      45.631  10.437  12.646  1.00 46.51           C  
ANISOU  767  CD1 TRP A 285     6258   5568   5845   -350   -182    827       C  
ATOM    768  CD2 TRP A 285      44.477  12.073  11.627  1.00 41.34           C  
ANISOU  768  CD2 TRP A 285     5822   4897   4988   -362     52    614       C  
ATOM    769  CE2 TRP A 285      45.858  12.358  11.509  1.00 46.29           C  
ANISOU  769  CE2 TRP A 285     6305   5565   5720   -441    -51    654       C  
ATOM    770  CE3 TRP A 285      43.550  12.975  11.067  1.00 41.32           C  
ANISOU  770  CE3 TRP A 285     5962   4872   4866   -343    201    508       C  
ATOM    771  NE1 TRP A 285      46.540  11.331  12.122  1.00 46.09           N  
ANISOU  771  NE1 TRP A 285     6129   5554   5829   -427   -196    788       N  
ATOM    772  CZ2 TRP A 285      46.337  13.497  10.835  1.00 45.26           C  
ANISOU  772  CZ2 TRP A 285     6183   5447   5566   -514      4    576       C  
ATOM    773  CZ3 TRP A 285      44.026  14.106  10.407  1.00 42.65           C  
ANISOU  773  CZ3 TRP A 285     6151   5046   5008   -402    246    442       C  
ATOM    774  CH2 TRP A 285      45.401  14.355  10.292  1.00 44.22           C  
ANISOU  774  CH2 TRP A 285     6222   5280   5299   -494    154    470       C  
ATOM    775  N   HIS A 286      43.302   7.485  10.832  1.00 40.21           N  
ANISOU  775  N   HIS A 286     5357   4589   5334     -1    197    718       N  
ATOM    776  CA  HIS A 286      44.056   6.500  10.063  1.00 40.21           C  
ANISOU  776  CA  HIS A 286     5170   4527   5579     80    247    724       C  
ATOM    777  C   HIS A 286      43.572   6.501   8.615  1.00 45.15           C  
ANISOU  777  C   HIS A 286     5799   5128   6228    114    427    569       C  
ATOM    778  O   HIS A 286      44.388   6.680   7.719  1.00 46.89           O  
ANISOU  778  O   HIS A 286     5918   5344   6555    126    499    515       O  
ATOM    779  CB  HIS A 286      43.925   5.105  10.712  1.00 40.85           C  
ANISOU  779  CB  HIS A 286     5216   4525   5780    145    208    838       C  
ATOM    780  CG  HIS A 286      44.646   4.015   9.982  1.00 44.46           C  
ANISOU  780  CG  HIS A 286     5503   4880   6509    246    294    845       C  
ATOM    781  CD2 HIS A 286      44.152   3.042   9.182  1.00 45.19           C  
ANISOU  781  CD2 HIS A 286     5601   4865   6704    309    449    763       C  
ATOM    782  ND1 HIS A 286      46.021   3.869  10.068  1.00 47.14           N  
ANISOU  782  ND1 HIS A 286     5647   5211   7052    284    232    945       N  
ATOM    783  CE1 HIS A 286      46.316   2.822   9.320  1.00 46.89           C  
ANISOU  783  CE1 HIS A 286     5512   5054   7250    390    378    919       C  
ATOM    784  NE2 HIS A 286      45.223   2.282   8.780  1.00 46.23           N  
ANISOU  784  NE2 HIS A 286     5564   4902   7101    399    510    802       N  
ATOM    785  N   MET A 287      42.245   6.352   8.393  1.00 40.47           N  
ANISOU  785  N   MET A 287     5324   4526   5526    116    496    505       N  
ATOM    786  CA  MET A 287      41.629   6.405   7.058  1.00 40.10           C  
ANISOU  786  CA  MET A 287     5307   4475   5455    118    627    372       C  
ATOM    787  C   MET A 287      41.939   7.756   6.360  1.00 40.43           C  
ANISOU  787  C   MET A 287     5378   4589   5396     75    655    305       C  
ATOM    788  O   MET A 287      42.346   7.770   5.209  1.00 40.32           O  
ANISOU  788  O   MET A 287     5330   4564   5426     74    751    222       O  
ATOM    789  CB  MET A 287      40.101   6.244   7.172  1.00 42.72           C  
ANISOU  789  CB  MET A 287     5739   4815   5676    106    646    355       C  
ATOM    790  CG  MET A 287      39.535   4.977   6.633  1.00 48.71           C  
ANISOU  790  CG  MET A 287     6484   5498   6527    117    715    311       C  
ATOM    791  SD  MET A 287      38.067   4.599   7.667  1.00 54.50           S  
ANISOU  791  SD  MET A 287     7287   6233   7188     99    685    383       S  
ATOM    792  CE  MET A 287      38.709   3.264   8.663  1.00 53.16           C  
ANISOU  792  CE  MET A 287     7080   5956   7163    140    639    502       C  
ATOM    793  N   ARG A 288      41.766   8.880   7.075  1.00 34.69           N  
ANISOU  793  N   ARG A 288     4736   3920   4527     32    587    341       N  
ATOM    794  CA  ARG A 288      42.003  10.241   6.579  1.00 32.85           C  
ANISOU  794  CA  ARG A 288     4556   3733   4191    -15    612    294       C  
ATOM    795  C   ARG A 288      43.440  10.449   6.074  1.00 35.37           C  
ANISOU  795  C   ARG A 288     4762   4056   4622    -42    625    282       C  
ATOM    796  O   ARG A 288      43.649  11.082   5.034  1.00 34.42           O  
ANISOU  796  O   ARG A 288     4657   3950   4473    -65    712    212       O  
ATOM    797  CB  ARG A 288      41.616  11.274   7.642  1.00 30.86           C  
ANISOU  797  CB  ARG A 288     4435   3505   3785    -59    550    337       C  
ATOM    798  CG  ARG A 288      40.116  11.322   7.935  1.00 33.20           C  
ANISOU  798  CG  ARG A 288     4837   3798   3981    -23    592    341       C  
ATOM    799  CD  ARG A 288      39.776  12.338   8.999  1.00 30.49           C  
ANISOU  799  CD  ARG A 288     4644   3451   3490    -60    579    371       C  
ATOM    800  NE  ARG A 288      38.560  11.974   9.732  1.00 42.09           N  
ANISOU  800  NE  ARG A 288     6179   4903   4910    -22    618    408       N  
ATOM    801  CZ  ARG A 288      37.670  12.845  10.196  1.00 50.48           C  
ANISOU  801  CZ  ARG A 288     7371   5947   5860     -9    697    410       C  
ATOM    802  NH1 ARG A 288      37.840  14.146   9.995  1.00 34.42           N1+
ANISOU  802  NH1 ARG A 288     5432   3897   3746    -29    740    375       N1+
ATOM    803  NH2 ARG A 288      36.595  12.424  10.847  1.00 31.49           N  
ANISOU  803  NH2 ARG A 288     5002   3527   3438     26    756    450       N  
ATOM    804  N   CYS A 289      44.410   9.848   6.764  1.00 32.16           N  
ANISOU  804  N   CYS A 289     4230   3634   4356    -37    544    364       N  
ATOM    805  CA  CYS A 289      45.818   9.885   6.374  1.00 33.25           C  
ANISOU  805  CA  CYS A 289     4203   3774   4657    -52    559    380       C  
ATOM    806  C   CYS A 289      46.059   9.155   5.057  1.00 36.76           C  
ANISOU  806  C   CYS A 289     4568   4162   5237     11    736    295       C  
ATOM    807  O   CYS A 289      46.715   9.698   4.168  1.00 36.46           O  
ANISOU  807  O   CYS A 289     4489   4135   5229    -20    839    238       O  
ATOM    808  CB  CYS A 289      46.703   9.353   7.492  1.00 35.19           C  
ANISOU  808  CB  CYS A 289     4311   4022   5039    -53    405    522       C  
ATOM    809  SG  CYS A 289      46.966  10.541   8.827  1.00 39.79           S  
ANISOU  809  SG  CYS A 289     4991   4684   5444   -196    199    603       S  
ATOM    810  N   LYS A 290      45.448   7.971   4.904  1.00 34.02           N  
ANISOU  810  N   LYS A 290     4232   3747   4949     82    789    274       N  
ATOM    811  CA  LYS A 290      45.506   7.157   3.691  1.00 34.05           C  
ANISOU  811  CA  LYS A 290     4217   3671   5048    125    971    172       C  
ATOM    812  C   LYS A 290      44.848   7.906   2.503  1.00 37.92           C  
ANISOU  812  C   LYS A 290     4856   4203   5348     63   1068     47       C  
ATOM    813  O   LYS A 290      45.419   7.924   1.403  1.00 39.28           O  
ANISOU  813  O   LYS A 290     5019   4349   5558     50   1222    -38       O  
ATOM    814  CB  LYS A 290      44.833   5.806   3.940  1.00 34.89           C  
ANISOU  814  CB  LYS A 290     4345   3687   5225    184    982    178       C  
ATOM    815  CG  LYS A 290      45.000   4.837   2.802  1.00 55.96           C  
ANISOU  815  CG  LYS A 290     7009   6242   8013    220   1180     69       C  
ATOM    816  CD  LYS A 290      44.073   3.635   2.925  1.00 64.30           C  
ANISOU  816  CD  LYS A 290     8142   7203   9086    239   1197     47       C  
ATOM    817  CE  LYS A 290      44.031   2.838   1.645  1.00 70.74           C  
ANISOU  817  CE  LYS A 290     9033   7907   9940    227   1403   -106       C  
ATOM    818  NZ  LYS A 290      42.885   1.893   1.622  1.00 81.92           N1+
ANISOU  818  NZ  LYS A 290    10577   9263  11287    182   1398   -159       N1+
ATOM    819  N   ILE A 291      43.681   8.542   2.747  1.00 31.64           N  
ANISOU  819  N   ILE A 291     4196   3470   4357     28    982     50       N  
ATOM    820  CA  ILE A 291      42.935   9.312   1.757  1.00 32.21           C  
ANISOU  820  CA  ILE A 291     4400   3591   4247    -22   1029    -23       C  
ATOM    821  C   ILE A 291      43.772  10.499   1.243  1.00 37.95           C  
ANISOU  821  C   ILE A 291     5132   4356   4932    -71   1077    -36       C  
ATOM    822  O   ILE A 291      43.890  10.673   0.028  1.00 38.17           O  
ANISOU  822  O   ILE A 291     5218   4382   4902   -107   1194   -114       O  
ATOM    823  CB  ILE A 291      41.516   9.715   2.298  1.00 35.31           C  
ANISOU  823  CB  ILE A 291     4890   4033   4494    -23    928     19       C  
ATOM    824  CG1 ILE A 291      40.619   8.452   2.452  1.00 35.46           C  
ANISOU  824  CG1 ILE A 291     4908   4012   4555     -2    916     12       C  
ATOM    825  CG2 ILE A 291      40.823  10.755   1.390  1.00 36.56           C  
ANISOU  825  CG2 ILE A 291     5159   4248   4483    -62    946     -8       C  
ATOM    826  CD1 ILE A 291      39.361   8.592   3.391  1.00 30.17           C  
ANISOU  826  CD1 ILE A 291     4276   3375   3813     13    826     86       C  
ATOM    827  N   ALA A 292      44.377  11.287   2.163  1.00 34.93           N  
ANISOU  827  N   ALA A 292     4704   4001   4568    -90    990     38       N  
ATOM    828  CA  ALA A 292      45.232  12.438   1.840  1.00 33.95           C  
ANISOU  828  CA  ALA A 292     4577   3903   4419   -157   1025     37       C  
ATOM    829  C   ALA A 292      46.424  12.030   0.963  1.00 39.32           C  
ANISOU  829  C   ALA A 292     5134   4553   5254   -164   1172     -8       C  
ATOM    830  O   ALA A 292      46.718  12.724  -0.015  1.00 39.74           O  
ANISOU  830  O   ALA A 292     5245   4615   5239   -218   1286    -59       O  
ATOM    831  CB  ALA A 292      45.724  13.082   3.115  1.00 34.32           C  
ANISOU  831  CB  ALA A 292     4589   3972   4478   -201    888    121       C  
ATOM    832  N   GLN A 293      47.088  10.895   1.302  1.00 36.21           N  
ANISOU  832  N   GLN A 293     4573   4111   5074   -102   1188     20       N  
ATOM    833  CA  GLN A 293      48.223  10.339   0.552  1.00 37.59           C  
ANISOU  833  CA  GLN A 293     4602   4233   5449    -78   1364    -13       C  
ATOM    834  C   GLN A 293      47.790   9.915  -0.841  1.00 42.53           C  
ANISOU  834  C   GLN A 293     5362   4809   5989    -79   1561   -148       C  
ATOM    835  O   GLN A 293      48.449  10.297  -1.810  1.00 45.45           O  
ANISOU  835  O   GLN A 293     5738   5171   6362   -123   1733   -208       O  
ATOM    836  CB  GLN A 293      48.883   9.164   1.289  1.00 39.89           C  
ANISOU  836  CB  GLN A 293     4689   4462   6005     15   1334     69       C  
ATOM    837  CG  GLN A 293      49.691   9.592   2.500  1.00 52.57           C  
ANISOU  837  CG  GLN A 293     6129   6127   7720    -12   1144    216       C  
ATOM    838  CD  GLN A 293      50.094   8.476   3.449  1.00 64.70           C  
ANISOU  838  CD  GLN A 293     7493   7618   9473     79   1040    343       C  
ATOM    839  NE2 GLN A 293      49.533   7.280   3.310  1.00 46.77           N  
ANISOU  839  NE2 GLN A 293     5262   5252   7256    176   1110    313       N  
ATOM    840  OE1 GLN A 293      50.867   8.698   4.382  1.00 65.38           O  
ANISOU  840  OE1 GLN A 293     7420   7754   9666     50    873    481       O  
ATOM    841  N   GLY A 294      46.673   9.189  -0.926  1.00 36.33           N  
ANISOU  841  N   GLY A 294     4696   3997   5109    -54   1532   -192       N  
ATOM    842  CA  GLY A 294      46.089   8.735  -2.179  1.00 36.57           C  
ANISOU  842  CA  GLY A 294     4889   3990   5015    -89   1673   -320       C  
ATOM    843  C   GLY A 294      45.745   9.895  -3.094  1.00 42.44           C  
ANISOU  843  C   GLY A 294     5795   4808   5524   -183   1697   -359       C  
ATOM    844  O   GLY A 294      46.186   9.916  -4.251  1.00 43.61           O  
ANISOU  844  O   GLY A 294     6018   4928   5625   -234   1883   -448       O  
ATOM    845  N   ALA A 295      45.021  10.914  -2.561  1.00 37.57           N  
ANISOU  845  N   ALA A 295     5237   4274   4764   -203   1526   -283       N  
ATOM    846  CA  ALA A 295      44.669  12.122  -3.331  1.00 38.22           C  
ANISOU  846  CA  ALA A 295     5468   4416   4637   -276   1531   -284       C  
ATOM    847  C   ALA A 295      45.917  12.837  -3.908  1.00 44.30           C  
ANISOU  847  C   ALA A 295     6208   5177   5446   -329   1680   -300       C  
ATOM    848  O   ALA A 295      45.909  13.238  -5.074  1.00 43.98           O  
ANISOU  848  O   ALA A 295     6307   5145   5258   -398   1793   -350       O  
ATOM    849  CB  ALA A 295      43.857  13.089  -2.476  1.00 37.43           C  
ANISOU  849  CB  ALA A 295     5407   4372   4444   -261   1355   -187       C  
ATOM    850  N   ALA A 296      46.995  12.951  -3.096  1.00 41.70           N  
ANISOU  850  N   ALA A 296     5693   4833   5317   -308   1676   -248       N  
ATOM    851  CA  ALA A 296      48.260  13.584  -3.488  1.00 42.30           C  
ANISOU  851  CA  ALA A 296     5687   4904   5481   -366   1811   -245       C  
ATOM    852  C   ALA A 296      48.988  12.758  -4.556  1.00 49.15           C  
ANISOU  852  C   ALA A 296     6521   5707   6448   -362   2069   -341       C  
ATOM    853  O   ALA A 296      49.761  13.322  -5.331  1.00 51.59           O  
ANISOU  853  O   ALA A 296     6833   6010   6758   -429   2240   -364       O  
ATOM    854  CB  ALA A 296      49.147  13.781  -2.270  1.00 42.79           C  
ANISOU  854  CB  ALA A 296     5536   4979   5741   -360   1700   -150       C  
ATOM    855  N   ASN A 297      48.732  11.432  -4.613  1.00 44.44           N  
ANISOU  855  N   ASN A 297     5908   5045   5930   -290   2122   -400       N  
ATOM    856  CA  ASN A 297      49.318  10.566  -5.644  1.00 45.39           C  
ANISOU  856  CA  ASN A 297     6042   5073   6131   -283   2402   -513       C  
ATOM    857  C   ASN A 297      48.576  10.724  -6.975  1.00 46.11           C  
ANISOU  857  C   ASN A 297     6428   5171   5921   -383   2502   -625       C  
ATOM    858  O   ASN A 297      49.210  10.648  -8.028  1.00 49.53           O  
ANISOU  858  O   ASN A 297     6934   5552   6332   -434   2762   -715       O  
ATOM    859  CB  ASN A 297      49.373   9.090  -5.202  1.00 46.29           C  
ANISOU  859  CB  ASN A 297     6047   5084   6458   -173   2439   -534       C  
ATOM    860  CG  ASN A 297      50.239   8.817  -3.987  1.00 70.51           C  
ANISOU  860  CG  ASN A 297     8814   8138   9837    -73   2349   -403       C  
ATOM    861  ND2 ASN A 297      50.311   7.562  -3.589  1.00 64.76           N  
ANISOU  861  ND2 ASN A 297     7993   7310   9305     34   2377   -396       N  
ATOM    862  OD1 ASN A 297      50.834   9.714  -3.379  1.00 65.08           O  
ANISOU  862  OD1 ASN A 297     7986   7527   9215   -101   2241   -299       O  
ATOM    863  N   GLY A 298      47.263  10.943  -6.919  1.00 36.95           N  
ANISOU  863  N   GLY A 298     5429   4076   4535   -415   2301   -608       N  
ATOM    864  CA  GLY A 298      46.438  11.175  -8.099  1.00 36.71           C  
ANISOU  864  CA  GLY A 298     5668   4080   4199   -524   2321   -674       C  
ATOM    865  C   GLY A 298      46.783  12.489  -8.781  1.00 41.82           C  
ANISOU  865  C   GLY A 298     6415   4781   4694   -608   2378   -636       C  
ATOM    866  O   GLY A 298      46.954  12.528 -10.007  1.00 42.34           O  
ANISOU  866  O   GLY A 298     6665   4830   4594   -705   2557   -717       O  
ATOM    867  N   ILE A 299      46.904  13.581  -7.967  1.00 37.57           N  
ANISOU  867  N   ILE A 299     5777   4295   4204   -582   2236   -514       N  
ATOM    868  CA  ILE A 299      47.294  14.927  -8.413  1.00 37.75           C  
ANISOU  868  CA  ILE A 299     5874   4348   4121   -658   2281   -459       C  
ATOM    869  C   ILE A 299      48.710  14.842  -8.984  1.00 43.25           C  
ANISOU  869  C   ILE A 299     6493   4988   4951   -700   2564   -519       C  
ATOM    870  O   ILE A 299      48.959  15.390 -10.068  1.00 45.31           O  
ANISOU  870  O   ILE A 299     6920   5247   5047   -798   2724   -548       O  
ATOM    871  CB  ILE A 299      47.184  16.016  -7.297  1.00 39.10           C  
ANISOU  871  CB  ILE A 299     5957   4553   4345   -628   2091   -334       C  
ATOM    872  CG1 ILE A 299      45.757  16.108  -6.734  1.00 38.50           C  
ANISOU  872  CG1 ILE A 299     5952   4520   4155   -572   1855   -271       C  
ATOM    873  CG2 ILE A 299      47.664  17.381  -7.797  1.00 39.11           C  
ANISOU  873  CG2 ILE A 299     6049   4557   4254   -718   2165   -283       C  
ATOM    874  CD1 ILE A 299      45.578  17.083  -5.555  1.00 45.31           C  
ANISOU  874  CD1 ILE A 299     6759   5391   5068   -535   1698   -169       C  
ATOM    875  N   ASN A 300      49.631  14.147  -8.273  1.00 38.36           N  
ANISOU  875  N   ASN A 300     5616   4323   4637   -625   2632   -526       N  
ATOM    876  CA  ASN A 300      50.998  13.993  -8.781  1.00 40.84           C  
ANISOU  876  CA  ASN A 300     5802   4579   5136   -646   2921   -569       C  
ATOM    877  C   ASN A 300      51.004  13.363 -10.160  1.00 44.28           C  
ANISOU  877  C   ASN A 300     6443   4951   5432   -697   3198   -709       C  
ATOM    878  O   ASN A 300      51.670  13.906 -11.026  1.00 43.83           O  
ANISOU  878  O   ASN A 300     6456   4879   5317   -785   3425   -736       O  
ATOM    879  CB  ASN A 300      51.936  13.273  -7.804  1.00 42.89           C  
ANISOU  879  CB  ASN A 300     5726   4799   5772   -540   2930   -525       C  
ATOM    880  CG  ASN A 300      53.318  13.007  -8.372  1.00 59.58           C  
ANISOU  880  CG  ASN A 300     7669   6845   8122   -541   3253   -559       C  
ATOM    881  ND2 ASN A 300      53.570  11.780  -8.785  1.00 40.02           N  
ANISOU  881  ND2 ASN A 300     5161   4263   5781   -460   3470   -650       N  
ATOM    882  OD1 ASN A 300      54.168  13.897  -8.455  1.00 64.75           O  
ANISOU  882  OD1 ASN A 300     8222   7531   8852   -616   3329   -503       O  
ATOM    883  N   PHE A 301      50.206  12.277 -10.378  1.00 41.36           N  
ANISOU  883  N   PHE A 301     6197   4541   4976   -666   3179   -799       N  
ATOM    884  CA  PHE A 301      50.071  11.627 -11.675  1.00 42.84           C  
ANISOU  884  CA  PHE A 301     6636   4661   4979   -745   3422   -951       C  
ATOM    885  C   PHE A 301      49.630  12.634 -12.749  1.00 48.49           C  
ANISOU  885  C   PHE A 301     7650   5448   5328   -899   3427   -949       C  
ATOM    886  O   PHE A 301      50.271  12.712 -13.799  1.00 50.47           O  
ANISOU  886  O   PHE A 301     8042   5650   5484   -989   3720  -1032       O  
ATOM    887  CB  PHE A 301      49.111  10.433 -11.620  1.00 44.27           C  
ANISOU  887  CB  PHE A 301     6923   4798   5101   -719   3334  -1036       C  
ATOM    888  CG  PHE A 301      49.067   9.698 -12.946  1.00 48.59           C  
ANISOU  888  CG  PHE A 301     7754   5255   5454   -826   3604  -1216       C  
ATOM    889  CD1 PHE A 301      50.130   8.898 -13.356  1.00 53.39           C  
ANISOU  889  CD1 PHE A 301     8310   5711   6264   -785   3980  -1332       C  
ATOM    890  CD2 PHE A 301      47.989   9.855 -13.815  1.00 50.15           C  
ANISOU  890  CD2 PHE A 301     8279   5517   5260   -979   3492  -1261       C  
ATOM    891  CE1 PHE A 301      50.103   8.257 -14.597  1.00 56.33           C  
ANISOU  891  CE1 PHE A 301     8990   5983   6431   -900   4264  -1517       C  
ATOM    892  CE2 PHE A 301      47.977   9.221 -15.062  1.00 54.51           C  
ANISOU  892  CE2 PHE A 301     9135   5988   5588  -1114   3737  -1435       C  
ATOM    893  CZ  PHE A 301      49.030   8.426 -15.440  1.00 54.57           C  
ANISOU  893  CZ  PHE A 301     9123   5831   5780  -1078   4134  -1574       C  
ATOM    894  N   LEU A 302      48.591  13.449 -12.452  1.00 43.72           N  
ANISOU  894  N   LEU A 302     7130   4948   4533   -922   3117   -839       N  
ATOM    895  CA  LEU A 302      48.064  14.478 -13.352  1.00 44.71           C  
ANISOU  895  CA  LEU A 302     7520   5144   4325  -1048   3066   -789       C  
ATOM    896  C   LEU A 302      49.111  15.499 -13.794  1.00 49.42           C  
ANISOU  896  C   LEU A 302     8118   5728   4933  -1112   3268   -749       C  
ATOM    897  O   LEU A 302      49.299  15.690 -14.999  1.00 50.36           O  
ANISOU  897  O   LEU A 302     8477   5833   4825  -1237   3466   -803       O  
ATOM    898  CB  LEU A 302      46.848  15.188 -12.727  1.00 43.45           C  
ANISOU  898  CB  LEU A 302     7375   5079   4054  -1014   2707   -647       C  
ATOM    899  CG  LEU A 302      45.574  14.355 -12.560  1.00 47.88           C  
ANISOU  899  CG  LEU A 302     7995   5676   4521   -997   2497   -668       C  
ATOM    900  CD1 LEU A 302      44.509  15.161 -11.863  1.00 46.68           C  
ANISOU  900  CD1 LEU A 302     7801   5606   4328   -939   2190   -512       C  
ATOM    901  CD2 LEU A 302      45.071  13.793 -13.906  1.00 50.12           C  
ANISOU  901  CD2 LEU A 302     8579   5968   4495  -1148   2566   -767       C  
ATOM    902  N   HIS A 303      49.793  16.145 -12.813  1.00 45.39           N  
ANISOU  902  N   HIS A 303     7348   5220   4676  -1047   3218   -655       N  
ATOM    903  CA  HIS A 303      50.853  17.138 -13.016  1.00 45.73           C  
ANISOU  903  CA  HIS A 303     7333   5249   4792  -1114   3387   -604       C  
ATOM    904  C   HIS A 303      52.083  16.526 -13.689  1.00 57.50           C  
ANISOU  904  C   HIS A 303     8755   6661   6430  -1145   3776   -714       C  
ATOM    905  O   HIS A 303      52.775  17.226 -14.435  1.00 61.72           O  
ANISOU  905  O   HIS A 303     9375   7180   6897  -1252   3998   -707       O  
ATOM    906  CB  HIS A 303      51.259  17.752 -11.681  1.00 44.21           C  
ANISOU  906  CB  HIS A 303     6866   5075   4856  -1052   3215   -495       C  
ATOM    907  CG  HIS A 303      50.230  18.651 -11.055  1.00 45.41           C  
ANISOU  907  CG  HIS A 303     7104   5277   4871  -1035   2907   -381       C  
ATOM    908  CD2 HIS A 303      48.902  18.771 -11.306  1.00 46.15           C  
ANISOU  908  CD2 HIS A 303     7406   5411   4716  -1022   2722   -346       C  
ATOM    909  ND1 HIS A 303      50.580  19.560 -10.056  1.00 45.88           N  
ANISOU  909  ND1 HIS A 303     7021   5340   5071  -1035   2781   -287       N  
ATOM    910  CE1 HIS A 303      49.452  20.160  -9.708  1.00 43.84           C  
ANISOU  910  CE1 HIS A 303     6899   5106   4654  -1003   2555   -211       C  
ATOM    911  NE2 HIS A 303      48.416  19.725 -10.435  1.00 44.24           N  
ANISOU  911  NE2 HIS A 303     7141   5184   4485   -986   2507   -231       N  
ATOM    912  N   GLU A 304      52.371  15.225 -13.418  1.00 55.36           N  
ANISOU  912  N   GLU A 304     8330   6328   6377  -1047   3881   -808       N  
ATOM    913  CA  GLU A 304      53.493  14.480 -14.015  1.00 58.16           C  
ANISOU  913  CA  GLU A 304     8603   6581   6914  -1041   4283   -917       C  
ATOM    914  C   GLU A 304      53.242  14.399 -15.513  1.00 63.17           C  
ANISOU  914  C   GLU A 304     9626   7182   7193  -1180   4524  -1036       C  
ATOM    915  O   GLU A 304      54.149  14.633 -16.296  1.00 64.99           O  
ANISOU  915  O   GLU A 304     9900   7364   7428  -1258   4862  -1077       O  
ATOM    916  CB  GLU A 304      53.550  13.050 -13.446  1.00 59.53           C  
ANISOU  916  CB  GLU A 304     8600   6672   7345   -895   4314   -989       C  
ATOM    917  CG  GLU A 304      54.911  12.563 -12.988  1.00 70.36           C  
ANISOU  917  CG  GLU A 304     9580   7976   9179   -782   4504   -955       C  
ATOM    918  CD  GLU A 304      54.834  11.266 -12.198  1.00 92.99           C  
ANISOU  918  CD  GLU A 304    12261  10763  12308   -617   4455   -976       C  
ATOM    919  OE1 GLU A 304      54.374  10.244 -12.761  1.00 83.88           O  
ANISOU  919  OE1 GLU A 304    11313   9513  11046   -604   4594  -1118       O  
ATOM    920  OE2 GLU A 304      55.222  11.275 -11.008  1.00 85.92           O1-
ANISOU  920  OE2 GLU A 304    11029   9896  11719   -514   4275   -847       O1-
ATOM    921  N   ASN A 305      51.981  14.136 -15.889  1.00 59.01           N  
ANISOU  921  N   ASN A 305     9387   6693   6343  -1229   4330  -1077       N  
ATOM    922  CA  ASN A 305      51.503  13.999 -17.255  1.00 61.02           C  
ANISOU  922  CA  ASN A 305    10052   6936   6196  -1386   4468  -1182       C  
ATOM    923  C   ASN A 305      50.908  15.292 -17.820  1.00 64.97           C  
ANISOU  923  C   ASN A 305    10798   7540   6347  -1517   4298  -1060       C  
ATOM    924  O   ASN A 305      50.049  15.251 -18.704  1.00 64.11           O  
ANISOU  924  O   ASN A 305    11030   7471   5857  -1643   4223  -1088       O  
ATOM    925  CB  ASN A 305      50.538  12.823 -17.345  1.00 62.30           C  
ANISOU  925  CB  ASN A 305    10364   7075   6234  -1383   4352  -1294       C  
ATOM    926  CG  ASN A 305      51.234  11.509 -17.100  1.00 82.15           C  
ANISOU  926  CG  ASN A 305    12715   9441   9056  -1274   4617  -1433       C  
ATOM    927  ND2 ASN A 305      51.773  10.912 -18.168  1.00 74.82           N  
ANISOU  927  ND2 ASN A 305    11998   8393   8037  -1357   5021  -1603       N  
ATOM    928  OD1 ASN A 305      51.358  11.056 -15.955  1.00 68.23           O  
ANISOU  928  OD1 ASN A 305    10642   7660   7623  -1113   4484  -1382       O  
ATOM    929  N   HIS A 306      51.383  16.436 -17.284  1.00 62.58           N  
ANISOU  929  N   HIS A 306    10320   7275   6184  -1493   4231   -915       N  
ATOM    930  CA  HIS A 306      51.111  17.822 -17.662  1.00 63.33           C  
ANISOU  930  CA  HIS A 306    10584   7432   6048  -1590   4119   -772       C  
ATOM    931  C   HIS A 306      49.617  18.173 -17.802  1.00 66.97           C  
ANISOU  931  C   HIS A 306    11268   7983   6193  -1614   3755   -676       C  
ATOM    932  O   HIS A 306      49.211  18.810 -18.779  1.00 68.91           O  
ANISOU  932  O   HIS A 306    11821   8264   6098  -1744   3744   -617       O  
ATOM    933  CB  HIS A 306      51.905  18.178 -18.937  1.00 67.83           C  
ANISOU  933  CB  HIS A 306    11380   7954   6437  -1748   4494   -821       C  
ATOM    934  CG  HIS A 306      53.355  17.811 -18.835  1.00 73.11           C  
ANISOU  934  CG  HIS A 306    11796   8535   7449  -1716   4873   -904       C  
ATOM    935  CD2 HIS A 306      54.364  18.438 -18.182  1.00 74.64           C  
ANISOU  935  CD2 HIS A 306    11680   8716   7966  -1683   4949   -822       C  
ATOM    936  ND1 HIS A 306      53.843  16.636 -19.394  1.00 77.10           N  
ANISOU  936  ND1 HIS A 306    12336   8948   8009  -1713   5211  -1083       N  
ATOM    937  CE1 HIS A 306      55.133  16.604 -19.093  1.00 77.60           C  
ANISOU  937  CE1 HIS A 306    12091   8948   8445  -1660   5490  -1089       C  
ATOM    938  NE2 HIS A 306      55.494  17.665 -18.363  1.00 76.58           N  
ANISOU  938  NE2 HIS A 306    11738   8875   8485  -1651   5329   -931       N  
ATOM    939  N   HIS A 307      48.817  17.808 -16.788  1.00 60.81           N  
ANISOU  939  N   HIS A 307    10318   7243   5545  -1487   3455   -638       N  
ATOM    940  CA  HIS A 307      47.393  18.140 -16.736  1.00 59.76           C  
ANISOU  940  CA  HIS A 307    10313   7197   5197  -1480   3101   -524       C  
ATOM    941  C   HIS A 307      47.062  18.913 -15.465  1.00 58.29           C  
ANISOU  941  C   HIS A 307     9902   7033   5211  -1347   2849   -379       C  
ATOM    942  O   HIS A 307      47.462  18.512 -14.371  1.00 56.15           O  
ANISOU  942  O   HIS A 307     9360   6735   5241  -1237   2832   -411       O  
ATOM    943  CB  HIS A 307      46.506  16.882 -16.840  1.00 61.58           C  
ANISOU  943  CB  HIS A 307    10605   7452   5342  -1480   2984   -626       C  
ATOM    944  CG  HIS A 307      46.426  16.304 -18.219  1.00 68.92           C  
ANISOU  944  CG  HIS A 307    11865   8374   5948  -1655   3148   -745       C  
ATOM    945  CD2 HIS A 307      45.948  16.852 -19.361  1.00 73.13           C  
ANISOU  945  CD2 HIS A 307    12726   8967   6094  -1814   3098   -682       C  
ATOM    946  ND1 HIS A 307      46.910  15.033 -18.502  1.00 72.55           N  
ANISOU  946  ND1 HIS A 307    12354   8745   6466  -1682   3402   -951       N  
ATOM    947  CE1 HIS A 307      46.698  14.846 -19.794  1.00 74.65           C  
ANISOU  947  CE1 HIS A 307    12983   9019   6363  -1871   3506  -1027       C  
ATOM    948  NE2 HIS A 307      46.133  15.917 -20.358  1.00 75.50           N  
ANISOU  948  NE2 HIS A 307    13281   9224   6183  -1962   3318   -864       N  
ATOM    949  N   ILE A 308      46.332  20.025 -15.612  1.00 52.76           N  
ANISOU  949  N   ILE A 308     9332   6374   4341  -1360   2662   -214       N  
ATOM    950  CA  ILE A 308      45.843  20.850 -14.496  1.00 48.69           C  
ANISOU  950  CA  ILE A 308     8668   5861   3972  -1240   2436    -76       C  
ATOM    951  C   ILE A 308      44.389  20.427 -14.324  1.00 50.56           C  
ANISOU  951  C   ILE A 308     8929   6172   4109  -1177   2154    -18       C  
ATOM    952  O   ILE A 308      43.642  20.434 -15.305  1.00 52.44           O  
ANISOU  952  O   ILE A 308     9383   6469   4074  -1259   2069     33       O  
ATOM    953  CB  ILE A 308      45.990  22.376 -14.774  1.00 51.34           C  
ANISOU  953  CB  ILE A 308     9128   6161   4220  -1280   2448     77       C  
ATOM    954  CG1 ILE A 308      47.414  22.716 -15.266  1.00 53.08           C  
ANISOU  954  CG1 ILE A 308     9363   6317   4486  -1393   2760     15       C  
ATOM    955  CG2 ILE A 308      45.626  23.211 -13.538  1.00 48.60           C  
ANISOU  955  CG2 ILE A 308     8635   5779   4054  -1159   2272    186       C  
ATOM    956  CD1 ILE A 308      47.522  23.941 -16.099  1.00 53.17           C  
ANISOU  956  CD1 ILE A 308     9611   6296   4295  -1495   2831    141       C  
ATOM    957  N   HIS A 309      44.004  20.008 -13.105  1.00 43.40           N  
ANISOU  957  N   HIS A 309     7803   5269   3418  -1048   2010    -24       N  
ATOM    958  CA  HIS A 309      42.644  19.540 -12.832  1.00 42.23           C  
ANISOU  958  CA  HIS A 309     7631   5189   3224   -985   1761     29       C  
ATOM    959  C   HIS A 309      41.590  20.663 -12.937  1.00 46.06           C  
ANISOU  959  C   HIS A 309     8202   5708   3591   -942   1560    235       C  
ATOM    960  O   HIS A 309      40.568  20.476 -13.621  1.00 46.13           O  
ANISOU  960  O   HIS A 309     8316   5797   3414   -981   1397    310       O  
ATOM    961  CB  HIS A 309      42.574  18.805 -11.485  1.00 40.64           C  
ANISOU  961  CB  HIS A 309     7182   4971   3288   -864   1695    -26       C  
ATOM    962  CG  HIS A 309      41.245  18.188 -11.210  1.00 43.34           C  
ANISOU  962  CG  HIS A 309     7482   5377   3607   -815   1479     10       C  
ATOM    963  CD2 HIS A 309      40.860  16.902 -11.301  1.00 45.43           C  
ANISOU  963  CD2 HIS A 309     7722   5667   3873   -844   1450    -95       C  
ATOM    964  ND1 HIS A 309      40.174  18.940 -10.772  1.00 44.75           N  
ANISOU  964  ND1 HIS A 309     7630   5590   3782   -728   1282    172       N  
ATOM    965  CE1 HIS A 309      39.176  18.089 -10.607  1.00 43.78           C  
ANISOU  965  CE1 HIS A 309     7444   5527   3664   -712   1134    167       C  
ATOM    966  NE2 HIS A 309      39.545  16.853 -10.894  1.00 44.42           N  
ANISOU  966  NE2 HIS A 309     7533   5603   3742   -788   1221      6       N  
ATOM    967  N   ARG A 310      41.856  21.811 -12.239  1.00 40.95           N  
ANISOU  967  N   ARG A 310     7505   4990   3063   -866   1574    331       N  
ATOM    968  CA  ARG A 310      41.084  23.063 -12.183  1.00 41.40           C  
ANISOU  968  CA  ARG A 310     7632   5024   3073   -794   1448    532       C  
ATOM    969  C   ARG A 310      39.861  23.026 -11.244  1.00 45.75           C  
ANISOU  969  C   ARG A 310     8040   5597   3748   -641   1246    625       C  
ATOM    970  O   ARG A 310      39.180  24.046 -11.085  1.00 46.35           O  
ANISOU  970  O   ARG A 310     8149   5631   3830   -551   1164    795       O  
ATOM    971  CB  ARG A 310      40.682  23.581 -13.581  1.00 44.28           C  
ANISOU  971  CB  ARG A 310     8236   5432   3158   -887   1405    660       C  
ATOM    972  CG  ARG A 310      41.850  24.042 -14.439  1.00 51.99           C  
ANISOU  972  CG  ARG A 310     9384   6359   4009  -1029   1633    611       C  
ATOM    973  CD  ARG A 310      41.471  25.247 -15.271  1.00 58.94           C  
ANISOU  973  CD  ARG A 310    10483   7217   4693  -1061   1589    816       C  
ATOM    974  NE  ARG A 310      40.575  24.903 -16.373  1.00 62.89           N  
ANISOU  974  NE  ARG A 310    11141   7831   4922  -1132   1417    912       N  
ATOM    975  CZ  ARG A 310      39.836  25.781 -17.044  1.00 72.37           C  
ANISOU  975  CZ  ARG A 310    12492   9045   5959  -1125   1269   1147       C  
ATOM    976  NH1 ARG A 310      39.857  27.065 -16.716  1.00 48.62           N1+
ANISOU  976  NH1 ARG A 310     9507   5923   3045  -1032   1295   1305       N1+
ATOM    977  NH2 ARG A 310      39.048  25.377 -18.028  1.00 69.23           N  
ANISOU  977  NH2 ARG A 310    12225   8771   5308  -1215   1081   1236       N  
ATOM    978  N   ASP A 311      39.603  21.897 -10.590  1.00 42.80           N  
ANISOU  978  N   ASP A 311     7508   5267   3488   -604   1192    521       N  
ATOM    979  CA  ASP A 311      38.488  21.801  -9.632  1.00 42.24           C  
ANISOU  979  CA  ASP A 311     7290   5212   3548   -467   1036    598       C  
ATOM    980  C   ASP A 311      38.728  20.733  -8.559  1.00 42.83           C  
ANISOU  980  C   ASP A 311     7190   5284   3801   -431   1058    457       C  
ATOM    981  O   ASP A 311      37.942  19.799  -8.418  1.00 41.47           O  
ANISOU  981  O   ASP A 311     6930   5175   3650   -413    949    441       O  
ATOM    982  CB  ASP A 311      37.113  21.625 -10.326  1.00 45.77           C  
ANISOU  982  CB  ASP A 311     7754   5762   3876   -459    833    736       C  
ATOM    983  CG  ASP A 311      35.909  22.079  -9.509  1.00 61.60           C  
ANISOU  983  CG  ASP A 311     9626   7759   6021   -295    704    894       C  
ATOM    984  OD1 ASP A 311      36.109  22.757  -8.453  1.00 61.79           O  
ANISOU  984  OD1 ASP A 311     9596   7678   6205   -185    790    899       O  
ATOM    985  OD2 ASP A 311      34.771  21.780  -9.924  1.00 72.19           O1-
ANISOU  985  OD2 ASP A 311    10920   9195   7313   -284    525   1016       O1-
ATOM    986  N   ILE A 312      39.847  20.858  -7.838  1.00 38.95           N  
ANISOU  986  N   ILE A 312     6649   4718   3433   -436   1191    364       N  
ATOM    987  CA  ILE A 312      40.173  19.979  -6.727  1.00 37.95           C  
ANISOU  987  CA  ILE A 312     6360   4579   3481   -398   1201    261       C  
ATOM    988  C   ILE A 312      39.335  20.441  -5.538  1.00 43.30           C  
ANISOU  988  C   ILE A 312     6969   5225   4256   -276   1109    347       C  
ATOM    989  O   ILE A 312      39.436  21.602  -5.111  1.00 44.79           O  
ANISOU  989  O   ILE A 312     7218   5340   4462   -240   1140    416       O  
ATOM    990  CB  ILE A 312      41.697  19.968  -6.403  1.00 40.82           C  
ANISOU  990  CB  ILE A 312     6675   4887   3949   -457   1350    160       C  
ATOM    991  CG1 ILE A 312      42.532  19.344  -7.569  1.00 41.06           C  
ANISOU  991  CG1 ILE A 312     6754   4936   3913   -565   1491     59       C  
ATOM    992  CG2 ILE A 312      41.989  19.300  -5.013  1.00 40.43           C  
ANISOU  992  CG2 ILE A 312     6454   4818   4089   -402   1317    107       C  
ATOM    993  CD1 ILE A 312      42.371  17.855  -7.830  1.00 47.07           C  
ANISOU  993  CD1 ILE A 312     7459   5729   4694   -575   1498    -47       C  
ATOM    994  N   LYS A 313      38.475  19.530  -5.033  1.00 38.76           N  
ANISOU  994  N   LYS A 313     6287   4698   3744   -220   1015    341       N  
ATOM    995  CA  LYS A 313      37.567  19.722  -3.885  1.00 35.84           C  
ANISOU  995  CA  LYS A 313     5841   4306   3472   -105    952    411       C  
ATOM    996  C   LYS A 313      37.193  18.357  -3.351  1.00 38.47           C  
ANISOU  996  C   LYS A 313     6047   4685   3885    -96    897    348       C  
ATOM    997  O   LYS A 313      37.310  17.386  -4.083  1.00 39.90           O  
ANISOU  997  O   LYS A 313     6218   4916   4026   -170    885    276       O  
ATOM    998  CB  LYS A 313      36.320  20.534  -4.273  1.00 37.86           C  
ANISOU  998  CB  LYS A 313     6131   4573   3682    -23    878    574       C  
ATOM    999  CG  LYS A 313      35.542  20.050  -5.501  1.00 39.42           C  
ANISOU  999  CG  LYS A 313     6335   4878   3766    -71    762    636       C  
ATOM   1000  CD  LYS A 313      34.350  20.951  -5.729  1.00 37.88           C  
ANISOU 1000  CD  LYS A 313     6133   4691   3569     29    675    835       C  
ATOM   1001  CE  LYS A 313      33.489  20.524  -6.882  1.00 36.42           C  
ANISOU 1001  CE  LYS A 313     5936   4633   3270    -34    511    924       C  
ATOM   1002  NZ  LYS A 313      32.244  21.346  -6.956  1.00 43.21           N1+
ANISOU 1002  NZ  LYS A 313     6733   5506   4178     87    406   1154       N1+
ATOM   1003  N   SER A 314      36.751  18.261  -2.092  1.00 33.61           N  
ANISOU 1003  N   SER A 314     5357   4041   3374    -17    881    369       N  
ATOM   1004  CA  SER A 314      36.394  16.985  -1.472  1.00 31.69           C  
ANISOU 1004  CA  SER A 314     5001   3825   3213     -8    838    324       C  
ATOM   1005  C   SER A 314      35.229  16.266  -2.153  1.00 37.64           C  
ANISOU 1005  C   SER A 314     5700   4661   3941    -20    741    367       C  
ATOM   1006  O   SER A 314      35.099  15.043  -2.005  1.00 37.14           O  
ANISOU 1006  O   SER A 314     5568   4619   3926    -56    715    304       O  
ATOM   1007  CB  SER A 314      36.104  17.183   0.002  1.00 35.42           C  
ANISOU 1007  CB  SER A 314     5440   4245   3771     70    855    356       C  
ATOM   1008  OG  SER A 314      35.018  18.080   0.150  1.00 48.55           O  
ANISOU 1008  OG  SER A 314     7124   5893   5431    160    856    471       O  
ATOM   1009  N   ALA A 315      34.381  17.013  -2.910  1.00 36.05           N  
ANISOU 1009  N   ALA A 315     5527   4504   3667      2    678    484       N  
ATOM   1010  CA  ALA A 315      33.238  16.429  -3.626  1.00 35.67           C  
ANISOU 1010  CA  ALA A 315     5415   4552   3584    -35    548    548       C  
ATOM   1011  C   ALA A 315      33.748  15.640  -4.852  1.00 42.62           C  
ANISOU 1011  C   ALA A 315     6384   5481   4330   -188    524    444       C  
ATOM   1012  O   ALA A 315      33.066  14.715  -5.313  1.00 45.11           O  
ANISOU 1012  O   ALA A 315     6663   5864   4612   -271    426    430       O  
ATOM   1013  CB  ALA A 315      32.278  17.515  -4.063  1.00 36.43           C  
ANISOU 1013  CB  ALA A 315     5503   4681   3658     39    475    732       C  
ATOM   1014  N   ASN A 316      34.945  16.030  -5.374  1.00 36.08           N  
ANISOU 1014  N   ASN A 316     5680   4609   3421   -236    629    367       N  
ATOM   1015  CA  ASN A 316      35.635  15.440  -6.524  1.00 36.06           C  
ANISOU 1015  CA  ASN A 316     5797   4621   3283   -374    676    252       C  
ATOM   1016  C   ASN A 316      36.728  14.413  -6.124  1.00 38.44           C  
ANISOU 1016  C   ASN A 316     6070   4851   3683   -400    811     83       C  
ATOM   1017  O   ASN A 316      37.589  14.068  -6.937  1.00 38.69           O  
ANISOU 1017  O   ASN A 316     6199   4858   3645   -488    924    -25       O  
ATOM   1018  CB  ASN A 316      36.221  16.531  -7.441  1.00 32.66           C  
ANISOU 1018  CB  ASN A 316     5517   4185   2707   -413    730    293       C  
ATOM   1019  CG  ASN A 316      35.206  17.226  -8.320  1.00 54.99           C  
ANISOU 1019  CG  ASN A 316     8409   7093   5390   -432    581    455       C  
ATOM   1020  ND2 ASN A 316      35.575  18.407  -8.794  1.00 47.33           N  
ANISOU 1020  ND2 ASN A 316     7553   6097   4334   -420    622    541       N  
ATOM   1021  OD1 ASN A 316      34.104  16.714  -8.615  1.00 47.89           O  
ANISOU 1021  OD1 ASN A 316     7457   6282   4458   -467    420    518       O  
ATOM   1022  N   ILE A 317      36.707  13.972  -4.867  1.00 31.46           N  
ANISOU 1022  N   ILE A 317     5056   3927   2969   -317    812     76       N  
ATOM   1023  CA  ILE A 317      37.587  12.928  -4.365  1.00 30.79           C  
ANISOU 1023  CA  ILE A 317     4915   3774   3011   -320    906    -41       C  
ATOM   1024  C   ILE A 317      36.636  11.808  -3.965  1.00 34.77           C  
ANISOU 1024  C   ILE A 317     5345   4290   3575   -325    824    -46       C  
ATOM   1025  O   ILE A 317      35.940  11.917  -2.947  1.00 33.32           O  
ANISOU 1025  O   ILE A 317     5070   4116   3476   -248    757     37       O  
ATOM   1026  CB  ILE A 317      38.523  13.374  -3.205  1.00 32.55           C  
ANISOU 1026  CB  ILE A 317     5061   3937   3369   -240    966    -28       C  
ATOM   1027  CG1 ILE A 317      39.497  14.480  -3.690  1.00 33.34           C  
ANISOU 1027  CG1 ILE A 317     5233   4022   3413   -267   1053    -29       C  
ATOM   1028  CG2 ILE A 317      39.288  12.149  -2.612  1.00 32.12           C  
ANISOU 1028  CG2 ILE A 317     4915   3819   3472   -228   1026   -109       C  
ATOM   1029  CD1 ILE A 317      40.234  15.163  -2.609  1.00 41.35           C  
ANISOU 1029  CD1 ILE A 317     6196   4996   4521   -221   1068      7       C  
ATOM   1030  N   LEU A 318      36.557  10.773  -4.809  1.00 31.64           N  
ANISOU 1030  N   LEU A 318     5011   3887   3124   -430    842   -146       N  
ATOM   1031  CA  LEU A 318      35.676   9.640  -4.574  1.00 32.07           C  
ANISOU 1031  CA  LEU A 318     5017   3941   3228   -470    770   -165       C  
ATOM   1032  C   LEU A 318      36.396   8.513  -3.809  1.00 36.72           C  
ANISOU 1032  C   LEU A 318     5547   4415   3991   -431    874   -249       C  
ATOM   1033  O   LEU A 318      37.636   8.488  -3.772  1.00 36.60           O  
ANISOU 1033  O   LEU A 318     5535   4328   4045   -394   1006   -309       O  
ATOM   1034  CB  LEU A 318      34.997   9.157  -5.858  1.00 33.39           C  
ANISOU 1034  CB  LEU A 318     5301   4162   3224   -632    701   -215       C  
ATOM   1035  CG  LEU A 318      34.329  10.229  -6.745  1.00 37.81           C  
ANISOU 1035  CG  LEU A 318     5925   4842   3600   -681    574   -105       C  
ATOM   1036  CD1 LEU A 318      33.776   9.607  -7.968  1.00 39.81           C  
ANISOU 1036  CD1 LEU A 318     6311   5149   3666   -873    490   -163       C  
ATOM   1037  CD2 LEU A 318      33.247  11.034  -6.002  1.00 37.82           C  
ANISOU 1037  CD2 LEU A 318     5775   4918   3678   -574    435     80       C  
ATOM   1038  N   LEU A 319      35.614   7.630  -3.141  1.00 31.09           N  
ANISOU 1038  N   LEU A 319     4761   3684   3368   -432    813   -230       N  
ATOM   1039  CA  LEU A 319      36.132   6.569  -2.276  1.00 30.29           C  
ANISOU 1039  CA  LEU A 319     4599   3468   3441   -382    888   -269       C  
ATOM   1040  C   LEU A 319      35.601   5.192  -2.664  1.00 36.09           C  
ANISOU 1040  C   LEU A 319     5381   4138   4193   -488    898   -357       C  
ATOM   1041  O   LEU A 319      34.386   4.969  -2.646  1.00 36.98           O  
ANISOU 1041  O   LEU A 319     5470   4312   4269   -558    782   -312       O  
ATOM   1042  CB  LEU A 319      35.815   6.889  -0.783  1.00 28.62           C  
ANISOU 1042  CB  LEU A 319     4270   3269   3336   -271    828   -144       C  
ATOM   1043  CG  LEU A 319      36.233   8.283  -0.242  1.00 30.30           C  
ANISOU 1043  CG  LEU A 319     4461   3530   3521   -184    815    -61       C  
ATOM   1044  CD1 LEU A 319      35.541   8.586   1.043  1.00 28.25           C  
ANISOU 1044  CD1 LEU A 319     4137   3287   3309   -114    760     47       C  
ATOM   1045  CD2 LEU A 319      37.735   8.381  -0.050  1.00 30.14           C  
ANISOU 1045  CD2 LEU A 319     4431   3448   3575   -143    903    -99       C  
ATOM   1046  N   ASP A 320      36.508   4.270  -3.020  1.00 32.52           N  
ANISOU 1046  N   ASP A 320     4991   3553   3813   -504   1047   -478       N  
ATOM   1047  CA  ASP A 320      36.129   2.914  -3.406  1.00 33.18           C  
ANISOU 1047  CA  ASP A 320     5155   3533   3921   -611   1093   -584       C  
ATOM   1048  C   ASP A 320      35.782   2.022  -2.172  1.00 35.85           C  
ANISOU 1048  C   ASP A 320     5389   3788   4443   -551   1070   -517       C  
ATOM   1049  O   ASP A 320      35.650   2.521  -1.050  1.00 33.49           O  
ANISOU 1049  O   ASP A 320     4968   3541   4217   -442    998   -384       O  
ATOM   1050  CB  ASP A 320      37.197   2.280  -4.334  1.00 35.87           C  
ANISOU 1050  CB  ASP A 320     5627   3733   4267   -647   1304   -748       C  
ATOM   1051  CG  ASP A 320      38.507   1.788  -3.723  1.00 41.86           C  
ANISOU 1051  CG  ASP A 320     6301   4344   5262   -495   1473   -753       C  
ATOM   1052  OD1 ASP A 320      38.645   1.832  -2.480  1.00 40.94           O  
ANISOU 1052  OD1 ASP A 320     6030   4226   5299   -371   1406   -625       O  
ATOM   1053  OD2 ASP A 320      39.376   1.298  -4.490  1.00 43.89           O1-
ANISOU 1053  OD2 ASP A 320     6647   4477   5553   -506   1679   -880       O1-
ATOM   1054  N   GLU A 321      35.682   0.710  -2.413  1.00 32.98           N  
ANISOU 1054  N   GLU A 321     5104   3281   4145   -630   1152   -617       N  
ATOM   1055  CA  GLU A 321      35.360  -0.349  -1.467  1.00 32.81           C  
ANISOU 1055  CA  GLU A 321     5031   3144   4291   -605   1158   -573       C  
ATOM   1056  C   GLU A 321      36.385  -0.513  -0.332  1.00 38.75           C  
ANISOU 1056  C   GLU A 321     5674   3803   5247   -417   1225   -481       C  
ATOM   1057  O   GLU A 321      36.046  -1.098   0.699  1.00 39.82           O  
ANISOU 1057  O   GLU A 321     5747   3885   5497   -376   1187   -386       O  
ATOM   1058  CB  GLU A 321      35.133  -1.669  -2.216  1.00 35.83           C  
ANISOU 1058  CB  GLU A 321     5566   3367   4680   -752   1257   -726       C  
ATOM   1059  CG  GLU A 321      36.378  -2.246  -2.875  1.00 48.53           C  
ANISOU 1059  CG  GLU A 321     7288   4797   6355   -717   1487   -869       C  
ATOM   1060  CD  GLU A 321      36.369  -2.301  -4.387  1.00 82.42           C  
ANISOU 1060  CD  GLU A 321    11789   9088  10439   -891   1562  -1050       C  
ATOM   1061  OE1 GLU A 321      35.868  -1.342  -5.022  1.00 85.17           O  
ANISOU 1061  OE1 GLU A 321    12161   9627  10575   -975   1429  -1031       O  
ATOM   1062  OE2 GLU A 321      36.923  -3.282  -4.936  1.00 79.60           O1-
ANISOU 1062  OE2 GLU A 321    11586   8527  10132   -938   1770  -1206       O1-
ATOM   1063  N   ALA A 322      37.627  -0.022  -0.526  1.00 34.01           N  
ANISOU 1063  N   ALA A 322     5047   3185   4690   -318   1317   -497       N  
ATOM   1064  CA  ALA A 322      38.698  -0.051   0.466  1.00 33.06           C  
ANISOU 1064  CA  ALA A 322     4799   3002   4758   -155   1348   -391       C  
ATOM   1065  C   ALA A 322      39.008   1.361   0.970  1.00 38.56           C  
ANISOU 1065  C   ALA A 322     5407   3861   5384    -92   1240   -289       C  
ATOM   1066  O   ALA A 322      39.995   1.559   1.697  1.00 40.53           O  
ANISOU 1066  O   ALA A 322     5550   4091   5757     16   1239   -201       O  
ATOM   1067  CB  ALA A 322      39.943  -0.655  -0.139  1.00 34.92           C  
ANISOU 1067  CB  ALA A 322     5045   3080   5143    -96   1550   -480       C  
ATOM   1068  N   PHE A 323      38.167   2.339   0.586  1.00 32.46           N  
ANISOU 1068  N   PHE A 323     4677   3239   4417   -165   1145   -290       N  
ATOM   1069  CA  PHE A 323      38.315   3.753   0.904  1.00 30.72           C  
ANISOU 1069  CA  PHE A 323     4413   3153   4106   -124   1064   -213       C  
ATOM   1070  C   PHE A 323      39.569   4.342   0.276  1.00 37.58           C  
ANISOU 1070  C   PHE A 323     5275   4020   4985    -97   1157   -261       C  
ATOM   1071  O   PHE A 323      40.199   5.224   0.856  1.00 37.62           O  
ANISOU 1071  O   PHE A 323     5212   4077   5006    -41   1116   -186       O  
ATOM   1072  CB  PHE A 323      38.221   4.038   2.414  1.00 30.67           C  
ANISOU 1072  CB  PHE A 323     4326   3173   4153    -46    966    -70       C  
ATOM   1073  CG  PHE A 323      36.820   3.975   2.969  1.00 30.24           C  
ANISOU 1073  CG  PHE A 323     4282   3170   4039    -80    884     -9       C  
ATOM   1074  CD1 PHE A 323      36.011   5.110   2.996  1.00 30.49           C  
ANISOU 1074  CD1 PHE A 323     4321   3323   3940    -90    818     37       C  
ATOM   1075  CD2 PHE A 323      36.304   2.778   3.473  1.00 31.36           C  
ANISOU 1075  CD2 PHE A 323     4416   3226   4272    -96    889     13       C  
ATOM   1076  CE1 PHE A 323      34.720   5.055   3.531  1.00 30.51           C  
ANISOU 1076  CE1 PHE A 323     4301   3368   3922   -107    769    106       C  
ATOM   1077  CE2 PHE A 323      35.004   2.721   4.003  1.00 32.13           C  
ANISOU 1077  CE2 PHE A 323     4503   3372   4332   -134    833     78       C  
ATOM   1078  CZ  PHE A 323      34.234   3.866   4.056  1.00 29.09           C  
ANISOU 1078  CZ  PHE A 323     4104   3116   3835   -134    778    126       C  
ATOM   1079  N   THR A 324      39.924   3.869  -0.927  1.00 35.77           N  
ANISOU 1079  N   THR A 324     5128   3725   4737   -155   1294   -393       N  
ATOM   1080  CA  THR A 324      41.045   4.418  -1.669  1.00 35.80           C  
ANISOU 1080  CA  THR A 324     5136   3726   4742   -145   1420   -449       C  
ATOM   1081  C   THR A 324      40.544   5.726  -2.311  1.00 41.19           C  
ANISOU 1081  C   THR A 324     5902   4550   5197   -217   1348   -444       C  
ATOM   1082  O   THR A 324      39.450   5.754  -2.866  1.00 40.88           O  
ANISOU 1082  O   THR A 324     5964   4570   4999   -307   1275   -469       O  
ATOM   1083  CB  THR A 324      41.583   3.394  -2.672  1.00 40.62           C  
ANISOU 1083  CB  THR A 324     5827   4192   5416   -177   1632   -595       C  
ATOM   1084  CG2 THR A 324      42.767   3.939  -3.528  1.00 36.42           C  
ANISOU 1084  CG2 THR A 324     5302   3647   4887   -173   1810   -660       C  
ATOM   1085  OG1 THR A 324      41.973   2.226  -1.952  1.00 41.67           O  
ANISOU 1085  OG1 THR A 324     5869   4178   5787    -84   1688   -565       O  
ATOM   1086  N   ALA A 325      41.322   6.800  -2.198  1.00 39.62           N  
ANISOU 1086  N   ALA A 325     5651   4404   4996   -180   1355   -395       N  
ATOM   1087  CA  ALA A 325      41.004   8.104  -2.775  1.00 40.36           C  
ANISOU 1087  CA  ALA A 325     5827   4607   4900   -233   1306   -373       C  
ATOM   1088  C   ALA A 325      41.209   8.098  -4.290  1.00 47.25           C  
ANISOU 1088  C   ALA A 325     6846   5472   5634   -331   1436   -488       C  
ATOM   1089  O   ALA A 325      42.272   7.705  -4.779  1.00 49.27           O  
ANISOU 1089  O   ALA A 325     7098   5646   5976   -329   1620   -570       O  
ATOM   1090  CB  ALA A 325      41.883   9.174  -2.159  1.00 40.76           C  
ANISOU 1090  CB  ALA A 325     5793   4688   5005   -183   1295   -296       C  
ATOM   1091  N   LYS A 326      40.175   8.506  -5.033  1.00 42.45           N  
ANISOU 1091  N   LYS A 326     6367   4948   4815   -420   1345   -485       N  
ATOM   1092  CA  LYS A 326      40.225   8.566  -6.483  1.00 42.53           C  
ANISOU 1092  CA  LYS A 326     6558   4969   4634   -543   1435   -580       C  
ATOM   1093  C   LYS A 326      39.663   9.895  -6.978  1.00 48.16           C  
ANISOU 1093  C   LYS A 326     7351   5801   5147   -584   1321   -486       C  
ATOM   1094  O   LYS A 326      38.482  10.186  -6.758  1.00 46.34           O  
ANISOU 1094  O   LYS A 326     7107   5653   4847   -588   1137   -392       O  
ATOM   1095  CB  LYS A 326      39.521   7.359  -7.108  1.00 45.05           C  
ANISOU 1095  CB  LYS A 326     6993   5246   4878   -653   1439   -688       C  
ATOM   1096  CG  LYS A 326      40.058   6.051  -6.553  1.00 39.83           C  
ANISOU 1096  CG  LYS A 326     6261   4433   4438   -595   1574   -770       C  
ATOM   1097  CD  LYS A 326      39.914   4.901  -7.454  1.00 38.11           C  
ANISOU 1097  CD  LYS A 326     6212   4119   4148   -719   1680   -926       C  
ATOM   1098  CE  LYS A 326      40.475   3.690  -6.760  1.00 38.26           C  
ANISOU 1098  CE  LYS A 326     6137   3968   4431   -624   1813   -972       C  
ATOM   1099  NZ  LYS A 326      41.344   2.901  -7.667  1.00 44.84           N1+
ANISOU 1099  NZ  LYS A 326     7099   4639   5299   -657   2103  -1141       N1+
ATOM   1100  N   ILE A 327      40.546  10.733  -7.589  1.00 47.08           N  
ANISOU 1100  N   ILE A 327     7279   5666   4945   -604   1440   -496       N  
ATOM   1101  CA  ILE A 327      40.206  12.049  -8.148  1.00 47.02           C  
ANISOU 1101  CA  ILE A 327     7368   5743   4753   -640   1364   -399       C  
ATOM   1102  C   ILE A 327      39.288  11.833  -9.350  1.00 52.82           C  
ANISOU 1102  C   ILE A 327     8287   6544   5237   -780   1283   -417       C  
ATOM   1103  O   ILE A 327      39.539  10.941 -10.170  1.00 53.90           O  
ANISOU 1103  O   ILE A 327     8554   6636   5290   -889   1398   -557       O  
ATOM   1104  CB  ILE A 327      41.452  12.888  -8.563  1.00 50.44           C  
ANISOU 1104  CB  ILE A 327     7840   6146   5180   -651   1536   -412       C  
ATOM   1105  CG1 ILE A 327      42.660  12.739  -7.570  1.00 49.46           C  
ANISOU 1105  CG1 ILE A 327     7526   5945   5320   -559   1651   -433       C  
ATOM   1106  CG2 ILE A 327      41.069  14.352  -8.795  1.00 51.30           C  
ANISOU 1106  CG2 ILE A 327     8020   6320   5152   -653   1439   -276       C  
ATOM   1107  CD1 ILE A 327      42.628  13.492  -6.278  1.00 51.21           C  
ANISOU 1107  CD1 ILE A 327     7605   6184   5669   -463   1522   -319       C  
ATOM   1108  N   SER A 328      38.233  12.645  -9.440  1.00 49.61           N  
ANISOU 1108  N   SER A 328     7896   6237   4716   -779   1086   -271       N  
ATOM   1109  CA  SER A 328      37.211  12.588 -10.482  1.00 50.93           C  
ANISOU 1109  CA  SER A 328     8204   6499   4649   -914    934   -232       C  
ATOM   1110  C   SER A 328      37.023  13.943 -11.125  1.00 57.55           C  
ANISOU 1110  C   SER A 328     9140   7405   5321   -925    861    -85       C  
ATOM   1111  O   SER A 328      37.623  14.908 -10.666  1.00 56.25           O  
ANISOU 1111  O   SER A 328     8927   7203   5243   -821    932    -20       O  
ATOM   1112  CB  SER A 328      35.891  12.148  -9.863  1.00 52.26           C  
ANISOU 1112  CB  SER A 328     8235   6728   4893   -889    725   -151       C  
ATOM   1113  OG  SER A 328      35.559  13.009  -8.788  1.00 52.77           O  
ANISOU 1113  OG  SER A 328     8132   6807   5112   -724    653     -2       O  
ATOM   1114  N   ASP A 329      36.145  14.018 -12.150  1.00 58.98           N  
ANISOU 1114  N   ASP A 329     9458   7685   5266  -1057    700    -18       N  
ATOM   1115  CA  ASP A 329      35.767  15.209 -12.914  1.00 61.67           C  
ANISOU 1115  CA  ASP A 329     9911   8102   5419  -1085    586    156       C  
ATOM   1116  C   ASP A 329      36.964  15.889 -13.623  1.00 67.14           C  
ANISOU 1116  C   ASP A 329    10790   8736   5986  -1132    797    107       C  
ATOM   1117  O   ASP A 329      37.670  16.712 -13.038  1.00 63.56           O  
ANISOU 1117  O   ASP A 329    10265   8213   5671  -1014    917    140       O  
ATOM   1118  CB  ASP A 329      34.966  16.201 -12.045  1.00 63.19           C  
ANISOU 1118  CB  ASP A 329     9917   8324   5769   -907    436    373       C  
ATOM   1119  CG  ASP A 329      33.960  17.063 -12.794  1.00 84.86           C  
ANISOU 1119  CG  ASP A 329    12713  11175   8356   -934    212    600       C  
ATOM   1120  OD1 ASP A 329      34.156  17.295 -14.023  1.00 88.98           O  
ANISOU 1120  OD1 ASP A 329    13459  11737   8612  -1080    197    618       O  
ATOM   1121  OD2 ASP A 329      32.993  17.536 -12.149  1.00 92.69           O1-
ANISOU 1121  OD2 ASP A 329    13522  12204   9494   -805     61    774       O1-
ATOM   1122  N   PHE A 330      37.153  15.549 -14.904  1.00 69.82           N  
ANISOU 1122  N   PHE A 330    11380   9103   6047  -1325    843     28       N  
ATOM   1123  CA  PHE A 330      38.243  16.066 -15.743  1.00 72.38           C  
ANISOU 1123  CA  PHE A 330    11911   9374   6215  -1405   1068    -28       C  
ATOM   1124  C   PHE A 330      37.729  16.837 -16.974  1.00 79.52           C  
ANISOU 1124  C   PHE A 330    13058  10372   6782  -1542    928    123       C  
ATOM   1125  O   PHE A 330      38.498  17.081 -17.908  1.00 80.09           O  
ANISOU 1125  O   PHE A 330    13369  10415   6645  -1667   1107     64       O  
ATOM   1126  CB  PHE A 330      39.194  14.915 -16.157  1.00 75.52           C  
ANISOU 1126  CB  PHE A 330    12422   9683   6588  -1512   1342   -287       C  
ATOM   1127  CG  PHE A 330      39.700  14.048 -15.024  1.00 75.71           C  
ANISOU 1127  CG  PHE A 330    12213   9613   6941  -1382   1465   -416       C  
ATOM   1128  CD1 PHE A 330      40.810  14.430 -14.275  1.00 77.56           C  
ANISOU 1128  CD1 PHE A 330    12288   9760   7421  -1248   1654   -435       C  
ATOM   1129  CD2 PHE A 330      39.074  12.845 -14.712  1.00 77.78           C  
ANISOU 1129  CD2 PHE A 330    12418   9870   7264  -1407   1382   -507       C  
ATOM   1130  CE1 PHE A 330      41.280  13.624 -13.232  1.00 77.02           C  
ANISOU 1130  CE1 PHE A 330    12004   9612   7646  -1133   1739   -526       C  
ATOM   1131  CE2 PHE A 330      39.537  12.047 -13.660  1.00 78.61           C  
ANISOU 1131  CE2 PHE A 330    12320   9880   7670  -1283   1489   -602       C  
ATOM   1132  CZ  PHE A 330      40.641  12.435 -12.935  1.00 75.44           C  
ANISOU 1132  CZ  PHE A 330    11761   9402   7501  -1143   1661   -604       C  
ATOM   1133  N   GLY A 331      36.445  17.218 -16.954  1.00 78.85           N  
ANISOU 1133  N   GLY A 331    12903  10396   6661  -1514    615    332       N  
ATOM   1134  CA  GLY A 331      35.789  17.947 -18.040  1.00 82.42           C  
ANISOU 1134  CA  GLY A 331    13546  10953   6818  -1627    414    531       C  
ATOM   1135  C   GLY A 331      36.330  19.345 -18.285  1.00 89.10           C  
ANISOU 1135  C   GLY A 331    14483  11748   7623  -1559    505    681       C  
ATOM   1136  O   GLY A 331      36.299  19.832 -19.419  1.00 90.64           O  
ANISOU 1136  O   GLY A 331    14934  11992   7514  -1700    459    781       O  
ATOM   1137  N   LEU A 332      36.842  19.988 -17.213  1.00 85.34           N  
ANISOU 1137  N   LEU A 332    13816  11167   7441  -1358    637    697       N  
ATOM   1138  CA  LEU A 332      37.421  21.333 -17.221  1.00 85.61           C  
ANISOU 1138  CA  LEU A 332    13910  11119   7498  -1282    751    821       C  
ATOM   1139  C   LEU A 332      38.963  21.303 -17.134  1.00 89.28           C  
ANISOU 1139  C   LEU A 332    14429  11468   8024  -1318   1098    624       C  
ATOM   1140  O   LEU A 332      39.577  22.367 -17.033  1.00 89.51           O  
ANISOU 1140  O   LEU A 332    14492  11415   8103  -1272   1221    699       O  
ATOM   1141  CB  LEU A 332      36.852  22.164 -16.045  1.00 83.82           C  
ANISOU 1141  CB  LEU A 332    13446  10843   7558  -1049    652    983       C  
ATOM   1142  CG  LEU A 332      35.342  22.408 -15.995  1.00 88.99           C  
ANISOU 1142  CG  LEU A 332    13986  11591   8236   -962    342   1219       C  
ATOM   1143  CD1 LEU A 332      34.945  22.981 -14.640  1.00 87.32           C  
ANISOU 1143  CD1 LEU A 332    13533  11295   8349   -725    341   1303       C  
ATOM   1144  CD2 LEU A 332      34.876  23.320 -17.122  1.00 92.92           C  
ANISOU 1144  CD2 LEU A 332    14675  12140   8491  -1022    189   1469       C  
ATOM   1145  N   ALA A 333      39.583  20.105 -17.164  1.00 84.63           N  
ANISOU 1145  N   ALA A 333    13839  10866   7453  -1400   1262    383       N  
ATOM   1146  CA  ALA A 333      41.037  19.951 -17.058  1.00 83.85           C  
ANISOU 1146  CA  ALA A 333    13737  10662   7459  -1423   1596    205       C  
ATOM   1147  C   ALA A 333      41.796  20.562 -18.238  1.00 90.87           C  
ANISOU 1147  C   ALA A 333    14902  11526   8098  -1573   1793    213       C  
ATOM   1148  O   ALA A 333      41.249  20.660 -19.342  1.00 93.20           O  
ANISOU 1148  O   ALA A 333    15453  11893   8066  -1714   1693    287       O  
ATOM   1149  CB  ALA A 333      41.404  18.488 -16.888  1.00 84.09           C  
ANISOU 1149  CB  ALA A 333    13702  10671   7576  -1458   1721    -29       C  
ATOM   1150  N   ARG A 334      43.044  21.002 -18.002  1.00 87.03           N  
ANISOU 1150  N   ARG A 334    14364  10941   7761  -1556   2065    150       N  
ATOM   1151  CA  ARG A 334      43.850  21.622 -19.055  1.00 89.10           C  
ANISOU 1151  CA  ARG A 334    14869  11166   7819  -1698   2296    158       C  
ATOM   1152  C   ARG A 334      45.245  21.020 -19.213  1.00 95.06           C  
ANISOU 1152  C   ARG A 334    15594  11840   8684  -1760   2675    -56       C  
ATOM   1153  O   ARG A 334      46.007  20.930 -18.247  1.00 92.60           O  
ANISOU 1153  O   ARG A 334    15013  11467   8705  -1654   2785   -124       O  
ATOM   1154  CB  ARG A 334      43.937  23.152 -18.864  1.00 87.70           C  
ANISOU 1154  CB  ARG A 334    14703  10940   7681  -1644   2262    361       C  
ATOM   1155  CG  ARG A 334      42.640  23.910 -19.149  1.00 93.23           C  
ANISOU 1155  CG  ARG A 334    15514  11701   8208  -1608   1948    610       C  
ATOM   1156  CD  ARG A 334      42.281  23.972 -20.631  1.00 93.80           C  
ANISOU 1156  CD  ARG A 334    15932  11846   7864  -1791   1905    691       C  
ATOM   1157  NE  ARG A 334      40.984  24.618 -20.836  1.00 88.21           N  
ANISOU 1157  NE  ARG A 334    15278  11208   7028  -1739   1564    958       N  
ATOM   1158  CZ  ARG A 334      40.818  25.919 -21.052  1.00 97.91           C  
ANISOU 1158  CZ  ARG A 334    16608  12388   8207  -1700   1510   1195       C  
ATOM   1159  NH1 ARG A 334      41.870  26.726 -21.131  1.00 84.56           N1+
ANISOU 1159  NH1 ARG A 334    14998  10577   6554  -1733   1775   1187       N1+
ATOM   1160  NH2 ARG A 334      39.601  26.420 -21.204  1.00 82.65           N  
ANISOU 1160  NH2 ARG A 334    14688  10516   6200  -1628   1196   1453       N  
ATOM   1161  N   ALA A 335      45.576  20.629 -20.451  1.00 96.20           N  
ANISOU 1161  N   ALA A 335    16022  11984   8546  -1937   2878   -150       N  
ATOM   1162  CA  ALA A 335      46.882  20.084 -20.813  1.00 98.05           C  
ANISOU 1162  CA  ALA A 335    16264  12131   8861  -2004   3290   -344       C  
ATOM   1163  C   ALA A 335      47.912  21.229 -20.895  1.00103.77           C  
ANISOU 1163  C   ALA A 335    16967  12790   9670  -2028   3509   -263       C  
ATOM   1164  O   ALA A 335      47.928  21.990 -21.872  1.00105.35           O  
ANISOU 1164  O   ALA A 335    17454  12995   9579  -2164   3581   -171       O  
ATOM   1165  CB  ALA A 335      46.793  19.332 -22.137  1.00101.77           C  
ANISOU 1165  CB  ALA A 335    17090  12612   8967  -2199   3446   -476       C  
ATOM   1166  N   SER A 336      48.720  21.377 -19.813  1.00 98.97           N  
ANISOU 1166  N   SER A 336    16019  12126   9459  -1904   3582   -279       N  
ATOM   1167  CA  SER A 336      49.768  22.394 -19.648  1.00116.93           C  
ANISOU 1167  CA  SER A 336    18197  14336  11895  -1926   3768   -212       C  
ATOM   1168  C   SER A 336      51.012  22.085 -20.502  1.00121.63           C  
ANISOU 1168  C   SER A 336    18868  14867  12477  -2054   4213   -340       C  
ATOM   1169  O   SER A 336      52.031  22.771 -20.411  1.00 69.46           O  
ANISOU 1169  O   SER A 336    12172   8207   6015  -2101   4417   -300       O  
ATOM   1170  CB  SER A 336      50.142  22.544 -18.173  1.00117.29           C  
ANISOU 1170  CB  SER A 336    17856  14356  12351  -1780   3668   -199       C  
ATOM   1171  OG  SER A 336      50.709  21.373 -17.607  1.00124.30           O  
ANISOU 1171  OG  SER A 336    18490  15220  13517  -1715   3822   -357       O  
ATOM   1172  N   GLN A 341      52.980  25.632 -18.763  1.00103.19           N  
ANISOU 1172  N   GLN A 341    16092  12384  10733  -2093   4279     -2       N  
ATOM   1173  CA  GLN A 341      53.301  27.043 -18.554  1.00103.29           C  
ANISOU 1173  CA  GLN A 341    16134  12329  10784  -2167   4273    140       C  
ATOM   1174  C   GLN A 341      52.146  27.816 -17.854  1.00105.10           C  
ANISOU 1174  C   GLN A 341    16425  12548  10959  -2064   3902    286       C  
ATOM   1175  O   GLN A 341      51.207  27.197 -17.325  1.00102.38           O  
ANISOU 1175  O   GLN A 341    16013  12262  10626  -1923   3649    268       O  
ATOM   1176  CB  GLN A 341      53.707  27.692 -19.895  1.00107.60           C  
ANISOU 1176  CB  GLN A 341    16994  12833  11058  -2346   4545    197       C  
ATOM   1177  CG  GLN A 341      54.940  28.593 -19.810  1.00116.26           C  
ANISOU 1177  CG  GLN A 341    17979  13846  12349  -2480   4796    233       C  
ATOM   1178  CD  GLN A 341      54.595  30.051 -19.990  1.00127.14           C  
ANISOU 1178  CD  GLN A 341    19593  15143  13570  -2554   4704    422       C  
ATOM   1179  NE2 GLN A 341      54.752  30.836 -18.935  1.00113.72           N  
ANISOU 1179  NE2 GLN A 341    17719  13383  12108  -2533   4560    483       N  
ATOM   1180  OE1 GLN A 341      54.201  30.494 -21.073  1.00123.38           O  
ANISOU 1180  OE1 GLN A 341    19472  14650  12758  -2639   4766    520       O  
HETATM 1181  N   TPO A 342      52.245  29.167 -17.837  1.00102.35           N  
ANISOU 1181  N   TPO A 342    16203  12112  10573  -2134   3897    430       N  
HETATM 1182  CA  TPO A 342      51.286  30.095 -17.227  1.00100.78           C  
ANISOU 1182  CA  TPO A 342    16088  11858  10344  -2041   3619    581       C  
HETATM 1183  C   TPO A 342      50.452  30.799 -18.315  1.00104.32           C  
ANISOU 1183  C   TPO A 342    16908  12286  10444  -2071   3568    755       C  
HETATM 1184  O   TPO A 342      51.008  31.469 -19.203  1.00106.56           O  
ANISOU 1184  O   TPO A 342    17393  12514  10580  -2223   3785    816       O  
HETATM 1185  CB  TPO A 342      52.157  30.988 -16.296  1.00101.38           C  
ANISOU 1185  CB  TPO A 342    16000  11831  10690  -2108   3675    591       C  
HETATM 1186  CG2 TPO A 342      52.610  32.441 -16.648  1.00103.21           C  
ANISOU 1186  CG2 TPO A 342    16427  11921  10867  -2252   3806    723       C  
HETATM 1187  OG1 TPO A 342      51.571  30.935 -14.986  1.00 99.99           O  
ANISOU 1187  OG1 TPO A 342    15658  11650  10684  -1968   3415    583       O  
HETATM 1188  P   TPO A 342      52.509  30.166 -14.004  1.00100.72           P  
ANISOU 1188  P   TPO A 342    15388  11792  11089  -1978   3446    435       P  
HETATM 1189  O1P TPO A 342      52.307  28.646 -14.160  1.00100.18           O  
ANISOU 1189  O1P TPO A 342    15190  11847  11027  -1878   3435    317       O  
HETATM 1190  O2P TPO A 342      54.005  30.540 -14.045  1.00102.46           O1-
ANISOU 1190  O2P TPO A 342    15460  11974  11494  -2164   3695    396       O1-
HETATM 1191  O3P TPO A 342      52.127  30.492 -12.590  1.00 99.75           O  
ANISOU 1191  O3P TPO A 342    15146  11628  11126  -1900   3213    445       O  
ATOM   1192  N   VAL A 343      49.118  30.604 -18.265  1.00 96.74           N  
ANISOU 1192  N   VAL A 343    16027  11374   9356  -1931   3280    848       N  
ATOM   1193  CA  VAL A 343      48.182  31.178 -19.239  1.00 96.72           C  
ANISOU 1193  CA  VAL A 343    16341  11373   9036  -1936   3162   1047       C  
ATOM   1194  C   VAL A 343      46.959  31.804 -18.566  1.00 95.58           C  
ANISOU 1194  C   VAL A 343    16188  11188   8938  -1754   2860   1218       C  
ATOM   1195  O   VAL A 343      46.761  31.630 -17.367  1.00 91.18           O  
ANISOU 1195  O   VAL A 343    15398  10621   8625  -1626   2744   1152       O  
ATOM   1196  CB  VAL A 343      47.779  30.189 -20.373  1.00101.76           C  
ANISOU 1196  CB  VAL A 343    17150  12146   9368  -2004   3157   1003       C  
ATOM   1197  CG1 VAL A 343      48.889  30.036 -21.407  1.00104.38           C  
ANISOU 1197  CG1 VAL A 343    17642  12468   9549  -2209   3509    914       C  
ATOM   1198  CG2 VAL A 343      47.340  28.835 -19.827  1.00 99.27           C  
ANISOU 1198  CG2 VAL A 343    16621  11944   9153  -1906   3025    839       C  
ATOM   1199  N   MET A 344      46.146  32.529 -19.353  1.00 93.54           N  
ANISOU 1199  N   MET A 344    16187  10907   8447  -1742   2742   1448       N  
ATOM   1200  CA  MET A 344      44.934  33.192 -18.883  1.00 93.01           C  
ANISOU 1200  CA  MET A 344    16123  10791   8427  -1555   2479   1650       C  
ATOM   1201  C   MET A 344      43.684  32.844 -19.693  1.00 98.08           C  
ANISOU 1201  C   MET A 344    16881  11566   8818  -1505   2222   1807       C  
ATOM   1202  O   MET A 344      43.783  32.609 -20.901  1.00 99.48           O  
ANISOU 1202  O   MET A 344    17272  11830   8695  -1656   2262   1829       O  
ATOM   1203  CB  MET A 344      45.134  34.706 -18.814  1.00 96.77           C  
ANISOU 1203  CB  MET A 344    16760  11064   8944  -1553   2558   1835       C  
ATOM   1204  CG  MET A 344      45.585  35.164 -17.456  1.00 98.79           C  
ANISOU 1204  CG  MET A 344    16841  11179   9516  -1509   2643   1730       C  
ATOM   1205  SD  MET A 344      44.806  36.699 -16.913  1.00104.24           S  
ANISOU 1205  SD  MET A 344    17652  11628  10324  -1354   2567   1967       S  
ATOM   1206  CE  MET A 344      43.078  36.264 -17.005  1.00101.21           C  
ANISOU 1206  CE  MET A 344    17237  11350   9867  -1111   2235   2170       C  
HETATM 1207  N   TPO A 345      42.502  32.847 -19.033  1.00 93.60           N  
ANISOU 1207  N   TPO A 345    16179  11014   8373  -1305   1962   1923       N  
HETATM 1208  CA  TPO A 345      41.214  32.544 -19.671  1.00 94.66           C  
ANISOU 1208  CA  TPO A 345    16359  11282   8327  -1242   1670   2102       C  
HETATM 1209  C   TPO A 345      40.136  33.619 -19.432  1.00 99.91           C  
ANISOU 1209  C   TPO A 345    17028  11847   9086  -1044   1480   2405       C  
HETATM 1210  O   TPO A 345      40.223  34.385 -18.468  1.00 97.96           O  
ANISOU 1210  O   TPO A 345    16689  11430   9100   -912   1559   2418       O  
HETATM 1211  CB  TPO A 345      40.669  31.119 -19.296  1.00 92.89           C  
ANISOU 1211  CB  TPO A 345    15916  11231   8148  -1207   1515   1934       C  
HETATM 1212  CG2 TPO A 345      40.436  30.848 -17.785  1.00 89.06           C  
ANISOU 1212  CG2 TPO A 345    15122  10703   8016  -1027   1484   1820       C  
HETATM 1213  OG1 TPO A 345      39.454  30.777 -20.056  1.00 95.09           O  
ANISOU 1213  OG1 TPO A 345    16257  11658   8215  -1201   1218   2115       O  
HETATM 1214  P   TPO A 345      39.598  30.111 -21.466  1.00 96.90           P  
ANISOU 1214  P   TPO A 345    16751  12028   8039  -1440   1204   2091       P  
HETATM 1215  O1P TPO A 345      39.495  31.201 -22.556  1.00 99.95           O  
ANISOU 1215  O1P TPO A 345    17448  12368   8162  -1517   1179   2369       O  
HETATM 1216  O2P TPO A 345      40.884  29.282 -21.642  1.00 95.64           O1-
ANISOU 1216  O2P TPO A 345    16638  11878   7825  -1615   1510   1770       O1-
HETATM 1217  O3P TPO A 345      38.421  29.147 -21.614  1.00 97.03           O  
ANISOU 1217  O3P TPO A 345    16673  12227   7966  -1430    884   2134       O  
HETATM 1218  N   SEP A 346      39.122  33.660 -20.329  1.00100.02           N  
ANISOU 1218  N   SEP A 346    17154  11963   8887  -1031   1231   2654       N  
HETATM 1219  CA  SEP A 346      37.971  34.564 -20.244  1.00102.13           C  
ANISOU 1219  CA  SEP A 346    17400  12157   9247   -827   1023   2986       C  
HETATM 1220  C   SEP A 346      36.866  33.918 -19.402  1.00101.65           C  
ANISOU 1220  C   SEP A 346    17030  12189   9402   -639    802   2990       C  
HETATM 1221  O   SEP A 346      36.101  34.630 -18.750  1.00101.83           O  
ANISOU 1221  O   SEP A 346    16933  12096   9662   -413    733   3173       O  
HETATM 1222  CB  SEP A 346      37.339  34.944 -21.591  1.00108.98           C  
ANISOU 1222  CB  SEP A 346    18506  13105   9797   -900    821   3295       C  
HETATM 1223  OG  SEP A 346      38.143  34.553 -22.721  1.00113.68           O  
ANISOU 1223  OG  SEP A 346    19369  13793  10031  -1178    933   3189       O  
HETATM 1224  P   SEP A 346      37.300  34.094 -23.941  1.00119.35           P  
ANISOU 1224  P   SEP A 346    20249  14715  10381  -1299    629   3390       P  
HETATM 1225  O1P SEP A 346      38.225  34.031 -25.176  1.00121.66           O  
ANISOU 1225  O1P SEP A 346    20915  15041  10271  -1590    812   3322       O  
HETATM 1226  O2P SEP A 346      36.743  32.681 -23.622  1.00117.77           O1-
ANISOU 1226  O2P SEP A 346    19824  14721  10204  -1312    440   3210       O1-
HETATM 1227  O3P SEP A 346      36.184  35.095 -24.316  1.00122.33           O  
ANISOU 1227  O3P SEP A 346    20676  15051  10754  -1145    357   3838       O  
ATOM   1228  N   ARG A 347      36.771  32.570 -19.449  1.00 94.20           N  
ANISOU 1228  N   ARG A 347    15969  11442   8379   -735    711   2792       N  
ATOM   1229  CA  ARG A 347      35.802  31.776 -18.697  1.00 91.11           C  
ANISOU 1229  CA  ARG A 347    15285  11157   8175   -599    519   2764       C  
ATOM   1230  C   ARG A 347      36.462  31.207 -17.440  1.00 89.04           C  
ANISOU 1230  C   ARG A 347    14835  10841   8157   -562    713   2452       C  
ATOM   1231  O   ARG A 347      37.119  30.160 -17.498  1.00 87.59           O  
ANISOU 1231  O   ARG A 347    14637  10750   7892   -710    797   2195       O  
ATOM   1232  CB  ARG A 347      35.207  30.659 -19.571  1.00 92.05           C  
ANISOU 1232  CB  ARG A 347    15414  11519   8042   -745    271   2768       C  
ATOM   1233  N   ILE A 348      36.315  31.929 -16.307  1.00 82.26           N  
ANISOU 1233  N   ILE A 348    13848   9815   7591   -369    797   2480       N  
ATOM   1234  CA  ILE A 348      36.852  31.535 -14.993  1.00 77.67           C  
ANISOU 1234  CA  ILE A 348    13096   9171   7245   -324    953   2223       C  
ATOM   1235  C   ILE A 348      35.968  30.413 -14.435  1.00 78.20           C  
ANISOU 1235  C   ILE A 348    12912   9385   7414   -247    780   2160       C  
ATOM   1236  O   ILE A 348      34.757  30.609 -14.305  1.00 78.74           O  
ANISOU 1236  O   ILE A 348    12861   9477   7579    -89    604   2364       O  
ATOM   1237  CB  ILE A 348      36.978  32.757 -14.021  1.00 79.71           C  
ANISOU 1237  CB  ILE A 348    13366   9186   7736   -177   1109   2274       C  
ATOM   1238  CG1 ILE A 348      38.003  33.789 -14.559  1.00 80.76           C  
ANISOU 1238  CG1 ILE A 348    13753   9167   7766   -298   1303   2303       C  
ATOM   1239  CG2 ILE A 348      37.345  32.304 -12.592  1.00 77.33           C  
ANISOU 1239  CG2 ILE A 348    12887   8839   7656   -132   1218   2033       C  
ATOM   1240  CD1 ILE A 348      37.970  35.185 -13.918  1.00 84.68           C  
ANISOU 1240  CD1 ILE A 348    14338   9396   8439   -171   1436   2419       C  
ATOM   1241  N   VAL A 349      36.567  29.232 -14.144  1.00 70.60           N  
ANISOU 1241  N   VAL A 349    11864   8518   6443   -359    837   1892       N  
ATOM   1242  CA  VAL A 349      35.831  28.066 -13.634  1.00 67.78           C  
ANISOU 1242  CA  VAL A 349    11288   8294   6172   -316    693   1808       C  
ATOM   1243  C   VAL A 349      36.470  27.466 -12.366  1.00 66.40           C  
ANISOU 1243  C   VAL A 349    10959   8069   6200   -289    837   1562       C  
ATOM   1244  O   VAL A 349      37.688  27.545 -12.162  1.00 65.04           O  
ANISOU 1244  O   VAL A 349    10848   7824   6040   -377   1029   1400       O  
ATOM   1245  CB  VAL A 349      35.554  26.966 -14.715  1.00 72.32           C  
ANISOU 1245  CB  VAL A 349    11914   9063   6503   -487    541   1770       C  
ATOM   1246  CG1 VAL A 349      34.735  27.516 -15.882  1.00 74.83           C  
ANISOU 1246  CG1 VAL A 349    12367   9454   6610   -519    335   2047       C  
ATOM   1247  CG2 VAL A 349      36.836  26.292 -15.206  1.00 71.48           C  
ANISOU 1247  CG2 VAL A 349    11940   8971   6249   -684    733   1522       C  
ATOM   1248  N   GLY A 350      35.620  26.835 -11.560  1.00 59.67           N  
ANISOU 1248  N   GLY A 350     9901   7268   5504   -177    730   1553       N  
ATOM   1249  CA  GLY A 350      35.979  26.190 -10.307  1.00 56.13           C  
ANISOU 1249  CA  GLY A 350     9300   6788   5237   -139    821   1359       C  
ATOM   1250  C   GLY A 350      34.954  26.467  -9.228  1.00 59.00           C  
ANISOU 1250  C   GLY A 350     9507   7099   5810     54    774   1455       C  
ATOM   1251  O   GLY A 350      33.851  26.949  -9.521  1.00 60.45           O  
ANISOU 1251  O   GLY A 350     9652   7294   6021    168    653   1674       O  
ATOM   1252  N   THR A 351      35.318  26.152  -7.968  1.00 52.74           N  
ANISOU 1252  N   THR A 351     8620   6248   5171     92    874   1300       N  
ATOM   1253  CA  THR A 351      34.479  26.335  -6.779  1.00 50.89           C  
ANISOU 1253  CA  THR A 351     8260   5947   5128    259    883   1348       C  
ATOM   1254  C   THR A 351      35.193  27.356  -5.901  1.00 53.03           C  
ANISOU 1254  C   THR A 351     8646   6028   5476    290   1066   1294       C  
ATOM   1255  O   THR A 351      36.282  27.082  -5.408  1.00 51.24           O  
ANISOU 1255  O   THR A 351     8446   5778   5245    182   1153   1116       O  
ATOM   1256  CB  THR A 351      34.210  24.970  -6.124  1.00 49.55           C  
ANISOU 1256  CB  THR A 351     7914   5884   5027    245    823   1220       C  
ATOM   1257  CG2 THR A 351      33.165  25.041  -5.019  1.00 37.94           C  
ANISOU 1257  CG2 THR A 351     6306   4370   3738    412    829   1292       C  
ATOM   1258  OG1 THR A 351      33.805  24.040  -7.147  1.00 52.45           O  
ANISOU 1258  OG1 THR A 351     8235   6416   5279    153    666   1237       O  
ATOM   1259  N   THR A 352      34.605  28.554  -5.777  1.00 51.09           N  
ANISOU 1259  N   THR A 352     8472   5641   5300    426   1121   1458       N  
ATOM   1260  CA  THR A 352      35.140  29.746  -5.088  1.00 50.79           C  
ANISOU 1260  CA  THR A 352     8596   5384   5319    452   1303   1437       C  
ATOM   1261  C   THR A 352      35.818  29.459  -3.743  1.00 51.37           C  
ANISOU 1261  C   THR A 352     8665   5398   5453    394   1405   1229       C  
ATOM   1262  O   THR A 352      36.909  29.972  -3.504  1.00 49.95           O  
ANISOU 1262  O   THR A 352     8620   5124   5236    271   1506   1124       O  
ATOM   1263  CB  THR A 352      34.049  30.826  -4.930  1.00 59.41           C  
ANISOU 1263  CB  THR A 352     9715   6323   6533    663   1353   1651       C  
ATOM   1264  CG2 THR A 352      34.619  32.220  -4.831  1.00 61.14           C  
ANISOU 1264  CG2 THR A 352    10168   6305   6758    663   1527   1679       C  
ATOM   1265  OG1 THR A 352      33.133  30.773  -6.026  1.00 59.01           O  
ANISOU 1265  OG1 THR A 352     9584   6383   6455    737   1190   1873       O  
ATOM   1266  N   ALA A 353      35.178  28.639  -2.879  1.00 46.48           N  
ANISOU 1266  N   ALA A 353     7896   4842   4923    466   1369   1180       N  
ATOM   1267  CA  ALA A 353      35.678  28.306  -1.538  1.00 44.27           C  
ANISOU 1267  CA  ALA A 353     7617   4517   4684    416   1442   1008       C  
ATOM   1268  C   ALA A 353      37.001  27.536  -1.520  1.00 45.92           C  
ANISOU 1268  C   ALA A 353     7802   4821   4825    225   1403    835       C  
ATOM   1269  O   ALA A 353      37.695  27.530  -0.496  1.00 44.38           O  
ANISOU 1269  O   ALA A 353     7645   4573   4645    147   1452    711       O  
ATOM   1270  CB  ALA A 353      34.629  27.535  -0.792  1.00 44.23           C  
ANISOU 1270  CB  ALA A 353     7457   4571   4777    534   1409   1023       C  
ATOM   1271  N   TYR A 354      37.363  26.931  -2.667  1.00 41.50           N  
ANISOU 1271  N   TYR A 354     7186   4392   4188    147   1320    837       N  
ATOM   1272  CA  TYR A 354      38.574  26.141  -2.870  1.00 40.18           C  
ANISOU 1272  CA  TYR A 354     6971   4313   3984    -10   1308    694       C  
ATOM   1273  C   TYR A 354      39.613  26.823  -3.768  1.00 44.08           C  
ANISOU 1273  C   TYR A 354     7583   4767   4397   -137   1383    687       C  
ATOM   1274  O   TYR A 354      40.775  26.414  -3.772  1.00 45.30           O  
ANISOU 1274  O   TYR A 354     7699   4954   4558   -268   1418    572       O  
ATOM   1275  CB  TYR A 354      38.197  24.808  -3.524  1.00 40.89           C  
ANISOU 1275  CB  TYR A 354     6920   4567   4048    -14   1199    676       C  
ATOM   1276  CG  TYR A 354      37.332  23.916  -2.671  1.00 42.90           C  
ANISOU 1276  CG  TYR A 354     7036   4874   4389     75   1129    665       C  
ATOM   1277  CD1 TYR A 354      37.899  22.975  -1.817  1.00 43.20           C  
ANISOU 1277  CD1 TYR A 354     6982   4944   4488     28   1122    539       C  
ATOM   1278  CD2 TYR A 354      35.942  23.981  -2.746  1.00 44.69           C  
ANISOU 1278  CD2 TYR A 354     7209   5123   4648    204   1067    797       C  
ATOM   1279  CE1 TYR A 354      37.107  22.144  -1.034  1.00 42.21           C  
ANISOU 1279  CE1 TYR A 354     6745   4859   4435     99   1069    536       C  
ATOM   1280  CE2 TYR A 354      35.139  23.150  -1.970  1.00 44.85           C  
ANISOU 1280  CE2 TYR A 354     7093   5192   4757    273   1020    791       C  
ATOM   1281  CZ  TYR A 354      35.729  22.215  -1.135  1.00 51.00           C  
ANISOU 1281  CZ  TYR A 354     7811   5994   5575    215   1026    654       C  
ATOM   1282  OH  TYR A 354      34.956  21.373  -0.386  1.00 53.89           O  
ANISOU 1282  OH  TYR A 354     8057   6399   6019    272    989    653       O  
ATOM   1283  N   MET A 355      39.203  27.810  -4.554  1.00 39.33           N  
ANISOU 1283  N   MET A 355     7113   4100   3732    -96   1410    824       N  
ATOM   1284  CA  MET A 355      40.070  28.445  -5.537  1.00 40.16           C  
ANISOU 1284  CA  MET A 355     7348   4169   3742   -217   1487    842       C  
ATOM   1285  C   MET A 355      41.185  29.304  -4.980  1.00 46.43           C  
ANISOU 1285  C   MET A 355     8240   4828   4574   -333   1613    769       C  
ATOM   1286  O   MET A 355      41.023  29.966  -3.958  1.00 46.11           O  
ANISOU 1286  O   MET A 355     8261   4657   4602   -293   1653    760       O  
ATOM   1287  CB  MET A 355      39.244  29.253  -6.551  1.00 43.31           C  
ANISOU 1287  CB  MET A 355     7871   4531   4053   -138   1463   1042       C  
ATOM   1288  CG  MET A 355      38.590  28.372  -7.586  1.00 45.83           C  
ANISOU 1288  CG  MET A 355     8124   5021   4268   -127   1327   1104       C  
ATOM   1289  SD  MET A 355      37.328  29.200  -8.547  1.00 50.63           S  
ANISOU 1289  SD  MET A 355     8825   5611   4799     -6   1224   1386       S  
ATOM   1290  CE  MET A 355      38.311  29.903  -9.824  1.00 48.94           C  
ANISOU 1290  CE  MET A 355     8837   5361   4398   -170   1319   1423       C  
ATOM   1291  N   ALA A 356      42.307  29.315  -5.708  1.00 44.29           N  
ANISOU 1291  N   ALA A 356     7995   4583   4251   -490   1686    717       N  
ATOM   1292  CA  ALA A 356      43.495  30.116  -5.417  1.00 45.21           C  
ANISOU 1292  CA  ALA A 356     8186   4590   4401   -644   1801    657       C  
ATOM   1293  C   ALA A 356      43.241  31.559  -5.848  1.00 50.32           C  
ANISOU 1293  C   ALA A 356     9063   5066   4992   -633   1888    789       C  
ATOM   1294  O   ALA A 356      42.455  31.762  -6.779  1.00 50.80           O  
ANISOU 1294  O   ALA A 356     9200   5137   4964   -539   1860    932       O  
ATOM   1295  CB  ALA A 356      44.684  29.559  -6.186  1.00 46.29           C  
ANISOU 1295  CB  ALA A 356     8243   4824   4522   -800   1870    578       C  
ATOM   1296  N   PRO A 357      43.909  32.576  -5.238  1.00 47.67           N  
ANISOU 1296  N   PRO A 357     8848   4564   4701   -740   1986    756       N  
ATOM   1297  CA  PRO A 357      43.684  33.978  -5.689  1.00 48.73           C  
ANISOU 1297  CA  PRO A 357     9223   4502   4791   -728   2090    888       C  
ATOM   1298  C   PRO A 357      43.863  34.226  -7.195  1.00 53.98           C  
ANISOU 1298  C   PRO A 357     9978   5198   5334   -776   2139   1004       C  
ATOM   1299  O   PRO A 357      43.032  34.895  -7.812  1.00 55.36           O  
ANISOU 1299  O   PRO A 357    10298   5287   5448   -662   2141   1181       O  
ATOM   1300  CB  PRO A 357      44.708  34.780  -4.884  1.00 50.75           C  
ANISOU 1300  CB  PRO A 357     9573   4605   5105   -912   2188    787       C  
ATOM   1301  CG  PRO A 357      44.968  33.939  -3.674  1.00 53.87           C  
ANISOU 1301  CG  PRO A 357     9800   5092   5577   -945   2097    636       C  
ATOM   1302  CD  PRO A 357      44.873  32.518  -4.116  1.00 48.20           C  
ANISOU 1302  CD  PRO A 357     8851   4607   4856   -888   1995    608       C  
ATOM   1303  N   GLU A 358      44.927  33.659  -7.790  1.00 49.42           N  
ANISOU 1303  N   GLU A 358     9313   4742   4721   -940   2185    916       N  
ATOM   1304  CA  GLU A 358      45.219  33.834  -9.210  1.00 50.74           C  
ANISOU 1304  CA  GLU A 358     9588   4943   4748  -1017   2263   1004       C  
ATOM   1305  C   GLU A 358      44.249  33.081 -10.120  1.00 53.60           C  
ANISOU 1305  C   GLU A 358     9937   5453   4977   -896   2146   1097       C  
ATOM   1306  O   GLU A 358      44.013  33.519 -11.255  1.00 54.96           O  
ANISOU 1306  O   GLU A 358    10275   5613   4993   -909   2167   1241       O  
ATOM   1307  CB  GLU A 358      46.687  33.494  -9.528  1.00 52.71           C  
ANISOU 1307  CB  GLU A 358     9749   5257   5022  -1233   2394    877       C  
ATOM   1308  CG  GLU A 358      47.067  32.014  -9.504  1.00 58.93           C  
ANISOU 1308  CG  GLU A 358    10296   6240   5853  -1243   2356    739       C  
ATOM   1309  CD  GLU A 358      47.185  31.340  -8.147  1.00 69.21           C  
ANISOU 1309  CD  GLU A 358    11385   7587   7324  -1208   2254    614       C  
ATOM   1310  OE1 GLU A 358      47.227  32.054  -7.112  1.00 49.63           O  
ANISOU 1310  OE1 GLU A 358     8939   4989   4929  -1227   2230    601       O  
ATOM   1311  OE2 GLU A 358      47.251  30.086  -8.127  1.00 50.43           O1-
ANISOU 1311  OE2 GLU A 358     8825   5353   4983  -1172   2204    529       O1-
ATOM   1312  N   ALA A 359      43.685  31.961  -9.621  1.00 47.40           N  
ANISOU 1312  N   ALA A 359     8966   4802   4242   -794   2013   1022       N  
ATOM   1313  CA  ALA A 359      42.697  31.164 -10.351  1.00 46.43           C  
ANISOU 1313  CA  ALA A 359     8812   4825   4005   -697   1873   1096       C  
ATOM   1314  C   ALA A 359      41.414  32.001 -10.498  1.00 50.05           C  
ANISOU 1314  C   ALA A 359     9380   5199   4437   -532   1775   1318       C  
ATOM   1315  O   ALA A 359      40.862  32.128 -11.595  1.00 50.76           O  
ANISOU 1315  O   ALA A 359     9576   5340   4370   -518   1704   1475       O  
ATOM   1316  CB  ALA A 359      42.416  29.866  -9.608  1.00 44.72           C  
ANISOU 1316  CB  ALA A 359     8372   4736   3883   -635   1769    964       C  
ATOM   1317  N   LEU A 360      41.017  32.663  -9.402  1.00 45.87           N  
ANISOU 1317  N   LEU A 360     8844   4525   4062   -417   1789   1340       N  
ATOM   1318  CA  LEU A 360      39.859  33.551  -9.351  1.00 46.46           C  
ANISOU 1318  CA  LEU A 360     9001   4476   4177   -231   1743   1550       C  
ATOM   1319  C   LEU A 360      39.999  34.737 -10.304  1.00 52.74           C  
ANISOU 1319  C   LEU A 360    10029   5138   4873   -262   1817   1734       C  
ATOM   1320  O   LEU A 360      38.995  35.343 -10.677  1.00 53.62           O  
ANISOU 1320  O   LEU A 360    10201   5185   4986   -106   1747   1963       O  
ATOM   1321  CB  LEU A 360      39.607  34.029  -7.918  1.00 44.97           C  
ANISOU 1321  CB  LEU A 360     8790   4126   4171   -128   1809   1493       C  
ATOM   1322  CG  LEU A 360      39.002  32.996  -6.990  1.00 46.16           C  
ANISOU 1322  CG  LEU A 360     8730   4391   4420    -33   1713   1394       C  
ATOM   1323  CD1 LEU A 360      39.342  33.299  -5.559  1.00 44.99           C  
ANISOU 1323  CD1 LEU A 360     8596   4106   4391    -44   1814   1250       C  
ATOM   1324  CD2 LEU A 360      37.504  32.897  -7.184  1.00 46.68           C  
ANISOU 1324  CD2 LEU A 360     8708   4499   4529    180   1589   1582       C  
ATOM   1325  N   ARG A 361      41.237  35.046 -10.709  1.00 50.48           N  
ANISOU 1325  N   ARG A 361     9858   4811   4510   -463   1958   1652       N  
ATOM   1326  CA  ARG A 361      41.557  36.116 -11.663  1.00 52.65           C  
ANISOU 1326  CA  ARG A 361    10373   4959   4671   -536   2057   1810       C  
ATOM   1327  C   ARG A 361      41.644  35.640 -13.127  1.00 58.33           C  
ANISOU 1327  C   ARG A 361    11166   5843   5153   -637   2005   1890       C  
ATOM   1328  O   ARG A 361      41.690  36.472 -14.041  1.00 61.42           O  
ANISOU 1328  O   ARG A 361    11773   6148   5416   -679   2053   2068       O  
ATOM   1329  CB  ARG A 361      42.846  36.837 -11.259  1.00 52.33           C  
ANISOU 1329  CB  ARG A 361    10432   4760   4691   -719   2262   1685       C  
ATOM   1330  CG  ARG A 361      42.674  37.683 -10.031  1.00 57.47           C  
ANISOU 1330  CG  ARG A 361    11123   5192   5519   -646   2329   1652       C  
ATOM   1331  CD  ARG A 361      43.962  38.314  -9.641  1.00 57.51           C  
ANISOU 1331  CD  ARG A 361    11220   5062   5569   -867   2500   1521       C  
ATOM   1332  NE  ARG A 361      43.740  39.093  -8.433  1.00 49.14           N  
ANISOU 1332  NE  ARG A 361    10243   3781   4648   -816   2561   1478       N  
ATOM   1333  CZ  ARG A 361      44.392  38.878  -7.303  1.00 65.18           C  
ANISOU 1333  CZ  ARG A 361    12191   5804   6769   -934   2580   1274       C  
ATOM   1334  NH1 ARG A 361      45.326  37.936  -7.237  1.00 59.40           N1+
ANISOU 1334  NH1 ARG A 361    11262   5269   6036  -1091   2539   1117       N1+
ATOM   1335  NH2 ARG A 361      44.107  39.590  -6.222  1.00 45.58           N  
ANISOU 1335  NH2 ARG A 361     9829   3110   4378   -897   2642   1231       N  
ATOM   1336  N   GLY A 362      41.682  34.324 -13.330  1.00 52.76           N  
ANISOU 1336  N   GLY A 362    10310   5357   4379   -686   1921   1757       N  
ATOM   1337  CA  GLY A 362      41.735  33.745 -14.667  1.00 53.88           C  
ANISOU 1337  CA  GLY A 362    10547   5653   4271   -801   1883   1798       C  
ATOM   1338  C   GLY A 362      43.032  33.073 -15.079  1.00 56.93           C  
ANISOU 1338  C   GLY A 362    10920   6123   4587  -1010   2054   1585       C  
ATOM   1339  O   GLY A 362      43.164  32.686 -16.242  1.00 56.60           O  
ANISOU 1339  O   GLY A 362    10999   6191   4317  -1123   2067   1601       O  
ATOM   1340  N   GLU A 363      43.992  32.909 -14.144  1.00 52.37           N  
ANISOU 1340  N   GLU A 363    10197   5498   4204  -1067   2188   1390       N  
ATOM   1341  CA  GLU A 363      45.248  32.213 -14.435  1.00 51.84           C  
ANISOU 1341  CA  GLU A 363    10060   5505   4131  -1242   2363   1198       C  
ATOM   1342  C   GLU A 363      45.028  30.707 -14.415  1.00 55.62           C  
ANISOU 1342  C   GLU A 363    10369   6160   4603  -1213   2280   1055       C  
ATOM   1343  O   GLU A 363      44.287  30.201 -13.564  1.00 53.88           O  
ANISOU 1343  O   GLU A 363     9992   5982   4498  -1075   2116   1030       O  
ATOM   1344  CB  GLU A 363      46.347  32.573 -13.427  1.00 52.47           C  
ANISOU 1344  CB  GLU A 363    10014   5484   4439  -1321   2502   1069       C  
ATOM   1345  CG  GLU A 363      46.986  33.932 -13.648  1.00 64.87           C  
ANISOU 1345  CG  GLU A 363    11766   6878   6003  -1437   2660   1160       C  
ATOM   1346  CD  GLU A 363      48.055  34.332 -12.648  1.00 77.29           C  
ANISOU 1346  CD  GLU A 363    13219   8354   7793  -1549   2766   1039       C  
ATOM   1347  OE1 GLU A 363      48.765  33.442 -12.126  1.00 76.39           O  
ANISOU 1347  OE1 GLU A 363    12869   8340   7815  -1602   2787    873       O  
ATOM   1348  OE2 GLU A 363      48.182  35.549 -12.387  1.00 72.73           O1-
ANISOU 1348  OE2 GLU A 363    12789   7593   7253  -1591   2823   1119       O1-
ATOM   1349  N   ILE A 364      45.671  29.995 -15.353  1.00 54.16           N  
ANISOU 1349  N   ILE A 364    10231   6064   4284  -1349   2414    960       N  
ATOM   1350  CA  ILE A 364      45.630  28.533 -15.468  1.00 53.42           C  
ANISOU 1350  CA  ILE A 364    10013   6108   4175  -1350   2392    803       C  
ATOM   1351  C   ILE A 364      47.058  28.025 -15.193  1.00 54.96           C  
ANISOU 1351  C   ILE A 364    10045   6292   4545  -1449   2629    614       C  
ATOM   1352  O   ILE A 364      47.952  28.170 -16.030  1.00 54.70           O  
ANISOU 1352  O   ILE A 364    10114   6239   4430  -1593   2860    581       O  
ATOM   1353  CB  ILE A 364      45.058  28.048 -16.840  1.00 58.92           C  
ANISOU 1353  CB  ILE A 364    10928   6908   4553  -1425   2353    849       C  
ATOM   1354  CG1 ILE A 364      43.636  28.594 -17.105  1.00 59.26           C  
ANISOU 1354  CG1 ILE A 364    11092   6976   4450  -1327   2082   1077       C  
ATOM   1355  CG2 ILE A 364      45.093  26.515 -16.951  1.00 60.70           C  
ANISOU 1355  CG2 ILE A 364    11051   7243   4769  -1448   2368    658       C  
ATOM   1356  CD1 ILE A 364      43.285  28.612 -18.541  1.00 66.88           C  
ANISOU 1356  CD1 ILE A 364    12334   8008   5068  -1449   2054   1185       C  
ATOM   1357  N   THR A 365      47.258  27.472 -13.993  1.00 49.74           N  
ANISOU 1357  N   THR A 365     9123   5639   4135  -1368   2570    508       N  
ATOM   1358  CA  THR A 365      48.538  26.963 -13.509  1.00 49.33           C  
ANISOU 1358  CA  THR A 365     8851   5583   4308  -1431   2740    361       C  
ATOM   1359  C   THR A 365      48.318  25.776 -12.550  1.00 52.18           C  
ANISOU 1359  C   THR A 365     8969   6010   4848  -1318   2617    252       C  
ATOM   1360  O   THR A 365      47.389  25.818 -11.727  1.00 49.09           O  
ANISOU 1360  O   THR A 365     8536   5623   4492  -1197   2402    301       O  
ATOM   1361  CB  THR A 365      49.363  28.099 -12.839  1.00 56.02           C  
ANISOU 1361  CB  THR A 365     9647   6323   5315  -1504   2809    401       C  
ATOM   1362  CG2 THR A 365      48.519  29.010 -11.927  1.00 49.99           C  
ANISOU 1362  CG2 THR A 365     8935   5480   4579  -1407   2611    507       C  
ATOM   1363  OG1 THR A 365      50.439  27.527 -12.084  1.00 56.26           O  
ANISOU 1363  OG1 THR A 365     9398   6371   5606  -1542   2887    282       O  
ATOM   1364  N   PRO A 366      49.196  24.734 -12.586  1.00 48.49           N  
ANISOU 1364  N   PRO A 366     8330   5578   4516  -1348   2766    114       N  
ATOM   1365  CA  PRO A 366      49.038  23.617 -11.630  1.00 45.22           C  
ANISOU 1365  CA  PRO A 366     7686   5208   4287  -1237   2650     30       C  
ATOM   1366  C   PRO A 366      49.205  24.051 -10.165  1.00 48.37           C  
ANISOU 1366  C   PRO A 366     7904   5577   4899  -1190   2507     61       C  
ATOM   1367  O   PRO A 366      48.754  23.348  -9.260  1.00 47.78           O  
ANISOU 1367  O   PRO A 366     7692   5533   4928  -1088   2355     33       O  
ATOM   1368  CB  PRO A 366      50.113  22.625 -12.069  1.00 47.69           C  
ANISOU 1368  CB  PRO A 366     7868   5531   4723  -1284   2889    -99       C  
ATOM   1369  CG  PRO A 366      51.130  23.449 -12.810  1.00 53.77           C  
ANISOU 1369  CG  PRO A 366     8706   6255   5471  -1427   3134    -79       C  
ATOM   1370  CD  PRO A 366      50.345  24.516 -13.493  1.00 50.32           C  
ANISOU 1370  CD  PRO A 366     8569   5799   4752  -1473   3066     39       C  
ATOM   1371  N   LYS A 367      49.807  25.235  -9.933  1.00 45.47           N  
ANISOU 1371  N   LYS A 367     7564   5140   4572  -1281   2553    121       N  
ATOM   1372  CA  LYS A 367      50.017  25.841  -8.608  1.00 43.47           C  
ANISOU 1372  CA  LYS A 367     7202   4841   4474  -1286   2428    147       C  
ATOM   1373  C   LYS A 367      48.686  26.106  -7.892  1.00 45.68           C  
ANISOU 1373  C   LYS A 367     7580   5101   4674  -1158   2215    206       C  
ATOM   1374  O   LYS A 367      48.641  26.123  -6.656  1.00 45.84           O  
ANISOU 1374  O   LYS A 367     7499   5107   4812  -1127   2090    194       O  
ATOM   1375  CB  LYS A 367      50.819  27.144  -8.750  1.00 46.67           C  
ANISOU 1375  CB  LYS A 367     7685   5157   4889  -1441   2543    198       C  
ATOM   1376  CG  LYS A 367      52.229  26.923  -9.252  1.00 46.08           C  
ANISOU 1376  CG  LYS A 367     7456   5101   4951  -1576   2763    147       C  
ATOM   1377  CD  LYS A 367      52.870  28.212  -9.693  1.00 54.17           C  
ANISOU 1377  CD  LYS A 367     8607   6035   5939  -1742   2903    208       C  
ATOM   1378  CE  LYS A 367      54.223  27.934 -10.278  1.00 58.29           C  
ANISOU 1378  CE  LYS A 367     8959   6582   6608  -1873   3150    165       C  
ATOM   1379  NZ  LYS A 367      54.790  29.141 -10.927  1.00 81.32           N1+
ANISOU 1379  NZ  LYS A 367    12032   9410   9456  -2046   3323    229       N1+
ATOM   1380  N   SER A 368      47.605  26.304  -8.674  1.00 41.36           N  
ANISOU 1380  N   SER A 368     7229   4557   3929  -1090   2176    279       N  
ATOM   1381  CA  SER A 368      46.252  26.534  -8.184  1.00 40.26           C  
ANISOU 1381  CA  SER A 368     7166   4402   3728   -952   2000    358       C  
ATOM   1382  C   SER A 368      45.675  25.255  -7.594  1.00 43.74           C  
ANISOU 1382  C   SER A 368     7450   4933   4238   -844   1875    294       C  
ATOM   1383  O   SER A 368      44.941  25.326  -6.607  1.00 44.09           O  
ANISOU 1383  O   SER A 368     7460   4958   4335   -747   1748    321       O  
ATOM   1384  CB  SER A 368      45.357  27.046  -9.303  1.00 46.37           C  
ANISOU 1384  CB  SER A 368     8155   5171   4292   -921   1985    480       C  
ATOM   1385  OG  SER A 368      45.775  28.313  -9.791  1.00 61.84           O  
ANISOU 1385  OG  SER A 368    10285   7025   6184  -1008   2095    565       O  
ATOM   1386  N   ASP A 369      46.006  24.085  -8.193  1.00 40.42           N  
ANISOU 1386  N   ASP A 369     6947   4594   3818   -866   1935    206       N  
ATOM   1387  CA  ASP A 369      45.584  22.752  -7.757  1.00 38.75           C  
ANISOU 1387  CA  ASP A 369     6593   4452   3680   -784   1846    135       C  
ATOM   1388  C   ASP A 369      46.138  22.483  -6.361  1.00 43.52           C  
ANISOU 1388  C   ASP A 369     7001   5039   4496   -761   1793     94       C  
ATOM   1389  O   ASP A 369      45.431  21.931  -5.516  1.00 42.93           O  
ANISOU 1389  O   ASP A 369     6854   4986   4470   -668   1660     94       O  
ATOM   1390  CB  ASP A 369      46.051  21.676  -8.753  1.00 40.44           C  
ANISOU 1390  CB  ASP A 369     6791   4714   3861   -837   1980     36       C  
ATOM   1391  CG  ASP A 369      45.227  21.502 -10.031  1.00 47.37           C  
ANISOU 1391  CG  ASP A 369     7868   5637   4493   -864   1973     57       C  
ATOM   1392  OD1 ASP A 369      44.160  22.163 -10.156  1.00 46.52           O  
ANISOU 1392  OD1 ASP A 369     7880   5541   4256   -821   1830    177       O  
ATOM   1393  OD2 ASP A 369      45.615  20.648 -10.882  1.00 51.04           O1-
ANISOU 1393  OD2 ASP A 369     8368   6123   4901   -928   2108    -42       O1-
ATOM   1394  N   ILE A 370      47.375  22.942  -6.096  1.00 41.37           N  
ANISOU 1394  N   ILE A 370     6649   4730   4339   -861   1886     73       N  
ATOM   1395  CA  ILE A 370      48.029  22.815  -4.784  1.00 40.27           C  
ANISOU 1395  CA  ILE A 370     6332   4584   4385   -878   1810     55       C  
ATOM   1396  C   ILE A 370      47.223  23.591  -3.721  1.00 43.18           C  
ANISOU 1396  C   ILE A 370     6798   4901   4706   -835   1665    109       C  
ATOM   1397  O   ILE A 370      46.884  23.022  -2.679  1.00 42.60           O  
ANISOU 1397  O   ILE A 370     6640   4850   4697   -772   1542     98       O  
ATOM   1398  CB  ILE A 370      49.524  23.242  -4.850  1.00 44.24           C  
ANISOU 1398  CB  ILE A 370     6723   5068   5020  -1022   1930     40       C  
ATOM   1399  CG1 ILE A 370      50.314  22.483  -5.967  1.00 45.04           C  
ANISOU 1399  CG1 ILE A 370     6732   5201   5179  -1051   2133    -16       C  
ATOM   1400  CG2 ILE A 370      50.227  23.158  -3.487  1.00 44.05           C  
ANISOU 1400  CG2 ILE A 370     6511   5053   5175  -1068   1808     43       C  
ATOM   1401  CD1 ILE A 370      50.301  21.012  -5.941  1.00 49.34           C  
ANISOU 1401  CD1 ILE A 370     7124   5792   5833   -956   2142    -78       C  
ATOM   1402  N   TYR A 371      46.882  24.869  -4.004  1.00 38.02           N  
ANISOU 1402  N   TYR A 371     6341   4168   3937   -865   1698    170       N  
ATOM   1403  CA  TYR A 371      46.073  25.686  -3.099  1.00 35.18           C  
ANISOU 1403  CA  TYR A 371     6108   3726   3534   -813   1614    218       C  
ATOM   1404  C   TYR A 371      44.798  24.940  -2.718  1.00 39.92           C  
ANISOU 1404  C   TYR A 371     6686   4371   4111   -654   1506    235       C  
ATOM   1405  O   TYR A 371      44.510  24.817  -1.529  1.00 40.36           O  
ANISOU 1405  O   TYR A 371     6714   4409   4213   -618   1425    222       O  
ATOM   1406  CB  TYR A 371      45.709  27.021  -3.753  1.00 34.50           C  
ANISOU 1406  CB  TYR A 371     6244   3533   3331   -827   1692    300       C  
ATOM   1407  CG  TYR A 371      45.125  28.024  -2.782  1.00 33.77           C  
ANISOU 1407  CG  TYR A 371     6297   3311   3225   -792   1662    337       C  
ATOM   1408  CD1 TYR A 371      43.768  28.015  -2.467  1.00 34.29           C  
ANISOU 1408  CD1 TYR A 371     6421   3353   3255   -624   1605    397       C  
ATOM   1409  CD2 TYR A 371      45.933  28.975  -2.163  1.00 34.95           C  
ANISOU 1409  CD2 TYR A 371     6526   3351   3403   -938   1705    308       C  
ATOM   1410  CE1 TYR A 371      43.229  28.926  -1.556  1.00 33.35           C  
ANISOU 1410  CE1 TYR A 371     6445   3091   3135   -581   1623    422       C  
ATOM   1411  CE2 TYR A 371      45.409  29.884  -1.252  1.00 35.80           C  
ANISOU 1411  CE2 TYR A 371     6804   3314   3485   -918   1706    319       C  
ATOM   1412  CZ  TYR A 371      44.055  29.862  -0.955  1.00 40.06           C  
ANISOU 1412  CZ  TYR A 371     7410   3818   3993   -729   1682    374       C  
ATOM   1413  OH  TYR A 371      43.552  30.781  -0.067  1.00 39.47           O  
ANISOU 1413  OH  TYR A 371     7518   3576   3902   -702   1729    378       O  
ATOM   1414  N   SER A 372      44.041  24.446  -3.732  1.00 36.37           N  
ANISOU 1414  N   SER A 372     6256   3982   3579   -578   1505    267       N  
ATOM   1415  CA  SER A 372      42.776  23.720  -3.560  1.00 35.86           C  
ANISOU 1415  CA  SER A 372     6157   3971   3496   -446   1402    296       C  
ATOM   1416  C   SER A 372      42.942  22.444  -2.721  1.00 39.41           C  
ANISOU 1416  C   SER A 372     6434   4483   4059   -423   1337    219       C  
ATOM   1417  O   SER A 372      42.089  22.148  -1.886  1.00 38.89           O  
ANISOU 1417  O   SER A 372     6340   4420   4017   -335   1255    240       O  
ATOM   1418  CB  SER A 372      42.149  23.408  -4.908  1.00 39.78           C  
ANISOU 1418  CB  SER A 372     6709   4534   3873   -425   1397    340       C  
ATOM   1419  OG  SER A 372      41.672  24.584  -5.535  1.00 43.12           O  
ANISOU 1419  OG  SER A 372     7295   4897   4191   -407   1415    458       O  
ATOM   1420  N   PHE A 373      44.071  21.736  -2.895  1.00 36.70           N  
ANISOU 1420  N   PHE A 373     5971   4176   3799   -500   1387    141       N  
ATOM   1421  CA  PHE A 373      44.407  20.557  -2.101  1.00 35.61           C  
ANISOU 1421  CA  PHE A 373     5660   4077   3792   -478   1331     88       C  
ATOM   1422  C   PHE A 373      44.592  20.923  -0.629  1.00 38.88           C  
ANISOU 1422  C   PHE A 373     6051   4456   4267   -491   1245    103       C  
ATOM   1423  O   PHE A 373      44.138  20.169   0.237  1.00 37.44           O  
ANISOU 1423  O   PHE A 373     5802   4294   4129   -429   1158    103       O  
ATOM   1424  CB  PHE A 373      45.636  19.835  -2.652  1.00 37.96           C  
ANISOU 1424  CB  PHE A 373     5825   4402   4198   -542   1429     22       C  
ATOM   1425  CG  PHE A 373      45.828  18.481  -2.010  1.00 39.58           C  
ANISOU 1425  CG  PHE A 373     5856   4634   4547   -489   1378    -13       C  
ATOM   1426  CD1 PHE A 373      44.822  17.516  -2.059  1.00 41.36           C  
ANISOU 1426  CD1 PHE A 373     6087   4883   4744   -404   1326    -26       C  
ATOM   1427  CD2 PHE A 373      47.008  18.169  -1.345  1.00 42.20           C  
ANISOU 1427  CD2 PHE A 373     6013   4966   5057   -530   1373    -15       C  
ATOM   1428  CE1 PHE A 373      44.994  16.274  -1.442  1.00 41.71           C  
ANISOU 1428  CE1 PHE A 373     5989   4932   4929   -355   1288    -49       C  
ATOM   1429  CE2 PHE A 373      47.177  16.920  -0.738  1.00 44.04           C  
ANISOU 1429  CE2 PHE A 373     6087   5211   5435   -467   1320    -21       C  
ATOM   1430  CZ  PHE A 373      46.170  15.984  -0.791  1.00 40.55           C  
ANISOU 1430  CZ  PHE A 373     5677   4774   4956   -377   1287    -41       C  
ATOM   1431  N   GLY A 374      45.204  22.091  -0.369  1.00 36.23           N  
ANISOU 1431  N   GLY A 374     5796   4059   3913   -586   1274    117       N  
ATOM   1432  CA  GLY A 374      45.383  22.634   0.972  1.00 36.61           C  
ANISOU 1432  CA  GLY A 374     5884   4058   3970   -639   1198    122       C  
ATOM   1433  C   GLY A 374      44.065  22.858   1.698  1.00 43.00           C  
ANISOU 1433  C   GLY A 374     6819   4822   4699   -534   1158    152       C  
ATOM   1434  O   GLY A 374      43.997  22.650   2.909  1.00 43.40           O  
ANISOU 1434  O   GLY A 374     6871   4862   4756   -547   1083    143       O  
ATOM   1435  N   VAL A 375      43.000  23.266   0.961  1.00 40.52           N  
ANISOU 1435  N   VAL A 375     6604   4481   4310   -432   1211    199       N  
ATOM   1436  CA  VAL A 375      41.648  23.462   1.502  1.00 40.41           C  
ANISOU 1436  CA  VAL A 375     6672   4424   4255   -306   1202    248       C  
ATOM   1437  C   VAL A 375      41.061  22.089   1.871  1.00 42.01           C  
ANISOU 1437  C   VAL A 375     6735   4718   4510   -227   1124    240       C  
ATOM   1438  O   VAL A 375      40.462  21.944   2.939  1.00 40.67           O  
ANISOU 1438  O   VAL A 375     6586   4523   4343   -179   1101    247       O  
ATOM   1439  CB  VAL A 375      40.695  24.284   0.562  1.00 45.87           C  
ANISOU 1439  CB  VAL A 375     7473   5070   4887   -213   1263    338       C  
ATOM   1440  CG1 VAL A 375      39.318  24.464   1.201  1.00 45.57           C  
ANISOU 1440  CG1 VAL A 375     7476   4984   4856    -68   1271    403       C  
ATOM   1441  CG2 VAL A 375      41.282  25.651   0.217  1.00 47.03           C  
ANISOU 1441  CG2 VAL A 375     7778   5105   4987   -292   1352    355       C  
ATOM   1442  N   VAL A 376      41.264  21.086   0.996  1.00 38.79           N  
ANISOU 1442  N   VAL A 376     6202   4399   4137   -227   1103    218       N  
ATOM   1443  CA  VAL A 376      40.825  19.699   1.207  1.00 38.00           C  
ANISOU 1443  CA  VAL A 376     5973   4369   4095   -174   1041    200       C  
ATOM   1444  C   VAL A 376      41.483  19.149   2.484  1.00 43.60           C  
ANISOU 1444  C   VAL A 376     6614   5075   4878   -212    984    172       C  
ATOM   1445  O   VAL A 376      40.784  18.555   3.313  1.00 45.22           O  
ANISOU 1445  O   VAL A 376     6797   5287   5099   -155    938    189       O  
ATOM   1446  CB  VAL A 376      41.102  18.798  -0.023  1.00 40.28           C  
ANISOU 1446  CB  VAL A 376     6182   4723   4399   -194   1059    160       C  
ATOM   1447  CG1 VAL A 376      40.885  17.319   0.313  1.00 38.45           C  
ANISOU 1447  CG1 VAL A 376     5829   4532   4249   -160   1010    127       C  
ATOM   1448  CG2 VAL A 376      40.263  19.229  -1.225  1.00 39.73           C  
ANISOU 1448  CG2 VAL A 376     6199   4676   4222   -170   1075    207       C  
ATOM   1449  N   LEU A 377      42.806  19.396   2.673  1.00 38.37           N  
ANISOU 1449  N   LEU A 377     5918   4404   4259   -317    980    143       N  
ATOM   1450  CA  LEU A 377      43.498  18.952   3.892  1.00 37.17           C  
ANISOU 1450  CA  LEU A 377     5695   4259   4168   -372    889    144       C  
ATOM   1451  C   LEU A 377      42.899  19.586   5.140  1.00 40.18           C  
ANISOU 1451  C   LEU A 377     6228   4586   4453   -379    855    164       C  
ATOM   1452  O   LEU A 377      42.801  18.907   6.167  1.00 40.84           O  
ANISOU 1452  O   LEU A 377     6284   4685   4547   -375    776    182       O  
ATOM   1453  CB  LEU A 377      45.016  19.180   3.850  1.00 37.41           C  
ANISOU 1453  CB  LEU A 377     5636   4301   4279   -498    873    133       C  
ATOM   1454  CG  LEU A 377      45.798  18.473   2.747  1.00 40.75           C  
ANISOU 1454  CG  LEU A 377     5895   4764   4826   -494    943    108       C  
ATOM   1455  CD1 LEU A 377      47.239  18.939   2.738  1.00 41.41           C  
ANISOU 1455  CD1 LEU A 377     5875   4853   5005   -623    946    114       C  
ATOM   1456  CD2 LEU A 377      45.704  16.949   2.871  1.00 40.60           C  
ANISOU 1456  CD2 LEU A 377     5727   4776   4922   -407    912    110       C  
ATOM   1457  N   LEU A 378      42.435  20.854   5.045  1.00 34.20           N  
ANISOU 1457  N   LEU A 378     5646   3751   3599   -383    933    165       N  
ATOM   1458  CA  LEU A 378      41.785  21.502   6.181  1.00 32.86           C  
ANISOU 1458  CA  LEU A 378     5652   3499   3333   -380    953    170       C  
ATOM   1459  C   LEU A 378      40.449  20.831   6.468  1.00 36.11           C  
ANISOU 1459  C   LEU A 378     6045   3925   3749   -238    976    204       C  
ATOM   1460  O   LEU A 378      40.110  20.635   7.636  1.00 35.16           O  
ANISOU 1460  O   LEU A 378     5995   3781   3584   -243    963    205       O  
ATOM   1461  CB  LEU A 378      41.619  23.003   5.986  1.00 33.03           C  
ANISOU 1461  CB  LEU A 378     5870   3403   3277   -404   1061    164       C  
ATOM   1462  CG  LEU A 378      42.883  23.879   6.033  1.00 37.71           C  
ANISOU 1462  CG  LEU A 378     6533   3951   3845   -585   1048    125       C  
ATOM   1463  CD1 LEU A 378      42.514  25.350   5.928  1.00 38.19           C  
ANISOU 1463  CD1 LEU A 378     6826   3858   3827   -593   1180    122       C  
ATOM   1464  CD2 LEU A 378      43.717  23.648   7.304  1.00 36.23           C  
ANISOU 1464  CD2 LEU A 378     6360   3782   3624   -741    925     95       C  
ATOM   1465  N   GLU A 379      39.726  20.402   5.401  1.00 32.50           N  
ANISOU 1465  N   GLU A 379     5490   3515   3342   -131   1002    235       N  
ATOM   1466  CA  GLU A 379      38.448  19.693   5.541  1.00 31.36           C  
ANISOU 1466  CA  GLU A 379     5288   3400   3228    -14   1011    277       C  
ATOM   1467  C   GLU A 379      38.654  18.344   6.216  1.00 36.23           C  
ANISOU 1467  C   GLU A 379     5796   4074   3895    -33    928    265       C  
ATOM   1468  O   GLU A 379      37.839  17.955   7.048  1.00 36.16           O  
ANISOU 1468  O   GLU A 379     5804   4055   3880     15    943    292       O  
ATOM   1469  CB  GLU A 379      37.754  19.503   4.195  1.00 31.86           C  
ANISOU 1469  CB  GLU A 379     5267   3517   3322     61   1017    316       C  
ATOM   1470  CG  GLU A 379      37.231  20.770   3.549  1.00 33.48           C  
ANISOU 1470  CG  GLU A 379     5572   3663   3488    116   1091    374       C  
ATOM   1471  CD  GLU A 379      36.479  20.484   2.266  1.00 50.29           C  
ANISOU 1471  CD  GLU A 379     7614   5865   5628    173   1054    437       C  
ATOM   1472  OE1 GLU A 379      37.112  19.997   1.302  1.00 44.62           O  
ANISOU 1472  OE1 GLU A 379     6853   5211   4890    103   1011    398       O  
ATOM   1473  OE2 GLU A 379      35.255  20.737   2.226  1.00 59.98           O1-
ANISOU 1473  OE2 GLU A 379     8818   7087   6884    280   1070    529       O1-
ATOM   1474  N   ILE A 380      39.746  17.636   5.869  1.00 33.04           N  
ANISOU 1474  N   ILE A 380     5280   3719   3552    -99    857    233       N  
ATOM   1475  CA  ILE A 380      40.104  16.337   6.451  1.00 31.62           C  
ANISOU 1475  CA  ILE A 380     4990   3577   3448   -110    777    239       C  
ATOM   1476  C   ILE A 380      40.398  16.477   7.966  1.00 37.58           C  
ANISOU 1476  C   ILE A 380     5835   4303   4142   -172    719    262       C  
ATOM   1477  O   ILE A 380      39.849  15.712   8.765  1.00 39.52           O  
ANISOU 1477  O   ILE A 380     6079   4552   4387   -140    696    296       O  
ATOM   1478  CB  ILE A 380      41.277  15.694   5.653  1.00 34.41           C  
ANISOU 1478  CB  ILE A 380     5200   3965   3909   -149    749    209       C  
ATOM   1479  CG1 ILE A 380      40.809  15.233   4.250  1.00 33.33           C  
ANISOU 1479  CG1 ILE A 380     5008   3856   3802    -99    810    176       C  
ATOM   1480  CG2 ILE A 380      41.922  14.546   6.430  1.00 35.60           C  
ANISOU 1480  CG2 ILE A 380     5240   4128   4160   -162    661    239       C  
ATOM   1481  CD1 ILE A 380      41.862  14.557   3.375  1.00 24.44           C  
ANISOU 1481  CD1 ILE A 380     3767   2741   2776   -129    841    129       C  
ATOM   1482  N   ILE A 381      41.233  17.467   8.356  1.00 33.46           N  
ANISOU 1482  N   ILE A 381     5409   3751   3553   -278    696    245       N  
ATOM   1483  CA  ILE A 381      41.618  17.728   9.750  1.00 34.15           C  
ANISOU 1483  CA  ILE A 381     5621   3815   3541   -383    621    259       C  
ATOM   1484  C   ILE A 381      40.412  18.125  10.634  1.00 36.34           C  
ANISOU 1484  C   ILE A 381     6094   4024   3690   -341    717    259       C  
ATOM   1485  O   ILE A 381      40.228  17.582  11.724  1.00 34.25           O  
ANISOU 1485  O   ILE A 381     5888   3761   3363   -369    671    289       O  
ATOM   1486  CB  ILE A 381      42.752  18.821   9.819  1.00 38.73           C  
ANISOU 1486  CB  ILE A 381     6271   4373   4071   -537    578    228       C  
ATOM   1487  CG1 ILE A 381      44.050  18.367   9.130  1.00 39.38           C  
ANISOU 1487  CG1 ILE A 381     6132   4525   4305   -588    492    244       C  
ATOM   1488  CG2 ILE A 381      43.050  19.267  11.268  1.00 41.88           C  
ANISOU 1488  CG2 ILE A 381     6859   4738   4316   -684    497    230       C  
ATOM   1489  CD1 ILE A 381      44.971  19.563   8.691  1.00 46.21           C  
ANISOU 1489  CD1 ILE A 381     7033   5366   5157   -719    507    209       C  
ATOM   1490  N   THR A 382      39.629  19.104  10.162  1.00 33.46           N  
ANISOU 1490  N   THR A 382     5832   3592   3290   -274    862    235       N  
ATOM   1491  CA  THR A 382      38.528  19.711  10.898  1.00 33.48           C  
ANISOU 1491  CA  THR A 382     6019   3502   3200   -219   1005    233       C  
ATOM   1492  C   THR A 382      37.178  19.018  10.765  1.00 38.46           C  
ANISOU 1492  C   THR A 382     6555   4153   3906    -67   1088    283       C  
ATOM   1493  O   THR A 382      36.362  19.144  11.673  1.00 40.98           O  
ANISOU 1493  O   THR A 382     6995   4412   4164    -34   1198    293       O  
ATOM   1494  CB  THR A 382      38.401  21.191  10.513  1.00 38.00           C  
ANISOU 1494  CB  THR A 382     6747   3965   3726   -214   1134    200       C  
ATOM   1495  CG2 THR A 382      39.713  21.974  10.719  1.00 35.00           C  
ANISOU 1495  CG2 THR A 382     6482   3551   3265   -398   1062    145       C  
ATOM   1496  OG1 THR A 382      37.965  21.295   9.154  1.00 37.37           O  
ANISOU 1496  OG1 THR A 382     6533   3912   3756    -98   1171    236       O  
ATOM   1497  N   GLY A 383      36.921  18.365   9.636  1.00 32.63           N  
ANISOU 1497  N   GLY A 383     5616   3491   3291     12   1049    311       N  
ATOM   1498  CA  GLY A 383      35.630  17.750   9.340  1.00 31.60           C  
ANISOU 1498  CA  GLY A 383     5372   3391   3244    132   1105    364       C  
ATOM   1499  C   GLY A 383      34.605  18.792   8.909  1.00 36.48           C  
ANISOU 1499  C   GLY A 383     6030   3948   3882    243   1244    404       C  
ATOM   1500  O   GLY A 383      33.426  18.471   8.731  1.00 35.09           O  
ANISOU 1500  O   GLY A 383     5749   3795   3789    345   1297    468       O  
ATOM   1501  N   LEU A 384      35.059  20.063   8.748  1.00 34.27           N  
ANISOU 1501  N   LEU A 384     5894   3584   3542    222   1301    378       N  
ATOM   1502  CA  LEU A 384      34.252  21.229   8.376  1.00 34.52           C  
ANISOU 1502  CA  LEU A 384     5992   3523   3600    333   1444    427       C  
ATOM   1503  C   LEU A 384      34.261  21.433   6.860  1.00 38.49           C  
ANISOU 1503  C   LEU A 384     6379   4084   4162    373   1376    476       C  
ATOM   1504  O   LEU A 384      35.330  21.317   6.259  1.00 37.30           O  
ANISOU 1504  O   LEU A 384     6218   3979   3977    272   1279    427       O  
ATOM   1505  CB  LEU A 384      34.799  22.511   9.049  1.00 35.13           C  
ANISOU 1505  CB  LEU A 384     6329   3449   3568    269   1552    367       C  
ATOM   1506  CG  LEU A 384      34.749  22.633  10.591  1.00 38.90           C  
ANISOU 1506  CG  LEU A 384     7008   3838   3933    206   1649    309       C  
ATOM   1507  CD1 LEU A 384      35.520  23.856  11.071  1.00 38.42           C  
ANISOU 1507  CD1 LEU A 384     7218   3635   3743     89   1718    229       C  
ATOM   1508  CD2 LEU A 384      33.339  22.679  11.103  1.00 39.02           C  
ANISOU 1508  CD2 LEU A 384     7027   3791   4010    356   1839    365       C  
ATOM   1509  N   PRO A 385      33.109  21.771   6.216  1.00 35.43           N  
ANISOU 1509  N   PRO A 385     5906   3694   3862    511   1428    583       N  
ATOM   1510  CA  PRO A 385      33.145  22.037   4.753  1.00 34.80           C  
ANISOU 1510  CA  PRO A 385     5751   3670   3799    527   1346    644       C  
ATOM   1511  C   PRO A 385      33.789  23.396   4.447  1.00 40.60           C  
ANISOU 1511  C   PRO A 385     6665   4286   4475    508   1418    638       C  
ATOM   1512  O   PRO A 385      33.685  24.316   5.273  1.00 40.66           O  
ANISOU 1512  O   PRO A 385     6835   4143   4469    541   1565    626       O  
ATOM   1513  CB  PRO A 385      31.668  21.991   4.339  1.00 37.21           C  
ANISOU 1513  CB  PRO A 385     5905   4013   4221    673   1359    786       C  
ATOM   1514  CG  PRO A 385      30.908  22.380   5.601  1.00 42.91           C  
ANISOU 1514  CG  PRO A 385     6684   4619   5000    773   1541    807       C  
ATOM   1515  CD  PRO A 385      31.753  21.967   6.785  1.00 37.31           C  
ANISOU 1515  CD  PRO A 385     6107   3878   4191    655   1566    669       C  
ATOM   1516  N   ALA A 386      34.458  23.529   3.269  1.00 37.79           N  
ANISOU 1516  N   ALA A 386     6299   3983   4078    442   1334    640       N  
ATOM   1517  CA  ALA A 386      35.143  24.757   2.839  1.00 38.01           C  
ANISOU 1517  CA  ALA A 386     6489   3903   4049    401   1395    642       C  
ATOM   1518  C   ALA A 386      34.282  26.032   2.987  1.00 43.78           C  
ANISOU 1518  C   ALA A 386     7333   4472   4828    543   1541    747       C  
ATOM   1519  O   ALA A 386      34.789  27.095   3.381  1.00 44.11           O  
ANISOU 1519  O   ALA A 386     7574   4356   4830    506   1657    709       O  
ATOM   1520  CB  ALA A 386      35.617  24.611   1.418  1.00 38.20           C  
ANISOU 1520  CB  ALA A 386     6463   4021   4031    342   1301    668       C  
ATOM   1521  N   VAL A 387      32.986  25.908   2.677  1.00 39.28           N  
ANISOU 1521  N   VAL A 387     6629   3936   4360    702   1540    885       N  
ATOM   1522  CA  VAL A 387      32.029  26.991   2.844  1.00 39.38           C  
ANISOU 1522  CA  VAL A 387     6697   3794   4471    877   1691   1014       C  
ATOM   1523  C   VAL A 387      30.827  26.489   3.651  1.00 44.34           C  
ANISOU 1523  C   VAL A 387     7188   4435   5224   1009   1763   1065       C  
ATOM   1524  O   VAL A 387      30.320  25.372   3.422  1.00 43.66           O  
ANISOU 1524  O   VAL A 387     6894   4517   5180   1006   1633   1094       O  
ATOM   1525  CB  VAL A 387      31.640  27.723   1.516  1.00 41.97           C  
ANISOU 1525  CB  VAL A 387     6999   4117   4832    963   1640   1192       C  
ATOM   1526  CG1 VAL A 387      30.878  26.822   0.550  1.00 41.15           C  
ANISOU 1526  CG1 VAL A 387     6654   4217   4762    992   1444   1313       C  
ATOM   1527  CG2 VAL A 387      30.870  29.013   1.780  1.00 43.47           C  
ANISOU 1527  CG2 VAL A 387     7281   4094   5141   1150   1831   1325       C  
ATOM   1528  N   ASP A 388      30.412  27.315   4.614  1.00 41.38           N  
ANISOU 1528  N   ASP A 388     6950   3867   4906   1111   1989   1065       N  
ATOM   1529  CA  ASP A 388      29.230  27.127   5.438  1.00 43.49           C  
ANISOU 1529  CA  ASP A 388     7121   4091   5310   1260   2139   1125       C  
ATOM   1530  C   ASP A 388      28.671  28.529   5.622  1.00 53.87           C  
ANISOU 1530  C   ASP A 388     8573   5164   6732   1434   2385   1216       C  
ATOM   1531  O   ASP A 388      29.266  29.356   6.320  1.00 53.89           O  
ANISOU 1531  O   ASP A 388     8860   4971   6646   1381   2559   1098       O  
ATOM   1532  CB  ASP A 388      29.559  26.437   6.774  1.00 44.44           C  
ANISOU 1532  CB  ASP A 388     7333   4214   5340   1152   2203    959       C  
ATOM   1533  CG  ASP A 388      28.369  26.082   7.671  1.00 53.12           C  
ANISOU 1533  CG  ASP A 388     8331   5288   6563   1280   2369   1009       C  
ATOM   1534  OD1 ASP A 388      27.312  26.754   7.564  1.00 54.32           O  
ANISOU 1534  OD1 ASP A 388     8402   5341   6894   1481   2530   1155       O  
ATOM   1535  OD2 ASP A 388      28.520  25.170   8.531  1.00 55.55           O1-
ANISOU 1535  OD2 ASP A 388     8648   5662   6797   1181   2356    909       O1-
ATOM   1536  N   GLU A 389      27.559  28.809   4.937  1.00 54.38           N  
ANISOU 1536  N   GLU A 389     8436   5236   6989   1632   2389   1436       N  
ATOM   1537  CA  GLU A 389      26.915  30.112   4.960  1.00 58.59           C  
ANISOU 1537  CA  GLU A 389     9044   5535   7682   1843   2620   1574       C  
ATOM   1538  C   GLU A 389      26.432  30.517   6.367  1.00 64.68           C  
ANISOU 1538  C   GLU A 389     9966   6089   8519   1938   2965   1493       C  
ATOM   1539  O   GLU A 389      26.332  31.715   6.647  1.00 66.64           O  
ANISOU 1539  O   GLU A 389    10431   6071   8818   2042   3216   1503       O  
ATOM   1540  CB  GLU A 389      25.795  30.191   3.898  1.00 62.49           C  
ANISOU 1540  CB  GLU A 389     9230   6122   8393   2036   2508   1862       C  
ATOM   1541  CG  GLU A 389      24.427  29.690   4.331  1.00 81.86           C  
ANISOU 1541  CG  GLU A 389    11374   8689  11041   2155   2525   1969       C  
ATOM   1542  CD  GLU A 389      23.431  29.506   3.206  1.00116.49           C  
ANISOU 1542  CD  GLU A 389    15416  13224  15619   2287   2332   2255       C  
ATOM   1543  OE1 GLU A 389      22.998  30.525   2.621  1.00122.24           O  
ANISOU 1543  OE1 GLU A 389    16091  13810  16546   2505   2442   2470       O  
ATOM   1544  OE2 GLU A 389      23.075  28.340   2.915  1.00109.86           O1-
ANISOU 1544  OE2 GLU A 389    14353  12637  14753   2177   2082   2271       O1-
ATOM   1545  N   HIS A 390      26.173  29.531   7.252  1.00 61.13           N  
ANISOU 1545  N   HIS A 390     9438   5739   8050   1886   2992   1401       N  
ATOM   1546  CA  HIS A 390      25.703  29.764   8.626  1.00 62.65           C  
ANISOU 1546  CA  HIS A 390     9781   5751   8271   1950   3324   1314       C  
ATOM   1547  C   HIS A 390      26.800  29.672   9.680  1.00 61.16           C  
ANISOU 1547  C   HIS A 390     9932   5501   7806   1715   3370   1053       C  
ATOM   1548  O   HIS A 390      26.506  29.565  10.863  1.00 61.15           O  
ANISOU 1548  O   HIS A 390    10064   5409   7763   1707   3590    958       O  
ATOM   1549  CB  HIS A 390      24.535  28.827   8.964  1.00 65.25           C  
ANISOU 1549  CB  HIS A 390     9803   6213   8778   2059   3358   1416       C  
ATOM   1550  CG  HIS A 390      23.419  28.910   7.976  1.00 71.41           C  
ANISOU 1550  CG  HIS A 390    10222   7072   9839   2270   3281   1691       C  
ATOM   1551  CD2 HIS A 390      22.938  27.957   7.149  1.00 73.38           C  
ANISOU 1551  CD2 HIS A 390    10123   7582  10174   2253   2995   1827       C  
ATOM   1552  ND1 HIS A 390      22.733  30.101   7.747  1.00 76.73           N  
ANISOU 1552  ND1 HIS A 390    10887   7537  10729   2512   3494   1861       N  
ATOM   1553  CE1 HIS A 390      21.854  29.825   6.796  1.00 77.71           C  
ANISOU 1553  CE1 HIS A 390    10638   7821  11069   2638   3310   2112       C  
ATOM   1554  NE2 HIS A 390      21.938  28.544   6.410  1.00 76.03           N  
ANISOU 1554  NE2 HIS A 390    10220   7896  10774   2475   3003   2093       N  
ATOM   1555  N   ARG A 391      28.061  29.746   9.257  1.00 55.30           N  
ANISOU 1555  N   ARG A 391     9331   4806   6874   1517   3168    948       N  
ATOM   1556  CA  ARG A 391      29.223  29.647  10.140  1.00 53.70           C  
ANISOU 1556  CA  ARG A 391     9413   4575   6414   1268   3146    727       C  
ATOM   1557  C   ARG A 391      30.038  30.932  10.151  1.00 59.03           C  
ANISOU 1557  C   ARG A 391    10416   5030   6982   1180   3248    638       C  
ATOM   1558  O   ARG A 391      30.032  31.675   9.171  1.00 58.25           O  
ANISOU 1558  O   ARG A 391    10288   4866   6978   1269   3233    747       O  
ATOM   1559  CB  ARG A 391      30.106  28.448   9.707  1.00 47.31           C  
ANISOU 1559  CB  ARG A 391     8445   4038   5493   1081   2800    677       C  
ATOM   1560  CG  ARG A 391      31.309  28.137  10.602  1.00 45.99           C  
ANISOU 1560  CG  ARG A 391     8495   3889   5089    824   2717    488       C  
ATOM   1561  CD  ARG A 391      32.130  26.987  10.057  1.00 43.44           C  
ANISOU 1561  CD  ARG A 391     7974   3814   4717    688   2403    472       C  
ATOM   1562  NE  ARG A 391      32.837  27.335   8.822  1.00 51.93           N  
ANISOU 1562  NE  ARG A 391     8990   4937   5804    647   2254    504       N  
ATOM   1563  CZ  ARG A 391      33.116  26.470   7.853  1.00 58.11           C  
ANISOU 1563  CZ  ARG A 391     9545   5917   6618    615   2033    545       C  
ATOM   1564  NH1 ARG A 391      32.749  25.199   7.962  1.00 45.39           N1+
ANISOU 1564  NH1 ARG A 391     7738   4466   5042    621   1925    558       N1+
ATOM   1565  NH2 ARG A 391      33.766  26.867   6.770  1.00 36.71           N  
ANISOU 1565  NH2 ARG A 391     6820   3232   3898    569   1936    568       N  
ATOM   1566  N   GLU A 392      30.732  31.181  11.281  1.00 58.49           N  
ANISOU 1566  N   GLU A 392    10671   4845   6705    989   3343    447       N  
ATOM   1567  CA  GLU A 392      31.658  32.292  11.476  1.00 60.38           C  
ANISOU 1567  CA  GLU A 392    11257   4884   6801    830   3417    324       C  
ATOM   1568  C   GLU A 392      33.041  31.678  11.782  1.00 64.00           C  
ANISOU 1568  C   GLU A 392    11781   5503   7032    518   3147    180       C  
ATOM   1569  O   GLU A 392      33.203  31.082  12.853  1.00 64.49           O  
ANISOU 1569  O   GLU A 392    11946   5611   6947    388   3136     75       O  
ATOM   1570  CB  GLU A 392      31.191  33.244  12.591  1.00 64.84           C  
ANISOU 1570  CB  GLU A 392    12181   5132   7322    867   3797    228       C  
ATOM   1571  CG  GLU A 392      31.985  34.542  12.665  1.00 79.04           C  
ANISOU 1571  CG  GLU A 392    14349   6679   9005    721   3906    117       C  
ATOM   1572  CD  GLU A 392      32.186  35.292  11.356  1.00109.33           C  
ANISOU 1572  CD  GLU A 392    18103  10466  12972    797   3835    241       C  
ATOM   1573  OE1 GLU A 392      31.176  35.665  10.716  1.00103.74           O  
ANISOU 1573  OE1 GLU A 392    17214   9701  12503   1081   3945    431       O  
ATOM   1574  OE2 GLU A 392      33.358  35.494  10.962  1.00108.02           O1-
ANISOU 1574  OE2 GLU A 392    18057  10315  12670    565   3674    159       O1-
ATOM   1575  N   PRO A 393      34.024  31.709  10.836  1.00 58.63           N  
ANISOU 1575  N   PRO A 393    11011   4930   6335    401   2917    194       N  
ATOM   1576  CA  PRO A 393      33.978  32.311   9.492  1.00 57.30           C  
ANISOU 1576  CA  PRO A 393    10730   4740   6302    516   2888    324       C  
ATOM   1577  C   PRO A 393      33.273  31.417   8.473  1.00 56.15           C  
ANISOU 1577  C   PRO A 393    10205   4814   6315    692   2735    491       C  
ATOM   1578  O   PRO A 393      33.228  30.193   8.654  1.00 54.79           O  
ANISOU 1578  O   PRO A 393     9837   4851   6129    660   2580    479       O  
ATOM   1579  CB  PRO A 393      35.459  32.475   9.154  1.00 58.74           C  
ANISOU 1579  CB  PRO A 393    10992   4975   6353    254   2704    233       C  
ATOM   1580  CG  PRO A 393      36.125  31.308   9.835  1.00 61.80           C  
ANISOU 1580  CG  PRO A 393    11295   5567   6619     73   2502    135       C  
ATOM   1581  CD  PRO A 393      35.339  31.076  11.097  1.00 58.53           C  
ANISOU 1581  CD  PRO A 393    11003   5080   6155    124   2662     83       C  
ATOM   1582  N   GLN A 394      32.715  32.022   7.410  1.00 50.16           N  
ANISOU 1582  N   GLN A 394     9357   4002   5701    867   2770    655       N  
ATOM   1583  CA  GLN A 394      32.038  31.262   6.369  1.00 48.34           C  
ANISOU 1583  CA  GLN A 394     8792   3976   5599   1007   2604    823       C  
ATOM   1584  C   GLN A 394      33.007  30.382   5.575  1.00 50.26           C  
ANISOU 1584  C   GLN A 394     8894   4457   5745    833   2322    783       C  
ATOM   1585  O   GLN A 394      32.693  29.227   5.282  1.00 48.04           O  
ANISOU 1585  O   GLN A 394     8373   4387   5495    849   2164    816       O  
ATOM   1586  CB  GLN A 394      31.208  32.172   5.467  1.00 51.15           C  
ANISOU 1586  CB  GLN A 394     9103   4212   6118   1225   2694   1029       C  
ATOM   1587  CG  GLN A 394      29.874  32.518   6.097  1.00 67.44           C  
ANISOU 1587  CG  GLN A 394    11131   6128   8367   1470   2939   1131       C  
ATOM   1588  CD  GLN A 394      29.135  33.595   5.363  1.00 87.86           C  
ANISOU 1588  CD  GLN A 394    13699   8548  11138   1698   3055   1347       C  
ATOM   1589  NE2 GLN A 394      28.353  33.200   4.360  1.00 75.48           N  
ANISOU 1589  NE2 GLN A 394    11825   7149   9704   1834   2880   1566       N  
ATOM   1590  OE1 GLN A 394      29.227  34.779   5.709  1.00 85.34           O  
ANISOU 1590  OE1 GLN A 394    13641   7938  10845   1753   3302   1330       O  
ATOM   1591  N   LEU A 395      34.209  30.909   5.289  1.00 47.51           N  
ANISOU 1591  N   LEU A 395     8704   4062   5284    656   2280    701       N  
ATOM   1592  CA  LEU A 395      35.259  30.212   4.546  1.00 44.93           C  
ANISOU 1592  CA  LEU A 395     8265   3927   4879    487   2064    654       C  
ATOM   1593  C   LEU A 395      36.253  29.547   5.474  1.00 49.32           C  
ANISOU 1593  C   LEU A 395     8856   4555   5328    284   1984    486       C  
ATOM   1594  O   LEU A 395      36.800  30.203   6.361  1.00 49.90           O  
ANISOU 1594  O   LEU A 395     9157   4486   5319    161   2074    380       O  
ATOM   1595  CB  LEU A 395      35.979  31.168   3.595  1.00 45.04           C  
ANISOU 1595  CB  LEU A 395     8398   3858   4859    416   2073    690       C  
ATOM   1596  CG  LEU A 395      35.133  31.779   2.494  1.00 50.51           C  
ANISOU 1596  CG  LEU A 395     9047   4504   5642    601   2103    890       C  
ATOM   1597  CD1 LEU A 395      35.863  32.920   1.858  1.00 52.33           C  
ANISOU 1597  CD1 LEU A 395     9479   4576   5830    527   2177    917       C  
ATOM   1598  CD2 LEU A 395      34.758  30.761   1.431  1.00 52.04           C  
ANISOU 1598  CD2 LEU A 395     8983   4939   5849    641   1906    987       C  
ATOM   1599  N   LEU A 396      36.479  28.236   5.273  1.00 45.44           N  
ANISOU 1599  N   LEU A 396     8146   4279   4839    243   1810    467       N  
ATOM   1600  CA  LEU A 396      37.400  27.441   6.075  1.00 44.84           C  
ANISOU 1600  CA  LEU A 396     8052   4293   4691     73   1703    346       C  
ATOM   1601  C   LEU A 396      38.828  27.994   5.997  1.00 51.20           C  
ANISOU 1601  C   LEU A 396     8966   5065   5423   -139   1659    265       C  
ATOM   1602  O   LEU A 396      39.485  28.078   7.035  1.00 51.24           O  
ANISOU 1602  O   LEU A 396     9091   5031   5346   -292   1641    171       O  
ATOM   1603  CB  LEU A 396      37.353  25.978   5.632  1.00 43.24           C  
ANISOU 1603  CB  LEU A 396     7589   4302   4538     93   1543    365       C  
ATOM   1604  CG  LEU A 396      38.096  24.950   6.497  1.00 47.23           C  
ANISOU 1604  CG  LEU A 396     8033   4905   5007    -35   1426    280       C  
ATOM   1605  CD1 LEU A 396      37.531  24.871   7.927  1.00 47.27           C  
ANISOU 1605  CD1 LEU A 396     8154   4844   4964    -18   1497    250       C  
ATOM   1606  CD2 LEU A 396      38.037  23.593   5.846  1.00 47.76           C  
ANISOU 1606  CD2 LEU A 396     7858   5143   5145     -1   1300    304       C  
ATOM   1607  N   LEU A 397      39.285  28.443   4.789  1.00 48.77           N  
ANISOU 1607  N   LEU A 397     8629   4764   5136   -161   1648    310       N  
ATOM   1608  CA  LEU A 397      40.644  28.965   4.610  1.00 49.01           C  
ANISOU 1608  CA  LEU A 397     8730   4770   5122   -368   1621    246       C  
ATOM   1609  C   LEU A 397      40.955  30.145   5.564  1.00 56.37           C  
ANISOU 1609  C   LEU A 397     9945   5498   5976   -492   1729    173       C  
ATOM   1610  O   LEU A 397      42.129  30.347   5.877  1.00 58.31           O  
ANISOU 1610  O   LEU A 397    10234   5747   6176   -712   1664     95       O  
ATOM   1611  CB  LEU A 397      41.013  29.278   3.136  1.00 48.74           C  
ANISOU 1611  CB  LEU A 397     8643   4765   5113   -371   1627    313       C  
ATOM   1612  CG  LEU A 397      40.077  30.140   2.302  1.00 54.00           C  
ANISOU 1612  CG  LEU A 397     9401   5323   5795   -209   1734    439       C  
ATOM   1613  CD1 LEU A 397      40.465  31.602   2.382  1.00 55.22           C  
ANISOU 1613  CD1 LEU A 397     9809   5257   5917   -287   1872    436       C  
ATOM   1614  CD2 LEU A 397      40.119  29.724   0.858  1.00 56.17           C  
ANISOU 1614  CD2 LEU A 397     9539   5728   6073   -178   1669    519       C  
ATOM   1615  N   ASP A 398      39.915  30.849   6.093  1.00 52.67           N  
ANISOU 1615  N   ASP A 398     9661   4852   5499   -360   1894    193       N  
ATOM   1616  CA  ASP A 398      40.079  31.924   7.081  1.00 54.10           C  
ANISOU 1616  CA  ASP A 398    10156   4810   5590   -473   2032    103       C  
ATOM   1617  C   ASP A 398      40.574  31.414   8.462  1.00 57.71           C  
ANISOU 1617  C   ASP A 398    10685   5312   5930   -652   1944    -19       C  
ATOM   1618  O   ASP A 398      40.950  32.242   9.307  1.00 58.47           O  
ANISOU 1618  O   ASP A 398    11061   5244   5911   -819   2020   -118       O  
ATOM   1619  CB  ASP A 398      38.755  32.696   7.293  1.00 57.34           C  
ANISOU 1619  CB  ASP A 398    10730   5009   6046   -253   2267    161       C  
ATOM   1620  CG  ASP A 398      38.282  33.625   6.181  1.00 66.85           C  
ANISOU 1620  CG  ASP A 398    11962   6087   7350    -94   2384    295       C  
ATOM   1621  OD1 ASP A 398      39.125  34.025   5.326  1.00 65.31           O  
ANISOU 1621  OD1 ASP A 398    11771   5901   7145   -208   2329    314       O  
ATOM   1622  OD2 ASP A 398      37.086  34.014   6.207  1.00 72.28           O1-
ANISOU 1622  OD2 ASP A 398    12678   6653   8132    139   2544    390       O1-
ATOM   1623  N   ILE A 399      40.548  30.067   8.707  1.00 53.10           N  
ANISOU 1623  N   ILE A 399     9871   4939   5365   -625   1785     -7       N  
ATOM   1624  CA  ILE A 399      40.980  29.501   9.990  1.00 53.29           C  
ANISOU 1624  CA  ILE A 399     9953   5020   5274   -784   1678    -89       C  
ATOM   1625  C   ILE A 399      42.508  29.485  10.088  1.00 56.88           C  
ANISOU 1625  C   ILE A 399    10366   5560   5686  -1059   1487   -139       C  
ATOM   1626  O   ILE A 399      43.029  29.544  11.201  1.00 57.11           O  
ANISOU 1626  O   ILE A 399    10539   5576   5582  -1257   1405   -211       O  
ATOM   1627  CB  ILE A 399      40.333  28.142  10.388  1.00 55.81           C  
ANISOU 1627  CB  ILE A 399    10087   5493   5625   -656   1603    -48       C  
ATOM   1628  CG1 ILE A 399      40.929  26.937   9.595  1.00 55.51           C  
ANISOU 1628  CG1 ILE A 399     9711   5680   5700   -643   1404      8       C  
ATOM   1629  CG2 ILE A 399      38.796  28.189  10.306  1.00 55.48           C  
ANISOU 1629  CG2 ILE A 399    10060   5371   5650   -399   1797     12       C  
ATOM   1630  CD1 ILE A 399      41.217  25.665  10.462  1.00 57.89           C  
ANISOU 1630  CD1 ILE A 399     9896   6125   5976   -702   1239      5       C  
ATOM   1631  N   LYS A 400      43.219  29.464   8.932  1.00 53.80           N  
ANISOU 1631  N   LYS A 400     9789   5249   5404  -1081   1426    -96       N  
ATOM   1632  CA  LYS A 400      44.688  29.513   8.857  1.00 54.73           C  
ANISOU 1632  CA  LYS A 400     9820   5445   5532  -1329   1274   -123       C  
ATOM   1633  C   LYS A 400      45.226  30.825   9.479  1.00 63.25           C  
ANISOU 1633  C   LYS A 400    11206   6341   6485  -1568   1328   -209       C  
ATOM   1634  O   LYS A 400      46.250  30.809  10.178  1.00 64.33           O  
ANISOU 1634  O   LYS A 400    11351   6530   6560  -1826   1166   -254       O  
ATOM   1635  CB  LYS A 400      45.158  29.351   7.400  1.00 55.47           C  
ANISOU 1635  CB  LYS A 400     9687   5625   5765  -1277   1274    -60       C  
ATOM   1636  CG  LYS A 400      46.646  29.624   7.144  1.00 58.88           C  
ANISOU 1636  CG  LYS A 400    10026   6105   6242  -1521   1183    -78       C  
ATOM   1637  CD  LYS A 400      46.988  29.487   5.665  1.00 61.51           C  
ANISOU 1637  CD  LYS A 400    10166   6508   6698  -1451   1238    -20       C  
ATOM   1638  CE  LYS A 400      47.639  30.691   5.029  1.00 75.48           C  
ANISOU 1638  CE  LYS A 400    12050   8162   8468  -1596   1342    -24       C  
ATOM   1639  NZ  LYS A 400      49.100  30.768   5.279  1.00 83.50           N1+
ANISOU 1639  NZ  LYS A 400    12958   9234   9533  -1873   1231    -52       N1+
ATOM   1640  N   GLU A 401      44.513  31.942   9.240  1.00 61.22           N  
ANISOU 1640  N   GLU A 401    11201   5864   6197  -1486   1550   -224       N  
ATOM   1641  CA  GLU A 401      44.886  33.257   9.752  1.00 63.74           C  
ANISOU 1641  CA  GLU A 401    11859   5959   6401  -1695   1651   -315       C  
ATOM   1642  C   GLU A 401      44.599  33.386  11.225  1.00 69.42           C  
ANISOU 1642  C   GLU A 401    12855   6584   6937  -1807   1667   -417       C  
ATOM   1643  O   GLU A 401      45.353  34.059  11.927  1.00 70.67           O  
ANISOU 1643  O   GLU A 401    13237   6652   6961  -2100   1621   -513       O  
ATOM   1644  CB  GLU A 401      44.230  34.380   8.941  1.00 65.78           C  
ANISOU 1644  CB  GLU A 401    12290   5993   6710  -1544   1900   -277       C  
ATOM   1645  CG  GLU A 401      45.153  34.947   7.878  1.00 78.51           C  
ANISOU 1645  CG  GLU A 401    13842   7593   8395  -1667   1893   -242       C  
ATOM   1646  CD  GLU A 401      45.782  33.932   6.940  1.00106.51           C  
ANISOU 1646  CD  GLU A 401    17008  11403  12058  -1661   1723   -169       C  
ATOM   1647  OE1 GLU A 401      47.032  33.853   6.910  1.00104.72           O  
ANISOU 1647  OE1 GLU A 401    16674  11270  11843  -1910   1584   -202       O  
ATOM   1648  OE2 GLU A 401      45.030  33.176   6.283  1.00104.54           O1-
ANISOU 1648  OE2 GLU A 401    16563  11266  11890  -1416   1728    -82       O1-
ATOM   1649  N   GLU A 402      43.537  32.715  11.704  1.00 66.00           N  
ANISOU 1649  N   GLU A 402    12411   6178   6489  -1598   1728   -397       N  
ATOM   1650  CA  GLU A 402      43.171  32.692  13.123  1.00 67.64           C  
ANISOU 1650  CA  GLU A 402    12883   6310   6507  -1688   1764   -489       C  
ATOM   1651  C   GLU A 402      44.263  31.942  13.902  1.00 71.85           C  
ANISOU 1651  C   GLU A 402    13326   7039   6934  -1958   1458   -511       C  
ATOM   1652  O   GLU A 402      44.715  32.423  14.950  1.00 73.47           O  
ANISOU 1652  O   GLU A 402    13820   7163   6932  -2227   1413   -611       O  
ATOM   1653  CB  GLU A 402      41.798  32.039  13.324  1.00 68.02           C  
ANISOU 1653  CB  GLU A 402    12877   6368   6599  -1390   1902   -438       C  
ATOM   1654  CG  GLU A 402      40.643  32.944  12.935  1.00 82.50           C  
ANISOU 1654  CG  GLU A 402    14855   7971   8519  -1144   2219   -413       C  
ATOM   1655  CD  GLU A 402      39.257  32.379  13.169  1.00112.71           C  
ANISOU 1655  CD  GLU A 402    18615  11799  12411   -864   2371   -355       C  
ATOM   1656  OE1 GLU A 402      38.414  33.109  13.737  1.00122.91           O  
ANISOU 1656  OE1 GLU A 402    20181  12860  13661   -779   2650   -402       O  
ATOM   1657  OE2 GLU A 402      39.004  31.219  12.770  1.00104.84           O1-
ANISOU 1657  OE2 GLU A 402    17294  11023  11518   -733   2229   -262       O1-
ATOM   1658  N   ILE A 403      44.726  30.794  13.338  1.00 65.87           N  
ANISOU 1658  N   ILE A 403    12171   6534   6325  -1896   1246   -409       N  
ATOM   1659  CA  ILE A 403      45.795  29.970  13.904  1.00 65.69           C  
ANISOU 1659  CA  ILE A 403    11975   6713   6271  -2105    942   -382       C  
ATOM   1660  C   ILE A 403      47.118  30.769  13.929  1.00 73.38           C  
ANISOU 1660  C   ILE A 403    13006   7668   7206  -2437    811   -425       C  
ATOM   1661  O   ILE A 403      47.758  30.863  14.980  1.00 74.11           O  
ANISOU 1661  O   ILE A 403    13244   7783   7131  -2718    636   -468       O  
ATOM   1662  CB  ILE A 403      45.881  28.575  13.195  1.00 65.52           C  
ANISOU 1662  CB  ILE A 403    11518   6921   6454  -1915    807   -261       C  
ATOM   1663  CG1 ILE A 403      44.631  27.711  13.527  1.00 63.58           C  
ANISOU 1663  CG1 ILE A 403    11257   6702   6198  -1671    886   -228       C  
ATOM   1664  CG2 ILE A 403      47.181  27.813  13.544  1.00 65.87           C  
ANISOU 1664  CG2 ILE A 403    11322   7162   6543  -2117    500   -203       C  
ATOM   1665  CD1 ILE A 403      44.287  26.634  12.520  1.00 62.29           C  
ANISOU 1665  CD1 ILE A 403    10746   6678   6243  -1421    874   -134       C  
ATOM   1666  N   GLU A 404      47.475  31.391  12.787  1.00 72.70           N  
ANISOU 1666  N   GLU A 404    12829   7531   7262  -2419    901   -411       N  
ATOM   1667  CA  GLU A 404      48.687  32.202  12.610  1.00 75.42           C  
ANISOU 1667  CA  GLU A 404    13198   7847   7613  -2719    816   -442       C  
ATOM   1668  C   GLU A 404      48.745  33.451  13.478  1.00 83.27           C  
ANISOU 1668  C   GLU A 404    14642   8613   8384  -2983    894   -575       C  
ATOM   1669  O   GLU A 404      49.846  33.890  13.808  1.00 85.17           O  
ANISOU 1669  O   GLU A 404    14914   8873   8574  -3320    729   -607       O  
ATOM   1670  CB  GLU A 404      48.860  32.615  11.148  1.00 76.04           C  
ANISOU 1670  CB  GLU A 404    13119   7894   7879  -2608    953   -394       C  
ATOM   1671  CG  GLU A 404      49.577  31.598  10.280  1.00 85.61           C  
ANISOU 1671  CG  GLU A 404    13881   9343   9304  -2539    814   -287       C  
ATOM   1672  CD  GLU A 404      49.946  32.120   8.904  1.00103.52           C  
ANISOU 1672  CD  GLU A 404    16036  11577  11718  -2493    951   -249       C  
ATOM   1673  OE1 GLU A 404      50.750  33.076   8.816  1.00 96.80           O  
ANISOU 1673  OE1 GLU A 404    15294  10630  10857  -2731    976   -283       O  
ATOM   1674  OE2 GLU A 404      49.456  31.545   7.906  1.00 97.26           O1-
ANISOU 1674  OE2 GLU A 404    15052  10860  11043  -2238   1030   -182       O1-
ATOM   1675  N   ASP A 405      47.593  34.068  13.767  1.00 80.95           N  
ANISOU 1675  N   ASP A 405    14687   8091   7978  -2838   1161   -649       N  
ATOM   1676  CA  ASP A 405      47.565  35.263  14.599  1.00 84.15           C  
ANISOU 1676  CA  ASP A 405    15570   8238   8166  -3074   1290   -795       C  
ATOM   1677  C   ASP A 405      47.618  34.890  16.086  1.00 91.84           C  
ANISOU 1677  C   ASP A 405    16762   9251   8881  -3282   1144   -870       C  
ATOM   1678  O   ASP A 405      47.248  35.697  16.942  1.00 94.02           O  
ANISOU 1678  O   ASP A 405    17491   9297   8934  -3419   1306  -1007       O  
ATOM   1679  CB  ASP A 405      46.379  36.177  14.232  1.00 85.75           C  
ANISOU 1679  CB  ASP A 405    16046   8145   8388  -2825   1672   -834       C  
ATOM   1680  CG  ASP A 405      46.520  36.897  12.894  1.00 92.23           C  
ANISOU 1680  CG  ASP A 405    16766   8875   9402  -2722   1804   -769       C  
ATOM   1681  OD1 ASP A 405      47.614  36.819  12.281  1.00 90.54           O  
ANISOU 1681  OD1 ASP A 405    16314   8801   9285  -2887   1626   -722       O  
ATOM   1682  OD2 ASP A 405      45.542  37.548  12.465  1.00 99.12           O1-
ANISOU 1682  OD2 ASP A 405    17794   9534  10335  -2476   2089   -753       O1-
ATOM   1683  N   GLU A 406      48.130  33.662  16.385  1.00 89.14           N  
ANISOU 1683  N   GLU A 406    16109   9196   8566  -3317    840   -774       N  
ATOM   1684  CA  GLU A 406      48.313  33.064  17.718  1.00 91.36           C  
ANISOU 1684  CA  GLU A 406    16515   9580   8615  -3513    627   -792       C  
ATOM   1685  C   GLU A 406      47.045  33.128  18.587  1.00 95.94           C  
ANISOU 1685  C   GLU A 406    17469   9993   8991  -3381    875   -881       C  
ATOM   1686  O   GLU A 406      47.118  32.961  19.812  1.00 98.16           O  
ANISOU 1686  O   GLU A 406    18010  10284   9001  -3596    767   -936       O  
ATOM   1687  CB  GLU A 406      49.537  33.678  18.443  1.00 96.51           C  
ANISOU 1687  CB  GLU A 406    17343  10239   9085  -3995    380   -856       C  
ATOM   1688  CG  GLU A 406      50.884  33.159  17.960  1.00108.97           C  
ANISOU 1688  CG  GLU A 406    18464  12073  10868  -4144     44   -722       C  
ATOM   1689  CD  GLU A 406      52.083  33.867  18.565  1.00134.18           C  
ANISOU 1689  CD  GLU A 406    21786  15276  13919  -4632   -207   -768       C  
ATOM   1690  OE1 GLU A 406      52.721  34.669  17.845  1.00128.30           O  
ANISOU 1690  OE1 GLU A 406    20971  14470  13307  -4765   -172   -785       O  
ATOM   1691  OE2 GLU A 406      52.383  33.626  19.757  1.00129.56           O1-
ANISOU 1691  OE2 GLU A 406    21376  14766  13085  -4897   -446   -779       O1-
ATOM   1692  N   GLU A 407      45.885  33.374  17.940  1.00 90.09           N  
ANISOU 1692  N   GLU A 407    16747   9103   8383  -3028   1209   -882       N  
ATOM   1693  CA  GLU A 407      44.582  33.487  18.593  1.00 90.15           C  
ANISOU 1693  CA  GLU A 407    17051   8933   8268  -2845   1509   -949       C  
ATOM   1694  C   GLU A 407      44.181  32.100  19.084  1.00 93.38           C  
ANISOU 1694  C   GLU A 407    17262   9557   8663  -2713   1376   -856       C  
ATOM   1695  O   GLU A 407      44.114  31.864  20.299  1.00 95.42           O  
ANISOU 1695  O   GLU A 407    17787   9807   8661  -2873   1340   -914       O  
ATOM   1696  CB  GLU A 407      43.526  34.073  17.628  1.00 90.01           C  
ANISOU 1696  CB  GLU A 407    17014   8726   8460  -2493   1861   -929       C  
ATOM   1697  CG  GLU A 407      43.934  35.393  16.999  1.00101.95           C  
ANISOU 1697  CG  GLU A 407    18725  10006  10005  -2599   2010   -998       C  
ATOM   1698  CD  GLU A 407      42.839  36.150  16.276  1.00121.81           C  
ANISOU 1698  CD  GLU A 407    21313  12282  12687  -2269   2380   -974       C  
ATOM   1699  OE1 GLU A 407      41.914  36.647  16.958  1.00120.69           O  
ANISOU 1699  OE1 GLU A 407    21509  11901  12447  -2182   2681  -1059       O  
ATOM   1700  OE2 GLU A 407      42.945  36.310  15.038  1.00107.72           O1-
ANISOU 1700  OE2 GLU A 407    19262  10539  11128  -2107   2375   -865       O1-
ATOM   1701  N   LYS A 408      43.998  31.172  18.125  1.00 85.64           N  
ANISOU 1701  N   LYS A 408    15824   8766   7950  -2446   1293   -712       N  
ATOM   1702  CA  LYS A 408      43.640  29.781  18.345  1.00 82.58           C  
ANISOU 1702  CA  LYS A 408    15181   8582   7614  -2290   1166   -604       C  
ATOM   1703  C   LYS A 408      44.743  28.888  17.749  1.00 83.52           C  
ANISOU 1703  C   LYS A 408    14863   8961   7909  -2337    830   -481       C  
ATOM   1704  O   LYS A 408      45.644  29.382  17.063  1.00 82.68           O  
ANISOU 1704  O   LYS A 408    14635   8870   7909  -2446    747   -478       O  
ATOM   1705  CB  LYS A 408      42.284  29.501  17.673  1.00 82.46           C  
ANISOU 1705  CB  LYS A 408    15037   8515   7781  -1900   1436   -553       C  
ATOM   1706  N   THR A 409      44.697  27.582  18.062  1.00 77.84           N  
ANISOU 1706  N   THR A 409    13921   8431   7224  -2264    655   -377       N  
ATOM   1707  CA  THR A 409      45.610  26.566  17.517  1.00 75.22           C  
ANISOU 1707  CA  THR A 409    13160   8329   7093  -2257    375   -248       C  
ATOM   1708  C   THR A 409      44.817  25.539  16.678  1.00 72.16           C  
ANISOU 1708  C   THR A 409    12462   8023   6932  -1915    462   -161       C  
ATOM   1709  O   THR A 409      43.580  25.512  16.728  1.00 70.05           O  
ANISOU 1709  O   THR A 409    12305   7664   6646  -1716    690   -184       O  
ATOM   1710  CB  THR A 409      46.535  25.935  18.600  1.00 86.18           C  
ANISOU 1710  CB  THR A 409    14538   9865   8342  -2516     39   -181       C  
ATOM   1711  CG2 THR A 409      45.772  25.314  19.774  1.00 84.75           C  
ANISOU 1711  CG2 THR A 409    14568   9683   7950  -2500     50   -168       C  
ATOM   1712  OG1 THR A 409      47.373  24.946  17.988  1.00 85.55           O  
ANISOU 1712  OG1 THR A 409    14010   9983   8510  -2463   -191    -41       O  
ATOM   1713  N   ILE A 410      45.533  24.714  15.895  1.00 65.66           N  
ANISOU 1713  N   ILE A 410    11253   7364   6332  -1858    293    -62       N  
ATOM   1714  CA  ILE A 410      44.916  23.679  15.066  1.00 62.82           C  
ANISOU 1714  CA  ILE A 410    10608   7083   6177  -1576    352     10       C  
ATOM   1715  C   ILE A 410      44.205  22.626  15.943  1.00 68.34           C  
ANISOU 1715  C   ILE A 410    11330   7829   6806  -1491    322     64       C  
ATOM   1716  O   ILE A 410      43.164  22.109  15.536  1.00 65.78           O  
ANISOU 1716  O   ILE A 410    10926   7496   6572  -1263    468     82       O  
ATOM   1717  CB  ILE A 410      45.900  23.076  14.025  1.00 64.57           C  
ANISOU 1717  CB  ILE A 410    10450   7440   6645  -1549    218     84       C  
ATOM   1718  CG1 ILE A 410      45.188  22.159  12.993  1.00 62.34           C  
ANISOU 1718  CG1 ILE A 410     9928   7205   6553  -1272    323    126       C  
ATOM   1719  CG2 ILE A 410      47.086  22.373  14.682  1.00 66.65           C  
ANISOU 1719  CG2 ILE A 410    10546   7840   6936  -1720    -73    175       C  
ATOM   1720  CD1 ILE A 410      43.981  22.774  12.231  1.00 63.33           C  
ANISOU 1720  CD1 ILE A 410    10162   7219   6679  -1089    577     75       C  
ATOM   1721  N   GLU A 411      44.711  22.404  17.182  1.00 68.81           N  
ANISOU 1721  N   GLU A 411    11532   7929   6684  -1695    138     90       N  
ATOM   1722  CA  GLU A 411      44.128  21.480  18.160  1.00 69.57           C  
ANISOU 1722  CA  GLU A 411    11704   8060   6670  -1658    102    149       C  
ATOM   1723  C   GLU A 411      42.666  21.807  18.460  1.00 70.93           C  
ANISOU 1723  C   GLU A 411    12121   8094   6735  -1516    403     75       C  
ATOM   1724  O   GLU A 411      41.855  20.895  18.576  1.00 69.88           O  
ANISOU 1724  O   GLU A 411    11907   7992   6654  -1354    466    133       O  
ATOM   1725  CB  GLU A 411      44.952  21.425  19.453  1.00 74.35           C  
ANISOU 1725  CB  GLU A 411    12479   8720   7049  -1941   -153    191       C  
ATOM   1726  CG  GLU A 411      46.364  20.893  19.271  1.00 91.14           C  
ANISOU 1726  CG  GLU A 411    14298  11007   9326  -2060   -480    314       C  
ATOM   1727  CD  GLU A 411      46.889  20.089  20.447  1.00121.77           C  
ANISOU 1727  CD  GLU A 411    18198  14995  13075  -2213   -769    450       C  
ATOM   1728  OE1 GLU A 411      46.839  18.842  20.363  1.00122.09           O  
ANISOU 1728  OE1 GLU A 411    17996  15118  13274  -2055   -849    581       O  
ATOM   1729  OE2 GLU A 411      47.316  20.692  21.460  1.00116.89           O1-
ANISOU 1729  OE2 GLU A 411    17855  14371  12187  -2500   -917    429       O1-
ATOM   1730  N   ASP A 412      42.323  23.100  18.526  1.00 66.81           N  
ANISOU 1730  N   ASP A 412    11881   7411   6093  -1566    606    -45       N  
ATOM   1731  CA  ASP A 412      40.951  23.563  18.758  1.00 66.12           C  
ANISOU 1731  CA  ASP A 412    12015   7165   5941  -1415    934   -112       C  
ATOM   1732  C   ASP A 412      40.044  23.293  17.541  1.00 63.63           C  
ANISOU 1732  C   ASP A 412    11431   6855   5891  -1112   1096    -69       C  
ATOM   1733  O   ASP A 412      38.818  23.361  17.662  1.00 62.93           O  
ANISOU 1733  O   ASP A 412    11416   6678   5818   -944   1339    -76       O  
ATOM   1734  CB  ASP A 412      40.925  25.073  19.089  1.00 70.16           C  
ANISOU 1734  CB  ASP A 412    12900   7475   6283  -1546   1120   -249       C  
ATOM   1735  CG  ASP A 412      41.975  25.555  20.072  1.00 82.80           C  
ANISOU 1735  CG  ASP A 412    14775   9065   7620  -1897    935   -311       C  
ATOM   1736  OD1 ASP A 412      42.026  25.019  21.208  1.00 83.43           O  
ANISOU 1736  OD1 ASP A 412    14999   9204   7496  -2038    811   -285       O  
ATOM   1737  OD2 ASP A 412      42.711  26.500  19.727  1.00 90.69           O1-
ANISOU 1737  OD2 ASP A 412    15858   9995   8606  -2047    909   -379       O1-
ATOM   1738  N   TYR A 413      40.642  23.026  16.371  1.00 55.13           N  
ANISOU 1738  N   TYR A 413    10049   5879   5018  -1055    968    -21       N  
ATOM   1739  CA  TYR A 413      39.869  22.810  15.166  1.00 52.32           C  
ANISOU 1739  CA  TYR A 413     9464   5537   4879   -810   1087     19       C  
ATOM   1740  C   TYR A 413      39.771  21.358  14.747  1.00 52.69           C  
ANISOU 1740  C   TYR A 413     9202   5737   5081   -696    963    110       C  
ATOM   1741  O   TYR A 413      38.918  21.048  13.911  1.00 51.58           O  
ANISOU 1741  O   TYR A 413     8902   5610   5086   -506   1064    143       O  
ATOM   1742  CB  TYR A 413      40.384  23.685  14.018  1.00 53.72           C  
ANISOU 1742  CB  TYR A 413     9578   5681   5154   -812   1104     -6       C  
ATOM   1743  CG  TYR A 413      39.974  25.136  14.148  1.00 56.99           C  
ANISOU 1743  CG  TYR A 413    10283   5896   5476   -824   1324    -82       C  
ATOM   1744  CD1 TYR A 413      38.724  25.570  13.713  1.00 57.95           C  
ANISOU 1744  CD1 TYR A 413    10426   5912   5682   -604   1561    -61       C  
ATOM   1745  CD2 TYR A 413      40.829  26.073  14.719  1.00 60.63           C  
ANISOU 1745  CD2 TYR A 413    10997   6263   5775  -1060   1294   -166       C  
ATOM   1746  CE1 TYR A 413      38.337  26.901  13.843  1.00 61.09           C  
ANISOU 1746  CE1 TYR A 413    11092   6098   6024   -591   1787   -118       C  
ATOM   1747  CE2 TYR A 413      40.461  27.409  14.843  1.00 64.01           C  
ANISOU 1747  CE2 TYR A 413    11721   6475   6125  -1074   1519   -245       C  
ATOM   1748  CZ  TYR A 413      39.219  27.823  14.392  1.00 75.94           C  
ANISOU 1748  CZ  TYR A 413    13249   7865   7740   -825   1777   -218       C  
ATOM   1749  OH  TYR A 413      38.881  29.153  14.515  1.00 85.30           O  
ANISOU 1749  OH  TYR A 413    14727   8811   8873   -821   2018   -284       O  
ATOM   1750  N   ILE A 414      40.597  20.459  15.343  1.00 46.86           N  
ANISOU 1750  N   ILE A 414     8387   5104   4313   -814    744    158       N  
ATOM   1751  CA  ILE A 414      40.589  19.009  15.059  1.00 43.89           C  
ANISOU 1751  CA  ILE A 414     7743   4846   4088   -715    632    246       C  
ATOM   1752  C   ILE A 414      39.164  18.487  15.177  1.00 45.84           C  
ANISOU 1752  C   ILE A 414     7992   5063   4360   -549    799    268       C  
ATOM   1753  O   ILE A 414      38.471  18.831  16.137  1.00 49.18           O  
ANISOU 1753  O   ILE A 414     8647   5407   4631   -569    929    246       O  
ATOM   1754  CB  ILE A 414      41.569  18.174  15.969  1.00 46.93           C  
ANISOU 1754  CB  ILE A 414     8092   5319   4422   -861    385    322       C  
ATOM   1755  CG1 ILE A 414      43.002  18.749  15.960  1.00 49.14           C  
ANISOU 1755  CG1 ILE A 414     8350   5636   4684  -1052    203    317       C  
ATOM   1756  CG2 ILE A 414      41.604  16.704  15.538  1.00 44.18           C  
ANISOU 1756  CG2 ILE A 414     7460   5059   4269   -739    296    414       C  
ATOM   1757  CD1 ILE A 414      44.028  18.065  16.920  1.00 60.91           C  
ANISOU 1757  CD1 ILE A 414     9802   7219   6121  -1217    -74    420       C  
ATOM   1758  N   ASP A 415      38.730  17.685  14.203  1.00 37.29           N  
ANISOU 1758  N   ASP A 415     6663   4039   3466   -400    809    307       N  
ATOM   1759  CA  ASP A 415      37.417  17.060  14.196  1.00 35.76           C  
ANISOU 1759  CA  ASP A 415     6415   3839   3333   -259    938    342       C  
ATOM   1760  C   ASP A 415      37.250  16.226  15.477  1.00 41.65           C  
ANISOU 1760  C   ASP A 415     7252   4592   3980   -316    901    393       C  
ATOM   1761  O   ASP A 415      38.054  15.337  15.763  1.00 42.93           O  
ANISOU 1761  O   ASP A 415     7330   4819   4163   -381    718    448       O  
ATOM   1762  CB  ASP A 415      37.260  16.176  12.952  1.00 35.18           C  
ANISOU 1762  CB  ASP A 415     6065   3841   3459   -150    892    371       C  
ATOM   1763  CG  ASP A 415      35.859  15.693  12.662  1.00 38.95           C  
ANISOU 1763  CG  ASP A 415     6453   4320   4024    -18   1015    406       C  
ATOM   1764  OD1 ASP A 415      34.996  15.775  13.572  1.00 36.76           O  
ANISOU 1764  OD1 ASP A 415     6295   3993   3678      3   1141    425       O  
ATOM   1765  OD2 ASP A 415      35.633  15.176  11.544  1.00 43.79           O1-
ANISOU 1765  OD2 ASP A 415     6878   4987   4773     49    986    415       O1-
ATOM   1766  N   LYS A 416      36.236  16.571  16.270  1.00 37.70           N  
ANISOU 1766  N   LYS A 416     6937   4015   3372   -290   1087    383       N  
ATOM   1767  CA  LYS A 416      35.916  15.904  17.523  1.00 37.64           C  
ANISOU 1767  CA  LYS A 416     7065   3998   3237   -349   1102    430       C  
ATOM   1768  C   LYS A 416      35.336  14.491  17.297  1.00 40.28           C  
ANISOU 1768  C   LYS A 416     7184   4393   3727   -255   1078    515       C  
ATOM   1769  O   LYS A 416      35.298  13.695  18.241  1.00 40.10           O  
ANISOU 1769  O   LYS A 416     7238   4377   3622   -313   1039    579       O  
ATOM   1770  CB  LYS A 416      34.979  16.785  18.370  1.00 40.45           C  
ANISOU 1770  CB  LYS A 416     7696   4234   3437   -345   1365    380       C  
ATOM   1771  CG  LYS A 416      35.692  17.955  19.021  1.00 37.18           C  
ANISOU 1771  CG  LYS A 416     7586   3742   2799   -505   1367    294       C  
ATOM   1772  CD  LYS A 416      34.739  18.854  19.767  1.00 45.79           C  
ANISOU 1772  CD  LYS A 416     8966   4681   3751   -487   1678    228       C  
ATOM   1773  CE  LYS A 416      35.357  20.156  20.244  1.00 50.75           C  
ANISOU 1773  CE  LYS A 416     9919   5196   4167   -646   1717    117       C  
ATOM   1774  NZ  LYS A 416      35.625  21.100  19.120  1.00 66.59           N1+
ANISOU 1774  NZ  LYS A 416    11832   7159   6312   -578   1738     69       N1+
ATOM   1775  N   LYS A 417      34.921  14.175  16.041  1.00 35.99           N  
ANISOU 1775  N   LYS A 417     6391   3888   3395   -130   1093    517       N  
ATOM   1776  CA  LYS A 417      34.364  12.867  15.652  1.00 35.76           C  
ANISOU 1776  CA  LYS A 417     6157   3905   3526    -60   1071    578       C  
ATOM   1777  C   LYS A 417      35.455  11.839  15.326  1.00 40.69           C  
ANISOU 1777  C   LYS A 417     6641   4584   4238   -101    856    613       C  
ATOM   1778  O   LYS A 417      35.283  11.013  14.432  1.00 40.57           O  
ANISOU 1778  O   LYS A 417     6430   4597   4389    -40    827    622       O  
ATOM   1779  CB  LYS A 417      33.364  13.002  14.478  1.00 37.04           C  
ANISOU 1779  CB  LYS A 417     6139   4084   3852     65   1175    566       C  
ATOM   1780  CG  LYS A 417      32.211  13.966  14.757  1.00 47.21           C  
ANISOU 1780  CG  LYS A 417     7517   5310   5112    140   1402    562       C  
ATOM   1781  CD  LYS A 417      31.133  13.994  13.660  1.00 50.18           C  
ANISOU 1781  CD  LYS A 417     7679   5720   5670    261   1471    593       C  
ATOM   1782  CE  LYS A 417      31.487  14.664  12.351  1.00 57.23           C  
ANISOU 1782  CE  LYS A 417     8482   6642   6621    298   1395    562       C  
ATOM   1783  NZ  LYS A 417      32.360  15.859  12.523  1.00 61.40           N1+
ANISOU 1783  NZ  LYS A 417     9199   7106   7024    260   1410    502       N1+
ATOM   1784  N   MET A 418      36.576  11.900  16.048  1.00 38.90           N  
ANISOU 1784  N   MET A 418     6513   4364   3902   -209    709    637       N  
ATOM   1785  CA  MET A 418      37.725  11.008  15.875  1.00 39.42           C  
ANISOU 1785  CA  MET A 418     6437   4470   4069   -240    509    696       C  
ATOM   1786  C   MET A 418      38.283  10.677  17.246  1.00 47.14           C  
ANISOU 1786  C   MET A 418     7563   5448   4898   -353    379    790       C  
ATOM   1787  O   MET A 418      38.397  11.578  18.081  1.00 47.88           O  
ANISOU 1787  O   MET A 418     7885   5528   4779   -459    388    767       O  
ATOM   1788  CB  MET A 418      38.860  11.705  15.101  1.00 40.99           C  
ANISOU 1788  CB  MET A 418     6553   4702   4319   -272    414    644       C  
ATOM   1789  CG  MET A 418      38.634  11.860  13.660  1.00 42.89           C  
ANISOU 1789  CG  MET A 418     6639   4954   4705   -180    493    572       C  
ATOM   1790  SD  MET A 418      40.122  12.459  12.864  1.00 47.35           S  
ANISOU 1790  SD  MET A 418     7099   5553   5338   -233    390    532       S  
ATOM   1791  CE  MET A 418      40.275  14.062  13.534  1.00 44.66           C  
ANISOU 1791  CE  MET A 418     6996   5187   4787   -346    412    484       C  
ATOM   1792  N   ASN A 419      38.721   9.424  17.447  1.00 45.47           N  
ANISOU 1792  N   ASN A 419     7237   5245   4793   -340    250    899       N  
ATOM   1793  CA  ASN A 419      39.337   9.017  18.716  1.00 47.42           C  
ANISOU 1793  CA  ASN A 419     7606   5503   4908   -449     84   1027       C  
ATOM   1794  C   ASN A 419      40.812   8.575  18.558  1.00 50.95           C  
ANISOU 1794  C   ASN A 419     7874   5994   5491   -474   -159   1123       C  
ATOM   1795  O   ASN A 419      41.489   8.375  19.566  1.00 53.25           O  
ANISOU 1795  O   ASN A 419     8247   6313   5673   -581   -349   1249       O  
ATOM   1796  CB  ASN A 419      38.490   7.943  19.442  1.00 50.51           C  
ANISOU 1796  CB  ASN A 419     8066   5850   5277   -423    149   1122       C  
ATOM   1797  CG  ASN A 419      38.381   6.613  18.714  1.00 72.95           C  
ANISOU 1797  CG  ASN A 419    10679   8658   8382   -305    152   1172       C  
ATOM   1798  ND2 ASN A 419      39.256   5.666  19.059  1.00 73.56           N  
ANISOU 1798  ND2 ASN A 419    10673   8725   8552   -307    -27   1315       N  
ATOM   1799  OD1 ASN A 419      37.581   6.442  17.780  1.00 54.02           O  
ANISOU 1799  OD1 ASN A 419     8170   6238   6116   -214    305   1087       O  
ATOM   1800  N   ASP A 420      41.303   8.459  17.301  1.00 44.51           N  
ANISOU 1800  N   ASP A 420     6816   5186   4909   -383   -149   1070       N  
ATOM   1801  CA  ASP A 420      42.641   7.969  16.960  1.00 43.57           C  
ANISOU 1801  CA  ASP A 420     6473   5093   4988   -369   -320   1157       C  
ATOM   1802  C   ASP A 420      43.632   9.035  16.430  1.00 46.81           C  
ANISOU 1802  C   ASP A 420     6807   5561   5416   -438   -384   1093       C  
ATOM   1803  O   ASP A 420      44.749   8.678  16.025  1.00 47.75           O  
ANISOU 1803  O   ASP A 420     6702   5703   5737   -417   -494   1160       O  
ATOM   1804  CB  ASP A 420      42.520   6.792  15.963  1.00 43.11           C  
ANISOU 1804  CB  ASP A 420     6199   4975   5207   -214   -229   1155       C  
ATOM   1805  CG  ASP A 420      41.970   7.161  14.600  1.00 42.04           C  
ANISOU 1805  CG  ASP A 420     5998   4828   5149   -141    -42    987       C  
ATOM   1806  OD1 ASP A 420      41.096   8.060  14.530  1.00 38.21           O  
ANISOU 1806  OD1 ASP A 420     5654   4357   4505   -167     69    887       O  
ATOM   1807  OD2 ASP A 420      42.401   6.542  13.601  1.00 46.53           O1-
ANISOU 1807  OD2 ASP A 420     6383   5362   5933    -57      1    962       O1-
ATOM   1808  N   ALA A 421      43.250  10.325  16.454  1.00 41.03           N  
ANISOU 1808  N   ALA A 421     6257   4840   4493   -519   -302    973       N  
ATOM   1809  CA  ALA A 421      44.141  11.389  15.985  1.00 40.39           C  
ANISOU 1809  CA  ALA A 421     6132   4798   4416   -605   -350    911       C  
ATOM   1810  C   ALA A 421      45.201  11.721  17.011  1.00 49.61           C  
ANISOU 1810  C   ALA A 421     7351   6025   5471   -789   -596   1013       C  
ATOM   1811  O   ALA A 421      44.913  11.700  18.208  1.00 53.64           O  
ANISOU 1811  O   ALA A 421     8081   6537   5763   -891   -676   1071       O  
ATOM   1812  CB  ALA A 421      43.339  12.624  15.642  1.00 39.64           C  
ANISOU 1812  CB  ALA A 421     6221   4669   4173   -619   -167    759       C  
ATOM   1813  N   ASP A 422      46.435  11.986  16.568  1.00 46.89           N  
ANISOU 1813  N   ASP A 422     6806   5735   5276   -844   -721   1046       N  
ATOM   1814  CA  ASP A 422      47.511  12.375  17.478  1.00 49.25           C  
ANISOU 1814  CA  ASP A 422     7121   6108   5483  -1047   -987   1153       C  
ATOM   1815  C   ASP A 422      48.076  13.694  17.013  1.00 52.79           C  
ANISOU 1815  C   ASP A 422     7593   6576   5890  -1182   -972   1043       C  
ATOM   1816  O   ASP A 422      48.110  13.952  15.811  1.00 50.47           O  
ANISOU 1816  O   ASP A 422     7163   6258   5757  -1084   -806    948       O  
ATOM   1817  CB  ASP A 422      48.603  11.290  17.627  1.00 53.03           C  
ANISOU 1817  CB  ASP A 422     7293   6643   6211  -1011  -1208   1360       C  
ATOM   1818  CG  ASP A 422      49.366  10.983  16.355  1.00 59.77           C  
ANISOU 1818  CG  ASP A 422     7798   7499   7414   -882  -1131   1355       C  
ATOM   1819  OD1 ASP A 422      48.846  10.204  15.528  1.00 58.62           O  
ANISOU 1819  OD1 ASP A 422     7555   7283   7436   -685   -937   1307       O  
ATOM   1820  OD2 ASP A 422      50.491  11.513  16.191  1.00 64.27           O1-
ANISOU 1820  OD2 ASP A 422     8200   8135   8086   -992  -1257   1398       O1-
ATOM   1821  N   SER A 423      48.499  14.532  17.969  1.00 52.04           N  
ANISOU 1821  N   SER A 423     7696   6515   5562  -1423  -1140   1055       N  
ATOM   1822  CA  SER A 423      49.056  15.865  17.743  1.00 52.74           C  
ANISOU 1822  CA  SER A 423     7862   6606   5570  -1602  -1145    953       C  
ATOM   1823  C   SER A 423      50.143  15.901  16.670  1.00 56.22           C  
ANISOU 1823  C   SER A 423     7950   7098   6314  -1578  -1169    979       C  
ATOM   1824  O   SER A 423      50.096  16.752  15.785  1.00 55.08           O  
ANISOU 1824  O   SER A 423     7824   6908   6195  -1575   -996    848       O  
ATOM   1825  CB  SER A 423      49.606  16.449  19.045  1.00 59.79           C  
ANISOU 1825  CB  SER A 423     8985   7544   6189  -1900  -1393   1000       C  
ATOM   1826  OG  SER A 423      48.807  16.106  20.165  1.00 73.38           O  
ANISOU 1826  OG  SER A 423    11000   9234   7648  -1924  -1398   1020       O  
ATOM   1827  N   THR A 424      51.103  14.970  16.746  1.00 54.03           N  
ANISOU 1827  N   THR A 424     7349   6903   6276  -1548  -1363   1158       N  
ATOM   1828  CA  THR A 424      52.247  14.901  15.841  1.00 54.63           C  
ANISOU 1828  CA  THR A 424     7056   7028   6671  -1524  -1380   1209       C  
ATOM   1829  C   THR A 424      51.811  14.790  14.371  1.00 55.59           C  
ANISOU 1829  C   THR A 424     7076   7078   6970  -1310  -1062   1077       C  
ATOM   1830  O   THR A 424      52.242  15.621  13.566  1.00 55.02           O  
ANISOU 1830  O   THR A 424     6950   7001   6955  -1368   -957    989       O  
ATOM   1831  CB  THR A 424      53.229  13.806  16.279  1.00 62.69           C  
ANISOU 1831  CB  THR A 424     7746   8133   7941  -1494  -1626   1449       C  
ATOM   1832  CG2 THR A 424      54.615  14.002  15.690  1.00 59.26           C  
ANISOU 1832  CG2 THR A 424     6943   7771   7803  -1558  -1705   1531       C  
ATOM   1833  OG1 THR A 424      53.331  13.816  17.704  1.00 68.85           O  
ANISOU 1833  OG1 THR A 424     8697   8975   8490  -1679  -1920   1576       O  
ATOM   1834  N   SER A 425      50.940  13.811  14.036  1.00 49.49           N  
ANISOU 1834  N   SER A 425     6300   6246   6259  -1087   -914   1062       N  
ATOM   1835  CA  SER A 425      50.477  13.639  12.662  1.00 46.61           C  
ANISOU 1835  CA  SER A 425     5865   5818   6027   -906   -636    940       C  
ATOM   1836  C   SER A 425      49.491  14.740  12.210  1.00 49.19           C  
ANISOU 1836  C   SER A 425     6470   6087   6131   -928   -448    763       C  
ATOM   1837  O   SER A 425      49.567  15.175  11.060  1.00 48.23           O  
ANISOU 1837  O   SER A 425     6294   5943   6086   -887   -278    671       O  
ATOM   1838  CB  SER A 425      49.922  12.241  12.439  1.00 47.57           C  
ANISOU 1838  CB  SER A 425     5899   5891   6286   -696   -556    981       C  
ATOM   1839  OG  SER A 425      48.926  11.945  13.399  1.00 59.06           O  
ANISOU 1839  OG  SER A 425     7584   7324   7534   -693   -604    999       O  
ATOM   1840  N   VAL A 426      48.613  15.229  13.112  1.00 44.89           N  
ANISOU 1840  N   VAL A 426     6225   5514   5316   -994   -469    726       N  
ATOM   1841  CA  VAL A 426      47.669  16.316  12.789  1.00 43.21           C  
ANISOU 1841  CA  VAL A 426     6273   5231   4915  -1000   -286    581       C  
ATOM   1842  C   VAL A 426      48.428  17.615  12.453  1.00 47.90           C  
ANISOU 1842  C   VAL A 426     6905   5820   5473  -1165   -284    522       C  
ATOM   1843  O   VAL A 426      48.130  18.245  11.441  1.00 47.07           O  
ANISOU 1843  O   VAL A 426     6829   5668   5388  -1110   -104    431       O  
ATOM   1844  CB  VAL A 426      46.577  16.522  13.878  1.00 46.63           C  
ANISOU 1844  CB  VAL A 426     7011   5614   5091  -1023   -269    558       C  
ATOM   1845  CG1 VAL A 426      45.750  17.773  13.604  1.00 45.68           C  
ANISOU 1845  CG1 VAL A 426     7142   5405   4811  -1031    -76    428       C  
ATOM   1846  CG2 VAL A 426      45.665  15.301  13.983  1.00 45.01           C  
ANISOU 1846  CG2 VAL A 426     6765   5400   4937   -849   -215    602       C  
ATOM   1847  N   GLU A 427      49.419  17.989  13.288  1.00 46.16           N  
ANISOU 1847  N   GLU A 427     6683   5652   5205  -1378   -496    585       N  
ATOM   1848  CA  GLU A 427      50.272  19.158  13.084  1.00 47.12           C  
ANISOU 1848  CA  GLU A 427     6824   5772   5307  -1576   -525    542       C  
ATOM   1849  C   GLU A 427      51.069  19.034  11.787  1.00 49.84           C  
ANISOU 1849  C   GLU A 427     6865   6147   5924  -1510   -434    550       C  
ATOM   1850  O   GLU A 427      51.206  20.024  11.056  1.00 50.60           O  
ANISOU 1850  O   GLU A 427     7026   6196   6005  -1570   -300    464       O  
ATOM   1851  CB  GLU A 427      51.222  19.367  14.277  1.00 51.50           C  
ANISOU 1851  CB  GLU A 427     7391   6399   5776  -1837   -818    634       C  
ATOM   1852  CG  GLU A 427      50.585  20.136  15.428  1.00 67.31           C  
ANISOU 1852  CG  GLU A 427     9806   8336   7432  -2002   -854    563       C  
ATOM   1853  CD  GLU A 427      51.190  19.939  16.807  1.00 98.04           C  
ANISOU 1853  CD  GLU A 427    13763  12310  11177  -2228  -1167    674       C  
ATOM   1854  OE1 GLU A 427      52.438  19.896  16.912  1.00 90.61           O  
ANISOU 1854  OE1 GLU A 427    12581  11476  10371  -2386  -1402    787       O  
ATOM   1855  OE2 GLU A 427      50.411  19.863  17.788  1.00 96.27           O1-
ANISOU 1855  OE2 GLU A 427    13836  12045  10697  -2258  -1175    655       O1-
ATOM   1856  N   ALA A 428      51.561  17.812  11.485  1.00 43.21           N  
ANISOU 1856  N   ALA A 428     5713   5371   5334  -1380   -477    653       N  
ATOM   1857  CA  ALA A 428      52.315  17.542  10.272  1.00 41.45           C  
ANISOU 1857  CA  ALA A 428     5202   5165   5381  -1301   -353    659       C  
ATOM   1858  C   ALA A 428      51.428  17.776   9.041  1.00 44.13           C  
ANISOU 1858  C   ALA A 428     5659   5428   5680  -1154    -73    526       C  
ATOM   1859  O   ALA A 428      51.864  18.460   8.117  1.00 44.50           O  
ANISOU 1859  O   ALA A 428     5670   5459   5779  -1200     57    472       O  
ATOM   1860  CB  ALA A 428      52.857  16.129  10.293  1.00 42.25           C  
ANISOU 1860  CB  ALA A 428     4992   5314   5748  -1166   -424    790       C  
ATOM   1861  N   MET A 429      50.169  17.269   9.054  1.00 39.44           N  
ANISOU 1861  N   MET A 429     5216   4789   4980   -998      8    483       N  
ATOM   1862  CA  MET A 429      49.216  17.463   7.953  1.00 37.47           C  
ANISOU 1862  CA  MET A 429     5082   4482   4675   -871    230    379       C  
ATOM   1863  C   MET A 429      48.856  18.947   7.829  1.00 43.97           C  
ANISOU 1863  C   MET A 429     6150   5247   5310   -972    305    302       C  
ATOM   1864  O   MET A 429      48.820  19.473   6.709  1.00 44.17           O  
ANISOU 1864  O   MET A 429     6193   5241   5346   -947    461    247       O  
ATOM   1865  CB  MET A 429      47.950  16.584   8.096  1.00 37.53           C  
ANISOU 1865  CB  MET A 429     5170   4464   4625   -708    270    369       C  
ATOM   1866  CG  MET A 429      47.162  16.510   6.797  1.00 39.03           C  
ANISOU 1866  CG  MET A 429     5395   4622   4813   -583    464    289       C  
ATOM   1867  SD  MET A 429      45.557  15.670   6.834  1.00 40.99           S  
ANISOU 1867  SD  MET A 429     5739   4846   4990   -426    515    273       S  
ATOM   1868  CE  MET A 429      46.089  13.966   6.740  1.00 37.74           C  
ANISOU 1868  CE  MET A 429     5090   4449   4801   -339    484    322       C  
ATOM   1869  N   TYR A 430      48.631  19.626   8.988  1.00 41.53           N  
ANISOU 1869  N   TYR A 430     6046   4911   4823  -1095    200    301       N  
ATOM   1870  CA  TYR A 430      48.334  21.055   9.014  1.00 40.81           C  
ANISOU 1870  CA  TYR A 430     6213   4732   4561  -1199    280    228       C  
ATOM   1871  C   TYR A 430      49.478  21.876   8.396  1.00 46.07           C  
ANISOU 1871  C   TYR A 430     6798   5400   5307  -1354    296    218       C  
ATOM   1872  O   TYR A 430      49.201  22.794   7.625  1.00 45.78           O  
ANISOU 1872  O   TYR A 430     6891   5287   5218  -1351    452    161       O  
ATOM   1873  CB  TYR A 430      47.954  21.570  10.415  1.00 41.46           C  
ANISOU 1873  CB  TYR A 430     6557   4766   4430  -1319    188    214       C  
ATOM   1874  CG  TYR A 430      47.645  23.053  10.385  1.00 43.00           C  
ANISOU 1874  CG  TYR A 430     7037   4833   4468  -1413    312    129       C  
ATOM   1875  CD1 TYR A 430      46.502  23.533   9.748  1.00 43.85           C  
ANISOU 1875  CD1 TYR A 430     7290   4844   4527  -1253    518     83       C  
ATOM   1876  CD2 TYR A 430      48.553  23.987  10.883  1.00 45.10           C  
ANISOU 1876  CD2 TYR A 430     7407   5069   4658  -1666    223    105       C  
ATOM   1877  CE1 TYR A 430      46.246  24.897   9.651  1.00 45.82           C  
ANISOU 1877  CE1 TYR A 430     7793   4952   4665  -1316    650     22       C  
ATOM   1878  CE2 TYR A 430      48.302  25.354  10.801  1.00 46.44           C  
ANISOU 1878  CE2 TYR A 430     7855   5093   4698  -1754    360     22       C  
ATOM   1879  CZ  TYR A 430      47.140  25.805  10.193  1.00 54.71           C  
ANISOU 1879  CZ  TYR A 430     9052   6026   5709  -1565    583    -16       C  
ATOM   1880  OH  TYR A 430      46.885  27.151  10.071  1.00 57.61           O  
ANISOU 1880  OH  TYR A 430     9690   6226   5975  -1629    734    -81       O  
ATOM   1881  N   SER A 431      50.743  21.511   8.700  1.00 43.98           N  
ANISOU 1881  N   SER A 431     6300   5223   5187  -1480    139    289       N  
ATOM   1882  CA  SER A 431      51.950  22.154   8.168  1.00 44.99           C  
ANISOU 1882  CA  SER A 431     6287   5372   5436  -1642    145    299       C  
ATOM   1883  C   SER A 431      51.971  22.082   6.635  1.00 45.77           C  
ANISOU 1883  C   SER A 431     6275   5456   5661  -1514    372    266       C  
ATOM   1884  O   SER A 431      52.318  23.069   5.986  1.00 45.84           O  
ANISOU 1884  O   SER A 431     6349   5415   5654  -1616    484    228       O  
ATOM   1885  CB  SER A 431      53.199  21.498   8.752  1.00 50.58           C  
ANISOU 1885  CB  SER A 431     6693   6197   6330  -1752    -71    415       C  
ATOM   1886  OG  SER A 431      54.401  22.146   8.374  1.00 59.76           O  
ANISOU 1886  OG  SER A 431     7699   7387   7620  -1939    -83    437       O  
ATOM   1887  N   VAL A 432      51.538  20.939   6.067  1.00 39.49           N  
ANISOU 1887  N   VAL A 432     5353   4689   4963  -1305    449    275       N  
ATOM   1888  CA  VAL A 432      51.459  20.719   4.614  1.00 38.51           C  
ANISOU 1888  CA  VAL A 432     5162   4550   4919  -1187    665    234       C  
ATOM   1889  C   VAL A 432      50.371  21.642   4.011  1.00 44.99           C  
ANISOU 1889  C   VAL A 432     6274   5284   5534  -1144    802    165       C  
ATOM   1890  O   VAL A 432      50.622  22.316   3.002  1.00 46.63           O  
ANISOU 1890  O   VAL A 432     6523   5458   5734  -1184    949    139       O  
ATOM   1891  CB  VAL A 432      51.227  19.221   4.254  1.00 39.70           C  
ANISOU 1891  CB  VAL A 432     5140   4737   5207   -998    704    250       C  
ATOM   1892  CG1 VAL A 432      51.076  19.025   2.751  1.00 38.29           C  
ANISOU 1892  CG1 VAL A 432     4954   4536   5060   -906    933    188       C  
ATOM   1893  CG2 VAL A 432      52.343  18.337   4.805  1.00 40.70           C  
ANISOU 1893  CG2 VAL A 432     4961   4929   5573  -1018    582    344       C  
ATOM   1894  N   ALA A 433      49.183  21.678   4.650  1.00 40.27           N  
ANISOU 1894  N   ALA A 433     5870   4648   4781  -1062    759    152       N  
ATOM   1895  CA  ALA A 433      48.038  22.484   4.231  1.00 40.01           C  
ANISOU 1895  CA  ALA A 433     6085   4531   4585   -992    872    117       C  
ATOM   1896  C   ALA A 433      48.423  23.965   4.216  1.00 48.29           C  
ANISOU 1896  C   ALA A 433     7307   5490   5551  -1146    923     98       C  
ATOM   1897  O   ALA A 433      48.137  24.679   3.245  1.00 48.48           O  
ANISOU 1897  O   ALA A 433     7439   5454   5527  -1119   1062     91       O  
ATOM   1898  CB  ALA A 433      46.876  22.265   5.188  1.00 39.60           C  
ANISOU 1898  CB  ALA A 433     6171   4452   4422   -901    812    120       C  
ATOM   1899  N   SER A 434      49.105  24.401   5.290  1.00 45.46           N  
ANISOU 1899  N   SER A 434     6980   5120   5172  -1323    801     97       N  
ATOM   1900  CA  SER A 434      49.574  25.759   5.490  1.00 45.95           C  
ANISOU 1900  CA  SER A 434     7217   5085   5156  -1516    826     69       C  
ATOM   1901  C   SER A 434      50.464  26.196   4.326  1.00 49.16           C  
ANISOU 1901  C   SER A 434     7517   5496   5667  -1597    938     77       C  
ATOM   1902  O   SER A 434      50.245  27.270   3.762  1.00 49.33           O  
ANISOU 1902  O   SER A 434     7730   5405   5607  -1633   1069     59       O  
ATOM   1903  CB  SER A 434      50.314  25.853   6.822  1.00 51.74           C  
ANISOU 1903  CB  SER A 434     7952   5845   5862  -1724    631     71       C  
ATOM   1904  OG  SER A 434      50.521  27.198   7.207  1.00 66.30           O  
ANISOU 1904  OG  SER A 434    10030   7569   7591  -1928    653     24       O  
ATOM   1905  N   GLN A 435      51.426  25.335   3.933  1.00 46.36           N  
ANISOU 1905  N   GLN A 435     6857   5258   5499  -1610    908    112       N  
ATOM   1906  CA  GLN A 435      52.347  25.582   2.816  1.00 47.11           C  
ANISOU 1906  CA  GLN A 435     6813   5368   5718  -1683   1044    121       C  
ATOM   1907  C   GLN A 435      51.589  25.665   1.490  1.00 50.98           C  
ANISOU 1907  C   GLN A 435     7419   5815   6136  -1531   1245    104       C  
ATOM   1908  O   GLN A 435      51.889  26.548   0.693  1.00 52.16           O  
ANISOU 1908  O   GLN A 435     7662   5902   6256  -1615   1382    104       O  
ATOM   1909  CB  GLN A 435      53.435  24.500   2.757  1.00 49.00           C  
ANISOU 1909  CB  GLN A 435     6685   5734   6201  -1690    993    169       C  
ATOM   1910  CG  GLN A 435      54.447  24.585   3.891  1.00 51.15           C  
ANISOU 1910  CG  GLN A 435     6803   6063   6569  -1891    780    221       C  
ATOM   1911  CD  GLN A 435      55.273  23.328   3.989  1.00 72.31           C  
ANISOU 1911  CD  GLN A 435     9107   8862   9506  -1835    702    299       C  
ATOM   1912  NE2 GLN A 435      54.825  22.371   4.787  1.00 64.30           N  
ANISOU 1912  NE2 GLN A 435     8050   7892   8490  -1718    552    334       N  
ATOM   1913  OE1 GLN A 435      56.322  23.194   3.359  1.00 72.46           O  
ANISOU 1913  OE1 GLN A 435     8865   8925   9742  -1891    788    339       O  
ATOM   1914  N   CYS A 436      50.579  24.774   1.278  1.00 46.54           N  
ANISOU 1914  N   CYS A 436     6865   5285   5533  -1324   1249     99       N  
ATOM   1915  CA  CYS A 436      49.718  24.743   0.084  1.00 45.80           C  
ANISOU 1915  CA  CYS A 436     6886   5170   5346  -1187   1389     95       C  
ATOM   1916  C   CYS A 436      48.917  26.027  -0.089  1.00 48.81           C  
ANISOU 1916  C   CYS A 436     7555   5432   5561  -1186   1445    112       C  
ATOM   1917  O   CYS A 436      48.686  26.469  -1.214  1.00 47.09           O  
ANISOU 1917  O   CYS A 436     7439   5180   5274  -1161   1571    135       O  
ATOM   1918  CB  CYS A 436      48.787  23.541   0.124  1.00 45.02           C  
ANISOU 1918  CB  CYS A 436     6733   5130   5241  -1004   1338     89       C  
ATOM   1919  SG  CYS A 436      49.610  21.958  -0.120  1.00 49.46           S  
ANISOU 1919  SG  CYS A 436     6989   5794   6008   -961   1347     72       S  
ATOM   1920  N   LEU A 437      48.477  26.602   1.040  1.00 45.97           N  
ANISOU 1920  N   LEU A 437     7336   4998   5134  -1209   1359    107       N  
ATOM   1921  CA  LEU A 437      47.643  27.794   1.113  1.00 45.25           C  
ANISOU 1921  CA  LEU A 437     7521   4761   4911  -1184   1423    126       C  
ATOM   1922  C   LEU A 437      48.410  29.123   1.140  1.00 49.91           C  
ANISOU 1922  C   LEU A 437     8257   5228   5478  -1380   1491    117       C  
ATOM   1923  O   LEU A 437      47.857  30.150   1.558  1.00 49.27           O  
ANISOU 1923  O   LEU A 437     8423   4993   5305  -1386   1538    118       O  
ATOM   1924  CB  LEU A 437      46.695  27.678   2.310  1.00 44.11           C  
ANISOU 1924  CB  LEU A 437     7476   4577   4706  -1097   1343    112       C  
ATOM   1925  CG  LEU A 437      45.672  26.575   2.228  1.00 46.72           C  
ANISOU 1925  CG  LEU A 437     7713   4995   5045   -896   1303    135       C  
ATOM   1926  CD1 LEU A 437      45.089  26.295   3.587  1.00 46.82           C  
ANISOU 1926  CD1 LEU A 437     7772   4993   5024   -861   1220    114       C  
ATOM   1927  CD2 LEU A 437      44.601  26.890   1.220  1.00 48.16           C  
ANISOU 1927  CD2 LEU A 437     7992   5137   5170   -742   1395    199       C  
ATOM   1928  N   HIS A 438      49.655  29.122   0.660  1.00 49.12           N  
ANISOU 1928  N   HIS A 438     8010   5180   5473  -1539   1518    110       N  
ATOM   1929  CA  HIS A 438      50.402  30.363   0.537  1.00 51.64           C  
ANISOU 1929  CA  HIS A 438     8457   5384   5780  -1743   1597    108       C  
ATOM   1930  C   HIS A 438      49.696  31.173  -0.551  1.00 56.49           C  
ANISOU 1930  C   HIS A 438     9287   5883   6295  -1648   1760    164       C  
ATOM   1931  O   HIS A 438      49.403  30.635  -1.611  1.00 56.68           O  
ANISOU 1931  O   HIS A 438     9245   5980   6309  -1524   1822    204       O  
ATOM   1932  CB  HIS A 438      51.877  30.139   0.177  1.00 54.09           C  
ANISOU 1932  CB  HIS A 438     8524   5787   6242  -1926   1611    106       C  
ATOM   1933  CG  HIS A 438      52.728  31.334   0.534  1.00 60.74           C  
ANISOU 1933  CG  HIS A 438     9466   6522   7089  -2194   1623     92       C  
ATOM   1934  CD2 HIS A 438      52.692  32.610   0.058  1.00 64.19           C  
ANISOU 1934  CD2 HIS A 438    10147   6794   7448  -2291   1763    104       C  
ATOM   1935  ND1 HIS A 438      53.710  31.259   1.508  1.00 64.19           N  
ANISOU 1935  ND1 HIS A 438     9754   7018   7617  -2403   1465     69       N  
ATOM   1936  CE1 HIS A 438      54.256  32.468   1.565  1.00 65.64           C  
ANISOU 1936  CE1 HIS A 438    10090   7077   7773  -2637   1515     55       C  
ATOM   1937  NE2 HIS A 438      53.675  33.315   0.716  1.00 65.94           N  
ANISOU 1937  NE2 HIS A 438    10373   6968   7715  -2575   1705     73       N  
ATOM   1938  N   GLU A 439      49.371  32.436  -0.267  1.00 54.11           N  
ANISOU 1938  N   GLU A 439     9257   5391   5911  -1703   1824    173       N  
ATOM   1939  CA  GLU A 439      48.674  33.324  -1.202  1.00 54.68           C  
ANISOU 1939  CA  GLU A 439     9551   5327   5899  -1608   1969    256       C  
ATOM   1940  C   GLU A 439      49.470  33.603  -2.493  1.00 60.63           C  
ANISOU 1940  C   GLU A 439    10273   6098   6665  -1712   2094    304       C  
ATOM   1941  O   GLU A 439      48.865  33.797  -3.555  1.00 61.89           O  
ANISOU 1941  O   GLU A 439    10529   6237   6748  -1591   2178    394       O  
ATOM   1942  CB  GLU A 439      48.264  34.615  -0.505  1.00 57.23           C  
ANISOU 1942  CB  GLU A 439    10173   5411   6159  -1650   2031    251       C  
ATOM   1943  CG  GLU A 439      47.372  34.403   0.710  1.00 66.44           C  
ANISOU 1943  CG  GLU A 439    11412   6538   7293  -1536   1957    204       C  
ATOM   1944  CD  GLU A 439      45.909  34.153   0.399  1.00 98.05           C  
ANISOU 1944  CD  GLU A 439    15451  10533  11270  -1241   1983    289       C  
ATOM   1945  OE1 GLU A 439      45.542  33.022   0.008  1.00103.99           O  
ANISOU 1945  OE1 GLU A 439    15996  11469  12046  -1108   1900    315       O  
ATOM   1946  OE2 GLU A 439      45.124  35.122   0.511  1.00 99.24           O1-
ANISOU 1946  OE2 GLU A 439    15837  10481  11389  -1146   2095    338       O1-
ATOM   1947  N   LYS A 440      50.815  33.573  -2.402  1.00 56.39           N  
ANISOU 1947  N   LYS A 440     9588   5610   6226  -1940   2102    254       N  
ATOM   1948  CA  LYS A 440      51.733  33.755  -3.531  1.00 56.42           C  
ANISOU 1948  CA  LYS A 440     9527   5641   6268  -2066   2248    287       C  
ATOM   1949  C   LYS A 440      52.068  32.385  -4.145  1.00 57.41           C  
ANISOU 1949  C   LYS A 440     9376   5971   6467  -1985   2249    271       C  
ATOM   1950  O   LYS A 440      52.791  31.597  -3.534  1.00 56.59           O  
ANISOU 1950  O   LYS A 440     9012   5984   6504  -2041   2159    217       O  
ATOM   1951  CB  LYS A 440      52.997  34.506  -3.076  1.00 60.09           C  
ANISOU 1951  CB  LYS A 440     9955   6046   6829  -2364   2269    249       C  
ATOM   1952  CG  LYS A 440      52.708  35.939  -2.665  1.00 69.96           C  
ANISOU 1952  CG  LYS A 440    11533   7056   7992  -2468   2321    258       C  
ATOM   1953  CD  LYS A 440      53.868  36.564  -1.901  1.00 79.81           C  
ANISOU 1953  CD  LYS A 440    12747   8252   9323  -2787   2276    195       C  
ATOM   1954  CE  LYS A 440      53.429  37.664  -0.953  1.00 85.21           C  
ANISOU 1954  CE  LYS A 440    13759   8708   9910  -2871   2259    151       C  
ATOM   1955  NZ  LYS A 440      52.855  38.854  -1.652  1.00 94.56           N1+
ANISOU 1955  NZ  LYS A 440    15276   9649  11002  -2832   2453    220       N1+
ATOM   1956  N   LYS A 441      51.522  32.110  -5.351  1.00 52.77           N  
ANISOU 1956  N   LYS A 441     8859   5414   5778  -1855   2349    325       N  
ATOM   1957  CA  LYS A 441      51.640  30.847  -6.098  1.00 51.30           C  
ANISOU 1957  CA  LYS A 441     8489   5387   5615  -1767   2387    301       C  
ATOM   1958  C   LYS A 441      53.047  30.242  -6.151  1.00 56.30           C  
ANISOU 1958  C   LYS A 441     8837   6117   6439  -1906   2466    245       C  
ATOM   1959  O   LYS A 441      53.189  29.021  -5.999  1.00 56.54           O  
ANISOU 1959  O   LYS A 441     8645   6267   6570  -1820   2423    197       O  
ATOM   1960  CB  LYS A 441      51.061  30.963  -7.523  1.00 53.71           C  
ANISOU 1960  CB  LYS A 441     8980   5684   5743  -1694   2510    372       C  
ATOM   1961  CG  LYS A 441      51.566  32.147  -8.339  1.00 61.97           C  
ANISOU 1961  CG  LYS A 441    10215   6613   6718  -1845   2684    442       C  
ATOM   1962  CD  LYS A 441      51.203  32.043  -9.811  1.00 69.14           C  
ANISOU 1962  CD  LYS A 441    11277   7551   7443  -1804   2808    510       C  
ATOM   1963  CE  LYS A 441      51.759  33.237 -10.547  1.00 80.83           C  
ANISOU 1963  CE  LYS A 441    12951   8906   8855  -1966   2989    590       C  
ATOM   1964  NZ  LYS A 441      51.534  33.147 -12.014  1.00 86.72           N1+
ANISOU 1964  NZ  LYS A 441    13866   9688   9397  -1962   3120    660       N1+
ATOM   1965  N   ASN A 442      54.075  31.088  -6.347  1.00 52.63           N  
ANISOU 1965  N   ASN A 442     8364   5589   6043  -2116   2587    261       N  
ATOM   1966  CA  ASN A 442      55.473  30.673  -6.458  1.00 53.12           C  
ANISOU 1966  CA  ASN A 442     8130   5734   6320  -2261   2688    233       C  
ATOM   1967  C   ASN A 442      56.094  30.214  -5.110  1.00 55.63           C  
ANISOU 1967  C   ASN A 442     8169   6125   6845  -2324   2491    201       C  
ATOM   1968  O   ASN A 442      57.126  29.529  -5.112  1.00 56.44           O  
ANISOU 1968  O   ASN A 442     7953   6326   7167  -2379   2535    195       O  
ATOM   1969  CB  ASN A 442      56.307  31.771  -7.140  1.00 53.36           C  
ANISOU 1969  CB  ASN A 442     8243   5672   6358  -2478   2888    274       C  
ATOM   1970  CG  ASN A 442      55.878  32.111  -8.567  1.00 71.67           C  
ANISOU 1970  CG  ASN A 442    10814   7938   8477  -2438   3098    323       C  
ATOM   1971  ND2 ASN A 442      56.295  33.269  -9.058  1.00 66.04           N  
ANISOU 1971  ND2 ASN A 442    10262   7109   7721  -2613   3248    378       N  
ATOM   1972  OD1 ASN A 442      55.190  31.351  -9.255  1.00 61.05           O  
ANISOU 1972  OD1 ASN A 442     9536   6655   7007  -2269   3123    317       O  
ATOM   1973  N   LYS A 443      55.446  30.548  -3.976  1.00 49.13           N  
ANISOU 1973  N   LYS A 443     7464   5252   5950  -2308   2279    191       N  
ATOM   1974  CA  LYS A 443      55.919  30.168  -2.648  1.00 48.34           C  
ANISOU 1974  CA  LYS A 443     7160   5221   5988  -2382   2062    171       C  
ATOM   1975  C   LYS A 443      55.347  28.841  -2.186  1.00 50.81           C  
ANISOU 1975  C   LYS A 443     7331   5642   6332  -2171   1928    153       C  
ATOM   1976  O   LYS A 443      55.844  28.271  -1.219  1.00 51.45           O  
ANISOU 1976  O   LYS A 443     7197   5804   6548  -2214   1754    158       O  
ATOM   1977  CB  LYS A 443      55.646  31.281  -1.629  1.00 51.09           C  
ANISOU 1977  CB  LYS A 443     7741   5442   6226  -2523   1930    157       C  
ATOM   1978  N   ARG A 444      54.319  28.337  -2.880  1.00 45.60           N  
ANISOU 1978  N   ARG A 444     6790   4987   5549  -1958   1998    143       N  
ATOM   1979  CA  ARG A 444      53.679  27.056  -2.582  1.00 42.86           C  
ANISOU 1979  CA  ARG A 444     6336   4728   5222  -1759   1898    123       C  
ATOM   1980  C   ARG A 444      54.632  25.892  -2.947  1.00 49.64           C  
ANISOU 1980  C   ARG A 444     6863   5694   6304  -1736   1973    116       C  
ATOM   1981  O   ARG A 444      55.428  26.056  -3.884  1.00 51.96           O  
ANISOU 1981  O   ARG A 444     7083   5987   6673  -1815   2176    119       O  
ATOM   1982  CB  ARG A 444      52.403  26.928  -3.432  1.00 38.44           C  
ANISOU 1982  CB  ARG A 444     5997   4140   4468  -1579   1968    121       C  
ATOM   1983  CG  ARG A 444      51.260  27.794  -2.961  1.00 42.17           C  
ANISOU 1983  CG  ARG A 444     6745   4511   4765  -1526   1883    145       C  
ATOM   1984  CD  ARG A 444      50.118  27.801  -3.945  1.00 42.11           C  
ANISOU 1984  CD  ARG A 444     6925   4485   4592  -1375   1950    181       C  
ATOM   1985  NE  ARG A 444      49.456  29.102  -3.922  1.00 52.46           N  
ANISOU 1985  NE  ARG A 444     8505   5655   5772  -1381   1968    239       N  
ATOM   1986  CZ  ARG A 444      48.594  29.537  -4.836  1.00 65.74           C  
ANISOU 1986  CZ  ARG A 444    10377   7290   7311  -1286   2025    312       C  
ATOM   1987  NH1 ARG A 444      48.266  28.769  -5.871  1.00 46.05           N1+
ANISOU 1987  NH1 ARG A 444     7854   4891   4750  -1202   2058    324       N1+
ATOM   1988  NH2 ARG A 444      48.069  30.754  -4.734  1.00 52.03           N  
ANISOU 1988  NH2 ARG A 444     8870   5404   5495  -1281   2050    381       N  
ATOM   1989  N   PRO A 445      54.546  24.702  -2.289  1.00 45.05           N  
ANISOU 1989  N   PRO A 445     6091   5189   5835  -1619   1844    113       N  
ATOM   1990  CA  PRO A 445      55.379  23.567  -2.729  1.00 46.43           C  
ANISOU 1990  CA  PRO A 445     5967   5434   6240  -1562   1954    112       C  
ATOM   1991  C   PRO A 445      54.777  22.904  -3.980  1.00 52.78           C  
ANISOU 1991  C   PRO A 445     6882   6226   6946  -1418   2154     54       C  
ATOM   1992  O   PRO A 445      53.565  23.023  -4.215  1.00 52.10           O  
ANISOU 1992  O   PRO A 445     7049   6113   6635  -1329   2116     32       O  
ATOM   1993  CB  PRO A 445      55.315  22.602  -1.533  1.00 46.83           C  
ANISOU 1993  CB  PRO A 445     5837   5545   6411  -1478   1729    142       C  
ATOM   1994  CG  PRO A 445      54.016  22.886  -0.887  1.00 48.06           C  
ANISOU 1994  CG  PRO A 445     6259   5667   6335  -1414   1572    124       C  
ATOM   1995  CD  PRO A 445      53.660  24.320  -1.166  1.00 43.69           C  
ANISOU 1995  CD  PRO A 445     5983   5029   5589  -1523   1622    113       C  
ATOM   1996  N   ASP A 446      55.599  22.174  -4.762  1.00 50.67           N  
ANISOU 1996  N   ASP A 446     6425   5977   6849  -1398   2368     32       N  
ATOM   1997  CA  ASP A 446      55.051  21.436  -5.897  1.00 50.08           C  
ANISOU 1997  CA  ASP A 446     6479   5887   6664  -1283   2557    -41       C  
ATOM   1998  C   ASP A 446      54.385  20.162  -5.330  1.00 52.86           C  
ANISOU 1998  C   ASP A 446     6761   6261   7061  -1113   2425    -65       C  
ATOM   1999  O   ASP A 446      54.602  19.846  -4.156  1.00 52.35           O  
ANISOU 1999  O   ASP A 446     6510   6229   7152  -1090   2231    -13       O  
ATOM   2000  CB  ASP A 446      56.117  21.138  -6.973  1.00 54.18           C  
ANISOU 2000  CB  ASP A 446     6871   6390   7324  -1328   2881    -74       C  
ATOM   2001  CG  ASP A 446      57.380  20.397  -6.552  1.00 69.14           C  
ANISOU 2001  CG  ASP A 446     8363   8309   9596  -1313   2949    -40       C  
ATOM   2002  OD1 ASP A 446      57.377  19.769  -5.475  1.00 69.96           O  
ANISOU 2002  OD1 ASP A 446     8278   8449   9855  -1235   2733      6       O  
ATOM   2003  OD2 ASP A 446      58.352  20.399  -7.330  1.00 80.65           O1-
ANISOU 2003  OD2 ASP A 446     9694   9749  11202  -1370   3229    -50       O1-
ATOM   2004  N   ILE A 447      53.574  19.450  -6.135  1.00 48.28           N  
ANISOU 2004  N   ILE A 447     6344   5666   6334  -1014   2517   -138       N  
ATOM   2005  CA  ILE A 447      52.885  18.237  -5.682  1.00 46.06           C  
ANISOU 2005  CA  ILE A 447     6023   5392   6085   -870   2409   -167       C  
ATOM   2006  C   ILE A 447      53.867  17.155  -5.168  1.00 49.97           C  
ANISOU 2006  C   ILE A 447     6190   5883   6916   -800   2453   -151       C  
ATOM   2007  O   ILE A 447      53.541  16.464  -4.197  1.00 49.01           O  
ANISOU 2007  O   ILE A 447     5968   5774   6881   -711   2268   -116       O  
ATOM   2008  CB  ILE A 447      51.870  17.689  -6.742  1.00 48.28           C  
ANISOU 2008  CB  ILE A 447     6550   5655   6139   -816   2501   -253       C  
ATOM   2009  CG1 ILE A 447      50.853  16.695  -6.107  1.00 47.36           C  
ANISOU 2009  CG1 ILE A 447     6437   5546   6010   -693   2326   -268       C  
ATOM   2010  CG2 ILE A 447      52.549  17.106  -7.993  1.00 48.41           C  
ANISOU 2010  CG2 ILE A 447     6576   5628   6188   -837   2822   -343       C  
ATOM   2011  CD1 ILE A 447      50.034  17.257  -4.916  1.00 52.60           C  
ANISOU 2011  CD1 ILE A 447     7136   6245   6605   -668   2045   -189       C  
ATOM   2012  N   LYS A 448      55.065  17.039  -5.787  1.00 47.57           N  
ANISOU 2012  N   LYS A 448     5710   5555   6809   -839   2700   -160       N  
ATOM   2013  CA  LYS A 448      56.086  16.068  -5.381  1.00 48.31           C  
ANISOU 2013  CA  LYS A 448     5456   5634   7266   -758   2768   -119       C  
ATOM   2014  C   LYS A 448      56.480  16.285  -3.917  1.00 53.77           C  
ANISOU 2014  C   LYS A 448     5915   6389   8127   -783   2467     14       C  
ATOM   2015  O   LYS A 448      56.453  15.323  -3.146  1.00 52.82           O  
ANISOU 2015  O   LYS A 448     5633   6267   8170   -667   2342     65       O  
ATOM   2016  CB  LYS A 448      57.299  16.095  -6.318  1.00 51.81           C  
ANISOU 2016  CB  LYS A 448     5745   6040   7902   -803   3111   -139       C  
ATOM   2017  CG  LYS A 448      58.064  14.777  -6.350  1.00 69.91           C  
ANISOU 2017  CG  LYS A 448     7755   8269  10540   -658   3295   -137       C  
ATOM   2018  CD  LYS A 448      57.291  13.670  -7.078  1.00 79.39           C  
ANISOU 2018  CD  LYS A 448     9171   9378  11616   -538   3452   -272       C  
ATOM   2019  CE  LYS A 448      57.586  12.297  -6.532  1.00 87.57           C  
ANISOU 2019  CE  LYS A 448     9960  10342  12973   -362   3480   -241       C  
ATOM   2020  NZ  LYS A 448      56.806  11.244  -7.240  1.00 93.06           N1+
ANISOU 2020  NZ  LYS A 448    10900  10931  13527   -273   3626   -386       N1+
ATOM   2021  N   LYS A 449      56.733  17.568  -3.515  1.00 50.53           N  
ANISOU 2021  N   LYS A 449     5534   6027   7639   -944   2336     70       N  
ATOM   2022  CA  LYS A 449      57.045  17.948  -2.137  1.00 49.86           C  
ANISOU 2022  CA  LYS A 449     5299   6003   7640  -1021   2032    182       C  
ATOM   2023  C   LYS A 449      55.887  17.567  -1.192  1.00 53.13           C  
ANISOU 2023  C   LYS A 449     5872   6427   7889   -934   1778    185       C  
ATOM   2024  O   LYS A 449      56.134  16.962  -0.147  1.00 53.59           O  
ANISOU 2024  O   LYS A 449     5745   6519   8096   -895   1581    273       O  
ATOM   2025  CB  LYS A 449      57.382  19.451  -2.039  1.00 51.47           C  
ANISOU 2025  CB  LYS A 449     5592   6227   7737  -1233   1980    204       C  
ATOM   2026  CG  LYS A 449      57.934  19.893  -0.679  1.00 60.09           C  
ANISOU 2026  CG  LYS A 449     6524   7382   8925  -1367   1683    313       C  
ATOM   2027  CD  LYS A 449      59.302  19.271  -0.354  1.00 74.66           C  
ANISOU 2027  CD  LYS A 449     7922   9285  11158  -1381   1666    430       C  
ATOM   2028  CE  LYS A 449      59.530  19.096   1.129  1.00 81.96           C  
ANISOU 2028  CE  LYS A 449     8698  10284  12158  -1441   1305    552       C  
ATOM   2029  NZ  LYS A 449      60.619  18.121   1.411  1.00 93.07           N1+
ANISOU 2029  NZ  LYS A 449     9654  11745  13963  -1381   1273    693       N1+
ATOM   2030  N   VAL A 450      54.629  17.881  -1.593  1.00 48.20           N  
ANISOU 2030  N   VAL A 450     5576   5772   6967   -901   1790    102       N  
ATOM   2031  CA  VAL A 450      53.386  17.574  -0.856  1.00 45.57           C  
ANISOU 2031  CA  VAL A 450     5412   5440   6464   -816   1599     96       C  
ATOM   2032  C   VAL A 450      53.281  16.059  -0.618  1.00 51.22           C  
ANISOU 2032  C   VAL A 450     5981   6143   7336   -659   1589    104       C  
ATOM   2033  O   VAL A 450      52.982  15.626   0.493  1.00 51.38           O  
ANISOU 2033  O   VAL A 450     5958   6184   7380   -618   1381    167       O  
ATOM   2034  CB  VAL A 450      52.134  18.120  -1.610  1.00 47.00           C  
ANISOU 2034  CB  VAL A 450     5920   5590   6347   -798   1661     21       C  
ATOM   2035  CG1 VAL A 450      50.829  17.665  -0.949  1.00 45.14           C  
ANISOU 2035  CG1 VAL A 450     5818   5356   5976   -697   1499     20       C  
ATOM   2036  CG2 VAL A 450      52.180  19.641  -1.750  1.00 46.46           C  
ANISOU 2036  CG2 VAL A 450     6013   5507   6133   -938   1667     33       C  
ATOM   2037  N   GLN A 451      53.555  15.267  -1.668  1.00 49.10           N  
ANISOU 2037  N   GLN A 451     5655   5827   7172   -581   1830     40       N  
ATOM   2038  CA  GLN A 451      53.527  13.809  -1.646  1.00 48.86           C  
ANISOU 2038  CA  GLN A 451     5506   5747   7310   -432   1887     30       C  
ATOM   2039  C   GLN A 451      54.574  13.298  -0.646  1.00 54.78           C  
ANISOU 2039  C   GLN A 451     5920   6515   8377   -399   1768    167       C  
ATOM   2040  O   GLN A 451      54.227  12.492   0.210  1.00 54.60           O  
ANISOU 2040  O   GLN A 451     5847   6484   8413   -311   1609    227       O  
ATOM   2041  CB  GLN A 451      53.810  13.300  -3.052  1.00 51.29           C  
ANISOU 2041  CB  GLN A 451     5845   5983   7659   -396   2217    -79       C  
ATOM   2042  CG  GLN A 451      53.454  11.864  -3.321  1.00 63.96           C  
ANISOU 2042  CG  GLN A 451     7455   7500   9346   -259   2329   -142       C  
ATOM   2043  CD  GLN A 451      53.603  11.547  -4.788  1.00 82.47           C  
ANISOU 2043  CD  GLN A 451     9925   9769  11642   -266   2666   -281       C  
ATOM   2044  NE2 GLN A 451      52.766  10.656  -5.279  1.00 74.44           N  
ANISOU 2044  NE2 GLN A 451     9099   8685  10498   -217   2736   -387       N  
ATOM   2045  OE1 GLN A 451      54.465  12.087  -5.490  1.00 81.08           O  
ANISOU 2045  OE1 GLN A 451     9688   9589  11530   -331   2873   -296       O  
ATOM   2046  N   GLN A 452      55.825  13.840  -0.701  1.00 52.31           N  
ANISOU 2046  N   GLN A 452     5378   6236   8262   -486   1821    234       N  
ATOM   2047  CA  GLN A 452      56.928  13.483   0.197  1.00 53.38           C  
ANISOU 2047  CA  GLN A 452     5153   6410   8718   -480   1684    394       C  
ATOM   2048  C   GLN A 452      56.548  13.759   1.642  1.00 55.97           C  
ANISOU 2048  C   GLN A 452     5517   6811   8936   -544   1314    497       C  
ATOM   2049  O   GLN A 452      56.674  12.864   2.486  1.00 56.42           O  
ANISOU 2049  O   GLN A 452     5416   6871   9151   -454   1157    609       O  
ATOM   2050  CB  GLN A 452      58.201  14.266  -0.152  1.00 57.24           C  
ANISOU 2050  CB  GLN A 452     5418   6942   9390   -611   1784    445       C  
ATOM   2051  CG  GLN A 452      58.888  13.821  -1.437  1.00 77.84           C  
ANISOU 2051  CG  GLN A 452     7896   9474  12205   -537   2175    382       C  
ATOM   2052  CD  GLN A 452      59.882  14.839  -1.980  1.00100.30           C  
ANISOU 2052  CD  GLN A 452    10616  12358  15136   -699   2318    398       C  
ATOM   2053  NE2 GLN A 452      60.320  14.626  -3.216  1.00 94.55           N  
ANISOU 2053  NE2 GLN A 452     9875  11557  14492   -662   2701    310       N  
ATOM   2054  OE1 GLN A 452      60.276  15.815  -1.315  1.00 93.24           O  
ANISOU 2054  OE1 GLN A 452     9649  11550  14228   -872   2103    484       O  
ATOM   2055  N   LEU A 453      56.061  14.993   1.918  1.00 50.15           N  
ANISOU 2055  N   LEU A 453     5014   6120   7922   -698   1190    458       N  
ATOM   2056  CA  LEU A 453      55.663  15.432   3.255  1.00 48.78           C  
ANISOU 2056  CA  LEU A 453     4941   6000   7592   -791    877    527       C  
ATOM   2057  C   LEU A 453      54.564  14.564   3.876  1.00 50.47           C  
ANISOU 2057  C   LEU A 453     5297   6188   7691   -658    769    525       C  
ATOM   2058  O   LEU A 453      54.661  14.228   5.058  1.00 50.09           O  
ANISOU 2058  O   LEU A 453     5178   6179   7674   -673    530    639       O  
ATOM   2059  CB  LEU A 453      55.259  16.917   3.249  1.00 47.60           C  
ANISOU 2059  CB  LEU A 453     5060   5860   7166   -962    844    457       C  
ATOM   2060  CG  LEU A 453      56.373  17.950   3.009  1.00 54.10           C  
ANISOU 2060  CG  LEU A 453     5761   6717   8080  -1155    872    485       C  
ATOM   2061  CD1 LEU A 453      55.791  19.357   2.830  1.00 53.36           C  
ANISOU 2061  CD1 LEU A 453     5989   6588   7698  -1297    884    401       C  
ATOM   2062  CD2 LEU A 453      57.413  17.934   4.118  1.00 57.65           C  
ANISOU 2062  CD2 LEU A 453     5932   7249   8722  -1279    620    637       C  
ATOM   2063  N   LEU A 454      53.536  14.188   3.081  1.00 46.12           N  
ANISOU 2063  N   LEU A 454     4943   5574   7007   -544    939    405       N  
ATOM   2064  CA  LEU A 454      52.429  13.345   3.554  1.00 45.04           C  
ANISOU 2064  CA  LEU A 454     4937   5406   6771   -428    866    396       C  
ATOM   2065  C   LEU A 454      52.890  11.912   3.879  1.00 50.76           C  
ANISOU 2065  C   LEU A 454     5431   6094   7764   -294    851    486       C  
ATOM   2066  O   LEU A 454      52.371  11.301   4.818  1.00 48.91           O  
ANISOU 2066  O   LEU A 454     5232   5856   7497   -244    689    554       O  
ATOM   2067  CB  LEU A 454      51.213  13.365   2.602  1.00 43.00           C  
ANISOU 2067  CB  LEU A 454     4930   5101   6305   -370   1025    258       C  
ATOM   2068  CG  LEU A 454      50.451  14.699   2.485  1.00 45.40           C  
ANISOU 2068  CG  LEU A 454     5491   5427   6333   -465   1004    202       C  
ATOM   2069  CD1 LEU A 454      49.408  14.631   1.397  1.00 44.10           C  
ANISOU 2069  CD1 LEU A 454     5517   5230   6010   -405   1151     99       C  
ATOM   2070  CD2 LEU A 454      49.789  15.095   3.791  1.00 44.65           C  
ANISOU 2070  CD2 LEU A 454     5522   5354   6089   -506    793    254       C  
ATOM   2071  N   GLN A 455      53.915  11.418   3.156  1.00 50.49           N  
ANISOU 2071  N   GLN A 455     5156   6023   8005   -236   1028    501       N  
ATOM   2072  CA  GLN A 455      54.526  10.111   3.397  1.00 52.46           C  
ANISOU 2072  CA  GLN A 455     5151   6212   8568    -93   1048    604       C  
ATOM   2073  C   GLN A 455      55.321  10.135   4.710  1.00 58.66           C  
ANISOU 2073  C   GLN A 455     5709   7077   9502   -144    754    813       C  
ATOM   2074  O   GLN A 455      55.137   9.243   5.534  1.00 59.34           O  
ANISOU 2074  O   GLN A 455     5743   7139   9663    -56    608    924       O  
ATOM   2075  CB  GLN A 455      55.410   9.706   2.206  1.00 55.99           C  
ANISOU 2075  CB  GLN A 455     5414   6586   9274    -19   1364    555       C  
ATOM   2076  CG  GLN A 455      54.742   8.811   1.140  1.00 87.27           C  
ANISOU 2076  CG  GLN A 455     9540  10418  13199     99   1647    395       C  
ATOM   2077  CD  GLN A 455      53.253   8.975   0.849  1.00116.76           C  
ANISOU 2077  CD  GLN A 455    13636  14150  16577     68   1627    256       C  
ATOM   2078  NE2 GLN A 455      52.496   7.883   0.958  1.00108.20           N  
ANISOU 2078  NE2 GLN A 455    12638  12982  15492    171   1635    230       N  
ATOM   2079  OE1 GLN A 455      52.767  10.055   0.480  1.00114.43           O  
ANISOU 2079  OE1 GLN A 455    13537  13920  16022    -46   1619    178       O  
ATOM   2080  N   GLU A 456      56.143  11.194   4.928  1.00 56.90           N  
ANISOU 2080  N   GLU A 456     5376   6951   9294   -310    649    868       N  
ATOM   2081  CA  GLU A 456      56.951  11.426   6.143  1.00 58.70           C  
ANISOU 2081  CA  GLU A 456     5403   7280   9622   -422    333   1064       C  
ATOM   2082  C   GLU A 456      56.078  11.473   7.426  1.00 63.67           C  
ANISOU 2082  C   GLU A 456     6266   7948   9979   -482     44   1112       C  
ATOM   2083  O   GLU A 456      56.529  11.083   8.510  1.00 65.72           O  
ANISOU 2083  O   GLU A 456     6382   8262  10329   -508   -220   1297       O  
ATOM   2084  CB  GLU A 456      57.754  12.733   6.024  1.00 60.66           C  
ANISOU 2084  CB  GLU A 456     5580   7616   9853   -637    292   1065       C  
ATOM   2085  CG  GLU A 456      58.904  12.693   5.029  1.00 71.21           C  
ANISOU 2085  CG  GLU A 456     6597   8938  11521   -608    528   1084       C  
ATOM   2086  CD  GLU A 456      59.555  14.027   4.699  1.00 90.70           C  
ANISOU 2086  CD  GLU A 456     9040  11473  13950   -828    551   1052       C  
ATOM   2087  OE1 GLU A 456      60.141  14.143   3.598  1.00 92.75           O  
ANISOU 2087  OE1 GLU A 456     9181  11693  14365   -805    847    989       O  
ATOM   2088  OE2 GLU A 456      59.476  14.959   5.533  1.00 80.66           O1-
ANISOU 2088  OE2 GLU A 456     7885  10279  12481  -1035    290   1083       O1-
ATOM   2089  N   MET A 457      54.832  11.950   7.283  1.00 57.71           N  
ANISOU 2089  N   MET A 457     5868   7166   8894   -503    105    955       N  
ATOM   2090  CA  MET A 457      53.828  12.076   8.341  1.00 56.28           C  
ANISOU 2090  CA  MET A 457     5954   7000   8430   -550    -84    961       C  
ATOM   2091  C   MET A 457      53.410  10.690   8.922  1.00 60.65           C  
ANISOU 2091  C   MET A 457     6468   7504   9073   -392   -149   1059       C  
ATOM   2092  O   MET A 457      53.040  10.611  10.096  1.00 59.54           O  
ANISOU 2092  O   MET A 457     6439   7397   8786   -448   -369   1150       O  
ATOM   2093  CB  MET A 457      52.630  12.871   7.773  1.00 55.68           C  
ANISOU 2093  CB  MET A 457     6210   6887   8059   -568     69    773       C  
ATOM   2094  CG  MET A 457      51.422  12.968   8.674  1.00 56.62           C  
ANISOU 2094  CG  MET A 457     6611   6997   7904   -580    -36    754       C  
ATOM   2095  SD  MET A 457      49.993  13.546   7.756  1.00 56.63           S  
ANISOU 2095  SD  MET A 457     6903   6941   7673   -527    186    567       S  
ATOM   2096  CE  MET A 457      49.664  12.116   6.706  1.00 52.38           C  
ANISOU 2096  CE  MET A 457     6251   6334   7316   -326    380    523       C  
ATOM   2097  N   THR A 458      53.509   9.611   8.119  1.00 58.41           N  
ANISOU 2097  N   THR A 458     6038   7129   9024   -209     52   1043       N  
ATOM   2098  CA  THR A 458      53.166   8.240   8.543  1.00 59.09           C  
ANISOU 2098  CA  THR A 458     6082   7136   9234    -52     30   1133       C  
ATOM   2099  C   THR A 458      54.413   7.317   8.467  1.00 67.85           C  
ANISOU 2099  C   THR A 458     6816   8205  10758     66     41   1299       C  
ATOM   2100  O   THR A 458      54.301   6.138   8.121  1.00 67.30           O  
ANISOU 2100  O   THR A 458     6677   8012  10882    242    180   1318       O  
ATOM   2101  CB  THR A 458      52.010   7.693   7.673  1.00 61.14           C  
ANISOU 2101  CB  THR A 458     6540   7290   9400     60    272    959       C  
ATOM   2102  CG2 THR A 458      50.714   8.525   7.787  1.00 53.77           C  
ANISOU 2102  CG2 THR A 458     5936   6394   8101    -29    251    833       C  
ATOM   2103  OG1 THR A 458      52.458   7.602   6.314  1.00 56.86           O  
ANISOU 2103  OG1 THR A 458     5904   6691   9010    119    546    843       O  
ATOM   2104  N   ALA A 459      55.611   7.886   8.739  1.00 60.67           N  
ATOM   2105  CA  ALA A 459      56.890   7.179   8.650  1.00 86.64           C  
ATOM   2106  C   ALA A 459      57.501   6.874  10.020  1.00103.26           C  
ATOM   2107  O   ALA A 459      57.975   5.757  10.245  1.00 59.63           O  
ATOM   2108  CB  ALA A 459      57.867   7.975   7.792  1.00 87.22           C  
TER   
HETATM 2109  C1  8BV A 501      33.192  10.105 -11.607  1.00 51.84           C  
HETATM 2110  C2  8BV A 501      30.876  10.640 -12.276  1.00 49.46           C  
HETATM 2111  C3  8BV A 501      29.063   9.544  -7.053  1.00 47.76           C  
HETATM 2112  C4  8BV A 501      29.294  10.616  -7.886  1.00 47.02           C  
HETATM 2113  C5  8BV A 501      29.594   8.314  -7.373  1.00 49.45           C  
HETATM 2114  C6  8BV A 501      30.062  10.465  -9.021  1.00 47.07           C  
HETATM 2115  C7  8BV A 501      30.358   8.144  -8.515  1.00 49.48           C  
HETATM 2116  C8  8BV A 501      30.606   9.232  -9.347  1.00 48.26           C  
HETATM 2117  C9  8BV A 501      31.781  10.307 -11.102  1.00 52.00           C  
HETATM 2118  C10 8BV A 501      30.851   6.761  -8.736  1.00 49.73           C  
HETATM 2119  N11 8BV A 501      31.851   6.570  -9.662  1.00 51.64           N  
HETATM 2120  O12 8BV A 501      30.345   5.848  -8.097  1.00 47.23           O  
HETATM 2121  O13 8BV A 501      31.381   9.069 -10.491  1.00 50.80           O  
HETATM 2122  O   HOH A 601      31.158   8.957   7.060  1.00 28.24           O  
HETATM 2123  O   HOH A 602      29.221  14.704  -2.908  1.00 39.11           O  
HETATM 2124  O   HOH A 603      33.888  13.705  10.158  1.00 22.62           O  
HETATM 2125  O   HOH A 604      35.964  21.029  13.528  1.00 44.82           O  
HETATM 2126  O   HOH A 605      25.667  13.644  -2.198  1.00 41.87           O  
HETATM 2127  O   HOH A 606      51.613   9.513  -8.468  1.00 49.32           O  
HETATM 2128  O   HOH A 607      45.044  27.687 -12.323  1.00 61.46           O  
HETATM 2129  O   HOH A 608      41.316  30.296 -13.543  1.00 38.57           O  
HETATM 2130  O   HOH A 609      37.076  13.652  20.352  1.00 52.94           O  
HETATM 2131  O   HOH A 610      31.484  18.024   6.762  1.00 42.85           O  
HETATM 2132  O   HOH A 611      38.170  23.631  -6.581  1.00 42.69           O  
HETATM 2133  O   HOH A 612      42.574  27.023  -7.326  1.00 41.45           O  
HETATM 2134  O   HOH A 613      33.327  19.937  -2.201  1.00 26.52           O  
HETATM 2135  O   HOH A 614      37.248  28.131   2.367  1.00 39.79           O  
HETATM 2136  O   HOH A 615      34.170  11.671   8.540  1.00 31.02           O  
HETATM 2137  O   HOH A 616      32.313  28.086  -3.338  1.00 40.24           O  
HETATM 2138  O   HOH A 617      42.475   5.193 -13.746  1.00 46.90           O  
HETATM 2139  O   HOH A 618      41.989  23.105  -8.289  1.00 42.37           O  
HETATM 2140  O   HOH A 619      47.090  36.922  -9.470  1.00 39.36           O  
HETATM 2141  O   HOH A 620      38.020   7.765  14.848  1.00 50.75           O  
HETATM 2142  O   HOH A 621      32.491   5.717   6.458  1.00 40.93           O  
HETATM 2143  O   HOH A 622      31.833  22.660   0.772  1.00 56.15           O  
HETATM 2144  O   HOH A 623      52.498   7.169  -6.695  1.00 47.67           O  
CONECT 1174 1181
CONECT 1181 1174 1182
CONECT 1182 1181 1183 1185
CONECT 1183 1182 1184 1192
CONECT 1184 1183
CONECT 1185 1182 1186 1187
CONECT 1186 1185
CONECT 1187 1185 1188
CONECT 1188 1187 1189 1190 1191
CONECT 1189 1188
CONECT 1190 1188
CONECT 1191 1188
CONECT 1192 1183
CONECT 1201 1207
CONECT 1207 1201 1208
CONECT 1208 1207 1209 1211
CONECT 1209 1208 1210 1218
CONECT 1210 1209
CONECT 1211 1208 1212 1213
CONECT 1212 1211
CONECT 1213 1211 1214
CONECT 1214 1213 1215 1216 1217
CONECT 1215 1214
CONECT 1216 1214
CONECT 1217 1214
CONECT 1218 1209 1219
CONECT 1219 1218 1220 1222
CONECT 1220 1219 1221 1228
CONECT 1221 1220
CONECT 1222 1219 1223
CONECT 1223 1222 1224
CONECT 1224 1223 1225 1226 1227
CONECT 1225 1224
CONECT 1226 1224
CONECT 1227 1224
CONECT 1228 1220
CONECT 2109 2117
CONECT 2110 2117
CONECT 2111 2112 2113
CONECT 2112 2111 2114
CONECT 2113 2111 2115
CONECT 2114 2112 2116
CONECT 2115 2113 2116 2118
CONECT 2116 2114 2115 2121
CONECT 2117 2109 2110 2121
CONECT 2118 2115 2119 2120
CONECT 2119 2118
CONECT 2120 2118
CONECT 2121 2116 2117
END
