# Supplementary material for: Solvent-Site Prediction for Fragment Docking and Its Implication on Fragment-Based Drug Discovery
Source: J Chem Inf Model. 2025 Nov 24;65(23):12959–77. doi: 10.1021/acs.jcim.5c02352 (PMC12690578; doi:10.1021/acs.jcim.5c02352)
Supplement: Supplementary file 3 [file ci5c02352_si_003.zip › Frag2Lead_dataset/2017-02/rec-lead.pdb]

ATOM      1  N   PHE A 165      36.665   3.185 -24.508  1.00 60.08           N  
ANISOU    1  N   PHE A 165     9114   7602   6112   -258    995   -753       N  
ATOM      2  CA  PHE A 165      35.493   3.122 -23.633  1.00 58.88           C  
ANISOU    2  CA  PHE A 165     8866   7466   6039   -362    839   -753       C  
ATOM      3  C   PHE A 165      34.265   2.606 -24.369  1.00 62.06           C  
ANISOU    3  C   PHE A 165     9387   7907   6286   -505    707   -837       C  
ATOM      4  O   PHE A 165      34.085   2.925 -25.545  1.00 62.86           O  
ANISOU    4  O   PHE A 165     9582   8083   6220   -524    681   -845       O  
ATOM      5  CB  PHE A 165      35.210   4.501 -23.013  1.00 59.47           C  
ANISOU    5  CB  PHE A 165     8734   7640   6222   -341    763   -627       C  
ATOM      6  CG  PHE A 165      36.449   5.168 -22.468  1.00 59.68           C  
ANISOU    6  CG  PHE A 165     8655   7645   6377   -220    883   -540       C  
ATOM      7  CD1 PHE A 165      37.012   4.750 -21.263  1.00 61.55           C  
ANISOU    7  CD1 PHE A 165     8811   7799   6776   -173    936   -535       C  
ATOM      8  CD2 PHE A 165      37.065   6.199 -23.166  1.00 60.17           C  
ANISOU    8  CD2 PHE A 165     8699   7773   6388   -163    940   -461       C  
ATOM      9  CE1 PHE A 165      38.175   5.350 -20.775  1.00 61.56           C  
ANISOU    9  CE1 PHE A 165     8706   7794   6891    -74   1037   -456       C  
ATOM     10  CE2 PHE A 165      38.222   6.801 -22.675  1.00 62.01           C  
ANISOU   10  CE2 PHE A 165     8829   7993   6741    -74   1049   -382       C  
ATOM     11  CZ  PHE A 165      38.774   6.367 -21.489  1.00 59.77           C  
ANISOU   11  CZ  PHE A 165     8454   7636   6618    -31   1092   -382       C  
ATOM     12  N   HIS A 166      33.418   1.825 -23.674  1.00 57.61           N  
ANISOU   12  N   HIS A 166     8816   7300   5771   -613    618   -893       N  
ATOM     13  CA  HIS A 166      32.203   1.219 -24.224  1.00 58.64           C  
ANISOU   13  CA  HIS A 166     9040   7468   5771   -778    481   -978       C  
ATOM     14  C   HIS A 166      31.101   2.240 -24.528  1.00 60.96           C  
ANISOU   14  C   HIS A 166     9201   7944   6017   -841    315   -908       C  
ATOM     15  O   HIS A 166      30.778   3.077 -23.682  1.00 59.07           O  
ANISOU   15  O   HIS A 166     8761   7772   5909   -808    263   -812       O  
ATOM     16  CB  HIS A 166      31.709   0.071 -23.318  1.00 59.98           C  
ANISOU   16  CB  HIS A 166     9237   7531   6021   -882    452  -1049       C  
ATOM     17  CG  HIS A 166      30.433  -0.585 -23.766  1.00 65.26           C  
ANISOU   17  CG  HIS A 166     9985   8240   6571  -1081    305  -1133       C  
ATOM     18  CD2 HIS A 166      29.161  -0.311 -23.416  1.00 66.96           C  
ANISOU   18  CD2 HIS A 166    10054   8580   6809  -1208    144  -1104       C  
ATOM     19  ND1 HIS A 166      30.428  -1.649 -24.660  1.00 69.24           N  
ANISOU   19  ND1 HIS A 166    10741   8655   6913  -1166    321  -1262       N  
ATOM     20  CE1 HIS A 166      29.156  -1.978 -24.817  1.00 69.66           C  
ANISOU   20  CE1 HIS A 166    10789   8781   6896  -1360    160  -1307       C  
ATOM     21  NE2 HIS A 166      28.359  -1.213 -24.080  1.00 68.67           N  
ANISOU   21  NE2 HIS A 166    10417   8793   6882  -1391     51  -1212       N  
ATOM     22  N   SER A 167      30.531   2.173 -25.745  1.00 57.21           N  
ANISOU   22  N   SER A 167     8845   7549   5345   -923    231   -955       N  
ATOM     23  CA  SER A 167      29.459   3.068 -26.171  1.00 56.24           C  
ANISOU   23  CA  SER A 167     8611   7607   5152   -975     63   -891       C  
ATOM     24  C   SER A 167      28.123   2.472 -25.761  1.00 58.38           C  
ANISOU   24  C   SER A 167     8814   7935   5433  -1147    -95   -937       C  
ATOM     25  O   SER A 167      27.737   1.409 -26.250  1.00 60.26           O  
ANISOU   25  O   SER A 167     9209   8131   5556  -1286   -137  -1054       O  
ATOM     26  CB  SER A 167      29.507   3.301 -27.679  1.00 60.86           C  
ANISOU   26  CB  SER A 167     9353   8261   5511   -979     40   -911       C  
ATOM     27  OG  SER A 167      28.537   4.254 -28.084  1.00 68.50           O  
ANISOU   27  OG  SER A 167    10206   9409   6412  -1002   -122   -830       O  
ATOM     28  N   PHE A 168      27.433   3.148 -24.828  1.00 51.79           N  
ANISOU   28  N   PHE A 168     7750   7191   4735  -1139   -176   -850       N  
ATOM     29  CA  PHE A 168      26.135   2.710 -24.329  1.00 50.46           C  
ANISOU   29  CA  PHE A 168     7471   7105   4598  -1296   -319   -874       C  
ATOM     30  C   PHE A 168      25.004   3.423 -25.044  1.00 52.91           C  
ANISOU   30  C   PHE A 168     7680   7628   4795  -1346   -499   -825       C  
ATOM     31  O   PHE A 168      25.152   4.575 -25.444  1.00 51.63           O  
ANISOU   31  O   PHE A 168     7459   7553   4608  -1219   -512   -728       O  
ATOM     32  CB  PHE A 168      26.012   3.002 -22.825  1.00 50.36           C  
ANISOU   32  CB  PHE A 168     7260   7077   4800  -1249   -292   -804       C  
ATOM     33  CG  PHE A 168      26.812   2.126 -21.895  1.00 50.53           C  
ANISOU   33  CG  PHE A 168     7350   6906   4941  -1236   -155   -852       C  
ATOM     34  CD1 PHE A 168      28.060   2.525 -21.447  1.00 51.32           C  
ANISOU   34  CD1 PHE A 168     7454   6903   5141  -1071     -9   -804       C  
ATOM     35  CD2 PHE A 168      26.292   0.926 -21.429  1.00 52.78           C  
ANISOU   35  CD2 PHE A 168     7687   7120   5246  -1392   -178   -935       C  
ATOM     36  CE1 PHE A 168      28.787   1.728 -20.565  1.00 51.38           C  
ANISOU   36  CE1 PHE A 168     7516   6747   5260  -1046    106   -839       C  
ATOM     37  CE2 PHE A 168      27.025   0.122 -20.557  1.00 54.80           C  
ANISOU   37  CE2 PHE A 168     8017   7195   5609  -1367    -54   -969       C  
ATOM     38  CZ  PHE A 168      28.261   0.536 -20.114  1.00 51.32           C  
ANISOU   38  CZ  PHE A 168     7572   6663   5265  -1186     83   -918       C  
ATOM     39  N   SER A 169      23.854   2.750 -25.164  1.00 49.82           N  
ANISOU   39  N   SER A 169     7261   7324   4343  -1533   -641   -884       N  
ATOM     40  CA  SER A 169      22.647   3.368 -25.680  1.00 50.55           C  
ANISOU   40  CA  SER A 169     7211   7646   4350  -1587   -830   -830       C  
ATOM     41  C   SER A 169      22.076   4.165 -24.478  1.00 52.85           C  
ANISOU   41  C   SER A 169     7223   8028   4828  -1511   -856   -718       C  
ATOM     42  O   SER A 169      22.118   3.671 -23.351  1.00 51.00           O  
ANISOU   42  O   SER A 169     6928   7706   4742  -1543   -789   -734       O  
ATOM     43  CB  SER A 169      21.662   2.290 -26.124  1.00 55.59           C  
ANISOU   43  CB  SER A 169     7904   8345   4871  -1832   -969   -937       C  
ATOM     44  OG  SER A 169      20.318   2.732 -26.036  1.00 63.97           O  
ANISOU   44  OG  SER A 169     8734   9637   5934  -1905  -1149   -875       O  
ATOM     45  N   PHE A 170      21.580   5.384 -24.706  1.00 49.44           N  
ANISOU   45  N   PHE A 170     6641   7761   4383  -1400   -944   -605       N  
ATOM     46  CA  PHE A 170      20.984   6.209 -23.648  1.00 47.48           C  
ANISOU   46  CA  PHE A 170     6141   7606   4294  -1309   -969   -500       C  
ATOM     47  C   PHE A 170      19.855   5.425 -22.948  1.00 49.93           C  
ANISOU   47  C   PHE A 170     6301   8005   4664  -1485  -1055   -539       C  
ATOM     48  O   PHE A 170      19.714   5.503 -21.731  1.00 46.92           O  
ANISOU   48  O   PHE A 170     5780   7601   4447  -1454   -998   -504       O  
ATOM     49  CB  PHE A 170      20.460   7.520 -24.260  1.00 50.04           C  
ANISOU   49  CB  PHE A 170     6356   8106   4549  -1179  -1077   -382       C  
ATOM     50  CG  PHE A 170      19.479   8.298 -23.417  1.00 51.47           C  
ANISOU   50  CG  PHE A 170     6270   8437   4847  -1105  -1148   -283       C  
ATOM     51  CD1 PHE A 170      18.106   8.132 -23.585  1.00 56.27           C  
ANISOU   51  CD1 PHE A 170     6707   9263   5409  -1212  -1318   -274       C  
ATOM     52  CD2 PHE A 170      19.924   9.215 -22.473  1.00 51.43           C  
ANISOU   52  CD2 PHE A 170     6184   8363   4993   -928  -1046   -197       C  
ATOM     53  CE1 PHE A 170      17.199   8.838 -22.792  1.00 57.41           C  
ANISOU   53  CE1 PHE A 170     6596   9555   5664  -1127  -1371   -180       C  
ATOM     54  CE2 PHE A 170      19.017   9.930 -21.688  1.00 54.60           C  
ANISOU   54  CE2 PHE A 170     6354   8896   5496   -846  -1100   -110       C  
ATOM     55  CZ  PHE A 170      17.662   9.726 -21.840  1.00 54.60           C  
ANISOU   55  CZ  PHE A 170     6178   9112   5454   -938  -1255   -102       C  
ATOM     56  N   TYR A 171      19.079   4.653 -23.732  1.00 48.55           N  
ANISOU   56  N   TYR A 171     6166   7929   4351  -1680  -1188   -614       N  
ATOM     57  CA  TYR A 171      17.963   3.857 -23.245  1.00 49.66           C  
ANISOU   57  CA  TYR A 171     6173   8172   4525  -1885  -1284   -654       C  
ATOM     58  C   TYR A 171      18.329   2.729 -22.293  1.00 52.72           C  
ANISOU   58  C   TYR A 171     6639   8372   5021  -2000  -1166   -736       C  
ATOM     59  O   TYR A 171      17.560   2.458 -21.379  1.00 51.89           O  
ANISOU   59  O   TYR A 171     6361   8333   5020  -2092  -1189   -719       O  
ATOM     60  CB  TYR A 171      17.067   3.414 -24.407  1.00 53.84           C  
ANISOU   60  CB  TYR A 171     6727   8865   4863  -2069  -1471   -709       C  
ATOM     61  CG  TYR A 171      16.422   4.605 -25.082  1.00 56.90           C  
ANISOU   61  CG  TYR A 171     6961   9484   5173  -1946  -1611   -598       C  
ATOM     62  CD1 TYR A 171      15.368   5.285 -24.480  1.00 59.70           C  
ANISOU   62  CD1 TYR A 171     7013  10050   5620  -1897  -1701   -495       C  
ATOM     63  CD2 TYR A 171      16.913   5.099 -26.287  1.00 57.92           C  
ANISOU   63  CD2 TYR A 171     7253   9616   5137  -1856  -1640   -589       C  
ATOM     64  CE1 TYR A 171      14.783   6.394 -25.085  1.00 62.08           C  
ANISOU   64  CE1 TYR A 171     7180  10557   5851  -1759  -1828   -385       C  
ATOM     65  CE2 TYR A 171      16.348   6.221 -26.892  1.00 59.45           C  
ANISOU   65  CE2 TYR A 171     7321  10011   5257  -1728  -1767   -476       C  
ATOM     66  CZ  TYR A 171      15.286   6.869 -26.282  1.00 66.02           C  
ANISOU   66  CZ  TYR A 171     7854  11046   6186  -1674  -1862   -373       C  
ATOM     67  OH  TYR A 171      14.715   7.977 -26.858  1.00 67.51           O  
ANISOU   67  OH  TYR A 171     7920  11428   6302  -1526  -1988   -255       O  
ATOM     68  N   GLU A 172      19.517   2.098 -22.477  1.00 49.63           N  
ANISOU   68  N   GLU A 172     6504   7746   4606  -1984  -1032   -816       N  
ATOM     69  CA  GLU A 172      20.000   1.042 -21.576  1.00 49.12           C  
ANISOU   69  CA  GLU A 172     6542   7478   4643  -2061   -908   -885       C  
ATOM     70  C   GLU A 172      20.356   1.673 -20.224  1.00 49.21           C  
ANISOU   70  C   GLU A 172     6399   7445   4852  -1900   -798   -793       C  
ATOM     71  O   GLU A 172      20.033   1.106 -19.183  1.00 48.69           O  
ANISOU   71  O   GLU A 172     6265   7339   4896  -1986   -765   -800       O  
ATOM     72  CB  GLU A 172      21.212   0.295 -22.171  1.00 50.46           C  
ANISOU   72  CB  GLU A 172     7020   7422   4733  -2045   -790   -985       C  
ATOM     73  CG  GLU A 172      21.730  -0.829 -21.278  1.00 58.26           C  
ANISOU   73  CG  GLU A 172     8130   8189   5818  -2107   -665  -1052       C  
ATOM     74  CD  GLU A 172      22.958  -1.604 -21.731  1.00 76.43           C  
ANISOU   74  CD  GLU A 172    10724  10257   8058  -2063   -530  -1144       C  
ATOM     75  OE1 GLU A 172      23.641  -1.178 -22.693  1.00 67.25           O  
ANISOU   75  OE1 GLU A 172     9675   9088   6790  -1951   -498  -1151       O  
ATOM     76  OE2 GLU A 172      23.237  -2.649 -21.102  1.00 70.96           O1-
ANISOU   76  OE2 GLU A 172    10151   9386   7423  -2135   -449  -1206       O1-
ATOM     77  N   LEU A 173      20.986   2.859 -20.248  1.00 44.78           N  
ANISOU   77  N   LEU A 173     5793   6896   4328  -1679   -747   -705       N  
ATOM     78  CA  LEU A 173      21.363   3.590 -19.029  1.00 42.59           C  
ANISOU   78  CA  LEU A 173     5384   6578   4222  -1518   -652   -618       C  
ATOM     79  C   LEU A 173      20.128   4.112 -18.312  1.00 46.54           C  
ANISOU   79  C   LEU A 173     5620   7266   4797  -1534   -739   -544       C  
ATOM     80  O   LEU A 173      20.073   4.062 -17.086  1.00 44.00           O  
ANISOU   80  O   LEU A 173     5201   6903   4611  -1516   -672   -515       O  
ATOM     81  CB  LEU A 173      22.360   4.712 -19.339  1.00 41.49           C  
ANISOU   81  CB  LEU A 173     5284   6394   4086  -1302   -580   -549       C  
ATOM     82  CG  LEU A 173      23.725   4.266 -19.886  1.00 45.19           C  
ANISOU   82  CG  LEU A 173     5987   6678   4505  -1257   -459   -610       C  
ATOM     83  CD1 LEU A 173      24.585   5.453 -20.170  1.00 43.47           C  
ANISOU   83  CD1 LEU A 173     5775   6447   4294  -1066   -397   -529       C  
ATOM     84  CD2 LEU A 173      24.436   3.314 -18.925  1.00 45.45           C  
ANISOU   84  CD2 LEU A 173     6101   6522   4646  -1282   -334   -663       C  
ATOM     85  N   LYS A 174      19.108   4.542 -19.086  1.00 46.31           N  
ANISOU   85  N   LYS A 174     5475   7449   4672  -1574   -891   -513       N  
ATOM     86  CA  LYS A 174      17.806   4.973 -18.576  1.00 46.96           C  
ANISOU   86  CA  LYS A 174     5290   7748   4806  -1596   -990   -444       C  
ATOM     87  C   LYS A 174      17.133   3.777 -17.879  1.00 51.59           C  
ANISOU   87  C   LYS A 174     5828   8335   5440  -1820   -997   -506       C  
ATOM     88  O   LYS A 174      16.649   3.903 -16.756  1.00 49.71           O  
ANISOU   88  O   LYS A 174     5418   8144   5324  -1808   -960   -458       O  
ATOM     89  CB  LYS A 174      16.940   5.473 -19.744  1.00 51.56           C  
ANISOU   89  CB  LYS A 174     5791   8552   5248  -1612  -1163   -412       C  
ATOM     90  CG  LYS A 174      15.639   6.138 -19.323  1.00 61.28           C  
ANISOU   90  CG  LYS A 174     6723  10032   6528  -1579  -1265   -320       C  
ATOM     91  CD  LYS A 174      14.775   6.438 -20.521  1.00 65.18           C  
ANISOU   91  CD  LYS A 174     7143  10750   6872  -1618  -1451   -297       C  
ATOM     92  CE  LYS A 174      13.617   7.327 -20.153  1.00 68.62           C  
ANISOU   92  CE  LYS A 174     7277  11436   7361  -1516  -1541   -183       C  
ATOM     93  NZ  LYS A 174      12.918   7.832 -21.364  1.00 78.52           N1+
ANISOU   93  NZ  LYS A 174     8464  12905   8463  -1497  -1723   -138       N1+
ATOM     94  N   ASN A 175      17.164   2.602 -18.539  1.00 50.16           N  
ANISOU   94  N   ASN A 175     5820   8083   5156  -2026  -1032   -616       N  
ATOM     95  CA  ASN A 175      16.586   1.364 -18.025  1.00 51.26           C  
ANISOU   95  CA  ASN A 175     5962   8195   5320  -2269  -1039   -684       C  
ATOM     96  C   ASN A 175      17.200   0.868 -16.697  1.00 54.11           C  
ANISOU   96  C   ASN A 175     6373   8360   5828  -2248   -879   -689       C  
ATOM     97  O   ASN A 175      16.445   0.496 -15.796  1.00 55.39           O  
ANISOU   97  O   ASN A 175     6394   8583   6070  -2361   -878   -670       O  
ATOM     98  CB  ASN A 175      16.633   0.270 -19.093  1.00 52.73           C  
ANISOU   98  CB  ASN A 175     6374   8310   5352  -2477  -1103   -808       C  
ATOM     99  CG  ASN A 175      15.826  -0.951 -18.756  1.00 78.82           C  
ANISOU   99  CG  ASN A 175     9675  11618   8655  -2765  -1149   -876       C  
ATOM    100  ND2 ASN A 175      16.510  -2.071 -18.561  1.00 75.60           N  
ANISOU  100  ND2 ASN A 175     9517  10961   8247  -2863  -1050   -970       N  
ATOM    101  OD1 ASN A 175      14.594  -0.909 -18.668  1.00 68.85           O  
ANISOU  101  OD1 ASN A 175     8189  10580   7393  -2902  -1270   -842       O  
ATOM    102  N   VAL A 176      18.543   0.850 -16.586  1.00 47.75           N  
ANISOU  102  N   VAL A 176     5762   7331   5051  -2108   -747   -709       N  
ATOM    103  CA  VAL A 176      19.288   0.336 -15.412  1.00 46.44           C  
ANISOU  103  CA  VAL A 176     5675   6964   5007  -2073   -599   -716       C  
ATOM    104  C   VAL A 176      19.359   1.278 -14.188  1.00 48.04           C  
ANISOU  104  C   VAL A 176     5697   7202   5355  -1897   -529   -613       C  
ATOM    105  O   VAL A 176      19.805   0.867 -13.118  1.00 46.18           O  
ANISOU  105  O   VAL A 176     5498   6829   5218  -1883   -423   -608       O  
ATOM    106  CB  VAL A 176      20.668  -0.260 -15.802  1.00 49.77           C  
ANISOU  106  CB  VAL A 176     6379   7139   5393  -2015   -491   -788       C  
ATOM    107  CG1 VAL A 176      20.511  -1.339 -16.881  1.00 51.24           C  
ANISOU  107  CG1 VAL A 176     6768   7270   5432  -2207   -550   -905       C  
ATOM    108  CG2 VAL A 176      21.653   0.830 -16.247  1.00 48.15           C  
ANISOU  108  CG2 VAL A 176     6196   6915   5182  -1778   -441   -739       C  
ATOM    109  N   THR A 177      18.886   2.523 -14.357  1.00 45.04           N  
ANISOU  109  N   THR A 177     5133   7002   4979  -1767   -591   -529       N  
ATOM    110  CA  THR A 177      18.860   3.534 -13.300  1.00 44.02           C  
ANISOU  110  CA  THR A 177     4839   6918   4969  -1593   -536   -434       C  
ATOM    111  C   THR A 177      17.405   3.795 -12.870  1.00 49.40           C  
ANISOU  111  C   THR A 177     5261   7831   5679  -1658   -617   -380       C  
ATOM    112  O   THR A 177      17.125   4.809 -12.226  1.00 48.10           O  
ANISOU  112  O   THR A 177     4934   7757   5584  -1501   -598   -296       O  
ATOM    113  CB  THR A 177      19.567   4.822 -13.761  1.00 46.36           C  
ANISOU  113  CB  THR A 177     5149   7211   5254  -1365   -524   -375       C  
ATOM    114  CG2 THR A 177      21.051   4.637 -13.977  1.00 44.16           C  
ANISOU  114  CG2 THR A 177     5090   6716   4973  -1288   -421   -413       C  
ATOM    115  OG1 THR A 177      18.941   5.315 -14.949  1.00 44.21           O  
ANISOU  115  OG1 THR A 177     4824   7106   4869  -1368   -650   -359       O  
ATOM    116  N   ASN A 178      16.479   2.877 -13.242  1.00 49.41           N  
ANISOU  116  N   ASN A 178     5223   7932   5619  -1892   -705   -430       N  
ATOM    117  CA  ASN A 178      15.046   2.971 -12.956  1.00 50.75           C  
ANISOU  117  CA  ASN A 178     5131   8348   5805  -1990   -790   -384       C  
ATOM    118  C   ASN A 178      14.523   4.322 -13.497  1.00 55.67           C  
ANISOU  118  C   ASN A 178     5573   9180   6398  -1808   -881   -298       C  
ATOM    119  O   ASN A 178      13.957   5.127 -12.749  1.00 55.76           O  
ANISOU  119  O   ASN A 178     5380   9319   6487  -1682   -862   -214       O  
ATOM    120  CB  ASN A 178      14.788   2.770 -11.435  1.00 50.52           C  
ANISOU  120  CB  ASN A 178     4996   8295   5903  -2001   -682   -346       C  
ATOM    121  CG  ASN A 178      13.351   2.533 -11.054  1.00 80.96           C  
ANISOU  121  CG  ASN A 178     8600  12384   9777  -2155   -744   -313       C  
ATOM    122  ND2 ASN A 178      12.843   3.331 -10.125  1.00 74.03           N  
ANISOU  122  ND2 ASN A 178     7512  11628   8986  -2017   -695   -227       N  
ATOM    123  OD1 ASN A 178      12.692   1.616 -11.555  1.00 78.64           O  
ANISOU  123  OD1 ASN A 178     8298  12160   9420  -2403   -828   -366       O  
ATOM    124  N   ASN A 179      14.805   4.585 -14.796  1.00 53.01           N  
ANISOU  124  N   ASN A 179     5340   8859   5943  -1779   -968   -319       N  
ATOM    125  CA  ASN A 179      14.432   5.792 -15.551  1.00 53.71           C  
ANISOU  125  CA  ASN A 179     5315   9118   5974  -1612  -1066   -241       C  
ATOM    126  C   ASN A 179      15.017   7.076 -14.978  1.00 56.29           C  
ANISOU  126  C   ASN A 179     5619   9384   6383  -1332   -975   -155       C  
ATOM    127  O   ASN A 179      14.336   8.102 -14.937  1.00 57.85           O  
ANISOU  127  O   ASN A 179     5635   9750   6594  -1183  -1027    -66       O  
ATOM    128  CB  ASN A 179      12.909   5.872 -15.767  1.00 57.58           C  
ANISOU  128  CB  ASN A 179     5534   9910   6431  -1705  -1212   -198       C  
ATOM    129  CG  ASN A 179      12.399   4.833 -16.727  1.00 88.16           C  
ANISOU  129  CG  ASN A 179     9457  13860  10181  -1971  -1343   -280       C  
ATOM    130  ND2 ASN A 179      12.154   5.247 -17.949  1.00 84.10           N  
ANISOU  130  ND2 ASN A 179     8946  13472   9535  -1947  -1481   -268       N  
ATOM    131  OD1 ASN A 179      12.232   3.655 -16.390  1.00 85.62           O  
ANISOU  131  OD1 ASN A 179     9184  13477   9872  -2205  -1324   -355       O  
ATOM    132  N   PHE A 180      16.309   7.029 -14.589  1.00 50.90           N  
ANISOU  132  N   PHE A 180     5132   8458   5749  -1256   -843   -184       N  
ATOM    133  CA  PHE A 180      17.050   8.128 -13.959  1.00 48.37           C  
ANISOU  133  CA  PHE A 180     4829   8039   5510  -1023   -745   -118       C  
ATOM    134  C   PHE A 180      16.276   8.679 -12.753  1.00 51.40           C  
ANISOU  134  C   PHE A 180     5001   8526   6002   -936   -711    -48       C  
ATOM    135  O   PHE A 180      15.970   9.876 -12.697  1.00 50.61           O  
ANISOU  135  O   PHE A 180     4798   8516   5917   -747   -729     34       O  
ATOM    136  CB  PHE A 180      17.432   9.235 -14.963  1.00 49.89           C  
ANISOU  136  CB  PHE A 180     5081   8249   5626   -855   -792    -64       C  
ATOM    137  CG  PHE A 180      18.300   8.800 -16.120  1.00 51.05           C  
ANISOU  137  CG  PHE A 180     5448   8288   5662   -914   -801   -126       C  
ATOM    138  CD1 PHE A 180      17.825   8.855 -17.424  1.00 54.92           C  
ANISOU  138  CD1 PHE A 180     5950   8908   6011   -959   -930   -129       C  
ATOM    139  CD2 PHE A 180      19.610   8.384 -15.911  1.00 51.38           C  
ANISOU  139  CD2 PHE A 180     5682   8104   5736   -910   -678   -177       C  
ATOM    140  CE1 PHE A 180      18.640   8.492 -18.499  1.00 55.86           C  
ANISOU  140  CE1 PHE A 180     6284   8926   6015  -1002   -926   -186       C  
ATOM    141  CE2 PHE A 180      20.420   8.000 -16.989  1.00 54.14           C  
ANISOU  141  CE2 PHE A 180     6231   8360   5981   -948   -670   -233       C  
ATOM    142  CZ  PHE A 180      19.929   8.062 -18.275  1.00 53.42           C  
ANISOU  142  CZ  PHE A 180     6162   8393   5743   -994   -789   -239       C  
ATOM    143  N   ASP A 181      15.930   7.768 -11.816  1.00 48.33           N  
ANISOU  143  N   ASP A 181     4559   8126   5680  -1078   -660    -83       N  
ATOM    144  CA  ASP A 181      15.182   8.033 -10.582  1.00 48.40           C  
ANISOU  144  CA  ASP A 181     4378   8229   5784  -1035   -608    -31       C  
ATOM    145  C   ASP A 181      15.967   9.031  -9.711  1.00 52.25           C  
ANISOU  145  C   ASP A 181     4919   8585   6351   -811   -497     15       C  
ATOM    146  O   ASP A 181      16.932   8.662  -9.033  1.00 49.09           O  
ANISOU  146  O   ASP A 181     4664   7987   6003   -818   -395    -18       O  
ATOM    147  CB  ASP A 181      14.894   6.707  -9.852  1.00 50.16           C  
ANISOU  147  CB  ASP A 181     4597   8419   6044  -1259   -562    -87       C  
ATOM    148  CG  ASP A 181      13.855   6.763  -8.747  1.00 57.40           C  
ANISOU  148  CG  ASP A 181     5289   9486   7036  -1272   -525    -36       C  
ATOM    149  OD1 ASP A 181      13.434   5.691  -8.281  1.00 57.94           O  
ANISOU  149  OD1 ASP A 181     5333   9561   7120  -1479   -503    -72       O  
ATOM    150  OD2 ASP A 181      13.493   7.880  -8.325  1.00 62.61           O1-
ANISOU  150  OD2 ASP A 181     5812  10245   7734  -1074   -506     39       O1-
ATOM    151  N   GLU A 182      15.565  10.315  -9.803  1.00 52.15           N  
ANISOU  151  N   GLU A 182     4795   8679   6339   -611   -526     95       N  
ATOM    152  CA  GLU A 182      16.196  11.474  -9.152  1.00 51.83           C  
ANISOU  152  CA  GLU A 182     4807   8529   6356   -387   -444    145       C  
ATOM    153  C   GLU A 182      16.068  11.546  -7.628  1.00 54.37           C  
ANISOU  153  C   GLU A 182     5068   8816   6775   -340   -332    159       C  
ATOM    154  O   GLU A 182      16.659  12.433  -7.010  1.00 53.01           O  
ANISOU  154  O   GLU A 182     4964   8532   6645   -175   -261    188       O  
ATOM    155  CB  GLU A 182      15.760  12.792  -9.824  1.00 54.49           C  
ANISOU  155  CB  GLU A 182     5073   8979   6650   -190   -515    226       C  
ATOM    156  CG  GLU A 182      16.946  13.635 -10.270  1.00 67.27           C  
ANISOU  156  CG  GLU A 182     6888  10421   8250    -57   -488    241       C  
ATOM    157  CD  GLU A 182      16.667  14.759 -11.253  1.00 98.33           C  
ANISOU  157  CD  GLU A 182    10809  14437  12114    101   -572    315       C  
ATOM    158  OE1 GLU A 182      17.447  15.739 -11.257  1.00 95.42           O  
ANISOU  158  OE1 GLU A 182    10569  13933  11754    250   -527    351       O  
ATOM    159  OE2 GLU A 182      15.694  14.654 -12.036  1.00 98.69           O1-
ANISOU  159  OE2 GLU A 182    10724  14681  12090     69   -687    337       O1-
ATOM    160  N   ARG A 183      15.302  10.622  -7.030  1.00 51.41           N  
ANISOU  160  N   ARG A 183     4574   8533   6425   -494   -317    138       N  
ATOM    161  CA  ARG A 183      15.139  10.538  -5.586  1.00 50.68           C  
ANISOU  161  CA  ARG A 183     4430   8416   6409   -475   -206    149       C  
ATOM    162  C   ARG A 183      16.445   9.962  -5.035  1.00 53.68           C  
ANISOU  162  C   ARG A 183     5030   8544   6821   -526   -121     96       C  
ATOM    163  O   ARG A 183      17.007   9.059  -5.668  1.00 51.66           O  
ANISOU  163  O   ARG A 183     4899   8196   6533   -669   -148     39       O  
ATOM    164  CB  ARG A 183      13.988   9.591  -5.208  1.00 51.75           C  
ANISOU  164  CB  ARG A 183     4387   8720   6554   -659   -213    143       C  
ATOM    165  CG  ARG A 183      12.589  10.058  -5.601  1.00 55.21           C  
ANISOU  165  CG  ARG A 183     4563   9444   6969   -620   -293    202       C  
ATOM    166  CD  ARG A 183      11.556   9.004  -5.272  1.00 59.88           C  
ANISOU  166  CD  ARG A 183     4984  10196   7570   -844   -299    191       C  
ATOM    167  NE  ARG A 183      11.844   7.709  -5.899  1.00 60.35           N  
ANISOU  167  NE  ARG A 183     5164  10179   7588  -1105   -352    116       N  
ATOM    168  CZ  ARG A 183      11.371   6.546  -5.464  1.00 75.27           C  
ANISOU  168  CZ  ARG A 183     7012  12097   9489  -1343   -329     86       C  
ATOM    169  NH1 ARG A 183      10.579   6.498  -4.400  1.00 70.84           N1+
ANISOU  169  NH1 ARG A 183     6278  11656   8983  -1359   -249    129       N1+
ATOM    170  NH2 ARG A 183      11.687   5.421  -6.088  1.00 58.71           N  
ANISOU  170  NH2 ARG A 183     5058   9903   7346  -1567   -378     12       N  
ATOM    171  N   PRO A 184      16.945  10.433  -3.865  1.00 50.50           N  
ANISOU  171  N   PRO A 184     4680   8032   6478   -412    -21    112       N  
ATOM    172  CA  PRO A 184      18.187   9.847  -3.322  1.00 48.65           C  
ANISOU  172  CA  PRO A 184     4639   7575   6272   -460     48     69       C  
ATOM    173  C   PRO A 184      17.998   8.364  -2.986  1.00 51.37           C  
ANISOU  173  C   PRO A 184     5001   7897   6621   -676     71     24       C  
ATOM    174  O   PRO A 184      16.866   7.922  -2.777  1.00 50.66           O  
ANISOU  174  O   PRO A 184     4758   7961   6527   -780     62     35       O  
ATOM    175  CB  PRO A 184      18.472  10.690  -2.063  1.00 49.90           C  
ANISOU  175  CB  PRO A 184     4813   7666   6480   -303    136    101       C  
ATOM    176  CG  PRO A 184      17.635  11.945  -2.222  1.00 54.87           C  
ANISOU  176  CG  PRO A 184     5308   8442   7099   -132    110    159       C  
ATOM    177  CD  PRO A 184      16.421  11.502  -2.988  1.00 52.26           C  
ANISOU  177  CD  PRO A 184     4799   8325   6734   -230     32    169       C  
ATOM    178  N   ILE A 185      19.101   7.592  -2.973  1.00 47.88           N  
ANISOU  178  N   ILE A 185     4744   7265   6185   -745    102    -23       N  
ATOM    179  CA  ILE A 185      19.078   6.154  -2.657  1.00 49.01           C  
ANISOU  179  CA  ILE A 185     4952   7340   6328   -939    130    -65       C  
ATOM    180  C   ILE A 185      18.408   5.887  -1.293  1.00 55.91           C  
ANISOU  180  C   ILE A 185     5739   8260   7242   -980    206    -35       C  
ATOM    181  O   ILE A 185      17.585   4.968  -1.183  1.00 55.90           O  
ANISOU  181  O   ILE A 185     5674   8334   7230  -1157    205    -45       O  
ATOM    182  CB  ILE A 185      20.497   5.521  -2.783  1.00 50.84           C  
ANISOU  182  CB  ILE A 185     5405   7346   6564   -952    162   -111       C  
ATOM    183  CG1 ILE A 185      20.873   5.359  -4.280  1.00 51.24           C  
ANISOU  183  CG1 ILE A 185     5535   7380   6554   -985     91   -154       C  
ATOM    184  CG2 ILE A 185      20.604   4.175  -2.002  1.00 51.15           C  
ANISOU  184  CG2 ILE A 185     5539   7277   6621  -1101    222   -137       C  
ATOM    185  CD1 ILE A 185      22.253   4.887  -4.538  1.00 57.72           C  
ANISOU  185  CD1 ILE A 185     6551   8005   7374   -965    127   -193       C  
ATOM    186  N   SER A 186      18.734   6.739  -0.283  1.00 54.78           N  
ANISOU  186  N   SER A 186     5596   8080   7137   -818    272      2       N  
ATOM    187  CA  SER A 186      18.215   6.707   1.092  1.00 55.88           C  
ANISOU  187  CA  SER A 186     5671   8257   7304   -812    358     36       C  
ATOM    188  C   SER A 186      16.678   6.690   1.184  1.00 62.98           C  
ANISOU  188  C   SER A 186     6345   9388   8195   -879    355     67       C  
ATOM    189  O   SER A 186      16.147   6.255   2.205  1.00 64.56           O  
ANISOU  189  O   SER A 186     6494   9627   8409   -945    432     89       O  
ATOM    190  CB  SER A 186      18.803   7.854   1.912  1.00 57.92           C  
ANISOU  190  CB  SER A 186     5973   8450   7585   -608    409     64       C  
ATOM    191  OG  SER A 186      18.501   9.123   1.357  1.00 63.67           O  
ANISOU  191  OG  SER A 186     6614   9272   8304   -450    366     90       O  
ATOM    192  N   VAL A 187      15.970   7.136   0.118  1.00 60.52           N  
ANISOU  192  N   VAL A 187     5897   9240   7859   -866    268     76       N  
ATOM    193  CA  VAL A 187      14.501   7.139   0.053  1.00 62.42           C  
ANISOU  193  CA  VAL A 187     5894   9730   8092   -928    247    112       C  
ATOM    194  C   VAL A 187      13.903   6.193  -1.028  1.00 66.34           C  
ANISOU  194  C   VAL A 187     6331  10325   8550  -1150    148     81       C  
ATOM    195  O   VAL A 187      12.703   6.249  -1.295  1.00 67.26           O  
ANISOU  195  O   VAL A 187     6227  10672   8655  -1207    104    111       O  
ATOM    196  CB  VAL A 187      13.846   8.559   0.078  1.00 67.34           C  
ANISOU  196  CB  VAL A 187     6351  10516   8721   -701    242    170       C  
ATOM    197  CG1 VAL A 187      14.223   9.332   1.339  1.00 66.19           C  
ANISOU  197  CG1 VAL A 187     6260  10284   8605   -521    354    194       C  
ATOM    198  CG2 VAL A 187      14.177   9.365  -1.173  1.00 67.01           C  
ANISOU  198  CG2 VAL A 187     6336  10476   8649   -584    139    170       C  
ATOM    199  N   GLY A 188      14.742   5.345  -1.633  1.00 61.49           N  
ANISOU  199  N   GLY A 188     5910   9540   7912  -1271    114     19       N  
ATOM    200  CA  GLY A 188      14.306   4.379  -2.645  1.00 61.24           C  
ANISOU  200  CA  GLY A 188     5876   9562   7832  -1494     23    -26       C  
ATOM    201  C   GLY A 188      14.611   4.678  -4.110  1.00 60.88           C  
ANISOU  201  C   GLY A 188     5880   9525   7726  -1465    -93    -57       C  
ATOM    202  O   GLY A 188      14.235   3.894  -4.986  1.00 60.41           O  
ANISOU  202  O   GLY A 188     5829   9513   7612  -1653   -177   -101       O  
ATOM    203  N   GLY A 189      15.299   5.787  -4.378  1.00 53.81           N  
ANISOU  203  N   GLY A 189     5033   8578   6832  -1242    -97    -36       N  
ATOM    204  CA  GLY A 189      15.669   6.185  -5.735  1.00 51.97           C  
ANISOU  204  CA  GLY A 189     4864   8346   6536  -1192   -193    -55       C  
ATOM    205  C   GLY A 189      17.026   5.673  -6.187  1.00 49.66           C  
ANISOU  205  C   GLY A 189     4828   7818   6223  -1211   -172   -116       C  
ATOM    206  O   GLY A 189      17.501   4.653  -5.687  1.00 47.95           O  
ANISOU  206  O   GLY A 189     4738   7453   6026  -1326   -111   -159       O  
ATOM    207  N   ASN A 190      17.653   6.370  -7.157  1.00 43.63           N  
ANISOU  207  N   ASN A 190     4140   7020   5415  -1094   -218   -117       N  
ATOM    208  CA  ASN A 190      18.950   5.986  -7.722  1.00 41.39           C  
ANISOU  208  CA  ASN A 190     4083   6540   5105  -1092   -195   -170       C  
ATOM    209  C   ASN A 190      20.009   7.087  -7.639  1.00 41.82           C  
ANISOU  209  C   ASN A 190     4211   6490   5188   -881   -148   -134       C  
ATOM    210  O   ASN A 190      21.146   6.841  -8.020  1.00 39.74           O  
ANISOU  210  O   ASN A 190     4115   6072   4912   -865   -115   -169       O  
ATOM    211  CB  ASN A 190      18.781   5.511  -9.181  1.00 42.40           C  
ANISOU  211  CB  ASN A 190     4269   6714   5128  -1206   -293   -221       C  
ATOM    212  CG  ASN A 190      18.160   4.146  -9.308  1.00 50.79           C  
ANISOU  212  CG  ASN A 190     5350   7793   6156  -1452   -325   -283       C  
ATOM    213  ND2 ASN A 190      16.885   4.045  -9.012  1.00 34.96           N  
ANISOU  213  ND2 ASN A 190     3151   5975   4159  -1553   -374   -257       N  
ATOM    214  OD1 ASN A 190      18.812   3.163  -9.662  1.00 46.42           O  
ANISOU  214  OD1 ASN A 190     4986   7084   5569  -1556   -302   -355       O  
ATOM    215  N   LYS A 191      19.640   8.293  -7.161  1.00 38.84           N  
ANISOU  215  N   LYS A 191     3714   6198   4846   -722   -143    -66       N  
ATOM    216  CA  LYS A 191      20.562   9.427  -7.053  1.00 37.35           C  
ANISOU  216  CA  LYS A 191     3597   5912   4682   -534   -105    -28       C  
ATOM    217  C   LYS A 191      21.579   9.203  -5.949  1.00 40.22           C  
ANISOU  217  C   LYS A 191     4066   6099   5116   -509     -5    -40       C  
ATOM    218  O   LYS A 191      21.207   8.932  -4.806  1.00 39.53           O  
ANISOU  218  O   LYS A 191     3925   6017   5079   -531     44    -33       O  
ATOM    219  CB  LYS A 191      19.803  10.755  -6.847  1.00 39.82           C  
ANISOU  219  CB  LYS A 191     3769   6354   5006   -373   -129     46       C  
ATOM    220  CG  LYS A 191      20.699  11.999  -6.898  1.00 41.30           C  
ANISOU  220  CG  LYS A 191     4049   6437   5205   -194   -103     86       C  
ATOM    221  CD  LYS A 191      19.909  13.317  -6.955  1.00 50.71           C  
ANISOU  221  CD  LYS A 191     5131   7747   6389    -26   -138    158       C  
ATOM    222  CE  LYS A 191      19.401  13.774  -5.605  1.00 61.32           C  
ANISOU  222  CE  LYS A 191     6388   9115   7796     65    -73    187       C  
ATOM    223  NZ  LYS A 191      18.732  15.099  -5.690  1.00 64.52           N1+
ANISOU  223  NZ  LYS A 191     6713   9612   8191    255    -97    256       N1+
ATOM    224  N   MET A 192      22.862   9.288  -6.312  1.00 37.85           N  
ANISOU  224  N   MET A 192     3913   5652   4815   -466     23    -57       N  
ATOM    225  CA  MET A 192      24.001   9.154  -5.391  1.00 37.46           C  
ANISOU  225  CA  MET A 192     3967   5439   4828   -428    105    -63       C  
ATOM    226  C   MET A 192      24.603  10.528  -5.077  1.00 38.84           C  
ANISOU  226  C   MET A 192     4152   5572   5034   -266    125    -12       C  
ATOM    227  O   MET A 192      25.209  10.718  -4.023  1.00 37.40           O  
ANISOU  227  O   MET A 192     4006   5297   4905   -219    179     -2       O  
ATOM    228  CB  MET A 192      25.098   8.290  -6.025  1.00 39.96           C  
ANISOU  228  CB  MET A 192     4429   5628   5125   -487    128   -112       C  
ATOM    229  CG  MET A 192      24.632   6.898  -6.364  1.00 45.54           C  
ANISOU  229  CG  MET A 192     5169   6340   5795   -650    113   -171       C  
ATOM    230  SD  MET A 192      26.029   5.795  -6.664  1.00 50.53           S  
ANISOU  230  SD  MET A 192     5995   6781   6423   -686    175   -229       S  
ATOM    231  CE  MET A 192      26.330   6.124  -8.252  1.00 46.48           C  
ANISOU  231  CE  MET A 192     5537   6299   5826   -666    135   -248       C  
ATOM    232  N   GLY A 193      24.449  11.453  -6.016  1.00 34.13           N  
ANISOU  232  N   GLY A 193     3540   5035   4393   -191     76     19       N  
ATOM    233  CA  GLY A 193      25.010  12.787  -5.884  1.00 33.42           C  
ANISOU  233  CA  GLY A 193     3485   4893   4322    -51     90     67       C  
ATOM    234  C   GLY A 193      24.664  13.676  -7.046  1.00 37.77           C  
ANISOU  234  C   GLY A 193     4022   5519   4809     18     30    107       C  
ATOM    235  O   GLY A 193      24.061  13.223  -8.026  1.00 36.69           O  
ANISOU  235  O   GLY A 193     3851   5482   4609    -45    -30     93       O  
ATOM    236  N   GLU A 194      25.048  14.952  -6.933  1.00 36.28           N  
ANISOU  236  N   GLU A 194     3873   5279   4633    144     40    158       N  
ATOM    237  CA  GLU A 194      24.776  15.975  -7.944  1.00 37.39           C  
ANISOU  237  CA  GLU A 194     4023   5470   4715    234    -11    211       C  
ATOM    238  C   GLU A 194      25.728  17.154  -7.801  1.00 42.14           C  
ANISOU  238  C   GLU A 194     4732   5943   5337    329     25    254       C  
ATOM    239  O   GLU A 194      26.278  17.380  -6.727  1.00 39.35           O  
ANISOU  239  O   GLU A 194     4411   5492   5048    348     78    247       O  
ATOM    240  CB  GLU A 194      23.301  16.450  -7.871  1.00 40.15           C  
ANISOU  240  CB  GLU A 194     4236   5974   5044    312    -65    250       C  
ATOM    241  CG  GLU A 194      22.928  17.110  -6.553  1.00 50.48           C  
ANISOU  241  CG  GLU A 194     5501   7266   6414    415    -19    272       C  
ATOM    242  CD  GLU A 194      21.441  17.312  -6.343  1.00 72.73           C  
ANISOU  242  CD  GLU A 194     8156  10256   9222    484    -54    301       C  
ATOM    243  OE1 GLU A 194      20.925  16.827  -5.311  1.00 66.11           O  
ANISOU  243  OE1 GLU A 194     7233   9460   8426    454    -13    280       O  
ATOM    244  OE2 GLU A 194      20.793  17.949  -7.204  1.00 68.09           O1-
ANISOU  244  OE2 GLU A 194     7521   9768   8581    570   -119    352       O1-
ATOM    245  N   GLY A 195      25.902  17.887  -8.893  1.00 42.83           N  
ANISOU  245  N   GLY A 195     4878   6032   5364    379     -6    299       N  
ATOM    246  CA  GLY A 195      26.747  19.072  -8.947  1.00 43.85           C  
ANISOU  246  CA  GLY A 195     5118   6041   5500    454     23    348       C  
ATOM    247  C   GLY A 195      26.199  20.058  -9.948  1.00 52.41           C  
ANISOU  247  C   GLY A 195     6227   7178   6510    553    -32    418       C  
ATOM    248  O   GLY A 195      25.074  19.891 -10.428  1.00 54.22           O  
ANISOU  248  O   GLY A 195     6365   7548   6689    582    -98    431       O  
ATOM    249  N   GLY A 196      27.002  21.060 -10.282  1.00 50.28           N  
ANISOU  249  N   GLY A 196     6080   6796   6228    597     -8    469       N  
ATOM    250  CA  GLY A 196      26.620  22.085 -11.244  1.00 52.06           C  
ANISOU  250  CA  GLY A 196     6362   7041   6377    697    -53    547       C  
ATOM    251  C   GLY A 196      26.524  21.587 -12.671  1.00 59.17           C  
ANISOU  251  C   GLY A 196     7270   8036   7177    644   -100    554       C  
ATOM    252  O   GLY A 196      25.828  22.193 -13.486  1.00 61.35           O  
ANISOU  252  O   GLY A 196     7553   8385   7375    731   -164    617       O  
ATOM    253  N   PHE A 197      27.223  20.483 -12.991  1.00 56.13           N  
ANISOU  253  N   PHE A 197     6890   7648   6787    511    -70    491       N  
ATOM    254  CA  PHE A 197      27.230  19.927 -14.346  1.00 56.19           C  
ANISOU  254  CA  PHE A 197     6929   7732   6688    451   -104    484       C  
ATOM    255  C   PHE A 197      26.440  18.608 -14.549  1.00 56.65           C  
ANISOU  255  C   PHE A 197     6889   7921   6715    361   -157    411       C  
ATOM    256  O   PHE A 197      26.386  18.103 -15.680  1.00 56.86           O  
ANISOU  256  O   PHE A 197     6951   8013   6639    303   -193    395       O  
ATOM    257  CB  PHE A 197      28.667  19.858 -14.922  1.00 57.94           C  
ANISOU  257  CB  PHE A 197     7272   7851   6892    383    -24    480       C  
ATOM    258  CG  PHE A 197      29.517  21.097 -14.717  1.00 59.98           C  
ANISOU  258  CG  PHE A 197     7628   7978   7184    435     31    550       C  
ATOM    259  CD1 PHE A 197      29.055  22.353 -15.103  1.00 64.59           C  
ANISOU  259  CD1 PHE A 197     8270   8551   7720    544    -10    640       C  
ATOM    260  CD2 PHE A 197      30.795  21.003 -14.167  1.00 61.86           C  
ANISOU  260  CD2 PHE A 197     7902   8104   7499    372    119    529       C  
ATOM    261  CE1 PHE A 197      29.841  23.497 -14.902  1.00 65.60           C  
ANISOU  261  CE1 PHE A 197     8507   8541   7876    576     42    702       C  
ATOM    262  CE2 PHE A 197      31.588  22.145 -13.986  1.00 64.77           C  
ANISOU  262  CE2 PHE A 197     8359   8354   7897    393    163    593       C  
ATOM    263  CZ  PHE A 197      31.100  23.383 -14.345  1.00 63.74           C  
ANISOU  263  CZ  PHE A 197     8302   8198   7717    488    126    676       C  
ATOM    264  N   GLY A 198      25.790  18.103 -13.496  1.00 49.39           N  
ANISOU  264  N   GLY A 198     5854   7041   5871    345   -163    371       N  
ATOM    265  CA  GLY A 198      24.995  16.887 -13.627  1.00 47.56           C  
ANISOU  265  CA  GLY A 198     5529   6927   5612    243   -213    307       C  
ATOM    266  C   GLY A 198      24.560  16.183 -12.364  1.00 45.22           C  
ANISOU  266  C   GLY A 198     5131   6642   5408    196   -190    258       C  
ATOM    267  O   GLY A 198      24.683  16.714 -11.264  1.00 43.04           O  
ANISOU  267  O   GLY A 198     4834   6303   5217    265   -143    277       O  
ATOM    268  N   VAL A 199      23.985  14.988 -12.543  1.00 39.14           N  
ANISOU  268  N   VAL A 199     4302   5958   4613     72   -227    197       N  
ATOM    269  CA  VAL A 199      23.479  14.108 -11.478  1.00 37.22           C  
ANISOU  269  CA  VAL A 199     3964   5738   4440     -6   -208    149       C  
ATOM    270  C   VAL A 199      24.099  12.721 -11.679  1.00 38.85           C  
ANISOU  270  C   VAL A 199     4252   5874   4635   -156   -174     64       C  
ATOM    271  O   VAL A 199      24.167  12.232 -12.817  1.00 38.01           O  
ANISOU  271  O   VAL A 199     4210   5796   4436   -226   -212     33       O  
ATOM    272  CB  VAL A 199      21.918  14.016 -11.486  1.00 42.27           C  
ANISOU  272  CB  VAL A 199     4434   6572   5054    -18   -296    166       C  
ATOM    273  CG1 VAL A 199      21.407  13.183 -10.312  1.00 41.40           C  
ANISOU  273  CG1 VAL A 199     4227   6484   5018   -102   -261    126       C  
ATOM    274  CG2 VAL A 199      21.276  15.394 -11.468  1.00 42.73           C  
ANISOU  274  CG2 VAL A 199     4421   6708   5109    157   -333    254       C  
ATOM    275  N   VAL A 200      24.486  12.077 -10.569  1.00 34.49           N  
ANISOU  275  N   VAL A 200     3705   5233   4167   -201   -104     29       N  
ATOM    276  CA  VAL A 200      25.079  10.735 -10.580  1.00 34.42           C  
ANISOU  276  CA  VAL A 200     3780   5136   4160   -325    -61    -47       C  
ATOM    277  C   VAL A 200      24.080   9.714 -10.061  1.00 38.46           C  
ANISOU  277  C   VAL A 200     4213   5718   4684   -449    -87    -88       C  
ATOM    278  O   VAL A 200      23.521   9.878  -8.973  1.00 38.82           O  
ANISOU  278  O   VAL A 200     4158   5797   4795   -428    -71    -64       O  
ATOM    279  CB  VAL A 200      26.458  10.656  -9.872  1.00 37.26           C  
ANISOU  279  CB  VAL A 200     4232   5330   4593   -287     37    -54       C  
ATOM    280  CG1 VAL A 200      27.021   9.234  -9.927  1.00 37.52           C  
ANISOU  280  CG1 VAL A 200     4358   5273   4624   -394     81   -127       C  
ATOM    281  CG2 VAL A 200      27.441  11.623 -10.511  1.00 36.47           C  
ANISOU  281  CG2 VAL A 200     4206   5176   4476   -194     62    -13       C  
ATOM    282  N   TYR A 201      23.852   8.663 -10.859  1.00 34.95           N  
ANISOU  282  N   TYR A 201     3819   5292   4167   -584   -123   -150       N  
ATOM    283  CA  TYR A 201      22.892   7.613 -10.552  1.00 35.19           C  
ANISOU  283  CA  TYR A 201     3789   5387   4194   -737   -155   -193       C  
ATOM    284  C   TYR A 201      23.539   6.245 -10.433  1.00 38.95           C  
ANISOU  284  C   TYR A 201     4408   5717   4674   -854    -98   -269       C  
ATOM    285  O   TYR A 201      24.486   5.939 -11.162  1.00 39.08           O  
ANISOU  285  O   TYR A 201     4571   5630   4645   -845    -66   -307       O  
ATOM    286  CB  TYR A 201      21.823   7.539 -11.655  1.00 38.26           C  
ANISOU  286  CB  TYR A 201     4112   5944   4482   -822   -273   -202       C  
ATOM    287  CG  TYR A 201      21.062   8.820 -11.913  1.00 40.77           C  
ANISOU  287  CG  TYR A 201     4287   6423   4782   -698   -345   -121       C  
ATOM    288  CD1 TYR A 201      21.515   9.750 -12.846  1.00 42.12           C  
ANISOU  288  CD1 TYR A 201     4516   6595   4890   -582   -371    -83       C  
ATOM    289  CD2 TYR A 201      19.850   9.073 -11.274  1.00 42.55           C  
ANISOU  289  CD2 TYR A 201     4318   6803   5045   -698   -384    -80       C  
ATOM    290  CE1 TYR A 201      20.786  10.902 -13.133  1.00 44.17           C  
ANISOU  290  CE1 TYR A 201     4662   6994   5127   -461   -441     -4       C  
ATOM    291  CE2 TYR A 201      19.126  10.233 -11.536  1.00 44.14           C  
ANISOU  291  CE2 TYR A 201     4389   7155   5227   -565   -450     -4       C  
ATOM    292  CZ  TYR A 201      19.582  11.131 -12.488  1.00 51.12           C  
ANISOU  292  CZ  TYR A 201     5348   8027   6048   -446   -483     34       C  
ATOM    293  OH  TYR A 201      18.867  12.278 -12.743  1.00 51.64           O  
ANISOU  293  OH  TYR A 201     5301   8227   6092   -302   -547    117       O  
ATOM    294  N   LYS A 202      23.011   5.406  -9.532  1.00 34.81           N  
ANISOU  294  N   LYS A 202     3848   5183   4196   -963    -79   -289       N  
ATOM    295  CA  LYS A 202      23.474   4.030  -9.383  1.00 34.58           C  
ANISOU  295  CA  LYS A 202     3964   5009   4164  -1082    -29   -359       C  
ATOM    296  C   LYS A 202      22.807   3.200 -10.483  1.00 40.53           C  
ANISOU  296  C   LYS A 202     4767   5819   4813  -1251   -106   -426       C  
ATOM    297  O   LYS A 202      21.605   3.330 -10.718  1.00 39.95           O  
ANISOU  297  O   LYS A 202     4558   5914   4705  -1336   -195   -414       O  
ATOM    298  CB  LYS A 202      23.131   3.486  -7.990  1.00 36.32           C  
ANISOU  298  CB  LYS A 202     4139   5195   4467  -1138     21   -345       C  
ATOM    299  CG  LYS A 202      23.732   2.116  -7.683  1.00 43.36           C  
ANISOU  299  CG  LYS A 202     5202   5906   5366  -1233     85   -403       C  
ATOM    300  CD  LYS A 202      23.658   1.803  -6.199  1.00 47.86           C  
ANISOU  300  CD  LYS A 202     5743   6422   6018  -1241    148   -370       C  
ATOM    301  CE  LYS A 202      24.173   0.428  -5.883  1.00 58.57           C  
ANISOU  301  CE  LYS A 202     7277   7598   7378  -1332    206   -417       C  
ATOM    302  NZ  LYS A 202      24.167   0.139  -4.423  1.00 69.48           N1+
ANISOU  302  NZ  LYS A 202     8646   8920   8832  -1331    269   -376       N1+
ATOM    303  N   GLY A 203      23.608   2.413 -11.182  1.00 39.97           N  
ANISOU  303  N   GLY A 203     4888   5611   4686  -1287    -75   -494       N  
ATOM    304  CA  GLY A 203      23.124   1.546 -12.256  1.00 43.21           C  
ANISOU  304  CA  GLY A 203     5394   6041   4982  -1452   -142   -573       C  
ATOM    305  C   GLY A 203      23.661   0.132 -12.137  1.00 50.09           C  
ANISOU  305  C   GLY A 203     6470   6717   5844  -1554    -74   -654       C  
ATOM    306  O   GLY A 203      24.540  -0.135 -11.312  1.00 45.40           O  
ANISOU  306  O   GLY A 203     5946   5974   5329  -1472     26   -643       O  
ATOM    307  N   TYR A 204      23.120  -0.788 -12.952  1.00 53.96           N  
ANISOU  307  N   TYR A 204     7064   7206   6232  -1735   -134   -736       N  
ATOM    308  CA  TYR A 204      23.547  -2.187 -12.956  1.00 57.29           C  
ANISOU  308  CA  TYR A 204     7714   7429   6627  -1842    -75   -822       C  
ATOM    309  C   TYR A 204      23.677  -2.700 -14.393  1.00 65.04           C  
ANISOU  309  C   TYR A 204     8878   8376   7460  -1917   -115   -917       C  
ATOM    310  O   TYR A 204      22.664  -2.960 -15.031  1.00 66.31           O  
ANISOU  310  O   TYR A 204     9015   8650   7530  -2095   -227   -956       O  
ATOM    311  CB  TYR A 204      22.567  -3.030 -12.127  1.00 61.31           C  
ANISOU  311  CB  TYR A 204     8182   7940   7173  -2042    -98   -830       C  
ATOM    312  CG  TYR A 204      23.120  -4.354 -11.645  1.00 66.33           C  
ANISOU  312  CG  TYR A 204     9041   8335   7825  -2110     -8   -886       C  
ATOM    313  CD1 TYR A 204      23.980  -4.415 -10.551  1.00 67.28           C  
ANISOU  313  CD1 TYR A 204     9192   8320   8051  -1971    103   -839       C  
ATOM    314  CD2 TYR A 204      22.720  -5.555 -12.229  1.00 70.10           C  
ANISOU  314  CD2 TYR A 204     9702   8723   8211  -2320    -40   -982       C  
ATOM    315  CE1 TYR A 204      24.476  -5.633 -10.086  1.00 69.53           C  
ANISOU  315  CE1 TYR A 204     9688   8382   8350  -2018    183   -879       C  
ATOM    316  CE2 TYR A 204      23.192  -6.781 -11.758  1.00 72.19           C  
ANISOU  316  CE2 TYR A 204    10190   8751   8490  -2378     46  -1029       C  
ATOM    317  CZ  TYR A 204      24.074  -6.814 -10.688  1.00 79.49           C  
ANISOU  317  CZ  TYR A 204    11140   9542   9521  -2217    158   -973       C  
ATOM    318  OH  TYR A 204      24.557  -8.012 -10.218  1.00 82.22           O  
ANISOU  318  OH  TYR A 204    11712   9649   9879  -2253    242  -1009       O  
ATOM    319  N   VAL A 205      24.927  -2.783 -14.916  1.00 62.88           N  
ANISOU  319  N   VAL A 205     8776   7962   7155  -1778    -26   -948       N  
ATOM    320  CA  VAL A 205      25.257  -3.250 -16.272  1.00 64.54           C  
ANISOU  320  CA  VAL A 205     9190   8117   7215  -1813    -33  -1041       C  
ATOM    321  C   VAL A 205      25.967  -4.613 -16.195  1.00 70.44           C  
ANISOU  321  C   VAL A 205    10202   8617   7946  -1844     69  -1130       C  
ATOM    322  O   VAL A 205      26.934  -4.729 -15.456  1.00 68.07           O  
ANISOU  322  O   VAL A 205     9938   8185   7742  -1699    185  -1099       O  
ATOM    323  CB  VAL A 205      26.160  -2.224 -17.024  1.00 67.70           C  
ANISOU  323  CB  VAL A 205     9580   8562   7580  -1612      7  -1004       C  
ATOM    324  CG1 VAL A 205      26.595  -2.756 -18.380  1.00 69.10           C  
ANISOU  324  CG1 VAL A 205     9987   8671   7596  -1633     22  -1101       C  
ATOM    325  CG2 VAL A 205      25.483  -0.868 -17.195  1.00 66.92           C  
ANISOU  325  CG2 VAL A 205     9254   8688   7484  -1568    -93   -915       C  
ATOM    326  N   ASN A 206      25.558  -5.616 -17.006  1.00 70.36           N  
ANISOU  326  N   ASN A 206    10391   8538   7805  -2021     27  -1240       N  
ATOM    327  CA  ASN A 206      26.227  -6.930 -17.093  1.00 71.06           C  
ANISOU  327  CA  ASN A 206    10773   8373   7855  -2044    125  -1336       C  
ATOM    328  C   ASN A 206      26.734  -7.483 -15.734  1.00 73.28           C  
ANISOU  328  C   ASN A 206    11075   8488   8280  -1979    230  -1295       C  
ATOM    329  O   ASN A 206      27.937  -7.729 -15.591  1.00 72.76           O  
ANISOU  329  O   ASN A 206    11130   8266   8249  -1796    357  -1297       O  
ATOM    330  CB  ASN A 206      27.417  -6.854 -18.085  1.00 73.27           C  
ANISOU  330  CB  ASN A 206    11221   8568   8048  -1866    221  -1381       C  
ATOM    331  CG  ASN A 206      27.218  -6.058 -19.358  1.00104.45           C  
ANISOU  331  CG  ASN A 206    15138  12684  11865  -1858    145  -1393       C  
ATOM    332  ND2 ASN A 206      26.092  -6.249 -20.045  1.00101.06           N  
ANISOU  332  ND2 ASN A 206    14720  12362  11315  -2071      3  -1448       N  
ATOM    333  OD1 ASN A 206      28.101  -5.292 -19.767  1.00 96.88           O  
ANISOU  333  OD1 ASN A 206    14150  11757  10901  -1666    214  -1352       O  
ATOM    334  N   ASN A 207      25.836  -7.626 -14.733  1.00 68.94           N  
ANISOU  334  N   ASN A 207    10396   7985   7813  -2117    179  -1249       N  
ATOM    335  CA  ASN A 207      26.159  -8.115 -13.377  1.00 68.05           C  
ANISOU  335  CA  ASN A 207    10293   7735   7827  -2076    264  -1199       C  
ATOM    336  C   ASN A 207      27.263  -7.311 -12.618  1.00 68.73           C  
ANISOU  336  C   ASN A 207    10264   7815   8034  -1806    355  -1103       C  
ATOM    337  O   ASN A 207      27.912  -7.829 -11.700  1.00 68.69           O  
ANISOU  337  O   ASN A 207    10332   7656   8111  -1721    444  -1075       O  
ATOM    338  CB  ASN A 207      26.408  -9.633 -13.365  1.00 71.53           C  
ANISOU  338  CB  ASN A 207    11041   7913   8224  -2170    328  -1288       C  
ATOM    339  CG  ASN A 207      25.192 -10.431 -13.742  1.00 96.89           C  
ANISOU  339  CG  ASN A 207    14341  11130  11344  -2477    231  -1365       C  
ATOM    340  ND2 ASN A 207      25.143 -10.884 -14.988  1.00 92.11           N  
ANISOU  340  ND2 ASN A 207    13927  10479  10592  -2564    196  -1476       N  
ATOM    341  OD1 ASN A 207      24.279 -10.631 -12.937  1.00 89.14           O  
ANISOU  341  OD1 ASN A 207    13252  10200  10419  -2645    185  -1325       O  
ATOM    342  N   THR A 208      27.440  -6.034 -13.008  1.00 61.38           N  
ANISOU  342  N   THR A 208     9154   7056   7111  -1681    326  -1051       N  
ATOM    343  CA  THR A 208      28.383  -5.064 -12.449  1.00 57.33           C  
ANISOU  343  CA  THR A 208     8508   6575   6698  -1453    389   -961       C  
ATOM    344  C   THR A 208      27.628  -3.788 -12.070  1.00 56.00           C  
ANISOU  344  C   THR A 208     8071   6627   6582  -1452    306   -875       C  
ATOM    345  O   THR A 208      26.919  -3.210 -12.908  1.00 55.08           O  
ANISOU  345  O   THR A 208     7874   6665   6390  -1515    215   -884       O  
ATOM    346  CB  THR A 208      29.493  -4.740 -13.472  1.00 60.94           C  
ANISOU  346  CB  THR A 208     9052   7005   7096  -1292    452   -986       C  
ATOM    347  CG2 THR A 208      30.616  -3.856 -12.890  1.00 56.22           C  
ANISOU  347  CG2 THR A 208     8335   6421   6605  -1069    528   -897       C  
ATOM    348  OG1 THR A 208      30.018  -5.963 -14.003  1.00 60.31           O  
ANISOU  348  OG1 THR A 208     9238   6733   6942  -1305    525  -1081       O  
ATOM    349  N   THR A 209      27.799  -3.341 -10.817  1.00 48.32           N  
ANISOU  349  N   THR A 209     6967   5663   5731  -1367    337   -792       N  
ATOM    350  CA  THR A 209      27.217  -2.079 -10.358  1.00 45.85           C  
ANISOU  350  CA  THR A 209     6414   5535   5471  -1329    279   -709       C  
ATOM    351  C   THR A 209      28.065  -0.974 -10.974  1.00 44.42           C  
ANISOU  351  C   THR A 209     6184   5406   5284  -1155    296   -675       C  
ATOM    352  O   THR A 209      29.293  -1.085 -10.999  1.00 42.85           O  
ANISOU  352  O   THR A 209     6077   5095   5109  -1025    382   -674       O  
ATOM    353  CB  THR A 209      27.208  -1.973  -8.828  1.00 49.53           C  
ANISOU  353  CB  THR A 209     6785   5978   6054  -1291    315   -639       C  
ATOM    354  CG2 THR A 209      26.485  -0.737  -8.352  1.00 45.95           C  
ANISOU  354  CG2 THR A 209     6104   5709   5646  -1258    260   -564       C  
ATOM    355  OG1 THR A 209      26.560  -3.115  -8.277  1.00 54.60           O  
ANISOU  355  OG1 THR A 209     7504   6543   6697  -1455    318   -668       O  
ATOM    356  N   VAL A 210      27.411   0.056 -11.516  1.00 39.19           N  
ANISOU  356  N   VAL A 210     5386   4918   4586  -1155    216   -643       N  
ATOM    357  CA  VAL A 210      28.095   1.183 -12.153  1.00 37.55           C  
ANISOU  357  CA  VAL A 210     5137   4767   4364  -1007    226   -601       C  
ATOM    358  C   VAL A 210      27.506   2.505 -11.654  1.00 39.86           C  
ANISOU  358  C   VAL A 210     5226   5208   4710   -948    171   -514       C  
ATOM    359  O   VAL A 210      26.422   2.529 -11.060  1.00 39.79           O  
ANISOU  359  O   VAL A 210     5102   5289   4728  -1029    113   -495       O  
ATOM    360  CB  VAL A 210      28.052   1.106 -13.716  1.00 41.88           C  
ANISOU  360  CB  VAL A 210     5787   5354   4770  -1045    190   -658       C  
ATOM    361  CG1 VAL A 210      28.724  -0.167 -14.251  1.00 42.28           C  
ANISOU  361  CG1 VAL A 210     6065   5241   4757  -1081    261   -752       C  
ATOM    362  CG2 VAL A 210      26.623   1.243 -14.255  1.00 42.49           C  
ANISOU  362  CG2 VAL A 210     5782   5593   4770  -1186     59   -670       C  
ATOM    363  N   ALA A 211      28.208   3.597 -11.935  1.00 35.89           N  
ANISOU  363  N   ALA A 211     4687   4731   4218   -809    191   -461       N  
ATOM    364  CA  ALA A 211      27.732   4.945 -11.649  1.00 35.72           C  
ANISOU  364  CA  ALA A 211     4507   4833   4231   -735    142   -382       C  
ATOM    365  C   ALA A 211      27.512   5.596 -12.996  1.00 38.43           C  
ANISOU  365  C   ALA A 211     4860   5274   4468   -719     84   -374       C  
ATOM    366  O   ALA A 211      28.388   5.526 -13.860  1.00 37.39           O  
ANISOU  366  O   ALA A 211     4843   5086   4278   -680    129   -397       O  
ATOM    367  CB  ALA A 211      28.767   5.740 -10.872  1.00 34.88           C  
ANISOU  367  CB  ALA A 211     4371   4661   4219   -594    211   -321       C  
ATOM    368  N   VAL A 212      26.337   6.191 -13.185  1.00 34.55           N  
ANISOU  368  N   VAL A 212     4248   4935   3944   -745    -14   -342       N  
ATOM    369  CA  VAL A 212      26.039   6.921 -14.407  1.00 34.91           C  
ANISOU  369  CA  VAL A 212     4292   5087   3884   -717    -85   -319       C  
ATOM    370  C   VAL A 212      25.781   8.407 -14.143  1.00 36.54           C  
ANISOU  370  C   VAL A 212     4375   5379   4130   -585   -114   -221       C  
ATOM    371  O   VAL A 212      24.898   8.774 -13.365  1.00 35.43           O  
ANISOU  371  O   VAL A 212     4096   5322   4046   -574   -155   -183       O  
ATOM    372  CB  VAL A 212      25.163   6.225 -15.490  1.00 41.14           C  
ANISOU  372  CB  VAL A 212     5120   5969   4541   -856   -181   -380       C  
ATOM    373  CG1 VAL A 212      24.550   4.904 -15.023  1.00 41.00           C  
ANISOU  373  CG1 VAL A 212     5114   5927   4536  -1024   -196   -453       C  
ATOM    374  CG2 VAL A 212      24.152   7.154 -16.158  1.00 42.06           C  
ANISOU  374  CG2 VAL A 212     5122   6272   4586   -832   -302   -323       C  
ATOM    375  N   LYS A 213      26.655   9.241 -14.694  1.00 32.95           N  
ANISOU  375  N   LYS A 213     3984   4884   3652   -480    -76   -180       N  
ATOM    376  CA  LYS A 213      26.550  10.683 -14.563  1.00 32.76           C  
ANISOU  376  CA  LYS A 213     3887   4908   3654   -353    -96    -88       C  
ATOM    377  C   LYS A 213      25.808  11.206 -15.783  1.00 40.50           C  
ANISOU  377  C   LYS A 213     4860   6020   4509   -344   -196    -57       C  
ATOM    378  O   LYS A 213      26.297  11.079 -16.911  1.00 40.68           O  
ANISOU  378  O   LYS A 213     4998   6029   4428   -360   -190    -76       O  
ATOM    379  CB  LYS A 213      27.936  11.337 -14.422  1.00 33.79           C  
ANISOU  379  CB  LYS A 213     4090   4916   3832   -259      2    -51       C  
ATOM    380  CG  LYS A 213      27.875  12.851 -14.167  1.00 41.31           C  
ANISOU  380  CG  LYS A 213     4992   5886   4816   -137    -12     43       C  
ATOM    381  CD  LYS A 213      29.212  13.429 -13.741  1.00 44.51           C  
ANISOU  381  CD  LYS A 213     5453   6167   5292    -75     82     76       C  
ATOM    382  CE  LYS A 213      30.202  13.603 -14.872  1.00 42.00           C  
ANISOU  382  CE  LYS A 213     5246   5812   4901    -68    132     87       C  
ATOM    383  NZ  LYS A 213      31.425  14.302 -14.403  1.00 41.76           N1+
ANISOU  383  NZ  LYS A 213     5241   5680   4947    -17    215    132       N1+
ATOM    384  N   LYS A 214      24.609  11.759 -15.562  1.00 39.21           N  
ANISOU  384  N   LYS A 214     4558   5990   4348   -314   -286    -11       N  
ATOM    385  CA  LYS A 214      23.801  12.350 -16.621  1.00 40.26           C  
ANISOU  385  CA  LYS A 214     4661   6268   4367   -285   -396     35       C  
ATOM    386  C   LYS A 214      24.079  13.847 -16.609  1.00 45.15           C  
ANISOU  386  C   LYS A 214     5282   6867   5007   -116   -382    136       C  
ATOM    387  O   LYS A 214      23.866  14.499 -15.595  1.00 41.80           O  
ANISOU  387  O   LYS A 214     4773   6428   4680    -29   -360    181       O  
ATOM    388  CB  LYS A 214      22.308  12.040 -16.431  1.00 43.27           C  
ANISOU  388  CB  LYS A 214     4877   6823   4740   -346   -506     32       C  
ATOM    389  CG  LYS A 214      21.431  12.529 -17.599  1.00 51.47           C  
ANISOU  389  CG  LYS A 214     5873   8034   5649   -324   -641     77       C  
ATOM    390  CD  LYS A 214      20.056  11.848 -17.623  1.00 58.16           C  
ANISOU  390  CD  LYS A 214     6566   9066   6466   -445   -757     50       C  
ATOM    391  CE  LYS A 214      18.887  12.681 -17.136  1.00 72.77           C  
ANISOU  391  CE  LYS A 214     8205  11084   8359   -340   -830    135       C  
ATOM    392  NZ  LYS A 214      18.621  13.859 -18.004  1.00 88.65           N1+
ANISOU  392  NZ  LYS A 214    10213  13185  10286   -185   -909    229       N1+
ATOM    393  N   LEU A 215      24.605  14.373 -17.718  1.00 47.30           N  
ANISOU  393  N   LEU A 215     5671   7124   5179    -74   -385    170       N  
ATOM    394  CA  LEU A 215      24.996  15.780 -17.829  1.00 49.23           C  
ANISOU  394  CA  LEU A 215     5954   7322   5428     70   -363    269       C  
ATOM    395  C   LEU A 215      23.799  16.715 -17.958  1.00 60.46           C  
ANISOU  395  C   LEU A 215     7273   8879   6818    180   -471    352       C  
ATOM    396  O   LEU A 215      22.877  16.451 -18.735  1.00 61.04           O  
ANISOU  396  O   LEU A 215     7296   9104   6791    148   -583    352       O  
ATOM    397  CB  LEU A 215      26.008  15.981 -18.967  1.00 49.41           C  
ANISOU  397  CB  LEU A 215     6142   7280   5351     68   -316    282       C  
ATOM    398  CG  LEU A 215      27.489  15.621 -18.655  1.00 52.98           C  
ANISOU  398  CG  LEU A 215     6690   7573   5868     33   -175    243       C  
ATOM    399  CD1 LEU A 215      27.748  14.106 -18.586  1.00 52.40           C  
ANISOU  399  CD1 LEU A 215     6639   7474   5797    -93   -139    130       C  
ATOM    400  CD2 LEU A 215      28.408  16.243 -19.666  1.00 56.18           C  
ANISOU  400  CD2 LEU A 215     7232   7928   6187     67   -121    293       C  
ATOM    401  N   ALA A 216      23.806  17.792 -17.154  1.00 61.85           N  
ANISOU  401  N   ALA A 216     7420   9000   7080    312   -439    420       N  
ATOM    402  CA  ALA A 216      22.741  18.795 -17.131  1.00 65.00           C  
ANISOU  402  CA  ALA A 216     7728   9504   7465    455   -521    508       C  
ATOM    403  C   ALA A 216      23.269  20.150 -16.680  1.00 72.86           C  
ANISOU  403  C   ALA A 216     8804  10367   8514    602   -459    587       C  
ATOM    404  O   ALA A 216      24.098  20.224 -15.766  1.00 70.76           O  
ANISOU  404  O   ALA A 216     8579   9958   8348    590   -361    563       O  
ATOM    405  CB  ALA A 216      21.611  18.347 -16.211  1.00 66.01           C  
ANISOU  405  CB  ALA A 216     7664   9752   7663    445   -561    481       C  
ATOM    406  N   ALA A 217      22.764  21.224 -17.307  1.00 74.24           N  
ANISOU  406  N   ALA A 217     9003  10588   8617    740   -524    685       N  
ATOM    407  CA  ALA A 217      23.138  22.601 -16.985  1.00 75.61           C  
ANISOU  407  CA  ALA A 217     9274  10629   8824    887   -476    770       C  
ATOM    408  C   ALA A 217      22.446  23.049 -15.685  1.00 82.57           C  
ANISOU  408  C   ALA A 217    10046  11513   9814    999   -462    779       C  
ATOM    409  O   ALA A 217      21.451  23.777 -15.722  1.00 83.87           O  
ANISOU  409  O   ALA A 217    10146  11766   9956   1153   -525    849       O  
ATOM    410  CB  ALA A 217      22.788  23.526 -18.148  1.00 78.06           C  
ANISOU  410  CB  ALA A 217     9665  10984   9011   1002   -552    875       C  
ATOM    411  N   MET A 218      22.956  22.565 -14.535  1.00 80.11           N  
ANISOU  411  N   MET A 218     9713  11113   9613    926   -376    707       N  
ATOM    412  CA  MET A 218      22.422  22.882 -13.207  1.00 81.04           C  
ANISOU  412  CA  MET A 218     9745  11221   9828   1014   -343    702       C  
ATOM    413  C   MET A 218      22.817  24.305 -12.815  1.00 87.11           C  
ANISOU  413  C   MET A 218    10647  11830  10622   1160   -296    769       C  
ATOM    414  O   MET A 218      21.984  25.065 -12.318  1.00 87.92           O  
ANISOU  414  O   MET A 218    10703  11960  10740   1321   -309    814       O  
ATOM    415  CB  MET A 218      22.891  21.863 -12.154  1.00 82.18           C  
ANISOU  415  CB  MET A 218     9842  11317  10064    880   -272    607       C  
ATOM    416  CG  MET A 218      22.393  20.441 -12.404  1.00 86.13           C  
ANISOU  416  CG  MET A 218    10220  11961  10546    735   -315    537       C  
ATOM    417  SD  MET A 218      20.596  20.299 -12.298  1.00 92.22           S  
ANISOU  417  SD  MET A 218    10766  12971  11300    800   -407    561       S  
ATOM    418  CE  MET A 218      20.465  18.843 -11.362  1.00 88.16           C  
ANISOU  418  CE  MET A 218    10145  12491  10858    627   -366    463       C  
ATOM    419  N   VAL A 219      24.105  24.635 -13.002  1.00 84.05           N  
ANISOU  419  N   VAL A 219    10426  11274  10238   1098   -235    772       N  
ATOM    420  CA  VAL A 219      24.684  25.958 -12.790  1.00 84.65           C  
ANISOU  420  CA  VAL A 219    10664  11173  10326   1192   -190    835       C  
ATOM    421  C   VAL A 219      24.900  26.449 -14.222  1.00 90.21           C  
ANISOU  421  C   VAL A 219    11478  11876  10919   1209   -229    912       C  
ATOM    422  O   VAL A 219      25.706  25.867 -14.957  1.00 90.05           O  
ANISOU  422  O   VAL A 219    11505  11851  10861   1075   -212    890       O  
ATOM    423  CB  VAL A 219      25.986  25.919 -11.933  1.00 87.33           C  
ANISOU  423  CB  VAL A 219    11094  11339  10750   1083    -96    784       C  
ATOM    424  CG1 VAL A 219      26.770  27.229 -12.034  1.00 87.55           C  
ANISOU  424  CG1 VAL A 219    11315  11181  10770   1128    -57    851       C  
ATOM    425  CG2 VAL A 219      25.667  25.601 -10.473  1.00 86.47           C  
ANISOU  425  CG2 VAL A 219    10895  11225  10733   1093    -63    721       C  
ATOM    426  N   ASP A 220      24.104  27.454 -14.633  1.00 87.57           N  
ANISOU  426  N   ASP A 220    11181  11565  10528   1384   -285   1004       N  
ATOM    427  CA  ASP A 220      24.057  28.033 -15.979  1.00 88.10           C  
ANISOU  427  CA  ASP A 220    11351  11649  10474   1438   -338   1098       C  
ATOM    428  C   ASP A 220      25.336  28.108 -16.818  1.00 89.53           C  
ANISOU  428  C   ASP A 220    11697  11719  10603   1313   -287   1116       C  
ATOM    429  O   ASP A 220      26.224  28.926 -16.565  1.00 89.16           O  
ANISOU  429  O   ASP A 220    11803  11486  10586   1303   -214   1149       O  
ATOM    430  CB  ASP A 220      23.244  29.339 -16.028  1.00 91.67           C  
ANISOU  430  CB  ASP A 220    11864  12073  10891   1668   -380   1204       C  
ATOM    431  CG  ASP A 220      21.793  29.139 -16.424  1.00103.55           C  
ANISOU  431  CG  ASP A 220    13199  13805  12341   1795   -492   1239       C  
ATOM    432  OD1 ASP A 220      21.545  28.515 -17.482  1.00104.15           O  
ANISOU  432  OD1 ASP A 220    13220  14030  12324   1729   -571   1245       O  
ATOM    433  OD2 ASP A 220      20.907  29.633 -15.696  1.00111.75           O1-
ANISOU  433  OD2 ASP A 220    14158  14876  13424   1964   -503   1261       O1-
ATOM    434  N   ILE A 221      25.412  27.199 -17.805  1.00 84.17           N  
ANISOU  434  N   ILE A 221    10978  11160   9843   1206   -322   1090       N  
ATOM    435  CA  ILE A 221      26.430  27.064 -18.850  1.00 83.10           C  
ANISOU  435  CA  ILE A 221    10970  10979   9625   1093   -281   1106       C  
ATOM    436  C   ILE A 221      25.685  26.631 -20.123  1.00 84.79           C  
ANISOU  436  C   ILE A 221    11153  11369   9694   1105   -384   1131       C  
ATOM    437  O   ILE A 221      24.570  26.108 -20.033  1.00 84.20           O  
ANISOU  437  O   ILE A 221    10924  11458   9610   1144   -476   1103       O  
ATOM    438  CB  ILE A 221      27.663  26.139 -18.520  1.00 84.96           C  
ANISOU  438  CB  ILE A 221    11200  11152   9928    909   -180   1011       C  
ATOM    439  CG1 ILE A 221      27.412  24.611 -18.698  1.00 84.92           C  
ANISOU  439  CG1 ILE A 221    11066  11292   9910    798   -207    907       C  
ATOM    440  CG2 ILE A 221      28.442  26.522 -17.245  1.00 84.77           C  
ANISOU  440  CG2 ILE A 221    11200  10968  10041    882    -93    986       C  
ATOM    441  CD1 ILE A 221      26.544  23.905 -17.657  1.00 94.87           C  
ANISOU  441  CD1 ILE A 221    12151  12636  11258    804   -246    834       C  
ATOM    442  N   THR A 222      26.292  26.852 -21.296  1.00 80.28           N  
ANISOU  442  N   THR A 222    10724  10773   9005   1064   -368   1184       N  
ATOM    443  CA  THR A 222      25.703  26.500 -22.592  1.00 80.46           C  
ANISOU  443  CA  THR A 222    10752  10953   8865   1068   -466   1210       C  
ATOM    444  C   THR A 222      25.764  24.980 -22.837  1.00 80.91           C  
ANISOU  444  C   THR A 222    10715  11126   8900    910   -475   1087       C  
ATOM    445  O   THR A 222      26.556  24.283 -22.196  1.00 78.62           O  
ANISOU  445  O   THR A 222    10400  10766   8707    795   -380    999       O  
ATOM    446  CB  THR A 222      26.388  27.303 -23.719  1.00 90.18           C  
ANISOU  446  CB  THR A 222    12192  12103   9969   1079   -433   1313       C  
ATOM    447  CG2 THR A 222      25.465  27.550 -24.913  1.00 92.12           C  
ANISOU  447  CG2 THR A 222    12469  12492  10041   1172   -564   1395       C  
ATOM    448  OG1 THR A 222      26.845  28.557 -23.205  1.00 90.37           O  
ANISOU  448  OG1 THR A 222    12335  11944  10059   1159   -367   1396       O  
ATOM    449  N   THR A 223      24.921  24.475 -23.759  1.00 76.95           N  
ANISOU  449  N   THR A 223    10170  10800   8268    904   -593   1084       N  
ATOM    450  CA  THR A 223      24.873  23.070 -24.178  1.00 75.63           C  
ANISOU  450  CA  THR A 223     9948  10743   8047    753   -618    971       C  
ATOM    451  C   THR A 223      26.191  22.733 -24.901  1.00 76.04           C  
ANISOU  451  C   THR A 223    10162  10700   8032    642   -501    943       C  
ATOM    452  O   THR A 223      26.676  21.608 -24.782  1.00 74.17           O  
ANISOU  452  O   THR A 223     9904  10458   7820    513   -445    832       O  
ATOM    453  CB  THR A 223      23.610  22.820 -25.034  1.00 86.69           C  
ANISOU  453  CB  THR A 223    11278  12354   9307    781   -788    990       C  
ATOM    454  CG2 THR A 223      23.476  21.369 -25.508  1.00 84.78           C  
ANISOU  454  CG2 THR A 223    10997  12219   8995    610   -827    868       C  
ATOM    455  OG1 THR A 223      22.458  23.172 -24.267  1.00 87.51           O  
ANISOU  455  OG1 THR A 223    11209  12549   9492    894   -875   1022       O  
ATOM    456  N   GLU A 224      26.777  23.726 -25.616  1.00 71.75           N  
ANISOU  456  N   GLU A 224     9780  10075   7406    698   -458   1048       N  
ATOM    457  CA  GLU A 224      28.051  23.600 -26.326  1.00 70.95           C  
ANISOU  457  CA  GLU A 224     9830   9888   7238    607   -333   1045       C  
ATOM    458  C   GLU A 224      29.221  23.475 -25.331  1.00 70.81           C  
ANISOU  458  C   GLU A 224     9797   9720   7386    541   -181    997       C  
ATOM    459  O   GLU A 224      30.152  22.714 -25.601  1.00 70.02           O  
ANISOU  459  O   GLU A 224     9735   9595   7275    436    -80    930       O  
ATOM    460  CB  GLU A 224      28.274  24.783 -27.287  1.00 73.99           C  
ANISOU  460  CB  GLU A 224    10390  10230   7494    685   -328   1185       C  
ATOM    461  CG  GLU A 224      29.303  24.503 -28.375  1.00 87.50           C  
ANISOU  461  CG  GLU A 224    12255  11919   9073    592   -226   1184       C  
ATOM    462  CD  GLU A 224      29.910  25.714 -29.061  1.00114.01           C  
ANISOU  462  CD  GLU A 224    15793  15180  12345    637   -163   1324       C  
ATOM    463  OE1 GLU A 224      30.444  26.599 -28.353  1.00115.98           O  
ANISOU  463  OE1 GLU A 224    16068  15285  12714    663    -88   1386       O  
ATOM    464  OE2 GLU A 224      29.910  25.746 -30.314  1.00105.24           O1-
ANISOU  464  OE2 GLU A 224    14811  14134  11042    632   -181   1371       O1-
ATOM    465  N   GLU A 225      29.180  24.230 -24.202  1.00 64.35           N  
ANISOU  465  N   GLU A 225     8927   8808   6715    607   -166   1031       N  
ATOM    466  CA  GLU A 225      30.210  24.181 -23.157  1.00 61.97           C  
ANISOU  466  CA  GLU A 225     8601   8373   6572    546    -45    991       C  
ATOM    467  C   GLU A 225      30.130  22.853 -22.393  1.00 61.82           C  
ANISOU  467  C   GLU A 225     8441   8401   6645    467    -40    858       C  
ATOM    468  O   GLU A 225      31.166  22.278 -22.061  1.00 59.97           O  
ANISOU  468  O   GLU A 225     8202   8103   6479    380     66    799       O  
ATOM    469  CB  GLU A 225      30.129  25.394 -22.213  1.00 63.24           C  
ANISOU  469  CB  GLU A 225     8772   8416   6841    637    -42   1063       C  
ATOM    470  CG  GLU A 225      30.677  26.671 -22.847  1.00 75.89           C  
ANISOU  470  CG  GLU A 225    10549   9909   8376    675      2   1189       C  
ATOM    471  CD  GLU A 225      30.666  27.923 -21.993  1.00 95.63           C  
ANISOU  471  CD  GLU A 225    13103  12265  10968    758     11   1259       C  
ATOM    472  OE1 GLU A 225      31.584  28.760 -22.162  1.00 90.04           O  
ANISOU  472  OE1 GLU A 225    12531  11422  10259    720     93   1330       O  
ATOM    473  OE2 GLU A 225      29.734  28.079 -21.170  1.00 89.80           O1-
ANISOU  473  OE2 GLU A 225    12278  11545  10297    858    -61   1244       O1-
ATOM    474  N   LEU A 226      28.896  22.349 -22.172  1.00 56.68           N  
ANISOU  474  N   LEU A 226     7675   7871   5989    498   -154    817       N  
ATOM    475  CA  LEU A 226      28.618  21.066 -21.519  1.00 54.65           C  
ANISOU  475  CA  LEU A 226     7294   7669   5802    418   -165    698       C  
ATOM    476  C   LEU A 226      29.150  19.914 -22.392  1.00 55.65           C  
ANISOU  476  C   LEU A 226     7478   7830   5836    303   -125    618       C  
ATOM    477  O   LEU A 226      29.728  18.962 -21.869  1.00 53.35           O  
ANISOU  477  O   LEU A 226     7155   7496   5620    224    -54    529       O  
ATOM    478  CB  LEU A 226      27.105  20.917 -21.265  1.00 55.29           C  
ANISOU  478  CB  LEU A 226     7242   7886   5876    470   -302    691       C  
ATOM    479  CG  LEU A 226      26.671  19.851 -20.260  1.00 59.26           C  
ANISOU  479  CG  LEU A 226     7603   8429   6484    401   -311    590       C  
ATOM    480  CD1 LEU A 226      27.055  20.237 -18.816  1.00 58.73           C  
ANISOU  480  CD1 LEU A 226     7486   8246   6583    437   -238    590       C  
ATOM    481  CD2 LEU A 226      25.180  19.605 -20.352  1.00 61.46           C  
ANISOU  481  CD2 LEU A 226     7751   8880   6719    425   -449    588       C  
ATOM    482  N   LYS A 227      29.008  20.042 -23.722  1.00 52.07           N  
ANISOU  482  N   LYS A 227     7128   7444   5212    305   -164    654       N  
ATOM    483  CA  LYS A 227      29.516  19.065 -24.686  1.00 51.32           C  
ANISOU  483  CA  LYS A 227     7122   7377   5000    210   -120    583       C  
ATOM    484  C   LYS A 227      31.058  19.080 -24.736  1.00 52.20           C  
ANISOU  484  C   LYS A 227     7320   7367   5147    175     50    582       C  
ATOM    485  O   LYS A 227      31.669  18.016 -24.864  1.00 51.00           O  
ANISOU  485  O   LYS A 227     7190   7201   4989     99    127    490       O  
ATOM    486  CB  LYS A 227      28.874  19.279 -26.076  1.00 55.50           C  
ANISOU  486  CB  LYS A 227     7744   8021   5323    228   -220    627       C  
ATOM    487  CG  LYS A 227      29.377  18.362 -27.206  1.00 67.72           C  
ANISOU  487  CG  LYS A 227     9417   9597   6715    137   -173    555       C  
ATOM    488  CD  LYS A 227      29.143  16.865 -26.968  1.00 75.38           C  
ANISOU  488  CD  LYS A 227    10341  10601   7700     30   -188    409       C  
ATOM    489  CE  LYS A 227      29.798  16.038 -28.048  1.00 86.05           C  
ANISOU  489  CE  LYS A 227    11848  11948   8899    -44   -115    337       C  
ATOM    490  NZ  LYS A 227      29.664  14.582 -27.794  1.00 94.28           N1+
ANISOU  490  NZ  LYS A 227    12875  12989   9959   -146   -115    192       N1+
ATOM    491  N   GLN A 228      31.677  20.271 -24.613  1.00 48.49           N  
ANISOU  491  N   GLN A 228     6896   6810   4717    228    112    686       N  
ATOM    492  CA  GLN A 228      33.139  20.417 -24.604  1.00 48.04           C  
ANISOU  492  CA  GLN A 228     6895   6651   4705    187    271    701       C  
ATOM    493  C   GLN A 228      33.726  19.776 -23.346  1.00 48.85           C  
ANISOU  493  C   GLN A 228     6887   6688   4984    147    338    624       C  
ATOM    494  O   GLN A 228      34.763  19.124 -23.427  1.00 48.52           O  
ANISOU  494  O   GLN A 228     6858   6616   4963     94    454    578       O  
ATOM    495  CB  GLN A 228      33.539  21.885 -24.698  1.00 49.35           C  
ANISOU  495  CB  GLN A 228     7137   6739   4874    235    303    833       C  
ATOM    496  N   GLN A 229      33.032  19.918 -22.199  1.00 44.22           N  
ANISOU  496  N   GLN A 229     6193   6089   4518    181    264    613       N  
ATOM    497  CA  GLN A 229      33.432  19.318 -20.920  1.00 42.18           C  
ANISOU  497  CA  GLN A 229     5830   5775   4421    149    307    545       C  
ATOM    498  C   GLN A 229      33.305  17.791 -20.971  1.00 45.19           C  
ANISOU  498  C   GLN A 229     6179   6203   4786     87    311    427       C  
ATOM    499  O   GLN A 229      34.154  17.086 -20.415  1.00 44.26           O  
ANISOU  499  O   GLN A 229     6032   6031   4755     49    397    373       O  
ATOM    500  CB  GLN A 229      32.623  19.907 -19.762  1.00 42.51           C  
ANISOU  500  CB  GLN A 229     5784   5797   4568    207    228    567       C  
ATOM    501  CG  GLN A 229      33.041  21.347 -19.419  1.00 52.09           C  
ANISOU  501  CG  GLN A 229     7046   6914   5831    256    254    668       C  
ATOM    502  CD  GLN A 229      32.195  22.009 -18.358  1.00 63.71           C  
ANISOU  502  CD  GLN A 229     8457   8362   7386    333    182    689       C  
ATOM    503  NE2 GLN A 229      32.223  23.333 -18.327  1.00 52.86           N  
ANISOU  503  NE2 GLN A 229     7160   6913   6012    396    178    782       N  
ATOM    504  OE1 GLN A 229      31.535  21.359 -17.540  1.00 59.86           O  
ANISOU  504  OE1 GLN A 229     7865   7916   6964    336    139    625       O  
ATOM    505  N   PHE A 230      32.254  17.291 -21.667  1.00 41.55           N  
ANISOU  505  N   PHE A 230     5733   5843   4210     76    212    392       N  
ATOM    506  CA  PHE A 230      31.993  15.867 -21.905  1.00 40.71           C  
ANISOU  506  CA  PHE A 230     5630   5779   4058      3    200    280       C  
ATOM    507  C   PHE A 230      33.170  15.289 -22.712  1.00 45.71           C  
ANISOU  507  C   PHE A 230     6373   6372   4622    -31    328    242       C  
ATOM    508  O   PHE A 230      33.764  14.303 -22.281  1.00 44.90           O  
ANISOU  508  O   PHE A 230     6260   6218   4583    -66    403    164       O  
ATOM    509  CB  PHE A 230      30.662  15.687 -22.663  1.00 42.75           C  
ANISOU  509  CB  PHE A 230     5894   6164   4185    -12     59    266       C  
ATOM    510  CG  PHE A 230      30.317  14.279 -23.111  1.00 44.37           C  
ANISOU  510  CG  PHE A 230     6134   6414   4310   -109     31    150       C  
ATOM    511  CD1 PHE A 230      29.710  13.380 -22.238  1.00 46.45           C  
ANISOU  511  CD1 PHE A 230     6306   6685   4658   -169    -12     73       C  
ATOM    512  CD2 PHE A 230      30.545  13.873 -24.420  1.00 47.58           C  
ANISOU  512  CD2 PHE A 230     6680   6853   4545   -146     46    118       C  
ATOM    513  CE1 PHE A 230      29.346  12.097 -22.668  1.00 47.47           C  
ANISOU  513  CE1 PHE A 230     6486   6842   4708   -273    -43    -33       C  
ATOM    514  CE2 PHE A 230      30.184  12.588 -24.848  1.00 51.37           C  
ANISOU  514  CE2 PHE A 230     7215   7361   4939   -243     14      3       C  
ATOM    515  CZ  PHE A 230      29.590  11.708 -23.967  1.00 48.73           C  
ANISOU  515  CZ  PHE A 230     6795   7024   4697   -310    -32    -73       C  
ATOM    516  N   ASP A 231      33.516  15.927 -23.858  1.00 43.35           N  
ANISOU  516  N   ASP A 231     6181   6096   4193    -11    360    305       N  
ATOM    517  CA  ASP A 231      34.625  15.522 -24.727  1.00 43.86           C  
ANISOU  517  CA  ASP A 231     6355   6137   4174    -31    494    284       C  
ATOM    518  C   ASP A 231      35.972  15.568 -23.998  1.00 44.40           C  
ANISOU  518  C   ASP A 231     6371   6116   4384    -23    638    297       C  
ATOM    519  O   ASP A 231      36.777  14.658 -24.177  1.00 42.21           O  
ANISOU  519  O   ASP A 231     6122   5813   4101    -38    746    230       O  
ATOM    520  CB  ASP A 231      34.686  16.412 -25.981  1.00 47.45           C  
ANISOU  520  CB  ASP A 231     6928   6635   4466     -8    498    372       C  
ATOM    521  CG  ASP A 231      33.562  16.202 -26.985  1.00 62.07           C  
ANISOU  521  CG  ASP A 231     8856   8591   6136    -20    368    353       C  
ATOM    522  OD1 ASP A 231      32.888  15.149 -26.918  1.00 62.67           O  
ANISOU  522  OD1 ASP A 231     8915   8707   6188    -70    297    250       O  
ATOM    523  OD2 ASP A 231      33.380  17.073 -27.861  1.00 71.17           O1-
ANISOU  523  OD2 ASP A 231    10095   9785   7163     13    336    442       O1-
ATOM    524  N   GLN A 232      36.204  16.611 -23.175  1.00 41.82           N  
ANISOU  524  N   GLN A 232     5970   5741   4179      3    637    380       N  
ATOM    525  CA  GLN A 232      37.444  16.782 -22.413  1.00 41.98           C  
ANISOU  525  CA  GLN A 232     5925   5689   4338     -1    752    402       C  
ATOM    526  C   GLN A 232      37.644  15.655 -21.406  1.00 45.85           C  
ANISOU  526  C   GLN A 232     6329   6147   4948    -12    769    310       C  
ATOM    527  O   GLN A 232      38.732  15.089 -21.339  1.00 45.15           O  
ANISOU  527  O   GLN A 232     6223   6030   4900    -15    886    283       O  
ATOM    528  CB  GLN A 232      37.510  18.165 -21.732  1.00 43.22           C  
ANISOU  528  CB  GLN A 232     6041   5794   4586     17    723    504       C  
ATOM    529  CG  GLN A 232      38.887  18.504 -21.112  1.00 50.94           C  
ANISOU  529  CG  GLN A 232     6961   6709   5686    -10    837    541       C  
ATOM    530  CD  GLN A 232      39.998  18.747 -22.115  1.00 63.77           C  
ANISOU  530  CD  GLN A 232     8646   8347   7235    -37    972    593       C  
ATOM    531  NE2 GLN A 232      41.160  19.140 -21.634  1.00 53.75           N  
ANISOU  531  NE2 GLN A 232     7313   7041   6068    -71   1063    638       N  
ATOM    532  OE1 GLN A 232      39.841  18.581 -23.324  1.00 61.07           O  
ANISOU  532  OE1 GLN A 232     8407   8056   6740    -31    996    594       O  
ATOM    533  N   GLU A 233      36.578  15.309 -20.653  1.00 42.56           N  
ANISOU  533  N   GLU A 233     5855   5737   4580    -14    656    264       N  
ATOM    534  CA  GLU A 233      36.576  14.209 -19.691  1.00 40.91           C  
ANISOU  534  CA  GLU A 233     5580   5495   4471    -30    659    180       C  
ATOM    535  C   GLU A 233      37.013  12.907 -20.368  1.00 43.99           C  
ANISOU  535  C   GLU A 233     6046   5882   4787    -47    736     90       C  
ATOM    536  O   GLU A 233      37.950  12.286 -19.884  1.00 42.89           O  
ANISOU  536  O   GLU A 233     5877   5691   4728    -34    829     61       O  
ATOM    537  CB  GLU A 233      35.183  14.055 -19.072  1.00 42.02           C  
ANISOU  537  CB  GLU A 233     5666   5667   4632    -41    525    151       C  
ATOM    538  CG  GLU A 233      35.039  12.860 -18.151  1.00 51.58           C  
ANISOU  538  CG  GLU A 233     6829   6842   5926    -71    523     65       C  
ATOM    539  CD  GLU A 233      35.054  13.157 -16.667  1.00 63.54           C  
ANISOU  539  CD  GLU A 233     8238   8311   7593    -54    506     87       C  
ATOM    540  OE1 GLU A 233      34.855  14.327 -16.268  1.00 69.88           O  
ANISOU  540  OE1 GLU A 233     9001   9116   8437    -20    467    160       O  
ATOM    541  OE2 GLU A 233      35.179  12.184 -15.895  1.00 49.06           O1-
ANISOU  541  OE2 GLU A 233     6376   6435   5830    -73    525     29       O1-
ATOM    542  N   ILE A 234      36.382  12.521 -21.507  1.00 41.01           N  
ANISOU  542  N   ILE A 234     5774   5559   4251    -73    699     50       N  
ATOM    543  CA  ILE A 234      36.726  11.287 -22.238  1.00 41.57           C  
ANISOU  543  CA  ILE A 234     5950   5617   4227    -90    771    -45       C  
ATOM    544  C   ILE A 234      38.206  11.304 -22.697  1.00 45.86           C  
ANISOU  544  C   ILE A 234     6527   6132   4765    -45    941    -22       C  
ATOM    545  O   ILE A 234      38.911  10.301 -22.523  1.00 45.23           O  
ANISOU  545  O   ILE A 234     6465   6002   4719    -22   1036    -87       O  
ATOM    546  CB  ILE A 234      35.726  10.979 -23.398  1.00 45.73           C  
ANISOU  546  CB  ILE A 234     6595   6214   4568   -137    683    -91       C  
ATOM    547  CG1 ILE A 234      34.291  10.793 -22.842  1.00 46.35           C  
ANISOU  547  CG1 ILE A 234     6607   6336   4670   -190    521   -118       C  
ATOM    548  CG2 ILE A 234      36.162   9.743 -24.220  1.00 46.65           C  
ANISOU  548  CG2 ILE A 234     6854   6301   4571   -156    770   -195       C  
ATOM    549  CD1 ILE A 234      33.158  10.887 -23.870  1.00 50.30           C  
ANISOU  549  CD1 ILE A 234     7174   6939   5002   -236    394   -128       C  
ATOM    550  N   LYS A 235      38.672  12.466 -23.211  1.00 41.88           N  
ANISOU  550  N   LYS A 235     6025   5660   4228    -27    981     77       N  
ATOM    551  CA  LYS A 235      40.041  12.669 -23.699  1.00 43.10           C  
ANISOU  551  CA  LYS A 235     6192   5811   4374      4   1144    119       C  
ATOM    552  C   LYS A 235      41.069  12.509 -22.571  1.00 45.61           C  
ANISOU  552  C   LYS A 235     6378   6080   4872     30   1223    131       C  
ATOM    553  O   LYS A 235      42.084  11.845 -22.776  1.00 45.27           O  
ANISOU  553  O   LYS A 235     6337   6029   4837     69   1357    103       O  
ATOM    554  CB  LYS A 235      40.168  14.053 -24.365  1.00 46.26           C  
ANISOU  554  CB  LYS A 235     6620   6249   4708     -5   1149    236       C  
ATOM    555  CG  LYS A 235      41.132  14.115 -25.529  1.00 71.41           C  
ANISOU  555  CG  LYS A 235     9891   9468   7775      7   1302    263       C  
ATOM    556  CD  LYS A 235      41.029  15.457 -26.251  1.00 87.16           C  
ANISOU  556  CD  LYS A 235    11944  11495   9680    -11   1287    381       C  
ATOM    557  CE  LYS A 235      42.248  16.322 -26.041  1.00103.83           C  
ANISOU  557  CE  LYS A 235    13983  13591  11878    -24   1409    482       C  
ATOM    558  NZ  LYS A 235      42.135  17.630 -26.746  1.00114.41           N1+
ANISOU  558  NZ  LYS A 235    15401  14943  13128    -50   1397    602       N1+
ATOM    559  N   VAL A 236      40.808  13.109 -21.393  1.00 40.85           N  
ANISOU  559  N   VAL A 236     5662   5449   4409     18   1139    173       N  
ATOM    560  CA  VAL A 236      41.688  13.031 -20.220  1.00 41.37           C  
ANISOU  560  CA  VAL A 236     5599   5475   4644     34   1184    189       C  
ATOM    561  C   VAL A 236      41.740  11.580 -19.700  1.00 48.29           C  
ANISOU  561  C   VAL A 236     6471   6311   5565     65   1204     89       C  
ATOM    562  O   VAL A 236      42.825  11.085 -19.387  1.00 48.29           O  
ANISOU  562  O   VAL A 236     6415   6297   5637    109   1306     85       O  
ATOM    563  CB  VAL A 236      41.305  14.062 -19.110  1.00 44.59           C  
ANISOU  563  CB  VAL A 236     5918   5858   5167     10   1082    252       C  
ATOM    564  CG1 VAL A 236      42.123  13.844 -17.834  1.00 44.09           C  
ANISOU  564  CG1 VAL A 236     5731   5757   5265     19   1109    255       C  
ATOM    565  CG2 VAL A 236      41.483  15.496 -19.609  1.00 44.55           C  
ANISOU  565  CG2 VAL A 236     5933   5868   5125    -16   1087    358       C  
ATOM    566  N   MET A 237      40.575  10.896 -19.678  1.00 46.41           N  
ANISOU  566  N   MET A 237     6298   6060   5276     42   1107     15       N  
ATOM    567  CA  MET A 237      40.430   9.510 -19.249  1.00 47.76           C  
ANISOU  567  CA  MET A 237     6498   6176   5471     54   1113    -82       C  
ATOM    568  C   MET A 237      41.184   8.532 -20.147  1.00 49.67           C  
ANISOU  568  C   MET A 237     6844   6402   5627    101   1245   -145       C  
ATOM    569  O   MET A 237      41.717   7.542 -19.645  1.00 48.11           O  
ANISOU  569  O   MET A 237     6644   6144   5492    149   1306   -193       O  
ATOM    570  CB  MET A 237      38.945   9.111 -19.139  1.00 51.87           C  
ANISOU  570  CB  MET A 237     7067   6697   5945     -8    976   -141       C  
ATOM    571  CG  MET A 237      38.185   9.830 -18.036  1.00 57.12           C  
ANISOU  571  CG  MET A 237     7621   7371   6712    -33    861    -94       C  
ATOM    572  SD  MET A 237      38.888   9.624 -16.382  1.00 63.29           S  
ANISOU  572  SD  MET A 237     8282   8085   7682      0    885    -77       S  
ATOM    573  CE  MET A 237      38.449   8.085 -16.104  1.00 59.88           C  
ANISOU  573  CE  MET A 237     7916   7594   7242    -19    879   -178       C  
ATOM    574  N   ALA A 238      41.233   8.806 -21.468  1.00 45.72           N  
ANISOU  574  N   ALA A 238     6445   5950   4978     95   1292   -141       N  
ATOM    575  CA  ALA A 238      41.957   7.968 -22.437  1.00 46.71           C  
ANISOU  575  CA  ALA A 238     6686   6065   4997    149   1432   -200       C  
ATOM    576  C   ALA A 238      43.486   8.119 -22.279  1.00 50.36           C  
ANISOU  576  C   ALA A 238     7049   6540   5545    230   1591   -143       C  
ATOM    577  O   ALA A 238      44.219   7.181 -22.564  1.00 51.02           O  
ANISOU  577  O   ALA A 238     7185   6595   5608    306   1716   -198       O  
ATOM    578  CB  ALA A 238      41.530   8.305 -23.866  1.00 47.94           C  
ANISOU  578  CB  ALA A 238     6980   6279   4958    114   1431   -205       C  
ATOM    579  N   LYS A 239      43.946   9.282 -21.795  1.00 46.89           N  
ANISOU  579  N   LYS A 239     6469   6143   5203    213   1584    -36       N  
ATOM    580  CA  LYS A 239      45.366   9.585 -21.587  1.00 47.43           C  
ANISOU  580  CA  LYS A 239     6413   6245   5363    264   1716     34       C  
ATOM    581  C   LYS A 239      45.863   9.306 -20.159  1.00 51.13           C  
ANISOU  581  C   LYS A 239     6731   6680   6014    297   1694     47       C  
ATOM    582  O   LYS A 239      47.050   9.044 -19.983  1.00 51.40           O  
ANISOU  582  O   LYS A 239     6671   6740   6118    365   1810     71       O  
ATOM    583  CB  LYS A 239      45.640  11.061 -21.896  1.00 49.51           C  
ANISOU  583  CB  LYS A 239     6619   6572   5622    205   1719    149       C  
ATOM    584  CG  LYS A 239      45.523  11.473 -23.356  0.50 55.50           C  
ANISOU  584  CG  LYS A 239     7508   7380   6200    186   1778    167       C  
ATOM    585  CD  LYS A 239      45.776  12.967 -23.466  0.50 61.02           C  
ANISOU  585  CD  LYS A 239     8152   8120   6914    121   1771    292       C  
ATOM    586  CE  LYS A 239      45.305  13.548 -24.766  0.50 68.27           C  
ANISOU  586  CE  LYS A 239     9217   9073   7649     90   1775    323       C  
ATOM    587  NZ  LYS A 239      45.391  15.031 -24.754  0.50 75.63           N1+
ANISOU  587  NZ  LYS A 239    10116  10017   8604     23   1746    448       N1+
ATOM    588  N   CYS A 240      44.979   9.410 -19.148  1.00 46.06           N  
ANISOU  588  N   CYS A 240     6060   5993   5449    250   1547     36       N  
ATOM    589  CA  CYS A 240      45.367   9.267 -17.743  1.00 45.32           C  
ANISOU  589  CA  CYS A 240     5833   5868   5517    271   1510     56       C  
ATOM    590  C   CYS A 240      44.725   8.085 -17.008  1.00 48.34           C  
ANISOU  590  C   CYS A 240     6267   6169   5930    295   1448    -28       C  
ATOM    591  O   CYS A 240      43.551   8.158 -16.637  1.00 45.71           O  
ANISOU  591  O   CYS A 240     5973   5808   5587    233   1326    -55       O  
ATOM    592  CB  CYS A 240      45.151  10.580 -16.988  1.00 44.89           C  
ANISOU  592  CB  CYS A 240     5682   5832   5544    198   1409    138       C  
ATOM    593  SG  CYS A 240      46.049  12.000 -17.675  1.00 49.73           S  
ANISOU  593  SG  CYS A 240     6235   6520   6142    153   1485    250       S  
ATOM    594  N   GLN A 241      45.514   7.016 -16.772  1.00 45.55           N  
ANISOU  594  N   GLN A 241     5908   5782   5619    389   1538    -63       N  
ATOM    595  CA  GLN A 241      45.101   5.825 -16.015  1.00 45.17           C  
ANISOU  595  CA  GLN A 241     5914   5640   5608    420   1499   -133       C  
ATOM    596  C   GLN A 241      46.064   5.675 -14.830  1.00 46.05           C  
ANISOU  596  C   GLN A 241     5882   5748   5867    490   1515    -82       C  
ATOM    597  O   GLN A 241      47.282   5.632 -15.009  1.00 46.92           O  
ANISOU  597  O   GLN A 241     5908   5905   6013    575   1625    -44       O  
ATOM    598  CB  GLN A 241      45.093   4.554 -16.879  1.00 48.28           C  
ANISOU  598  CB  GLN A 241     6478   5971   5895    481   1589   -229       C  
ATOM    599  CG  GLN A 241      44.161   4.601 -18.087  1.00 70.90           C  
ANISOU  599  CG  GLN A 241     9497   8844   8596    406   1565   -287       C  
ATOM    600  CD  GLN A 241      44.899   4.222 -19.349  1.00 98.22           C  
ANISOU  600  CD  GLN A 241    13055  12322  11943    479   1717   -319       C  
ATOM    601  NE2 GLN A 241      45.466   5.210 -20.034  1.00 93.28           N  
ANISOU  601  NE2 GLN A 241    12367  11794  11282    478   1779   -249       N  
ATOM    602  OE1 GLN A 241      44.998   3.044 -19.711  1.00 95.38           O  
ANISOU  602  OE1 GLN A 241    12836  11883  11520    541   1788   -406       O  
ATOM    603  N   HIS A 242      45.512   5.667 -13.621  1.00 38.74           N  
ANISOU  603  N   HIS A 242     4917   4779   5023    453   1402    -76       N  
ATOM    604  CA  HIS A 242      46.286   5.572 -12.385  1.00 36.88           C  
ANISOU  604  CA  HIS A 242     4552   4541   4918    507   1387    -26       C  
ATOM    605  C   HIS A 242      45.367   5.092 -11.271  1.00 39.04           C  
ANISOU  605  C   HIS A 242     4866   4736   5231    471   1278    -56       C  
ATOM    606  O   HIS A 242      44.161   5.361 -11.300  1.00 38.71           O  
ANISOU  606  O   HIS A 242     4887   4677   5141    378   1194    -85       O  
ATOM    607  CB  HIS A 242      46.900   6.955 -12.044  1.00 36.14           C  
ANISOU  607  CB  HIS A 242     4298   4539   4894    459   1361     69       C  
ATOM    608  CG  HIS A 242      47.820   6.966 -10.863  1.00 39.13           C  
ANISOU  608  CG  HIS A 242     4530   4940   5398    503   1341    125       C  
ATOM    609  CD2 HIS A 242      49.159   6.782 -10.804  1.00 41.85           C  
ANISOU  609  CD2 HIS A 242     4753   5347   5803    588   1424    172       C  
ATOM    610  ND1 HIS A 242      47.349   7.222  -9.581  1.00 39.93           N  
ANISOU  610  ND1 HIS A 242     4597   5010   5565    455   1220    141       N  
ATOM    611  CE1 HIS A 242      48.408   7.161  -8.792  1.00 39.69           C  
ANISOU  611  CE1 HIS A 242     4437   5018   5628    509   1224    193       C  
ATOM    612  NE2 HIS A 242      49.519   6.900  -9.482  1.00 41.29           N  
ANISOU  612  NE2 HIS A 242     4571   5282   5835    591   1342    217       N  
ATOM    613  N   GLU A 243      45.978   4.410 -10.282  1.00 35.12           N  
ANISOU  613  N   GLU A 243     4324   4202   4820    549   1282    -40       N  
ATOM    614  CA  GLU A 243      45.413   3.884  -9.034  1.00 34.70           C  
ANISOU  614  CA  GLU A 243     4293   4075   4818    536   1196    -49       C  
ATOM    615  C   GLU A 243      44.569   4.944  -8.301  1.00 35.59           C  
ANISOU  615  C   GLU A 243     4350   4218   4956    423   1075    -19       C  
ATOM    616  O   GLU A 243      43.613   4.595  -7.627  1.00 34.74           O  
ANISOU  616  O   GLU A 243     4299   4054   4844    375   1005    -47       O  
ATOM    617  CB  GLU A 243      46.597   3.459  -8.136  1.00 37.31           C  
ANISOU  617  CB  GLU A 243     4524   4407   5244    649   1220      4       C  
ATOM    618  CG  GLU A 243      46.285   3.098  -6.685  1.00 54.36           C  
ANISOU  618  CG  GLU A 243     6678   6510   7467    645   1130     20       C  
ATOM    619  CD  GLU A 243      45.628   1.762  -6.391  1.00 78.35           C  
ANISOU  619  CD  GLU A 243     9876   9418  10474    669   1131    -38       C  
ATOM    620  OE1 GLU A 243      45.422   0.963  -7.335  1.00 83.40           O  
ANISOU  620  OE1 GLU A 243    10649   9996  11042    693   1205   -103       O  
ATOM    621  OE2 GLU A 243      45.300   1.521  -5.205  1.00 64.44           O1-
ANISOU  621  OE2 GLU A 243     8119   7613   8754    653   1059    -17       O1-
ATOM    622  N   ASN A 244      44.942   6.228  -8.409  1.00 30.55           N  
ANISOU  622  N   ASN A 244     3605   3663   4338    384   1057     38       N  
ATOM    623  CA  ASN A 244      44.255   7.307  -7.689  1.00 28.82           C  
ANISOU  623  CA  ASN A 244     3344   3463   4144    296    952     69       C  
ATOM    624  C   ASN A 244      43.407   8.248  -8.530  1.00 30.52           C  
ANISOU  624  C   ASN A 244     3597   3711   4288    220    926     64       C  
ATOM    625  O   ASN A 244      43.158   9.381  -8.130  1.00 29.05           O  
ANISOU  625  O   ASN A 244     3364   3551   4124    168    863    106       O  
ATOM    626  CB  ASN A 244      45.210   8.033  -6.750  1.00 31.23           C  
ANISOU  626  CB  ASN A 244     3516   3810   4540    301    921    141       C  
ATOM    627  CG  ASN A 244      45.808   7.121  -5.714  1.00 35.19           C  
ANISOU  627  CG  ASN A 244     3984   4280   5107    375    913    149       C  
ATOM    628  ND2 ASN A 244      44.985   6.620  -4.801  1.00 28.98           N  
ANISOU  628  ND2 ASN A 244     3259   3429   4323    361    850    124       N  
ATOM    629  OD1 ASN A 244      46.999   6.837  -5.736  1.00 32.50           O  
ANISOU  629  OD1 ASN A 244     3561   3977   4810    450    969    183       O  
ATOM    630  N   LEU A 245      42.921   7.748  -9.683  1.00 29.80           N  
ANISOU  630  N   LEU A 245     3604   3614   4104    217    969     13       N  
ATOM    631  CA  LEU A 245      42.005   8.467 -10.578  1.00 29.87           C  
ANISOU  631  CA  LEU A 245     3664   3658   4026    154    936      5       C  
ATOM    632  C   LEU A 245      40.833   7.530 -10.820  1.00 32.21           C  
ANISOU  632  C   LEU A 245     4067   3917   4254    122    902    -71       C  
ATOM    633  O   LEU A 245      41.051   6.334 -11.043  1.00 31.17           O  
ANISOU  633  O   LEU A 245     4009   3733   4101    157    957   -125       O  
ATOM    634  CB  LEU A 245      42.668   8.806 -11.935  1.00 31.74           C  
ANISOU  634  CB  LEU A 245     3921   3943   4194    171   1025     21       C  
ATOM    635  CG  LEU A 245      44.030   9.573 -11.952  1.00 36.31           C  
ANISOU  635  CG  LEU A 245     4393   4572   4831    195   1090     97       C  
ATOM    636  CD1 LEU A 245      44.474   9.836 -13.381  1.00 37.59           C  
ANISOU  636  CD1 LEU A 245     4594   4783   4903    201   1185    108       C  
ATOM    637  CD2 LEU A 245      43.954  10.909 -11.218  1.00 35.56           C  
ANISOU  637  CD2 LEU A 245     4223   4494   4796    135   1011    163       C  
ATOM    638  N   VAL A 246      39.596   8.053 -10.768  1.00 28.96           N  
ANISOU  638  N   VAL A 246     3664   3530   3809     58    814    -76       N  
ATOM    639  CA  VAL A 246      38.406   7.221 -11.005  1.00 29.79           C  
ANISOU  639  CA  VAL A 246     3851   3619   3848      3    770   -143       C  
ATOM    640  C   VAL A 246      38.444   6.680 -12.432  1.00 35.13           C  
ANISOU  640  C   VAL A 246     4634   4303   4411     -2    822   -195       C  
ATOM    641  O   VAL A 246      38.923   7.368 -13.345  1.00 34.18           O  
ANISOU  641  O   VAL A 246     4515   4229   4242     19    861   -165       O  
ATOM    642  CB  VAL A 246      37.052   7.932 -10.657  1.00 33.72           C  
ANISOU  642  CB  VAL A 246     4309   4168   4335    -57    665   -129       C  
ATOM    643  CG1 VAL A 246      36.717   9.040 -11.671  1.00 33.92           C  
ANISOU  643  CG1 VAL A 246     4333   4268   4287    -64    638    -95       C  
ATOM    644  CG2 VAL A 246      35.890   6.913 -10.553  1.00 33.36           C  
ANISOU  644  CG2 VAL A 246     4316   4108   4250   -128    618   -194       C  
ATOM    645  N   GLU A 247      37.991   5.442 -12.611  1.00 32.85           N  
ANISOU  645  N   GLU A 247     4446   3959   4077    -33    827   -271       N  
ATOM    646  CA  GLU A 247      37.999   4.802 -13.914  1.00 34.74           C  
ANISOU  646  CA  GLU A 247     4816   4189   4196    -44    875   -336       C  
ATOM    647  C   GLU A 247      36.671   4.977 -14.666  1.00 37.52           C  
ANISOU  647  C   GLU A 247     5212   4604   4439   -143    781   -369       C  
ATOM    648  O   GLU A 247      35.607   4.643 -14.141  1.00 33.40           O  
ANISOU  648  O   GLU A 247     4680   4084   3927   -221    699   -394       O  
ATOM    649  CB  GLU A 247      38.368   3.311 -13.771  1.00 36.98           C  
ANISOU  649  CB  GLU A 247     5213   4359   4479    -18    941   -408       C  
ATOM    650  CG  GLU A 247      38.526   2.606 -15.110  1.00 56.01           C  
ANISOU  650  CG  GLU A 247     7780   6741   6758    -15   1008   -483       C  
ATOM    651  CD  GLU A 247      38.873   1.128 -15.084  1.00 89.57           C  
ANISOU  651  CD  GLU A 247    12178  10861  10993     19   1082   -561       C  
ATOM    652  OE1 GLU A 247      38.675   0.459 -16.125  1.00 83.37           O  
ANISOU  652  OE1 GLU A 247    11554  10039  10083     -9   1113   -642       O  
ATOM    653  OE2 GLU A 247      39.360   0.641 -14.037  1.00 89.17           O1-
ANISOU  653  OE2 GLU A 247    12096  10737  11047     78   1108   -540       O1-
ATOM    654  N   LEU A 248      36.752   5.499 -15.899  1.00 36.21           N  
ANISOU  654  N   LEU A 248     5091   4499   4169   -140    796   -364       N  
ATOM    655  CA  LEU A 248      35.622   5.628 -16.822  1.00 36.96           C  
ANISOU  655  CA  LEU A 248     5241   4666   4137   -222    708   -395       C  
ATOM    656  C   LEU A 248      35.494   4.295 -17.552  1.00 43.68           C  
ANISOU  656  C   LEU A 248     6258   5456   4883   -270    738   -502       C  
ATOM    657  O   LEU A 248      36.495   3.766 -18.044  1.00 44.84           O  
ANISOU  657  O   LEU A 248     6497   5540   4999   -204    854   -534       O  
ATOM    658  CB  LEU A 248      35.860   6.754 -17.854  1.00 37.21           C  
ANISOU  658  CB  LEU A 248     5270   4781   4086   -190    716   -337       C  
ATOM    659  CG  LEU A 248      34.711   7.053 -18.844  1.00 41.89           C  
ANISOU  659  CG  LEU A 248     5909   5468   4540   -260    612   -350       C  
ATOM    660  CD1 LEU A 248      33.611   7.887 -18.184  1.00 39.60           C  
ANISOU  660  CD1 LEU A 248     5492   5253   4303   -288    486   -294       C  
ATOM    661  CD2 LEU A 248      35.238   7.773 -20.092  1.00 44.24           C  
ANISOU  661  CD2 LEU A 248     6271   5815   4724   -219    659   -312       C  
ATOM    662  N   LEU A 249      34.270   3.753 -17.615  1.00 40.42           N  
ANISOU  662  N   LEU A 249     5884   5061   4415   -386    638   -557       N  
ATOM    663  CA  LEU A 249      33.963   2.505 -18.303  1.00 42.13           C  
ANISOU  663  CA  LEU A 249     6274   5213   4519   -465    643   -667       C  
ATOM    664  C   LEU A 249      33.369   2.761 -19.683  1.00 48.93           C  
ANISOU  664  C   LEU A 249     7216   6166   5209   -527    581   -698       C  
ATOM    665  O   LEU A 249      33.553   1.943 -20.588  1.00 51.46           O  
ANISOU  665  O   LEU A 249     7714   6433   5406   -554    623   -784       O  
ATOM    666  CB  LEU A 249      32.948   1.686 -17.485  1.00 42.38           C  
ANISOU  666  CB  LEU A 249     6300   5209   4592   -584    563   -711       C  
ATOM    667  CG  LEU A 249      33.449   1.084 -16.180  1.00 46.41           C  
ANISOU  667  CG  LEU A 249     6787   5604   5243   -542    623   -701       C  
ATOM    668  CD1 LEU A 249      32.300   0.471 -15.414  1.00 46.19           C  
ANISOU  668  CD1 LEU A 249     6738   5566   5245   -677    537   -727       C  
ATOM    669  CD2 LEU A 249      34.548   0.033 -16.438  1.00 51.05           C  
ANISOU  669  CD2 LEU A 249     7541   6045   5812   -466    753   -761       C  
ATOM    670  N   GLY A 250      32.579   3.827 -19.805  1.00 43.37           N  
ANISOU  670  N   GLY A 250     6393   5596   4492   -551    473   -631       N  
ATOM    671  CA  GLY A 250      31.894   4.160 -21.040  1.00 43.67           C  
ANISOU  671  CA  GLY A 250     6488   5740   4365   -609    388   -643       C  
ATOM    672  C   GLY A 250      31.190   5.496 -21.045  1.00 46.58           C  
ANISOU  672  C   GLY A 250     6709   6250   4741   -591    284   -544       C  
ATOM    673  O   GLY A 250      31.401   6.330 -20.160  1.00 43.65           O  
ANISOU  673  O   GLY A 250     6200   5884   4500   -516    296   -460       O  
ATOM    674  N   PHE A 251      30.347   5.706 -22.062  1.00 45.10           N  
ANISOU  674  N   PHE A 251     6559   6173   4406   -654    176   -554       N  
ATOM    675  CA  PHE A 251      29.625   6.963 -22.258  1.00 45.49           C  
ANISOU  675  CA  PHE A 251     6488   6361   4435   -621     70   -457       C  
ATOM    676  C   PHE A 251      28.417   6.745 -23.171  1.00 51.73           C  
ANISOU  676  C   PHE A 251     7308   7279   5069   -731    -81   -494       C  
ATOM    677  O   PHE A 251      28.313   5.714 -23.839  1.00 51.94           O  
ANISOU  677  O   PHE A 251     7478   7277   4979   -831    -90   -596       O  
ATOM    678  CB  PHE A 251      30.568   8.032 -22.882  1.00 47.11           C  
ANISOU  678  CB  PHE A 251     6728   6567   4603   -501    150   -375       C  
ATOM    679  CG  PHE A 251      31.165   7.586 -24.196  1.00 50.77           C  
ANISOU  679  CG  PHE A 251     7381   7011   4899   -511    215   -430       C  
ATOM    680  CD1 PHE A 251      30.544   7.899 -25.402  1.00 55.53           C  
ANISOU  680  CD1 PHE A 251     8058   7722   5319   -544    122   -424       C  
ATOM    681  CD2 PHE A 251      32.305   6.788 -24.227  1.00 53.69           C  
ANISOU  681  CD2 PHE A 251     7860   7258   5281   -482    369   -492       C  
ATOM    682  CE1 PHE A 251      31.061   7.432 -26.616  1.00 58.23           C  
ANISOU  682  CE1 PHE A 251     8592   8044   5487   -558    185   -484       C  
ATOM    683  CE2 PHE A 251      32.808   6.305 -25.441  1.00 58.02           C  
ANISOU  683  CE2 PHE A 251     8594   7788   5662   -485    438   -553       C  
ATOM    684  CZ  PHE A 251      32.197   6.651 -26.627  1.00 57.54           C  
ANISOU  684  CZ  PHE A 251     8616   7831   5416   -526    349   -550       C  
ATOM    685  N   SER A 252      27.541   7.756 -23.239  1.00 48.73           N  
ANISOU  685  N   SER A 252     6799   7038   4676   -703   -200   -407       N  
ATOM    686  CA  SER A 252      26.380   7.750 -24.113  1.00 50.31           C  
ANISOU  686  CA  SER A 252     6995   7392   4730   -787   -361   -418       C  
ATOM    687  C   SER A 252      26.200   9.150 -24.686  1.00 55.26           C  
ANISOU  687  C   SER A 252     7573   8125   5298   -673   -417   -299       C  
ATOM    688  O   SER A 252      26.272  10.130 -23.948  1.00 52.59           O  
ANISOU  688  O   SER A 252     7114   7785   5082   -562   -397   -203       O  
ATOM    689  CB  SER A 252      25.129   7.314 -23.355  1.00 52.30           C  
ANISOU  689  CB  SER A 252     7093   7731   5049   -894   -478   -437       C  
ATOM    690  OG  SER A 252      24.036   7.226 -24.250  1.00 60.52           O  
ANISOU  690  OG  SER A 252     8122   8932   5940   -990   -642   -452       O  
ATOM    691  N   SER A 253      25.963   9.237 -25.997  1.00 56.46           N  
ANISOU  691  N   SER A 253     7836   8360   5257   -699   -489   -304       N  
ATOM    692  CA  SER A 253      25.772  10.506 -26.701  1.00 58.34           C  
ANISOU  692  CA  SER A 253     8062   8696   5409   -592   -550   -188       C  
ATOM    693  C   SER A 253      24.615  10.455 -27.722  1.00 67.50           C  
ANISOU  693  C   SER A 253     9227  10034   6385   -665   -738   -192       C  
ATOM    694  O   SER A 253      24.317  11.472 -28.351  1.00 68.28           O  
ANISOU  694  O   SER A 253     9317  10230   6396   -575   -811    -91       O  
ATOM    695  CB  SER A 253      27.077  10.928 -27.378  1.00 62.02           C  
ANISOU  695  CB  SER A 253     8690   9064   5812   -509   -405   -159       C  
ATOM    696  OG  SER A 253      27.610   9.882 -28.178  1.00 71.19           O  
ANISOU  696  OG  SER A 253    10038  10169   6843   -592   -341   -271       O  
ATOM    697  N   ASP A 254      23.949   9.290 -27.859  1.00 67.25           N  
ANISOU  697  N   ASP A 254     9211  10047   6295   -830   -822   -304       N  
ATOM    698  CA  ASP A 254      22.871   9.068 -28.835  1.00 70.26           C  
ANISOU  698  CA  ASP A 254     9601  10603   6491   -934  -1011   -326       C  
ATOM    699  C   ASP A 254      21.487   9.628 -28.486  1.00 76.59           C  
ANISOU  699  C   ASP A 254    10163  11604   7333   -928  -1190   -246       C  
ATOM    700  O   ASP A 254      20.801  10.136 -29.376  1.00 78.76           O  
ANISOU  700  O   ASP A 254    10424  12041   7460   -911  -1337   -190       O  
ATOM    701  CB  ASP A 254      22.778   7.579 -29.235  1.00 73.06           C  
ANISOU  701  CB  ASP A 254    10100  10914   6745  -1133  -1029   -486       C  
ATOM    702  CG  ASP A 254      22.368   6.650 -28.102  1.00 82.99           C  
ANISOU  702  CG  ASP A 254    11251  12124   8158  -1254  -1023   -559       C  
ATOM    703  OD1 ASP A 254      23.138   6.525 -27.126  1.00 80.67           O  
ANISOU  703  OD1 ASP A 254    10942  11678   8031  -1192   -871   -561       O  
ATOM    704  OD2 ASP A 254      21.282   6.039 -28.201  1.00 91.51           O1-
ANISOU  704  OD2 ASP A 254    12262  13322   9184  -1417  -1174   -609       O1-
ATOM    705  N   GLY A 255      21.081   9.504 -27.228  1.00 72.22           N  
ANISOU  705  N   GLY A 255     9426  11047   6969   -937  -1178   -240       N  
ATOM    706  CA  GLY A 255      19.757   9.925 -26.783  1.00 73.05           C  
ANISOU  706  CA  GLY A 255     9282  11345   7127   -932  -1328   -171       C  
ATOM    707  C   GLY A 255      19.613  11.349 -26.294  1.00 76.61           C  
ANISOU  707  C   GLY A 255     9592  11842   7675   -719  -1323    -24       C  
ATOM    708  O   GLY A 255      20.430  12.222 -26.612  1.00 75.53           O  
ANISOU  708  O   GLY A 255     9563  11617   7518   -573  -1242     46       O  
ATOM    709  N   ASP A 256      18.548  11.566 -25.498  1.00 73.19           N  
ANISOU  709  N   ASP A 256     8917  11546   7346   -704  -1405     23       N  
ATOM    710  CA  ASP A 256      18.112  12.837 -24.911  1.00 72.21           C  
ANISOU  710  CA  ASP A 256     8626  11490   7319   -505  -1421    156       C  
ATOM    711  C   ASP A 256      19.189  13.637 -24.180  1.00 72.12           C  
ANISOU  711  C   ASP A 256     8684  11283   7437   -345  -1248    207       C  
ATOM    712  O   ASP A 256      19.218  14.863 -24.307  1.00 72.24           O  
ANISOU  712  O   ASP A 256     8691  11306   7450   -165  -1253    321       O  
ATOM    713  CB  ASP A 256      16.879  12.625 -24.007  1.00 74.73           C  
ANISOU  713  CB  ASP A 256     8677  11970   7745   -547  -1500    166       C  
ATOM    714  CG  ASP A 256      15.714  11.881 -24.657  1.00 88.74           C  
ANISOU  714  CG  ASP A 256    10346  13967   9403   -721  -1686    124       C  
ATOM    715  OD1 ASP A 256      15.473  12.089 -25.872  1.00 90.72           O  
ANISOU  715  OD1 ASP A 256    10665  14326   9478   -723  -1812    147       O  
ATOM    716  OD2 ASP A 256      15.031  11.110 -23.946  1.00 95.06           O1-
ANISOU  716  OD2 ASP A 256    10995  14840  10286   -861  -1710     73       O1-
ATOM    717  N   ASP A 257      20.063  12.958 -23.417  1.00 64.97           N  
ANISOU  717  N   ASP A 257     7845  10197   6641   -412  -1101    128       N  
ATOM    718  CA  ASP A 257      21.121  13.627 -22.656  1.00 61.93           C  
ANISOU  718  CA  ASP A 257     7516   9632   6383   -284   -944    168       C  
ATOM    719  C   ASP A 257      22.438  12.860 -22.664  1.00 61.60           C  
ANISOU  719  C   ASP A 257     7652   9400   6353   -360   -800     81       C  
ATOM    720  O   ASP A 257      22.429  11.629 -22.772  1.00 62.64           O  
ANISOU  720  O   ASP A 257     7831   9514   6455   -515   -799    -27       O  
ATOM    721  CB  ASP A 257      20.663  13.889 -21.204  1.00 62.84           C  
ANISOU  721  CB  ASP A 257     7451   9751   6677   -227   -913    196       C  
ATOM    722  CG  ASP A 257      19.594  14.959 -21.063  1.00 75.91           C  
ANISOU  722  CG  ASP A 257     8939  11560   8343    -82  -1012    306       C  
ATOM    723  OD1 ASP A 257      18.500  14.639 -20.560  1.00 78.70           O  
ANISOU  723  OD1 ASP A 257     9103  12061   8740   -123  -1087    301       O  
ATOM    724  OD2 ASP A 257      19.855  16.120 -21.455  1.00 81.84           O1-
ANISOU  724  OD2 ASP A 257     9752  12285   9060     77  -1009    401       O1-
ATOM    725  N   LEU A 258      23.567  13.591 -22.529  1.00 52.65           N  
ANISOU  725  N   LEU A 258     6613   8123   5268   -250   -676    130       N  
ATOM    726  CA  LEU A 258      24.915  13.023 -22.461  1.00 49.82           C  
ANISOU  726  CA  LEU A 258     6398   7593   4939   -289   -526     66       C  
ATOM    727  C   LEU A 258      25.109  12.299 -21.125  1.00 47.98           C  
ANISOU  727  C   LEU A 258     6091   7271   4870   -338   -451      6       C  
ATOM    728  O   LEU A 258      24.738  12.847 -20.087  1.00 46.29           O  
ANISOU  728  O   LEU A 258     5744   7065   4777   -271   -454     55       O  
ATOM    729  CB  LEU A 258      25.999  14.121 -22.608  1.00 49.32           C  
ANISOU  729  CB  LEU A 258     6421   7424   4893   -163   -422    151       C  
ATOM    730  CG  LEU A 258      26.048  14.942 -23.921  1.00 56.12           C  
ANISOU  730  CG  LEU A 258     7391   8340   5592   -101   -464    226       C  
ATOM    731  CD1 LEU A 258      27.028  16.104 -23.795  1.00 55.63           C  
ANISOU  731  CD1 LEU A 258     7390   8166   5580     12   -359    321       C  
ATOM    732  CD2 LEU A 258      26.422  14.079 -25.130  1.00 58.29           C  
ANISOU  732  CD2 LEU A 258     7824   8624   5700   -198   -452    150       C  
ATOM    733  N   CYS A 259      25.679  11.071 -21.150  1.00 42.04           N  
ANISOU  733  N   CYS A 259     5434   6430   4110   -447   -383    -98       N  
ATOM    734  CA  CYS A 259      25.967  10.281 -19.940  1.00 39.71           C  
ANISOU  734  CA  CYS A 259     5098   6034   3956   -495   -307   -155       C  
ATOM    735  C   CYS A 259      27.405   9.804 -19.913  1.00 42.09           C  
ANISOU  735  C   CYS A 259     5534   6172   4287   -481   -158   -198       C  
ATOM    736  O   CYS A 259      27.942   9.442 -20.954  1.00 43.03           O  
ANISOU  736  O   CYS A 259     5797   6265   4289   -505   -125   -238       O  
ATOM    737  CB  CYS A 259      25.015   9.096 -19.785  1.00 40.28           C  
ANISOU  737  CB  CYS A 259     5132   6166   4010   -650   -383   -239       C  
ATOM    738  SG  CYS A 259      23.257   9.525 -19.715  1.00 45.17           S  
ANISOU  738  SG  CYS A 259     5546   7007   4608   -679   -557   -189       S  
ATOM    739  N   LEU A 260      28.004   9.740 -18.715  1.00 37.14           N  
ANISOU  739  N   LEU A 260     4860   5442   3809   -445    -71   -192       N  
ATOM    740  CA  LEU A 260      29.340   9.190 -18.492  1.00 36.04           C  
ANISOU  740  CA  LEU A 260     4815   5158   3719   -427     65   -230       C  
ATOM    741  C   LEU A 260      29.190   8.032 -17.484  1.00 37.77           C  
ANISOU  741  C   LEU A 260     5014   5309   4028   -502     86   -299       C  
ATOM    742  O   LEU A 260      28.482   8.186 -16.487  1.00 36.91           O  
ANISOU  742  O   LEU A 260     4783   5234   4007   -513     41   -275       O  
ATOM    743  CB  LEU A 260      30.334  10.272 -18.022  1.00 35.27           C  
ANISOU  743  CB  LEU A 260     4686   5001   3712   -309    147   -146       C  
ATOM    744  CG  LEU A 260      30.697  11.322 -19.096  1.00 40.17           C  
ANISOU  744  CG  LEU A 260     5366   5660   4239   -246    153    -77       C  
ATOM    745  CD1 LEU A 260      31.288  12.567 -18.476  1.00 38.68           C  
ANISOU  745  CD1 LEU A 260     5121   5428   4146   -152    195     18       C  
ATOM    746  CD2 LEU A 260      31.664  10.747 -20.151  1.00 41.55           C  
ANISOU  746  CD2 LEU A 260     5687   5789   4313   -260    246   -123       C  
ATOM    747  N   VAL A 261      29.780   6.855 -17.792  1.00 33.38           N  
ANISOU  747  N   VAL A 261     4591   4658   3436   -556    154   -386       N  
ATOM    748  CA  VAL A 261      29.646   5.636 -16.974  1.00 32.36           C  
ANISOU  748  CA  VAL A 261     4481   4444   3368   -634    176   -454       C  
ATOM    749  C   VAL A 261      30.968   5.301 -16.306  1.00 35.56           C  
ANISOU  749  C   VAL A 261     4930   4709   3871   -554    307   -455       C  
ATOM    750  O   VAL A 261      31.975   5.127 -16.987  1.00 35.95           O  
ANISOU  750  O   VAL A 261     5084   4700   3875   -500    394   -474       O  
ATOM    751  CB  VAL A 261      29.070   4.432 -17.778  1.00 36.55           C  
ANISOU  751  CB  VAL A 261     5142   4971   3777   -774    132   -558       C  
ATOM    752  CG1 VAL A 261      28.783   3.225 -16.870  1.00 36.25           C  
ANISOU  752  CG1 VAL A 261     5127   4842   3806   -871    145   -619       C  
ATOM    753  CG2 VAL A 261      27.816   4.830 -18.547  1.00 36.78           C  
ANISOU  753  CG2 VAL A 261     5115   5163   3697   -853    -12   -549       C  
ATOM    754  N   TYR A 262      30.940   5.158 -14.978  1.00 30.84           N  
ANISOU  754  N   TYR A 262     4250   4066   3400   -547    319   -434       N  
ATOM    755  CA  TYR A 262      32.125   4.901 -14.168  1.00 30.08           C  
ANISOU  755  CA  TYR A 262     4168   3853   3406   -465    423   -422       C  
ATOM    756  C   TYR A 262      32.056   3.614 -13.387  1.00 33.51           C  
ANISOU  756  C   TYR A 262     4660   4183   3888   -523    449   -478       C  
ATOM    757  O   TYR A 262      30.962   3.114 -13.094  1.00 31.47           O  
ANISOU  757  O   TYR A 262     4387   3953   3618   -634    380   -508       O  
ATOM    758  CB  TYR A 262      32.296   6.045 -13.132  1.00 29.72           C  
ANISOU  758  CB  TYR A 262     3981   3836   3474   -388    416   -333       C  
ATOM    759  CG  TYR A 262      32.391   7.416 -13.766  1.00 31.79           C  
ANISOU  759  CG  TYR A 262     4195   4180   3704   -326    394   -265       C  
ATOM    760  CD1 TYR A 262      33.622   7.947 -14.146  1.00 33.01           C  
ANISOU  760  CD1 TYR A 262     4375   4300   3865   -246    474   -229       C  
ATOM    761  CD2 TYR A 262      31.243   8.156 -14.051  1.00 32.18           C  
ANISOU  761  CD2 TYR A 262     4177   4342   3706   -350    294   -234       C  
ATOM    762  CE1 TYR A 262      33.712   9.202 -14.752  1.00 33.66           C  
ANISOU  762  CE1 TYR A 262     4433   4444   3911   -201    459   -162       C  
ATOM    763  CE2 TYR A 262      31.325   9.423 -14.633  1.00 33.14           C  
ANISOU  763  CE2 TYR A 262     4276   4524   3794   -284    275   -165       C  
ATOM    764  CZ  TYR A 262      32.559   9.932 -15.001  1.00 38.28           C  
ANISOU  764  CZ  TYR A 262     4971   5124   4450   -217    358   -130       C  
ATOM    765  OH  TYR A 262      32.635  11.168 -15.597  1.00 40.40           O  
ANISOU  765  OH  TYR A 262     5235   5439   4678   -164    342    -58       O  
ATOM    766  N   VAL A 263      33.245   3.173 -12.913  1.00 31.22           N  
ANISOU  766  N   VAL A 263     4417   3782   3663   -439    548   -477       N  
ATOM    767  CA  VAL A 263      33.385   2.070 -11.964  1.00 32.20           C  
ANISOU  767  CA  VAL A 263     4594   3791   3851   -457    583   -507       C  
ATOM    768  C   VAL A 263      32.674   2.595 -10.712  1.00 35.03           C  
ANISOU  768  C   VAL A 263     4813   4200   4297   -483    522   -450       C  
ATOM    769  O   VAL A 263      32.826   3.773 -10.369  1.00 33.36           O  
ANISOU  769  O   VAL A 263     4483   4057   4135   -417    505   -381       O  
ATOM    770  CB  VAL A 263      34.886   1.717 -11.702  1.00 35.70           C  
ANISOU  770  CB  VAL A 263     5083   4129   4351   -328    695   -494       C  
ATOM    771  CG1 VAL A 263      35.061   0.846 -10.457  1.00 34.90           C  
ANISOU  771  CG1 VAL A 263     5005   3920   4335   -319    719   -493       C  
ATOM    772  CG2 VAL A 263      35.497   1.023 -12.915  1.00 36.65           C  
ANISOU  772  CG2 VAL A 263     5358   4191   4375   -299    771   -562       C  
ATOM    773  N   TYR A 264      31.846   1.754 -10.087  1.00 32.44           N  
ANISOU  773  N   TYR A 264     4507   3838   3980   -586    492   -480       N  
ATOM    774  CA  TYR A 264      31.101   2.124  -8.892  1.00 31.40           C  
ANISOU  774  CA  TYR A 264     4255   3757   3920   -616    447   -432       C  
ATOM    775  C   TYR A 264      32.032   2.354  -7.695  1.00 32.99           C  
ANISOU  775  C   TYR A 264     4418   3892   4226   -509    499   -377       C  
ATOM    776  O   TYR A 264      32.907   1.537  -7.431  1.00 33.16           O  
ANISOU  776  O   TYR A 264     4532   3794   4272   -464    563   -391       O  
ATOM    777  CB  TYR A 264      30.059   1.038  -8.587  1.00 33.79           C  
ANISOU  777  CB  TYR A 264     4604   4033   4198   -769    417   -479       C  
ATOM    778  CG  TYR A 264      29.236   1.290  -7.348  1.00 36.02           C  
ANISOU  778  CG  TYR A 264     4766   4373   4547   -810    386   -431       C  
ATOM    779  CD1 TYR A 264      29.224   0.376  -6.296  1.00 37.68           C  
ANISOU  779  CD1 TYR A 264     5031   4482   4802   -854    423   -431       C  
ATOM    780  CD2 TYR A 264      28.435   2.426  -7.237  1.00 37.26           C  
ANISOU  780  CD2 TYR A 264     4763   4681   4712   -799    326   -383       C  
ATOM    781  CE1 TYR A 264      28.444   0.593  -5.157  1.00 38.66           C  
ANISOU  781  CE1 TYR A 264     5050   4663   4976   -895    406   -387       C  
ATOM    782  CE2 TYR A 264      27.664   2.657  -6.099  1.00 37.77           C  
ANISOU  782  CE2 TYR A 264     4720   4803   4830   -826    311   -342       C  
ATOM    783  CZ  TYR A 264      27.657   1.727  -5.071  1.00 41.76           C  
ANISOU  783  CZ  TYR A 264     5278   5215   5376   -880    353   -345       C  
ATOM    784  OH  TYR A 264      26.884   1.952  -3.961  1.00 41.10           O  
ANISOU  784  OH  TYR A 264     5090   5192   5332   -908    349   -303       O  
ATOM    785  N   MET A 265      31.863   3.501  -7.013  1.00 27.48           N  
ANISOU  785  N   MET A 265     3590   3272   3580   -461    468   -312       N  
ATOM    786  CA  MET A 265      32.645   3.898  -5.839  1.00 26.46           C  
ANISOU  786  CA  MET A 265     3415   3100   3539   -373    497   -258       C  
ATOM    787  C   MET A 265      31.714   3.708  -4.649  1.00 32.11           C  
ANISOU  787  C   MET A 265     4082   3831   4287   -433    470   -243       C  
ATOM    788  O   MET A 265      30.860   4.575  -4.413  1.00 31.83           O  
ANISOU  788  O   MET A 265     3945   3897   4252   -444    424   -215       O  
ATOM    789  CB  MET A 265      33.149   5.362  -5.962  1.00 27.69           C  
ANISOU  789  CB  MET A 265     3483   3322   3718   -284    485   -203       C  
ATOM    790  CG  MET A 265      34.143   5.578  -7.099  1.00 30.36           C  
ANISOU  790  CG  MET A 265     3861   3649   4024   -229    526   -208       C  
ATOM    791  SD  MET A 265      35.777   4.846  -6.766  1.00 35.07           S  
ANISOU  791  SD  MET A 265     4513   4136   4676   -141    612   -204       S  
ATOM    792  CE  MET A 265      35.811   3.544  -7.885  1.00 32.02           C  
ANISOU  792  CE  MET A 265     4268   3688   4212   -172    661   -282       C  
ATOM    793  N   PRO A 266      31.767   2.519  -3.977  1.00 29.30           N  
ANISOU  793  N   PRO A 266     3809   3377   3948   -474    502   -261       N  
ATOM    794  CA  PRO A 266      30.807   2.244  -2.886  1.00 29.57           C  
ANISOU  794  CA  PRO A 266     3806   3428   4000   -550    486   -245       C  
ATOM    795  C   PRO A 266      30.838   3.225  -1.734  1.00 31.61           C  
ANISOU  795  C   PRO A 266     3967   3731   4310   -481    477   -184       C  
ATOM    796  O   PRO A 266      29.841   3.372  -1.058  1.00 30.68           O  
ANISOU  796  O   PRO A 266     3787   3677   4194   -534    461   -168       O  
ATOM    797  CB  PRO A 266      31.142   0.821  -2.417  1.00 31.76           C  
ANISOU  797  CB  PRO A 266     4219   3564   4284   -587    532   -266       C  
ATOM    798  CG  PRO A 266      32.112   0.273  -3.406  1.00 36.51           C  
ANISOU  798  CG  PRO A 266     4932   4080   4862   -537    570   -306       C  
ATOM    799  CD  PRO A 266      32.718   1.400  -4.170  1.00 31.33           C  
ANISOU  799  CD  PRO A 266     4201   3500   4203   -445    560   -292       C  
ATOM    800  N   ASN A 267      31.963   3.904  -1.529  1.00 27.75           N  
ANISOU  800  N   ASN A 267     3468   3217   3861   -368    488   -152       N  
ATOM    801  CA  ASN A 267      32.030   4.873  -0.442  1.00 26.41           C  
ANISOU  801  CA  ASN A 267     3225   3080   3730   -309    473   -102       C  
ATOM    802  C   ASN A 267      31.820   6.326  -0.864  1.00 29.41           C  
ANISOU  802  C   ASN A 267     3518   3551   4105   -262    440    -82       C  
ATOM    803  O   ASN A 267      32.041   7.232  -0.071  1.00 28.04           O  
ANISOU  803  O   ASN A 267     3307   3388   3959   -204    429    -46       O  
ATOM    804  CB  ASN A 267      33.249   4.628   0.446  1.00 27.61           C  
ANISOU  804  CB  ASN A 267     3420   3142   3929   -237    496    -73       C  
ATOM    805  CG  ASN A 267      33.108   3.314   1.167  1.00 38.22           C  
ANISOU  805  CG  ASN A 267     4850   4403   5271   -282    524    -79       C  
ATOM    806  ND2 ASN A 267      33.934   2.317   0.823  1.00 26.46           N  
ANISOU  806  ND2 ASN A 267     3453   2815   3787   -257    556    -95       N  
ATOM    807  OD1 ASN A 267      32.183   3.139   1.956  1.00 31.84           O  
ANISOU  807  OD1 ASN A 267     4029   3615   4452   -343    521    -70       O  
ATOM    808  N   GLY A 268      31.304   6.524  -2.075  1.00 26.68           N  
ANISOU  808  N   GLY A 268     3153   3268   3714   -291    419   -104       N  
ATOM    809  CA  GLY A 268      30.941   7.849  -2.577  1.00 26.16           C  
ANISOU  809  CA  GLY A 268     3018   3288   3632   -246    384    -79       C  
ATOM    810  C   GLY A 268      32.050   8.874  -2.535  1.00 28.70           C  
ANISOU  810  C   GLY A 268     3343   3578   3985   -160    389    -43       C  
ATOM    811  O   GLY A 268      33.211   8.544  -2.801  1.00 27.89           O  
ANISOU  811  O   GLY A 268     3285   3412   3900   -138    420    -46       O  
ATOM    812  N   SER A 269      31.706  10.130  -2.179  1.00 25.07           N  
ANISOU  812  N   SER A 269     2834   3159   3532   -109    364     -9       N  
ATOM    813  CA  SER A 269      32.717  11.192  -2.152  1.00 24.78           C  
ANISOU  813  CA  SER A 269     2810   3086   3521    -47    365     26       C  
ATOM    814  C   SER A 269      33.283  11.430  -0.757  1.00 28.36           C  
ANISOU  814  C   SER A 269     3269   3482   4021    -21    369     44       C  
ATOM    815  O   SER A 269      32.617  11.154   0.250  1.00 27.35           O  
ANISOU  815  O   SER A 269     3133   3363   3898    -30    369     39       O  
ATOM    816  CB  SER A 269      32.154  12.500  -2.722  1.00 26.64           C  
ANISOU  816  CB  SER A 269     3019   3375   3726     -4    335     55       C  
ATOM    817  OG  SER A 269      31.226  13.105  -1.833  1.00 28.53           O  
ANISOU  817  OG  SER A 269     3224   3646   3968     30    318     67       O  
ATOM    818  N   LEU A 270      34.526  11.943  -0.704  1.00 25.53           N  
ANISOU  818  N   LEU A 270     2929   3078   3695      3    373     68       N  
ATOM    819  CA  LEU A 270      35.176  12.328   0.542  1.00 25.08           C  
ANISOU  819  CA  LEU A 270     2881   2974   3674     21    360     87       C  
ATOM    820  C   LEU A 270      34.325  13.441   1.237  1.00 27.17           C  
ANISOU  820  C   LEU A 270     3148   3252   3921     51    336     96       C  
ATOM    821  O   LEU A 270      34.200  13.435   2.456  1.00 27.16           O  
ANISOU  821  O   LEU A 270     3164   3231   3926     57    329     95       O  
ATOM    822  CB  LEU A 270      36.612  12.831   0.260  1.00 24.48           C  
ANISOU  822  CB  LEU A 270     2804   2867   3631     27    360    113       C  
ATOM    823  CG  LEU A 270      37.382  13.469   1.437  1.00 28.18           C  
ANISOU  823  CG  LEU A 270     3280   3296   4131     30    328    136       C  
ATOM    824  CD1 LEU A 270      37.616  12.454   2.587  1.00 27.80           C  
ANISOU  824  CD1 LEU A 270     3238   3225   4099     31    322    129       C  
ATOM    825  CD2 LEU A 270      38.711  14.088   0.960  1.00 28.46           C  
ANISOU  825  CD2 LEU A 270     3295   3321   4197     15    326    168       C  
ATOM    826  N   LEU A 271      33.740  14.360   0.461  1.00 23.76           N  
ANISOU  826  N   LEU A 271     2713   2853   3463     77    326    108       N  
ATOM    827  CA  LEU A 271      32.852  15.419   0.996  1.00 24.08           C  
ANISOU  827  CA  LEU A 271     2763   2906   3482    129    312    117       C  
ATOM    828  C   LEU A 271      31.728  14.775   1.829  1.00 30.13           C  
ANISOU  828  C   LEU A 271     3494   3719   4235    131    326     97       C  
ATOM    829  O   LEU A 271      31.519  15.150   2.990  1.00 29.62           O  
ANISOU  829  O   LEU A 271     3453   3633   4168    160    332     97       O  
ATOM    830  CB  LEU A 271      32.238  16.287  -0.132  1.00 24.88           C  
ANISOU  830  CB  LEU A 271     2856   3047   3549    171    300    138       C  
ATOM    831  CG  LEU A 271      31.225  17.382   0.330  1.00 30.75           C  
ANISOU  831  CG  LEU A 271     3610   3804   4268    254    292    152       C  
ATOM    832  CD1 LEU A 271      31.939  18.582   0.898  1.00 30.44           C  
ANISOU  832  CD1 LEU A 271     3659   3668   4239    283    284    169       C  
ATOM    833  CD2 LEU A 271      30.302  17.822  -0.809  1.00 32.96           C  
ANISOU  833  CD2 LEU A 271     3856   4157   4508    302    275    174       C  
ATOM    834  N   ASP A 272      31.036  13.786   1.242  1.00 27.66           N  
ANISOU  834  N   ASP A 272     3131   3470   3909     90    335     81       N  
ATOM    835  CA  ASP A 272      29.927  13.092   1.913  1.00 28.27           C  
ANISOU  835  CA  ASP A 272     3164   3605   3973     68    353     67       C  
ATOM    836  C   ASP A 272      30.384  12.250   3.091  1.00 29.82           C  
ANISOU  836  C   ASP A 272     3397   3745   4187     32    376     58       C  
ATOM    837  O   ASP A 272      29.667  12.181   4.079  1.00 29.49           O  
ANISOU  837  O   ASP A 272     3344   3729   4132     38    398     59       O  
ATOM    838  CB  ASP A 272      29.120  12.262   0.916  1.00 30.63           C  
ANISOU  838  CB  ASP A 272     3407   3984   4249      9    347     50       C  
ATOM    839  CG  ASP A 272      28.434  13.085  -0.161  1.00 36.46           C  
ANISOU  839  CG  ASP A 272     4097   4801   4954     52    315     65       C  
ATOM    840  OD1 ASP A 272      28.009  12.489  -1.176  1.00 36.75           O  
ANISOU  840  OD1 ASP A 272     4102   4897   4963     -2    296     51       O  
ATOM    841  OD2 ASP A 272      28.299  14.323   0.021  1.00 36.31           O1-
ANISOU  841  OD2 ASP A 272     4084   4781   4933    141    309     93       O1-
ATOM    842  N   ARG A 273      31.572  11.628   3.007  1.00 26.58           N  
ANISOU  842  N   ARG A 273     3032   3265   3804      4    374     55       N  
ATOM    843  CA  ARG A 273      32.069  10.821   4.120  1.00 26.70           C  
ANISOU  843  CA  ARG A 273     3089   3224   3832    -17    387     57       C  
ATOM    844  C   ARG A 273      32.513  11.681   5.281  1.00 29.67           C  
ANISOU  844  C   ARG A 273     3502   3564   4208     27    371     72       C  
ATOM    845  O   ARG A 273      32.342  11.286   6.434  1.00 28.45           O  
ANISOU  845  O   ARG A 273     3377   3394   4040     21    383     76       O  
ATOM    846  CB  ARG A 273      33.148   9.800   3.675  1.00 26.43           C  
ANISOU  846  CB  ARG A 273     3087   3133   3823    -43    391     52       C  
ATOM    847  CG  ARG A 273      32.642   8.714   2.698  1.00 27.02           C  
ANISOU  847  CG  ARG A 273     3159   3225   3885   -100    413     25       C  
ATOM    848  CD  ARG A 273      31.521   7.761   3.190  1.00 25.54           C  
ANISOU  848  CD  ARG A 273     2974   3057   3675   -167    436     11       C  
ATOM    849  NE  ARG A 273      30.192   8.402   3.346  1.00 25.33           N  
ANISOU  849  NE  ARG A 273     2876   3125   3622   -175    434     14       N  
ATOM    850  CZ  ARG A 273      29.351   8.726   2.366  1.00 34.60           C  
ANISOU  850  CZ  ARG A 273     3988   4384   4774   -191    417      2       C  
ATOM    851  NH1 ARG A 273      28.154   9.232   2.649  1.00 26.29           N1+
ANISOU  851  NH1 ARG A 273     2857   3428   3703   -184    419     13       N1+
ATOM    852  NH2 ARG A 273      29.697   8.547   1.095  1.00 25.38           N  
ANISOU  852  NH2 ARG A 273     2831   3215   3597   -208    400    -16       N  
ATOM    853  N   LEU A 274      33.029  12.891   4.982  1.00 25.75           N  
ANISOU  853  N   LEU A 274     3015   3050   3717     66    345     82       N  
ATOM    854  CA  LEU A 274      33.426  13.831   6.037  1.00 25.01           C  
ANISOU  854  CA  LEU A 274     2974   2913   3615     96    322     88       C  
ATOM    855  C   LEU A 274      32.206  14.375   6.753  1.00 28.61           C  
ANISOU  855  C   LEU A 274     3439   3402   4029    140    347     80       C  
ATOM    856  O   LEU A 274      32.266  14.577   7.956  1.00 27.41           O  
ANISOU  856  O   LEU A 274     3342   3221   3853    153    347     77       O  
ATOM    857  CB  LEU A 274      34.302  14.981   5.505  1.00 24.42           C  
ANISOU  857  CB  LEU A 274     2921   2799   3556    107    289    101       C  
ATOM    858  CG  LEU A 274      35.757  14.589   5.144  1.00 27.38           C  
ANISOU  858  CG  LEU A 274     3284   3146   3975     68    268    117       C  
ATOM    859  CD1 LEU A 274      36.480  15.755   4.401  1.00 26.13           C  
ANISOU  859  CD1 LEU A 274     3135   2963   3831     61    247    135       C  
ATOM    860  CD2 LEU A 274      36.561  14.187   6.405  1.00 25.31           C  
ANISOU  860  CD2 LEU A 274     3050   2849   3718     54    238    123       C  
ATOM    861  N   SER A 275      31.084  14.558   6.028  1.00 25.97           N  
ANISOU  861  N   SER A 275     3047   3137   3682    164    369     78       N  
ATOM    862  CA  SER A 275      29.842  15.033   6.634  1.00 27.14           C  
ANISOU  862  CA  SER A 275     3178   3340   3794    221    403     75       C  
ATOM    863  C   SER A 275      29.026  13.880   7.241  1.00 30.12           C  
ANISOU  863  C   SER A 275     3510   3776   4157    176    446     71       C  
ATOM    864  O   SER A 275      28.021  14.134   7.886  1.00 30.29           O  
ANISOU  864  O   SER A 275     3507   3854   4149    216    488     71       O  
ATOM    865  CB  SER A 275      29.014  15.816   5.618  1.00 29.80           C  
ANISOU  865  CB  SER A 275     3461   3738   4123    280    401     84       C  
ATOM    866  OG  SER A 275      28.376  14.959   4.686  1.00 33.18           O  
ANISOU  866  OG  SER A 275     3797   4252   4557    232    402     85       O  
ATOM    867  N   CYS A 276      29.443  12.602   7.003  1.00 26.85           N  
ANISOU  867  N   CYS A 276     3089   3347   3765     92    443     69       N  
ATOM    868  CA  CYS A 276      28.730  11.395   7.447  1.00 26.02           C  
ANISOU  868  CA  CYS A 276     2956   3282   3648     25    484     69       C  
ATOM    869  C   CYS A 276      27.336  11.337   6.857  1.00 29.43           C  
ANISOU  869  C   CYS A 276     3281   3832   4068     10    507     67       C  
ATOM    870  O   CYS A 276      26.410  10.886   7.529  1.00 28.50           O  
ANISOU  870  O   CYS A 276     3124   3776   3928    -20    554     73       O  
ATOM    871  CB  CYS A 276      28.694  11.271   8.970  1.00 26.46           C  
ANISOU  871  CB  CYS A 276     3071   3311   3672     34    516     77       C  
ATOM    872  SG  CYS A 276      30.323  11.206   9.743  1.00 29.80           S  
ANISOU  872  SG  CYS A 276     3607   3614   4100     41    470     84       S  
ATOM    873  N   LEU A 277      27.176  11.825   5.611  1.00 27.88           N  
ANISOU  873  N   LEU A 277     3035   3678   3881     31    473     64       N  
ATOM    874  CA  LEU A 277      25.888  11.824   4.905  1.00 29.08           C  
ANISOU  874  CA  LEU A 277     3073   3959   4019     20    475     67       C  
ATOM    875  C   LEU A 277      25.294  10.414   4.891  1.00 33.40           C  
ANISOU  875  C   LEU A 277     3578   4551   4563   -108    496     58       C  
ATOM    876  O   LEU A 277      26.031   9.430   4.724  1.00 32.96           O  
ANISOU  876  O   LEU A 277     3591   4413   4520   -185    490     43       O  
ATOM    877  CB  LEU A 277      26.064  12.367   3.468  1.00 29.52           C  
ANISOU  877  CB  LEU A 277     3105   4033   4077     47    423     68       C  
ATOM    878  CG  LEU A 277      24.811  12.434   2.584  1.00 34.88           C  
ANISOU  878  CG  LEU A 277     3664   4856   4734     41    402     75       C  
ATOM    879  CD1 LEU A 277      23.804  13.488   3.092  1.00 36.78           C  
ANISOU  879  CD1 LEU A 277     3829   5185   4959    157    424    101       C  
ATOM    880  CD2 LEU A 277      25.184  12.728   1.146  1.00 36.35           C  
ANISOU  880  CD2 LEU A 277     3860   5042   4910     48    346     75       C  
ATOM    881  N   ASP A 278      23.966  10.321   5.147  1.00 30.55           N  
ANISOU  881  N   ASP A 278     3106   4317   4185   -129    527     69       N  
ATOM    882  CA  ASP A 278      23.202   9.075   5.221  1.00 31.61           C  
ANISOU  882  CA  ASP A 278     3189   4510   4313   -269    552     64       C  
ATOM    883  C   ASP A 278      23.533   8.186   6.421  1.00 34.89           C  
ANISOU  883  C   ASP A 278     3691   4841   4725   -332    605     70       C  
ATOM    884  O   ASP A 278      23.060   7.056   6.484  1.00 35.13           O  
ANISOU  884  O   ASP A 278     3713   4886   4750   -463    628     68       O  
ATOM    885  CB  ASP A 278      23.225   8.287   3.886  1.00 34.02           C  
ANISOU  885  CB  ASP A 278     3485   4823   4618   -375    498     38       C  
ATOM    886  CG  ASP A 278      22.567   9.008   2.723  1.00 48.27           C  
ANISOU  886  CG  ASP A 278     5183   6750   6409   -336    443     41       C  
ATOM    887  OD1 ASP A 278      21.681   9.847   2.969  1.00 48.10           O  
ANISOU  887  OD1 ASP A 278     5050   6845   6380   -254    453     69       O  
ATOM    888  OD2 ASP A 278      22.975   8.767   1.572  1.00 56.83           O1-
ANISOU  888  OD2 ASP A 278     6300   7809   7483   -373    391     18       O1-
ATOM    889  N   GLY A 279      24.315   8.702   7.370  1.00 31.53           N  
ANISOU  889  N   GLY A 279     3358   4326   4295   -245    623     78       N  
ATOM    890  CA  GLY A 279      24.636   7.968   8.589  1.00 30.83           C  
ANISOU  890  CA  GLY A 279     3360   4163   4192   -286    668     92       C  
ATOM    891  C   GLY A 279      25.842   7.065   8.518  1.00 33.03           C  
ANISOU  891  C   GLY A 279     3761   4301   4489   -331    642     86       C  
ATOM    892  O   GLY A 279      25.979   6.174   9.358  1.00 31.28           O  
ANISOU  892  O   GLY A 279     3614   4020   4252   -388    676    102       O  
ATOM    893  N   THR A 280      26.752   7.320   7.566  1.00 30.11           N  
ANISOU  893  N   THR A 280     3418   3876   4147   -295    586     67       N  
ATOM    894  CA  THR A 280      27.973   6.519   7.455  1.00 30.28           C  
ANISOU  894  CA  THR A 280     3545   3772   4187   -312    566     63       C  
ATOM    895  C   THR A 280      28.877   6.833   8.662  1.00 32.79           C  
ANISOU  895  C   THR A 280     3943   4016   4500   -243    563     86       C  
ATOM    896  O   THR A 280      28.853   7.962   9.144  1.00 30.39           O  
ANISOU  896  O   THR A 280     3623   3742   4184   -168    556     91       O  
ATOM    897  CB  THR A 280      28.679   6.748   6.100  1.00 34.17           C  
ANISOU  897  CB  THR A 280     4032   4245   4708   -289    520     40       C  
ATOM    898  CG2 THR A 280      27.873   6.192   4.911  1.00 30.19           C  
ANISOU  898  CG2 THR A 280     3476   3800   4195   -377    514     12       C  
ATOM    899  OG1 THR A 280      28.985   8.148   5.922  1.00 31.55           O  
ANISOU  899  OG1 THR A 280     3665   3939   4382   -193    490     44       O  
ATOM    900  N   PRO A 281      29.605   5.852   9.224  1.00 31.72           N  
ANISOU  900  N   PRO A 281     3902   3786   4365   -265    568    103       N  
ATOM    901  CA  PRO A 281      30.472   6.163  10.375  1.00 31.05           C  
ANISOU  901  CA  PRO A 281     3888   3644   4264   -200    549    129       C  
ATOM    902  C   PRO A 281      31.592   7.159  10.028  1.00 34.53           C  
ANISOU  902  C   PRO A 281     4321   4065   4733   -121    488    123       C  
ATOM    903  O   PRO A 281      32.077   7.152   8.892  1.00 33.38           O  
ANISOU  903  O   PRO A 281     4146   3910   4626   -117    467    107       O  
ATOM    904  CB  PRO A 281      31.030   4.803  10.785  1.00 33.68           C  
ANISOU  904  CB  PRO A 281     4319   3883   4596   -235    558    154       C  
ATOM    905  CG  PRO A 281      30.949   3.971   9.545  1.00 39.17           C  
ANISOU  905  CG  PRO A 281     5007   4556   5323   -292    566    129       C  
ATOM    906  CD  PRO A 281      29.706   4.429   8.833  1.00 34.32           C  
ANISOU  906  CD  PRO A 281     4290   4048   4702   -345    584    100       C  
ATOM    907  N   PRO A 282      31.993   8.033  10.981  1.00 30.94           N  
ANISOU  907  N   PRO A 282     3898   3603   4254    -66    463    132       N  
ATOM    908  CA  PRO A 282      33.081   8.982  10.700  1.00 31.31           C  
ANISOU  908  CA  PRO A 282     3940   3629   4328    -15    403    129       C  
ATOM    909  C   PRO A 282      34.378   8.286  10.295  1.00 33.28           C  
ANISOU  909  C   PRO A 282     4202   3822   4621     -9    367    146       C  
ATOM    910  O   PRO A 282      34.677   7.200  10.777  1.00 31.42           O  
ANISOU  910  O   PRO A 282     4016   3543   4381    -19    375    168       O  
ATOM    911  CB  PRO A 282      33.255   9.721  12.036  1.00 33.57           C  
ANISOU  911  CB  PRO A 282     4288   3903   4564     19    382    137       C  
ATOM    912  CG  PRO A 282      31.932   9.559  12.737  1.00 38.20           C  
ANISOU  912  CG  PRO A 282     4884   4534   5098      5    449    136       C  
ATOM    913  CD  PRO A 282      31.514   8.176  12.370  1.00 33.33           C  
ANISOU  913  CD  PRO A 282     4253   3916   4497    -59    490    148       C  
ATOM    914  N   LEU A 283      35.153   8.932   9.419  1.00 29.61           N  
ANISOU  914  N   LEU A 283     3693   3360   4196     12    335    138       N  
ATOM    915  CA  LEU A 283      36.434   8.388   8.958  1.00 27.62           C  
ANISOU  915  CA  LEU A 283     3431   3074   3988     31    310    155       C  
ATOM    916  C   LEU A 283      37.450   8.506  10.075  1.00 30.42           C  
ANISOU  916  C   LEU A 283     3816   3405   4337     58    253    187       C  
ATOM    917  O   LEU A 283      37.529   9.547  10.721  1.00 30.64           O  
ANISOU  917  O   LEU A 283     3856   3446   4340     59    214    185       O  
ATOM    918  CB  LEU A 283      36.928   9.182   7.736  1.00 27.03           C  
ANISOU  918  CB  LEU A 283     3294   3024   3951     39    299    144       C  
ATOM    919  CG  LEU A 283      36.120   9.034   6.451  1.00 30.29           C  
ANISOU  919  CG  LEU A 283     3676   3465   4366     16    342    115       C  
ATOM    920  CD1 LEU A 283      36.568  10.092   5.415  1.00 30.14           C  
ANISOU  920  CD1 LEU A 283     3612   3472   4367     27    327    113       C  
ATOM    921  CD2 LEU A 283      36.276   7.596   5.865  1.00 31.82           C  
ANISOU  921  CD2 LEU A 283     3892   3625   4572      5    378    108       C  
ATOM    922  N   SER A 284      38.218   7.441  10.317  1.00 25.78           N  
ANISOU  922  N   SER A 284     3248   2780   3765     85    244    218       N  
ATOM    923  CA  SER A 284      39.257   7.472  11.354  1.00 26.84           C  
ANISOU  923  CA  SER A 284     3400   2906   3890    116    175    258       C  
ATOM    924  C   SER A 284      40.423   8.365  10.876  1.00 29.11           C  
ANISOU  924  C   SER A 284     3606   3230   4224    125    121    265       C  
ATOM    925  O   SER A 284      40.523   8.635   9.681  1.00 25.61           O  
ANISOU  925  O   SER A 284     3104   2805   3822    120    151    247       O  
ATOM    926  CB  SER A 284      39.757   6.064  11.659  1.00 29.03           C  
ANISOU  926  CB  SER A 284     3719   3137   4174    159    182    296       C  
ATOM    927  OG  SER A 284      40.519   5.570  10.568  1.00 29.18           O  
ANISOU  927  OG  SER A 284     3683   3150   4254    199    202    299       O  
ATOM    928  N   TRP A 285      41.292   8.810  11.799  1.00 27.96           N  
ANISOU  928  N   TRP A 285     3458   3100   4065    130     39    292       N  
ATOM    929  CA  TRP A 285      42.466   9.598  11.434  1.00 28.56           C  
ANISOU  929  CA  TRP A 285     3446   3218   4187    118    -18    306       C  
ATOM    930  C   TRP A 285      43.382   8.734  10.545  1.00 31.87           C  
ANISOU  930  C   TRP A 285     3783   3653   4673    172      8    335       C  
ATOM    931  O   TRP A 285      43.932   9.244   9.581  1.00 29.80           O  
ANISOU  931  O   TRP A 285     3439   3426   4458    159     21    333       O  
ATOM    932  CB  TRP A 285      43.223  10.100  12.669  1.00 28.31           C  
ANISOU  932  CB  TRP A 285     3430   3206   4120    100   -122    331       C  
ATOM    933  CG  TRP A 285      44.445  10.921  12.335  1.00 30.28           C  
ANISOU  933  CG  TRP A 285     3581   3507   4418     64   -187    348       C  
ATOM    934  CD1 TRP A 285      45.749  10.585  12.569  1.00 34.08           C  
ANISOU  934  CD1 TRP A 285     3973   4043   4933     85   -256    399       C  
ATOM    935  CD2 TRP A 285      44.473  12.166  11.611  1.00 29.71           C  
ANISOU  935  CD2 TRP A 285     3479   3443   4367     -3   -183    322       C  
ATOM    936  CE2 TRP A 285      45.826  12.554  11.495  1.00 34.50           C  
ANISOU  936  CE2 TRP A 285     3980   4108   5019    -38   -251    357       C  
ATOM    937  CE3 TRP A 285      43.479  12.994  11.052  1.00 30.18           C  
ANISOU  937  CE3 TRP A 285     3592   3468   4410    -33   -131    277       C  
ATOM    938  NE1 TRP A 285      46.584  11.578  12.093  1.00 33.81           N  
ANISOU  938  NE1 TRP A 285     3847   4059   4941     20   -296    404       N  
ATOM    939  CZ2 TRP A 285      46.216  13.707  10.808  1.00 34.26           C  
ANISOU  939  CZ2 TRP A 285     3907   4093   5019   -116   -258    350       C  
ATOM    940  CZ3 TRP A 285      43.866  14.143  10.382  1.00 32.36           C  
ANISOU  940  CZ3 TRP A 285     3834   3749   4710    -93   -142    271       C  
ATOM    941  CH2 TRP A 285      45.217  14.510  10.296  1.00 33.95           C  
ANISOU  941  CH2 TRP A 285     3946   3999   4955   -143   -205    306       C  
ATOM    942  N   HIS A 286      43.485   7.413  10.845  1.00 29.87           N  
ANISOU  942  N   HIS A 286     3564   3367   4418    236     27    362       N  
ATOM    943  CA  HIS A 286      44.262   6.457  10.041  1.00 30.28           C  
ANISOU  943  CA  HIS A 286     3561   3417   4524    312     68    386       C  
ATOM    944  C   HIS A 286      43.760   6.479   8.580  1.00 31.24           C  
ANISOU  944  C   HIS A 286     3668   3531   4672    294    156    341       C  
ATOM    945  O   HIS A 286      44.563   6.643   7.681  1.00 30.34           O  
ANISOU  945  O   HIS A 286     3467   3458   4604    318    176    348       O  
ATOM    946  CB  HIS A 286      44.157   5.038  10.643  1.00 32.46           C  
ANISOU  946  CB  HIS A 286     3925   3627   4778    381     85    416       C  
ATOM    947  CG  HIS A 286      44.827   3.977   9.810  1.00 36.89           C  
ANISOU  947  CG  HIS A 286     4463   4164   5388    475    141    432       C  
ATOM    948  CD2 HIS A 286      44.281   3.001   9.047  1.00 38.88           C  
ANISOU  948  CD2 HIS A 286     4791   4342   5640    498    230    404       C  
ATOM    949  ND1 HIS A 286      46.208   3.862   9.760  1.00 39.73           N  
ANISOU  949  ND1 HIS A 286     4718   4581   5798    559    106    483       N  
ATOM    950  CE1 HIS A 286      46.455   2.838   8.957  1.00 39.61           C  
ANISOU  950  CE1 HIS A 286     4721   4519   5809    646    184    483       C  
ATOM    951  NE2 HIS A 286      45.327   2.299   8.492  1.00 39.39           N  
ANISOU  951  NE2 HIS A 286     4811   4404   5751    607    258    431       N  
ATOM    952  N   MET A 287      42.423   6.347   8.357  1.00 28.08           N  
ANISOU  952  N   MET A 287     3347   3091   4233    249    206    297       N  
ATOM    953  CA AMET A 287      41.794   6.375   7.026  0.50 26.76           C  
ANISOU  953  CA AMET A 287     3174   2922   4072    223    276    252       C  
ATOM    954  CA BMET A 287      41.874   6.371   7.002  0.50 27.64           C  
ANISOU  954  CA BMET A 287     3281   3034   4187    226    275    255       C  
ATOM    955  C   MET A 287      42.066   7.727   6.324  1.00 29.36           C  
ANISOU  955  C   MET A 287     3426   3310   4421    186    261    244       C  
ATOM    956  O   MET A 287      42.358   7.769   5.129  1.00 28.25           O  
ANISOU  956  O   MET A 287     3243   3188   4302    193    305    233       O  
ATOM    957  CB AMET A 287      40.260   6.137   7.136  0.50 28.46           C  
ANISOU  957  CB AMET A 287     3468   3106   4239    167    309    216       C  
ATOM    958  CB BMET A 287      40.398   5.916   6.944  0.50 30.13           C  
ANISOU  958  CB BMET A 287     3679   3312   4457    178    319    216       C  
ATOM    959  CG AMET A 287      39.859   4.783   7.743  0.50 32.62           C  
ANISOU  959  CG AMET A 287     4088   3564   4742    179    336    224       C  
ATOM    960  CG BMET A 287      40.202   4.400   6.660  0.50 35.19           C  
ANISOU  960  CG BMET A 287     4396   3879   5093    201    375    208       C  
ATOM    961  SD AMET A 287      38.059   4.509   7.697  0.50 36.33           S  
ANISOU  961  SD AMET A 287     4620   4022   5162     88    384    183       S  
ATOM    962  SD BMET A 287      41.122   3.570   5.307  0.50 40.43           S  
ANISOU  962  SD BMET A 287     5051   4517   5794    272    435    197       S  
ATOM    963  CE AMET A 287      37.685   4.421   9.320  0.50 32.43           C  
ANISOU  963  CE AMET A 287     4187   3513   4624     78    360    216       C  
ATOM    964  CE BMET A 287      41.188   4.901   4.029  0.50 35.23           C  
ANISOU  964  CE BMET A 287     4293   3945   5148    236    443    171       C  
ATOM    965  N   ARG A 288      41.921   8.833   7.071  1.00 25.46           N  
ANISOU  965  N   ARG A 288     2930   2836   3908    143    204    247       N  
ATOM    966  CA  ARG A 288      42.105  10.190   6.538  1.00 25.30           C  
ANISOU  966  CA  ARG A 288     2866   2850   3899     98    186    241       C  
ATOM    967  C   ARG A 288      43.531  10.420   6.008  1.00 29.74           C  
ANISOU  967  C   ARG A 288     3330   3456   4514    106    174    276       C  
ATOM    968  O   ARG A 288      43.701  11.050   4.950  1.00 27.46           O  
ANISOU  968  O   ARG A 288     3002   3191   4241     82    205    273       O  
ATOM    969  CB  ARG A 288      41.739  11.233   7.608  1.00 24.96           C  
ANISOU  969  CB  ARG A 288     2867   2799   3817     58    126    236       C  
ATOM    970  CG  ARG A 288      40.239  11.343   7.828  1.00 27.69           C  
ANISOU  970  CG  ARG A 288     3286   3123   4113     51    158    200       C  
ATOM    971  CD  ARG A 288      39.926  12.334   8.925  1.00 30.87           C  
ANISOU  971  CD  ARG A 288     3747   3511   4471     29    111    192       C  
ATOM    972  NE  ARG A 288      38.693  11.970   9.625  1.00 31.49           N  
ANISOU  972  NE  ARG A 288     3888   3578   4497     42    143    172       N  
ATOM    973  CZ  ARG A 288      37.780  12.836  10.046  1.00 28.95           C  
ANISOU  973  CZ  ARG A 288     3617   3253   4130     43    153    148       C  
ATOM    974  NH1 ARG A 288      37.939  14.137   9.833  1.00 22.99           N1+
ANISOU  974  NH1 ARG A 288     2875   2485   3372     32    127    138       N1+
ATOM    975  NH2 ARG A 288      36.724  12.416  10.721  1.00 24.95           N  
ANISOU  975  NH2 ARG A 288     3151   2752   3578     55    191    138       N  
ATOM    976  N   CYS A 289      44.553   9.915   6.744  1.00 27.74           N  
ANISOU  976  N   CYS A 289     3033   3223   4285    142    129    316       N  
ATOM    977  CA  CYS A 289      45.958  10.020   6.295  1.00 29.42           C  
ANISOU  977  CA  CYS A 289     3125   3499   4553    157    121    357       C  
ATOM    978  C   CYS A 289      46.159   9.254   4.984  1.00 32.13           C  
ANISOU  978  C   CYS A 289     3436   3850   4924    216    218    352       C  
ATOM    979  O   CYS A 289      46.809   9.776   4.081  1.00 30.61           O  
ANISOU  979  O   CYS A 289     3163   3708   4761    199    250    365       O  
ATOM    980  CB  CYS A 289      46.922   9.536   7.376  1.00 30.65           C  
ANISOU  980  CB  CYS A 289     3232   3686   4725    198     47    405       C  
ATOM    981  SG  CYS A 289      46.983  10.613   8.822  1.00 34.94           S  
ANISOU  981  SG  CYS A 289     3808   4238   5229    112    -80    412       S  
ATOM    982  N   LYS A 290      45.588   8.035   4.875  1.00 27.60           N  
ANISOU  982  N   LYS A 290     2935   3220   4332    279    269    330       N  
ATOM    983  CA  LYS A 290      45.674   7.222   3.641  1.00 28.55           C  
ANISOU  983  CA  LYS A 290     3060   3327   4461    337    365    311       C  
ATOM    984  C   LYS A 290      44.981   7.937   2.468  1.00 32.67           C  
ANISOU  984  C   LYS A 290     3598   3857   4957    274    411    272       C  
ATOM    985  O   LYS A 290      45.507   7.935   1.352  1.00 33.24           O  
ANISOU  985  O   LYS A 290     3627   3962   5040    294    474    273       O  
ATOM    986  CB  LYS A 290      45.054   5.806   3.836  1.00 31.76           C  
ANISOU  986  CB  LYS A 290     3576   3648   4841    393    402    289       C  
ATOM    987  CG  LYS A 290      45.132   4.937   2.556  1.00 53.85           C  
ANISOU  987  CG  LYS A 290     6407   6418   7636    448    502    258       C  
ATOM    988  CD  LYS A 290      44.228   3.691   2.555  1.00 62.92           C  
ANISOU  988  CD  LYS A 290     7697   7463   8745    460    542    218       C  
ATOM    989  CE  LYS A 290      44.115   3.082   1.176  1.00 61.33           C  
ANISOU  989  CE  LYS A 290     7549   7232   8521    482    632    170       C  
ATOM    990  NZ  LYS A 290      43.096   2.000   1.113  1.00 59.24           N1+
ANISOU  990  NZ  LYS A 290     7434   6865   8210    455    662    122       N1+
ATOM    991  N   ILE A 291      43.804   8.542   2.722  1.00 28.53           N  
ANISOU  991  N   ILE A 291     3138   3308   4392    207    383    243       N  
ATOM    992  CA  ILE A 291      43.058   9.296   1.703  1.00 27.66           C  
ANISOU  992  CA  ILE A 291     3047   3210   4252    156    411    215       C  
ATOM    993  C   ILE A 291      43.860  10.512   1.194  1.00 30.40           C  
ANISOU  993  C   ILE A 291     3320   3610   4621    120    403    245       C  
ATOM    994  O   ILE A 291      43.917  10.743  -0.016  1.00 28.40           O  
ANISOU  994  O   ILE A 291     3057   3378   4356    113    457    241       O  
ATOM    995  CB  ILE A 291      41.643   9.676   2.208  1.00 28.82           C  
ANISOU  995  CB  ILE A 291     3264   3332   4355    112    379    185       C  
ATOM    996  CG1 ILE A 291      40.777   8.408   2.402  1.00 27.31           C  
ANISOU  996  CG1 ILE A 291     3142   3098   4137    125    406    153       C  
ATOM    997  CG2 ILE A 291      40.949  10.700   1.272  1.00 29.46           C  
ANISOU  997  CG2 ILE A 291     3352   3438   4406     72    390    170       C  
ATOM    998  CD1 ILE A 291      39.512   8.631   3.336  1.00 28.97           C  
ANISOU  998  CD1 ILE A 291     3400   3296   4312     87    375    138       C  
ATOM    999  N   ALA A 292      44.466  11.276   2.109  1.00 28.54           N  
ANISOU  999  N   ALA A 292     3043   3389   4411     87    335    278       N  
ATOM   1000  CA  ALA A 292      45.277  12.463   1.760  1.00 28.63           C  
ANISOU 1000  CA  ALA A 292     2990   3442   4446     27    321    312       C  
ATOM   1001  C   ALA A 292      46.481  12.045   0.901  1.00 32.07           C  
ANISOU 1001  C   ALA A 292     3323   3940   4924     60    382    344       C  
ATOM   1002  O   ALA A 292      46.761  12.690  -0.106  1.00 31.33           O  
ANISOU 1002  O   ALA A 292     3202   3876   4827     24    427    359       O  
ATOM   1003  CB  ALA A 292      45.741  13.182   3.028  1.00 29.83           C  
ANISOU 1003  CB  ALA A 292     3125   3596   4613    -25    227    335       C  
ATOM   1004  N   GLN A 293      47.166  10.937   1.279  1.00 29.47           N  
ANISOU 1004  N   GLN A 293     2943   3630   4626    138    391    359       N  
ATOM   1005  CA  GLN A 293      48.303  10.409   0.523  1.00 30.65           C  
ANISOU 1005  CA  GLN A 293     2989   3843   4814    199    462    391       C  
ATOM   1006  C   GLN A 293      47.882   9.975  -0.878  1.00 32.37           C  
ANISOU 1006  C   GLN A 293     3259   4045   4995    234    569    356       C  
ATOM   1007  O   GLN A 293      48.534  10.344  -1.845  1.00 32.03           O  
ANISOU 1007  O   GLN A 293     3153   4058   4959    224    632    377       O  
ATOM   1008  CB  GLN A 293      48.987   9.249   1.273  1.00 32.91           C  
ANISOU 1008  CB  GLN A 293     3231   4140   5135    302    448    414       C  
ATOM   1009  CG  GLN A 293      49.764   9.711   2.514  1.00 32.75           C  
ANISOU 1009  CG  GLN A 293     3122   4171   5152    269    341    463       C  
ATOM   1010  CD  GLN A 293      50.112   8.593   3.481  1.00 44.34           C  
ANISOU 1010  CD  GLN A 293     4584   5630   6634    373    303    485       C  
ATOM   1011  NE2 GLN A 293      51.001   8.875   4.406  1.00 40.72           N  
ANISOU 1011  NE2 GLN A 293     4024   5240   6208    359    211    538       N  
ATOM   1012  OE1 GLN A 293      49.572   7.488   3.439  1.00 44.71           O  
ANISOU 1012  OE1 GLN A 293     4725   5604   6658    457    347    460       O  
ATOM   1013  N   GLY A 294      46.778   9.232  -0.963  1.00 29.65           N  
ANISOU 1013  N   GLY A 294     3034   3627   4603    261    583    302       N  
ATOM   1014  CA  GLY A 294      46.213   8.750  -2.223  1.00 28.78           C  
ANISOU 1014  CA  GLY A 294     2998   3494   4442    281    667    258       C  
ATOM   1015  C   GLY A 294      45.831   9.883  -3.145  1.00 30.61           C  
ANISOU 1015  C   GLY A 294     3242   3753   4637    206    679    257       C  
ATOM   1016  O   GLY A 294      46.204   9.868  -4.312  1.00 31.46           O  
ANISOU 1016  O   GLY A 294     3340   3894   4721    221    758    258       O  
ATOM   1017  N   ALA A 295      45.136  10.915  -2.625  1.00 28.72           N  
ANISOU 1017  N   ALA A 295     3026   3499   4386    132    605    261       N  
ATOM   1018  CA  ALA A 295      44.739  12.076  -3.425  1.00 28.31           C  
ANISOU 1018  CA  ALA A 295     2999   3461   4298     70    609    271       C  
ATOM   1019  C   ALA A 295      45.984  12.831  -3.953  1.00 31.57           C  
ANISOU 1019  C   ALA A 295     3322   3931   4741     37    646    327       C  
ATOM   1020  O   ALA A 295      46.013  13.214  -5.123  1.00 30.71           O  
ANISOU 1020  O   ALA A 295     3230   3845   4593     20    706    336       O  
ATOM   1021  CB  ALA A 295      43.815  13.009  -2.619  1.00 28.47           C  
ANISOU 1021  CB  ALA A 295     3068   3445   4306     18    526    266       C  
ATOM   1022  N   ALA A 296      47.034  12.985  -3.118  1.00 29.58           N  
ANISOU 1022  N   ALA A 296     2971   3712   4555     24    613    367       N  
ATOM   1023  CA  ALA A 296      48.274  13.644  -3.535  1.00 30.62           C  
ANISOU 1023  CA  ALA A 296     2994   3916   4724    -23    647    426       C  
ATOM   1024  C   ALA A 296      48.953  12.819  -4.641  1.00 35.18           C  
ANISOU 1024  C   ALA A 296     3521   4550   5296     51    765    431       C  
ATOM   1025  O   ALA A 296      49.509  13.395  -5.590  1.00 34.50           O  
ANISOU 1025  O   ALA A 296     3395   4516   5200     12    834    466       O  
ATOM   1026  CB  ALA A 296      49.217  13.816  -2.347  1.00 31.88           C  
ANISOU 1026  CB  ALA A 296     3049   4113   4953    -52    573    464       C  
ATOM   1027  N   ASN A 297      48.889  11.470  -4.534  1.00 31.55           N  
ANISOU 1027  N   ASN A 297     3076   4073   4837    160    797    395       N  
ATOM   1028  CA  ASN A 297      49.464  10.587  -5.556  1.00 32.49           C  
ANISOU 1028  CA  ASN A 297     3175   4229   4941    251    918    388       C  
ATOM   1029  C   ASN A 297      48.749  10.760  -6.904  1.00 34.71           C  
ANISOU 1029  C   ASN A 297     3563   4491   5133    232    986    353       C  
ATOM   1030  O   ASN A 297      49.395  10.762  -7.946  1.00 35.53           O  
ANISOU 1030  O   ASN A 297     3635   4649   5213    253   1088    371       O  
ATOM   1031  CB  ASN A 297      49.446   9.126  -5.088  1.00 35.24           C  
ANISOU 1031  CB  ASN A 297     3555   4534   5302    371    931    353       C  
ATOM   1032  CG  ASN A 297      50.379   8.851  -3.927  1.00 53.27           C  
ANISOU 1032  CG  ASN A 297     5717   6858   7667    416    878    401       C  
ATOM   1033  ND2 ASN A 297      50.215   7.704  -3.293  1.00 41.80           N  
ANISOU 1033  ND2 ASN A 297     4315   5347   6222    512    865    378       N  
ATOM   1034  OD1 ASN A 297      51.240   9.666  -3.565  1.00 43.93           O  
ANISOU 1034  OD1 ASN A 297     4400   5755   6535    360    843    460       O  
ATOM   1035  N   GLY A 298      47.431  10.940  -6.869  1.00 30.81           N  
ANISOU 1035  N   GLY A 298     3191   3931   4587    192    927    310       N  
ATOM   1036  CA  GLY A 298      46.634  11.153  -8.077  1.00 30.38           C  
ANISOU 1036  CA  GLY A 298     3238   3864   4439    168    965    280       C  
ATOM   1037  C   GLY A 298      46.933  12.490  -8.727  1.00 35.85           C  
ANISOU 1037  C   GLY A 298     3908   4600   5114     92    980    337       C  
ATOM   1038  O   GLY A 298      47.063  12.556  -9.951  1.00 36.10           O  
ANISOU 1038  O   GLY A 298     3974   4662   5080     96   1062    340       O  
ATOM   1039  N   ILE A 299      47.043  13.579  -7.909  1.00 31.51           N  
ANISOU 1039  N   ILE A 299     3316   4045   4614     16    903    380       N  
ATOM   1040  CA  ILE A 299      47.374  14.925  -8.407  1.00 31.29           C  
ANISOU 1040  CA  ILE A 299     3278   4036   4574    -72    911    441       C  
ATOM   1041  C   ILE A 299      48.789  14.890  -9.013  1.00 36.43           C  
ANISOU 1041  C   ILE A 299     3817   4774   5254    -76   1015    492       C  
ATOM   1042  O   ILE A 299      49.008  15.449 -10.094  1.00 36.38           O  
ANISOU 1042  O   ILE A 299     3832   4797   5195   -112   1087    526       O  
ATOM   1043  CB  ILE A 299      47.216  16.032  -7.327  1.00 33.53           C  
ANISOU 1043  CB  ILE A 299     3561   4276   4901   -153    807    469       C  
ATOM   1044  CG1 ILE A 299      45.739  16.148  -6.871  1.00 33.43           C  
ANISOU 1044  CG1 ILE A 299     3662   4191   4850   -136    725    421       C  
ATOM   1045  CG2 ILE A 299      47.715  17.377  -7.863  1.00 35.80           C  
ANISOU 1045  CG2 ILE A 299     3850   4571   5180   -253    826    535       C  
ATOM   1046  CD1 ILE A 299      45.507  16.934  -5.582  1.00 43.46           C  
ANISOU 1046  CD1 ILE A 299     4944   5408   6160   -184    626    428       C  
ATOM   1047  N   ASN A 300      49.725  14.188  -8.335  1.00 34.60           N  
ANISOU 1047  N   ASN A 300     3461   4589   5099    -30   1025    501       N  
ATOM   1048  CA  ASN A 300      51.093  14.008  -8.817  1.00 36.29           C  
ANISOU 1048  CA  ASN A 300     3535   4904   5349    -12   1128    550       C  
ATOM   1049  C   ASN A 300      51.104  13.373 -10.196  1.00 42.10           C  
ANISOU 1049  C   ASN A 300     4324   5666   6006     63   1261    528       C  
ATOM   1050  O   ASN A 300      51.832  13.848 -11.072  1.00 42.98           O  
ANISOU 1050  O   ASN A 300     4384   5849   6098     29   1358    578       O  
ATOM   1051  CB  ASN A 300      51.939  13.172  -7.860  1.00 35.42           C  
ANISOU 1051  CB  ASN A 300     3291   4841   5326     62   1109    559       C  
ATOM   1052  CG  ASN A 300      53.359  13.036  -8.360  1.00 49.81           C  
ANISOU 1052  CG  ASN A 300     4944   6790   7190     89   1218    618       C  
ATOM   1053  ND2 ASN A 300      53.746  11.849  -8.836  1.00 39.76           N  
ANISOU 1053  ND2 ASN A 300     3649   5549   5910    234   1321    595       N  
ATOM   1054  OD1 ASN A 300      54.107  14.002  -8.380  1.00 40.34           O  
ANISOU 1054  OD1 ASN A 300     3639   5660   6028    -21   1219    685       O  
ATOM   1055  N   PHE A 301      50.302  12.298 -10.392  1.00 38.14           N  
ANISOU 1055  N   PHE A 301     3935   5106   5452    157   1270    451       N  
ATOM   1056  CA  PHE A 301      50.219  11.640 -11.697  1.00 37.51           C  
ANISOU 1056  CA  PHE A 301     3938   5035   5281    226   1389    414       C  
ATOM   1057  C   PHE A 301      49.744  12.643 -12.762  1.00 40.71           C  
ANISOU 1057  C   PHE A 301     4430   5444   5592    141   1410    436       C  
ATOM   1058  O   PHE A 301      50.318  12.678 -13.855  1.00 41.57           O  
ANISOU 1058  O   PHE A 301     4537   5612   5644    155   1531    458       O  
ATOM   1059  CB  PHE A 301      49.311  10.399 -11.660  1.00 38.60           C  
ANISOU 1059  CB  PHE A 301     4203   5091   5372    308   1372    322       C  
ATOM   1060  CG  PHE A 301      49.170   9.746 -13.018  1.00 40.43           C  
ANISOU 1060  CG  PHE A 301     4548   5323   5492    366   1485    273       C  
ATOM   1061  CD1 PHE A 301      50.100   8.813 -13.459  1.00 44.22           C  
ANISOU 1061  CD1 PHE A 301     4995   5836   5971    481   1615    261       C  
ATOM   1062  CD2 PHE A 301      48.132  10.099 -13.872  1.00 42.35           C  
ANISOU 1062  CD2 PHE A 301     4928   5538   5624    310   1462    242       C  
ATOM   1063  CE1 PHE A 301      49.976   8.220 -14.718  1.00 45.96           C  
ANISOU 1063  CE1 PHE A 301     5340   6048   6076    535   1724    208       C  
ATOM   1064  CE2 PHE A 301      48.027   9.524 -15.139  1.00 45.57           C  
ANISOU 1064  CE2 PHE A 301     5450   5950   5915    353   1560    194       C  
ATOM   1065  CZ  PHE A 301      48.944   8.585 -15.550  1.00 44.92           C  
ANISOU 1065  CZ  PHE A 301     5353   5888   5826    463   1693    173       C  
ATOM   1066  N   LEU A 302      48.711  13.454 -12.444  1.00 34.99           N  
ANISOU 1066  N   LEU A 302     3787   4660   4848     64   1297    434       N  
ATOM   1067  CA  LEU A 302      48.175  14.471 -13.365  1.00 34.34           C  
ANISOU 1067  CA  LEU A 302     3797   4572   4677     -5   1299    465       C  
ATOM   1068  C   LEU A 302      49.225  15.517 -13.764  1.00 37.69           C  
ANISOU 1068  C   LEU A 302     4144   5056   5121    -85   1367    557       C  
ATOM   1069  O   LEU A 302      49.377  15.807 -14.953  1.00 35.95           O  
ANISOU 1069  O   LEU A 302     3976   4870   4813    -99   1456    584       O  
ATOM   1070  CB  LEU A 302      46.931  15.172 -12.771  1.00 32.86           C  
ANISOU 1070  CB  LEU A 302     3692   4311   4483    -53   1163    454       C  
ATOM   1071  CG  LEU A 302      45.634  14.340 -12.686  1.00 37.04           C  
ANISOU 1071  CG  LEU A 302     4319   4794   4962     -2   1100    372       C  
ATOM   1072  CD1 LEU A 302      44.559  15.084 -11.886  1.00 36.10           C  
ANISOU 1072  CD1 LEU A 302     4237   4620   4857    -39    974    373       C  
ATOM   1073  CD2 LEU A 302      45.102  13.968 -14.077  1.00 36.12           C  
ANISOU 1073  CD2 LEU A 302     4314   4695   4715     24   1153    339       C  
ATOM   1074  N   HIS A 303      49.944  16.085 -12.769  1.00 36.07           N  
ANISOU 1074  N   HIS A 303     3818   4864   5022   -149   1320    606       N  
ATOM   1075  CA  HIS A 303      50.965  17.117 -12.993  1.00 37.01           C  
ANISOU 1075  CA  HIS A 303     3850   5038   5173   -256   1370    696       C  
ATOM   1076  C   HIS A 303      52.174  16.565 -13.743  1.00 44.64           C  
ANISOU 1076  C   HIS A 303     4698   6120   6141   -215   1525    727       C  
ATOM   1077  O   HIS A 303      52.715  17.255 -14.612  1.00 44.80           O  
ANISOU 1077  O   HIS A 303     4710   6191   6123   -284   1616    793       O  
ATOM   1078  CB  HIS A 303      51.357  17.826 -11.677  1.00 36.79           C  
ANISOU 1078  CB  HIS A 303     3735   4993   5252   -348   1264    731       C  
ATOM   1079  CG  HIS A 303      50.258  18.677 -11.086  1.00 37.85           C  
ANISOU 1079  CG  HIS A 303     3999   5013   5370   -400   1136    716       C  
ATOM   1080  CD2 HIS A 303      48.970  18.855 -11.494  1.00 37.07           C  
ANISOU 1080  CD2 HIS A 303     4058   4840   5188   -366   1097    682       C  
ATOM   1081  ND1 HIS A 303      50.475  19.448  -9.953  1.00 38.70           N  
ANISOU 1081  ND1 HIS A 303     4072   5082   5549   -492   1038    738       N  
ATOM   1082  CE1 HIS A 303      49.324  20.068  -9.712  1.00 36.41           C  
ANISOU 1082  CE1 HIS A 303     3928   4688   5218   -498    954    716       C  
ATOM   1083  NE2 HIS A 303      48.391  19.747 -10.617  1.00 35.77           N  
ANISOU 1083  NE2 HIS A 303     3954   4589   5047   -422    985    687       N  
ATOM   1084  N   GLU A 304      52.557  15.297 -13.457  1.00 42.75           N  
ANISOU 1084  N   GLU A 304     4383   5920   5942    -92   1563    681       N  
ATOM   1085  CA  GLU A 304      53.661  14.612 -14.160  1.00 44.46           C  
ANISOU 1085  CA  GLU A 304     4490   6246   6159    -14   1722    700       C  
ATOM   1086  C   GLU A 304      53.278  14.436 -15.623  1.00 47.65           C  
ANISOU 1086  C   GLU A 304     5035   6648   6423     24   1837    677       C  
ATOM   1087  O   GLU A 304      54.142  14.472 -16.485  1.00 49.29           O  
ANISOU 1087  O   GLU A 304     5180   6949   6599     34   1983    720       O  
ATOM   1088  CB  GLU A 304      53.924  13.219 -13.559  1.00 45.72           C  
ANISOU 1088  CB  GLU A 304     4588   6414   6372    138   1731    644       C  
ATOM   1089  CG  GLU A 304      54.878  13.218 -12.382  1.00 57.05           C  
ANISOU 1089  CG  GLU A 304     5820   7915   7940    131   1677    692       C  
ATOM   1090  CD  GLU A 304      55.202  11.843 -11.828  1.00 76.51           C  
ANISOU 1090  CD  GLU A 304     8228  10388  10455    297   1691    651       C  
ATOM   1091  OE1 GLU A 304      54.454  10.881 -12.130  1.00 67.02           O  
ANISOU 1091  OE1 GLU A 304     7176   9101   9189    401   1712    571       O  
ATOM   1092  OE2 GLU A 304      56.186  11.735 -11.061  1.00 69.65           O1-
ANISOU 1092  OE2 GLU A 304     7171   9606   9686    317   1674    702       O1-
ATOM   1093  N   ASN A 305      51.976  14.241 -15.888  1.00 42.23           N  
ANISOU 1093  N   ASN A 305     4534   5864   5647     44   1769    608       N  
ATOM   1094  CA  ASN A 305      51.440  14.067 -17.232  1.00 42.89           C  
ANISOU 1094  CA  ASN A 305     4776   5940   5583     73   1846    578       C  
ATOM   1095  C   ASN A 305      50.927  15.373 -17.844  1.00 47.30           C  
ANISOU 1095  C   ASN A 305     5431   6477   6063    -42   1814    636       C  
ATOM   1096  O   ASN A 305      50.144  15.349 -18.789  1.00 46.71           O  
ANISOU 1096  O   ASN A 305     5513   6377   5859    -29   1823    608       O  
ATOM   1097  CB  ASN A 305      50.405  12.951 -17.255  1.00 41.23           C  
ANISOU 1097  CB  ASN A 305     4701   5653   5312    163   1798    469       C  
ATOM   1098  CG  ASN A 305      51.058  11.603 -17.119  1.00 61.86           C  
ANISOU 1098  CG  ASN A 305     7262   8284   7957    295   1885    417       C  
ATOM   1099  ND2 ASN A 305      51.199  11.128 -15.893  1.00 52.72           N  
ANISOU 1099  ND2 ASN A 305     6015   7101   6917    331   1812    404       N  
ATOM   1100  OD1 ASN A 305      51.563  11.040 -18.085  1.00 59.21           O  
ANISOU 1100  OD1 ASN A 305     6958   7992   7547    370   2029    400       O  
ATOM   1101  N   HIS A 306      51.396  16.515 -17.307  1.00 45.64           N  
ANISOU 1101  N   HIS A 306     5136   6275   5932   -157   1774    720       N  
ATOM   1102  CA  HIS A 306      51.109  17.881 -17.775  1.00 47.19           C  
ANISOU 1102  CA  HIS A 306     5417   6439   6073   -273   1751    795       C  
ATOM   1103  C   HIS A 306      49.626  18.253 -17.858  1.00 48.99           C  
ANISOU 1103  C   HIS A 306     5823   6568   6222   -270   1627    762       C  
ATOM   1104  O   HIS A 306      49.211  18.955 -18.780  1.00 47.84           O  
ANISOU 1104  O   HIS A 306     5801   6408   5970   -305   1643    803       O  
ATOM   1105  CB  HIS A 306      51.857  18.187 -19.096  1.00 51.26           C  
ANISOU 1105  CB  HIS A 306     5944   7034   6497   -301   1915    860       C  
ATOM   1106  CG  HIS A 306      53.249  17.651 -19.126  1.00 57.34           C  
ANISOU 1106  CG  HIS A 306     6530   7925   7333   -275   2055    886       C  
ATOM   1107  CD2 HIS A 306      53.721  16.507 -19.679  1.00 61.20           C  
ANISOU 1107  CD2 HIS A 306     6983   8483   7786   -150   2184    840       C  
ATOM   1108  ND1 HIS A 306      54.287  18.305 -18.485  1.00 60.71           N  
ANISOU 1108  ND1 HIS A 306     6781   8409   7879   -379   2064    965       N  
ATOM   1109  CE1 HIS A 306      55.361  17.561 -18.697  1.00 62.17           C  
ANISOU 1109  CE1 HIS A 306     6811   8714   8098   -310   2199    973       C  
ATOM   1110  NE2 HIS A 306      55.068  16.465 -19.408  1.00 62.67           N  
ANISOU 1110  NE2 HIS A 306     6958   8784   8072   -162   2281    898       N  
ATOM   1111  N   HIS A 307      48.833  17.801 -16.881  1.00 45.22           N  
ANISOU 1111  N   HIS A 307     5351   6032   5798   -226   1504    694       N  
ATOM   1112  CA  HIS A 307      47.417  18.139 -16.806  1.00 44.79           C  
ANISOU 1112  CA  HIS A 307     5430   5900   5687   -218   1381    665       C  
ATOM   1113  C   HIS A 307      47.172  18.934 -15.546  1.00 45.34           C  
ANISOU 1113  C   HIS A 307     5469   5902   5857   -273   1263    685       C  
ATOM   1114  O   HIS A 307      47.706  18.594 -14.487  1.00 45.48           O  
ANISOU 1114  O   HIS A 307     5372   5925   5985   -277   1237    669       O  
ATOM   1115  CB  HIS A 307      46.536  16.872 -16.806  1.00 46.09           C  
ANISOU 1115  CB  HIS A 307     5644   6056   5812   -124   1344    561       C  
ATOM   1116  CG  HIS A 307      46.411  16.234 -18.149  1.00 51.40           C  
ANISOU 1116  CG  HIS A 307     6409   6770   6348    -76   1432    529       C  
ATOM   1117  CD2 HIS A 307      47.157  15.259 -18.718  1.00 54.67           C  
ANISOU 1117  CD2 HIS A 307     6802   7235   6734    -19   1557    494       C  
ATOM   1118  ND1 HIS A 307      45.441  16.635 -19.046  1.00 53.94           N  
ANISOU 1118  ND1 HIS A 307     6871   7083   6540    -83   1391    532       N  
ATOM   1119  CE1 HIS A 307      45.627  15.901 -20.128  1.00 54.51           C  
ANISOU 1119  CE1 HIS A 307     7009   7200   6501    -41   1487    496       C  
ATOM   1120  NE2 HIS A 307      46.647  15.056 -19.977  1.00 55.34           N  
ANISOU 1120  NE2 HIS A 307     7027   7338   6663      1   1595    469       N  
ATOM   1121  N   ILE A 308      46.366  19.988 -15.657  1.00 38.85           N  
ANISOU 1121  N   ILE A 308     4758   5016   4989   -307   1190    722       N  
ATOM   1122  CA  ILE A 308      45.944  20.810 -14.522  1.00 36.73           C  
ANISOU 1122  CA  ILE A 308     4499   4665   4792   -345   1077    734       C  
ATOM   1123  C   ILE A 308      44.479  20.445 -14.360  1.00 37.99           C  
ANISOU 1123  C   ILE A 308     4735   4793   4905   -263    983    671       C  
ATOM   1124  O   ILE A 308      43.717  20.538 -15.330  1.00 36.89           O  
ANISOU 1124  O   ILE A 308     4695   4664   4658   -226    980    676       O  
ATOM   1125  CB  ILE A 308      46.134  22.339 -14.772  1.00 40.53           C  
ANISOU 1125  CB  ILE A 308     5061   5084   5253   -437   1075    827       C  
ATOM   1126  CG1 ILE A 308      47.599  22.660 -15.150  1.00 41.96           C  
ANISOU 1126  CG1 ILE A 308     5159   5319   5466   -538   1185    897       C  
ATOM   1127  CG2 ILE A 308      45.677  23.150 -13.526  1.00 39.73           C  
ANISOU 1127  CG2 ILE A 308     4991   4884   5222   -465    959    826       C  
ATOM   1128  CD1 ILE A 308      47.768  23.885 -16.044  1.00 47.88           C  
ANISOU 1128  CD1 ILE A 308     6021   6029   6142   -621   1232    995       C  
ATOM   1129  N   HIS A 309      44.084  20.028 -13.146  1.00 32.92           N  
ANISOU 1129  N   HIS A 309     4042   4124   4341   -236    905    616       N  
ATOM   1130  CA  HIS A 309      42.717  19.576 -12.867  1.00 31.06           C  
ANISOU 1130  CA  HIS A 309     3853   3874   4075   -165    822    555       C  
ATOM   1131  C   HIS A 309      41.711  20.726 -12.909  1.00 34.26           C  
ANISOU 1131  C   HIS A 309     4359   4224   4435   -153    747    593       C  
ATOM   1132  O   HIS A 309      40.691  20.619 -13.600  1.00 32.57           O  
ANISOU 1132  O   HIS A 309     4207   4035   4134   -101    715    582       O  
ATOM   1133  CB  HIS A 309      42.665  18.815 -11.530  1.00 29.76           C  
ANISOU 1133  CB  HIS A 309     3608   3697   4002   -146    774    496       C  
ATOM   1134  CG  HIS A 309      41.347  18.151 -11.271  1.00 31.98           C  
ANISOU 1134  CG  HIS A 309     3916   3980   4255    -86    708    433       C  
ATOM   1135  CD2 HIS A 309      40.984  16.857 -11.426  1.00 33.67           C  
ANISOU 1135  CD2 HIS A 309     4116   4227   4447    -50    718    365       C  
ATOM   1136  ND1 HIS A 309      40.255  18.868 -10.835  1.00 33.17           N  
ANISOU 1136  ND1 HIS A 309     4115   4096   4393    -65    626    438       N  
ATOM   1137  CE1 HIS A 309      39.275  17.987 -10.693  1.00 32.65           C  
ANISOU 1137  CE1 HIS A 309     4041   4058   4307    -24    588    379       C  
ATOM   1138  NE2 HIS A 309      39.656  16.772 -11.069  1.00 33.10           N  
ANISOU 1138  NE2 HIS A 309     4072   4151   4353    -23    638    332       N  
ATOM   1139  N   ARG A 310      42.015  21.827 -12.170  1.00 32.11           N  
ANISOU 1139  N   ARG A 310     4104   3877   4218   -201    717    639       N  
ATOM   1140  CA  ARG A 310      41.238  23.087 -12.089  1.00 32.25           C  
ANISOU 1140  CA  ARG A 310     4234   3817   4204   -183    655    683       C  
ATOM   1141  C   ARG A 310      40.021  23.031 -11.162  1.00 37.45           C  
ANISOU 1141  C   ARG A 310     4899   4450   4880   -106    567    636       C  
ATOM   1142  O   ARG A 310      39.400  24.064 -10.939  1.00 38.45           O  
ANISOU 1142  O   ARG A 310     5114   4505   4990    -74    520    668       O  
ATOM   1143  CB  ARG A 310      40.867  23.665 -13.478  1.00 32.01           C  
ANISOU 1143  CB  ARG A 310     4310   3795   4059   -163    679    744       C  
ATOM   1144  CG  ARG A 310      42.074  24.028 -14.358  1.00 36.53           C  
ANISOU 1144  CG  ARG A 310     4896   4377   4606   -250    778    811       C  
ATOM   1145  CD  ARG A 310      41.742  25.154 -15.325  1.00 41.92           C  
ANISOU 1145  CD  ARG A 310     5724   5013   5192   -246    781    899       C  
ATOM   1146  NE  ARG A 310      40.792  24.722 -16.350  1.00 45.89           N  
ANISOU 1146  NE  ARG A 310     6276   5582   5578   -160    763    889       N  
ATOM   1147  CZ  ARG A 310      40.017  25.534 -17.061  1.00 61.29           C  
ANISOU 1147  CZ  ARG A 310     8351   7504   7430   -107    724    950       C  
ATOM   1148  NH1 ARG A 310      40.076  26.853 -16.876  1.00 48.87           N1+
ANISOU 1148  NH1 ARG A 310     6884   5819   5865   -126    710   1028       N1+
ATOM   1149  NH2 ARG A 310      39.182  25.037 -17.969  1.00 47.58           N  
ANISOU 1149  NH2 ARG A 310     6643   5849   5586    -36    695    936       N  
ATOM   1150  N   ASP A 311      39.688  21.856 -10.607  1.00 32.35           N  
ANISOU 1150  N   ASP A 311     4169   3856   4266    -74    549    562       N  
ATOM   1151  CA  ASP A 311      38.542  21.739  -9.710  1.00 31.54           C  
ANISOU 1151  CA  ASP A 311     4061   3744   4180     -9    477    519       C  
ATOM   1152  C   ASP A 311      38.774  20.730  -8.573  1.00 34.93           C  
ANISOU 1152  C   ASP A 311     4398   4186   4685    -22    469    455       C  
ATOM   1153  O   ASP A 311      37.911  19.893  -8.280  1.00 32.92           O  
ANISOU 1153  O   ASP A 311     4109   3973   4425     21    442    403       O  
ATOM   1154  CB  ASP A 311      37.253  21.451 -10.512  1.00 33.35           C  
ANISOU 1154  CB  ASP A 311     4309   4038   4324     64    442    507       C  
ATOM   1155  CG  ASP A 311      35.970  21.839  -9.801  1.00 41.30           C  
ANISOU 1155  CG  ASP A 311     5324   5037   5332    141    373    496       C  
ATOM   1156  OD1 ASP A 311      36.029  22.699  -8.888  1.00 40.68           O  
ANISOU 1156  OD1 ASP A 311     5284   4877   5298    153    355    512       O  
ATOM   1157  OD2 ASP A 311      34.914  21.265 -10.131  1.00 50.20           O1-
ANISOU 1157  OD2 ASP A 311     6417   6243   6414    188    337    469       O1-
ATOM   1158  N   ILE A 312      39.969  20.809  -7.936  1.00 31.17           N  
ANISOU 1158  N   ILE A 312     3885   3679   4280    -86    492    464       N  
ATOM   1159  CA  ILE A 312      40.303  19.939  -6.804  1.00 28.81           C  
ANISOU 1159  CA  ILE A 312     3509   3388   4050    -94    478    416       C  
ATOM   1160  C   ILE A 312      39.431  20.377  -5.621  1.00 31.64           C  
ANISOU 1160  C   ILE A 312     3902   3697   4424    -59    412    394       C  
ATOM   1161  O   ILE A 312      39.445  21.542  -5.232  1.00 29.55           O  
ANISOU 1161  O   ILE A 312     3705   3362   4162    -73    386    423       O  
ATOM   1162  CB  ILE A 312      41.826  19.980  -6.443  1.00 30.42           C  
ANISOU 1162  CB  ILE A 312     3650   3588   4321   -169    508    442       C  
ATOM   1163  CG1 ILE A 312      42.722  19.415  -7.591  1.00 29.76           C  
ANISOU 1163  CG1 ILE A 312     3516   3571   4224   -187    593    461       C  
ATOM   1164  CG2 ILE A 312      42.099  19.277  -5.087  1.00 28.40           C  
ANISOU 1164  CG2 ILE A 312     3329   3330   4130   -167    471    402       C  
ATOM   1165  CD1 ILE A 312      42.540  17.873  -7.928  1.00 31.74           C  
ANISOU 1165  CD1 ILE A 312     3722   3879   4459   -127    630    406       C  
ATOM   1166  N   LYS A 313      38.668  19.428  -5.076  1.00 27.74           N  
ANISOU 1166  N   LYS A 313     3370   3236   3934    -16    394    342       N  
ATOM   1167  CA  LYS A 313      37.745  19.632  -3.960  1.00 26.96           C  
ANISOU 1167  CA  LYS A 313     3290   3112   3842     25    347    317       C  
ATOM   1168  C   LYS A 313      37.356  18.270  -3.418  1.00 29.87           C  
ANISOU 1168  C   LYS A 313     3597   3525   4227     39    348    265       C  
ATOM   1169  O   LYS A 313      37.564  17.258  -4.105  1.00 29.47           O  
ANISOU 1169  O   LYS A 313     3510   3519   4168     27    379    248       O  
ATOM   1170  CB  LYS A 313      36.512  20.473  -4.361  1.00 28.69           C  
ANISOU 1170  CB  LYS A 313     3568   3329   4005     93    323    334       C  
ATOM   1171  CG  LYS A 313      35.662  19.942  -5.501  1.00 29.62           C  
ANISOU 1171  CG  LYS A 313     3663   3528   4064    129    327    330       C  
ATOM   1172  CD  LYS A 313      34.624  20.980  -5.853  1.00 30.15           C  
ANISOU 1172  CD  LYS A 313     3783   3591   4080    205    297    364       C  
ATOM   1173  CE  LYS A 313      33.578  20.447  -6.780  1.00 31.30           C  
ANISOU 1173  CE  LYS A 313     3891   3838   4164    243    278    357       C  
ATOM   1174  NZ  LYS A 313      32.541  21.472  -7.035  1.00 38.63           N1+
ANISOU 1174  NZ  LYS A 313     4857   4774   5047    338    241    399       N1+
ATOM   1175  N   SER A 314      36.806  18.227  -2.195  1.00 25.28           N  
ANISOU 1175  N   SER A 314     3019   2926   3661     60    319    241       N  
ATOM   1176  CA  SER A 314      36.419  16.952  -1.579  1.00 25.25           C  
ANISOU 1176  CA  SER A 314     2970   2954   3669     63    323    200       C  
ATOM   1177  C   SER A 314      35.271  16.238  -2.297  1.00 28.12           C  
ANISOU 1177  C   SER A 314     3308   3385   3990     82    329    177       C  
ATOM   1178  O   SER A 314      35.196  15.015  -2.225  1.00 27.44           O  
ANISOU 1178  O   SER A 314     3194   3321   3910     60    345    144       O  
ATOM   1179  CB  SER A 314      36.120  17.128  -0.093  1.00 28.70           C  
ANISOU 1179  CB  SER A 314     3425   3359   4122     77    297    185       C  
ATOM   1180  OG  SER A 314      35.171  18.168   0.074  1.00 35.64           O  
ANISOU 1180  OG  SER A 314     4346   4226   4969    128    282    192       O  
ATOM   1181  N   ALA A 315      34.422  16.976  -3.055  1.00 25.35           N  
ANISOU 1181  N   ALA A 315     2972   3067   3594    118    315    195       N  
ATOM   1182  CA  ALA A 315      33.339  16.337  -3.834  1.00 25.82           C  
ANISOU 1182  CA  ALA A 315     2996   3208   3605    124    307    176       C  
ATOM   1183  C   ALA A 315      33.933  15.594  -5.045  1.00 30.83           C  
ANISOU 1183  C   ALA A 315     3638   3862   4214     82    332    165       C  
ATOM   1184  O   ALA A 315      33.255  14.743  -5.643  1.00 30.53           O  
ANISOU 1184  O   ALA A 315     3580   3882   4136     60    327    134       O  
ATOM   1185  CB  ALA A 315      32.329  17.388  -4.310  1.00 27.00           C  
ANISOU 1185  CB  ALA A 315     3154   3395   3709    190    276    207       C  
ATOM   1186  N   ASN A 316      35.192  15.947  -5.415  1.00 29.17           N  
ANISOU 1186  N   ASN A 316     3453   3606   4021     67    363    190       N  
ATOM   1187  CA  ASN A 316      35.947  15.378  -6.551  1.00 28.69           C  
ANISOU 1187  CA  ASN A 316     3404   3560   3934     41    407    186       C  
ATOM   1188  C   ASN A 316      37.030  14.385  -6.134  1.00 31.75           C  
ANISOU 1188  C   ASN A 316     3772   3919   4373     18    451    163       C  
ATOM   1189  O   ASN A 316      37.953  14.102  -6.894  1.00 32.17           O  
ANISOU 1189  O   ASN A 316     3829   3974   4419     11    502    169       O  
ATOM   1190  CB  ASN A 316      36.471  16.490  -7.483  1.00 27.31           C  
ANISOU 1190  CB  ASN A 316     3270   3379   3728     45    422    240       C  
ATOM   1191  CG  ASN A 316      35.341  17.168  -8.211  1.00 35.84           C  
ANISOU 1191  CG  ASN A 316     4381   4500   4736     80    380    261       C  
ATOM   1192  ND2 ASN A 316      35.608  18.334  -8.799  1.00 27.82           N  
ANISOU 1192  ND2 ASN A 316     3418   3461   3693     95    382    320       N  
ATOM   1193  OD1 ASN A 316      34.214  16.653  -8.257  1.00 28.89           O  
ANISOU 1193  OD1 ASN A 316     3476   3677   3824     93    344    231       O  
ATOM   1194  N   ILE A 317      36.908  13.853  -4.918  1.00 27.33           N  
ANISOU 1194  N   ILE A 317     3189   3334   3860     18    435    142       N  
ATOM   1195  CA  ILE A 317      37.768  12.790  -4.405  1.00 27.16           C  
ANISOU 1195  CA  ILE A 317     3151   3284   3885     14    466    122       C  
ATOM   1196  C   ILE A 317      36.816  11.666  -4.022  1.00 30.16           C  
ANISOU 1196  C   ILE A 317     3543   3666   4249      3    457     75       C  
ATOM   1197  O   ILE A 317      36.041  11.807  -3.073  1.00 28.34           O  
ANISOU 1197  O   ILE A 317     3303   3435   4030      0    422     73       O  
ATOM   1198  CB  ILE A 317      38.692  13.229  -3.236  1.00 29.47           C  
ANISOU 1198  CB  ILE A 317     3414   3540   4244     16    451    152       C  
ATOM   1199  CG1 ILE A 317      39.640  14.364  -3.699  1.00 30.89           C  
ANISOU 1199  CG1 ILE A 317     3581   3719   4436      1    461    201       C  
ATOM   1200  CG2 ILE A 317      39.502  12.012  -2.709  1.00 28.55           C  
ANISOU 1200  CG2 ILE A 317     3276   3402   4168     30    477    139       C  
ATOM   1201  CD1 ILE A 317      40.417  15.071  -2.562  1.00 32.87           C  
ANISOU 1201  CD1 ILE A 317     3809   3938   4742    -21    424    230       C  
ATOM   1202  N   LEU A 318      36.814  10.590  -4.811  1.00 28.12           N  
ANISOU 1202  N   LEU A 318     3314   3409   3959    -10    492     38       N  
ATOM   1203  CA  LEU A 318      35.894   9.477  -4.550  1.00 27.23           C  
ANISOU 1203  CA  LEU A 318     3228   3290   3827    -44    483     -8       C  
ATOM   1204  C   LEU A 318      36.573   8.380  -3.788  1.00 29.08           C  
ANISOU 1204  C   LEU A 318     3486   3458   4104    -32    514    -20       C  
ATOM   1205  O   LEU A 318      37.802   8.381  -3.668  1.00 27.02           O  
ANISOU 1205  O   LEU A 318     3212   3171   3885     12    545      3       O  
ATOM   1206  CB  LEU A 318      35.199   8.968  -5.822  1.00 27.02           C  
ANISOU 1206  CB  LEU A 318     3243   3300   3724    -83    486    -48       C  
ATOM   1207  CG  LEU A 318      34.574  10.041  -6.738  1.00 30.42           C  
ANISOU 1207  CG  LEU A 318     3657   3804   4099    -83    450    -27       C  
ATOM   1208  CD1 LEU A 318      34.083   9.406  -8.016  1.00 29.59           C  
ANISOU 1208  CD1 LEU A 318     3600   3734   3907   -125    449    -71       C  
ATOM   1209  CD2 LEU A 318      33.416  10.802  -6.047  1.00 31.39           C  
ANISOU 1209  CD2 LEU A 318     3723   3976   4227    -81    391     -6       C  
ATOM   1210  N   LEU A 319      35.770   7.488  -3.192  1.00 25.06           N  
ANISOU 1210  N   LEU A 319     3006   2927   3590    -71    505    -49       N  
ATOM   1211  CA  LEU A 319      36.302   6.461  -2.308  1.00 24.92           C  
ANISOU 1211  CA  LEU A 319     3024   2834   3609    -55    528    -50       C  
ATOM   1212  C   LEU A 319      35.800   5.089  -2.685  1.00 28.70           C  
ANISOU 1212  C   LEU A 319     3588   3266   4052   -103    554   -101       C  
ATOM   1213  O   LEU A 319      34.596   4.835  -2.702  1.00 27.93           O  
ANISOU 1213  O   LEU A 319     3499   3194   3919   -181    530   -127       O  
ATOM   1214  CB  LEU A 319      35.986   6.818  -0.843  1.00 24.73           C  
ANISOU 1214  CB  LEU A 319     2968   2809   3618    -56    493    -20       C  
ATOM   1215  CG  LEU A 319      36.584   8.152  -0.337  1.00 28.20           C  
ANISOU 1215  CG  LEU A 319     3350   3274   4091    -15    463     24       C  
ATOM   1216  CD1 LEU A 319      35.895   8.611   0.934  1.00 26.86           C  
ANISOU 1216  CD1 LEU A 319     3167   3112   3924    -24    429     39       C  
ATOM   1217  CD2 LEU A 319      38.108   8.008  -0.123  1.00 28.25           C  
ANISOU 1217  CD2 LEU A 319     3343   3246   4144     38    478     52       C  
ATOM   1218  N   ASP A 320      36.723   4.242  -3.091  1.00 26.11           N  
ANISOU 1218  N   ASP A 320     3322   2872   3728    -59    606   -117       N  
ATOM   1219  CA  ASP A 320      36.380   2.900  -3.550  1.00 27.65           C  
ANISOU 1219  CA  ASP A 320     3629   2994   3881   -101    638   -172       C  
ATOM   1220  C   ASP A 320      36.103   1.910  -2.391  1.00 31.36           C  
ANISOU 1220  C   ASP A 320     4160   3381   4373   -125    640   -168       C  
ATOM   1221  O   ASP A 320      36.061   2.320  -1.228  1.00 29.35           O  
ANISOU 1221  O   ASP A 320     3852   3141   4159   -113    611   -123       O  
ATOM   1222  CB  ASP A 320      37.447   2.390  -4.556  1.00 30.22           C  
ANISOU 1222  CB  ASP A 320     4018   3276   4189    -29    706   -197       C  
ATOM   1223  CG  ASP A 320      38.716   1.810  -3.953  1.00 33.84           C  
ANISOU 1223  CG  ASP A 320     4490   3662   4703     81    754   -165       C  
ATOM   1224  OD1 ASP A 320      39.514   1.258  -4.702  1.00 37.15           O  
ANISOU 1224  OD1 ASP A 320     4964   4043   5111    150    821   -187       O  
ATOM   1225  OD2 ASP A 320      38.892   1.904  -2.721  1.00 32.75           O1-
ANISOU 1225  OD2 ASP A 320     4310   3512   4620    103    723   -120       O1-
ATOM   1226  N   GLU A 321      35.937   0.607  -2.719  1.00 29.39           N  
ANISOU 1226  N   GLU A 321     4040   3036   4089   -159    676   -215       N  
ATOM   1227  CA  GLU A 321      35.693  -0.501  -1.784  1.00 29.71           C  
ANISOU 1227  CA  GLU A 321     4177   2973   4140   -190    689   -212       C  
ATOM   1228  C   GLU A 321      36.779  -0.642  -0.676  1.00 32.11           C  
ANISOU 1228  C   GLU A 321     4473   3221   4506    -73    702   -151       C  
ATOM   1229  O   GLU A 321      36.546  -1.361   0.284  1.00 33.28           O  
ANISOU 1229  O   GLU A 321     4688   3296   4662    -93    703   -131       O  
ATOM   1230  CB  GLU A 321      35.537  -1.835  -2.556  1.00 32.88           C  
ANISOU 1230  CB  GLU A 321     4745   3259   4488   -237    734   -278       C  
ATOM   1231  CG  GLU A 321      36.786  -2.235  -3.344  1.00 39.63           C  
ANISOU 1231  CG  GLU A 321     5667   4049   5340   -111    800   -297       C  
ATOM   1232  CD  GLU A 321      36.713  -3.480  -4.212  1.00 56.66           C  
ANISOU 1232  CD  GLU A 321     8012   6083   7433   -140    852   -374       C  
ATOM   1233  OE1 GLU A 321      35.614  -4.064  -4.354  1.00 51.81           O  
ANISOU 1233  OE1 GLU A 321     7484   5433   6768   -288    829   -421       O  
ATOM   1234  OE2 GLU A 321      37.770  -3.874  -4.757  1.00 49.62           O1-
ANISOU 1234  OE2 GLU A 321     7183   5130   6539    -15    921   -386       O1-
ATOM   1235  N   ALA A 322      37.956  -0.002  -0.828  1.00 27.43           N  
ANISOU 1235  N   ALA A 322     3802   2669   3952     42    711   -118       N  
ATOM   1236  CA  ALA A 322      39.047  -0.065   0.167  1.00 28.17           C  
ANISOU 1236  CA  ALA A 322     3865   2735   4102    153    708    -56       C  
ATOM   1237  C   ALA A 322      39.333   1.317   0.712  1.00 32.18           C  
ANISOU 1237  C   ALA A 322     4230   3352   4647    166    654     -8       C  
ATOM   1238  O   ALA A 322      40.357   1.525   1.373  1.00 32.88           O  
ANISOU 1238  O   ALA A 322     4262   3449   4780    251    639     44       O  
ATOM   1239  CB  ALA A 322      40.312  -0.633  -0.471  1.00 29.86           C  
ANISOU 1239  CB  ALA A 322     4110   2903   4333    280    771    -57       C  
ATOM   1240  N   PHE A 323      38.439   2.273   0.432  1.00 28.09           N  
ANISOU 1240  N   PHE A 323     3653   2914   4107     85    621    -24       N  
ATOM   1241  CA  PHE A 323      38.584   3.692   0.795  1.00 27.02           C  
ANISOU 1241  CA  PHE A 323     3406   2867   3995     88    572     12       C  
ATOM   1242  C   PHE A 323      39.843   4.309   0.141  1.00 31.24           C  
ANISOU 1242  C   PHE A 323     3866   3441   4560    158    589     34       C  
ATOM   1243  O   PHE A 323      40.456   5.213   0.685  1.00 29.88           O  
ANISOU 1243  O   PHE A 323     3616   3314   4424    180    552     76       O  
ATOM   1244  CB  PHE A 323      38.499   3.935   2.330  1.00 28.95           C  
ANISOU 1244  CB  PHE A 323     3634   3108   4259     89    526     53       C  
ATOM   1245  CG  PHE A 323      37.137   3.763   2.958  1.00 29.78           C  
ANISOU 1245  CG  PHE A 323     3775   3212   4330      7    514     40       C  
ATOM   1246  CD1 PHE A 323      36.692   2.506   3.365  1.00 33.81           C  
ANISOU 1246  CD1 PHE A 323     4381   3644   4821    -25    540     32       C  
ATOM   1247  CD2 PHE A 323      36.300   4.857   3.158  1.00 31.25           C  
ANISOU 1247  CD2 PHE A 323     3900   3473   4501    -35    483     40       C  
ATOM   1248  CE1 PHE A 323      35.427   2.341   3.952  1.00 34.31           C  
ANISOU 1248  CE1 PHE A 323     4464   3719   4853   -114    538     25       C  
ATOM   1249  CE2 PHE A 323      35.033   4.694   3.746  1.00 34.19           C  
ANISOU 1249  CE2 PHE A 323     4287   3862   4842   -101    483     32       C  
ATOM   1250  CZ  PHE A 323      34.612   3.435   4.146  1.00 32.68           C  
ANISOU 1250  CZ  PHE A 323     4175   3607   4634   -148    512     25       C  
ATOM   1251  N   THR A 324      40.229   3.795  -1.033  1.00 29.92           N  
ANISOU 1251  N   THR A 324     3734   3259   4375    187    647      4       N  
ATOM   1252  CA  THR A 324      41.329   4.335  -1.828  1.00 29.51           C  
ANISOU 1252  CA  THR A 324     3613   3258   4343    244    682     24       C  
ATOM   1253  C   THR A 324      40.790   5.614  -2.473  1.00 29.53           C  
ANISOU 1253  C   THR A 324     3566   3335   4319    180    656     22       C  
ATOM   1254  O   THR A 324      39.663   5.616  -2.983  1.00 26.48           O  
ANISOU 1254  O   THR A 324     3227   2956   3880    116    645    -17       O  
ATOM   1255  CB  THR A 324      41.820   3.311  -2.847  1.00 34.67           C  
ANISOU 1255  CB  THR A 324     4337   3865   4972    303    766    -13       C  
ATOM   1256  CG2 THR A 324      42.884   3.881  -3.818  1.00 31.92           C  
ANISOU 1256  CG2 THR A 324     3914   3583   4631    357    821      6       C  
ATOM   1257  OG1 THR A 324      42.366   2.211  -2.143  1.00 36.86           O  
ANISOU 1257  OG1 THR A 324     4663   4064   5277    382    787      0       O  
ATOM   1258  N   ALA A 325      41.565   6.705  -2.400  1.00 26.38           N  
ANISOU 1258  N   ALA A 325     3075   2994   3955    193    640     68       N  
ATOM   1259  CA  ALA A 325      41.151   7.998  -2.959  1.00 27.10           C  
ANISOU 1259  CA  ALA A 325     3134   3140   4022    140    616     78       C  
ATOM   1260  C   ALA A 325      41.258   7.977  -4.486  1.00 30.18           C  
ANISOU 1260  C   ALA A 325     3548   3556   4362    143    677     57       C  
ATOM   1261  O   ALA A 325      42.289   7.571  -5.022  1.00 29.01           O  
ANISOU 1261  O   ALA A 325     3383   3413   4225    197    742     64       O  
ATOM   1262  CB  ALA A 325      42.015   9.118  -2.390  1.00 28.25           C  
ANISOU 1262  CB  ALA A 325     3195   3322   4219    138    582    134       C  
ATOM   1263  N   LYS A 326      40.173   8.347  -5.172  1.00 27.74           N  
ANISOU 1263  N   LYS A 326     3279   3269   3992     93    657     32       N  
ATOM   1264  CA  LYS A 326      40.117   8.403  -6.649  1.00 28.43           C  
ANISOU 1264  CA  LYS A 326     3407   3387   4009     87    701     10       C  
ATOM   1265  C   LYS A 326      39.663   9.794  -7.057  1.00 31.40           C  
ANISOU 1265  C   LYS A 326     3758   3814   4358     53    662     45       C  
ATOM   1266  O   LYS A 326      38.499  10.128  -6.845  1.00 31.43           O  
ANISOU 1266  O   LYS A 326     3772   3833   4337     19    602     35       O  
ATOM   1267  CB  LYS A 326      39.114   7.380  -7.212  1.00 31.00           C  
ANISOU 1267  CB  LYS A 326     3825   3690   4264     54    703    -57       C  
ATOM   1268  CG  LYS A 326      39.253   5.961  -6.662  1.00 34.95           C  
ANISOU 1268  CG  LYS A 326     4384   4113   4786     75    730    -95       C  
ATOM   1269  CD  LYS A 326      40.334   5.225  -7.352  1.00 31.99           C  
ANISOU 1269  CD  LYS A 326     4049   3706   4402    145    820   -110       C  
ATOM   1270  CE  LYS A 326      40.353   3.758  -6.963  1.00 37.11           C  
ANISOU 1270  CE  LYS A 326     4790   4255   5054    172    851   -153       C  
ATOM   1271  NZ  LYS A 326      41.411   3.030  -7.713  1.00 40.25           N1+
ANISOU 1271  NZ  LYS A 326     5237   4618   5436    264    951   -172       N1+
ATOM   1272  N   ILE A 327      40.554  10.587  -7.674  1.00 29.21           N  
ANISOU 1272  N   ILE A 327     3449   3567   4082     63    699     88       N  
ATOM   1273  CA  ILE A 327      40.220  11.946  -8.152  1.00 28.96           C  
ANISOU 1273  CA  ILE A 327     3417   3569   4019     34    670    129       C  
ATOM   1274  C   ILE A 327      39.251  11.795  -9.322  1.00 30.44           C  
ANISOU 1274  C   ILE A 327     3673   3786   4105     20    664     98       C  
ATOM   1275  O   ILE A 327      39.425  10.898 -10.154  1.00 29.16           O  
ANISOU 1275  O   ILE A 327     3559   3629   3893     29    718     58       O  
ATOM   1276  CB  ILE A 327      41.500  12.775  -8.520  1.00 32.61           C  
ANISOU 1276  CB  ILE A 327     3834   4049   4507     31    719    190       C  
ATOM   1277  CG1 ILE A 327      42.351  12.991  -7.247  1.00 33.56           C  
ANISOU 1277  CG1 ILE A 327     3876   4151   4725     29    698    220       C  
ATOM   1278  CG2 ILE A 327      41.134  14.169  -9.124  1.00 31.57           C  
ANISOU 1278  CG2 ILE A 327     3732   3933   4331     -2    696    237       C  
ATOM   1279  CD1 ILE A 327      43.669  13.345  -7.528  1.00 45.77           C  
ANISOU 1279  CD1 ILE A 327     5357   5728   6305     21    753    268       C  
ATOM   1280  N   SER A 328      38.203  12.623  -9.331  1.00 27.02           N  
ANISOU 1280  N   SER A 328     3250   3376   3642      4    597    114       N  
ATOM   1281  CA  SER A 328      37.174  12.581 -10.353  1.00 27.61           C  
ANISOU 1281  CA  SER A 328     3374   3497   3619     -9    568     93       C  
ATOM   1282  C   SER A 328      36.933  13.968 -10.987  1.00 33.26           C  
ANISOU 1282  C   SER A 328     4105   4243   4290      1    542    154       C  
ATOM   1283  O   SER A 328      37.502  14.968 -10.533  1.00 31.59           O  
ANISOU 1283  O   SER A 328     3875   4001   4127      9    546    209       O  
ATOM   1284  CB  SER A 328      35.876  12.043  -9.752  1.00 27.67           C  
ANISOU 1284  CB  SER A 328     3368   3520   3623    -30    502     52       C  
ATOM   1285  OG  SER A 328      35.323  12.949  -8.811  1.00 28.55           O  
ANISOU 1285  OG  SER A 328     3434   3634   3780    -13    448     87       O  
ATOM   1286  N   ASP A 329      36.003  14.006 -11.970  1.00 31.63           N  
ANISOU 1286  N   ASP A 329     3941   4093   3985     -3    504    145       N  
ATOM   1287  CA  ASP A 329      35.547  15.166 -12.717  1.00 33.26           C  
ANISOU 1287  CA  ASP A 329     4179   4332   4124     17    467    203       C  
ATOM   1288  C   ASP A 329      36.679  15.895 -13.437  1.00 36.05           C  
ANISOU 1288  C   ASP A 329     4574   4663   4458     18    537    261       C  
ATOM   1289  O   ASP A 329      37.254  16.834 -12.894  1.00 35.01           O  
ANISOU 1289  O   ASP A 329     4429   4486   4388     22    549    314       O  
ATOM   1290  CB  ASP A 329      34.701  16.116 -11.836  1.00 35.49           C  
ANISOU 1290  CB  ASP A 329     4425   4611   4450     54    397    240       C  
ATOM   1291  CG  ASP A 329      33.726  16.981 -12.620  1.00 48.11           C  
ANISOU 1291  CG  ASP A 329     6054   6265   5963     93    334    285       C  
ATOM   1292  OD1 ASP A 329      33.932  17.164 -13.847  1.00 50.73           O  
ANISOU 1292  OD1 ASP A 329     6447   6623   6204     90    349    309       O  
ATOM   1293  OD2 ASP A 329      32.787  17.506 -12.008  1.00 55.93           O1-
ANISOU 1293  OD2 ASP A 329     7006   7272   6974    138    275    301       O1-
ATOM   1294  N   PHE A 330      36.995  15.441 -14.660  1.00 33.87           N  
ANISOU 1294  N   PHE A 330     4356   4421   4091      6    586    247       N  
ATOM   1295  CA  PHE A 330      38.051  15.999 -15.494  1.00 34.41           C  
ANISOU 1295  CA  PHE A 330     4465   4485   4123     -0    669    300       C  
ATOM   1296  C   PHE A 330      37.525  16.879 -16.630  1.00 37.63           C  
ANISOU 1296  C   PHE A 330     4954   4930   4412     11    640    355       C  
ATOM   1297  O   PHE A 330      38.281  17.194 -17.546  1.00 36.63           O  
ANISOU 1297  O   PHE A 330     4881   4811   4225     -0    715    397       O  
ATOM   1298  CB  PHE A 330      38.966  14.873 -16.018  1.00 37.66           C  
ANISOU 1298  CB  PHE A 330     4890   4904   4515     -6    770    249       C  
ATOM   1299  CG  PHE A 330      39.529  14.009 -14.912  1.00 39.08           C  
ANISOU 1299  CG  PHE A 330     4995   5044   4808     -1    797    206       C  
ATOM   1300  CD1 PHE A 330      40.640  14.423 -14.180  1.00 41.81           C  
ANISOU 1300  CD1 PHE A 330     5267   5362   5256     -2    843    250       C  
ATOM   1301  CD2 PHE A 330      38.918  12.807 -14.568  1.00 41.03           C  
ANISOU 1301  CD2 PHE A 330     5250   5281   5057     -0    768    125       C  
ATOM   1302  CE1 PHE A 330      41.134  13.644 -13.133  1.00 42.76           C  
ANISOU 1302  CE1 PHE A 330     5319   5452   5475     13    855    217       C  
ATOM   1303  CE2 PHE A 330      39.414  12.026 -13.520  1.00 42.96           C  
ANISOU 1303  CE2 PHE A 330     5441   5482   5401     14    790     94       C  
ATOM   1304  CZ  PHE A 330      40.522  12.445 -12.816  1.00 41.13           C  
ANISOU 1304  CZ  PHE A 330     5133   5229   5265     27    831    142       C  
ATOM   1305  N   GLY A 331      36.256  17.280 -16.545  1.00 34.27           N  
ANISOU 1305  N   GLY A 331     4533   4532   3955     38    536    364       N  
ATOM   1306  CA  GLY A 331      35.589  18.117 -17.544  1.00 35.88           C  
ANISOU 1306  CA  GLY A 331     4811   4778   4043     67    486    424       C  
ATOM   1307  C   GLY A 331      36.230  19.478 -17.770  1.00 40.65           C  
ANISOU 1307  C   GLY A 331     5470   5327   4648     77    523    525       C  
ATOM   1308  O   GLY A 331      36.126  20.026 -18.870  1.00 39.76           O  
ANISOU 1308  O   GLY A 331     5446   5240   4421     89    523    581       O  
ATOM   1309  N   LEU A 332      36.909  20.023 -16.735  1.00 38.06           N  
ANISOU 1309  N   LEU A 332     5101   4920   4439     63    552    550       N  
ATOM   1310  CA  LEU A 332      37.599  21.322 -16.788  1.00 40.09           C  
ANISOU 1310  CA  LEU A 332     5416   5105   4711     47    589    642       C  
ATOM   1311  C   LEU A 332      39.113  21.192 -16.902  1.00 43.96           C  
ANISOU 1311  C   LEU A 332     5884   5576   5243    -25    704    656       C  
ATOM   1312  O   LEU A 332      39.797  22.218 -17.006  1.00 44.90           O  
ANISOU 1312  O   LEU A 332     6047   5640   5373    -64    744    735       O  
ATOM   1313  CB  LEU A 332      37.262  22.189 -15.559  1.00 40.76           C  
ANISOU 1313  CB  LEU A 332     5486   5112   4891     72    532    664       C  
ATOM   1314  CG  LEU A 332      35.780  22.534 -15.315  1.00 47.18           C  
ANISOU 1314  CG  LEU A 332     6308   5944   5677    162    426    665       C  
ATOM   1315  CD1 LEU A 332      35.610  23.254 -13.983  1.00 47.44           C  
ANISOU 1315  CD1 LEU A 332     6328   5891   5807    189    394    672       C  
ATOM   1316  CD2 LEU A 332      35.180  23.352 -16.467  1.00 50.68           C  
ANISOU 1316  CD2 LEU A 332     6853   6406   5996    217    391    742       C  
ATOM   1317  N   ALA A 333      39.648  19.947 -16.888  1.00 38.84           N  
ANISOU 1317  N   ALA A 333     5169   4972   4618    -42    762    586       N  
ATOM   1318  CA  ALA A 333      41.092  19.714 -16.937  1.00 37.93           C  
ANISOU 1318  CA  ALA A 333     5005   4858   4550    -92    875    598       C  
ATOM   1319  C   ALA A 333      41.751  20.328 -18.167  1.00 43.74           C  
ANISOU 1319  C   ALA A 333     5813   5611   5192   -124    963    673       C  
ATOM   1320  O   ALA A 333      41.130  20.386 -19.222  1.00 44.40           O  
ANISOU 1320  O   ALA A 333     5993   5730   5149    -98    951    684       O  
ATOM   1321  CB  ALA A 333      41.410  18.237 -16.852  1.00 37.75           C  
ANISOU 1321  CB  ALA A 333     4920   4877   4548    -74    922    511       C  
ATOM   1322  N   ARG A 334      42.986  20.820 -18.010  1.00 41.13           N  
ANISOU 1322  N   ARG A 334     5437   5265   4925   -189   1047    729       N  
ATOM   1323  CA  ARG A 334      43.732  21.444 -19.106  1.00 43.14           C  
ANISOU 1323  CA  ARG A 334     5752   5540   5101   -236   1148    810       C  
ATOM   1324  C   ARG A 334      45.136  20.913 -19.224  1.00 48.60           C  
ANISOU 1324  C   ARG A 334     6340   6287   5839   -277   1283    813       C  
ATOM   1325  O   ARG A 334      45.833  20.787 -18.216  1.00 46.65           O  
ANISOU 1325  O   ARG A 334     5971   6031   5721   -309   1286    803       O  
ATOM   1326  CB  ARG A 334      43.833  22.964 -18.901  1.00 44.87           C  
ANISOU 1326  CB  ARG A 334     6034   5676   5340   -299   1121    909       C  
ATOM   1327  CG  ARG A 334      42.576  23.731 -19.215  1.00 53.53           C  
ANISOU 1327  CG  ARG A 334     7263   6723   6352   -245   1021    942       C  
ATOM   1328  CD  ARG A 334      42.316  23.848 -20.707  1.00 60.25           C  
ANISOU 1328  CD  ARG A 334     8233   7621   7037   -223   1061    988       C  
ATOM   1329  NE  ARG A 334      41.039  24.508 -20.932  1.00 66.09           N  
ANISOU 1329  NE  ARG A 334     9084   8327   7702   -152    947   1020       N  
ATOM   1330  CZ  ARG A 334      40.906  25.816 -21.108  1.00 74.42           C  
ANISOU 1330  CZ  ARG A 334    10253   9298   8725   -159    927   1120       C  
ATOM   1331  NH1 ARG A 334      41.977  26.601 -21.138  1.00 54.97           N1+
ANISOU 1331  NH1 ARG A 334     7818   6774   6294   -260   1014   1197       N1+
ATOM   1332  NH2 ARG A 334      39.705  26.348 -21.279  1.00 64.40           N  
ANISOU 1332  NH2 ARG A 334     9074   8006   7388    -70    821   1148       N  
ATOM   1333  N   ALA A 335      45.575  20.661 -20.464  1.00 49.55           N  
ANISOU 1333  N   ALA A 335     6508   6471   5849   -274   1395    832       N  
ATOM   1334  CA  ALA A 335      46.949  20.256 -20.740  1.00 52.32           C  
ANISOU 1334  CA  ALA A 335     6759   6890   6230   -301   1546    849       C  
ATOM   1335  C   ALA A 335      47.818  21.522 -20.672  1.00 58.41           C  
ANISOU 1335  C   ALA A 335     7502   7642   7048   -417   1594    963       C  
ATOM   1336  O   ALA A 335      47.403  22.574 -21.160  1.00 58.33           O  
ANISOU 1336  O   ALA A 335     7619   7580   6964   -459   1566   1036       O  
ATOM   1337  CB  ALA A 335      47.049  19.623 -22.122  1.00 54.57           C  
ANISOU 1337  CB  ALA A 335     7125   7245   6364   -255   1657    830       C  
ATOM   1338  N   SER A 336      48.979  21.437 -20.005  1.00 56.35           N  
ANISOU 1338  N   SER A 336     7081   7418   6911   -471   1652    981       N  
ATOM   1339  CA  SER A 336      49.903  22.567 -19.854  1.00 90.81           C  
ANISOU 1339  CA  SER A 336    11399  11774  11331   -607   1696   1086       C  
ATOM   1340  C   SER A 336      51.133  22.415 -20.740  1.00106.85           C  
ANISOU 1340  C   SER A 336    13349  13916  13331   -648   1879   1142       C  
ATOM   1341  O   SER A 336      51.471  21.303 -21.138  1.00 68.53           O  
ANISOU 1341  O   SER A 336     8434   9150   8454   -557   1970   1087       O  
ATOM   1342  CB  SER A 336      50.319  22.737 -18.397  1.00 94.15           C  
ANISOU 1342  CB  SER A 336    11689  12167  11916   -663   1614   1075       C  
ATOM   1343  OG  SER A 336      50.880  21.554 -17.849  1.00103.76           O  
ANISOU 1343  OG  SER A 336    12745  13464  13217   -597   1642   1009       O  
HETATM 1344  N   TPO A 342      53.012  31.898 -16.964  1.00 83.94           N  
ANISOU 1344  N   TPO A 342    10882  10229  10783  -1812   1504   1667       N  
HETATM 1345  CA  TPO A 342      51.929  30.928 -17.143  1.00 81.77           C  
ANISOU 1345  CA  TPO A 342    10626   9987  10456  -1577   1466   1580       C  
HETATM 1346  C   TPO A 342      50.895  31.393 -18.187  1.00 80.64           C  
ANISOU 1346  C   TPO A 342    10716   9755  10167  -1477   1476   1624       C  
HETATM 1347  O   TPO A 342      51.153  32.341 -18.931  1.00 81.80           O  
ANISOU 1347  O   TPO A 342    10999   9836  10245  -1581   1540   1729       O  
HETATM 1348  CB  TPO A 342      51.341  30.278 -15.850  1.00 82.10           C  
ANISOU 1348  CB  TPO A 342    10598  10014  10582  -1468   1331   1463       C  
HETATM 1349  CG2 TPO A 342      51.310  28.745 -15.974  1.00 81.06           C  
ANISOU 1349  CG2 TPO A 342    10296  10042  10462  -1319   1366   1382       C  
HETATM 1350  OG1 TPO A 342      51.843  30.784 -14.571  1.00 84.49           O  
ANISOU 1350  OG1 TPO A 342    10852  10256  10994  -1600   1244   1447       O  
HETATM 1351  P   TPO A 342      53.190  30.196 -14.003  1.00 86.70           P  
ANISOU 1351  P   TPO A 342    10863  10689  11388  -1710   1276   1442       P  
HETATM 1352  O1P TPO A 342      52.970  28.810 -13.324  1.00 84.77           O  
ANISOU 1352  O1P TPO A 342    10458  10550  11201  -1549   1229   1336       O  
HETATM 1353  O2P TPO A 342      53.798  31.146 -12.982  1.00 87.57           O1-
ANISOU 1353  O2P TPO A 342    10980  10715  11578  -1910   1194   1462       O1-
HETATM 1354  O3P TPO A 342      54.233  30.093 -15.136  1.00 88.73           O  
ANISOU 1354  O3P TPO A 342    11009  11084  11620  -1797   1440   1529       O  
ATOM   1355  N   VAL A 343      49.741  30.695 -18.255  1.00 71.11           N  
ANISOU 1355  N   VAL A 343     9550   8558   8910  -1279   1410   1547       N  
ATOM   1356  CA  VAL A 343      48.643  30.942 -19.202  1.00 68.56           C  
ANISOU 1356  CA  VAL A 343     9420   8183   8447  -1154   1395   1575       C  
ATOM   1357  C   VAL A 343      47.446  31.631 -18.538  1.00 65.96           C  
ANISOU 1357  C   VAL A 343     9252   7697   8115  -1067   1255   1553       C  
ATOM   1358  O   VAL A 343      47.118  31.331 -17.391  1.00 62.49           O  
ANISOU 1358  O   VAL A 343     8743   7234   7766  -1025   1162   1470       O  
ATOM   1359  CB  VAL A 343      48.231  29.615 -19.910  1.00 71.51           C  
ANISOU 1359  CB  VAL A 343     9717   8703   8751  -1003   1432   1507       C  
ATOM   1360  CG1 VAL A 343      46.863  29.696 -20.581  1.00 70.93           C  
ANISOU 1360  CG1 VAL A 343     9812   8590   8547   -854   1364   1505       C  
ATOM   1361  CG2 VAL A 343      49.293  29.177 -20.904  1.00 72.68           C  
ANISOU 1361  CG2 VAL A 343     9777   8985   8854  -1068   1596   1552       C  
ATOM   1362  N   MET A 344      46.789  32.543 -19.279  1.00 60.59           N  
ANISOU 1362  N   MET A 344     8786   6911   7324  -1029   1244   1634       N  
ATOM   1363  CA  MET A 344      45.585  33.248 -18.830  1.00 58.85           C  
ANISOU 1363  CA  MET A 344     8733   6547   7082   -916   1123   1629       C  
ATOM   1364  C   MET A 344      44.362  32.793 -19.633  1.00 63.47           C  
ANISOU 1364  C   MET A 344     9377   7191   7549   -722   1082   1616       C  
ATOM   1365  O   MET A 344      44.502  32.367 -20.779  1.00 64.52           O  
ANISOU 1365  O   MET A 344     9508   7425   7579   -709   1155   1650       O  
ATOM   1366  CB  MET A 344      45.762  34.768 -18.914  0.50 61.81           C  
ANISOU 1366  CB  MET A 344     9326   6729   7428  -1016   1129   1737       C  
ATOM   1367  CG  MET A 344      46.723  35.326 -17.873  0.50 64.42           C  
ANISOU 1367  CG  MET A 344     9624   6973   7880  -1205   1128   1733       C  
ATOM   1368  SD  MET A 344      45.974  35.674 -16.258  0.50 65.78           S  
ANISOU 1368  SD  MET A 344     9846   7004   8144  -1136    983   1639       S  
ATOM   1369  CE  MET A 344      45.188  37.234 -16.603  0.50 64.12           C  
ANISOU 1369  CE  MET A 344     9973   6551   7839  -1083    949   1737       C  
HETATM 1370  N   TPO A 345      43.175  32.864 -19.029  1.00 59.32           N  
ANISOU 1370  N   TPO A 345     8896   6612   7031   -576    964   1566       N  
HETATM 1371  CA  TPO A 345      41.915  32.505 -19.683  1.00 59.84           C  
ANISOU 1371  CA  TPO A 345     9006   6740   6992   -396    901   1556       C  
HETATM 1372  C   TPO A 345      40.856  33.568 -19.381  1.00 66.17           C  
ANISOU 1372  C   TPO A 345     9981   7397   7765   -279    806   1599       C  
HETATM 1373  O   TPO A 345      40.910  34.229 -18.343  1.00 64.23           O  
ANISOU 1373  O   TPO A 345     9781   7019   7606   -305    771   1586       O  
HETATM 1374  CB  TPO A 345      41.357  31.071 -19.364  1.00 59.09           C  
ANISOU 1374  CB  TPO A 345     8729   6796   6927   -301    855   1432       C  
HETATM 1375  CG2 TPO A 345      41.072  30.955 -17.851  1.00 56.78           C  
ANISOU 1375  CG2 TPO A 345     8354   6454   6765   -278    780   1346       C  
HETATM 1376  OG1 TPO A 345      40.105  30.858 -20.070  1.00 61.74           O  
ANISOU 1376  OG1 TPO A 345     9116   7192   7150   -146    785   1434       O  
HETATM 1377  P   TPO A 345      40.162  30.054 -21.409  1.00 64.45           P  
ANISOU 1377  P   TPO A 345     9445   7677   7365   -137    836   1438       P  
HETATM 1378  O1P TPO A 345      39.129  28.954 -21.416  1.00 63.52           O  
ANISOU 1378  O1P TPO A 345     9230   7683   7222    -24    754   1343       O  
HETATM 1379  O2P TPO A 345      41.506  29.372 -21.656  1.00 65.58           O1-
ANISOU 1379  O2P TPO A 345     9484   7892   7540   -269    966   1416       O1-
HETATM 1380  O3P TPO A 345      39.787  30.965 -22.551  1.00 66.21           O  
ANISOU 1380  O3P TPO A 345     9859   7859   7438    -94    834   1558       O  
HETATM 1381  N   SEP A 346      39.889  33.723 -20.283  1.00 67.06           N  
ANISOU 1381  N   SEP A 346    10192   7537   7752   -140    763   1650       N  
HETATM 1382  CA  SEP A 346      38.797  34.677 -20.096  1.00 69.13           C  
ANISOU 1382  CA  SEP A 346    10609   7682   7979      8    673   1697       C  
HETATM 1383  C   SEP A 346      37.576  33.995 -19.476  1.00 68.45           C  
ANISOU 1383  C   SEP A 346    10402   7684   7923    174    568   1604       C  
HETATM 1384  O   SEP A 346      36.649  34.681 -19.045  1.00 69.39           O  
ANISOU 1384  O   SEP A 346    10607   7719   8040    313    494   1624       O  
HETATM 1385  CB  SEP A 346      38.436  35.403 -21.404  1.00 75.22           C  
ANISOU 1385  CB  SEP A 346    11568   8421   8591     73    677   1827       C  
HETATM 1386  OG  SEP A 346      38.079  34.411 -22.387  1.00 78.98           O  
ANISOU 1386  OG  SEP A 346    11955   9088   8966    125    670   1805       O  
HETATM 1387  P   SEP A 346      37.609  35.052 -23.716  1.00 84.60           P  
ANISOU 1387  P   SEP A 346    12853   9791   9501    207    657   1933       P  
HETATM 1388  O1P SEP A 346      36.450  34.171 -24.197  1.00 84.75           O  
ANISOU 1388  O1P SEP A 346    12774   9989   9437    358    557   1883       O  
HETATM 1389  O2P SEP A 346      37.092  36.502 -23.590  1.00 86.61           O1-
ANISOU 1389  O2P SEP A 346    13329   9852   9728    302    611   2043       O1-
HETATM 1390  O3P SEP A 346      38.777  35.061 -24.717  1.00 85.44           O  
ANISOU 1390  O3P SEP A 346    13016   9917   9530     47    789   2002       O  
ATOM   1391  N   ARG A 347      37.581  32.651 -19.420  1.00 59.99           N  
ANISOU 1391  N   ARG A 347     9135   6780   6879    160    569   1505       N  
ATOM   1392  CA  ARG A 347      36.490  31.877 -18.826  1.00 56.89           C  
ANISOU 1392  CA  ARG A 347     8612   6486   6519    286    479   1414       C  
ATOM   1393  C   ARG A 347      36.964  31.324 -17.485  1.00 55.04           C  
ANISOU 1393  C   ARG A 347     8241   6241   6431    213    491   1311       C  
ATOM   1394  O   ARG A 347      37.602  30.277 -17.431  1.00 53.29           O  
ANISOU 1394  O   ARG A 347     7883   6115   6250    125    535   1244       O  
ATOM   1395  CB  ARG A 347      35.975  30.782 -19.786  0.50 57.03           C  
ANISOU 1395  CB  ARG A 347     8537   6689   6442    329    455   1381       C  
ATOM   1396  CG  ARG A 347      35.543  31.328 -21.146  0.50 72.92           C  
ANISOU 1396  CG  ARG A 347    10692   8721   8293    396    436   1487       C  
ATOM   1397  CD  ARG A 347      34.289  30.647 -21.677  0.50 87.68           C  
ANISOU 1397  CD  ARG A 347    12493  10747  10074    521    334   1457       C  
ATOM   1398  NE  ARG A 347      33.710  31.375 -22.811  0.50102.31           N  
ANISOU 1398  NE  ARG A 347    14494  12607  11773    615    288   1570       N  
ATOM   1399  CZ  ARG A 347      34.031  31.171 -24.085  0.50120.23           C  
ANISOU 1399  CZ  ARG A 347    16833  14943  13902    571    322   1616       C  
ATOM   1400  NH1 ARG A 347      34.929  30.248 -24.412  0.50109.72           N1+
ANISOU 1400  NH1 ARG A 347    15438  13680  12569    440    412   1553       N1+
ATOM   1401  NH2 ARG A 347      33.454  31.884 -25.042  0.50108.00           N  
ANISOU 1401  NH2 ARG A 347    15427  13397  12211    669    268   1726       N  
ATOM   1402  N   ILE A 348      36.711  32.080 -16.411  1.00 50.50           N  
ANISOU 1402  N   ILE A 348     7722   5537   5928    250    456   1304       N  
ATOM   1403  CA  ILE A 348      37.108  31.716 -15.049  1.00 48.31           C  
ANISOU 1403  CA  ILE A 348     7345   5234   5778    189    456   1215       C  
ATOM   1404  C   ILE A 348      36.163  30.632 -14.539  1.00 51.89           C  
ANISOU 1404  C   ILE A 348     7638   5819   6259    287    398   1121       C  
ATOM   1405  O   ILE A 348      34.964  30.869 -14.387  1.00 53.40           O  
ANISOU 1405  O   ILE A 348     7846   6022   6421    436    332   1123       O  
ATOM   1406  CB  ILE A 348      37.214  32.959 -14.115  0.50 51.00           C  
ANISOU 1406  CB  ILE A 348     7830   5379   6167    183    444   1239       C  
ATOM   1407  CG1 ILE A 348      38.293  33.944 -14.638  0.50 51.82           C  
ANISOU 1407  CG1 ILE A 348     8087   5353   6249     41    508   1331       C  
ATOM   1408  CG2 ILE A 348      37.496  32.543 -12.660  0.50 49.38           C  
ANISOU 1408  CG2 ILE A 348     7525   5160   6078    132    429   1140       C  
ATOM   1409  CD1 ILE A 348      38.110  35.378 -14.238  0.50 58.42           C  
ANISOU 1409  CD1 ILE A 348     9144   5975   7077     69    491   1388       C  
ATOM   1410  N   VAL A 349      36.705  29.432 -14.328  1.00 46.84           N  
ANISOU 1410  N   VAL A 349     6845   5282   5670    205    427   1045       N  
ATOM   1411  CA  VAL A 349      35.947  28.265 -13.846  1.00 44.89           C  
ANISOU 1411  CA  VAL A 349     6448   5157   5452    265    383    953       C  
ATOM   1412  C   VAL A 349      36.595  27.666 -12.576  1.00 45.29           C  
ANISOU 1412  C   VAL A 349     6396   5194   5619    186    400    874       C  
ATOM   1413  O   VAL A 349      37.778  27.866 -12.329  1.00 44.85           O  
ANISOU 1413  O   VAL A 349     6347   5080   5615     68    450    884       O  
ATOM   1414  CB  VAL A 349      35.697  27.187 -14.949  1.00 48.51           C  
ANISOU 1414  CB  VAL A 349     6832   5766   5832    269    387    932       C  
ATOM   1415  CG1 VAL A 349      34.868  27.733 -16.106  1.00 49.48           C  
ANISOU 1415  CG1 VAL A 349     7049   5921   5829    362    345   1008       C  
ATOM   1416  CG2 VAL A 349      36.998  26.598 -15.461  1.00 48.24           C  
ANISOU 1416  CG2 VAL A 349     6765   5762   5804    141    476    925       C  
ATOM   1417  N   GLY A 350      35.809  26.916 -11.822  1.00 40.40           N  
ANISOU 1417  N   GLY A 350     5676   4637   5036    248    356    801       N  
ATOM   1418  CA  GLY A 350      36.213  26.259 -10.582  1.00 38.08           C  
ANISOU 1418  CA  GLY A 350     5289   4342   4838    197    360    725       C  
ATOM   1419  C   GLY A 350      35.192  26.514  -9.497  1.00 39.15           C  
ANISOU 1419  C   GLY A 350     5423   4450   5002    295    308    692       C  
ATOM   1420  O   GLY A 350      34.133  27.070  -9.778  1.00 39.57           O  
ANISOU 1420  O   GLY A 350     5524   4508   5002    412    271    724       O  
ATOM   1421  N   THR A 351      35.491  26.091  -8.259  1.00 33.99           N  
ANISOU 1421  N   THR A 351     4711   3778   4425    257    307    632       N  
ATOM   1422  CA  THR A 351      34.616  26.240  -7.084  1.00 31.99           C  
ANISOU 1422  CA  THR A 351     4453   3504   4198    341    273    592       C  
ATOM   1423  C   THR A 351      35.302  27.288  -6.201  1.00 34.54           C  
ANISOU 1423  C   THR A 351     4891   3676   4557    296    277    601       C  
ATOM   1424  O   THR A 351      36.402  27.036  -5.692  1.00 33.98           O  
ANISOU 1424  O   THR A 351     4795   3578   4539    180    291    580       O  
ATOM   1425  CB  THR A 351      34.414  24.868  -6.409  1.00 36.47           C  
ANISOU 1425  CB  THR A 351     4882   4168   4809    322    269    517       C  
ATOM   1426  CG2 THR A 351      33.379  24.913  -5.297  1.00 32.81           C  
ANISOU 1426  CG2 THR A 351     4400   3709   4359    413    245    479       C  
ATOM   1427  OG1 THR A 351      34.006  23.936  -7.406  1.00 36.70           O  
ANISOU 1427  OG1 THR A 351     4831   4317   4796    327    269    509       O  
ATOM   1428  N   THR A 352      34.686  28.470  -6.074  1.00 31.62           N  
ANISOU 1428  N   THR A 352     4653   3207   4154    390    261    635       N  
ATOM   1429  CA  THR A 352      35.263  29.629  -5.378  1.00 33.42           C  
ANISOU 1429  CA  THR A 352     5034   3266   4397    348    262    647       C  
ATOM   1430  C   THR A 352      35.830  29.396  -3.986  1.00 37.12           C  
ANISOU 1430  C   THR A 352     5486   3695   4925    271    253    581       C  
ATOM   1431  O   THR A 352      36.891  29.929  -3.704  1.00 37.79           O  
ANISOU 1431  O   THR A 352     5642   3683   5033    146    254    590       O  
ATOM   1432  CB  THR A 352      34.385  30.895  -5.502  1.00 41.13           C  
ANISOU 1432  CB  THR A 352     6172   4133   5319    488    252    693       C  
ATOM   1433  CG2 THR A 352      34.202  31.350  -6.945  1.00 40.93           C  
ANISOU 1433  CG2 THR A 352     6206   4117   5230    529    257    781       C  
ATOM   1434  OG1 THR A 352      33.126  30.603  -4.937  1.00 45.14           O  
ANISOU 1434  OG1 THR A 352     6618   4711   5820    641    235    656       O  
ATOM   1435  N   ALA A 353      35.163  28.575  -3.139  1.00 33.33           N  
ANISOU 1435  N   ALA A 353     4907   3295   4464    333    242    518       N  
ATOM   1436  CA  ALA A 353      35.615  28.276  -1.766  1.00 32.84           C  
ANISOU 1436  CA  ALA A 353     4829   3204   4443    272    229    456       C  
ATOM   1437  C   ALA A 353      36.985  27.559  -1.722  1.00 36.39           C  
ANISOU 1437  C   ALA A 353     5190   3691   4945    111    228    447       C  
ATOM   1438  O   ALA A 353      37.627  27.556  -0.674  1.00 36.15           O  
ANISOU 1438  O   ALA A 353     5173   3619   4946     36    206    412       O  
ATOM   1439  CB  ALA A 353      34.557  27.462  -1.024  1.00 32.72           C  
ANISOU 1439  CB  ALA A 353     4722   3282   4428    372    228    403       C  
ATOM   1440  N   TYR A 354      37.431  26.977  -2.869  1.00 32.76           N  
ANISOU 1440  N   TYR A 354     4642   3315   4490     64    254    481       N  
ATOM   1441  CA  TYR A 354      38.689  26.216  -3.029  1.00 31.07           C  
ANISOU 1441  CA  TYR A 354     4322   3158   4324    -61    269    481       C  
ATOM   1442  C   TYR A 354      39.745  26.914  -3.906  1.00 34.56           C  
ANISOU 1442  C   TYR A 354     4808   3557   4765   -168    295    544       C  
ATOM   1443  O   TYR A 354      40.905  26.516  -3.884  1.00 33.64           O  
ANISOU 1443  O   TYR A 354     4609   3479   4693   -278    309    551       O  
ATOM   1444  CB  TYR A 354      38.392  24.855  -3.699  1.00 30.47           C  
ANISOU 1444  CB  TYR A 354     4111   3220   4246    -24    294    464       C  
ATOM   1445  CG  TYR A 354      37.552  23.914  -2.864  1.00 29.87           C  
ANISOU 1445  CG  TYR A 354     3966   3203   4182     45    276    404       C  
ATOM   1446  CD1 TYR A 354      38.146  22.959  -2.046  1.00 30.28           C  
ANISOU 1446  CD1 TYR A 354     3934   3290   4280     -4    271    365       C  
ATOM   1447  CD2 TYR A 354      36.161  23.978  -2.893  1.00 30.07           C  
ANISOU 1447  CD2 TYR A 354     4005   3254   4165    157    265    393       C  
ATOM   1448  CE1 TYR A 354      37.377  22.099  -1.261  1.00 29.57           C  
ANISOU 1448  CE1 TYR A 354     3796   3246   4194     49    260    318       C  
ATOM   1449  CE2 TYR A 354      35.383  23.112  -2.129  1.00 29.98           C  
ANISOU 1449  CE2 TYR A 354     3925   3305   4163    204    258    343       C  
ATOM   1450  CZ  TYR A 354      35.997  22.164  -1.328  1.00 36.00           C  
ANISOU 1450  CZ  TYR A 354     4621   4088   4969    145    258    307       C  
ATOM   1451  OH  TYR A 354      35.230  21.289  -0.615  1.00 37.90           O  
ANISOU 1451  OH  TYR A 354     4805   4383   5211    182    257    265       O  
ATOM   1452  N   MET A 355      39.333  27.889  -4.723  1.00 31.34           N  
ANISOU 1452  N   MET A 355     4519   3082   4305   -131    308    598       N  
ATOM   1453  CA  MET A 355      40.208  28.542  -5.695  1.00 31.30           C  
ANISOU 1453  CA  MET A 355     4565   3040   4286   -230    345    670       C  
ATOM   1454  C   MET A 355      41.328  29.389  -5.144  1.00 36.06           C  
ANISOU 1454  C   MET A 355     5234   3540   4924   -381    336    690       C  
ATOM   1455  O   MET A 355      41.130  30.212  -4.243  1.00 35.02           O  
ANISOU 1455  O   MET A 355     5227   3287   4792   -385    295    669       O  
ATOM   1456  CB  MET A 355      39.397  29.336  -6.748  1.00 33.67           C  
ANISOU 1456  CB  MET A 355     4990   3295   4509   -140    358    731       C  
ATOM   1457  CG  MET A 355      38.647  28.427  -7.710  1.00 35.86           C  
ANISOU 1457  CG  MET A 355     5178   3707   4742    -44    372    730       C  
ATOM   1458  SD  MET A 355      37.459  29.294  -8.756  1.00 39.28           S  
ANISOU 1458  SD  MET A 355     5742   4106   5076     96    358    798       S  
ATOM   1459  CE  MET A 355      38.606  30.065  -9.953  1.00 35.99           C  
ANISOU 1459  CE  MET A 355     5423   3631   4621    -31    418    896       C  
ATOM   1460  N   ALA A 356      42.504  29.229  -5.771  1.00 33.51           N  
ANISOU 1460  N   ALA A 356     4837   3269   4626   -511    378    732       N  
ATOM   1461  CA  ALA A 356      43.701  30.022  -5.518  1.00 34.28           C  
ANISOU 1461  CA  ALA A 356     4973   3296   4758   -688    377    768       C  
ATOM   1462  C   ALA A 356      43.442  31.464  -5.965  1.00 40.68           C  
ANISOU 1462  C   ALA A 356     5999   3944   5513   -709    382    828       C  
ATOM   1463  O   ALA A 356      42.684  31.677  -6.915  1.00 40.51           O  
ANISOU 1463  O   ALA A 356     6050   3912   5429   -604    412    869       O  
ATOM   1464  CB  ALA A 356      44.868  29.446  -6.299  1.00 34.68           C  
ANISOU 1464  CB  ALA A 356     4872   3465   4839   -793    440    811       C  
ATOM   1465  N   PRO A 357      44.055  32.472  -5.310  1.00 40.56           N  
ANISOU 1465  N   PRO A 357     6101   3795   5514   -843    351    837       N  
ATOM   1466  CA  PRO A 357      43.843  33.869  -5.752  1.00 41.29           C  
ANISOU 1466  CA  PRO A 357     6427   3709   5551   -868    362    899       C  
ATOM   1467  C   PRO A 357      44.105  34.119  -7.240  1.00 43.95           C  
ANISOU 1467  C   PRO A 357     6785   4068   5846   -899    437    996       C  
ATOM   1468  O   PRO A 357      43.282  34.769  -7.888  1.00 42.45           O  
ANISOU 1468  O   PRO A 357     6754   3791   5586   -791    449   1042       O  
ATOM   1469  CB  PRO A 357      44.801  34.678  -4.878  1.00 44.48           C  
ANISOU 1469  CB  PRO A 357     6913   3997   5990  -1067    320    891       C  
ATOM   1470  CG  PRO A 357      45.105  33.818  -3.733  1.00 47.85           C  
ANISOU 1470  CG  PRO A 357     7187   4520   6475  -1087    265    809       C  
ATOM   1471  CD  PRO A 357      44.966  32.399  -4.146  1.00 42.20           C  
ANISOU 1471  CD  PRO A 357     6245   4004   5784   -985    298    794       C  
ATOM   1472  N   GLU A 358      45.197  33.536  -7.799  1.00 40.60           N  
ANISOU 1472  N   GLU A 358     6194   3776   5457  -1028    490   1030       N  
ATOM   1473  CA  GLU A 358      45.564  33.693  -9.216  1.00 41.03           C  
ANISOU 1473  CA  GLU A 358     6256   3869   5464  -1069    577   1122       C  
ATOM   1474  C   GLU A 358      44.566  33.021 -10.170  1.00 43.54           C  
ANISOU 1474  C   GLU A 358     6550   4280   5714   -879    604   1125       C  
ATOM   1475  O   GLU A 358      44.366  33.524 -11.277  1.00 44.05           O  
ANISOU 1475  O   GLU A 358     6722   4311   5702   -859    651   1204       O  
ATOM   1476  CB  GLU A 358      47.030  33.264  -9.497  1.00 42.75           C  
ANISOU 1476  CB  GLU A 358     6292   4212   5738  -1254    637   1155       C  
ATOM   1477  CG  GLU A 358      47.316  31.762  -9.457  1.00 43.40           C  
ANISOU 1477  CG  GLU A 358     6126   4498   5868  -1195    659   1102       C  
ATOM   1478  CD  GLU A 358      47.425  31.083  -8.100  1.00 47.06           C  
ANISOU 1478  CD  GLU A 358     6468   5006   6408  -1183    582   1012       C  
ATOM   1479  OE1 GLU A 358      47.396  31.787  -7.065  1.00 39.34           O  
ANISOU 1479  OE1 GLU A 358     5588   3909   5452  -1243    506    984       O  
ATOM   1480  OE2 GLU A 358      47.529  29.835  -8.071  1.00 38.09           O1-
ANISOU 1480  OE2 GLU A 358     5153   4015   5303  -1111    598    970       O1-
ATOM   1481  N   ALA A 359      43.924  31.915  -9.723  1.00 38.24           N  
ANISOU 1481  N   ALA A 359     5749   3716   5065   -747    570   1043       N  
ATOM   1482  CA  ALA A 359      42.914  31.172 -10.484  1.00 36.65           C  
ANISOU 1482  CA  ALA A 359     5511   3612   4804   -579    578   1031       C  
ATOM   1483  C   ALA A 359      41.655  32.037 -10.598  1.00 40.93           C  
ANISOU 1483  C   ALA A 359     6237   4039   5277   -439    533   1053       C  
ATOM   1484  O   ALA A 359      41.047  32.103 -11.668  1.00 41.02           O  
ANISOU 1484  O   ALA A 359     6301   4079   5206   -349    550   1103       O  
ATOM   1485  CB  ALA A 359      42.603  29.834  -9.811  1.00 35.28           C  
ANISOU 1485  CB  ALA A 359     5166   3561   4678   -503    548    935       C  
ATOM   1486  N   LEU A 360      41.314  32.759  -9.515  1.00 37.78           N  
ANISOU 1486  N   LEU A 360     5943   3506   4904   -419    478   1024       N  
ATOM   1487  CA  LEU A 360      40.183  33.699  -9.481  1.00 38.26           C  
ANISOU 1487  CA  LEU A 360     6190   3440   4907   -274    441   1047       C  
ATOM   1488  C   LEU A 360      40.387  34.834 -10.470  1.00 42.89           C  
ANISOU 1488  C   LEU A 360     6965   3908   5424   -312    477   1155       C  
ATOM   1489  O   LEU A 360      39.403  35.364 -10.982  1.00 41.64           O  
ANISOU 1489  O   LEU A 360     6929   3698   5194   -160    460   1200       O  
ATOM   1490  CB  LEU A 360      39.934  34.256  -8.058  1.00 37.96           C  
ANISOU 1490  CB  LEU A 360     6241   3273   4909   -258    390    986       C  
ATOM   1491  CG  LEU A 360      39.469  33.227  -7.016  1.00 40.79           C  
ANISOU 1491  CG  LEU A 360     6445   3736   5317   -185    352    884       C  
ATOM   1492  CD1 LEU A 360      39.714  33.739  -5.599  1.00 40.33           C  
ANISOU 1492  CD1 LEU A 360     6470   3556   5299   -240    312    825       C  
ATOM   1493  CD2 LEU A 360      37.986  32.869  -7.211  1.00 43.28           C  
ANISOU 1493  CD2 LEU A 360     6734   4121   5588     33    330    868       C  
ATOM   1494  N   ARG A 361      41.663  35.173 -10.774  1.00 42.06           N  
ANISOU 1494  N   ARG A 361     6873   3768   5339   -514    528   1205       N  
ATOM   1495  CA  ARG A 361      42.015  36.240 -11.718  1.00 44.79           C  
ANISOU 1495  CA  ARG A 361     7401   3997   5620   -587    574   1317       C  
ATOM   1496  C   ARG A 361      42.197  35.719 -13.150  1.00 49.60           C  
ANISOU 1496  C   ARG A 361     7940   4743   6164   -586    641   1384       C  
ATOM   1497  O   ARG A 361      42.512  36.497 -14.041  1.00 50.79           O  
ANISOU 1497  O   ARG A 361     8231   4817   6249   -648    690   1485       O  
ATOM   1498  CB  ARG A 361      43.242  37.038 -11.243  1.00 45.52           C  
ANISOU 1498  CB  ARG A 361     7570   3964   5762   -823    594   1342       C  
ATOM   1499  CG  ARG A 361      43.050  37.720  -9.887  1.00 48.14           C  
ANISOU 1499  CG  ARG A 361     8027   4130   6134   -833    526   1280       C  
ATOM   1500  CD  ARG A 361      44.182  38.668  -9.525  1.00 51.13           C  
ANISOU 1500  CD  ARG A 361     8523   4360   6542  -1080    535   1313       C  
ATOM   1501  NE  ARG A 361      45.454  37.965  -9.322  1.00 54.44           N  
ANISOU 1501  NE  ARG A 361     8718   4929   7040  -1280    556   1295       N  
ATOM   1502  CZ  ARG A 361      45.952  37.618  -8.139  1.00 69.80           C  
ANISOU 1502  CZ  ARG A 361    10556   6904   9061  -1369    500   1212       C  
ATOM   1503  NH1 ARG A 361      45.297  37.911  -7.019  1.00 55.97           N1+
ANISOU 1503  NH1 ARG A 361     8913   5041   7313  -1286    425   1134       N1+
ATOM   1504  NH2 ARG A 361      47.108  36.972  -8.065  1.00 55.28           N  
ANISOU 1504  NH2 ARG A 361     8500   5214   7288  -1533    520   1211       N  
ATOM   1505  N   GLY A 362      42.009  34.417 -13.354  1.00 45.07           N  
ANISOU 1505  N   GLY A 362     7164   4361   5599   -520    645   1325       N  
ATOM   1506  CA  GLY A 362      42.066  33.809 -14.680  1.00 44.90           C  
ANISOU 1506  CA  GLY A 362     7082   4475   5503   -498    704   1368       C  
ATOM   1507  C   GLY A 362      43.354  33.123 -15.078  1.00 49.32           C  
ANISOU 1507  C   GLY A 362     7488   5155   6095   -654    793   1373       C  
ATOM   1508  O   GLY A 362      43.467  32.670 -16.213  1.00 49.96           O  
ANISOU 1508  O   GLY A 362     7539   5340   6102   -640    855   1409       O  
ATOM   1509  N   GLU A 363      44.326  33.022 -14.163  1.00 44.97           N  
ANISOU 1509  N   GLU A 363     6836   4601   5650   -795    799   1336       N  
ATOM   1510  CA  GLU A 363      45.580  32.327 -14.436  1.00 44.46           C  
ANISOU 1510  CA  GLU A 363     6595   4668   5629   -927    883   1339       C  
ATOM   1511  C   GLU A 363      45.364  30.806 -14.406  1.00 47.85           C  
ANISOU 1511  C   GLU A 363     6834   5269   6080   -822    885   1252       C  
ATOM   1512  O   GLU A 363      44.666  30.304 -13.526  1.00 44.84           O  
ANISOU 1512  O   GLU A 363     6407   4892   5740   -726    807   1168       O  
ATOM   1513  CB  GLU A 363      46.646  32.724 -13.408  1.00 46.07           C  
ANISOU 1513  CB  GLU A 363     6743   4823   5940  -1107    872   1331       C  
ATOM   1514  CG  GLU A 363      48.013  32.140 -13.693  1.00 58.71           C  
ANISOU 1514  CG  GLU A 363     8150   6567   7592  -1247    961   1353       C  
ATOM   1515  CD  GLU A 363      49.166  32.648 -12.852  1.00 74.56           C  
ANISOU 1515  CD  GLU A 363    10094   8543   9691  -1454    950   1366       C  
ATOM   1516  OE1 GLU A 363      49.004  33.656 -12.128  1.00 72.83           O  
ANISOU 1516  OE1 GLU A 363    10025   8159   9487  -1523    879   1370       O  
ATOM   1517  OE2 GLU A 363      50.261  32.057 -12.970  1.00 67.94           O1-
ANISOU 1517  OE2 GLU A 363     9058   7849   8908  -1549   1016   1378       O1-
ATOM   1518  N   ILE A 364      45.973  30.083 -15.371  1.00 46.48           N  
ANISOU 1518  N   ILE A 364     6561   5229   5871   -844    982   1272       N  
ATOM   1519  CA  ILE A 364      45.924  28.626 -15.462  1.00 45.64           C  
ANISOU 1519  CA  ILE A 364     6292   5271   5778   -759   1002   1192       C  
ATOM   1520  C   ILE A 364      47.312  28.099 -15.121  1.00 48.51           C  
ANISOU 1520  C   ILE A 364     6472   5726   6232   -873   1072   1186       C  
ATOM   1521  O   ILE A 364      48.251  28.273 -15.902  1.00 49.79           O  
ANISOU 1521  O   ILE A 364     6603   5942   6373   -968   1178   1254       O  
ATOM   1522  CB  ILE A 364      45.379  28.098 -16.819  1.00 50.08           C  
ANISOU 1522  CB  ILE A 364     6900   5915   6214   -660   1052   1204       C  
ATOM   1523  CG1 ILE A 364      43.922  28.584 -17.057  1.00 50.60           C  
ANISOU 1523  CG1 ILE A 364     7123   5911   6194   -534    961   1210       C  
ATOM   1524  CG2 ILE A 364      45.434  26.548 -16.839  1.00 51.32           C  
ANISOU 1524  CG2 ILE A 364     6901   6209   6387   -589   1078   1112       C  
ATOM   1525  CD1 ILE A 364      43.339  28.241 -18.443  1.00 61.44           C  
ANISOU 1525  CD1 ILE A 364     8563   7358   7423   -450    990   1234       C  
ATOM   1526  N   THR A 365      47.437  27.479 -13.943  1.00 42.06           N  
ANISOU 1526  N   THR A 365     5532   4933   5516   -860   1011   1110       N  
ATOM   1527  CA  THR A 365      48.694  26.949 -13.420  1.00 41.59           C  
ANISOU 1527  CA  THR A 365     5283   4965   5553   -949   1052   1101       C  
ATOM   1528  C   THR A 365      48.463  25.756 -12.477  1.00 42.52           C  
ANISOU 1528  C   THR A 365     5276   5141   5738   -851    995   1003       C  
ATOM   1529  O   THR A 365      47.544  25.800 -11.666  1.00 39.75           O  
ANISOU 1529  O   THR A 365     4988   4718   5399   -787    895    950       O  
ATOM   1530  CB  THR A 365      49.539  28.068 -12.735  1.00 48.86           C  
ANISOU 1530  CB  THR A 365     6212   5812   6542  -1130   1025   1155       C  
ATOM   1531  CG2 THR A 365      48.743  28.895 -11.712  1.00 42.99           C  
ANISOU 1531  CG2 THR A 365     5612   4910   5813  -1127    901   1126       C  
ATOM   1532  OG1 THR A 365      50.665  27.477 -12.076  1.00 50.06           O  
ANISOU 1532  OG1 THR A 365     6156   6070   6794  -1202   1038   1140       O  
ATOM   1533  N   PRO A 366      49.337  24.718 -12.524  1.00 38.80           N  
ANISOU 1533  N   PRO A 366     4629   4798   5315   -842   1061    984       N  
ATOM   1534  CA  PRO A 366      49.200  23.580 -11.582  1.00 36.82           C  
ANISOU 1534  CA  PRO A 366     4269   4592   5128   -753   1008    900       C  
ATOM   1535  C   PRO A 366      49.353  24.012 -10.121  1.00 39.68           C  
ANISOU 1535  C   PRO A 366     4606   4895   5576   -819    898    883       C  
ATOM   1536  O   PRO A 366      48.912  23.309  -9.224  1.00 36.54           O  
ANISOU 1536  O   PRO A 366     4175   4495   5214   -741    830    816       O  
ATOM   1537  CB  PRO A 366      50.336  22.643 -12.002  1.00 38.66           C  
ANISOU 1537  CB  PRO A 366     4331   4965   5395   -743   1116    909       C  
ATOM   1538  CG  PRO A 366      51.333  23.523 -12.724  1.00 44.13           C  
ANISOU 1538  CG  PRO A 366     4996   5690   6080   -878   1205   1005       C  
ATOM   1539  CD  PRO A 366      50.488  24.534 -13.437  1.00 40.03           C  
ANISOU 1539  CD  PRO A 366     4680   5065   5463   -901   1195   1043       C  
ATOM   1540  N   LYS A 367      49.996  25.182  -9.896  1.00 38.31           N  
ANISOU 1540  N   LYS A 367     4457   4669   5428   -971    883    944       N  
ATOM   1541  CA  LYS A 367      50.180  25.776  -8.564  1.00 38.13           C  
ANISOU 1541  CA  LYS A 367     4440   4577   5469  -1058    775    929       C  
ATOM   1542  C   LYS A 367      48.815  26.025  -7.898  1.00 40.31           C  
ANISOU 1542  C   LYS A 367     4874   4730   5712   -966    680    869       C  
ATOM   1543  O   LYS A 367      48.727  25.968  -6.670  1.00 39.73           O  
ANISOU 1543  O   LYS A 367     4789   4624   5683   -971    591    822       O  
ATOM   1544  CB  LYS A 367      50.969  27.091  -8.667  1.00 40.20           C  
ANISOU 1544  CB  LYS A 367     4748   4784   5743  -1252    782   1006       C  
ATOM   1545  CG  LYS A 367      52.420  26.898  -9.070  0.50 35.19           C  
ANISOU 1545  CG  LYS A 367     3923   4289   5160  -1369    866   1069       C  
ATOM   1546  CD  LYS A 367      53.077  28.231  -9.433  0.50 38.18           C  
ANISOU 1546  CD  LYS A 367     4367   4606   5530  -1572    893   1156       C  
ATOM   1547  CE  LYS A 367      54.425  28.049 -10.086  0.50 42.68           C  
ANISOU 1547  CE  LYS A 367     4743   5334   6138  -1680   1005   1230       C  
ATOM   1548  NZ  LYS A 367      55.433  27.523  -9.133  0.50 55.14           N1+
ANISOU 1548  NZ  LYS A 367     6093   7038   7820  -1739    957   1217       N1+
ATOM   1549  N   SER A 368      47.755  26.287  -8.710  1.00 35.40           N  
ANISOU 1549  N   SER A 368     4392   4051   5006   -877    700    874       N  
ATOM   1550  CA  SER A 368      46.385  26.488  -8.207  1.00 33.82           C  
ANISOU 1550  CA  SER A 368     4323   3756   4769   -768    623    824       C  
ATOM   1551  C   SER A 368      45.779  25.194  -7.627  1.00 36.14           C  
ANISOU 1551  C   SER A 368     4529   4117   5083   -644    591    743       C  
ATOM   1552  O   SER A 368      45.029  25.276  -6.655  1.00 34.99           O  
ANISOU 1552  O   SER A 368     4436   3914   4947   -594    516    694       O  
ATOM   1553  CB  SER A 368      45.485  27.077  -9.289  1.00 36.11           C  
ANISOU 1553  CB  SER A 368     4762   3993   4965   -702    649    863       C  
ATOM   1554  OG  SER A 368      45.982  28.322  -9.770  1.00 42.63           O  
ANISOU 1554  OG  SER A 368     5697   4733   5766   -817    677    944       O  
ATOM   1555  N   ASP A 369      46.085  24.009  -8.232  1.00 31.01           N  
ANISOU 1555  N   ASP A 369     3763   3585   4435   -594    655    728       N  
ATOM   1556  CA  ASP A 369      45.613  22.694  -7.766  1.00 29.67           C  
ANISOU 1556  CA  ASP A 369     3519   3472   4283   -490    636    655       C  
ATOM   1557  C   ASP A 369      46.174  22.427  -6.370  1.00 33.56           C  
ANISOU 1557  C   ASP A 369     3928   3966   4857   -526    575    626       C  
ATOM   1558  O   ASP A 369      45.495  21.826  -5.542  1.00 31.30           O  
ANISOU 1558  O   ASP A 369     3642   3669   4580   -455    523    570       O  
ATOM   1559  CB  ASP A 369      46.079  21.551  -8.702  1.00 30.98           C  
ANISOU 1559  CB  ASP A 369     3591   3745   4434   -445    727    648       C  
ATOM   1560  CG  ASP A 369      45.327  21.388 -10.023  1.00 37.61           C  
ANISOU 1560  CG  ASP A 369     4512   4602   5175   -382    777    650       C  
ATOM   1561  OD1 ASP A 369      44.237  21.997 -10.177  1.00 36.54           O  
ANISOU 1561  OD1 ASP A 369     4492   4407   4986   -348    727    650       O  
ATOM   1562  OD2 ASP A 369      45.785  20.583 -10.869  1.00 36.81           O1-
ANISOU 1562  OD2 ASP A 369     4359   4578   5051   -356    860    646       O1-
ATOM   1563  N   ILE A 370      47.420  22.885  -6.121  1.00 31.87           N  
ANISOU 1563  N   ILE A 370     3639   3773   4696   -643    581    671       N  
ATOM   1564  CA  ILE A 370      48.088  22.749  -4.822  1.00 32.16           C  
ANISOU 1564  CA  ILE A 370     3593   3823   4805   -695    511    656       C  
ATOM   1565  C   ILE A 370      47.292  23.519  -3.759  1.00 36.38           C  
ANISOU 1565  C   ILE A 370     4260   4240   5324   -705    414    621       C  
ATOM   1566  O   ILE A 370      47.021  22.980  -2.690  1.00 36.63           O  
ANISOU 1566  O   ILE A 370     4273   4271   5375   -660    352    572       O  
ATOM   1567  CB  ILE A 370      49.571  23.208  -4.900  1.00 35.90           C  
ANISOU 1567  CB  ILE A 370     3952   4356   5332   -838    532    719       C  
ATOM   1568  CG1 ILE A 370      50.379  22.413  -5.963  1.00 37.88           C  
ANISOU 1568  CG1 ILE A 370     4063   4737   5594   -810    648    753       C  
ATOM   1569  CG2 ILE A 370      50.256  23.173  -3.517  1.00 35.63           C  
ANISOU 1569  CG2 ILE A 370     3835   4341   5361   -906    437    706       C  
ATOM   1570  CD1 ILE A 370      50.336  20.845  -5.814  1.00 40.33           C  
ANISOU 1570  CD1 ILE A 370     4272   5127   5925   -666    672    705       C  
ATOM   1571  N   TYR A 371      46.931  24.773  -4.061  1.00 33.07           N  
ANISOU 1571  N   TYR A 371     3984   3717   4863   -758    406    649       N  
ATOM   1572  CA  TYR A 371      46.160  25.613  -3.152  1.00 32.03           C  
ANISOU 1572  CA  TYR A 371     4001   3461   4706   -753    329    618       C  
ATOM   1573  C   TYR A 371      44.838  24.950  -2.797  1.00 32.80           C  
ANISOU 1573  C   TYR A 371     4135   3554   4775   -599    311    558       C  
ATOM   1574  O   TYR A 371      44.492  24.871  -1.616  1.00 32.56           O  
ANISOU 1574  O   TYR A 371     4131   3490   4752   -576    249    510       O  
ATOM   1575  CB  TYR A 371      45.908  26.985  -3.789  1.00 33.00           C  
ANISOU 1575  CB  TYR A 371     4288   3468   4783   -804    345    666       C  
ATOM   1576  CG  TYR A 371      45.238  27.977  -2.864  1.00 32.95           C  
ANISOU 1576  CG  TYR A 371     4456   3315   4750   -800    275    636       C  
ATOM   1577  CD1 TYR A 371      45.980  28.935  -2.186  1.00 35.75           C  
ANISOU 1577  CD1 TYR A 371     4882   3580   5120   -948    226    646       C  
ATOM   1578  CD2 TYR A 371      43.856  27.970  -2.681  1.00 32.58           C  
ANISOU 1578  CD2 TYR A 371     4503   3220   4655   -648    261    596       C  
ATOM   1579  CE1 TYR A 371      45.366  29.873  -1.352  1.00 36.84           C  
ANISOU 1579  CE1 TYR A 371     5206   3567   5223   -939    169    612       C  
ATOM   1580  CE2 TYR A 371      43.230  28.905  -1.852  1.00 33.15           C  
ANISOU 1580  CE2 TYR A 371     4742   3156   4698   -624    213    569       C  
ATOM   1581  CZ  TYR A 371      43.989  29.853  -1.186  1.00 39.35           C  
ANISOU 1581  CZ  TYR A 371     5620   3837   5493   -766    169    573       C  
ATOM   1582  OH  TYR A 371      43.385  30.785  -0.374  1.00 40.59           O  
ANISOU 1582  OH  TYR A 371     5967   3844   5611   -737    127    539       O  
ATOM   1583  N   SER A 372      44.085  24.489  -3.819  1.00 27.97           N  
ANISOU 1583  N   SER A 372     3526   2981   4121   -501    364    560       N  
ATOM   1584  CA  SER A 372      42.794  23.815  -3.616  1.00 26.92           C  
ANISOU 1584  CA  SER A 372     3409   2863   3957   -371    350    508       C  
ATOM   1585  C   SER A 372      42.964  22.554  -2.768  1.00 31.05           C  
ANISOU 1585  C   SER A 372     3821   3454   4524   -342    331    459       C  
ATOM   1586  O   SER A 372      42.118  22.256  -1.924  1.00 30.25           O  
ANISOU 1586  O   SER A 372     3745   3334   4413   -278    294    414       O  
ATOM   1587  CB  SER A 372      42.164  23.458  -4.957  1.00 28.83           C  
ANISOU 1587  CB  SER A 372     3654   3155   4146   -300    402    523       C  
ATOM   1588  OG  SER A 372      41.904  24.623  -5.716  1.00 32.76           O  
ANISOU 1588  OG  SER A 372     4268   3587   4593   -310    414    575       O  
ATOM   1589  N   PHE A 373      44.067  21.829  -2.980  1.00 28.25           N  
ANISOU 1589  N   PHE A 373     3346   3175   4213   -385    363    474       N  
ATOM   1590  CA  PHE A 373      44.382  20.634  -2.196  1.00 27.24           C  
ANISOU 1590  CA  PHE A 373     3119   3104   4127   -355    347    440       C  
ATOM   1591  C   PHE A 373      44.616  20.996  -0.730  1.00 31.65           C  
ANISOU 1591  C   PHE A 373     3695   3619   4710   -399    266    423       C  
ATOM   1592  O   PHE A 373      44.228  20.230   0.140  1.00 31.09           O  
ANISOU 1592  O   PHE A 373     3611   3558   4645   -344    235    384       O  
ATOM   1593  CB  PHE A 373      45.600  19.881  -2.774  1.00 28.11           C  
ANISOU 1593  CB  PHE A 373     3095   3305   4279   -376    405    468       C  
ATOM   1594  CG  PHE A 373      45.811  18.546  -2.103  1.00 29.09           C  
ANISOU 1594  CG  PHE A 373     3136   3480   4438   -313    396    436       C  
ATOM   1595  CD1 PHE A 373      46.989  18.277  -1.414  1.00 31.44           C  
ANISOU 1595  CD1 PHE A 373     3325   3827   4796   -350    369    458       C  
ATOM   1596  CD2 PHE A 373      44.796  17.581  -2.091  1.00 29.66           C  
ANISOU 1596  CD2 PHE A 373     3242   3547   4481   -221    407    388       C  
ATOM   1597  CE1 PHE A 373      47.191  17.034  -0.805  1.00 32.49           C  
ANISOU 1597  CE1 PHE A 373     3391   3998   4956   -277    360    438       C  
ATOM   1598  CE2 PHE A 373      44.989  16.346  -1.465  1.00 31.84           C  
ANISOU 1598  CE2 PHE A 373     3463   3850   4786   -166    402    363       C  
ATOM   1599  CZ  PHE A 373      46.186  16.082  -0.826  1.00 31.47           C  
ANISOU 1599  CZ  PHE A 373     3317   3845   4796   -185    380    392       C  
ATOM   1600  N   GLY A 374      45.198  22.180  -0.478  1.00 31.10           N  
ANISOU 1600  N   GLY A 374     3674   3495   4648   -502    230    451       N  
ATOM   1601  CA  GLY A 374      45.373  22.707   0.871  1.00 30.80           C  
ANISOU 1601  CA  GLY A 374     3686   3401   4615   -557    146    430       C  
ATOM   1602  C   GLY A 374      44.037  22.845   1.586  1.00 32.41           C  
ANISOU 1602  C   GLY A 374     4010   3533   4769   -469    119    379       C  
ATOM   1603  O   GLY A 374      43.934  22.492   2.759  1.00 30.39           O  
ANISOU 1603  O   GLY A 374     3760   3274   4513   -454     68    343       O  
ATOM   1604  N   VAL A 375      42.994  23.338   0.872  1.00 29.26           N  
ANISOU 1604  N   VAL A 375     3702   3087   4327   -403    156    379       N  
ATOM   1605  CA  VAL A 375      41.623  23.477   1.406  1.00 27.79           C  
ANISOU 1605  CA  VAL A 375     3610   2854   4094   -301    146    337       C  
ATOM   1606  C   VAL A 375      41.086  22.074   1.758  1.00 32.40           C  
ANISOU 1606  C   VAL A 375     4106   3519   4686   -222    158    302       C  
ATOM   1607  O   VAL A 375      40.497  21.888   2.831  1.00 31.42           O  
ANISOU 1607  O   VAL A 375     4018   3378   4543   -181    131    264       O  
ATOM   1608  CB  VAL A 375      40.664  24.266   0.458  1.00 30.72           C  
ANISOU 1608  CB  VAL A 375     4074   3178   4418   -234    181    357       C  
ATOM   1609  CG1 VAL A 375      39.239  24.306   1.023  1.00 29.01           C  
ANISOU 1609  CG1 VAL A 375     3920   2942   4160   -113    176    319       C  
ATOM   1610  CG2 VAL A 375      41.173  25.701   0.223  1.00 31.49           C  
ANISOU 1610  CG2 VAL A 375     4292   3169   4505   -314    169    395       C  
ATOM   1611  N   VAL A 376      41.325  21.082   0.871  1.00 28.34           N  
ANISOU 1611  N   VAL A 376     3489   3087   4190   -207    202    314       N  
ATOM   1612  CA  VAL A 376      40.904  19.675   1.099  1.00 26.55           C  
ANISOU 1612  CA  VAL A 376     3193   2923   3972   -147    218    284       C  
ATOM   1613  C   VAL A 376      41.539  19.123   2.396  1.00 28.76           C  
ANISOU 1613  C   VAL A 376     3439   3209   4280   -171    174    269       C  
ATOM   1614  O   VAL A 376      40.861  18.458   3.184  1.00 29.42           O  
ANISOU 1614  O   VAL A 376     3533   3297   4348   -122    164    238       O  
ATOM   1615  CB  VAL A 376      41.192  18.756  -0.127  1.00 29.45           C  
ANISOU 1615  CB  VAL A 376     3480   3360   4350   -133    277    295       C  
ATOM   1616  CG1 VAL A 376      40.899  17.275   0.203  1.00 28.57           C  
ANISOU 1616  CG1 VAL A 376     3318   3290   4248    -86    290    262       C  
ATOM   1617  CG2 VAL A 376      40.395  19.199  -1.351  1.00 28.50           C  
ANISOU 1617  CG2 VAL A 376     3404   3243   4183   -102    311    306       C  
ATOM   1618  N   LEU A 377      42.826  19.396   2.610  1.00 27.23           N  
ANISOU 1618  N   LEU A 377     3200   3022   4124   -248    144    297       N  
ATOM   1619  CA  LEU A 377      43.533  18.954   3.809  1.00 27.29           C  
ANISOU 1619  CA  LEU A 377     3170   3046   4153   -272     86    293       C  
ATOM   1620  C   LEU A 377      42.911  19.565   5.067  1.00 30.88           C  
ANISOU 1620  C   LEU A 377     3737   3434   4563   -274     30    259       C  
ATOM   1621  O   LEU A 377      42.792  18.864   6.063  1.00 30.40           O  
ANISOU 1621  O   LEU A 377     3674   3385   4491   -245      0    241       O  
ATOM   1622  CB  LEU A 377      45.045  19.262   3.729  1.00 27.99           C  
ANISOU 1622  CB  LEU A 377     3172   3173   4290   -366     56    335       C  
ATOM   1623  CG  LEU A 377      45.873  18.515   2.657  1.00 31.79           C  
ANISOU 1623  CG  LEU A 377     3523   3739   4819   -353    120    372       C  
ATOM   1624  CD1 LEU A 377      47.354  18.900   2.768  1.00 32.99           C  
ANISOU 1624  CD1 LEU A 377     3570   3945   5020   -451     85    419       C  
ATOM   1625  CD2 LEU A 377      45.743  16.987   2.777  1.00 31.51           C  
ANISOU 1625  CD2 LEU A 377     3429   3748   4796   -255    148    357       C  
ATOM   1626  N   LEU A 378      42.476  20.850   5.006  1.00 28.52           N  
ANISOU 1626  N   LEU A 378     3548   3056   4231   -298     21    252       N  
ATOM   1627  CA  LEU A 378      41.771  21.487   6.124  1.00 28.39           C  
ANISOU 1627  CA  LEU A 378     3660   2968   4160   -279    -14    213       C  
ATOM   1628  C   LEU A 378      40.432  20.795   6.382  1.00 28.98           C  
ANISOU 1628  C   LEU A 378     3748   3061   4200   -168     28    182       C  
ATOM   1629  O   LEU A 378      40.083  20.593   7.546  1.00 27.21           O  
ANISOU 1629  O   LEU A 378     3573   2824   3941   -146      5    153       O  
ATOM   1630  CB  LEU A 378      41.552  23.003   5.908  1.00 28.65           C  
ANISOU 1630  CB  LEU A 378     3826   2899   4161   -310    -20    212       C  
ATOM   1631  CG  LEU A 378      42.796  23.900   5.906  1.00 33.46           C  
ANISOU 1631  CG  LEU A 378     4458   3466   4791   -449    -72    237       C  
ATOM   1632  CD1 LEU A 378      42.372  25.374   5.823  1.00 33.99           C  
ANISOU 1632  CD1 LEU A 378     4700   3400   4813   -466    -73    229       C  
ATOM   1633  CD2 LEU A 378      43.681  23.651   7.143  1.00 32.31           C  
ANISOU 1633  CD2 LEU A 378     4288   3340   4647   -527   -156    222       C  
ATOM   1634  N   GLU A 379      39.695  20.417   5.312  1.00 25.21           N  
ANISOU 1634  N   GLU A 379     3228   2622   3730   -108     89    189       N  
ATOM   1635  CA  GLU A 379      38.427  19.665   5.451  1.00 25.11           C  
ANISOU 1635  CA  GLU A 379     3203   2647   3691    -23    128    166       C  
ATOM   1636  C   GLU A 379      38.678  18.320   6.125  1.00 27.20           C  
ANISOU 1636  C   GLU A 379     3406   2959   3971    -26    124    158       C  
ATOM   1637  O   GLU A 379      37.903  17.906   6.988  1.00 26.19           O  
ANISOU 1637  O   GLU A 379     3305   2836   3809     14    131    135       O  
ATOM   1638  CB  GLU A 379      37.757  19.390   4.083  1.00 26.01           C  
ANISOU 1638  CB  GLU A 379     3265   2808   3808     18    179    178       C  
ATOM   1639  CG  GLU A 379      37.264  20.622   3.343  1.00 28.66           C  
ANISOU 1639  CG  GLU A 379     3667   3104   4117     46    188    193       C  
ATOM   1640  CD  GLU A 379      36.547  20.192   2.083  1.00 45.41           C  
ANISOU 1640  CD  GLU A 379     5732   5291   6230     89    225    205       C  
ATOM   1641  OE1 GLU A 379      37.236  20.006   1.059  1.00 34.07           O  
ANISOU 1641  OE1 GLU A 379     4257   3875   4812     49    239    229       O  
ATOM   1642  OE2 GLU A 379      35.345  19.859   2.165  1.00 51.51           O1-
ANISOU 1642  OE2 GLU A 379     6487   6108   6977    153    242    188       O1-
ATOM   1643  N   ILE A 380      39.760  17.642   5.741  1.00 25.95           N  
ANISOU 1643  N   ILE A 380     3167   2833   3858    -64    115    181       N  
ATOM   1644  CA  ILE A 380      40.125  16.332   6.321  1.00 26.26           C  
ANISOU 1644  CA  ILE A 380     3158   2907   3914    -54    110    183       C  
ATOM   1645  C   ILE A 380      40.434  16.452   7.827  1.00 31.14           C  
ANISOU 1645  C   ILE A 380     3826   3500   4507    -71     49    177       C  
ATOM   1646  O   ILE A 380      39.997  15.609   8.607  1.00 29.18           O  
ANISOU 1646  O   ILE A 380     3594   3259   4234    -40     54    168       O  
ATOM   1647  CB  ILE A 380      41.286  15.678   5.511  1.00 28.94           C  
ANISOU 1647  CB  ILE A 380     3400   3288   4310    -71    121    214       C  
ATOM   1648  CG1 ILE A 380      40.775  15.173   4.138  1.00 28.59           C  
ANISOU 1648  CG1 ILE A 380     3324   3269   4269    -41    191    208       C  
ATOM   1649  CG2 ILE A 380      42.006  14.557   6.310  1.00 29.56           C  
ANISOU 1649  CG2 ILE A 380     3436   3387   4408    -55     96    227       C  
ATOM   1650  CD1 ILE A 380      41.907  14.710   3.147  1.00 27.14           C  
ANISOU 1650  CD1 ILE A 380     3058   3125   4130    -48    223    236       C  
ATOM   1651  N   ILE A 381      41.167  17.503   8.223  1.00 29.10           N  
ANISOU 1651  N   ILE A 381     3604   3210   4244   -130    -10    182       N  
ATOM   1652  CA  ILE A 381      41.535  17.725   9.627  1.00 29.20           C  
ANISOU 1652  CA  ILE A 381     3677   3198   4216   -159    -82    172       C  
ATOM   1653  C   ILE A 381      40.323  18.078  10.492  1.00 32.68           C  
ANISOU 1653  C   ILE A 381     4236   3595   4585   -113    -63    132       C  
ATOM   1654  O   ILE A 381      40.162  17.536  11.583  1.00 33.03           O  
ANISOU 1654  O   ILE A 381     4318   3645   4587    -97    -82    123       O  
ATOM   1655  CB  ILE A 381      42.668  18.803   9.773  1.00 32.04           C  
ANISOU 1655  CB  ILE A 381     4049   3535   4588   -258   -157    184       C  
ATOM   1656  CG1 ILE A 381      43.976  18.334   9.102  1.00 32.23           C  
ANISOU 1656  CG1 ILE A 381     3931   3630   4685   -301   -174    231       C  
ATOM   1657  CG2 ILE A 381      42.924  19.184  11.263  1.00 32.60           C  
ANISOU 1657  CG2 ILE A 381     4215   3575   4598   -298   -242    162       C  
ATOM   1658  CD1 ILE A 381      44.924  19.525   8.709  1.00 35.55           C  
ANISOU 1658  CD1 ILE A 381     4340   4035   5131   -415   -215    251       C  
ATOM   1659  N   THR A 382      39.500  18.993  10.005  1.00 29.14           N  
ANISOU 1659  N   THR A 382     3848   3107   4117    -87    -23    112       N  
ATOM   1660  CA  THR A 382      38.384  19.580  10.737  1.00 29.60           C  
ANISOU 1660  CA  THR A 382     4017   3123   4106    -31      3     75       C  
ATOM   1661  C   THR A 382      37.030  18.917  10.571  1.00 32.66           C  
ANISOU 1661  C   THR A 382     4374   3557   4479     53     81     67       C  
ATOM   1662  O   THR A 382      36.161  19.118  11.426  1.00 30.61           O  
ANISOU 1662  O   THR A 382     4186   3286   4159    103    110     41       O  
ATOM   1663  CB  THR A 382      38.239  21.078  10.351  1.00 32.11           C  
ANISOU 1663  CB  THR A 382     4431   3362   4406    -34      1     62       C  
ATOM   1664  CG2 THR A 382      39.526  21.869  10.517  1.00 31.67           C  
ANISOU 1664  CG2 THR A 382     4420   3253   4362   -143    -78     68       C  
ATOM   1665  OG1 THR A 382      37.767  21.153   9.002  1.00 29.07           O  
ANISOU 1665  OG1 THR A 382     3986   3000   4059      3     53     83       O  
ATOM   1666  N   GLY A 383      36.812  18.253   9.436  1.00 29.56           N  
ANISOU 1666  N   GLY A 383     3880   3217   4134     64    120     87       N  
ATOM   1667  CA  GLY A 383      35.509  17.674   9.110  1.00 29.05           C  
ANISOU 1667  CA  GLY A 383     3773   3207   4059    123    186     80       C  
ATOM   1668  C   GLY A 383      34.505  18.745   8.706  1.00 32.73           C  
ANISOU 1668  C   GLY A 383     4274   3663   4498    189    219     70       C  
ATOM   1669  O   GLY A 383      33.309  18.479   8.544  1.00 32.48           O  
ANISOU 1669  O   GLY A 383     4203   3688   4449    246    270     66       O  
ATOM   1670  N   LEU A 384      34.987  19.972   8.557  1.00 30.24           N  
ANISOU 1670  N   LEU A 384     4037   3275   4178    183    189     70       N  
ATOM   1671  CA  LEU A 384      34.136  21.100   8.196  1.00 31.40           C  
ANISOU 1671  CA  LEU A 384     4244   3391   4296    262    216     66       C  
ATOM   1672  C   LEU A 384      34.082  21.287   6.677  1.00 35.15           C  
ANISOU 1672  C   LEU A 384     4660   3891   4806    268    224     98       C  
ATOM   1673  O   LEU A 384      35.102  21.111   6.019  1.00 34.79           O  
ANISOU 1673  O   LEU A 384     4581   3838   4798    193    197    119       O  
ATOM   1674  CB  LEU A 384      34.622  22.401   8.867  1.00 31.51           C  
ANISOU 1674  CB  LEU A 384     4410   3288   4273    252    182     47       C  
ATOM   1675  CG  LEU A 384      34.624  22.458  10.393  1.00 36.18           C  
ANISOU 1675  CG  LEU A 384     5097   3844   4807    254    172      9       C  
ATOM   1676  CD1 LEU A 384      35.394  23.656  10.870  1.00 36.75           C  
ANISOU 1676  CD1 LEU A 384     5322   3794   4848    204    119    -12       C  
ATOM   1677  CD2 LEU A 384      33.195  22.472  10.962  1.00 38.86           C  
ANISOU 1677  CD2 LEU A 384     5455   4218   5092    373    244    -13       C  
ATOM   1678  N   PRO A 385      32.917  21.651   6.105  1.00 33.16           N  
ANISOU 1678  N   PRO A 385     4392   3674   4533    361    260    106       N  
ATOM   1679  CA  PRO A 385      32.883  21.943   4.657  1.00 32.73           C  
ANISOU 1679  CA  PRO A 385     4302   3639   4495    369    259    141       C  
ATOM   1680  C   PRO A 385      33.644  23.256   4.367  1.00 35.43           C  
ANISOU 1680  C   PRO A 385     4762   3865   4833    350    233    160       C  
ATOM   1681  O   PRO A 385      33.757  24.111   5.254  1.00 33.91           O  
ANISOU 1681  O   PRO A 385     4691   3581   4614    364    223    141       O  
ATOM   1682  CB  PRO A 385      31.383  22.066   4.349  1.00 34.74           C  
ANISOU 1682  CB  PRO A 385     4511   3967   4720    484    293    146       C  
ATOM   1683  CG  PRO A 385      30.747  22.453   5.636  1.00 40.84           C  
ANISOU 1683  CG  PRO A 385     5344   4715   5456    556    320    118       C  
ATOM   1684  CD  PRO A 385      31.610  21.907   6.753  1.00 36.17           C  
ANISOU 1684  CD  PRO A 385     4787   4084   4870    469    304     89       C  
ATOM   1685  N   ALA A 386      34.147  23.417   3.132  1.00 32.50           N  
ANISOU 1685  N   ALA A 386     4370   3496   4481    311    225    198       N  
ATOM   1686  CA  ALA A 386      34.917  24.589   2.691  1.00 32.68           C  
ANISOU 1686  CA  ALA A 386     4501   3414   4503    270    207    228       C  
ATOM   1687  C   ALA A 386      34.145  25.904   2.819  1.00 35.86           C  
ANISOU 1687  C   ALA A 386     5039   3726   4859    373    216    234       C  
ATOM   1688  O   ALA A 386      34.750  26.952   3.070  1.00 34.94           O  
ANISOU 1688  O   ALA A 386     5061   3483   4732    334    198    239       O  
ATOM   1689  CB  ALA A 386      35.419  24.390   1.273  1.00 33.54           C  
ANISOU 1689  CB  ALA A 386     4551   3562   4629    223    214    272       C  
ATOM   1690  N   VAL A 387      32.805  25.840   2.686  1.00 32.40           N  
ANISOU 1690  N   VAL A 387     4563   3352   4393    507    243    235       N  
ATOM   1691  CA  VAL A 387      31.914  26.976   2.866  1.00 33.39           C  
ANISOU 1691  CA  VAL A 387     4803   3410   4474    645    261    242       C  
ATOM   1692  C   VAL A 387      30.648  26.544   3.618  1.00 38.78           C  
ANISOU 1692  C   VAL A 387     5417   4183   5136    762    297    212       C  
ATOM   1693  O   VAL A 387      30.111  25.479   3.359  1.00 38.87           O  
ANISOU 1693  O   VAL A 387     5274   4333   5162    760    305    212       O  
ATOM   1694  CB  VAL A 387      31.624  27.799   1.560  1.00 38.13           C  
ANISOU 1694  CB  VAL A 387     5449   3984   5055    710    259    305       C  
ATOM   1695  CG1 VAL A 387      30.888  26.971   0.507  1.00 37.50           C  
ANISOU 1695  CG1 VAL A 387     5209   4062   4975    751    259    334       C  
ATOM   1696  CG2 VAL A 387      30.855  29.098   1.868  1.00 39.48           C  
ANISOU 1696  CG2 VAL A 387     5772   4050   5179    864    278    315       C  
ATOM   1697  N   ASP A 388      30.200  27.360   4.555  1.00 38.26           N  
ANISOU 1697  N   ASP A 388     5471   4035   5031    857    321    186       N  
ATOM   1698  CA  ASP A 388      28.962  27.149   5.303  1.00 39.00           C  
ANISOU 1698  CA  ASP A 388     5511   4209   5097    987    372    163       C  
ATOM   1699  C   ASP A 388      28.446  28.526   5.628  1.00 43.34           C  
ANISOU 1699  C   ASP A 388     6229   4641   5597   1139    401    163       C  
ATOM   1700  O   ASP A 388      29.039  29.226   6.455  1.00 42.25           O  
ANISOU 1700  O   ASP A 388     6267   4355   5431   1110    399    125       O  
ATOM   1701  CB  ASP A 388      29.190  26.282   6.571  1.00 40.14           C  
ANISOU 1701  CB  ASP A 388     5626   4385   5241    914    385    111       C  
ATOM   1702  CG  ASP A 388      27.937  25.941   7.398  1.00 47.73           C  
ANISOU 1702  CG  ASP A 388     6521   5444   6169   1030    450     90       C  
ATOM   1703  OD1 ASP A 388      26.864  26.533   7.139  1.00 48.03           O  
ANISOU 1703  OD1 ASP A 388     6544   5520   6185   1187    490    110       O  
ATOM   1704  OD2 ASP A 388      28.039  25.088   8.301  1.00 51.64           O1-
ANISOU 1704  OD2 ASP A 388     6975   5984   6660    965    465     58       O1-
ATOM   1705  N   GLU A 389      27.362  28.937   4.934  1.00 42.79           N  
ANISOU 1705  N   GLU A 389     6113   4632   5514   1300    425    206       N  
ATOM   1706  CA  GLU A 389      26.721  30.254   5.093  1.00 44.64           C  
ANISOU 1706  CA  GLU A 389     6500   4760   5699   1486    460    217       C  
ATOM   1707  C   GLU A 389      26.226  30.546   6.517  1.00 48.53           C  
ANISOU 1707  C   GLU A 389     7081   5212   6147   1584    525    158       C  
ATOM   1708  O   GLU A 389      26.138  31.716   6.904  1.00 47.93           O  
ANISOU 1708  O   GLU A 389     7206   4980   6024   1695    552    146       O  
ATOM   1709  CB  GLU A 389      25.587  30.472   4.064  0.50 46.70           C  
ANISOU 1709  CB  GLU A 389     6655   5134   5954   1653    466    284       C  
ATOM   1710  CG  GLU A 389      24.453  29.458   4.126  0.50 55.38           C  
ANISOU 1710  CG  GLU A 389     7511   6464   7067   1710    493    287       C  
ATOM   1711  CD  GLU A 389      23.303  29.696   3.162  0.50 69.98           C  
ANISOU 1711  CD  GLU A 389     9240   8443   8906   1876    487    355       C  
ATOM   1712  OE1 GLU A 389      22.904  28.729   2.475  0.50 53.89           O  
ANISOU 1712  OE1 GLU A 389     6998   6585   6890   1816    455    377       O  
ATOM   1713  OE2 GLU A 389      22.766  30.828   3.126  0.50 64.21           O1-
ANISOU 1713  OE2 GLU A 389     8619   7638   8139   2069    512    385       O1-
ATOM   1714  N   HIS A 390      25.894  29.488   7.288  1.00 44.15           N  
ANISOU 1714  N   HIS A 390     6388   4790   5599   1545    555    124       N  
ATOM   1715  CA  HIS A 390      25.395  29.618   8.667  1.00 44.48           C  
ANISOU 1715  CA  HIS A 390     6495   4816   5588   1631    627     69       C  
ATOM   1716  C   HIS A 390      26.507  29.412   9.723  1.00 48.29           C  
ANISOU 1716  C   HIS A 390     7106   5192   6050   1470    600      7       C  
ATOM   1717  O   HIS A 390      26.205  29.215  10.898  1.00 49.31           O  
ANISOU 1717  O   HIS A 390     7269   5333   6133   1500    653    -40       O  
ATOM   1718  CB  HIS A 390      24.204  28.663   8.900  0.50 45.01           C  
ANISOU 1718  CB  HIS A 390     6337   5104   5662   1701    687     78       C  
ATOM   1719  CG  HIS A 390      23.120  28.783   7.873  0.50 49.11           C  
ANISOU 1719  CG  HIS A 390     6703   5758   6200   1843    697    142       C  
ATOM   1720  CD2 HIS A 390      22.685  27.878   6.968  0.50 50.27           C  
ANISOU 1720  CD2 HIS A 390     6624   6083   6392   1792    664    185       C  
ATOM   1721  ND1 HIS A 390      22.380  29.944   7.734  0.50 52.84           N  
ANISOU 1721  ND1 HIS A 390     7258   6181   6637   2064    737    165       N  
ATOM   1722  CE1 HIS A 390      21.528  29.710   6.750  0.50 52.55           C  
ANISOU 1722  CE1 HIS A 390     7031   6307   6626   2143    722    229       C  
ATOM   1723  NE2 HIS A 390      21.672  28.478   6.262  0.50 51.43           N  
ANISOU 1723  NE2 HIS A 390     6704   6309   6530   1976    676    238       N  
ATOM   1724  N   ARG A 391      27.784  29.462   9.300  1.00 43.47           N  
ANISOU 1724  N   ARG A 391     6561   4486   5472   1300    520     11       N  
ATOM   1725  CA  ARG A 391      28.967  29.310  10.161  1.00 42.46           C  
ANISOU 1725  CA  ARG A 391     6538   4264   5331   1135    472    -37       C  
ATOM   1726  C   ARG A 391      29.789  30.610  10.174  1.00 46.44           C  
ANISOU 1726  C   ARG A 391     7284   4554   5806   1095    432    -52       C  
ATOM   1727  O   ARG A 391      29.750  31.372   9.213  1.00 44.12           O  
ANISOU 1727  O   ARG A 391     7044   4193   5527   1142    424     -9       O  
ATOM   1728  CB  ARG A 391      29.832  28.131   9.658  1.00 41.21           C  
ANISOU 1728  CB  ARG A 391     6217   4199   5241    955    411    -14       C  
ATOM   1729  CG  ARG A 391      31.076  27.819  10.502  1.00 49.46           C  
ANISOU 1729  CG  ARG A 391     7329   5184   6280    787    352    -51       C  
ATOM   1730  CD  ARG A 391      31.953  26.745   9.884  1.00 53.63           C  
ANISOU 1730  CD  ARG A 391     7700   5797   6880    638    297    -20       C  
ATOM   1731  NE  ARG A 391      32.550  27.156   8.608  1.00 50.95           N  
ANISOU 1731  NE  ARG A 391     7349   5421   6588    583    262     25       N  
ATOM   1732  CZ  ARG A 391      32.860  26.321   7.614  1.00 50.63           C  
ANISOU 1732  CZ  ARG A 391     7153   5477   6608    521    247     64       C  
ATOM   1733  NH1 ARG A 391      32.628  25.023   7.734  1.00 32.65           N1+
ANISOU 1733  NH1 ARG A 391     4726   3326   4353    501    259     62       N1+
ATOM   1734  NH2 ARG A 391      33.397  26.780   6.493  1.00 37.09           N  
ANISOU 1734  NH2 ARG A 391     5446   3725   4923    475    224    107       N  
ATOM   1735  N   GLU A 392      30.527  30.850  11.271  1.00 45.01           N  
ANISOU 1735  N   GLU A 392     7257   4267   5579   1001    403   -112       N  
ATOM   1736  CA  GLU A 392      31.455  31.970  11.440  1.00 45.81           C  
ANISOU 1736  CA  GLU A 392     7592   4165   5648    911    351   -137       C  
ATOM   1737  C   GLU A 392      32.832  31.351  11.739  1.00 50.44           C  
ANISOU 1737  C   GLU A 392     8135   4765   6265    678    259   -148       C  
ATOM   1738  O   GLU A 392      32.952  30.698  12.777  1.00 50.76           O  
ANISOU 1738  O   GLU A 392     8154   4858   6272    639    250   -189       O  
ATOM   1739  CB  GLU A 392      31.011  32.923  12.566  0.50 48.84           C  
ANISOU 1739  CB  GLU A 392     8224   4405   5930   1021    397   -206       C  
ATOM   1740  CG  GLU A 392      30.384  34.207  12.054  0.50 62.17           C  
ANISOU 1740  CG  GLU A 392    10082   5950   7589   1186    445   -191       C  
ATOM   1741  CD  GLU A 392      31.276  35.185  11.310  0.50 85.58           C  
ANISOU 1741  CD  GLU A 392    13208   8737  10571   1076    384   -164       C  
ATOM   1742  OE1 GLU A 392      31.926  36.019  11.979  0.50 93.49           O  
ANISOU 1742  OE1 GLU A 392    14455   9552  11515    990    350   -219       O  
ATOM   1743  OE2 GLU A 392      31.204  35.216  10.059  0.50 72.44           O1-
ANISOU 1743  OE2 GLU A 392    11445   7111   8967   1094    377    -89       O1-
ATOM   1744  N   PRO A 393      33.855  31.423  10.836  1.00 46.45           N  
ANISOU 1744  N   PRO A 393     7590   4237   5823    529    194   -104       N  
ATOM   1745  CA  PRO A 393      33.869  32.087   9.515  1.00 45.32           C  
ANISOU 1745  CA  PRO A 393     7461   4041   5719    548    199    -42       C  
ATOM   1746  C   PRO A 393      33.129  31.241   8.468  1.00 44.89           C  
ANISOU 1746  C   PRO A 393     7182   4156   5718    639    238     15       C  
ATOM   1747  O   PRO A 393      33.052  30.016   8.613  1.00 42.87           O  
ANISOU 1747  O   PRO A 393     6741   4054   5493    612    239     13       O  
ATOM   1748  CB  PRO A 393      35.370  32.224   9.219  0.50 46.70           C  
ANISOU 1748  CB  PRO A 393     7651   4160   5933    320    117    -25       C  
ATOM   1749  CG  PRO A 393      35.992  31.025   9.889  0.50 50.76           C  
ANISOU 1749  CG  PRO A 393     8012   4804   6471    211     73    -47       C  
ATOM   1750  CD  PRO A 393      35.148  30.761  11.123  0.50 46.79           C  
ANISOU 1750  CD  PRO A 393     7556   4321   5900    324    110   -107       C  
ATOM   1751  N   GLN A 394      32.550  31.896   7.445  1.00 38.98           N  
ANISOU 1751  N   GLN A 394     6463   3376   4973    748    268     65       N  
ATOM   1752  CA  GLN A 394      31.813  31.188   6.393  1.00 36.85           C  
ANISOU 1752  CA  GLN A 394     5993   3266   4741    831    293    120       C  
ATOM   1753  C   GLN A 394      32.735  30.318   5.530  1.00 37.45           C  
ANISOU 1753  C   GLN A 394     5913   3435   4882    671    251    156       C  
ATOM   1754  O   GLN A 394      32.342  29.219   5.135  1.00 34.83           O  
ANISOU 1754  O   GLN A 394     5390   3263   4580    683    261    169       O  
ATOM   1755  CB  GLN A 394      30.989  32.158   5.538  0.50 38.16           C  
ANISOU 1755  CB  GLN A 394     6240   3375   4882    996    324    170       C  
ATOM   1756  CG  GLN A 394      29.648  32.497   6.184  0.50 49.43           C  
ANISOU 1756  CG  GLN A 394     7703   4816   6260   1218    389    146       C  
ATOM   1757  CD  GLN A 394      28.961  33.701   5.605  0.50 60.73           C  
ANISOU 1757  CD  GLN A 394     9273   6144   7656   1398    417    190       C  
ATOM   1758  NE2 GLN A 394      27.697  33.549   5.260  0.50 48.78           N  
ANISOU 1758  NE2 GLN A 394     7639   4760   6135   1591    459    222       N  
ATOM   1759  OE1 GLN A 394      29.525  34.793   5.538  0.50 57.30           O  
ANISOU 1759  OE1 GLN A 394     9064   5511   7195   1370    403    196       O  
ATOM   1760  N   LEU A 395      33.967  30.801   5.285  1.00 34.15           N  
ANISOU 1760  N   LEU A 395     5580   2915   4482    515    206    170       N  
ATOM   1761  CA  LEU A 395      34.973  30.104   4.481  1.00 34.19           C  
ANISOU 1761  CA  LEU A 395     5449   2995   4544    364    176    207       C  
ATOM   1762  C   LEU A 395      36.002  29.434   5.363  1.00 37.98           C  
ANISOU 1762  C   LEU A 395     5878   3503   5051    215    133    169       C  
ATOM   1763  O   LEU A 395      36.582  30.078   6.234  1.00 37.77           O  
ANISOU 1763  O   LEU A 395     5988   3364   4998    139     97    134       O  
ATOM   1764  CB  LEU A 395      35.671  31.075   3.507  1.00 35.64           C  
ANISOU 1764  CB  LEU A 395     5739   3070   4732    288    164    263       C  
ATOM   1765  CG  LEU A 395      34.842  31.615   2.336  1.00 41.71           C  
ANISOU 1765  CG  LEU A 395     6539   3830   5478    418    198    324       C  
ATOM   1766  CD1 LEU A 395      35.609  32.692   1.609  1.00 43.22           C  
ANISOU 1766  CD1 LEU A 395     6880   3880   5660    329    189    378       C  
ATOM   1767  CD2 LEU A 395      34.481  30.514   1.349  1.00 43.89           C  
ANISOU 1767  CD2 LEU A 395     6608   4289   5781    448    211    356       C  
ATOM   1768  N   LEU A 396      36.231  28.136   5.126  1.00 34.67           N  
ANISOU 1768  N   LEU A 396     5267   3230   4676    176    131    175       N  
ATOM   1769  CA  LEU A 396      37.199  27.343   5.878  1.00 34.21           C  
ANISOU 1769  CA  LEU A 396     5133   3219   4647     55     89    152       C  
ATOM   1770  C   LEU A 396      38.633  27.874   5.765  1.00 40.98           C  
ANISOU 1770  C   LEU A 396     6029   4012   5530   -114     37    171       C  
ATOM   1771  O   LEU A 396      39.352  27.871   6.766  1.00 39.61           O  
ANISOU 1771  O   LEU A 396     5888   3813   5351   -207    -17    140       O  
ATOM   1772  CB  LEU A 396      37.137  25.869   5.450  1.00 32.48           C  
ANISOU 1772  CB  LEU A 396     4717   3154   4471     62    107    163       C  
ATOM   1773  CG  LEU A 396      37.991  24.866   6.241  1.00 36.84           C  
ANISOU 1773  CG  LEU A 396     5179   3767   5051    -25     69    145       C  
ATOM   1774  CD1 LEU A 396      37.630  24.879   7.737  1.00 37.52           C  
ANISOU 1774  CD1 LEU A 396     5348   3820   5087      4     51     94       C  
ATOM   1775  CD2 LEU A 396      37.823  23.477   5.675  1.00 35.78           C  
ANISOU 1775  CD2 LEU A 396     4882   3760   4954     -2     99    159       C  
ATOM   1776  N   LEU A 397      39.051  28.340   4.565  1.00 41.62           N  
ANISOU 1776  N   LEU A 397     6106   4071   5635   -162     52    226       N  
ATOM   1777  CA  LEU A 397      40.424  28.848   4.387  1.00 44.24           C  
ANISOU 1777  CA  LEU A 397     6456   4356   5996   -338     11    254       C  
ATOM   1778  C   LEU A 397      40.765  29.999   5.356  1.00 50.68           C  
ANISOU 1778  C   LEU A 397     7468   5018   6771   -419    -39    219       C  
ATOM   1779  O   LEU A 397      41.939  30.164   5.682  1.00 52.13           O  
ANISOU 1779  O   LEU A 397     7640   5190   6976   -585    -96    223       O  
ATOM   1780  CB  LEU A 397      40.792  29.161   2.905  1.00 44.97           C  
ANISOU 1780  CB  LEU A 397     6518   4455   6112   -380     50    325       C  
ATOM   1781  CG  LEU A 397      39.988  30.255   2.199  1.00 50.30           C  
ANISOU 1781  CG  LEU A 397     7352   5017   6741   -293     85    355       C  
ATOM   1782  CD1 LEU A 397      40.673  31.618   2.331  1.00 52.88           C  
ANISOU 1782  CD1 LEU A 397     7867   5176   7050   -417     59    372       C  
ATOM   1783  CD2 LEU A 397      39.841  29.939   0.720  1.00 50.68           C  
ANISOU 1783  CD2 LEU A 397     7312   5145   6799   -256    135    418       C  
ATOM   1784  N   ASP A 398      39.735  30.729   5.868  1.00 46.85           N  
ANISOU 1784  N   ASP A 398     7156   4422   6222   -297    -21    182       N  
ATOM   1785  CA  ASP A 398      39.892  31.804   6.853  1.00 47.64           C  
ANISOU 1785  CA  ASP A 398     7478   4358   6266   -348    -61    135       C  
ATOM   1786  C   ASP A 398      40.394  31.299   8.235  1.00 51.21           C  
ANISOU 1786  C   ASP A 398     7914   4846   6700   -424   -127     74       C  
ATOM   1787  O   ASP A 398      40.888  32.118   9.008  1.00 50.72           O  
ANISOU 1787  O   ASP A 398     8017   4661   6593   -527   -183     36       O  
ATOM   1788  CB  ASP A 398      38.589  32.634   7.008  1.00 49.68           C  
ANISOU 1788  CB  ASP A 398     7922   4498   6457   -163     -8    110       C  
ATOM   1789  CG  ASP A 398      38.283  33.623   5.882  1.00 60.05           C  
ANISOU 1789  CG  ASP A 398     9350   5705   7763   -114     31    167       C  
ATOM   1790  OD1 ASP A 398      39.208  33.941   5.096  1.00 61.60           O  
ANISOU 1790  OD1 ASP A 398     9537   5874   7993   -260     13    221       O  
ATOM   1791  OD2 ASP A 398      37.131  34.107   5.810  1.00 61.26           O1-
ANISOU 1791  OD2 ASP A 398     9604   5800   7872     74     82    164       O1-
ATOM   1792  N   ILE A 399      40.292  29.961   8.546  1.00 46.54           N  
ANISOU 1792  N   ILE A 399     7133   4413   6134   -381   -126     67       N  
ATOM   1793  CA  ILE A 399      40.787  29.432   9.834  1.00 45.67           C  
ANISOU 1793  CA  ILE A 399     7007   4343   6001   -447   -192     22       C  
ATOM   1794  C   ILE A 399      42.311  29.493   9.911  1.00 52.39           C  
ANISOU 1794  C   ILE A 399     7800   5215   6891   -654   -281     43       C  
ATOM   1795  O   ILE A 399      42.849  29.661  11.003  1.00 54.24           O  
ANISOU 1795  O   ILE A 399     8105   5420   7083   -747   -361      2       O  
ATOM   1796  CB  ILE A 399      40.210  28.042  10.266  1.00 47.47           C  
ANISOU 1796  CB  ILE A 399     7086   4715   6236   -340   -166     11       C  
ATOM   1797  CG1 ILE A 399      40.839  26.858   9.462  1.00 46.38           C  
ANISOU 1797  CG1 ILE A 399     6713   4726   6184   -379   -163     65       C  
ATOM   1798  CG2 ILE A 399      38.664  28.037  10.253  1.00 46.54           C  
ANISOU 1798  CG2 ILE A 399     7015   4592   6077   -147    -78     -9       C  
ATOM   1799  CD1 ILE A 399      40.752  25.466  10.149  1.00 43.31           C  
ANISOU 1799  CD1 ILE A 399     6199   4457   5801   -337   -170     55       C  
ATOM   1800  N   LYS A 400      43.005  29.394   8.749  1.00 49.43           N  
ANISOU 1800  N   LYS A 400     7296   4894   6590   -731   -267    109       N  
ATOM   1801  CA  LYS A 400      44.466  29.499   8.648  1.00 50.54           C  
ANISOU 1801  CA  LYS A 400     7352   5073   6777   -930   -338    143       C  
ATOM   1802  C   LYS A 400      44.913  30.854   9.220  1.00 57.33           C  
ANISOU 1802  C   LYS A 400     8426   5772   7587  -1075   -403    112       C  
ATOM   1803  O   LYS A 400      45.873  30.899   9.997  1.00 59.73           O  
ANISOU 1803  O   LYS A 400     8713   6097   7885  -1228   -501     98       O  
ATOM   1804  CB  LYS A 400      44.918  29.345   7.179  1.00 52.05           C  
ANISOU 1804  CB  LYS A 400     7404   5331   7043   -963   -280    219       C  
ATOM   1805  CG  LYS A 400      46.420  29.535   6.943  1.00 62.83           C  
ANISOU 1805  CG  LYS A 400     8663   6747   8461  -1169   -333    266       C  
ATOM   1806  CD  LYS A 400      46.745  29.595   5.463  1.00 71.64           C  
ANISOU 1806  CD  LYS A 400     9687   7904   9631  -1194   -257    339       C  
ATOM   1807  CE  LYS A 400      48.216  29.802   5.181  1.00 81.15           C  
ANISOU 1807  CE  LYS A 400    10770   9172  10889  -1399   -293    393       C  
ATOM   1808  NZ  LYS A 400      48.614  31.222   5.334  1.00 92.59           N1+
ANISOU 1808  NZ  LYS A 400    12404  10470  12307  -1573   -336    395       N1+
ATOM   1809  N   GLU A 401      44.180  31.943   8.859  1.00 52.63           N  
ANISOU 1809  N   GLU A 401     8037   5012   6947  -1022   -354    102       N  
ATOM   1810  CA  GLU A 401      44.425  33.311   9.325  1.00 53.34           C  
ANISOU 1810  CA  GLU A 401     8381   4909   6977  -1140   -400     68       C  
ATOM   1811  C   GLU A 401      44.218  33.401  10.822  1.00 56.31           C  
ANISOU 1811  C   GLU A 401     8896   5230   7268  -1132   -465    -19       C  
ATOM   1812  O   GLU A 401      45.074  33.943  11.511  1.00 56.82           O  
ANISOU 1812  O   GLU A 401     9052   5234   7303  -1317   -560    -49       O  
ATOM   1813  CB  GLU A 401      43.544  34.333   8.578  0.50 54.82           C  
ANISOU 1813  CB  GLU A 401     8765   4931   7132  -1035   -320     82       C  
ATOM   1814  CG  GLU A 401      43.783  34.378   7.076  0.50 61.08           C  
ANISOU 1814  CG  GLU A 401     9455   5762   7989  -1057   -261    173       C  
ATOM   1815  CD  GLU A 401      45.196  34.052   6.631  0.50 69.16           C  
ANISOU 1815  CD  GLU A 401    10293   6900   9086  -1268   -302    229       C  
ATOM   1816  OE1 GLU A 401      46.147  34.712   7.106  0.50 58.76           O  
ANISOU 1816  OE1 GLU A 401     9051   5514   7762  -1477   -378    219       O  
ATOM   1817  OE2 GLU A 401      45.352  33.108   5.824  0.50 60.26           O1-
ANISOU 1817  OE2 GLU A 401     8941   5935   8022  -1225   -258    280       O1-
ATOM   1818  N   GLU A 402      43.112  32.819  11.327  1.00 52.47           N  
ANISOU 1818  N   GLU A 402     8413   4779   6742   -930   -413    -58       N  
ATOM   1819  CA  GLU A 402      42.781  32.771  12.760  1.00 53.59           C  
ANISOU 1819  CA  GLU A 402     8682   4887   6792   -893   -454   -140       C  
ATOM   1820  C   GLU A 402      43.871  32.051  13.561  1.00 57.87           C  
ANISOU 1820  C   GLU A 402     9094   5551   7342  -1043   -567   -146       C  
ATOM   1821  O   GLU A 402      44.243  32.522  14.631  1.00 57.67           O  
ANISOU 1821  O   GLU A 402     9221   5453   7237  -1143   -653   -206       O  
ATOM   1822  CB  GLU A 402      41.420  32.097  12.989  1.00 53.86           C  
ANISOU 1822  CB  GLU A 402     8686   4978   6799   -653   -361   -161       C  
ATOM   1823  CG  GLU A 402      40.234  32.928  12.526  1.00 65.29           C  
ANISOU 1823  CG  GLU A 402    10296   6301   8213   -482   -262   -170       C  
ATOM   1824  CD  GLU A 402      38.876  32.305  12.787  1.00 91.08           C  
ANISOU 1824  CD  GLU A 402    13515   9640  11451   -254   -172   -188       C  
ATOM   1825  OE1 GLU A 402      38.010  32.996  13.369  1.00 95.02           O  
ANISOU 1825  OE1 GLU A 402    14209  10027  11867   -127   -122   -240       O  
ATOM   1826  OE2 GLU A 402      38.674  31.128  12.408  1.00 84.40           O1-
ANISOU 1826  OE2 GLU A 402    12441   8963  10663   -203   -145   -149       O1-
ATOM   1827  N   ILE A 403      44.399  30.930  13.023  1.00 54.49           N  
ANISOU 1827  N   ILE A 403     8394   5305   7006  -1056   -571    -83       N  
ATOM   1828  CA  ILE A 403      45.478  30.154  13.648  1.00 55.12           C  
ANISOU 1828  CA  ILE A 403     8316   5521   7106  -1176   -676    -70       C  
ATOM   1829  C   ILE A 403      46.800  30.940  13.610  1.00 63.80           C  
ANISOU 1829  C   ILE A 403     9428   6589   8224  -1423   -780    -53       C  
ATOM   1830  O   ILE A 403      47.445  31.074  14.652  1.00 64.06           O  
ANISOU 1830  O   ILE A 403     9512   6626   8202  -1548   -897    -89       O  
ATOM   1831  CB  ILE A 403      45.583  28.710  13.062  1.00 56.09           C  
ANISOU 1831  CB  ILE A 403     8160   5834   7317  -1089   -635     -8       C  
ATOM   1832  CG1 ILE A 403      44.333  27.880  13.424  1.00 54.86           C  
ANISOU 1832  CG1 ILE A 403     8008   5711   7126   -883   -557    -34       C  
ATOM   1833  CG2 ILE A 403      46.876  27.999  13.528  1.00 56.55           C  
ANISOU 1833  CG2 ILE A 403     8040   6034   7412  -1214   -745     24       C  
ATOM   1834  CD1 ILE A 403      44.084  26.645  12.544  1.00 58.67           C  
ANISOU 1834  CD1 ILE A 403     8271   6329   7690   -775   -482     20       C  
ATOM   1835  N   GLU A 404      47.173  31.488  12.426  1.00 64.17           N  
ANISOU 1835  N   GLU A 404     9438   6606   8339  -1501   -738      2       N  
ATOM   1836  CA  GLU A 404      48.390  32.294  12.243  1.00 67.36           C  
ANISOU 1836  CA  GLU A 404     9846   6979   8767  -1752   -819     28       C  
ATOM   1837  C   GLU A 404      48.421  33.533  13.130  1.00 73.59           C  
ANISOU 1837  C   GLU A 404    10929   7575   9454  -1879   -896    -46       C  
ATOM   1838  O   GLU A 404      49.460  33.819  13.725  1.00 75.34           O  
ANISOU 1838  O   GLU A 404    11144   7819   9664  -2093  -1020    -56       O  
ATOM   1839  CB  GLU A 404      48.578  32.695  10.778  1.00 69.29           C  
ANISOU 1839  CB  GLU A 404    10032   7207   9088  -1789   -734    103       C  
ATOM   1840  CG  GLU A 404      49.206  31.604   9.938  1.00 83.86           C  
ANISOU 1840  CG  GLU A 404    11564   9263  11038  -1775   -699    183       C  
ATOM   1841  CD  GLU A 404      49.411  31.909   8.466  1.00116.37           C  
ANISOU 1841  CD  GLU A 404    15614  13380  15220  -1807   -606    259       C  
ATOM   1842  OE1 GLU A 404      48.962  32.977   7.987  1.00113.30           O  
ANISOU 1842  OE1 GLU A 404    15429  12822  14798  -1823   -561    259       O  
ATOM   1843  OE2 GLU A 404      50.025  31.060   7.782  1.00116.88           O1-
ANISOU 1843  OE2 GLU A 404    15430  13616  15364  -1806   -574    321       O1-
ATOM   1844  N   ASP A 405      47.276  34.237  13.254  1.00 71.09           N  
ANISOU 1844  N   ASP A 405    10871   7077   9063  -1743   -824   -101       N  
ATOM   1845  CA  ASP A 405      47.138  35.435  14.088  1.00 73.85           C  
ANISOU 1845  CA  ASP A 405    11545   7213   9302  -1826   -875   -184       C  
ATOM   1846  C   ASP A 405      46.982  35.105  15.579  1.00 80.11           C  
ANISOU 1846  C   ASP A 405    12425   8022   9993  -1800   -954   -268       C  
ATOM   1847  O   ASP A 405      46.636  35.989  16.367  1.00 81.84           O  
ANISOU 1847  O   ASP A 405    12937   8060  10099  -1816   -977   -351       O  
ATOM   1848  CB  ASP A 405      45.991  36.334  13.581  1.00 76.09           C  
ANISOU 1848  CB  ASP A 405    12071   7294   9546  -1668   -758   -202       C  
ATOM   1849  CG  ASP A 405      46.202  36.929  12.195  1.00 86.30           C  
ANISOU 1849  CG  ASP A 405    13351   8527  10913  -1725   -695   -122       C  
ATOM   1850  OD1 ASP A 405      47.288  36.710  11.607  1.00 85.67           O  
ANISOU 1850  OD1 ASP A 405    13078   8558  10915  -1906   -736    -54       O  
ATOM   1851  OD2 ASP A 405      45.279  37.610  11.696  1.00 94.40           O1-
ANISOU 1851  OD2 ASP A 405    14557   9402  11911  -1581   -602   -122       O1-
ATOM   1852  N   GLU A 406      47.251  33.824  15.961  1.00 75.95           N  
ANISOU 1852  N   GLU A 406    11655   7705   9498  -1755   -992   -244       N  
ATOM   1853  CA  GLU A 406      47.207  33.271  17.324  1.00 75.97           C  
ANISOU 1853  CA  GLU A 406    11691   7766   9408  -1728  -1070   -302       C  
ATOM   1854  C   GLU A 406      45.852  33.447  18.030  1.00 78.33           C  
ANISOU 1854  C   GLU A 406    12219   7949   9596  -1522   -986   -381       C  
ATOM   1855  O   GLU A 406      45.758  33.277  19.250  1.00 78.85           O  
ANISOU 1855  O   GLU A 406    12390   8015   9553  -1514  -1045   -444       O  
ATOM   1856  CB  GLU A 406      48.388  33.777  18.185  1.00 79.86           C  
ANISOU 1856  CB  GLU A 406    12252   8247   9843  -1990  -1245   -335       C  
ATOM   1857  CG  GLU A 406      49.759  33.420  17.631  1.00 92.68           C  
ANISOU 1857  CG  GLU A 406    13599  10037  11579  -2184  -1334   -251       C  
ATOM   1858  CD  GLU A 406      50.940  33.817  18.495  1.00120.68           C  
ANISOU 1858  CD  GLU A 406    17170  13611  15073  -2447  -1521   -275       C  
ATOM   1859  OE1 GLU A 406      50.986  34.973  18.977  1.00120.76           O  
ANISOU 1859  OE1 GLU A 406    17459  13435  14988  -2591  -1578   -348       O  
ATOM   1860  OE2 GLU A 406      51.835  32.961  18.674  1.00117.93           O1-
ANISOU 1860  OE2 GLU A 406    16560  13472  14776  -2511  -1615   -219       O1-
ATOM   1861  N   GLU A 407      44.805  33.767  17.250  1.00 73.34           N  
ANISOU 1861  N   GLU A 407    11650   7229   8986  -1349   -845   -373       N  
ATOM   1862  CA  GLU A 407      43.430  33.935  17.718  1.00 73.17           C  
ANISOU 1862  CA  GLU A 407    11807   7116   8876  -1125   -738   -432       C  
ATOM   1863  C   GLU A 407      42.893  32.563  18.179  1.00 75.20           C  
ANISOU 1863  C   GLU A 407    11885   7552   9134   -973   -701   -419       C  
ATOM   1864  O   GLU A 407      42.160  32.492  19.169  1.00 76.26           O  
ANISOU 1864  O   GLU A 407    12155   7658   9162   -860   -670   -482       O  
ATOM   1865  CB  GLU A 407      42.575  34.545  16.591  1.00 74.28           C  
ANISOU 1865  CB  GLU A 407    12004   7155   9063   -987   -610   -402       C  
ATOM   1866  CG  GLU A 407      41.175  34.982  16.987  1.00 88.04           C  
ANISOU 1866  CG  GLU A 407    13950   8785  10717   -755   -497   -461       C  
ATOM   1867  CD  GLU A 407      40.546  35.979  16.031  1.00117.44           C  
ANISOU 1867  CD  GLU A 407    17809  12353  14459   -658   -406   -440       C  
ATOM   1868  OE1 GLU A 407      40.978  37.155  16.032  1.00118.72           O  
ANISOU 1868  OE1 GLU A 407    18206  12322  14581   -777   -445   -469       O  
ATOM   1869  OE2 GLU A 407      39.610  35.592  15.292  1.00111.06           O1-
ANISOU 1869  OE2 GLU A 407    16882  11614  13700   -464   -300   -395       O1-
ATOM   1870  N   LYS A 408      43.298  31.481  17.475  1.00 68.07           N  
ANISOU 1870  N   LYS A 408    10688   6829   8346   -977   -701   -339       N  
ATOM   1871  CA  LYS A 408      42.937  30.082  17.751  1.00 65.30           C  
ANISOU 1871  CA  LYS A 408    10148   6647   8015   -857   -670   -311       C  
ATOM   1872  C   LYS A 408      44.124  29.124  17.431  1.00 65.10           C  
ANISOU 1872  C   LYS A 408     9859   6792   8086   -973   -756   -240       C  
ATOM   1873  O   LYS A 408      45.198  29.578  17.032  1.00 65.33           O  
ANISOU 1873  O   LYS A 408     9841   6819   8164  -1147   -835   -212       O  
ATOM   1874  CB  LYS A 408      41.653  29.686  16.987  1.00 66.88           C  
ANISOU 1874  CB  LYS A 408    10279   6874   8256   -645   -520   -287       C  
ATOM   1875  CG  LYS A 408      40.373  30.335  17.530  1.00 84.70           C  
ANISOU 1875  CG  LYS A 408    12755   9014  10412   -485   -427   -353       C  
ATOM   1876  CD  LYS A 408      39.094  29.704  17.003  1.00 97.72           C  
ANISOU 1876  CD  LYS A 408    14294  10739  12095   -280   -293   -327       C  
ATOM   1877  CE  LYS A 408      38.409  28.851  18.048  1.00113.78           C  
ANISOU 1877  CE  LYS A 408    16316  12856  14060   -178   -255   -353       C  
ATOM   1878  NZ  LYS A 408      37.189  28.183  17.513  1.00123.72           N1+
ANISOU 1878  NZ  LYS A 408    17444  14207  15358     -3   -130   -323       N1+
ATOM   1879  N   THR A 409      43.938  27.812  17.651  1.00 58.22           N  
ANISOU 1879  N   THR A 409     8822   6063   7236   -879   -736   -208       N  
ATOM   1880  CA  THR A 409      44.934  26.754  17.396  1.00 55.97           C  
ANISOU 1880  CA  THR A 409     8289   5941   7037   -939   -799   -139       C  
ATOM   1881  C   THR A 409      44.260  25.694  16.488  1.00 54.45           C  
ANISOU 1881  C   THR A 409     7923   5839   6929   -788   -682    -89       C  
ATOM   1882  O   THR A 409      43.029  25.678  16.405  1.00 52.53           O  
ANISOU 1882  O   THR A 409     7752   5553   6655   -647   -576   -114       O  
ATOM   1883  CB  THR A 409      45.364  26.141  18.757  1.00 66.27           C  
ANISOU 1883  CB  THR A 409     9607   7313   8259   -969   -905   -155       C  
ATOM   1884  CG2 THR A 409      46.474  25.135  18.647  1.00 63.64           C  
ANISOU 1884  CG2 THR A 409     9037   7140   8002  -1025   -987    -81       C  
ATOM   1885  OG1 THR A 409      45.751  27.186  19.658  1.00 74.10           O  
ANISOU 1885  OG1 THR A 409    10804   8204   9146  -1099  -1007   -218       O  
ATOM   1886  N   ILE A 410      45.045  24.807  15.829  1.00 48.58           N  
ANISOU 1886  N   ILE A 410     6953   5221   6284   -813   -698    -21       N  
ATOM   1887  CA  ILE A 410      44.464  23.735  15.017  1.00 47.38           C  
ANISOU 1887  CA  ILE A 410     6655   5148   6200   -682   -595     18       C  
ATOM   1888  C   ILE A 410      43.663  22.779  15.916  1.00 49.43           C  
ANISOU 1888  C   ILE A 410     6940   5442   6400   -563   -565      2       C  
ATOM   1889  O   ILE A 410      42.606  22.315  15.497  1.00 46.70           O  
ANISOU 1889  O   ILE A 410     6579   5102   6064   -443   -459      1       O  
ATOM   1890  CB  ILE A 410      45.440  23.048  14.002  1.00 50.49           C  
ANISOU 1890  CB  ILE A 410     6821   5654   6710   -721   -598     90       C  
ATOM   1891  CG1 ILE A 410      44.694  22.180  12.936  1.00 49.27           C  
ANISOU 1891  CG1 ILE A 410     6561   5545   6616   -592   -477    116       C  
ATOM   1892  CG2 ILE A 410      46.539  22.238  14.699  1.00 53.17           C  
ANISOU 1892  CG2 ILE A 410     7038   6103   7061   -770   -702    126       C  
ATOM   1893  CD1 ILE A 410      43.595  22.923  12.012  1.00 49.94           C  
ANISOU 1893  CD1 ILE A 410     6732   5545   6698   -529   -375     98       C  
ATOM   1894  N   GLU A 411      44.093  22.633  17.201  1.00 47.81           N  
ANISOU 1894  N   GLU A 411     6800   5250   6115   -607   -660    -15       N  
ATOM   1895  CA  GLU A 411      43.452  21.827  18.255  1.00 48.09           C  
ANISOU 1895  CA  GLU A 411     6893   5311   6071   -517   -645    -29       C  
ATOM   1896  C   GLU A 411      41.975  22.200  18.436  1.00 53.24           C  
ANISOU 1896  C   GLU A 411     7687   5886   6657   -406   -529    -81       C  
ATOM   1897  O   GLU A 411      41.135  21.311  18.596  1.00 52.23           O  
ANISOU 1897  O   GLU A 411     7527   5800   6516   -302   -450    -70       O  
ATOM   1898  CB  GLU A 411      44.204  21.960  19.590  0.50 50.90           C  
ANISOU 1898  CB  GLU A 411     7335   5673   6330   -602   -779    -46       C  
ATOM   1899  CG  GLU A 411      45.665  21.547  19.536  0.50 62.36           C  
ANISOU 1899  CG  GLU A 411     8626   7224   7841   -702   -905     12       C  
ATOM   1900  CD  GLU A 411      45.945  20.126  19.978  0.50 87.39           C  
ANISOU 1900  CD  GLU A 411    11682  10501  11018   -631   -930     70       C  
ATOM   1901  OE1 GLU A 411      45.992  19.885  21.205  0.50 88.28           O  
ANISOU 1901  OE1 GLU A 411    11891  10624  11026   -630  -1002     59       O  
ATOM   1902  OE2 GLU A 411      46.162  19.264  19.096  0.50 79.93           O1-
ANISOU 1902  OE2 GLU A 411    10565   9626  10180   -576   -880    125       O1-
ATOM   1903  N   ASP A 412      41.660  23.515  18.368  1.00 50.29           N  
ANISOU 1903  N   ASP A 412     7465   5400   6244   -427   -516   -132       N  
ATOM   1904  CA  ASP A 412      40.296  24.043  18.487  1.00 49.50           C  
ANISOU 1904  CA  ASP A 412     7499   5224   6082   -309   -404   -179       C  
ATOM   1905  C   ASP A 412      39.412  23.622  17.309  1.00 49.65           C  
ANISOU 1905  C   ASP A 412     7392   5287   6187   -202   -287   -146       C  
ATOM   1906  O   ASP A 412      38.188  23.619  17.441  1.00 49.60           O  
ANISOU 1906  O   ASP A 412     7433   5274   6141    -81   -187   -167       O  
ATOM   1907  CB  ASP A 412      40.317  25.580  18.538  1.00 52.45           C  
ANISOU 1907  CB  ASP A 412     8068   5456   6406   -353   -422   -234       C  
ATOM   1908  CG  ASP A 412      41.173  26.228  19.620  1.00 63.81           C  
ANISOU 1908  CG  ASP A 412     9665   6830   7751   -484   -547   -280       C  
ATOM   1909  OD1 ASP A 412      41.642  25.503  20.534  1.00 63.32           O  
ANISOU 1909  OD1 ASP A 412     9578   6841   7639   -520   -620   -275       O  
ATOM   1910  OD2 ASP A 412      41.383  27.458  19.545  1.00 69.95           O1-
ANISOU 1910  OD2 ASP A 412    10598   7480   8498   -553   -575   -321       O1-
ATOM   1911  N   TYR A 413      40.031  23.316  16.154  1.00 42.97           N  
ANISOU 1911  N   TYR A 413     6387   4489   5449   -248   -299    -95       N  
ATOM   1912  CA  TYR A 413      39.326  22.953  14.930  1.00 41.14           C  
ANISOU 1912  CA  TYR A 413     6041   4298   5293   -168   -205    -64       C  
ATOM   1913  C   TYR A 413      39.386  21.475  14.549  1.00 41.21           C  
ANISOU 1913  C   TYR A 413     5872   4421   5364   -143   -182    -18       C  
ATOM   1914  O   TYR A 413      38.610  21.080  13.695  1.00 39.69           O  
ANISOU 1914  O   TYR A 413     5604   4265   5212    -72   -102     -3       O  
ATOM   1915  CB  TYR A 413      39.796  23.836  13.761  1.00 42.81           C  
ANISOU 1915  CB  TYR A 413     6238   4461   5567   -224   -213    -45       C  
ATOM   1916  CG  TYR A 413      39.262  25.252  13.814  1.00 46.53           C  
ANISOU 1916  CG  TYR A 413     6894   4802   5981   -197   -191    -85       C  
ATOM   1917  CD1 TYR A 413      37.916  25.520  13.578  1.00 48.15           C  
ANISOU 1917  CD1 TYR A 413     7148   4986   6161    -55    -94   -100       C  
ATOM   1918  CD2 TYR A 413      40.108  26.327  14.059  1.00 49.26           C  
ANISOU 1918  CD2 TYR A 413     7368   5046   6304   -316   -267   -104       C  
ATOM   1919  CE1 TYR A 413      37.418  26.822  13.628  1.00 52.24           C  
ANISOU 1919  CE1 TYR A 413     7846   5376   6626     -5    -68   -134       C  
ATOM   1920  CE2 TYR A 413      39.625  27.639  14.078  1.00 51.20           C  
ANISOU 1920  CE2 TYR A 413     7809   5149   6496   -287   -243   -142       C  
ATOM   1921  CZ  TYR A 413      38.277  27.879  13.869  1.00 60.82           C  
ANISOU 1921  CZ  TYR A 413     9083   6341   7687   -120   -140   -156       C  
ATOM   1922  OH  TYR A 413      37.780  29.159  13.893  1.00 69.37           O  
ANISOU 1922  OH  TYR A 413    10365   7276   8714    -67   -110   -189       O  
ATOM   1923  N   ILE A 414      40.278  20.663  15.155  1.00 36.79           N  
ANISOU 1923  N   ILE A 414     5256   3915   4808   -195   -253      5       N  
ATOM   1924  CA  ILE A 414      40.385  19.218  14.852  1.00 35.81           C  
ANISOU 1924  CA  ILE A 414     4990   3880   4737   -163   -230     49       C  
ATOM   1925  C   ILE A 414      38.997  18.564  14.970  1.00 35.78           C  
ANISOU 1925  C   ILE A 414     4996   3895   4704    -65   -129     38       C  
ATOM   1926  O   ILE A 414      38.293  18.809  15.943  1.00 34.45           O  
ANISOU 1926  O   ILE A 414     4938   3701   4450    -29   -106      6       O  
ATOM   1927  CB  ILE A 414      41.430  18.462  15.741  1.00 40.02           C  
ANISOU 1927  CB  ILE A 414     5489   4458   5257   -208   -323     77       C  
ATOM   1928  CG1 ILE A 414      42.829  19.116  15.688  1.00 43.40           C  
ANISOU 1928  CG1 ILE A 414     5885   4890   5715   -320   -433     92       C  
ATOM   1929  CG2 ILE A 414      41.546  16.982  15.351  1.00 38.46           C  
ANISOU 1929  CG2 ILE A 414     5164   4331   5117   -160   -290    125       C  
ATOM   1930  CD1 ILE A 414      43.879  18.511  16.734  1.00 51.77           C  
ANISOU 1930  CD1 ILE A 414     6917   6008   6746   -361   -549    122       C  
ATOM   1931  N   ASP A 415      38.613  17.750  13.971  1.00 30.46           N  
ANISOU 1931  N   ASP A 415     4208   3269   4095    -30    -65     64       N  
ATOM   1932  CA  ASP A 415      37.357  17.008  13.967  1.00 28.75           C  
ANISOU 1932  CA  ASP A 415     3974   3088   3863     38     25     59       C  
ATOM   1933  C   ASP A 415      37.268  16.162  15.256  1.00 33.26           C  
ANISOU 1933  C   ASP A 415     4594   3673   4370     44     17     67       C  
ATOM   1934  O   ASP A 415      38.175  15.375  15.552  1.00 31.95           O  
ANISOU 1934  O   ASP A 415     4396   3522   4220     16    -38     99       O  
ATOM   1935  CB  ASP A 415      37.300  16.078  12.735  1.00 28.39           C  
ANISOU 1935  CB  ASP A 415     3801   3091   3894     44     66     87       C  
ATOM   1936  CG  ASP A 415      35.912  15.585  12.379  1.00 29.87           C  
ANISOU 1936  CG  ASP A 415     3958   3317   4075     91    155     80       C  
ATOM   1937  OD1 ASP A 415      35.716  15.155  11.238  1.00 34.34           O  
ANISOU 1937  OD1 ASP A 415     4441   3914   4692     92    185     90       O  
ATOM   1938  OD2 ASP A 415      35.026  15.606  13.256  1.00 29.90           O1-
ANISOU 1938  OD2 ASP A 415     4018   3326   4016    124    194     64       O1-
ATOM   1939  N   LYS A 416      36.188  16.336  16.023  1.00 31.73           N  
ANISOU 1939  N   LYS A 416     4480   3477   4101     90     77     41       N  
ATOM   1940  CA  LYS A 416      36.005  15.594  17.281  1.00 32.46           C  
ANISOU 1940  CA  LYS A 416     4637   3581   4119     96     84     51       C  
ATOM   1941  C   LYS A 416      35.458  14.169  17.027  1.00 33.53           C  
ANISOU 1941  C   LYS A 416     4694   3762   4283    104    148     87       C  
ATOM   1942  O   LYS A 416      35.463  13.326  17.925  1.00 33.18           O  
ANISOU 1942  O   LYS A 416     4694   3724   4189    100    151    111       O  
ATOM   1943  CB  LYS A 416      35.124  16.388  18.262  1.00 36.51           C  
ANISOU 1943  CB  LYS A 416     5275   4071   4526    141    131      9       C  
ATOM   1944  CG  LYS A 416      35.727  17.730  18.656  1.00 52.12           C  
ANISOU 1944  CG  LYS A 416     7368   5978   6456    122     60    -32       C  
ATOM   1945  CD  LYS A 416      34.837  18.465  19.649  1.00 68.78           C  
ANISOU 1945  CD  LYS A 416     9623   8057   8453    182    120    -79       C  
ATOM   1946  CE  LYS A 416      35.109  19.953  19.700  1.00 81.15           C  
ANISOU 1946  CE  LYS A 416    11313   9534   9985    181     81   -131       C  
ATOM   1947  NZ  LYS A 416      36.409  20.268  20.350  1.00 91.09           N1+
ANISOU 1947  NZ  LYS A 416    12658  10746  11205     85    -52   -141       N1+
ATOM   1948  N   LYS A 417      35.053  13.897  15.785  1.00 28.70           N  
ANISOU 1948  N   LYS A 417     3977   3178   3747    109    193     91       N  
ATOM   1949  CA  LYS A 417      34.501  12.605  15.369  1.00 28.27           C  
ANISOU 1949  CA  LYS A 417     3857   3159   3725     99    252    117       C  
ATOM   1950  C   LYS A 417      35.591  11.573  15.017  1.00 33.65           C  
ANISOU 1950  C   LYS A 417     4499   3823   4461     72    204    153       C  
ATOM   1951  O   LYS A 417      35.444  10.791  14.079  1.00 35.54           O  
ANISOU 1951  O   LYS A 417     4673   4074   4757     61    237    162       O  
ATOM   1952  CB  LYS A 417      33.473  12.781  14.230  1.00 29.32           C  
ANISOU 1952  CB  LYS A 417     3906   3337   3899    112    319    100       C  
ATOM   1953  CG  LYS A 417      32.324  13.728  14.609  1.00 34.16           C  
ANISOU 1953  CG  LYS A 417     4544   3977   4458    163    376     73       C  
ATOM   1954  CD  LYS A 417      31.249  13.872  13.500  1.00 34.92           C  
ANISOU 1954  CD  LYS A 417     4540   4137   4592    185    432     66       C  
ATOM   1955  CE  LYS A 417      31.728  14.482  12.201  1.00 38.86           C  
ANISOU 1955  CE  LYS A 417     4991   4622   5151    189    391     62       C  
ATOM   1956  NZ  LYS A 417      32.486  15.760  12.376  1.00 30.60           N1+
ANISOU 1956  NZ  LYS A 417     4023   3510   4094    213    337     46       N1+
ATOM   1957  N   MET A 418      36.689  11.576  15.776  1.00 30.83           N  
ANISOU 1957  N   MET A 418     4187   3441   4084     67    123    173       N  
ATOM   1958  CA  MET A 418      37.791  10.613  15.638  1.00 30.36           C  
ANISOU 1958  CA  MET A 418     4092   3374   4070     67     73    215       C  
ATOM   1959  C   MET A 418      38.281  10.326  17.036  1.00 34.30           C  
ANISOU 1959  C   MET A 418     4678   3860   4495     72     14    245       C  
ATOM   1960  O   MET A 418      38.203  11.200  17.892  1.00 34.61           O  
ANISOU 1960  O   MET A 418     4792   3896   4463     63    -18    222       O  
ATOM   1961  CB  MET A 418      38.995  11.187  14.857  1.00 31.79           C  
ANISOU 1961  CB  MET A 418     4197   3563   4319     57      6    219       C  
ATOM   1962  CG  MET A 418      38.671  11.925  13.610  1.00 33.63           C  
ANISOU 1962  CG  MET A 418     4369   3806   4603     46     42    189       C  
ATOM   1963  SD  MET A 418      40.190  12.389  12.747  1.00 34.73           S  
ANISOU 1963  SD  MET A 418     4415   3960   4820     24    -24    208       S  
ATOM   1964  CE  MET A 418      40.514  14.034  13.415  1.00 31.33           C  
ANISOU 1964  CE  MET A 418     4049   3511   4346    -24    -98    183       C  
ATOM   1965  N   ASN A 419      38.838   9.127  17.263  1.00 33.46           N  
ANISOU 1965  N   ASN A 419     4573   3741   4399     93     -4    295       N  
ATOM   1966  CA  ASN A 419      39.424   8.810  18.556  1.00 34.67           C  
ANISOU 1966  CA  ASN A 419     4807   3888   4479    107    -76    334       C  
ATOM   1967  C   ASN A 419      40.876   8.338  18.409  1.00 38.85           C  
ANISOU 1967  C   ASN A 419     5271   4430   5062    137   -167    383       C  
ATOM   1968  O   ASN A 419      41.462   7.893  19.391  1.00 40.66           O  
ANISOU 1968  O   ASN A 419     5553   4661   5237    161   -237    429       O  
ATOM   1969  CB  ASN A 419      38.549   7.798  19.328  1.00 37.18           C  
ANISOU 1969  CB  ASN A 419     5221   4179   4728    114     -6    361       C  
ATOM   1970  CG  ASN A 419      38.535   6.377  18.820  1.00 63.81           C  
ANISOU 1970  CG  ASN A 419     8581   7514   8149    134     43    403       C  
ATOM   1971  ND2 ASN A 419      37.961   5.487  19.608  1.00 65.35           N  
ANISOU 1971  ND2 ASN A 419     8876   7676   8278    130     90    439       N  
ATOM   1972  OD1 ASN A 419      39.042   6.041  17.749  1.00 52.66           O  
ANISOU 1972  OD1 ASN A 419     7085   6096   6827    152     43    405       O  
ATOM   1973  N   ASP A 420      41.441   8.408  17.183  1.00 32.97           N  
ANISOU 1973  N   ASP A 420     4409   3702   4417    143   -164    378       N  
ATOM   1974  CA  ASP A 420      42.791   7.895  16.897  1.00 32.77           C  
ANISOU 1974  CA  ASP A 420     4296   3701   4453    187   -230    428       C  
ATOM   1975  C   ASP A 420      43.755   8.961  16.352  1.00 35.81           C  
ANISOU 1975  C   ASP A 420     4572   4142   4893    151   -297    416       C  
ATOM   1976  O   ASP A 420      44.800   8.620  15.814  1.00 36.41           O  
ANISOU 1976  O   ASP A 420     4540   4255   5038    185   -327    453       O  
ATOM   1977  CB  ASP A 420      42.703   6.673  15.936  1.00 33.62           C  
ANISOU 1977  CB  ASP A 420     4371   3775   4627    242   -147    446       C  
ATOM   1978  CG  ASP A 420      42.210   7.045  14.537  1.00 34.06           C  
ANISOU 1978  CG  ASP A 420     4362   3833   4746    213    -68    396       C  
ATOM   1979  OD1 ASP A 420      41.284   7.899  14.428  1.00 31.46           O  
ANISOU 1979  OD1 ASP A 420     4056   3507   4390    159    -35    347       O  
ATOM   1980  OD2 ASP A 420      42.737   6.492  13.564  1.00 32.12           O1-
ANISOU 1980  OD2 ASP A 420     4049   3587   4568    252    -38    406       O1-
ATOM   1981  N   ALA A 421      43.415  10.238  16.478  1.00 33.30           N  
ANISOU 1981  N   ALA A 421     4283   3827   4545     82   -316    368       N  
ATOM   1982  CA  ALA A 421      44.317  11.283  16.006  1.00 34.37           C  
ANISOU 1982  CA  ALA A 421     4331   4002   4725     27   -380    360       C  
ATOM   1983  C   ALA A 421      45.352  11.580  17.088  1.00 41.24           C  
ANISOU 1983  C   ALA A 421     5202   4914   5552     -4   -517    390       C  
ATOM   1984  O   ALA A 421      45.074  11.424  18.290  1.00 41.24           O  
ANISOU 1984  O   ALA A 421     5313   4899   5457      2   -559    393       O  
ATOM   1985  CB  ALA A 421      43.543  12.542  15.658  1.00 34.52           C  
ANISOU 1985  CB  ALA A 421     4399   3989   4727    -32   -343    299       C  
ATOM   1986  N   ASP A 422      46.566  11.929  16.664  1.00 37.51           N  
ANISOU 1986  N   ASP A 422     4602   4507   5144    -37   -587    417       N  
ATOM   1987  CA  ASP A 422      47.623  12.322  17.586  1.00 37.80           C  
ANISOU 1987  CA  ASP A 422     4613   4604   5146    -88   -733    445       C  
ATOM   1988  C   ASP A 422      48.073  13.721  17.148  1.00 41.03           C  
ANISOU 1988  C   ASP A 422     4982   5026   5580   -210   -776    412       C  
ATOM   1989  O   ASP A 422      48.016  14.019  15.960  1.00 38.03           O  
ANISOU 1989  O   ASP A 422     4532   4641   5275   -223   -700    400       O  
ATOM   1990  CB  ASP A 422      48.775  11.305  17.584  1.00 40.11           C  
ANISOU 1990  CB  ASP A 422     4768   4979   5492    -13   -789    526       C  
ATOM   1991  CG  ASP A 422      49.510  11.190  16.268  1.00 45.40           C  
ANISOU 1991  CG  ASP A 422     5262   5705   6282      6   -740    552       C  
ATOM   1992  OD1 ASP A 422      50.564  11.843  16.120  1.00 47.61           O  
ANISOU 1992  OD1 ASP A 422     5418   6069   6603    -66   -820    573       O  
ATOM   1993  OD2 ASP A 422      49.023  10.468  15.381  1.00 50.14           O1-
ANISOU 1993  OD2 ASP A 422     5854   6267   6930     82   -620    547       O1-
ATOM   1994  N   SER A 423      48.467  14.577  18.103  1.00 40.86           N  
ANISOU 1994  N   SER A 423     5025   5012   5486   -305   -896    394       N  
ATOM   1995  CA  SER A 423      48.907  15.961  17.863  1.00 41.90           C  
ANISOU 1995  CA  SER A 423     5155   5139   5627   -443   -951    360       C  
ATOM   1996  C   SER A 423      49.989  16.099  16.802  1.00 44.60           C  
ANISOU 1996  C   SER A 423     5298   5564   6085   -489   -958    404       C  
ATOM   1997  O   SER A 423      49.883  16.990  15.963  1.00 43.56           O  
ANISOU 1997  O   SER A 423     5163   5394   5991   -561   -910    377       O  
ATOM   1998  CB  SER A 423      49.395  16.609  19.159  1.00 48.68           C  
ANISOU 1998  CB  SER A 423     6103   6008   6385   -541  -1103    344       C  
ATOM   1999  OG  SER A 423      48.298  16.963  19.981  1.00 62.89           O  
ANISOU 1999  OG  SER A 423     8118   7710   8068   -529  -1075    281       O  
ATOM   2000  N   THR A 424      51.031  15.237  16.853  1.00 41.54           N  
ANISOU 2000  N   THR A 424     4746   5288   5748   -442  -1016    477       N  
ATOM   2001  CA  THR A 424      52.175  15.264  15.935  1.00 41.61           C  
ANISOU 2001  CA  THR A 424     4540   5405   5867   -472  -1021    529       C  
ATOM   2002  C   THR A 424      51.762  15.116  14.463  1.00 42.49           C  
ANISOU 2002  C   THR A 424     4601   5484   6060   -422   -863    522       C  
ATOM   2003  O   THR A 424      52.114  15.982  13.669  1.00 40.51           O  
ANISOU 2003  O   THR A 424     4291   5245   5856   -520   -841    517       O  
ATOM   2004  CB  THR A 424      53.278  14.269  16.379  1.00 48.98           C  
ANISOU 2004  CB  THR A 424     5313   6469   6829   -395  -1107    613       C  
ATOM   2005  CG2 THR A 424      54.541  14.369  15.521  1.00 42.20           C  
ANISOU 2005  CG2 THR A 424     4211   5745   6081   -430  -1116    672       C  
ATOM   2006  OG1 THR A 424      53.615  14.522  17.746  1.00 51.13           O  
ANISOU 2006  OG1 THR A 424     5646   6771   7010   -457  -1267    616       O  
ATOM   2007  N   SER A 425      51.031  14.037  14.108  1.00 37.68           N  
ANISOU 2007  N   SER A 425     4024   4833   5459   -279   -755    523       N  
ATOM   2008  CA  SER A 425      50.609  13.827  12.719  1.00 37.38           C  
ANISOU 2008  CA  SER A 425     3951   4769   5485   -231   -612    512       C  
ATOM   2009  C   SER A 425      49.565  14.845  12.251  1.00 39.76           C  
ANISOU 2009  C   SER A 425     4380   4971   5755   -300   -550    447       C  
ATOM   2010  O   SER A 425      49.599  15.227  11.079  1.00 38.81           O  
ANISOU 2010  O   SER A 425     4208   4853   5687   -323   -474    444       O  
ATOM   2011  CB  SER A 425      50.164  12.388  12.463  1.00 38.46           C  
ANISOU 2011  CB  SER A 425     4095   4883   5635    -77   -524    526       C  
ATOM   2012  OG  SER A 425      49.017  12.059  13.220  1.00 43.66           O  
ANISOU 2012  OG  SER A 425     4920   5454   6216    -43   -511    489       O  
ATOM   2013  N   VAL A 426      48.674  15.318  13.165  1.00 34.79           N  
ANISOU 2013  N   VAL A 426     3918   4262   5038   -326   -581    398       N  
ATOM   2014  CA  VAL A 426      47.686  16.360  12.829  1.00 33.81           C  
ANISOU 2014  CA  VAL A 426     3921   4045   4880   -374   -529    340       C  
ATOM   2015  C   VAL A 426      48.433  17.674  12.503  1.00 39.24           C  
ANISOU 2015  C   VAL A 426     4584   4736   5590   -512   -581    340       C  
ATOM   2016  O   VAL A 426      48.123  18.332  11.502  1.00 36.62           O  
ANISOU 2016  O   VAL A 426     4265   4365   5284   -540   -510    327       O  
ATOM   2017  CB  VAL A 426      46.621  16.551  13.942  1.00 36.89           C  
ANISOU 2017  CB  VAL A 426     4491   4358   5169   -354   -542    291       C  
ATOM   2018  CG1 VAL A 426      45.827  17.839  13.747  1.00 36.63           C  
ANISOU 2018  CG1 VAL A 426     4587   4235   5097   -405   -510    235       C  
ATOM   2019  CG2 VAL A 426      45.693  15.343  14.034  1.00 35.21           C  
ANISOU 2019  CG2 VAL A 426     4308   4131   4940   -236   -461    290       C  
ATOM   2020  N   GLU A 427      49.424  18.045  13.346  1.00 37.43           N  
ANISOU 2020  N   GLU A 427     4322   4555   5343   -606   -709    358       N  
ATOM   2021  CA  GLU A 427      50.223  19.254  13.127  1.00 38.20           C  
ANISOU 2021  CA  GLU A 427     4396   4658   5459   -766   -771    361       C  
ATOM   2022  C   GLU A 427      51.031  19.139  11.845  1.00 39.15           C  
ANISOU 2022  C   GLU A 427     4331   4861   5683   -785   -713    415       C  
ATOM   2023  O   GLU A 427      51.148  20.131  11.124  1.00 38.71           O  
ANISOU 2023  O   GLU A 427     4291   4769   5648   -885   -685    411       O  
ATOM   2024  CB  GLU A 427      51.117  19.578  14.337  1.00 41.50           C  
ANISOU 2024  CB  GLU A 427     4810   5125   5832   -873   -933    368       C  
ATOM   2025  CG  GLU A 427      50.348  20.306  15.429  1.00 57.29           C  
ANISOU 2025  CG  GLU A 427     7042   7011   7714   -912   -985    297       C  
ATOM   2026  CD  GLU A 427      50.960  20.310  16.815  1.00 84.32           C  
ANISOU 2026  CD  GLU A 427    10500  10478  11061   -978  -1142    295       C  
ATOM   2027  OE1 GLU A 427      52.207  20.258  16.928  1.00 87.51           O  
ANISOU 2027  OE1 GLU A 427    10746  10999  11504  -1066  -1249    346       O  
ATOM   2028  OE2 GLU A 427      50.185  20.396  17.794  1.00 79.56           O1-
ANISOU 2028  OE2 GLU A 427    10081   9799  10349   -944  -1160    244       O1-
ATOM   2029  N   ALA A 428      51.535  17.924  11.533  1.00 34.83           N  
ANISOU 2029  N   ALA A 428     3625   4417   5194   -678   -681    466       N  
ATOM   2030  CA  ALA A 428      52.265  17.646  10.291  1.00 35.31           C  
ANISOU 2030  CA  ALA A 428     3507   4562   5346   -665   -603    517       C  
ATOM   2031  C   ALA A 428      51.329  17.848   9.074  1.00 37.18           C  
ANISOU 2031  C   ALA A 428     3819   4718   5589   -626   -464    488       C  
ATOM   2032  O   ALA A 428      51.738  18.488   8.109  1.00 37.40           O  
ANISOU 2032  O   ALA A 428     3789   4764   5657   -700   -416    509       O  
ATOM   2033  CB  ALA A 428      52.829  16.229  10.300  1.00 35.79           C  
ANISOU 2033  CB  ALA A 428     3422   4725   5452   -526   -589    567       C  
ATOM   2034  N   MET A 429      50.080  17.344   9.127  1.00 31.52           N  
ANISOU 2034  N   MET A 429     3229   3919   4829   -518   -404    444       N  
ATOM   2035  CA  MET A 429      49.137  17.570   8.023  1.00 30.06           C  
ANISOU 2035  CA  MET A 429     3113   3667   4641   -484   -290    417       C  
ATOM   2036  C   MET A 429      48.749  19.057   7.911  1.00 34.96           C  
ANISOU 2036  C   MET A 429     3856   4200   5227   -594   -304    389       C  
ATOM   2037  O   MET A 429      48.626  19.561   6.795  1.00 32.99           O  
ANISOU 2037  O   MET A 429     3607   3932   4996   -616   -233    399       O  
ATOM   2038  CB  MET A 429      47.874  16.686   8.108  1.00 30.57           C  
ANISOU 2038  CB  MET A 429     3269   3679   4669   -359   -229    380       C  
ATOM   2039  CG  MET A 429      47.096  16.684   6.791  1.00 32.29           C  
ANISOU 2039  CG  MET A 429     3509   3867   4893   -317   -117    364       C  
ATOM   2040  SD  MET A 429      45.525  15.797   6.801  1.00 34.73           S  
ANISOU 2040  SD  MET A 429     3917   4122   5155   -206    -51    319       S  
ATOM   2041  CE  MET A 429      46.127  14.035   6.787  1.00 32.37           C  
ANISOU 2041  CE  MET A 429     3519   3883   4897   -108    -23    347       C  
ATOM   2042  N   TYR A 430      48.549  19.750   9.050  1.00 33.30           N  
ANISOU 2042  N   TYR A 430     3766   3930   4959   -655   -393    357       N  
ATOM   2043  CA  TYR A 430      48.220  21.176   9.032  1.00 34.06           C  
ANISOU 2043  CA  TYR A 430     4003   3922   5016   -752   -409    328       C  
ATOM   2044  C   TYR A 430      49.358  21.990   8.408  1.00 38.62           C  
ANISOU 2044  C   TYR A 430     4499   4532   5642   -899   -431    371       C  
ATOM   2045  O   TYR A 430      49.098  22.925   7.644  1.00 37.53           O  
ANISOU 2045  O   TYR A 430     4438   4321   5500   -951   -384    372       O  
ATOM   2046  CB  TYR A 430      47.844  21.725  10.425  1.00 36.54           C  
ANISOU 2046  CB  TYR A 430     4476   4160   5247   -786   -497    277       C  
ATOM   2047  CG  TYR A 430      47.530  23.202  10.375  1.00 38.48           C  
ANISOU 2047  CG  TYR A 430     4890   4282   5450   -876   -506    245       C  
ATOM   2048  CD1 TYR A 430      46.318  23.659   9.862  1.00 39.92           C  
ANISOU 2048  CD1 TYR A 430     5199   4368   5602   -794   -420    216       C  
ATOM   2049  CD2 TYR A 430      48.485  24.148  10.727  1.00 41.04           C  
ANISOU 2049  CD2 TYR A 430     5239   4586   5770  -1046   -599    250       C  
ATOM   2050  CE1 TYR A 430      46.053  25.023   9.732  1.00 41.72           C  
ANISOU 2050  CE1 TYR A 430     5589   4469   5792   -859   -421    193       C  
ATOM   2051  CE2 TYR A 430      48.238  25.515  10.586  1.00 42.94           C  
ANISOU 2051  CE2 TYR A 430     5651   4691   5973  -1134   -600    222       C  
ATOM   2052  CZ  TYR A 430      47.021  25.946  10.087  1.00 49.07           C  
ANISOU 2052  CZ  TYR A 430     6565   5361   6717  -1030   -508    196       C  
ATOM   2053  OH  TYR A 430      46.754  27.285   9.969  1.00 50.26           O  
ANISOU 2053  OH  TYR A 430     6903   5365   6827  -1096   -506    173       O  
ATOM   2054  N   SER A 431      50.610  21.626   8.725  1.00 35.90           N  
ANISOU 2054  N   SER A 431     3995   4304   5342   -965   -501    414       N  
ATOM   2055  CA  SER A 431      51.788  22.291   8.169  1.00 36.92           C  
ANISOU 2055  CA  SER A 431     4009   4493   5525  -1116   -520    465       C  
ATOM   2056  C   SER A 431      51.793  22.166   6.635  1.00 39.66           C  
ANISOU 2056  C   SER A 431     4277   4868   5923  -1079   -386    503       C  
ATOM   2057  O   SER A 431      52.061  23.154   5.964  1.00 39.53           O  
ANISOU 2057  O   SER A 431     4289   4815   5916  -1196   -361    524       O  
ATOM   2058  CB  SER A 431      53.075  21.734   8.776  1.00 39.64           C  
ANISOU 2058  CB  SER A 431     4161   4988   5913  -1164   -614    511       C  
ATOM   2059  OG  SER A 431      54.198  22.318   8.140  1.00 45.04           O  
ANISOU 2059  OG  SER A 431     4705   5752   6656  -1311   -617    569       O  
ATOM   2060  N   VAL A 432      51.476  20.974   6.096  1.00 35.49           N  
ANISOU 2060  N   VAL A 432     3672   4395   5418   -920   -302    511       N  
ATOM   2061  CA  VAL A 432      51.359  20.746   4.641  1.00 35.24           C  
ANISOU 2061  CA  VAL A 432     3588   4385   5415   -866   -171    535       C  
ATOM   2062  C   VAL A 432      50.243  21.651   4.066  1.00 37.02           C  
ANISOU 2062  C   VAL A 432     3999   4477   5588   -872   -121    504       C  
ATOM   2063  O   VAL A 432      50.469  22.342   3.071  1.00 36.06           O  
ANISOU 2063  O   VAL A 432     3880   4344   5476   -940    -63    537       O  
ATOM   2064  CB  VAL A 432      51.120  19.258   4.270  1.00 38.73           C  
ANISOU 2064  CB  VAL A 432     3949   4889   5878   -694    -98    535       C  
ATOM   2065  CG1 VAL A 432      51.026  19.075   2.752  1.00 38.49           C  
ANISOU 2065  CG1 VAL A 432     3884   4879   5862   -649     33    553       C  
ATOM   2066  CG2 VAL A 432      52.216  18.366   4.836  1.00 39.09           C  
ANISOU 2066  CG2 VAL A 432     3820   5059   5973   -662   -145    574       C  
ATOM   2067  N   ALA A 433      49.060  21.649   4.704  1.00 32.68           N  
ANISOU 2067  N   ALA A 433     3600   3835   4983   -796   -141    447       N  
ATOM   2068  CA  ALA A 433      47.909  22.456   4.283  1.00 32.36           C  
ANISOU 2068  CA  ALA A 433     3730   3675   4888   -772   -101    418       C  
ATOM   2069  C   ALA A 433      48.282  23.942   4.257  1.00 36.98           C  
ANISOU 2069  C   ALA A 433     4416   4176   5460   -920   -137    432       C  
ATOM   2070  O   ALA A 433      48.012  24.617   3.263  1.00 35.75           O  
ANISOU 2070  O   ALA A 433     4322   3967   5293   -936    -75    455       O  
ATOM   2071  CB  ALA A 433      46.730  22.229   5.230  1.00 32.07           C  
ANISOU 2071  CB  ALA A 433     3815   3573   4796   -676   -127    359       C  
ATOM   2072  N   SER A 434      48.955  24.427   5.324  1.00 35.14           N  
ANISOU 2072  N   SER A 434     4202   3929   5222  -1036   -240    423       N  
ATOM   2073  CA  SER A 434      49.387  25.811   5.455  1.00 36.13           C  
ANISOU 2073  CA  SER A 434     4436   3961   5329  -1203   -289    429       C  
ATOM   2074  C   SER A 434      50.343  26.226   4.337  1.00 39.84           C  
ANISOU 2074  C   SER A 434     4803   4482   5852  -1322   -240    500       C  
ATOM   2075  O   SER A 434      50.206  27.330   3.816  1.00 39.69           O  
ANISOU 2075  O   SER A 434     4915   4355   5809  -1404   -216    514       O  
ATOM   2076  CB  SER A 434      50.013  26.056   6.821  1.00 40.10           C  
ANISOU 2076  CB  SER A 434     4958   4463   5814  -1312   -419    403       C  
ATOM   2077  OG  SER A 434      50.462  27.397   6.914  1.00 49.95           O  
ANISOU 2077  OG  SER A 434     6325   5612   7042  -1493   -468    405       O  
ATOM   2078  N   GLN A 435      51.287  25.340   3.952  1.00 36.31           N  
ANISOU 2078  N   GLN A 435     4129   4196   5470  -1324   -216    547       N  
ATOM   2079  CA  GLN A 435      52.255  25.599   2.873  1.00 37.02           C  
ANISOU 2079  CA  GLN A 435     4090   4365   5612  -1427   -152    620       C  
ATOM   2080  C   GLN A 435      51.550  25.661   1.517  1.00 40.70           C  
ANISOU 2080  C   GLN A 435     4618   4790   6057  -1341    -25    638       C  
ATOM   2081  O   GLN A 435      51.880  26.516   0.700  1.00 41.68           O  
ANISOU 2081  O   GLN A 435     4778   4878   6180  -1449     22    686       O  
ATOM   2082  CB  GLN A 435      53.347  24.519   2.854  1.00 38.47           C  
ANISOU 2082  CB  GLN A 435     4012   4740   5866  -1408   -148    662       C  
ATOM   2083  CG  GLN A 435      54.372  24.677   3.968  1.00 48.59           C  
ANISOU 2083  CG  GLN A 435     5194   6093   7174  -1543   -279    673       C  
ATOM   2084  CD  GLN A 435      55.230  23.450   4.111  1.00 67.33           C  
ANISOU 2084  CD  GLN A 435     7320   8651   9610  -1464   -284    709       C  
ATOM   2085  NE2 GLN A 435      56.121  23.228   3.157  1.00 62.35           N  
ANISOU 2085  NE2 GLN A 435     6502   8151   9040  -1489   -199    777       N  
ATOM   2086  OE1 GLN A 435      55.107  22.688   5.074  1.00 63.58           O  
ANISOU 2086  OE1 GLN A 435     6825   8206   9125  -1372   -357    681       O  
ATOM   2087  N   CYS A 436      50.574  24.756   1.289  1.00 36.35           N  
ANISOU 2087  N   CYS A 436     4084   4241   5484  -1154     25    603       N  
ATOM   2088  CA  CYS A 436      49.755  24.717   0.072  1.00 35.25           C  
ANISOU 2088  CA  CYS A 436     4012   4070   5311  -1058    128    611       C  
ATOM   2089  C   CYS A 436      48.953  26.009  -0.067  1.00 38.03           C  
ANISOU 2089  C   CYS A 436     4582   4262   5604  -1092    120    604       C  
ATOM   2090  O   CYS A 436      48.690  26.429  -1.178  1.00 38.77           O  
ANISOU 2090  O   CYS A 436     4731   4327   5673  -1083    193    640       O  
ATOM   2091  CB  CYS A 436      48.810  23.514   0.093  1.00 33.60           C  
ANISOU 2091  CB  CYS A 436     3790   3891   5086   -873    156    564       C  
ATOM   2092  SG  CYS A 436      49.633  21.904  -0.062  1.00 37.17           S  
ANISOU 2092  SG  CYS A 436     4020   4506   5596   -794    198    577       S  
ATOM   2093  N   LEU A 437      48.504  26.581   1.056  1.00 34.73           N  
ANISOU 2093  N   LEU A 437     4298   3740   5157  -1110     34    557       N  
ATOM   2094  CA  LEU A 437      47.647  27.767   1.092  1.00 34.99           C  
ANISOU 2094  CA  LEU A 437     4557   3606   5130  -1109     25    541       C  
ATOM   2095  C   LEU A 437      48.375  29.099   1.061  1.00 41.16           C  
ANISOU 2095  C   LEU A 437     5442   4290   5909  -1297     -3    576       C  
ATOM   2096  O   LEU A 437      47.768  30.136   1.334  1.00 41.28           O  
ANISOU 2096  O   LEU A 437     5668   4144   5871  -1305    -25    555       O  
ATOM   2097  CB  LEU A 437      46.664  27.685   2.270  1.00 34.38           C  
ANISOU 2097  CB  LEU A 437     4591   3459   5011  -1008    -32    466       C  
ATOM   2098  CG  LEU A 437      45.619  26.571   2.166  1.00 36.83           C  
ANISOU 2098  CG  LEU A 437     4850   3835   5310   -820      9    434       C  
ATOM   2099  CD1 LEU A 437      45.027  26.256   3.522  1.00 36.03           C  
ANISOU 2099  CD1 LEU A 437     4799   3708   5182   -756    -50    368       C  
ATOM   2100  CD2 LEU A 437      44.543  26.910   1.131  1.00 35.06           C  
ANISOU 2100  CD2 LEU A 437     4715   3560   5044   -713     78    449       C  
ATOM   2101  N   HIS A 438      49.678  29.090   0.701  1.00 39.75           N  
ANISOU 2101  N   HIS A 438     5115   4204   5782  -1451      4    632       N  
ATOM   2102  CA  HIS A 438      50.448  30.341   0.571  1.00 42.21           C  
ANISOU 2102  CA  HIS A 438     5513   4431   6095  -1663    -16    676       C  
ATOM   2103  C   HIS A 438      49.721  31.165  -0.523  1.00 44.82           C  
ANISOU 2103  C   HIS A 438     6021   4635   6375  -1620     65    714       C  
ATOM   2104  O   HIS A 438      49.395  30.636  -1.597  1.00 41.25           O  
ANISOU 2104  O   HIS A 438     5504   4252   5916  -1512    155    747       O  
ATOM   2105  CB  HIS A 438      51.891  30.064   0.112  1.00 45.57           C  
ANISOU 2105  CB  HIS A 438     5711   5013   6590  -1815      7    744       C  
ATOM   2106  CG  HIS A 438      52.976  30.357   1.114  1.00 52.52           C  
ANISOU 2106  CG  HIS A 438     6516   5933   7506  -2009   -102    742       C  
ATOM   2107  CD2 HIS A 438      53.521  31.536   1.493  1.00 57.40           C  
ANISOU 2107  CD2 HIS A 438     7248   6449   8113  -2229   -168    753       C  
ATOM   2108  ND1 HIS A 438      53.606  29.336   1.807  1.00 55.14           N  
ANISOU 2108  ND1 HIS A 438     6635   6428   7887  -1986   -158    729       N  
ATOM   2109  CE1 HIS A 438      54.495  29.932   2.582  1.00 57.00           C  
ANISOU 2109  CE1 HIS A 438     6851   6670   8138  -2189   -262    734       C  
ATOM   2110  NE2 HIS A 438      54.503  31.254   2.394  1.00 58.70           N  
ANISOU 2110  NE2 HIS A 438     7256   6728   8319  -2354   -269    747       N  
ATOM   2111  N   GLU A 439      49.406  32.425  -0.234  1.00 43.84           N  
ANISOU 2111  N   GLU A 439     6134   4321   6203  -1692     31    706       N  
ATOM   2112  CA  GLU A 439      48.713  33.275  -1.210  1.00 43.94           C  
ANISOU 2112  CA  GLU A 439     6334   4200   6161  -1643     99    749       C  
ATOM   2113  C   GLU A 439      49.573  33.536  -2.459  1.00 48.26           C  
ANISOU 2113  C   GLU A 439     6810   4800   6726  -1772    182    847       C  
ATOM   2114  O   GLU A 439      49.029  33.621  -3.562  1.00 48.47           O  
ANISOU 2114  O   GLU A 439     6891   4810   6715  -1677    262    894       O  
ATOM   2115  CB  GLU A 439      48.217  34.577  -0.562  1.00 46.20           C  
ANISOU 2115  CB  GLU A 439     6910   4253   6390  -1680     47    718       C  
ATOM   2116  CG  GLU A 439      47.234  34.378   0.590  0.50 50.06           C  
ANISOU 2116  CG  GLU A 439     7490   4685   6845  -1526    -11    623       C  
ATOM   2117  CD  GLU A 439      45.884  33.791   0.229  0.50 64.58           C  
ANISOU 2117  CD  GLU A 439     9330   6556   8653  -1265     38    604       C  
ATOM   2118  OE1 GLU A 439      45.170  34.408  -0.592  0.50 59.10           O  
ANISOU 2118  OE1 GLU A 439     8773   5767   7915  -1174     90    643       O  
ATOM   2119  OE2 GLU A 439      45.520  32.734   0.794  0.50 64.89           O1-
ANISOU 2119  OE2 GLU A 439     9237   6711   8709  -1155     20    552       O1-
ATOM   2120  N   LYS A 440      50.910  33.587  -2.296  1.00 44.63           N  
ANISOU 2120  N   LYS A 440     6210   4424   6323  -1986    162    881       N  
ATOM   2121  CA  LYS A 440      51.849  33.752  -3.411  1.00 45.38           C  
ANISOU 2121  CA  LYS A 440     6201   4601   6443  -2123    251    978       C  
ATOM   2122  C   LYS A 440      52.122  32.359  -4.000  1.00 48.22           C  
ANISOU 2122  C   LYS A 440     6295   5184   6842  -2006    322    989       C  
ATOM   2123  O   LYS A 440      52.690  31.502  -3.322  1.00 47.78           O  
ANISOU 2123  O   LYS A 440     6040   5269   6845  -2007    277    958       O  
ATOM   2124  CB  LYS A 440      53.158  34.421  -2.946  1.00 49.74           C  
ANISOU 2124  CB  LYS A 440     6702   5158   7039  -2411    199   1011       C  
ATOM   2125  CG  LYS A 440      52.996  35.835  -2.420  0.50 55.27           C  
ANISOU 2125  CG  LYS A 440     7687   5619   7694  -2556    133    999       C  
ATOM   2126  CD  LYS A 440      54.274  36.301  -1.735  0.50 63.17           C  
ANISOU 2126  CD  LYS A 440     8611   6649   8741  -2847     53   1012       C  
ATOM   2127  CE  LYS A 440      54.172  37.707  -1.197  0.50 71.67           C  
ANISOU 2127  CE  LYS A 440     9992   7473   9767  -3014    -16    992       C  
ATOM   2128  NZ  LYS A 440      53.327  37.786   0.025  0.50 79.69           N1+
ANISOU 2128  NZ  LYS A 440    11180   8361  10737  -2897   -117    881       N1+
ATOM   2129  N   LYS A 441      51.673  32.122  -5.243  1.00 44.19           N  
ANISOU 2129  N   LYS A 441     5797   4702   6292  -1893    428   1033       N  
ATOM   2130  CA  LYS A 441      51.802  30.824  -5.935  1.00 42.72           C  
ANISOU 2130  CA  LYS A 441     5403   4703   6124  -1764    509   1037       C  
ATOM   2131  C   LYS A 441      53.222  30.215  -5.929  1.00 48.61           C  
ANISOU 2131  C   LYS A 441     5879   5639   6950  -1879    540   1074       C  
ATOM   2132  O   LYS A 441      53.355  29.002  -5.815  1.00 46.07           O  
ANISOU 2132  O   LYS A 441     5380   5460   6663  -1760    554   1041       O  
ATOM   2133  CB  LYS A 441      51.226  30.882  -7.369  1.00 42.80           C  
ANISOU 2133  CB  LYS A 441     5498   4702   6063  -1669    617   1087       C  
ATOM   2134  CG  LYS A 441      51.863  31.957  -8.252  0.50 36.62           C  
ANISOU 2134  CG  LYS A 441     4799   3863   5253  -1843    688   1187       C  
ATOM   2135  CD  LYS A 441      51.575  31.762  -9.715  0.50 36.24           C  
ANISOU 2135  CD  LYS A 441     4776   3859   5134  -1755    807   1244       C  
ATOM   2136  CE  LYS A 441      52.363  32.736 -10.560  0.50 28.28           C  
ANISOU 2136  CE  LYS A 441     3827   2817   4102  -1944    890   1353       C  
ATOM   2137  NZ  LYS A 441      51.532  33.883 -10.968  0.50 42.23           N1+
ANISOU 2137  NZ  LYS A 441     5882   4381   5783  -1933    880   1393       N1+
ATOM   2138  N   ASN A 442      54.263  31.058  -6.049  1.00 48.70           N  
ANISOU 2138  N   ASN A 442     5862   5653   6987  -2108    551   1142       N  
ATOM   2139  CA  ASN A 442      55.657  30.606  -6.092  1.00 50.32           C  
ANISOU 2139  CA  ASN A 442     5796   6053   7269  -2230    585   1191       C  
ATOM   2140  C   ASN A 442      56.232  30.164  -4.749  1.00 54.52           C  
ANISOU 2140  C   ASN A 442     6174   6667   7873  -2276    463   1144       C  
ATOM   2141  O   ASN A 442      57.281  29.516  -4.733  1.00 55.52           O  
ANISOU 2141  O   ASN A 442     6041   6985   8068  -2315    485   1177       O  
ATOM   2142  CB  ASN A 442      56.563  31.618  -6.821  1.00 51.59           C  
ANISOU 2142  CB  ASN A 442     5960   6210   7432  -2467    656   1293       C  
ATOM   2143  CG  ASN A 442      56.171  31.831  -8.269  1.00 71.90           C  
ANISOU 2143  CG  ASN A 442     8638   8750   9930  -2408    796   1354       C  
ATOM   2144  ND2 ASN A 442      56.381  33.037  -8.761  1.00 67.41           N  
ANISOU 2144  ND2 ASN A 442     8222   8064   9326  -2588    830   1428       N  
ATOM   2145  OD1 ASN A 442      55.669  30.930  -8.961  1.00 65.65           O  
ANISOU 2145  OD1 ASN A 442     7807   8031   9105  -2208    873   1336       O  
ATOM   2146  N   LYS A 443      55.537  30.467  -3.632  1.00 49.41           N  
ANISOU 2146  N   LYS A 443     5683   5884   7206  -2254    336   1068       N  
ATOM   2147  CA  LYS A 443      56.008  30.049  -2.310  1.00 48.16           C  
ANISOU 2147  CA  LYS A 443     5406   5797   7098  -2289    209   1021       C  
ATOM   2148  C   LYS A 443      55.422  28.695  -1.910  1.00 49.30           C  
ANISOU 2148  C   LYS A 443     5465   6018   7249  -2046    197    957       C  
ATOM   2149  O   LYS A 443      55.872  28.094  -0.928  1.00 49.13           O  
ANISOU 2149  O   LYS A 443     5310   6090   7270  -2040    108    929       O  
ATOM   2150  CB  LYS A 443      55.758  31.118  -1.237  0.50 50.59           C  
ANISOU 2150  CB  LYS A 443     5922   5926   7373  -2425     77    974       C  
ATOM   2151  CG  LYS A 443      56.650  32.347  -1.430  0.50 63.25           C  
ANISOU 2151  CG  LYS A 443     7568   7478   8985  -2713     66   1039       C  
ATOM   2152  CD  LYS A 443      56.867  33.107  -0.121  0.50 73.50           C  
ANISOU 2152  CD  LYS A 443     8982   8671  10271  -2887    -90    988       C  
ATOM   2153  CE  LYS A 443      58.261  32.920   0.441  0.50 87.31           C  
ANISOU 2153  CE  LYS A 443    10474  10606  12093  -3086   -171   1021       C  
ATOM   2154  NZ  LYS A 443      59.285  33.712  -0.296  0.50 97.36           N1+
ANISOU 2154  NZ  LYS A 443    11675  11919  13397  -3347   -117   1116       N1+
ATOM   2155  N   ARG A 444      54.433  28.207  -2.687  1.00 43.16           N  
ANISOU 2155  N   ARG A 444     4767   5206   6427  -1853    284    939       N  
ATOM   2156  CA  ARG A 444      53.785  26.923  -2.439  1.00 41.69           C  
ANISOU 2156  CA  ARG A 444     4524   5077   6240  -1634    287    880       C  
ATOM   2157  C   ARG A 444      54.718  25.771  -2.814  1.00 45.18           C  
ANISOU 2157  C   ARG A 444     4703   5721   6743  -1578    353    914       C  
ATOM   2158  O   ARG A 444      55.477  25.887  -3.784  1.00 44.34           O  
ANISOU 2158  O   ARG A 444     4490   5703   6655  -1644    453    982       O  
ATOM   2159  CB  ARG A 444      52.483  26.787  -3.256  1.00 40.34           C  
ANISOU 2159  CB  ARG A 444     4510   4817   6000  -1468    358    855       C  
ATOM   2160  CG  ARG A 444      51.358  27.682  -2.793  1.00 45.63           C  
ANISOU 2160  CG  ARG A 444     5429   5300   6610  -1452    296    813       C  
ATOM   2161  CD  ARG A 444      50.166  27.636  -3.735  1.00 36.10           C  
ANISOU 2161  CD  ARG A 444     4351   4031   5337  -1301    365    806       C  
ATOM   2162  NE  ARG A 444      49.499  28.935  -3.733  1.00 37.25           N  
ANISOU 2162  NE  ARG A 444     4729   3999   5427  -1342    339    813       N  
ATOM   2163  CZ  ARG A 444      48.784  29.414  -4.742  1.00 46.90           C  
ANISOU 2163  CZ  ARG A 444     6083   5151   6586  -1280    399    845       C  
ATOM   2164  NH1 ARG A 444      48.605  28.689  -5.839  1.00 33.01           N1+
ANISOU 2164  NH1 ARG A 444     4249   3488   4806  -1185    485    868       N1+
ATOM   2165  NH2 ARG A 444      48.246  30.625  -4.665  1.00 37.49           N  
ANISOU 2165  NH2 ARG A 444     5108   3789   5347  -1309    371    857       N  
ATOM   2166  N   PRO A 445      54.639  24.626  -2.103  1.00 42.12           N  
ANISOU 2166  N   PRO A 445     4215   5405   6382  -1442    310    869       N  
ATOM   2167  CA  PRO A 445      55.427  23.459  -2.537  1.00 42.06           C  
ANISOU 2167  CA  PRO A 445     3980   5573   6425  -1348    387    898       C  
ATOM   2168  C   PRO A 445      54.828  22.863  -3.824  1.00 44.65           C  
ANISOU 2168  C   PRO A 445     4352   5903   6711  -1202    526    894       C  
ATOM   2169  O   PRO A 445      53.633  23.044  -4.101  1.00 42.85           O  
ANISOU 2169  O   PRO A 445     4312   5552   6416  -1133    533    852       O  
ATOM   2170  CB  PRO A 445      55.252  22.475  -1.375  1.00 43.01           C  
ANISOU 2170  CB  PRO A 445     4052   5722   6567  -1230    295    846       C  
ATOM   2171  CG  PRO A 445      53.885  22.803  -0.803  1.00 45.05           C  
ANISOU 2171  CG  PRO A 445     4545   5811   6762  -1181    230    774       C  
ATOM   2172  CD  PRO A 445      53.767  24.303  -0.945  1.00 41.77           C  
ANISOU 2172  CD  PRO A 445     4277   5280   6314  -1349    206    792       C  
ATOM   2173  N   ASP A 446      55.637  22.146  -4.615  1.00 41.36           N  
ANISOU 2173  N   ASP A 446     3762   5630   6323  -1150    637    936       N  
ATOM   2174  CA  ASP A 446      55.067  21.477  -5.784  1.00 40.89           C  
ANISOU 2174  CA  ASP A 446     3756   5569   6209  -1007    763    920       C  
ATOM   2175  C   ASP A 446      54.434  20.164  -5.291  1.00 43.15           C  
ANISOU 2175  C   ASP A 446     4050   5849   6494   -818    737    849       C  
ATOM   2176  O   ASP A 446      54.588  19.827  -4.105  1.00 41.48           O  
ANISOU 2176  O   ASP A 446     3785   5648   6327   -804    635    826       O  
ATOM   2177  CB  ASP A 446      56.111  21.265  -6.909  1.00 44.93           C  
ANISOU 2177  CB  ASP A 446     4112   6223   6736  -1019    911    987       C  
ATOM   2178  CG  ASP A 446      57.364  20.476  -6.557  1.00 55.67           C  
ANISOU 2178  CG  ASP A 446     5212   7758   8181   -985    932   1021       C  
ATOM   2179  OD1 ASP A 446      58.354  20.575  -7.310  1.00 60.31           O  
ANISOU 2179  OD1 ASP A 446     5650   8473   8792  -1036   1043   1090       O  
ATOM   2180  OD2 ASP A 446      57.344  19.734  -5.545  1.00 54.73           O1-
ANISOU 2180  OD2 ASP A 446     5040   7654   8103   -898    843    984       O1-
ATOM   2181  N   ILE A 447      53.715  19.432  -6.162  1.00 39.25           N  
ANISOU 2181  N   ILE A 447     3635   5334   5944   -682    824    811       N  
ATOM   2182  CA  ILE A 447      53.058  18.182  -5.744  1.00 37.08           C  
ANISOU 2182  CA  ILE A 447     3388   5037   5661   -520    804    743       C  
ATOM   2183  C   ILE A 447      54.001  17.095  -5.189  1.00 41.41           C  
ANISOU 2183  C   ILE A 447     3758   5693   6280   -433    809    752       C  
ATOM   2184  O   ILE A 447      53.612  16.386  -4.268  1.00 39.20           O  
ANISOU 2184  O   ILE A 447     3501   5379   6014   -353    735    710       O  
ATOM   2185  CB  ILE A 447      52.012  17.661  -6.782  1.00 38.90           C  
ANISOU 2185  CB  ILE A 447     3757   5214   5808   -414    882    696       C  
ATOM   2186  CG1 ILE A 447      51.052  16.594  -6.168  1.00 38.12           C  
ANISOU 2186  CG1 ILE A 447     3732   5056   5694   -290    831    619       C  
ATOM   2187  CG2 ILE A 447      52.677  17.189  -8.092  1.00 40.45           C  
ANISOU 2187  CG2 ILE A 447     3887   5502   5980   -365   1033    724       C  
ATOM   2188  CD1 ILE A 447      50.176  17.077  -4.955  1.00 36.80           C  
ANISOU 2188  CD1 ILE A 447     3659   4794   5530   -327    697    586       C  
ATOM   2189  N   LYS A 448      55.239  16.994  -5.718  1.00 40.35           N  
ANISOU 2189  N   LYS A 448     3449   5694   6190   -446    896    814       N  
ATOM   2190  CA  LYS A 448      56.210  15.993  -5.259  1.00 41.52           C  
ANISOU 2190  CA  LYS A 448     3410   5958   6406   -344    908    834       C  
ATOM   2191  C   LYS A 448      56.618  16.241  -3.809  1.00 46.13           C  
ANISOU 2191  C   LYS A 448     3910   6564   7051   -411    755    850       C  
ATOM   2192  O   LYS A 448      56.742  15.288  -3.039  1.00 44.29           O  
ANISOU 2192  O   LYS A 448     3627   6353   6850   -295    707    835       O  
ATOM   2193  CB  LYS A 448      57.445  15.938  -6.177  1.00 46.24           C  
ANISOU 2193  CB  LYS A 448     3822   6711   7036   -344   1044    903       C  
ATOM   2194  CG  LYS A 448      58.049  14.538  -6.294  1.00 66.82           C  
ANISOU 2194  CG  LYS A 448     6307   9407   9673   -145   1127    901       C  
ATOM   2195  CD  LYS A 448      57.291  13.670  -7.312  1.00 76.87           C  
ANISOU 2195  CD  LYS A 448     7736  10607  10866      3   1247    837       C  
ATOM   2196  CE  LYS A 448      57.657  12.208  -7.248  1.00 83.19           C  
ANISOU 2196  CE  LYS A 448     8479  11442  11688    213   1310    815       C  
ATOM   2197  NZ  LYS A 448      56.951  11.506  -6.147  1.00 86.94           N1+
ANISOU 2197  NZ  LYS A 448     9049  11814  12171    287   1191    764       N1+
ATOM   2198  N   LYS A 449      56.802  17.529  -3.438  1.00 43.86           N  
ANISOU 2198  N   LYS A 449     3629   6261   6773   -603    674    881       N  
ATOM   2199  CA  LYS A 449      57.125  17.920  -2.065  1.00 43.10           C  
ANISOU 2199  CA  LYS A 449     3486   6174   6718   -696    516    889       C  
ATOM   2200  C   LYS A 449      55.914  17.617  -1.147  1.00 43.77           C  
ANISOU 2200  C   LYS A 449     3755   6118   6758   -627    419    812       C  
ATOM   2201  O   LYS A 449      56.103  17.096  -0.048  1.00 43.73           O  
ANISOU 2201  O   LYS A 449     3702   6137   6778   -581    321    805       O  
ATOM   2202  CB  LYS A 449      57.572  19.407  -1.996  1.00 45.18           C  
ANISOU 2202  CB  LYS A 449     3744   6433   6990   -932    464    932       C  
ATOM   2203  CG  LYS A 449      57.915  19.928  -0.592  1.00 54.44           C  
ANISOU 2203  CG  LYS A 449     4888   7608   8189  -1055    291    933       C  
ATOM   2204  CD  LYS A 449      59.191  19.320  -0.009  1.00 71.85           C  
ANISOU 2204  CD  LYS A 449     6831   9998  10469  -1039    243    988       C  
ATOM   2205  CE  LYS A 449      59.421  19.761   1.418  1.00 87.54           C  
ANISOU 2205  CE  LYS A 449     8814  11981  12464  -1154     57    979       C  
ATOM   2206  NZ  LYS A 449      60.604  19.089   2.023  1.00 97.61           N1+
ANISOU 2206  NZ  LYS A 449     9831  13448  13808  -1117     -4   1036       N1+
ATOM   2207  N   VAL A 450      54.680  17.889  -1.619  1.00 37.95           N  
ANISOU 2207  N   VAL A 450     3220   5247   5954   -609    450    761       N  
ATOM   2208  CA  VAL A 450      53.449  17.593  -0.866  1.00 36.20           C  
ANISOU 2208  CA  VAL A 450     3164   4904   5686   -540    379    692       C  
ATOM   2209  C   VAL A 450      53.405  16.073  -0.531  1.00 39.73           C  
ANISOU 2209  C   VAL A 450     3565   5383   6148   -366    394    668       C  
ATOM   2210  O   VAL A 450      53.213  15.708   0.632  1.00 38.45           O  
ANISOU 2210  O   VAL A 450     3425   5196   5989   -336    298    649       O  
ATOM   2211  CB  VAL A 450      52.174  18.074  -1.629  1.00 38.11           C  
ANISOU 2211  CB  VAL A 450     3596   5028   5855   -535    426    652       C  
ATOM   2212  CG1 VAL A 450      50.892  17.529  -0.992  1.00 35.75           C  
ANISOU 2212  CG1 VAL A 450     3435   4634   5515   -441    380    583       C  
ATOM   2213  CG2 VAL A 450      52.131  19.596  -1.713  1.00 38.15           C  
ANISOU 2213  CG2 VAL A 450     3682   4972   5842   -694    392    674       C  
ATOM   2214  N   GLN A 451      53.638  15.210  -1.542  1.00 37.58           N  
ANISOU 2214  N   GLN A 451     3241   5160   5879   -255    518    673       N  
ATOM   2215  CA  GLN A 451      53.673  13.740  -1.389  1.00 37.74           C  
ANISOU 2215  CA  GLN A 451     3234   5196   5910    -84    552    655       C  
ATOM   2216  C   GLN A 451      54.687  13.315  -0.341  1.00 42.24           C  
ANISOU 2216  C   GLN A 451     3648   5856   6544    -53    474    699       C  
ATOM   2217  O   GLN A 451      54.385  12.485   0.513  1.00 41.97           O  
ANISOU 2217  O   GLN A 451     3657   5783   6507     39    418    677       O  
ATOM   2218  CB  GLN A 451      54.108  13.088  -2.704  1.00 40.26           C  
ANISOU 2218  CB  GLN A 451     3497   5573   6226     10    706    664       C  
ATOM   2219  CG  GLN A 451      53.023  12.916  -3.739  1.00 46.09           C  
ANISOU 2219  CG  GLN A 451     4402   6222   6886     43    787    608       C  
ATOM   2220  CD  GLN A 451      53.606  12.117  -4.875  1.00 59.11           C  
ANISOU 2220  CD  GLN A 451     5995   7935   8528    151    934    614       C  
ATOM   2221  NE2 GLN A 451      53.193  10.873  -5.031  1.00 44.99           N  
ANISOU 2221  NE2 GLN A 451     4285   6094   6713    291    981    563       N  
ATOM   2222  OE1 GLN A 451      54.485  12.587  -5.585  1.00 57.13           O  
ANISOU 2222  OE1 GLN A 451     5632   7780   8294    111   1011    666       O  
ATOM   2223  N   GLN A 452      55.910  13.861  -0.441  1.00 39.57           N  
ANISOU 2223  N   GLN A 452     3127   5647   6261   -131    473    766       N  
ATOM   2224  CA  GLN A 452      57.020  13.571   0.464  1.00 40.07           C  
ANISOU 2224  CA  GLN A 452     3005   5832   6388   -114    392    822       C  
ATOM   2225  C   GLN A 452      56.647  13.922   1.917  1.00 43.75           C  
ANISOU 2225  C   GLN A 452     3545   6240   6838   -185    222    804       C  
ATOM   2226  O   GLN A 452      56.819  13.093   2.808  1.00 44.62           O  
ANISOU 2226  O   GLN A 452     3625   6369   6960    -84    155    811       O  
ATOM   2227  CB  GLN A 452      58.284  14.315  -0.019  1.00 42.57           C  
ANISOU 2227  CB  GLN A 452     3110   6302   6760   -228    422    898       C  
ATOM   2228  CG  GLN A 452      59.517  14.118   0.857  1.00 64.57           C  
ANISOU 2228  CG  GLN A 452     5668   9247   9617   -228    329    966       C  
ATOM   2229  CD  GLN A 452      60.464  15.293   0.769  1.00 90.41           C  
ANISOU 2229  CD  GLN A 452     8781  12638  12932   -437    294   1029       C  
ATOM   2230  NE2 GLN A 452      60.767  15.897   1.913  1.00 82.21           N  
ANISOU 2230  NE2 GLN A 452     7708  11625  11904   -572    126   1043       N  
ATOM   2231  OE1 GLN A 452      60.943  15.667  -0.313  1.00 87.57           O  
ANISOU 2231  OE1 GLN A 452     8336  12349  12589   -488    416   1065       O  
ATOM   2232  N   LEU A 453      56.124  15.129   2.138  1.00 40.39           N  
ANISOU 2232  N   LEU A 453     3232   5738   6378   -349    158    780       N  
ATOM   2233  CA  LEU A 453      55.678  15.606   3.450  1.00 39.85           C  
ANISOU 2233  CA  LEU A 453     3265   5599   6276   -427     10    752       C  
ATOM   2234  C   LEU A 453      54.537  14.735   4.035  1.00 40.89           C  
ANISOU 2234  C   LEU A 453     3562   5619   6358   -297     -3    693       C  
ATOM   2235  O   LEU A 453      54.549  14.450   5.237  1.00 39.22           O  
ANISOU 2235  O   LEU A 453     3367   5404   6131   -279   -112    692       O  
ATOM   2236  CB  LEU A 453      55.226  17.074   3.356  1.00 39.81           C  
ANISOU 2236  CB  LEU A 453     3383   5508   6235   -607    -22    730       C  
ATOM   2237  CG  LEU A 453      56.305  18.155   3.133  1.00 45.18           C  
ANISOU 2237  CG  LEU A 453     3937   6275   6954   -793    -50    786       C  
ATOM   2238  CD1 LEU A 453      55.658  19.534   3.015  1.00 45.21           C  
ANISOU 2238  CD1 LEU A 453     4119   6148   6910   -949    -71    756       C  
ATOM   2239  CD2 LEU A 453      57.349  18.166   4.252  1.00 46.61           C  
ANISOU 2239  CD2 LEU A 453     3967   6570   7173   -863   -188    826       C  
ATOM   2240  N   LEU A 454      53.572  14.303   3.187  1.00 35.39           N  
ANISOU 2240  N   LEU A 454     2981   4837   5627   -213    105    649       N  
ATOM   2241  CA  LEU A 454      52.469  13.441   3.632  1.00 34.51           C  
ANISOU 2241  CA  LEU A 454     3015   4628   5471   -107    105    597       C  
ATOM   2242  C   LEU A 454      52.960  12.025   3.950  1.00 41.56           C  
ANISOU 2242  C   LEU A 454     3837   5565   6392     48    118    621       C  
ATOM   2243  O   LEU A 454      52.405  11.386   4.841  1.00 41.49           O  
ANISOU 2243  O   LEU A 454     3918   5495   6352    108     68    600       O  
ATOM   2244  CB  LEU A 454      51.286  13.424   2.636  1.00 33.06           C  
ANISOU 2244  CB  LEU A 454     2969   4352   5241    -83    202    544       C  
ATOM   2245  CG  LEU A 454      50.519  14.747   2.481  1.00 36.00           C  
ANISOU 2245  CG  LEU A 454     3453   4652   5572   -202    180    518       C  
ATOM   2246  CD1 LEU A 454      49.556  14.681   1.308  1.00 34.83           C  
ANISOU 2246  CD1 LEU A 454     3400   4450   5382   -167    278    483       C  
ATOM   2247  CD2 LEU A 454      49.773  15.135   3.770  1.00 37.59           C  
ANISOU 2247  CD2 LEU A 454     3771   4778   5732   -238     77    484       C  
ATOM   2248  N   GLN A 455      54.008  11.545   3.242  1.00 40.62           N  
ANISOU 2248  N   GLN A 455     3560   5548   6327    117    190    667       N  
ATOM   2249  CA  GLN A 455      54.635  10.236   3.495  1.00 42.13           C  
ANISOU 2249  CA  GLN A 455     3672   5787   6550    284    208    700       C  
ATOM   2250  C   GLN A 455      55.388  10.267   4.834  1.00 48.54           C  
ANISOU 2250  C   GLN A 455     4386   6674   7385    272     65    751       C  
ATOM   2251  O   GLN A 455      55.265   9.329   5.621  1.00 48.86           O  
ANISOU 2251  O   GLN A 455     4471   6681   7411    383     23    758       O  
ATOM   2252  CB  GLN A 455      55.571   9.809   2.347  0.50 44.17           C  
ANISOU 2252  CB  GLN A 455     3783   6144   6856    371    335    737       C  
ATOM   2253  CG  GLN A 455      54.841   9.202   1.138  0.50 60.61           C  
ANISOU 2253  CG  GLN A 455     5988   8141   8900    452    481    682       C  
ATOM   2254  CD  GLN A 455      54.363   7.766   1.302  0.50 85.36           C  
ANISOU 2254  CD  GLN A 455     9237  11183  12012    616    519    650       C  
ATOM   2255  NE2 GLN A 455      53.096   7.531   0.980  0.50 73.99           N  
ANISOU 2255  NE2 GLN A 455     7988   9615  10510    602    552    580       N  
ATOM   2256  OE1 GLN A 455      55.120   6.854   1.665  0.50 85.81           O  
ANISOU 2256  OE1 GLN A 455     9216  11283  12105    757    523    691       O  
ATOM   2257  N   GLU A 456      56.102  11.374   5.118  1.00 45.97           N  
ANISOU 2257  N   GLU A 456     3942   6439   7082    123    -18    787       N  
ATOM   2258  CA  GLU A 456      56.862  11.592   6.363  1.00 47.23           C  
ANISOU 2258  CA  GLU A 456     4004   6687   7256     75   -174    834       C  
ATOM   2259  C   GLU A 456      55.954  11.714   7.596  1.00 50.97           C  
ANISOU 2259  C   GLU A 456     4661   7050   7657     37   -287    791       C  
ATOM   2260  O   GLU A 456      56.354  11.353   8.703  1.00 52.39           O  
ANISOU 2260  O   GLU A 456     4808   7272   7824     71   -402    823       O  
ATOM   2261  CB  GLU A 456      57.770  12.822   6.241  1.00 49.75           C  
ANISOU 2261  CB  GLU A 456     4169   7120   7612   -109   -229    872       C  
ATOM   2262  CG  GLU A 456      58.980  12.587   5.351  1.00 63.18           C  
ANISOU 2262  CG  GLU A 456     5629   8984   9393    -63   -143    941       C  
ATOM   2263  CD  GLU A 456      59.776  13.807   4.919  1.00 86.69           C  
ANISOU 2263  CD  GLU A 456     8463  12067  12408   -262   -154    979       C  
ATOM   2264  OE1 GLU A 456      60.600  13.667   3.986  1.00 80.53           O  
ANISOU 2264  OE1 GLU A 456     7503  11409  11685   -229    -46   1030       O  
ATOM   2265  OE2 GLU A 456      59.581  14.897   5.503  1.00 84.54           O1-
ANISOU 2265  OE2 GLU A 456     8265  11751  12105   -451   -263    958       O1-
ATOM   2266  N   MET A 457      54.733  12.221   7.395  1.00 45.16           N  
ANISOU 2266  N   MET A 457     4115   6179   6866    -26   -251    720       N  
ATOM   2267  CA  MET A 457      53.697  12.376   8.424  1.00 43.33           C  
ANISOU 2267  CA  MET A 457     4071   5835   6558    -55   -325    671       C  
ATOM   2268  C   MET A 457      53.327  11.001   9.049  1.00 48.04           C  
ANISOU 2268  C   MET A 457     4735   6388   7130    105   -322    676       C  
ATOM   2269  O   MET A 457      53.130  10.912  10.264  1.00 49.47           O  
ANISOU 2269  O   MET A 457     4991   6546   7260     99   -424    677       O  
ATOM   2270  CB  MET A 457      52.473  13.050   7.775  1.00 43.47           C  
ANISOU 2270  CB  MET A 457     4247   5735   6536   -116   -249    604       C  
ATOM   2271  CG  MET A 457      51.206  13.034   8.603  1.00 44.98           C  
ANISOU 2271  CG  MET A 457     4630   5809   6650   -110   -279    549       C  
ATOM   2272  SD  MET A 457      49.813  13.625   7.624  1.00 45.94           S  
ANISOU 2272  SD  MET A 457     4894   5823   6738   -140   -174    483       S  
ATOM   2273  CE  MET A 457      49.499  12.182   6.539  1.00 42.00           C  
ANISOU 2273  CE  MET A 457     4378   5317   6265      7    -40    480       C  
ATOM   2274  N   THR A 458      53.264   9.944   8.213  1.00 42.91           N  
ANISOU 2274  N   THR A 458     4072   5723   6509    241   -205    680       N  
ATOM   2275  CA  THR A 458      52.890   8.577   8.587  1.00 61.43           C  
ANISOU 2275  CA  THR A 458     6501   8005   8836    392   -178    684       C  
ATOM   2276  C   THR A 458      54.086   7.755   9.076  1.00 89.28           C  
ANISOU 2276  C   THR A 458     9891  11629  12403    516   -228    762       C  
ATOM   2277  O   THR A 458      55.104   7.676   8.395  1.00 61.17           O  
ANISOU 2277  O   THR A 458     6158   8176   8908    564   -188    806       O  
ATOM   2278  CB  THR A 458      52.042   7.958   7.451  1.00 67.48           C  
ANISOU 2278  CB  THR A 458     7365   8680   9597    454    -31    634       C  
ATOM   2279  CG2 THR A 458      52.026   6.436   7.452  1.00 67.62           C  
ANISOU 2279  CG2 THR A 458     7434   8644   9615    620     26    648       C  
ATOM   2280  OG1 THR A 458      50.706   8.455   7.569  1.00 68.59           O  
ANISOU 2280  OG1 THR A 458     7664   8720   9677    365    -27    569       O  
TER   
HETATM 2281  C1  8CG A4000      27.658  15.321 -10.317  1.00 32.50           C  
ANISOU 2281  C1  8CG A4000     3690   4656   4002    107     46    174       C  
HETATM 2282  N1  8CG A4000      31.918  14.693  -8.071  1.00 31.25           N  
ANISOU 2282  N1  8CG A4000     3683   4115   4076     53    276    133       N  
HETATM 2283  O1  8CG A4000      32.932  13.629  -9.854  1.00 29.80           O  
ANISOU 2283  O1  8CG A4000     3581   3930   3811     -9    330     95       O  
HETATM 2284  C2  8CG A4000      28.349  14.947  -9.013  1.00 34.20           C  
ANISOU 2284  C2  8CG A4000     3909   4771   4315     87    111    147       C  
HETATM 2285  N2  8CG A4000      29.060  11.974  -5.363  1.00 29.62           N  
ANISOU 2285  N2  8CG A4000     3296   4021   3937    -81    238     21       N  
HETATM 2286  O2  8CG A4000      29.968  12.894  -7.304  1.00 30.09           O  
ANISOU 2286  O2  8CG A4000     3434   4075   3923    -35    228     52       O  
HETATM 2287  C3  8CG A4000      29.824  15.330  -9.039  1.00 35.22           C  
ANISOU 2287  C3  8CG A4000     4127   4780   4474     98    172    162       C  
HETATM 2288  N3  8CG A4000      31.809   6.398  -9.562  1.00 26.17           N  
ANISOU 2288  N3  8CG A4000     3312   3341   3290   -358    392   -247       N  
HETATM 2289  O3  8CG A4000      30.414   5.612  -7.977  1.00 28.27           O  
ANISOU 2289  O3  8CG A4000     3509   3617   3615   -461    349   -260       O  
HETATM 2290  C4  8CG A4000      30.572  15.141  -7.689  1.00 31.02           C  
ANISOU 2290  C4  8CG A4000     3594   4155   4036     91    222    147       C  
HETATM 2291  O4  8CG A4000      31.375   8.927 -10.136  1.00 33.00           O  
ANISOU 2291  O4  8CG A4000     4054   4354   4131   -259    319   -140       O  
HETATM 2292  C5  8CG A4000      31.977  14.206  -9.364  1.00 32.24           C  
ANISOU 2292  C5  8CG A4000     3844   4277   4126     20    278    117       C  
HETATM 2293  C6  8CG A4000      30.665  14.554 -10.094  1.00 37.49           C  
ANISOU 2293  C6  8CG A4000     4482   5048   4715     35    206    131       C  
HETATM 2294  C7  8CG A4000      29.933  14.161  -6.677  1.00 30.22           C  
ANISOU 2294  C7  8CG A4000     3435   4076   3972     48    222    102       C  
HETATM 2295  C8  8CG A4000      29.624  11.810  -6.560  1.00 28.77           C  
ANISOU 2295  C8  8CG A4000     3244   3903   3785    -97    239     10       C  
HETATM 2296  C9  8CG A4000      29.912  10.539  -7.175  1.00 29.74           C  
ANISOU 2296  C9  8CG A4000     3420   4002   3876   -179    257    -44       C  
HETATM 2297  C10 8CG A4000      30.502  10.411  -8.446  1.00 30.22           C  
ANISOU 2297  C10 8CG A4000     3550   4054   3878   -186    268    -58       C  
HETATM 2298  C11 8CG A4000      30.802   9.153  -8.920  1.00 32.23           C  
ANISOU 2298  C11 8CG A4000     3877   4268   4102   -253    296   -117       C  
HETATM 2299  C12 8CG A4000      30.526   7.981  -8.156  1.00 29.47           C  
ANISOU 2299  C12 8CG A4000     3538   3875   3783   -321    310   -161       C  
HETATM 2300  C13 8CG A4000      29.899   8.121  -6.942  1.00 27.78           C  
ANISOU 2300  C13 8CG A4000     3250   3679   3625   -324    295   -139       C  
HETATM 2301  C14 8CG A4000      29.581   9.401  -6.428  1.00 30.72           C  
ANISOU 2301  C14 8CG A4000     3543   4103   4027   -250    271    -83       C  
HETATM 2302  C15 8CG A4000      28.959   9.554  -5.157  1.00 31.68           C  
ANISOU 2302  C15 8CG A4000     3597   4242   4197   -242    269    -65       C  
HETATM 2303  C16 8CG A4000      28.721  10.819  -4.686  1.00 30.05           C  
ANISOU 2303  C16 8CG A4000     3338   4069   4012   -156    254    -16       C  
HETATM 2304  C17 8CG A4000      30.889   6.592  -8.559  1.00 28.15           C  
ANISOU 2304  C17 8CG A4000     3476   3635   3587   -387    348   -226       C  
HETATM 2305  C18 8CG A4000      31.799  10.044 -10.884  1.00 30.76           C  
ANISOU 2305  C18 8CG A4000     3775   4097   3813   -196    320    -90       C  
HETATM 2306  F1  8CG A4000      30.097  13.408 -10.511  1.00 46.55           F  
ANISOU 2306  F1  8CG A4000     5619   6251   5818    -37    184     74       F  
HETATM 2307  H1  8CG A4000      29.892  16.418  -9.303  0.00 35.48           H  
ANISOU 2307  H1  8CG A4000     4187   4802   4492    163    162    214       H  
HETATM 2308  H2  8CG A4000      30.648  16.133  -7.160  0.00 30.97           H  
ANISOU 2308  H2  8CG A4000     3597   4113   4057    150    221    185       H  
HETATM 2309  H3  8CG A4000      30.872  15.181 -11.000  0.00 37.97           H  
ANISOU 2309  H3  8CG A4000     4587   5120   4720     62    200    166       H  
HETATM 2310  H4  8CG A4000      27.705  16.400 -10.520  0.00 32.79           H  
ANISOU 2310  H4  8CG A4000     3751   4680   4027    190     36    230       H  
HETATM 2311  H5  8CG A4000      28.086  14.817 -11.194  0.00 32.81           H  
ANISOU 2311  H5  8CG A4000     3786   4691   3989     54     51    150       H  
HETATM 2312  H6  8CG A4000      26.591  15.050 -10.303  0.00 33.18           H  
ANISOU 2312  H6  8CG A4000     3695   4844   4069     94     -5    166       H  
HETATM 2313  H7  8CG A4000      27.849  15.463  -8.166  0.00 34.18           H  
ANISOU 2313  H7  8CG A4000     3858   4778   4351    140    105    168       H  
HETATM 2314  H8  8CG A4000      28.208  13.866  -8.812  0.00 34.20           H  
ANISOU 2314  H8  8CG A4000     3890   4782   4323      9    118     96       H  
HETATM 2315  H9  8CG A4000      32.614  14.474  -7.368  0.00 30.86           H  
ANISOU 2315  H9  8CG A4000     3637   4007   4082     44    308    125       H  
HETATM 2316  H10 8CG A4000      30.512  14.160  -5.724  0.00 29.72           H  
ANISOU 2316  H10 8CG A4000     3382   3945   3967     54    252    101       H  
HETATM 2317  H11 8CG A4000      28.897  14.458  -6.402  0.00 30.64           H  
ANISOU 2317  H11 8CG A4000     3429   4197   4018     76    189    114       H  
HETATM 2318  H12 8CG A4000      30.709  11.319  -9.019  0.00 30.35           H  
ANISOU 2318  H12 8CG A4000     3573   4090   3869   -136    259    -20       H  
HETATM 2319  H13 8CG A4000      29.646   7.239  -6.337  0.00 28.01           H  
ANISOU 2319  H13 8CG A4000     3292   3676   3674   -382    308   -165       H  
HETATM 2320  H14 8CG A4000      28.691   8.670  -4.574  0.00 31.82           H  
ANISOU 2320  H14 8CG A4000     3619   4240   4230   -303    284    -89       H  
HETATM 2321  H15 8CG A4000      28.244  11.009  -3.718  0.00 30.00           H  
ANISOU 2321  H15 8CG A4000     3286   4077   4034   -138    259     -3       H  
HETATM 2322  H16 8CG A4000      32.144   5.474  -9.770  0.00 26.69           H  
ANISOU 2322  H16 8CG A4000     3458   3343   3338   -384    429   -292       H  
HETATM 2323  H17 8CG A4000      32.116   7.147 -10.157  0.00 26.23           H  
ANISOU 2323  H17 8CG A4000     3312   3381   3272   -313    393   -221       H  
HETATM 2324  H18 8CG A4000      30.954  10.654 -11.244  0.00 31.16           H  
ANISOU 2324  H18 8CG A4000     3788   4228   3821   -191    259    -66       H  
HETATM 2325  H19 8CG A4000      32.522  10.690 -10.358  0.00 30.20           H  
ANISOU 2325  H19 8CG A4000     3686   3984   3804   -141    353    -49       H  
HETATM 2326  H20 8CG A4000      32.304   9.588 -11.749  0.00 31.27           H  
ANISOU 2326  H20 8CG A4000     3913   4144   3825   -210    354   -119       H  
HETATM 2327  O   HOH A4101      41.927   6.336  21.076  1.00 49.94           O  
HETATM 2328  O   HOH A4102      32.312  17.605  -9.607  1.00 42.85           O  
HETATM 2329  O   HOH A4103      35.285  11.777 -13.473  1.00 38.97           O  
HETATM 2330  O   HOH A4104      31.762  -0.873 -11.162  1.00 40.75           O  
HETATM 2331  O   HOH A4105      41.671  30.625 -13.633  1.00 50.19           O  
HETATM 2332  O   HOH A4106      48.511   5.747  -4.007  1.00 51.32           O  
HETATM 2333  O   HOH A4107      28.640  10.029  -1.394  1.00 30.06           O  
HETATM 2334  O   HOH A4108      25.863  12.967  -2.512  1.00 43.28           O  
HETATM 2335  O   HOH A4109      28.785  17.816  -6.292  1.00 54.42           O  
HETATM 2336  O   HOH A4110      34.178  18.701   4.159  1.00 35.78           O  
HETATM 2337  O   HOH A4111      33.445  21.387   1.285  1.00 45.30           O  
HETATM 2338  O   HOH A4112      45.023  28.033 -12.319  1.00 41.41           O  
HETATM 2339  O   HOH A4113      23.078   9.769 -24.468  1.00 49.91           O  
HETATM 2340  O   HOH A4114      41.647   0.044  -3.820  1.00 48.22           O  
HETATM 2341  O   HOH A4115      34.027  28.393  13.385  1.00 77.60           O  
HETATM 2342  O   HOH A4116      24.659   5.247  11.426  1.00 35.21           O  
HETATM 2343  O   HOH A4117      31.853  16.668   9.772  1.00 31.17           O  
HETATM 2344  O   HOH A4118      26.353  15.835  -0.896  1.00 45.12           O  
HETATM 2345  O   HOH A4119      31.421   8.769   6.730  1.00 26.72           O  
HETATM 2346  O   HOH A4120      30.221   4.609   2.950  1.00 40.58           O  
HETATM 2347  O   HOH A4121      28.610   5.929  -4.090  1.00 50.03           O  
HETATM 2348  O   HOH A4122      35.962  21.031  13.642  1.00 45.39           O  
HETATM 2349  O   HOH A4123      40.014  26.605 -11.377  1.00 43.26           O  
HETATM 2350  O   HOH A4124      23.304   4.733   7.740  1.00 49.05           O  
HETATM 2351  O   HOH A4125      33.871  13.716   9.885  1.00 28.77           O  
HETATM 2352  O   HOH A4126      38.686  28.223 -18.902  1.00 54.52           O  
HETATM 2353  O   HOH A4127      54.956  26.866  -6.202  1.00 45.71           O  
HETATM 2354  O   HOH A4128      31.463  18.126   6.651  1.00 37.18           O  
HETATM 2355  O   HOH A4129      29.257  14.016  -3.387  1.00 34.39           O  
HETATM 2356  O   HOH A4130      33.282  31.248  -2.344  1.00 44.06           O  
HETATM 2357  O   HOH A4131      33.346  -4.310  -2.933  1.00 51.81           O  
HETATM 2358  O   HOH A4132      51.848   9.757  -8.423  1.00 39.78           O  
HETATM 2359  O   HOH A4133      30.848  31.080  -6.304  1.00 71.14           O  
HETATM 2360  O   HOH A4134      38.363  19.295 -13.977  1.00 41.60           O  
HETATM 2361  O   HOH A4135      54.355  17.500  13.849  1.00 45.11           O  
HETATM 2362  O   HOH A4136      45.466  30.727  20.131  1.00 61.86           O  
HETATM 2363  O   HOH A4137      57.647  10.922  11.052  1.00 67.74           O  
HETATM 2364  O   HOH A4138      40.944   2.903  10.915  1.00 40.11           O  
HETATM 2365  O   HOH A4139      43.316  24.540  -9.866  1.00 50.41           O  
HETATM 2366  O   HOH A4140      37.371  13.342  19.873  1.00 50.88           O  
HETATM 2367  O   HOH A4141      55.085   6.681   4.987  1.00 66.60           O  
HETATM 2368  O   HOH A4142      27.893  16.431   2.438  1.00 41.46           O  
HETATM 2369  O   HOH A4143      55.765  20.596   6.702  1.00 55.77           O  
HETATM 2370  O   HOH A4144      19.675  14.330 -14.356  1.00 68.81           O  
HETATM 2371  O   HOH A4145      25.326  -4.231 -21.876  1.00 80.48           O  
HETATM 2372  O   HOH A4146      30.275  23.910   9.341  1.00 43.74           O  
HETATM 2373  O   HOH A4147      51.613  22.591  12.234  1.00 52.50           O  
HETATM 2374  O   HOH A4148      39.666  14.274  17.575  1.00 39.62           O  
HETATM 2375  O   HOH A4149      32.769  12.843 -12.502  1.00 34.30           O  
HETATM 2376  O   HOH A4150      52.622  20.001 -14.532  1.00 49.33           O  
HETATM 2377  O   HOH A4151      37.836  23.245  -6.671  1.00 39.06           O  
HETATM 2378  O   HOH A4152      54.465  18.439   7.759  1.00 48.21           O  
HETATM 2379  O   HOH A4153      53.791  12.702  12.253  1.00 60.97           O  
HETATM 2380  O   HOH A4154      32.180  21.500  -9.867  1.00 65.05           O  
HETATM 2381  O   HOH A4155      39.256  22.483 -20.324  1.00 52.50           O  
HETATM 2382  O   HOH A4156      34.283  11.364   8.432  1.00 26.23           O  
HETATM 2383  O   HOH A4157      12.861  10.700 -10.249  1.00 69.73           O  
HETATM 2384  O   HOH A4158      34.388  33.744   5.583  1.00 42.44           O  
HETATM 2385  O   HOH A4159      31.777  17.684   4.121  1.00 34.02           O  
HETATM 2386  O   HOH A4160      42.730  26.976  -7.400  1.00 40.86           O  
HETATM 2387  O   HOH A4161      51.525  10.717  -0.994  1.00 57.42           O  
HETATM 2388  O   HOH A4162      41.236   3.595 -10.524  1.00 37.82           O  
HETATM 2389  O   HOH A4163      52.378  18.333  18.947  1.00 58.61           O  
HETATM 2390  O   HOH A4164      30.381  16.933 -13.314  1.00 53.61           O  
HETATM 2391  O   HOH A4165      38.694  19.735  18.820  1.00 68.29           O  
HETATM 2392  O   HOH A4166      33.590  18.407  12.286  1.00 37.06           O  
HETATM 2393  O   HOH A4167      34.324  18.296  15.266  1.00 46.51           O  
HETATM 2394  O   HOH A4168      26.050  15.511  -4.355  1.00 36.09           O  
HETATM 2395  O   HOH A4169      37.253  27.848   2.118  1.00 31.84           O  
HETATM 2396  O   HOH A4170      42.765   0.618  -6.074  1.00 49.73           O  
HETATM 2397  O   HOH A4171      47.858   6.770 -18.344  1.00 50.45           O  
HETATM 2398  O   HOH A4172      33.729  19.659  -2.452  1.00 28.33           O  
HETATM 2399  O   HOH A4173      25.862  -2.137  -4.385  1.00 67.78           O  
HETATM 2400  O   HOH A4174      55.407  16.024   7.456  1.00 41.06           O  
HETATM 2401  O   HOH A4175      49.844  33.109   2.502  1.00 66.49           O  
HETATM 2402  O   HOH A4176      27.352  -7.784 -22.101  1.00 65.70           O  
HETATM 2403  O   HOH A4177      44.110   6.426  -1.109  1.00 29.48           O  
HETATM 2404  O   HOH A4178      56.974   7.037  10.478  1.00 60.96           O  
HETATM 2405  O   HOH A4179      52.762  20.600  -8.609  1.00 41.35           O  
HETATM 2406  O   HOH A4180      53.190  24.576  -6.493  1.00 52.20           O  
HETATM 2407  O   HOH A4181      31.611   0.703 -27.975  1.00 60.63           O  
HETATM 2408  O   HOH A4182      33.186  26.385 -12.917  1.00 69.88           O  
HETATM 2409  O   HOH A4183      49.429  28.441   9.410  1.00 55.89           O  
HETATM 2410  O   HOH A4184      41.273   7.009 -15.261  1.00 55.20           O  
HETATM 2411  O   HOH A4185      32.421  27.699  -3.528  1.00 40.36           O  
HETATM 2412  O   HOH A4186      38.447   7.365  14.786  1.00 35.40           O  
HETATM 2413  O   HOH A4187      42.658  10.920  19.839  1.00 57.06           O  
HETATM 2414  O   HOH A4188      36.388   8.093  13.514  1.00 39.73           O  
HETATM 2415  O   HOH A4189      41.743  23.100  -8.265  1.00 41.46           O  
HETATM 2416  O   HOH A4190      38.502   3.603 -10.396  1.00 44.72           O  
HETATM 2417  O   HOH A4191      39.943  28.838 -14.710  1.00 58.70           O  
HETATM 2418  O   HOH A4192      29.187  18.771 -11.602  1.00 54.58           O  
HETATM 2419  O   HOH A4193      47.585   5.980   0.551  1.00 57.35           O  
HETATM 2420  O   HOH A4194      41.116  11.784  17.942  1.00 46.16           O  
HETATM 2421  O   HOH A4195      42.010   3.616  13.289  1.00 52.83           O  
HETATM 2422  O   HOH A4196      17.289  15.513  -3.114  1.00 58.83           O  
HETATM 2423  O   HOH A4197      43.394  20.875 -22.621  1.00 53.35           O  
HETATM 2424  O   HOH A4198      42.425   5.559 -13.734  1.00 36.10           O  
HETATM 2425  O   HOH A4199      32.685   5.573   6.416  1.00 50.40           O  
HETATM 2426  O   HOH A4200      26.448  27.101   2.744  1.00 62.63           O  
HETATM 2427  O   HOH A4201      52.853   8.626 -10.963  1.00 61.04           O  
HETATM 2428  O   HOH A4202      38.571  25.122  -8.251  1.00 45.01           O  
HETATM 2429  O   HOH A4203      25.977   9.059   0.582  1.00 36.45           O  
HETATM 2430  O   HOH A4204      22.431  20.469  -7.306  1.00 68.81           O  
HETATM 2431  O   HOH A4205      20.982  -3.853 -19.519  1.00 62.11           O  
HETATM 2432  O   HOH A4206      31.525  24.911  -8.834  1.00 72.16           O  
HETATM 2433  O   HOH A4207      49.611  33.906  -6.560  1.00 51.72           O  
HETATM 2434  O   HOH A4208      34.551   4.568 -28.045  1.00 56.56           O  
HETATM 2435  O   HOH A4209      35.502  -0.068  -5.642  1.00 43.15           O  
HETATM 2436  O   HOH A4210      58.580  22.239  -3.893  1.00 50.68           O  
HETATM 2437  O   HOH A4211      30.552  17.645  13.762  1.00 58.15           O  
HETATM 2438  O   HOH A4212      19.595  27.933   4.111  1.00 73.35           O  
HETATM 2439  O   HOH A4213      33.177  -1.508  -7.706  1.00 73.80           O  
HETATM 2440  O   HOH A4214      31.699  28.295  -6.763  1.00 61.63           O  
HETATM 2441  O   HOH A4215      48.826   3.374 -10.788  1.00 46.29           O  
HETATM 2442  O   HOH A4216      46.030   5.018  -2.386  1.00 39.11           O  
HETATM 2443  O   HOH A4217      16.497  12.714 -14.670  1.00 72.28           O  
HETATM 2444  O   HOH A4218      25.553  14.997   6.226  1.00 54.43           O  
HETATM 2445  O   HOH A4219      48.346  36.233  -5.080  1.00 60.46           O  
HETATM 2446  O   HOH A4220      55.268   9.165  -7.351  1.00 55.80           O  
HETATM 2447  O   HOH A4221      54.334  34.186  -6.106  1.00 51.09           O  
HETATM 2448  O   HOH A4222      21.582   8.711  -1.238  1.00 64.87           O  
HETATM 2449  O   HOH A4223      56.417  25.674   1.215  1.00 58.99           O  
HETATM 2450  O   HOH A4224      43.383  16.572 -22.884  1.00 69.23           O  
HETATM 2451  O   HOH A4225      46.161   3.293  12.863  1.00 47.70           O  
HETATM 2452  O   HOH A4226      33.178  26.218 -19.177  1.00 76.26           O  
HETATM 2453  O   HOH A4227      51.807  34.120   0.919  1.00 74.36           O  
HETATM 2454  O   HOH A4228      32.213  16.090 -18.117  1.00 54.43           O  
HETATM 2455  O   HOH A4229      31.672  18.312 -16.678  1.00 59.07           O  
HETATM 2456  O   HOH A4230      45.134  26.493 -21.477  1.00 61.82           O  
HETATM 2457  O   HOH A4231      45.365  37.633   8.503  1.00 54.05           O  
HETATM 2458  O   HOH A4232      41.451  -1.128 -16.161  1.00 74.05           O  
HETATM 2459  O   HOH A4233      27.195  33.318   9.583  1.00 68.76           O  
HETATM 2460  O   HOH A4234      48.650   6.192   8.654  1.00 61.14           O  
HETATM 2461  O   HOH A4235      46.372  37.691  -3.963  1.00 50.02           O  
HETATM 2462  O   HOH A4236      49.925   4.487 -13.503  1.00 68.40           O  
HETATM 2463  O   HOH A4237      40.367  35.324   9.258  1.00 58.65           O  
HETATM 2464  O   HOH A4238      54.308  22.670 -20.276  1.00 74.79           O  
HETATM 2465  O   HOH A4239      58.629  26.708  -3.390  1.00 66.15           O  
HETATM 2466  O   HOH A4240      57.655  30.306   2.413  1.00 73.54           O  
HETATM 2467  O   HOH A4241      40.235   5.711 -17.285  1.00 60.29           O  
HETATM 2468  O   HOH A4242      31.695  23.384   0.719  1.00 54.63           O  
HETATM 2469  O   HOH A4243      41.138  36.195   6.641  1.00 60.51           O  
HETATM 2470  O   HOH A4244      58.449  27.928  -7.493  1.00 72.22           O  
HETATM 2471  O   HOH A4245      28.043   4.856   1.430  1.00 66.46           O  
HETATM 2472  O   HOH A4246      34.031  30.332 -10.876  1.00 64.62           O  
HETATM 2473  O   HOH A4247      37.370   6.717  22.808  1.00 53.30           O  
HETATM 2474  O   HOH A4248      30.474  19.022  -8.387  1.00 58.38           O  
HETATM 2475  O   HOH A4249      56.356  14.724   9.705  1.00 61.49           O  
HETATM 2476  O   HOH A4250      42.418  32.297 -24.476  1.00 64.39           O  
HETATM 2477  O   HOH A4251      51.946   7.440  -6.982  1.00 61.56           O  
HETATM 2478  O   HOH A4252      28.567  16.626  -4.141  1.00 40.86           O  
HETATM 2479  O   HOH A4253      21.597  12.178  -3.332  1.00 61.47           O  
HETATM 2480  O   HOH A4254      25.536  16.727   8.258  1.00 61.29           O  
HETATM 2481  O   HOH A4255      48.482  25.071  14.733  1.00 68.32           O  
HETATM 2482  O   HOH A4256      52.780  23.098  -8.854  1.00 44.33           O  
HETATM 2483  O   HOH A4257      31.153  29.649  -2.025  1.00 42.57           O  
HETATM 2484  O   HOH A4258      58.349  24.601  -5.634  1.00 61.33           O  
HETATM 2485  O   HOH A4259      56.464  23.118  10.942  1.00 61.78           O  
HETATM 2486  O   HOH A4260      42.163   1.512 -16.816  1.00 60.90           O  
HETATM 2487  O   HOH A4261      28.985  17.019  10.106  1.00 57.81           O  
HETATM 2488  O   HOH A4262      45.901   1.908 -13.424  1.00 66.57           O  
HETATM 2489  O   HOH A4263      37.702   2.551  17.151  1.00 58.03           O  
HETATM 2490  O   HOH A4264      42.582   2.671 -14.292  1.00 56.04           O  
HETATM 2491  O   HOH A4265      34.974  20.766  16.163  1.00 71.32           O  
HETATM 2492  O   HOH A4266      44.626  15.178  19.250  1.00 61.70           O  
HETATM 2493  O   HOH A4267      52.421   5.532 -11.716  1.00 61.01           O  
HETATM 2494  O   HOH A4268      31.307  20.965  -3.340  1.00 43.22           O  
HETATM 2495  O   HOH A4269      20.799  -0.163  -8.696  1.00 58.76           O  
HETATM 2496  O   HOH A4270      22.659  -2.339  -7.738  1.00 72.95           O  
HETATM 2497  O   HOH A4271      55.630  19.488  10.631  1.00 56.46           O  
HETATM 2498  O   HOH A4272      29.335  18.671   3.227  1.00 38.97           O  
HETATM 2499  O   HOH A4273      43.148  26.225 -11.940  1.00 48.11           O  
HETATM 2500  O   HOH A4274      30.961  19.638  11.987  1.00 56.27           O  
HETATM 2501  O   HOH A4275      29.239  19.038   7.731  1.00 43.11           O  
HETATM 2502  O   HOH A4276      27.438  28.926   0.730  1.00 62.02           O  
HETATM 2503  O   HOH A4277      30.173  -2.594 -17.182  1.00 63.18           O  
HETATM 2504  O   HOH A4278      47.492   7.291  12.320  1.00 50.98           O  
HETATM 2505  O   HOH A4279      30.985  -2.111 -19.865  1.00 97.51           O  
HETATM 2506  O   HOH A4280      26.149  24.079  12.063  1.00 68.75           O  
HETATM 2507  O   HOH A4281      27.147  18.112  -2.045  1.00 59.15           O  
HETATM 2508  O   HOH A4282      29.721  20.828   9.803  1.00 47.12           O  
HETATM 2509  O   HOH A4283      27.885  19.590   5.428  1.00 44.27           O  
HETATM 2510  O   HOH A4284      24.708  16.794   1.823  1.00 62.89           O  
HETATM 2511  O   HOH A4285      34.509  17.111  23.609  1.00 57.58           O  
HETATM 2512  O   HOH A4286      41.122  15.870  19.470  1.00 77.06           O  
HETATM 2513  O   HOH A4287      23.042  14.389  -1.266  1.00 62.38           O  
HETATM 2514  O   HOH A4288      28.951  20.797   1.600  1.00 50.24           O  
HETATM 2515  O   HOH A4289      28.567  28.895  -1.653  1.00 58.11           O  
HETATM 2516  O   HOH A4290      35.514  10.423 -29.386  1.00 75.50           O  
HETATM 2517  O   HOH A4291      38.186  11.085 -29.309  1.00 71.66           O  
HETATM 2518  O   HOH A4292      38.214  13.164 -30.951  1.00 67.53           O  
CONECT 1344 1345
CONECT 1345 1344 1346 1348
CONECT 1346 1345 1347 1355
CONECT 1347 1346
CONECT 1348 1345 1349 1350
CONECT 1349 1348
CONECT 1350 1348 1351
CONECT 1351 1350 1352 1353 1354
CONECT 1352 1351
CONECT 1353 1351
CONECT 1354 1351
CONECT 1355 1346
CONECT 1364 1370
CONECT 1370 1364 1371
CONECT 1371 1370 1372 1374
CONECT 1372 1371 1373 1381
CONECT 1373 1372
CONECT 1374 1371 1375 1376
CONECT 1375 1374
CONECT 1376 1374 1377
CONECT 1377 1376 1378 1379 1380
CONECT 1378 1377
CONECT 1379 1377
CONECT 1380 1377
CONECT 1381 1372 1382
CONECT 1382 1381 1383 1385
CONECT 1383 1382 1384 1391
CONECT 1384 1383
CONECT 1385 1382 1386
CONECT 1386 1385 1387
CONECT 1387 1386 1388 1389 1390
CONECT 1388 1387
CONECT 1389 1387
CONECT 1390 1387
CONECT 1391 1383
CONECT 2281 2284 2310 2311 2312
CONECT 2282 2292 2315 2290
CONECT 2283 2292
CONECT 2284 2281 2287 2313 2314
CONECT 2285 2295 2303
CONECT 2286 2294 2295
CONECT 2287 2284 2307 2290 2293
CONECT 2288 2304 2322 2323
CONECT 2289 2304
CONECT 2290 2282 2287 2294 2308
CONECT 2291 2298 2305
CONECT 2292 2282 2283 2293
CONECT 2293 2287 2292 2306 2309
CONECT 2294 2290 2286 2316 2317
CONECT 2295 2285 2286 2296
CONECT 2296 2295 2297 2301
CONECT 2297 2296 2298 2318
CONECT 2298 2297 2291 2299
CONECT 2299 2298 2304 2300
CONECT 2300 2299 2301 2319
CONECT 2301 2296 2300 2302
CONECT 2302 2301 2320 2303
CONECT 2303 2285 2302 2321
CONECT 2304 2288 2299 2289
CONECT 2305 2291 2324 2325 2326
CONECT 2306 2293
CONECT 2307 2287
CONECT 2308 2290
CONECT 2309 2293
CONECT 2310 2281
CONECT 2311 2281
CONECT 2312 2281
CONECT 2313 2284
CONECT 2314 2284
CONECT 2315 2282
CONECT 2316 2294
CONECT 2317 2294
CONECT 2318 2297
CONECT 2319 2300
CONECT 2320 2302
CONECT 2321 2303
CONECT 2322 2288
CONECT 2323 2288
CONECT 2324 2305
CONECT 2325 2305
CONECT 2326 2305
END
