# Supplementary material for: Solvent-Site Prediction for Fragment Docking and Its Implication on Fragment-Based Drug Discovery
Source: J Chem Inf Model. 2025 Nov 24;65(23):12959–77. doi: 10.1021/acs.jcim.5c02352 (PMC12690578; doi:10.1021/acs.jcim.5c02352)
Supplement: Supplementary file 3 [file ci5c02352_si_003.zip › Frag2Lead_dataset/2017-02/frag.sdf]

frag.A
 OpenBabel08112213513D

 13 13  0  0  0  0  0  0  0  0999 V2000
   33.1920   10.1050  -11.6070 C   0  0  0  0  0  0  0  0  0  0  0  0
   30.8760   10.6400  -12.2760 C   0  0  0  0  0  0  0  0  0  0  0  0
   29.0630    9.5440   -7.0530 C   0  0  0  0  0  0  0  0  0  0  0  0
   29.2940   10.6160   -7.8860 C   0  0  0  0  0  0  0  0  0  0  0  0
   29.5940    8.3140   -7.3730 C   0  0  0  0  0  0  0  0  0  0  0  0
   30.0620   10.4650   -9.0210 C   0  0  0  0  0  0  0  0  0  0  0  0
   30.3580    8.1440   -8.5150 C   0  0  0  0  0  0  0  0  0  0  0  0
   30.6060    9.2320   -9.3470 C   0  0  0  0  0  0  0  0  0  0  0  0
   31.7810   10.3070  -11.1020 C   0  0  0  0  0  0  0  0  0  0  0  0
   30.8510    6.7610   -8.7360 C   0  0  0  0  0  0  0  0  0  0  0  0
   31.8510    6.5700   -9.6620 N   0  0  0  0  0  0  0  0  0  0  0  0
   30.3450    5.8480   -8.0970 O   0  0  0  0  0  0  0  0  0  0  0  0
   31.3810    9.0690  -10.4910 O   0  0  0  0  0  0  0  0  0  0  0  0
  1  9  1  0  0  0  0
  2  9  1  0  0  0  0
  3  4  2  0  0  0  0
  3  5  1  0  0  0  0
  4  6  1  0  0  0  0
  5  7  2  0  0  0  0
  6  8  2  0  0  0  0
  7  8  1  0  0  0  0
  7 10  1  0  0  0  0
  8 13  1  0  0  0  0
  9 13  1  0  0  0  0
 10 11  1  0  0  0  0
 10 12  2  0  0  0  0
M  END
$$$$
