# Supplementary material for: Solvent-Site Prediction for Fragment Docking and Its Implication on Fragment-Based Drug Discovery
Source: J Chem Inf Model. 2025 Nov 24;65(23):12959–77. doi: 10.1021/acs.jcim.5c02352 (PMC12690578; doi:10.1021/acs.jcim.5c02352)
Supplement: Supplementary file 3 [file ci5c02352_si_003.zip › Frag2Lead_dataset/2017-02/lead.sdf]

lead.A
 OpenBabel08112213513D

 46 48  0  0  1  0  0  0  0  0999 V2000
   27.6580   15.3210  -10.3170 C   0  0  0  0  0  0  0  0  0  0  0  0
   31.9180   14.6930   -8.0710 N   0  0  0  0  0  0  0  0  0  0  0  0
   32.9320   13.6290   -9.8540 O   0  0  0  0  0  0  0  0  0  0  0  0
   28.3490   14.9470   -9.0130 C   0  0  0  0  0  0  0  0  0  0  0  0
   29.0600   11.9740   -5.3630 N   0  0  0  0  0  0  0  0  0  0  0  0
   29.9680   12.8940   -7.3040 O   0  0  0  0  0  0  0  0  0  0  0  0
   29.8240   15.3300   -9.0390 C   0  0  1  0  0  0  0  0  0  0  0  0
   31.8090    6.3980   -9.5620 N   0  0  0  0  0  0  0  0  0  0  0  0
   30.4140    5.6120   -7.9770 O   0  0  0  0  0  0  0  0  0  0  0  0
   30.5720   15.1410   -7.6890 C   0  0  1  0  0  0  0  0  0  0  0  0
   31.3750    8.9270  -10.1360 O   0  0  0  0  0  0  0  0  0  0  0  0
   31.9770   14.2060   -9.3640 C   0  0  0  0  0  0  0  0  0  0  0  0
   30.6650   14.5540  -10.0940 C   0  0  1  0  0  0  0  0  0  0  0  0
   29.9330   14.1610   -6.6770 C   0  0  0  0  0  0  0  0  0  0  0  0
   29.6240   11.8100   -6.5600 C   0  0  0  0  0  0  0  0  0  0  0  0
   29.9120   10.5390   -7.1750 C   0  0  0  0  0  0  0  0  0  0  0  0
   30.5020   10.4110   -8.4460 C   0  0  0  0  0  0  0  0  0  0  0  0
   30.8020    9.1530   -8.9200 C   0  0  0  0  0  0  0  0  0  0  0  0
   30.5260    7.9810   -8.1560 C   0  0  0  0  0  0  0  0  0  0  0  0
   29.8990    8.1210   -6.9420 C   0  0  0  0  0  0  0  0  0  0  0  0
   29.5810    9.4010   -6.4280 C   0  0  0  0  0  0  0  0  0  0  0  0
   28.9590    9.5540   -5.1570 C   0  0  0  0  0  0  0  0  0  0  0  0
   28.7210   10.8190   -4.6860 C   0  0  0  0  0  0  0  0  0  0  0  0
   30.8890    6.5920   -8.5590 C   0  0  0  0  0  0  0  0  0  0  0  0
   31.7990   10.0440  -10.8840 C   0  0  0  0  0  0  0  0  0  0  0  0
   30.0970   13.4080  -10.5110 F   0  0  0  0  0  0  0  0  0  0  0  0
   29.8920   16.4180   -9.3030 H   0  0  0  0  0  0  0  0  0  0  0  0
   30.6480   16.1330   -7.1600 H   0  0  0  0  0  0  0  0  0  0  0  0
   30.8720   15.1810  -11.0000 H   0  0  0  0  0  0  0  0  0  0  0  0
   27.7050   16.4000  -10.5200 H   0  0  0  0  0  0  0  0  0  0  0  0
   28.0860   14.8170  -11.1940 H   0  0  0  0  0  0  0  0  0  0  0  0
   26.5910   15.0500  -10.3030 H   0  0  0  0  0  0  0  0  0  0  0  0
   27.8490   15.4630   -8.1660 H   0  0  0  0  0  0  0  0  0  0  0  0
   28.2080   13.8660   -8.8120 H   0  0  0  0  0  0  0  0  0  0  0  0
   32.6140   14.4740   -7.3680 H   0  0  0  0  0  0  0  0  0  0  0  0
   30.5120   14.1600   -5.7240 H   0  0  0  0  0  0  0  0  0  0  0  0
   28.8970   14.4580   -6.4020 H   0  0  0  0  0  0  0  0  0  0  0  0
   30.7090   11.3190   -9.0190 H   0  0  0  0  0  0  0  0  0  0  0  0
   29.6460    7.2390   -6.3370 H   0  0  0  0  0  0  0  0  0  0  0  0
   28.6910    8.6700   -4.5740 H   0  0  0  0  0  0  0  0  0  0  0  0
   28.2440   11.0090   -3.7180 H   0  0  0  0  0  0  0  0  0  0  0  0
   32.1440    5.4740   -9.7700 H   0  0  0  0  0  0  0  0  0  0  0  0
   32.1160    7.1470  -10.1570 H   0  0  0  0  0  0  0  0  0  0  0  0
   30.9540   10.6540  -11.2440 H   0  0  0  0  0  0  0  0  0  0  0  0
   32.5220   10.6900  -10.3580 H   0  0  0  0  0  0  0  0  0  0  0  0
   32.3040    9.5880  -11.7490 H   0  0  0  0  0  0  0  0  0  0  0  0
  1  4  1  0  0  0  0
  1 30  1  0  0  0  0
  1 31  1  0  0  0  0
  1 32  1  0  0  0  0
  2 10  1  0  0  0  0
  2 12  1  0  0  0  0
  2 35  1  0  0  0  0
  3 12  2  0  0  0  0
  4  7  1  0  0  0  0
  4 33  1  0  0  0  0
  4 34  1  0  0  0  0
  5 15  2  0  0  0  0
  5 23  1  0  0  0  0
  6 14  1  0  0  0  0
  6 15  1  0  0  0  0
  7 10  1  0  0  0  0
  7 13  1  0  0  0  0
  7 27  1  6  0  0  0
  8 24  1  0  0  0  0
  8 42  1  0  0  0  0
  8 43  1  0  0  0  0
  9 24  2  0  0  0  0
 10 14  1  0  0  0  0
 10 28  1  1  0  0  0
 11 18  1  0  0  0  0
 11 25  1  0  0  0  0
 12 13  1  0  0  0  0
 13 26  1  0  0  0  0
 13 29  1  6  0  0  0
 14 36  1  0  0  0  0
 14 37  1  0  0  0  0
 15 16  1  0  0  0  0
 16 17  2  0  0  0  0
 16 21  1  0  0  0  0
 17 18  1  0  0  0  0
 17 38  1  0  0  0  0
 18 19  2  0  0  0  0
 19 20  1  0  0  0  0
 19 24  1  0  0  0  0
 20 21  2  0  0  0  0
 20 39  1  0  0  0  0
 21 22  1  0  0  0  0
 22 23  2  0  0  0  0
 22 40  1  0  0  0  0
 23 41  1  0  0  0  0
 25 44  1  0  0  0  0
 25 45  1  0  0  0  0
 25 46  1  0  0  0  0
M  END
$$$$
