# Supplementary material for: Solvent-Site Prediction for Fragment Docking and Its Implication on Fragment-Based Drug Discovery
Source: J Chem Inf Model. 2025 Nov 24;65(23):12959–77. doi: 10.1021/acs.jcim.5c02352 (PMC12690578; doi:10.1021/acs.jcim.5c02352)
Supplement: Supplementary file 3 [file ci5c02352_si_003.zip › Frag2Lead_dataset/2017-03/frag.sdf]

frag.A
 OpenBabel03012312223D

 31 32  0  0  0  0  0  0  0  0999 V2000
   -5.0560   -3.7460   20.9660 C   0  0  0  0  0  0  0  0  0  0  0  0
   -4.7150    0.1430   19.0510 N   0  0  0  0  0  0  0  0  0  0  0  0
   -2.4750    0.2050   14.9290 O   0  0  0  0  0  0  0  0  0  0  0  0
   -4.8930   -2.3820   20.3350 C   0  0  0  0  0  0  0  0  0  0  0  0
   -2.1470   -4.0770   19.1890 N   0  0  0  0  0  0  0  0  0  0  0  0
   -5.7850   -1.3380   20.6610 C   0  0  0  0  0  0  0  0  0  0  0  0
   -3.0030   -0.5770   17.6120 N   0  0  0  0  0  0  0  0  0  0  0  0
   -5.6460   -0.0940   20.0000 C   0  0  0  0  0  0  0  0  0  0  0  0
   -3.7850   -0.8470   18.6470 C   0  0  0  0  0  0  0  0  0  0  0  0
   -3.8530   -2.1540   19.3550 C   0  0  0  0  0  0  0  0  0  0  0  0
   -2.8850   -3.2000   19.2290 C   0  0  0  0  0  0  0  0  0  0  0  0
   -3.1610   -1.5000   16.4640 C   0  0  0  0  0  0  0  0  0  0  0  0
   -2.2280   -1.1190   15.3550 C   0  0  0  0  0  0  0  0  0  0  0  0
   -2.1790    1.1020   15.9960 C   0  0  0  0  0  0  0  0  0  0  0  0
   -3.0430    0.8600   17.2120 C   0  0  0  0  0  0  0  0  0  0  0  0
   -6.5610    1.0440   20.3100 C   0  0  0  0  0  0  0  0  0  0  0  0
   -4.2010   -4.0060   21.5890 H   0  0  0  0  0  0  0  0  0  0  0  0
   -5.9370   -3.8190   21.6000 H   0  0  0  0  0  0  0  0  0  0  0  0
   -5.1570   -4.5300   20.2150 H   0  0  0  0  0  0  0  0  0  0  0  0
   -6.5710   -1.4770   21.4010 H   0  0  0  0  0  0  0  0  0  0  0  0
   -3.0100   -2.5440   16.7280 H   0  0  0  0  0  0  0  0  0  0  0  0
   -4.1600   -1.4230   16.0460 H   0  0  0  0  0  0  0  0  0  0  0  0
   -1.1810   -1.2610   15.6200 H   0  0  0  0  0  0  0  0  0  0  0  0
   -2.4100   -1.7150   14.4620 H   0  0  0  0  0  0  0  0  0  0  0  0
   -1.1170    1.0850   16.2280 H   0  0  0  0  0  0  0  0  0  0  0  0
   -2.3930    2.0810   15.5670 H   0  0  0  0  0  0  0  0  0  0  0  0
   -4.0420    1.2330   16.9940 H   0  0  0  0  0  0  0  0  0  0  0  0
   -2.6750    1.4770   18.0300 H   0  0  0  0  0  0  0  0  0  0  0  0
   -6.1450    1.6670   21.1000 H   0  0  0  0  0  0  0  0  0  0  0  0
   -6.7420    1.6930   19.4540 H   0  0  0  0  0  0  0  0  0  0  0  0
   -7.5330    0.6880   20.6470 H   0  0  0  0  0  0  0  0  0  0  0  0
  1  4  1  0  0  0  0
  1 17  1  0  0  0  0
  1 18  1  0  0  0  0
  1 19  1  0  0  0  0
  2  8  2  0  0  0  0
  2  9  1  0  0  0  0
  3 13  1  0  0  0  0
  3 14  1  0  0  0  0
  4  6  2  0  0  0  0
  4 10  1  0  0  0  0
  5 11  3  0  0  0  0
  6  8  1  0  0  0  0
  6 20  1  0  0  0  0
  7  9  1  0  0  0  0
  7 12  1  0  0  0  0
  7 15  1  0  0  0  0
  8 16  1  0  0  0  0
  9 10  2  0  0  0  0
 10 11  1  0  0  0  0
 12 13  1  0  0  0  0
 12 21  1  0  0  0  0
 12 22  1  0  0  0  0
 13 23  1  0  0  0  0
 13 24  1  0  0  0  0
 14 15  1  0  0  0  0
 14 25  1  0  0  0  0
 14 26  1  0  0  0  0
 15 27  1  0  0  0  0
 15 28  1  0  0  0  0
 16 29  1  0  0  0  0
 16 30  1  0  0  0  0
 16 31  1  0  0  0  0
M  END
$$$$
