# Supplementary material for: Solvent-Site Prediction for Fragment Docking and Its Implication on Fragment-Based Drug Discovery
Source: J Chem Inf Model. 2025 Nov 24;65(23):12959–77. doi: 10.1021/acs.jcim.5c02352 (PMC12690578; doi:10.1021/acs.jcim.5c02352)
Supplement: Supplementary file 3 [file ci5c02352_si_003.zip › Frag2Lead_dataset/2017-03/lead.sdf]

lead.A
 OpenBabel03012312223D

 45 47  0  0  1  0  0  0  0  0999 V2000
   -2.7230    2.1820   16.1730 C   0  0  0  0  0  0  0  0  0  0  0  0
   -4.3260    0.4430   18.9500 N   0  0  0  0  0  0  0  0  0  0  0  0
   -8.9970    0.4370   23.7780 O   0  0  0  0  0  0  0  0  0  0  0  0
   -3.8890    1.6300   16.9800 C   0  0  1  0  0  0  0  0  0  0  0  0
   -5.9500   -0.4780   20.2620 N   0  0  0  0  0  0  0  0  0  0  0  0
  -10.3860   -1.7220   21.1490 O   0  0  0  0  0  0  0  0  0  0  0  0
   -4.4100    2.6120   18.0200 C   0  0  0  0  0  0  0  0  0  0  0  0
   -7.6260   -1.1790   21.6460 N   0  0  0  0  0  0  0  0  0  0  0  0
   -4.9410    1.2390   16.0870 O   0  0  0  0  0  0  0  0  0  0  0  0
   -5.0920    1.6920   19.0180 C   0  0  0  0  0  0  0  0  0  0  0  0
   -1.6730   -2.1820   18.6710 N   0  0  0  0  0  0  0  0  0  0  0  0
   -3.4850    0.3930   17.7600 C   0  0  0  0  0  0  0  0  0  0  0  0
   -4.7820   -0.6500   19.6350 C   0  0  0  0  0  0  0  0  0  0  0  0
   -4.0020   -1.8520   19.7120 C   0  0  0  0  0  0  0  0  0  0  0  0
   -4.5770   -2.8580   20.5110 C   0  0  0  0  0  0  0  0  0  0  0  0
   -5.7760   -2.6700   21.1940 C   0  0  0  0  0  0  0  0  0  0  0  0
   -6.4360   -1.4480   21.0370 C   0  0  0  0  0  0  0  0  0  0  0  0
   -8.4120   -2.0940   22.4870 C   0  0  0  0  0  0  0  0  0  0  0  0
   -9.7810   -1.4400   22.4140 C   0  0  1  0  0  0  0  0  0  0  0  0
   -9.4260    0.0560   22.4680 C   0  0  2  0  0  0  0  0  0  0  0  0
   -8.2620    0.1400   21.4970 C   0  0  0  0  0  0  0  0  0  0  0  0
   -3.9090   -4.2020   20.6380 C   0  0  0  0  0  0  0  0  0  0  0  0
   -2.7090   -2.0560   19.1230 C   0  0  0  0  0  0  0  0  0  0  0  0
   -4.6670   -5.0980   21.2440 F   0  0  0  0  0  0  0  0  0  0  0  0
   -3.6200   -4.7440   19.4460 F   0  0  0  0  0  0  0  0  0  0  0  0
   -2.7700   -4.1430   21.3580 F   0  0  0  0  0  0  0  0  0  0  0  0
  -10.4200   -1.7260   23.2470 H   0  0  0  0  0  0  0  0  0  0  0  0
  -10.2740    0.6620   22.1520 H   0  0  0  0  0  0  0  0  0  0  0  0
   -2.2380    1.4020   15.5890 H   0  0  0  0  0  0  0  0  0  0  0  0
   -3.0400    2.9530   15.4720 H   0  0  0  0  0  0  0  0  0  0  0  0
   -1.9600    2.6260   16.8110 H   0  0  0  0  0  0  0  0  0  0  0  0
   -3.5940    3.1530   18.4920 H   0  0  0  0  0  0  0  0  0  0  0  0
   -5.0730    3.3820   17.6280 H   0  0  0  0  0  0  0  0  0  0  0  0
   -5.1050    2.1370   20.0120 H   0  0  0  0  0  0  0  0  0  0  0  0
   -6.1390    1.5550   18.7520 H   0  0  0  0  0  0  0  0  0  0  0  0
   -3.5840   -0.5220   17.1790 H   0  0  0  0  0  0  0  0  0  0  0  0
   -2.4410    0.4400   18.0660 H   0  0  0  0  0  0  0  0  0  0  0  0
   -6.1850   -3.4360   21.8500 H   0  0  0  0  0  0  0  0  0  0  0  0
   -8.4190   -3.1170   22.1150 H   0  0  0  0  0  0  0  0  0  0  0  0
   -8.0220   -2.1370   23.5030 H   0  0  0  0  0  0  0  0  0  0  0  0
   -7.5620    0.9310   21.7650 H   0  0  0  0  0  0  0  0  0  0  0  0
   -8.5810    0.3720   20.4820 H   0  0  0  0  0  0  0  0  0  0  0  0
   -8.8330    1.4160   23.7400 H   0  0  0  0  0  0  0  0  0  0  0  0
  -11.2400   -1.2160   21.1190 H   0  0  0  0  0  0  0  0  0  0  0  0
   -4.5700    0.5810   15.4420 H   0  0  0  0  0  0  0  0  0  0  0  0
  1  4  1  0  0  0  0
  1 29  1  0  0  0  0
  1 30  1  0  0  0  0
  1 31  1  0  0  0  0
  2 10  1  0  0  0  0
  2 12  1  0  0  0  0
  2 13  1  0  0  0  0
  3 20  1  0  0  0  0
  3 43  1  0  0  0  0
  4  7  1  0  0  0  0
  4  9  1  6  0  0  0
  4 12  1  0  0  0  0
  5 13  2  0  0  0  0
  5 17  1  0  0  0  0
  6 19  1  0  0  0  0
  6 44  1  0  0  0  0
  7 10  1  0  0  0  0
  7 32  1  0  0  0  0
  7 33  1  0  0  0  0
  8 17  1  0  0  0  0
  8 18  1  0  0  0  0
  8 21  1  0  0  0  0
  9 45  1  0  0  0  0
 10 34  1  0  0  0  0
 10 35  1  0  0  0  0
 11 23  3  0  0  0  0
 12 36  1  0  0  0  0
 12 37  1  0  0  0  0
 13 14  1  0  0  0  0
 14 15  2  0  0  0  0
 14 23  1  0  0  0  0
 15 16  1  0  0  0  0
 15 22  1  0  0  0  0
 16 17  2  0  0  0  0
 16 38  1  0  0  0  0
 18 19  1  0  0  0  0
 18 39  1  0  0  0  0
 18 40  1  0  0  0  0
 19 20  1  1  0  0  0
 19 27  1  0  0  0  0
 20 21  1  0  0  0  0
 20 28  1  6  0  0  0
 21 41  1  0  0  0  0
 21 42  1  0  0  0  0
 22 24  1  0  0  0  0
 22 25  1  0  0  0  0
 22 26  1  0  0  0  0
M  END
$$$$
