# Supplementary material for: Solvent-Site Prediction for Fragment Docking and Its Implication on Fragment-Based Drug Discovery
Source: J Chem Inf Model. 2025 Nov 24;65(23):12959–77. doi: 10.1021/acs.jcim.5c02352 (PMC12690578; doi:10.1021/acs.jcim.5c02352)
Supplement: Supplementary file 3 [file ci5c02352_si_003.zip › Frag2Lead_dataset/2017-03/rec-frag.pdb]

ATOM      1  N   GLY A   3      18.698  18.256   5.984  1.00 72.61      A    N  
ATOM      2  CA  GLY A   3      17.485  17.458   6.129  1.00 72.24      A    C  
ATOM      3  C   GLY A   3      17.735  16.181   6.904  1.00 74.94      A    C  
ATOM      4  O   GLY A   3      17.696  15.087   6.334  1.00 74.76      A    O  
ATOM      5  N   SER A   4      18.004  16.325   8.216  1.00 70.00      A    N  
ATOM      6  CA  SER A   4      18.344  15.234   9.138  1.00 68.94      A    C  
ATOM      7  C   SER A   4      17.288  14.975  10.236  1.00 70.09      A    C  
ATOM      8  O   SER A   4      17.414  13.999  10.983  1.00 69.80      A    O  
ATOM      9  CB  SER A   4      19.670  15.564   9.818  1.00 73.17      A    C  
ATOM     10  OG  SER A   4      19.558  16.790  10.531  1.00 84.15      A    O  
ATOM     11  N   GLN A   5      16.297  15.875  10.372  1.00 63.75      A    N  
ATOM     12  CA  GLN A   5      15.292  15.813  11.426  1.00 62.05      A    C  
ATOM     13  C   GLN A   5      13.882  15.571  10.926  1.00 63.93      A    C  
ATOM     14  O   GLN A   5      13.563  15.921   9.791  1.00 64.10      A    O  
ATOM     15  CB  GLN A   5      15.284  17.140  12.205  1.00 63.17      A    C  
ATOM     16  CG  GLN A   5      16.489  17.404  13.097  1.00 69.97      A    C  
ATOM     17  CD  GLN A   5      16.270  18.686  13.860  1.00 89.35      A    C  
ATOM     18  NE2 GLN A   5      16.307  18.612  15.182  1.00 82.79      A    N  
ATOM     19  OE1 GLN A   5      16.029  19.749  13.282  1.00 86.98      A    O  
ATOM     20  N   ILE A   6      13.011  15.043  11.805  1.00 57.99      A    N  
ATOM     21  CA  ILE A   6      11.578  14.889  11.526  1.00 56.40      A    C  
ATOM     22  C   ILE A   6      10.865  15.939  12.382  1.00 58.50      A    C  
ATOM     23  O   ILE A   6      11.157  16.053  13.567  1.00 58.14      A    O  
ATOM     24  CB  ILE A   6      11.046  13.430  11.749  1.00 59.07      A    C  
ATOM     25  CG1 ILE A   6      11.825  12.420  10.850  1.00 59.14      A    C  
ATOM     26  CG2 ILE A   6       9.524  13.344  11.484  1.00 58.75      A    C  
ATOM     27  CD1 ILE A   6      11.686  10.891  11.194  1.00 62.89      A    C  
ATOM     28  N   LEU A   7       9.981  16.740  11.780  1.00 54.03      A    N  
ATOM     29  CA  LEU A   7       9.232  17.762  12.503  1.00 52.45      A    C  
ATOM     30  C   LEU A   7       7.775  17.351  12.663  1.00 56.15      A    C  
ATOM     31  O   LEU A   7       7.132  17.017  11.678  1.00 55.82      A    O  
ATOM     32  CB  LEU A   7       9.332  19.148  11.792  1.00 52.00      A    C  
ATOM     33  CG  LEU A   7       8.393  20.298  12.292  1.00 55.25      A    C  
ATOM     34  CD1 LEU A   7       8.781  20.795  13.679  1.00 53.75      A    C  
ATOM     35  CD2 LEU A   7       8.349  21.453  11.307  1.00 57.08      A    C  
ATOM     36  N   CYS A   8       7.236  17.432  13.892  1.00 53.80      A    N  
ATOM     37  CA  CYS A   8       5.810  17.172  14.151  1.00 53.99      A    C  
ATOM     38  C   CYS A   8       5.155  18.445  14.614  1.00 57.28      A    C  
ATOM     39  O   CYS A   8       5.549  19.030  15.624  1.00 55.31      A    O  
ATOM     40  CB  CYS A   8       5.581  16.032  15.144  1.00 54.28      A    C  
ATOM     41  SG  CYS A   8       6.179  14.423  14.571  1.00 58.06      A    S  
ATOM     42  N   VAL A   9       4.159  18.865  13.854  1.00 54.97      A    N  
ATOM     43  CA  VAL A   9       3.382  20.060  14.110  1.00 54.81      A    C  
ATOM     44  C   VAL A   9       2.014  19.617  14.637  1.00 59.14      A    C  
ATOM     45  O   VAL A   9       1.263  18.968  13.917  1.00 59.23      A    O  
ATOM     46  CB  VAL A   9       3.276  20.947  12.821  1.00 57.84      A    C  
ATOM     47  CG1 VAL A   9       2.412  22.182  13.064  1.00 57.19      A    C  
ATOM     48  CG2 VAL A   9       4.658  21.341  12.301  1.00 57.33      A    C  
ATOM     49  N   GLY A  10       1.712  19.991  15.878  1.00 55.78      A    N  
ATOM     50  CA  GLY A  10       0.439  19.694  16.526  1.00 55.42      A    C  
ATOM     51  C   GLY A  10       0.383  20.155  17.971  1.00 59.88      A    C  
ATOM     52  O   GLY A  10       1.036  21.134  18.347  1.00 59.45      A    O  
ATOM     53  N   LEU A  11      -0.367  19.416  18.806  1.00 56.45      A    N  
ATOM     54  CA  LEU A  11      -0.581  19.753  20.215  1.00 55.54      A    C  
ATOM     55  C   LEU A  11       0.356  19.122  21.198  1.00 58.22      A    C  
ATOM     56  O   LEU A  11       0.894  18.049  20.945  1.00 59.69      A    O  
ATOM     57  CB  LEU A  11      -2.021  19.414  20.630  1.00 55.60      A    C  
ATOM     58  CG  LEU A  11      -3.113  20.009  19.794  1.00 61.13      A    C  
ATOM     59  CD1 LEU A  11      -4.451  19.429  20.174  1.00 61.54      A    C  
ATOM     60  CD2 LEU A  11      -3.104  21.536  19.901  1.00 66.01      A    C  
ATOM     61  N   VAL A  12       0.529  19.799  22.339  1.00 52.41      A    N  
ATOM     62  CA  VAL A  12       1.224  19.342  23.530  1.00 51.47      A    C  
ATOM     63  C   VAL A  12       0.258  19.623  24.706  1.00 56.14      A    C  
ATOM     64  O   VAL A  12      -0.140  20.770  24.924  1.00 56.95      A    O  
ATOM     65  CB  VAL A  12       2.688  19.800  23.726  1.00 54.59      A    C  
ATOM     66  CG1 VAL A  12       2.816  21.317  23.783  1.00 54.39      A    C  
ATOM     67  CG2 VAL A  12       3.309  19.150  24.963  1.00 54.25      A    C  
ATOM     68  N   VAL A  13      -0.232  18.548  25.344  1.00 50.67      A    N  
ATOM     69  CA  VAL A  13      -1.237  18.590  26.414  1.00 49.79      A    C  
ATOM     70  C   VAL A  13      -0.680  17.877  27.651  1.00 52.87      A    C  
ATOM     71  O   VAL A  13       0.077  16.924  27.508  1.00 51.91      A    O  
ATOM     72  CB  VAL A  13      -2.566  17.922  25.936  1.00 53.09      A    C  
ATOM     73  CG1 VAL A  13      -3.683  18.083  26.949  1.00 52.81      A    C  
ATOM     74  CG2 VAL A  13      -3.007  18.439  24.575  1.00 52.67      A    C  
ATOM     75  N   LEU A  14      -1.037  18.346  28.860  1.00 48.87      A    N  
ATOM     76  CA  LEU A  14      -0.651  17.662  30.080  1.00 47.56      A    C  
ATOM     77  C   LEU A  14      -1.680  16.556  30.352  1.00 50.17      A    C  
ATOM     78  O   LEU A  14      -2.852  16.841  30.581  1.00 48.99      A    O  
ATOM     79  CB  LEU A  14      -0.545  18.617  31.289  1.00 47.21      A    C  
ATOM     80  CG  LEU A  14      -0.385  17.930  32.664  1.00 50.69      A    C  
ATOM     81  CD1 LEU A  14       0.957  17.186  32.766  1.00 50.67      A    C  
ATOM     82  CD2 LEU A  14      -0.572  18.925  33.809  1.00 50.71      A    C  
ATOM     83  N   ASP A  15      -1.233  15.300  30.331  1.00 47.30      A    N  
ATOM     84  CA  ASP A  15      -2.102  14.163  30.614  1.00 45.96      A    C  
ATOM     85  C   ASP A  15      -1.988  13.798  32.059  1.00 47.87      A    C  
ATOM     86  O   ASP A  15      -0.948  13.304  32.505  1.00 46.65      A    O  
ATOM     87  CB  ASP A  15      -1.806  12.950  29.697  1.00 47.10      A    C  
ATOM     88  CG  ASP A  15      -2.224  13.156  28.251  1.00 49.29      A    C  
ATOM     89  OD1 ASP A  15      -3.167  13.931  28.008  1.00 48.18      A    O  
ATOM     90  OD2 ASP A  15      -1.670  12.478  27.376  1.00 57.06      A    O1-
ATOM     91  N   VAL A  16      -3.053  14.094  32.799  1.00 45.05      A    N  
ATOM     92  CA  VAL A  16      -3.183  13.799  34.225  1.00 45.66      A    C  
ATOM     93  C   VAL A  16      -3.865  12.426  34.241  1.00 48.80      A    C  
ATOM     94  O   VAL A  16      -5.043  12.294  33.889  1.00 47.61      A    O  
ATOM     95  CB  VAL A  16      -4.003  14.907  34.951  1.00 49.50      A    C  
ATOM     96  CG1 VAL A  16      -4.203  14.567  36.436  1.00 48.48      A    C  
ATOM     97  CG2 VAL A  16      -3.337  16.287  34.771  1.00 48.97      A    C  
ATOM     98  N   ILE A  17      -3.089  11.399  34.560  1.00 46.06      A    N  
ATOM     99  CA  ILE A  17      -3.542  10.010  34.444  1.00 45.10      A    C  
ATOM    100  C   ILE A  17      -3.914   9.370  35.752  1.00 46.86      A    C  
ATOM    101  O   ILE A  17      -3.178   9.465  36.731  1.00 44.97      A    O  
ATOM    102  CB  ILE A  17      -2.451   9.175  33.674  1.00 46.75      A    C  
ATOM    103  CG1 ILE A  17      -2.528   9.452  32.163  1.00 46.36      A    C  
ATOM    104  CG2 ILE A  17      -2.466   7.664  34.003  1.00 45.27      A    C  
ATOM    105  CD1 ILE A  17      -1.189   9.570  31.519  1.00 48.59      A    C  
ATOM    106  N   SER A  18      -5.027   8.624  35.711  1.00 45.29      A    N  
ATOM    107  CA  SER A  18      -5.520   7.806  36.809  1.00 45.65      A    C  
ATOM    108  C   SER A  18      -5.615   6.375  36.284  1.00 48.43      A    C  
ATOM    109  O   SER A  18      -6.310   6.108  35.303  1.00 47.21      A    O  
ATOM    110  CB  SER A  18      -6.883   8.308  37.295  1.00 49.46      A    C  
ATOM    111  OG  SER A  18      -6.749   9.511  38.031  1.00 56.22      A    O  
ATOM    112  N   LEU A  19      -4.900   5.461  36.915  1.00 47.29      A    N  
ATOM    113  CA  LEU A  19      -4.965   4.069  36.486  1.00 48.62      A    C  
ATOM    114  C   LEU A  19      -6.003   3.342  37.353  1.00 50.87      A    C  
ATOM    115  O   LEU A  19      -5.852   3.322  38.567  1.00 49.87      A    O  
ATOM    116  CB  LEU A  19      -3.553   3.430  36.535  1.00 49.49      A    C  
ATOM    117  CG  LEU A  19      -3.352   2.032  35.911  1.00 55.19      A    C  
ATOM    118  CD1 LEU A  19      -3.897   1.956  34.460  1.00 55.70      A    C  
ATOM    119  CD2 LEU A  19      -1.872   1.635  35.953  1.00 55.07      A    C  
ATOM    120  N   VAL A  20      -7.092   2.823  36.737  1.00 47.27      A    N  
ATOM    121  CA  VAL A  20      -8.197   2.152  37.456  1.00 48.24      A    C  
ATOM    122  C   VAL A  20      -8.302   0.637  37.136  1.00 57.53      A    C  
ATOM    123  O   VAL A  20      -7.929   0.235  36.036  1.00 57.63      A    O  
ATOM    124  CB  VAL A  20      -9.574   2.872  37.257  1.00 50.56      A    C  
ATOM    125  CG1 VAL A  20      -9.560   4.280  37.845  1.00 50.04      A    C  
ATOM    126  CG2 VAL A  20     -10.000   2.902  35.788  1.00 49.91      A    C  
ATOM    127  N   ASP A  21      -8.824  -0.189  38.071  1.00 57.42      A    N  
ATOM    128  CA  ASP A  21      -8.988  -1.625  37.785  1.00 59.40      A    C  
ATOM    129  C   ASP A  21     -10.238  -1.881  36.931  1.00 65.40      A    C  
ATOM    130  O   ASP A  21     -10.257  -2.842  36.165  1.00 65.78      A    O  
ATOM    131  CB  ASP A  21      -8.906  -2.546  39.024  1.00 61.77      A    C  
ATOM    132  CG  ASP A  21      -9.702  -2.124  40.230  1.00 80.16      A    C  
ATOM    133  OD1 ASP A  21     -10.923  -1.879  40.080  1.00 81.83      A    O  
ATOM    134  OD2 ASP A  21      -9.121  -2.104  41.347  1.00 89.71      A    O1-
ATOM    135  N   LYS A  22     -11.243  -0.990  37.012  1.00 62.43      A    N  
ATOM    136  CA  LYS A  22     -12.437  -1.033  36.166  1.00 62.69      A    C  
ATOM    137  C   LYS A  22     -12.980   0.367  35.927  1.00 66.62      A    C  
ATOM    138  O   LYS A  22     -12.780   1.254  36.766  1.00 67.05      A    O  
ATOM    139  CB  LYS A  22     -13.515  -2.023  36.663  1.00 66.35      A    C  
ATOM    140  CG  LYS A  22     -14.223  -1.683  37.973  1.00 87.21      A    C  
ATOM    141  CD  LYS A  22     -15.330  -2.708  38.257  1.00 98.31      A    C  
ATOM    142  CE  LYS A  22     -16.197  -2.329  39.435  1.00108.99      A    C  
ATOM    143  NZ  LYS A  22     -17.245  -3.351  39.701  1.00116.43      A    N1+
ATOM    144  N   TYR A  23     -13.634   0.575  34.775  1.00 62.78      A    N  
ATOM    145  CA  TYR A  23     -14.192   1.873  34.413  1.00 62.76      A    C  
ATOM    146  C   TYR A  23     -15.340   2.272  35.350  1.00 68.91      A    C  
ATOM    147  O   TYR A  23     -16.240   1.459  35.573  1.00 69.74      A    O  
ATOM    148  CB  TYR A  23     -14.644   1.893  32.958  1.00 63.40      A    C  
ATOM    149  CG  TYR A  23     -14.955   3.285  32.456  1.00 65.08      A    C  
ATOM    150  CD1 TYR A  23     -13.943   4.221  32.268  1.00 66.71      A    C  
ATOM    151  CD2 TYR A  23     -16.260   3.660  32.144  1.00 65.69      A    C  
ATOM    152  CE1 TYR A  23     -14.221   5.504  31.806  1.00 67.66      A    C  
ATOM    153  CE2 TYR A  23     -16.550   4.939  31.672  1.00 66.42      A    C  
ATOM    154  CZ  TYR A  23     -15.526   5.859  31.502  1.00 75.30      A    C  
ATOM    155  OH  TYR A  23     -15.789   7.132  31.049  1.00 75.62      A    O  
ATOM    156  N   PRO A  24     -15.315   3.492  35.939  1.00 65.20      A    N  
ATOM    157  CA  PRO A  24     -16.382   3.863  36.874  1.00 64.84      A    C  
ATOM    158  C   PRO A  24     -17.749   4.049  36.229  1.00 69.83      A    C  
ATOM    159  O   PRO A  24     -17.873   4.627  35.144  1.00 68.81      A    O  
ATOM    160  CB  PRO A  24     -15.874   5.170  37.489  1.00 66.27      A    C  
ATOM    161  CG  PRO A  24     -14.972   5.749  36.470  1.00 70.42      A    C  
ATOM    162  CD  PRO A  24     -14.308   4.571  35.820  1.00 66.31      A    C  
ATOM    163  N   LYS A  25     -18.781   3.565  36.927  1.00 67.87      A    N  
ATOM    164  CA  LYS A  25     -20.180   3.751  36.537  1.00 68.41      A    C  
ATOM    165  C   LYS A  25     -20.513   5.241  36.846  1.00 71.97      A    C  
ATOM    166  O   LYS A  25     -19.887   5.836  37.742  1.00 69.54      A    O  
ATOM    167  CB  LYS A  25     -21.072   2.805  37.377  1.00 71.40      A    C  
ATOM    168  CG  LYS A  25     -22.534   2.753  36.949  1.00 91.28      A    C  
ATOM    169  CD  LYS A  25     -23.427   2.339  38.110  1.00103.77      A    C  
ATOM    170  CE  LYS A  25     -24.892   2.401  37.756  1.00114.23      A    C  
ATOM    171  NZ  LYS A  25     -25.742   1.816  38.825  1.00122.02      A    N1+
ATOM    172  N   GLU A  26     -21.474   5.849  36.104  1.00 69.44      A    N  
ATOM    173  CA  GLU A  26     -21.867   7.233  36.380  1.00 69.71      A    C  
ATOM    174  C   GLU A  26     -22.384   7.346  37.829  1.00 76.48      A    C  
ATOM    175  O   GLU A  26     -22.975   6.389  38.348  1.00 76.92      A    O  
ATOM    176  CB  GLU A  26     -22.910   7.734  35.367  1.00 70.92      A    C  
ATOM    177  CG  GLU A  26     -23.278   9.201  35.565  1.00 79.99      A    C  
ATOM    178  CD  GLU A  26     -23.990   9.942  34.449  1.00 96.56      A    C  
ATOM    179  OE1 GLU A  26     -24.370   9.312  33.434  1.00 89.42      A    O  
ATOM    180  OE2 GLU A  26     -24.139  11.178  34.585  1.00 89.86      A    O1-
ATOM    181  N   ASP A  27     -22.089   8.486  38.495  1.00 74.29      A    N  
ATOM    182  CA  ASP A  27     -22.483   8.819  39.873  1.00 74.79      A    C  
ATOM    183  C   ASP A  27     -21.839   7.886  40.941  1.00 77.81      A    C  
ATOM    184  O   ASP A  27     -22.254   7.901  42.104  1.00 78.11      A    O  
ATOM    185  CB  ASP A  27     -24.030   8.900  40.013  1.00 77.21      A    C  
ATOM    186  CG  ASP A  27     -24.517   9.723  41.196  1.00 95.64      A    C  
ATOM    187  OD1 ASP A  27     -24.277  10.956  41.207  1.00 97.05      A    O  
ATOM    188  OD2 ASP A  27     -25.144   9.138  42.106  1.00105.37      A    O1-
ATOM    189  N   SER A  28     -20.787   7.128  40.560  1.00 72.53      A    N  
ATOM    190  CA  SER A  28     -20.050   6.256  41.479  1.00 71.08      A    C  
ATOM    191  C   SER A  28     -18.803   6.948  42.033  1.00 72.39      A    C  
ATOM    192  O   SER A  28     -18.389   7.990  41.525  1.00 70.47      A    O  
ATOM    193  CB  SER A  28     -19.697   4.919  40.822  1.00 74.84      A    C  
ATOM    194  OG  SER A  28     -18.561   4.976  39.974  1.00 81.47      A    O  
ATOM    195  N   GLU A  29     -18.215   6.365  43.079  1.00 69.44      A    N  
ATOM    196  CA  GLU A  29     -17.024   6.881  43.742  1.00 69.71      A    C  
ATOM    197  C   GLU A  29     -16.029   5.718  43.951  1.00 73.60      A    C  
ATOM    198  O   GLU A  29     -16.185   4.926  44.890  1.00 73.87      A    O  
ATOM    199  CB  GLU A  29     -17.428   7.540  45.071  1.00 71.43      A    C  
ATOM    200  CG  GLU A  29     -16.352   8.393  45.707  1.00 84.22      A    C  
ATOM    201  CD  GLU A  29     -16.752   9.079  46.997  1.00109.88      A    C  
ATOM    202  OE1 GLU A  29     -17.570  10.026  46.938  1.00103.92      A    O  
ATOM    203  OE2 GLU A  29     -16.228   8.688  48.065  1.00106.06      A    O1-
ATOM    204  N   ILE A  30     -15.030   5.604  43.042  1.00 67.89      A    N  
ATOM    205  CA  ILE A  30     -14.023   4.542  43.078  1.00 66.76      A    C  
ATOM    206  C   ILE A  30     -12.597   5.085  43.207  1.00 68.36      A    C  
ATOM    207  O   ILE A  30     -12.250   6.077  42.573  1.00 69.79      A    O  
ATOM    208  CB  ILE A  30     -14.157   3.547  41.885  1.00 70.16      A    C  
ATOM    209  CG1 ILE A  30     -14.162   4.254  40.506  1.00 70.07      A    C  
ATOM    210  CG2 ILE A  30     -15.381   2.640  42.048  1.00 71.88      A    C  
ATOM    211  CD1 ILE A  30     -12.816   4.348  39.773  1.00 63.47      A    C  
ATOM    212  N   ARG A  31     -11.765   4.403  43.994  1.00 60.87      A    N  
ATOM    213  CA  ARG A  31     -10.366   4.755  44.205  1.00 58.89      A    C  
ATOM    214  C   ARG A  31      -9.517   4.257  43.026  1.00 61.94      A    C  
ATOM    215  O   ARG A  31      -9.718   3.134  42.562  1.00 62.72      A    O  
ATOM    216  CB  ARG A  31      -9.895   4.112  45.514  1.00 56.75      A    C  
ATOM    217  CG  ARG A  31      -8.520   4.534  45.988  1.00 63.63      A    C  
ATOM    218  CD  ARG A  31      -8.334   4.254  47.463  1.00 66.37      A    C  
ATOM    219  NE  ARG A  31      -9.316   4.959  48.293  1.00 71.53      A    N  
ATOM    220  CZ  ARG A  31      -9.139   6.170  48.805  1.00 91.62      A    C  
ATOM    221  NH1 ARG A  31      -8.016   6.839  48.576  1.00 79.15      A    N1+
ATOM    222  NH2 ARG A  31     -10.089   6.730  49.544  1.00 86.19      A    N  
ATOM    223  N   CYS A  32      -8.555   5.076  42.554  1.00 56.33      A    N  
ATOM    224  CA  CYS A  32      -7.652   4.659  41.473  1.00 53.86      A    C  
ATOM    225  C   CYS A  32      -6.459   3.864  42.039  1.00 56.29      A    C  
ATOM    226  O   CYS A  32      -6.111   4.020  43.213  1.00 55.36      A    O  
ATOM    227  CB  CYS A  32      -7.213   5.837  40.599  1.00 52.48      A    C  
ATOM    228  SG  CYS A  32      -5.908   6.872  41.311  1.00 55.23      A    S  
ATOM    229  N   LEU A  33      -5.857   3.002  41.212  1.00 52.59      A    N  
ATOM    230  CA  LEU A  33      -4.715   2.162  41.597  1.00 52.42      A    C  
ATOM    231  C   LEU A  33      -3.444   2.971  41.720  1.00 53.46      A    C  
ATOM    232  O   LEU A  33      -2.660   2.723  42.636  1.00 53.00      A    O  
ATOM    233  CB  LEU A  33      -4.476   1.028  40.576  1.00 52.87      A    C  
ATOM    234  CG  LEU A  33      -5.628   0.067  40.266  1.00 58.45      A    C  
ATOM    235  CD1 LEU A  33      -5.378  -0.671  38.943  1.00 58.39      A    C  
ATOM    236  CD2 LEU A  33      -5.861  -0.912  41.419  1.00 60.60      A    C  
ATOM    237  N   SER A  34      -3.201   3.882  40.748  1.00 47.92      A    N  
ATOM    238  CA  SER A  34      -2.000   4.722  40.673  1.00 47.28      A    C  
ATOM    239  C   SER A  34      -2.242   5.954  39.825  1.00 49.36      A    C  
ATOM    240  O   SER A  34      -3.258   6.058  39.126  1.00 47.49      A    O  
ATOM    241  CB  SER A  34      -0.781   3.940  40.165  1.00 50.77      A    C  
ATOM    242  OG  SER A  34      -0.928   3.559  38.806  1.00 59.69      A    O  
ATOM    243  N   GLN A  35      -1.309   6.909  39.924  1.00 47.00      A    N  
ATOM    244  CA  GLN A  35      -1.405   8.210  39.261  1.00 47.33      A    C  
ATOM    245  C   GLN A  35      -0.102   8.647  38.661  1.00 50.62      A    C  
ATOM    246  O   GLN A  35       0.956   8.377  39.224  1.00 49.94      A    O  
ATOM    247  CB  GLN A  35      -1.838   9.282  40.279  1.00 48.56      A    C  
ATOM    248  CG  GLN A  35      -3.194   8.985  40.878  1.00 57.10      A    C  
ATOM    249  CD  GLN A  35      -3.672  10.027  41.833  1.00 70.80      A    C  
ATOM    250  NE2 GLN A  35      -4.688  10.718  41.359  1.00 63.73      A    N  
ATOM    251  OE1 GLN A  35      -3.204  10.151  42.997  1.00 58.55      A    O  
ATOM    252  N   ARG A  36      -0.174   9.367  37.540  1.00 47.78      A    N  
ATOM    253  CA  ARG A  36       1.026   9.926  36.923  1.00 47.93      A    C  
ATOM    254  C   ARG A  36       0.681  11.105  36.040  1.00 51.84      A    C  
ATOM    255  O   ARG A  36      -0.454  11.239  35.559  1.00 50.71      A    O  
ATOM    256  CB  ARG A  36       1.859   8.861  36.150  1.00 46.92      A    C  
ATOM    257  CG  ARG A  36       1.285   8.456  34.790  1.00 50.57      A    C  
ATOM    258  CD  ARG A  36       2.101   7.338  34.179  1.00 54.62      A    C  
ATOM    259  NE  ARG A  36       1.633   6.974  32.840  1.00 60.00      A    N  
ATOM    260  CZ  ARG A  36       0.753   6.011  32.584  1.00 68.96      A    C  
ATOM    261  NH1 ARG A  36       0.209   5.318  33.576  1.00 56.19      A    N1+
ATOM    262  NH2 ARG A  36       0.401   5.741  31.335  1.00 49.70      A    N  
ATOM    263  N   TRP A  37       1.671  11.960  35.841  1.00 50.05      A    N  
ATOM    264  CA  TRP A  37       1.559  13.067  34.917  1.00 51.79      A    C  
ATOM    265  C   TRP A  37       2.343  12.605  33.705  1.00 51.36      A    C  
ATOM    266  O   TRP A  37       3.425  12.031  33.853  1.00 49.40      A    O  
ATOM    267  CB  TRP A  37       2.185  14.352  35.497  1.00 52.13      A    C  
ATOM    268  CG  TRP A  37       1.264  15.238  36.299  1.00 54.08      A    C  
ATOM    269  CD1 TRP A  37       0.136  14.869  36.981  1.00 56.90      A    C  
ATOM    270  CD2 TRP A  37       1.451  16.636  36.557  1.00 54.31      A    C  
ATOM    271  CE2 TRP A  37       0.400  17.050  37.411  1.00 58.21      A    C  
ATOM    272  CE3 TRP A  37       2.391  17.591  36.124  1.00 55.64      A    C  
ATOM    273  NE1 TRP A  37      -0.399  15.958  37.633  1.00 56.37      A    N  
ATOM    274  CZ2 TRP A  37       0.272  18.374  37.849  1.00 57.79      A    C  
ATOM    275  CZ3 TRP A  37       2.247  18.909  36.536  1.00 56.99      A    C  
ATOM    276  CH2 TRP A  37       1.198  19.290  37.388  1.00 57.64      A    C  
ATOM    277  N   GLN A  38       1.809  12.844  32.524  1.00 47.12      A    N  
ATOM    278  CA  GLN A  38       2.487  12.456  31.296  1.00 47.59      A    C  
ATOM    279  C   GLN A  38       2.375  13.561  30.268  1.00 49.66      A    C  
ATOM    280  O   GLN A  38       1.298  14.134  30.102  1.00 48.96      A    O  
ATOM    281  CB  GLN A  38       1.846  11.159  30.742  1.00 49.39      A    C  
ATOM    282  CG  GLN A  38       2.742  10.266  29.895  1.00 50.39      A    C  
ATOM    283  CD  GLN A  38       2.076   8.945  29.561  1.00 49.46      A    C  
ATOM    284  NE2 GLN A  38       1.310   8.914  28.494  1.00 41.81      A    N  
ATOM    285  OE1 GLN A  38       2.249   7.937  30.243  1.00 46.12      A    O  
ATOM    286  N   ARG A  39       3.466  13.817  29.525  1.00 46.07      A    N  
ATOM    287  CA  ARG A  39       3.410  14.755  28.403  1.00 45.58      A    C  
ATOM    288  C   ARG A  39       2.629  14.057  27.264  1.00 51.53      A    C  
ATOM    289  O   ARG A  39       3.016  12.979  26.809  1.00 52.49      A    O  
ATOM    290  CB  ARG A  39       4.816  15.176  27.931  1.00 43.01      A    C  
ATOM    291  CG  ARG A  39       4.783  16.069  26.683  1.00 42.37      A    C  
ATOM    292  CD  ARG A  39       6.141  16.613  26.300  1.00 46.94      A    C  
ATOM    293  NE  ARG A  39       7.190  15.583  26.278  1.00 50.53      A    N  
ATOM    294  CZ  ARG A  39       7.384  14.721  25.283  1.00 56.06      A    C  
ATOM    295  NH1 ARG A  39       6.577  14.721  24.229  1.00 42.47      A    N1+
ATOM    296  NH2 ARG A  39       8.361  13.832  25.350  1.00 45.15      A    N  
ATOM    297  N   GLY A  40       1.521  14.661  26.867  1.00 46.99      A    N  
ATOM    298  CA  GLY A  40       0.663  14.149  25.809  1.00 45.64      A    C  
ATOM    299  C   GLY A  40       0.569  15.082  24.619  1.00 48.44      A    C  
ATOM    300  O   GLY A  40       1.459  15.917  24.398  1.00 47.43      A    O  
ATOM    301  N   GLY A  41      -0.523  14.947  23.875  1.00 42.77      A    N  
ATOM    302  CA  GLY A  41      -0.741  15.648  22.623  1.00 42.99      A    C  
ATOM    303  C   GLY A  41      -0.236  14.728  21.533  1.00 45.76      A    C  
ATOM    304  O   GLY A  41       0.841  14.153  21.699  1.00 45.58      A    O  
ATOM    305  N   ASN A  42      -1.004  14.540  20.441  1.00 42.92      A    N  
ATOM    306  CA  ASN A  42      -0.646  13.602  19.354  1.00 43.86      A    C  
ATOM    307  C   ASN A  42       0.739  13.812  18.771  1.00 49.85      A    C  
ATOM    308  O   ASN A  42       1.584  12.920  18.904  1.00 49.24      A    O  
ATOM    309  CB  ASN A  42      -1.697  13.576  18.236  1.00 44.47      A    C  
ATOM    310  CG  ASN A  42      -3.013  13.032  18.696  1.00 57.83      A    C  
ATOM    311  ND2 ASN A  42      -3.926  12.825  17.774  1.00 51.88      A    N  
ATOM    312  OD1 ASN A  42      -3.196  12.739  19.877  1.00 47.61      A    O  
ATOM    313  N   ALA A  43       0.996  15.008  18.205  1.00 48.28      A    N  
ATOM    314  CA  ALA A  43       2.296  15.358  17.634  1.00 48.22      A    C  
ATOM    315  C   ALA A  43       3.413  15.236  18.669  1.00 50.03      A    C  
ATOM    316  O   ALA A  43       4.514  14.783  18.340  1.00 50.69      A    O  
ATOM    317  CB  ALA A  43       2.249  16.762  17.055  1.00 49.17      A    C  
ATOM    318  N   SER A  44       3.098  15.558  19.929  1.00 46.06      A    N  
ATOM    319  CA  SER A  44       4.030  15.475  21.058  1.00 45.89      A    C  
ATOM    320  C   SER A  44       4.382  14.015  21.421  1.00 49.84      A    C  
ATOM    321  O   SER A  44       5.558  13.725  21.695  1.00 50.83      A    O  
ATOM    322  CB  SER A  44       3.486  16.249  22.261  1.00 47.73      A    C  
ATOM    323  OG  SER A  44       4.038  15.820  23.500  1.00 50.28      A    O  
ATOM    324  N   ASN A  45       3.376  13.105  21.405  1.00 45.12      A    N  
ATOM    325  CA  ASN A  45       3.590  11.682  21.685  1.00 44.71      A    C  
ATOM    326  C   ASN A  45       4.415  11.025  20.595  1.00 47.53      A    C  
ATOM    327  O   ASN A  45       5.293  10.230  20.917  1.00 48.38      A    O  
ATOM    328  CB  ASN A  45       2.280  10.930  21.909  1.00 43.41      A    C  
ATOM    329  CG  ASN A  45       1.609  11.167  23.229  1.00 48.36      A    C  
ATOM    330  ND2 ASN A  45       0.304  10.991  23.234  1.00 40.06      A    N  
ATOM    331  OD1 ASN A  45       2.239  11.442  24.255  1.00 48.85      A    O  
ATOM    332  N   SER A  46       4.183  11.403  19.321  1.00 44.47      A    N  
ATOM    333  CA  SER A  46       4.937  10.917  18.156  1.00 44.36      A    C  
ATOM    334  C   SER A  46       6.419  11.335  18.228  1.00 49.14      A    C  
ATOM    335  O   SER A  46       7.287  10.541  17.861  1.00 47.89      A    O  
ATOM    336  CB  SER A  46       4.296  11.398  16.866  1.00 47.49      A    C  
ATOM    337  OG  SER A  46       3.002  10.846  16.728  1.00 51.89      A    O  
ATOM    338  N   CYS A  47       6.717  12.546  18.785  1.00 48.18      A    N  
ATOM    339  CA  CYS A  47       8.107  13.001  19.000  1.00 47.87      A    C  
ATOM    340  C   CYS A  47       8.782  12.136  20.050  1.00 49.70      A    C  
ATOM    341  O   CYS A  47       9.969  11.833  19.905  1.00 49.68      A    O  
ATOM    342  CB  CYS A  47       8.174  14.481  19.376  1.00 48.85      A    C  
ATOM    343  SG  CYS A  47       7.784  15.614  18.021  1.00 52.86      A    S  
ATOM    344  N   THR A  48       8.028  11.710  21.101  1.00 45.99      A    N  
ATOM    345  CA  THR A  48       8.564  10.800  22.132  1.00 44.81      A    C  
ATOM    346  C   THR A  48       8.986   9.491  21.444  1.00 46.33      A    C  
ATOM    347  O   THR A  48      10.090   9.014  21.657  1.00 45.47      A    O  
ATOM    348  CB  THR A  48       7.506  10.498  23.245  1.00 51.53      A    C  
ATOM    349  CG2 THR A  48       8.011   9.495  24.279  1.00 41.09      A    C  
ATOM    350  OG1 THR A  48       7.103  11.699  23.903  1.00 54.65      A    O  
ATOM    351  N   VAL A  49       8.095   8.932  20.616  1.00 44.42      A    N  
ATOM    352  CA  VAL A  49       8.303   7.663  19.921  1.00 44.49      A    C  
ATOM    353  C   VAL A  49       9.497   7.772  18.939  1.00 48.76      A    C  
ATOM    354  O   VAL A  49      10.400   6.922  19.013  1.00 45.89      A    O  
ATOM    355  CB  VAL A  49       6.982   7.137  19.277  1.00 48.36      A    C  
ATOM    356  CG1 VAL A  49       7.188   5.792  18.570  1.00 47.62      A    C  
ATOM    357  CG2 VAL A  49       5.872   7.018  20.328  1.00 48.22      A    C  
ATOM    358  N   LEU A  50       9.530   8.856  18.080  1.00 46.68      A    N  
ATOM    359  CA  LEU A  50      10.616   9.118  17.105  1.00 47.00      A    C  
ATOM    360  C   LEU A  50      11.970   9.196  17.780  1.00 51.77      A    C  
ATOM    361  O   LEU A  50      12.917   8.564  17.307  1.00 49.90      A    O  
ATOM    362  CB  LEU A  50      10.364  10.384  16.272  1.00 47.02      A    C  
ATOM    363  CG  LEU A  50       9.225  10.289  15.286  1.00 51.22      A    C  
ATOM    364  CD1 LEU A  50       8.717  11.660  14.934  1.00 51.92      A    C  
ATOM    365  CD2 LEU A  50       9.595   9.421  14.053  1.00 50.46      A    C  
ATOM    366  N   SER A  51      12.024   9.880  18.955  1.00 49.90      A    N  
ATOM    367  CA  SER A  51      13.214  10.009  19.795  1.00 49.54      A    C  
ATOM    368  C   SER A  51      13.694   8.655  20.294  1.00 55.03      A    C  
ATOM    369  O   SER A  51      14.892   8.382  20.237  1.00 55.89      A    O  
ATOM    370  CB  SER A  51      12.937  10.960  20.958  1.00 54.18      A    C  
ATOM    371  OG  SER A  51      13.372  10.473  22.218  1.00 64.10      A    O  
ATOM    372  N   LEU A  52      12.771   7.797  20.790  1.00 51.34      A    N  
ATOM    373  CA  LEU A  52      13.140   6.459  21.287  1.00 49.78      A    C  
ATOM    374  C   LEU A  52      13.599   5.524  20.149  1.00 51.63      A    C  
ATOM    375  O   LEU A  52      14.429   4.639  20.375  1.00 50.98      A    O  
ATOM    376  CB  LEU A  52      12.000   5.836  22.109  1.00 49.68      A    C  
ATOM    377  CG  LEU A  52      11.722   6.489  23.479  1.00 53.61      A    C  
ATOM    378  CD1 LEU A  52      10.299   6.200  23.944  1.00 53.01      A    C  
ATOM    379  CD2 LEU A  52      12.745   6.045  24.526  1.00 54.25      A    C  
ATOM    380  N   LEU A  53      13.102   5.766  18.921  1.00 47.14      A    N  
ATOM    381  CA  LEU A  53      13.489   5.009  17.731  1.00 47.35      A    C  
ATOM    382  C   LEU A  53      14.881   5.430  17.217  1.00 54.49      A    C  
ATOM    383  O   LEU A  53      15.442   4.760  16.351  1.00 54.80      A    O  
ATOM    384  CB  LEU A  53      12.414   5.132  16.630  1.00 46.71      A    C  
ATOM    385  CG  LEU A  53      11.069   4.415  16.928  1.00 49.34      A    C  
ATOM    386  CD1 LEU A  53       9.998   4.768  15.881  1.00 48.73      A    C  
ATOM    387  CD2 LEU A  53      11.250   2.899  17.082  1.00 47.74      A    C  
ATOM    388  N   GLY A  54      15.440   6.490  17.812  1.00 51.91      A    N  
ATOM    389  CA  GLY A  54      16.753   7.029  17.485  1.00 51.33      A    C  
ATOM    390  C   GLY A  54      16.729   8.095  16.407  1.00 56.20      A    C  
ATOM    391  O   GLY A  54      17.786   8.451  15.883  1.00 58.28      A    O  
ATOM    392  N   ALA A  55      15.542   8.626  16.073  1.00 50.51      A    N  
ATOM    393  CA  ALA A  55      15.414   9.650  15.048  1.00 50.52      A    C  
ATOM    394  C   ALA A  55      15.413  11.082  15.615  1.00 58.15      A    C  
ATOM    395  O   ALA A  55      14.521  11.420  16.411  1.00 57.20      A    O  
ATOM    396  CB  ALA A  55      14.167   9.415  14.210  1.00 50.92      A    C  
ATOM    397  N   PRO A  56      16.378  11.957  15.189  1.00 56.28      A    N  
ATOM    398  CA  PRO A  56      16.366  13.358  15.661  1.00 55.30      A    C  
ATOM    399  C   PRO A  56      15.092  14.001  15.162  1.00 56.12      A    C  
ATOM    400  O   PRO A  56      14.747  13.828  13.995  1.00 56.98      A    O  
ATOM    401  CB  PRO A  56      17.615  13.968  14.999  1.00 56.96      A    C  
ATOM    402  CG  PRO A  56      18.494  12.776  14.708  1.00 61.86      A    C  
ATOM    403  CD  PRO A  56      17.512  11.726  14.272  1.00 57.61      A    C  
ATOM    404  N   CYS A  57      14.332  14.607  16.071  1.00 50.72      A    N  
ATOM    405  CA  CYS A  57      13.037  15.205  15.753  1.00 50.31      A    C  
ATOM    406  C   CYS A  57      12.839  16.537  16.452  1.00 55.09      A    C  
ATOM    407  O   CYS A  57      13.535  16.851  17.414  1.00 54.09      A    O  
ATOM    408  CB  CYS A  57      11.887  14.235  16.052  1.00 49.87      A    C  
ATOM    409  SG  CYS A  57      11.684  13.832  17.806  1.00 53.14      A    S  
ATOM    410  N   ALA A  58      11.865  17.299  15.971  1.00 53.20      A    N  
ATOM    411  CA  ALA A  58      11.525  18.599  16.502  1.00 54.22      A    C  
ATOM    412  C   ALA A  58      10.025  18.688  16.673  1.00 58.52      A    C  
ATOM    413  O   ALA A  58       9.278  18.162  15.847  1.00 58.47      A    O  
ATOM    414  CB  ALA A  58      12.004  19.690  15.535  1.00 55.22      A    C  
ATOM    415  N   PHE A  59       9.577  19.371  17.729  1.00 55.40      A    N  
ATOM    416  CA  PHE A  59       8.151  19.599  17.946  1.00 55.40      A    C  
ATOM    417  C   PHE A  59       7.797  21.080  17.725  1.00 63.12      A    C  
ATOM    418  O   PHE A  59       8.493  21.982  18.214  1.00 62.65      A    O  
ATOM    419  CB  PHE A  59       7.689  19.123  19.352  1.00 56.22      A    C  
ATOM    420  CG  PHE A  59       6.287  19.575  19.710  1.00 56.33      A    C  
ATOM    421  CD1 PHE A  59       5.175  18.880  19.249  1.00 57.85      A    C  
ATOM    422  CD2 PHE A  59       6.079  20.747  20.436  1.00 57.43      A    C  
ATOM    423  CE1 PHE A  59       3.881  19.332  19.524  1.00 57.89      A    C  
ATOM    424  CE2 PHE A  59       4.783  21.193  20.717  1.00 59.17      A    C  
ATOM    425  CZ  PHE A  59       3.695  20.488  20.250  1.00 56.73      A    C  
ATOM    426  N   MET A  60       6.671  21.314  17.042  1.00 62.08      A    N  
ATOM    427  CA  MET A  60       6.145  22.647  16.835  1.00 62.55      A    C  
ATOM    428  C   MET A  60       4.694  22.675  17.247  1.00 65.39      A    C  
ATOM    429  O   MET A  60       3.858  21.995  16.678  1.00 64.29      A    O  
ATOM    430  CB  MET A  60       6.319  23.134  15.392  1.00 65.27      A    C  
ATOM    431  CG  MET A  60       5.823  24.559  15.201  1.00 69.40      A    C  
ATOM    432  SD  MET A  60       6.084  25.220  13.553  1.00 73.98      A    S  
ATOM    433  CE  MET A  60       5.914  26.996  13.906  1.00 70.57      A    C  
ATOM    434  N   GLY A  61       4.413  23.491  18.232  1.00 63.20      A    N  
ATOM    435  CA  GLY A  61       3.071  23.677  18.745  1.00 63.38      A    C  
ATOM    436  C   GLY A  61       3.033  24.856  19.680  1.00 68.22      A    C  
ATOM    437  O   GLY A  61       4.084  25.401  20.047  1.00 67.59      A    O  
ATOM    438  N   SER A  62       1.814  25.260  20.057  1.00 65.41      A    N  
ATOM    439  CA  SER A  62       1.600  26.365  20.980  1.00 65.43      A    C  
ATOM    440  C   SER A  62       1.696  25.962  22.450  1.00 70.28      A    C  
ATOM    441  O   SER A  62       1.038  25.015  22.904  1.00 70.62      A    O  
ATOM    442  CB  SER A  62       0.279  27.064  20.696  1.00 67.68      A    C  
ATOM    443  OG  SER A  62       0.476  28.026  19.676  1.00 75.16      A    O  
ATOM    444  N   MET A  63       2.540  26.696  23.182  1.00 65.66      A    N  
ATOM    445  CA  MET A  63       2.750  26.549  24.618  1.00 64.68      A    C  
ATOM    446  C   MET A  63       2.552  27.917  25.300  1.00 70.49      A    C  
ATOM    447  O   MET A  63       2.721  28.964  24.664  1.00 70.43      A    O  
ATOM    448  CB  MET A  63       4.143  25.969  24.917  1.00 66.38      A    C  
ATOM    449  CG  MET A  63       4.325  24.546  24.414  1.00 69.24      A    C  
ATOM    450  SD  MET A  63       5.417  23.553  25.442  1.00 73.16      A    S  
ATOM    451  CE  MET A  63       6.823  23.658  24.583  1.00 69.63      A    C  
ATOM    452  N   ALA A  64       2.151  27.904  26.575  1.00 68.04      A    N  
ATOM    453  CA  ALA A  64       1.927  29.116  27.364  1.00 68.01      A    C  
ATOM    454  C   ALA A  64       2.838  29.067  28.581  1.00 71.61      A    C  
ATOM    455  O   ALA A  64       2.763  28.086  29.333  1.00 71.24      A    O  
ATOM    456  CB  ALA A  64       0.468  29.203  27.800  1.00 68.87      A    C  
ATOM    457  N   PRO A  65       3.734  30.075  28.777  1.00 68.03      A    N  
ATOM    458  CA  PRO A  65       4.631  30.047  29.946  1.00 67.49      A    C  
ATOM    459  C   PRO A  65       3.882  29.888  31.277  1.00 70.77      A    C  
ATOM    460  O   PRO A  65       2.817  30.490  31.487  1.00 69.93      A    O  
ATOM    461  CB  PRO A  65       5.402  31.367  29.834  1.00 69.22      A    C  
ATOM    462  CG  PRO A  65       5.341  31.717  28.384  1.00 73.68      A    C  
ATOM    463  CD  PRO A  65       3.970  31.289  27.965  1.00 69.44      A    C  
ATOM    464  N   GLY A  66       4.410  28.992  32.106  1.00 66.98      A    N  
ATOM    465  CA  GLY A  66       3.863  28.606  33.401  1.00 66.70      A    C  
ATOM    466  C   GLY A  66       4.563  27.373  33.929  1.00 70.26      A    C  
ATOM    467  O   GLY A  66       5.469  26.849  33.268  1.00 69.67      A    O  
ATOM    468  N   HIS A  67       4.152  26.900  35.124  1.00 66.84      A    N  
ATOM    469  CA  HIS A  67       4.753  25.735  35.789  1.00 66.91      A    C  
ATOM    470  C   HIS A  67       4.492  24.407  35.059  1.00 68.81      A    C  
ATOM    471  O   HIS A  67       5.324  23.489  35.146  1.00 67.47      A    O  
ATOM    472  CB  HIS A  67       4.328  25.654  37.262  1.00 68.41      A    C  
ATOM    473  CG  HIS A  67       4.853  26.784  38.099  1.00 72.47      A    C  
ATOM    474  CD2 HIS A  67       6.085  26.961  38.642  1.00 74.57      A    C  
ATOM    475  ND1 HIS A  67       4.058  27.881  38.418  1.00 74.20      A    N  
ATOM    476  CE1 HIS A  67       4.827  28.676  39.149  1.00 73.87      A    C  
ATOM    477  NE2 HIS A  67       6.054  28.164  39.314  1.00 74.24      A    N  
ATOM    478  N   VAL A  68       3.342  24.314  34.343  1.00 64.06      A    N  
ATOM    479  CA  VAL A  68       2.967  23.135  33.561  1.00 63.79      A    C  
ATOM    480  C   VAL A  68       3.896  23.035  32.334  1.00 66.64      A    C  
ATOM    481  O   VAL A  68       4.504  21.983  32.119  1.00 66.00      A    O  
ATOM    482  CB  VAL A  68       1.443  23.065  33.224  1.00 67.39      A    C  
ATOM    483  CG1 VAL A  68       1.144  21.971  32.203  1.00 66.80      A    C  
ATOM    484  CG2 VAL A  68       0.616  22.831  34.492  1.00 67.18      A    C  
ATOM    485  N   ALA A  69       4.046  24.146  31.573  1.00 62.08      A    N  
ATOM    486  CA  ALA A  69       4.929  24.208  30.412  1.00 61.25      A    C  
ATOM    487  C   ALA A  69       6.376  23.863  30.798  1.00 65.79      A    C  
ATOM    488  O   ALA A  69       7.065  23.230  30.005  1.00 66.27      A    O  
ATOM    489  CB  ALA A  69       4.860  25.571  29.764  1.00 61.82      A    C  
ATOM    490  N   ASP A  70       6.807  24.210  32.032  1.00 61.97      A    N  
ATOM    491  CA  ASP A  70       8.142  23.884  32.542  1.00 62.24      A    C  
ATOM    492  C   ASP A  70       8.293  22.364  32.685  1.00 66.41      A    C  
ATOM    493  O   ASP A  70       9.370  21.833  32.397  1.00 66.91      A    O  
ATOM    494  CB  ASP A  70       8.418  24.587  33.891  1.00 64.61      A    C  
ATOM    495  CG  ASP A  70       8.552  26.110  33.866  1.00 74.95      A    C  
ATOM    496  OD1 ASP A  70       8.520  26.703  32.748  1.00 73.31      A    O  
ATOM    497  OD2 ASP A  70       8.693  26.708  34.960  1.00 81.66      A    O1-
ATOM    498  N   PHE A  71       7.206  21.663  33.111  1.00 61.46      A    N  
ATOM    499  CA  PHE A  71       7.160  20.198  33.211  1.00 59.56      A    C  
ATOM    500  C   PHE A  71       7.276  19.586  31.795  1.00 60.12      A    C  
ATOM    501  O   PHE A  71       8.077  18.675  31.591  1.00 60.09      A    O  
ATOM    502  CB  PHE A  71       5.858  19.723  33.894  1.00 60.77      A    C  
ATOM    503  CG  PHE A  71       5.549  18.261  33.668  1.00 61.48      A    C  
ATOM    504  CD1 PHE A  71       6.131  17.280  34.463  1.00 64.18      A    C  
ATOM    505  CD2 PHE A  71       4.713  17.862  32.632  1.00 62.23      A    C  
ATOM    506  CE1 PHE A  71       5.872  15.926  34.227  1.00 64.53      A    C  
ATOM    507  CE2 PHE A  71       4.480  16.509  32.380  1.00 64.05      A    C  
ATOM    508  CZ  PHE A  71       5.039  15.554  33.191  1.00 62.05      A    C  
ATOM    509  N   LEU A  72       6.452  20.082  30.851  1.00 53.82      A    N  
ATOM    510  CA  LEU A  72       6.392  19.654  29.458  1.00 52.74      A    C  
ATOM    511  C   LEU A  72       7.735  19.818  28.748  1.00 59.41      A    C  
ATOM    512  O   LEU A  72       8.245  18.840  28.181  1.00 59.82      A    O  
ATOM    513  CB  LEU A  72       5.236  20.358  28.714  1.00 51.64      A    C  
ATOM    514  CG  LEU A  72       3.801  20.045  29.246  1.00 55.14      A    C  
ATOM    515  CD1 LEU A  72       2.727  20.756  28.421  1.00 53.76      A    C  
ATOM    516  CD2 LEU A  72       3.499  18.526  29.243  1.00 56.17      A    C  
ATOM    517  N   VAL A  73       8.349  21.022  28.869  1.00 56.25      A    N  
ATOM    518  CA  VAL A  73       9.647  21.379  28.299  1.00 55.53      A    C  
ATOM    519  C   VAL A  73      10.750  20.488  28.863  1.00 58.84      A    C  
ATOM    520  O   VAL A  73      11.560  19.979  28.087  1.00 60.43      A    O  
ATOM    521  CB  VAL A  73       9.949  22.902  28.449  1.00 59.50      A    C  
ATOM    522  CG1 VAL A  73      11.432  23.221  28.261  1.00 59.19      A    C  
ATOM    523  CG2 VAL A  73       9.101  23.727  27.489  1.00 58.80      A    C  
ATOM    524  N   ALA A  74      10.764  20.264  30.191  1.00 53.12      A    N  
ATOM    525  CA  ALA A  74      11.766  19.403  30.828  1.00 52.56      A    C  
ATOM    526  C   ALA A  74      11.661  17.947  30.337  1.00 57.93      A    C  
ATOM    527  O   ALA A  74      12.680  17.266  30.199  1.00 57.44      A    O  
ATOM    528  CB  ALA A  74      11.644  19.466  32.342  1.00 52.52      A    C  
ATOM    529  N   ASP A  75      10.425  17.492  30.055  1.00 54.79      A    N  
ATOM    530  CA  ASP A  75      10.141  16.154  29.540  1.00 54.19      A    C  
ATOM    531  C   ASP A  75      10.634  16.041  28.086  1.00 54.95      A    C  
ATOM    532  O   ASP A  75      11.328  15.085  27.766  1.00 55.02      A    O  
ATOM    533  CB  ASP A  75       8.641  15.859  29.639  1.00 56.25      A    C  
ATOM    534  CG  ASP A  75       8.326  14.391  29.460  1.00 60.61      A    C  
ATOM    535  OD1 ASP A  75       8.129  13.967  28.303  1.00 59.20      A    O  
ATOM    536  OD2 ASP A  75       8.275  13.668  30.482  1.00 62.78      A    O1-
ATOM    537  N   PHE A  76      10.295  17.023  27.229  1.00 49.33      A    N  
ATOM    538  CA  PHE A  76      10.750  17.130  25.839  1.00 48.93      A    C  
ATOM    539  C   PHE A  76      12.288  17.077  25.744  1.00 57.31      A    C  
ATOM    540  O   PHE A  76      12.827  16.351  24.909  1.00 58.63      A    O  
ATOM    541  CB  PHE A  76      10.304  18.473  25.250  1.00 49.27      A    C  
ATOM    542  CG  PHE A  76       8.969  18.538  24.555  1.00 48.90      A    C  
ATOM    543  CD1 PHE A  76       8.647  17.634  23.545  1.00 51.20      A    C  
ATOM    544  CD2 PHE A  76       8.077  19.568  24.829  1.00 49.06      A    C  
ATOM    545  CE1 PHE A  76       7.423  17.722  22.870  1.00 51.95      A    C  
ATOM    546  CE2 PHE A  76       6.862  19.666  24.144  1.00 51.61      A    C  
ATOM    547  CZ  PHE A  76       6.540  18.740  23.175  1.00 50.48      A    C  
ATOM    548  N   ARG A  77      12.979  17.840  26.616  1.00 54.76      A    N  
ATOM    549  CA  ARG A  77      14.431  17.932  26.665  1.00 55.22      A    C  
ATOM    550  C   ARG A  77      15.099  16.658  27.136  1.00 61.51      A    C  
ATOM    551  O   ARG A  77      16.159  16.304  26.610  1.00 62.48      A    O  
ATOM    552  CB  ARG A  77      14.883  19.145  27.491  1.00 56.52      A    C  
ATOM    553  CG  ARG A  77      14.806  20.427  26.675  1.00 72.69      A    C  
ATOM    554  CD  ARG A  77      15.048  21.686  27.482  1.00 92.12      A    C  
ATOM    555  NE  ARG A  77      14.692  22.872  26.698  1.00105.69      A    N  
ATOM    556  CZ  ARG A  77      14.607  24.107  27.181  1.00118.23      A    C  
ATOM    557  NH1 ARG A  77      14.843  24.343  28.468  1.00105.38      A    N1+
ATOM    558  NH2 ARG A  77      14.255  25.111  26.390  1.00102.05      A    N  
ATOM    559  N   ARG A  78      14.487  15.957  28.105  1.00 58.59      A    N  
ATOM    560  CA  ARG A  78      14.973  14.682  28.640  1.00 58.59      A    C  
ATOM    561  C   ARG A  78      14.929  13.601  27.520  1.00 63.06      A    C  
ATOM    562  O   ARG A  78      15.733  12.660  27.516  1.00 62.40      A    O  
ATOM    563  CB  ARG A  78      14.111  14.287  29.849  1.00 59.98      A    C  
ATOM    564  CG  ARG A  78      14.537  13.022  30.593  1.00 75.85      A    C  
ATOM    565  CD  ARG A  78      13.661  12.720  31.806  1.00 86.84      A    C  
ATOM    566  NE  ARG A  78      12.233  12.594  31.479  1.00 95.03      A    N  
ATOM    567  CZ  ARG A  78      11.634  11.455  31.138  1.00104.60      A    C  
ATOM    568  NH1 ARG A  78      12.329  10.325  31.063  1.00 95.34      A    N1+
ATOM    569  NH2 ARG A  78      10.334  11.438  30.867  1.00 78.55      A    N  
ATOM    570  N   ARG A  79      14.016  13.785  26.546  1.00 59.38      A    N  
ATOM    571  CA  ARG A  79      13.831  12.893  25.408  1.00 59.11      A    C  
ATOM    572  C   ARG A  79      14.646  13.324  24.164  1.00 62.80      A    C  
ATOM    573  O   ARG A  79      14.728  12.573  23.196  1.00 62.14      A    O  
ATOM    574  CB  ARG A  79      12.326  12.739  25.099  1.00 59.13      A    C  
ATOM    575  CG  ARG A  79      11.582  11.990  26.199  1.00 65.90      A    C  
ATOM    576  CD  ARG A  79      11.296  10.552  25.800  1.00 77.82      A    C  
ATOM    577  NE  ARG A  79      11.099   9.631  26.930  1.00 87.51      A    N  
ATOM    578  CZ  ARG A  79       9.991   9.541  27.665  1.00105.20      A    C  
ATOM    579  NH1 ARG A  79       8.978  10.383  27.465  1.00 85.95      A    N1+
ATOM    580  NH2 ARG A  79       9.905   8.642  28.637  1.00 97.64      A    N  
ATOM    581  N   GLY A  80      15.277  14.495  24.230  1.00 58.43      A    N  
ATOM    582  CA  GLY A  80      16.075  15.037  23.136  1.00 57.55      A    C  
ATOM    583  C   GLY A  80      15.229  15.635  22.032  1.00 60.39      A    C  
ATOM    584  O   GLY A  80      15.662  15.700  20.875  1.00 59.90      A    O  
ATOM    585  N   VAL A  81      14.000  16.064  22.374  1.00 55.89      A    N  
ATOM    586  CA  VAL A  81      13.112  16.676  21.390  1.00 55.01      A    C  
ATOM    587  C   VAL A  81      13.440  18.165  21.331  1.00 62.27      A    C  
ATOM    588  O   VAL A  81      13.463  18.846  22.361  1.00 61.10      A    O  
ATOM    589  CB  VAL A  81      11.591  16.394  21.621  1.00 56.35      A    C  
ATOM    590  CG1 VAL A  81      10.724  17.026  20.523  1.00 54.98      A    C  
ATOM    591  CG2 VAL A  81      11.311  14.889  21.727  1.00 55.60      A    C  
ATOM    592  N   ASP A  82      13.722  18.650  20.116  1.00 61.92      A    N  
ATOM    593  CA  ASP A  82      14.016  20.048  19.836  1.00 62.49      A    C  
ATOM    594  C   ASP A  82      12.723  20.856  19.987  1.00 67.29      A    C  
ATOM    595  O   ASP A  82      11.737  20.566  19.307  1.00 67.02      A    O  
ATOM    596  CB  ASP A  82      14.615  20.192  18.420  1.00 64.37      A    C  
ATOM    597  CG  ASP A  82      14.890  21.622  18.000  1.00 74.37      A    C  
ATOM    598  OD1 ASP A  82      13.992  22.246  17.397  1.00 75.99      A    O  
ATOM    599  OD2 ASP A  82      15.991  22.124  18.294  1.00 80.81      A    O1-
ATOM    600  N   VAL A  83      12.738  21.868  20.886  1.00 64.81      A    N  
ATOM    601  CA  VAL A  83      11.588  22.754  21.162  1.00 64.69      A    C  
ATOM    602  C   VAL A  83      11.786  24.176  20.590  1.00 69.19      A    C  
ATOM    603  O   VAL A  83      10.912  25.035  20.763  1.00 68.70      A    O  
ATOM    604  CB  VAL A  83      11.200  22.783  22.672  1.00 68.04      A    C  
ATOM    605  CG1 VAL A  83      10.674  21.430  23.123  1.00 67.45      A    C  
ATOM    606  CG2 VAL A  83      12.361  23.242  23.560  1.00 67.76      A    C  
ATOM    607  N   SER A  84      12.911  24.403  19.867  1.00 66.01      A    N  
ATOM    608  CA  SER A  84      13.284  25.699  19.267  1.00 65.22      A    C  
ATOM    609  C   SER A  84      12.205  26.326  18.369  1.00 68.07      A    C  
ATOM    610  O   SER A  84      12.158  27.553  18.241  1.00 68.75      A    O  
ATOM    611  CB  SER A  84      14.613  25.588  18.520  1.00 68.06      A    C  
ATOM    612  OG  SER A  84      14.502  24.901  17.284  1.00 73.94      A    O  
ATOM    613  N   GLN A  85      11.309  25.494  17.812  1.00 63.65      A    N  
ATOM    614  CA  GLN A  85      10.228  25.902  16.910  1.00 63.13      A    C  
ATOM    615  C   GLN A  85       8.873  26.159  17.602  1.00 65.94      A    C  
ATOM    616  O   GLN A  85       7.896  26.513  16.926  1.00 64.55      A    O  
ATOM    617  CB  GLN A  85      10.089  24.863  15.786  1.00 64.72      A    C  
ATOM    618  CG  GLN A  85      10.692  25.284  14.442  1.00 83.93      A    C  
ATOM    619  CD  GLN A  85      12.134  25.742  14.477  1.00105.63      A    C  
ATOM    620  NE2 GLN A  85      12.377  26.928  13.947  1.00100.23      A    N  
ATOM    621  OE1 GLN A  85      13.042  25.035  14.929  1.00101.29      A    O  
ATOM    622  N   VAL A  86       8.821  26.018  18.946  1.00 63.35      A    N  
ATOM    623  CA  VAL A  86       7.596  26.227  19.731  1.00 63.70      A    C  
ATOM    624  C   VAL A  86       7.070  27.678  19.635  1.00 69.03      A    C  
ATOM    625  O   VAL A  86       7.834  28.636  19.808  1.00 68.10      A    O  
ATOM    626  CB  VAL A  86       7.769  25.742  21.194  1.00 67.48      A    C  
ATOM    627  CG1 VAL A  86       6.733  26.354  22.133  1.00 67.02      A    C  
ATOM    628  CG2 VAL A  86       7.719  24.217  21.256  1.00 67.39      A    C  
ATOM    629  N   ALA A  87       5.759  27.810  19.324  1.00 66.59      A    N  
ATOM    630  CA  ALA A  87       5.050  29.084  19.226  1.00 66.47      A    C  
ATOM    631  C   ALA A  87       4.579  29.484  20.631  1.00 71.62      A    C  
ATOM    632  O   ALA A  87       3.419  29.245  20.981  1.00 71.11      A    O  
ATOM    633  CB  ALA A  87       3.854  28.960  18.274  1.00 66.95      A    C  
ATOM    634  N   TRP A  88       5.492  30.065  21.444  1.00 69.23      A    N  
ATOM    635  CA  TRP A  88       5.201  30.533  22.808  1.00 69.77      A    C  
ATOM    636  C   TRP A  88       4.181  31.673  22.776  1.00 77.22      A    C  
ATOM    637  O   TRP A  88       4.419  32.675  22.101  1.00 77.86      A    O  
ATOM    638  CB  TRP A  88       6.486  30.981  23.505  1.00 67.88      A    C  
ATOM    639  CG  TRP A  88       7.363  29.841  23.916  1.00 68.34      A    C  
ATOM    640  CD1 TRP A  88       8.501  29.413  23.295  1.00 70.98      A    C  
ATOM    641  CD2 TRP A  88       7.170  28.979  25.047  1.00 68.05      A    C  
ATOM    642  CE2 TRP A  88       8.246  28.060  25.061  1.00 71.89      A    C  
ATOM    643  CE3 TRP A  88       6.194  28.899  26.060  1.00 69.01      A    C  
ATOM    644  NE1 TRP A  88       9.045  28.351  23.982  1.00 70.47      A    N  
ATOM    645  CZ2 TRP A  88       8.376  27.071  26.050  1.00 70.89      A    C  
ATOM    646  CZ3 TRP A  88       6.331  27.929  27.046  1.00 70.28      A    C  
ATOM    647  CH2 TRP A  88       7.396  27.015  27.024  1.00 70.87      A    C  
ATOM    648  N   GLN A  89       3.022  31.486  23.443  1.00 75.74      A    N  
ATOM    649  CA  GLN A  89       1.912  32.449  23.456  1.00 76.50      A    C  
ATOM    650  C   GLN A  89       1.811  33.273  24.745  1.00 84.46      A    C  
ATOM    651  O   GLN A  89       2.120  32.770  25.828  1.00 83.71      A    O  
ATOM    652  CB  GLN A  89       0.572  31.756  23.168  1.00 77.44      A    C  
ATOM    653  CG  GLN A  89       0.536  30.932  21.883  1.00 90.66      A    C  
ATOM    654  CD  GLN A  89       0.585  31.749  20.619  1.00113.79      A    C  
ATOM    655  NE2 GLN A  89       1.211  31.192  19.594  1.00109.86      A    N  
ATOM    656  OE1 GLN A  89       0.047  32.857  20.531  1.00109.97      A    O  
ATOM    657  N   SER A  90       1.359  34.543  24.617  1.00 84.14      A    N  
ATOM    658  CA  SER A  90       1.186  35.473  25.745  1.00 84.98      A    C  
ATOM    659  C   SER A  90      -0.165  35.250  26.448  1.00 90.82      A    C  
ATOM    660  O   SER A  90      -0.229  35.275  27.684  1.00 90.21      A    O  
ATOM    661  CB  SER A  90       1.343  36.923  25.287  1.00 88.12      A    C  
ATOM    662  OG  SER A  90       0.416  37.281  24.273  1.00 96.65      A    O  
ATOM    663  N   LYS A  91      -1.232  35.006  25.647  1.00 88.49      A    N  
ATOM    664  CA  LYS A  91      -2.594  34.751  26.124  1.00 88.72      A    C  
ATOM    665  C   LYS A  91      -2.940  33.245  26.079  1.00 93.04      A    C  
ATOM    666  O   LYS A  91      -2.491  32.526  25.175  1.00 92.56      A    O  
ATOM    667  CB  LYS A  91      -3.622  35.582  25.326  1.00 91.23      A    C  
ATOM    668  CG  LYS A  91      -3.656  37.059  25.731  1.00110.41      A    C  
ATOM    669  CD  LYS A  91      -4.828  37.831  25.110  1.00120.35      A    C  
ATOM    670  CE  LYS A  91      -4.910  39.250  25.632  1.00128.24      A    C  
ATOM    671  NZ  LYS A  91      -6.124  39.961  25.144  1.00135.04      A    N1+
ATOM    672  N   GLY A  92      -3.736  32.802  27.056  1.00 88.90      A    N  
ATOM    673  CA  GLY A  92      -4.180  31.418  27.191  1.00 87.96      A    C  
ATOM    674  C   GLY A  92      -3.321  30.588  28.128  1.00 89.32      A    C  
ATOM    675  O   GLY A  92      -2.174  30.949  28.411  1.00 89.13      A    O  
ATOM    676  N   ASP A  93      -3.888  29.473  28.626  1.00 83.38      A    N  
ATOM    677  CA  ASP A  93      -3.211  28.525  29.524  1.00 81.77      A    C  
ATOM    678  C   ASP A  93      -2.791  27.258  28.757  1.00 81.09      A    C  
ATOM    679  O   ASP A  93      -3.269  27.030  27.650  1.00 78.88      A    O  
ATOM    680  CB  ASP A  93      -4.121  28.153  30.706  1.00 83.72      A    C  
ATOM    681  CG  ASP A  93      -4.553  29.340  31.532  1.00 98.74      A    C  
ATOM    682  OD1 ASP A  93      -3.685  29.940  32.213  1.00 99.30      A    O  
ATOM    683  OD2 ASP A  93      -5.758  29.676  31.498  1.00108.02      A    O1-
ATOM    684  N   THR A  94      -1.886  26.445  29.330  1.00 75.63      A    N  
ATOM    685  CA  THR A  94      -1.460  25.200  28.674  1.00 73.82      A    C  
ATOM    686  C   THR A  94      -2.618  24.168  28.814  1.00 72.11      A    C  
ATOM    687  O   THR A  94      -3.151  24.010  29.927  1.00 71.02      A    O  
ATOM    688  CB  THR A  94      -0.033  24.711  29.111  1.00 83.05      A    C  
ATOM    689  CG2 THR A  94       0.634  25.589  30.179  1.00 81.58      A    C  
ATOM    690  OG1 THR A  94      -0.065  23.341  29.525  1.00 82.97      A    O  
ATOM    691  N   PRO A  95      -3.082  23.530  27.699  1.00 64.08      A    N  
ATOM    692  CA  PRO A  95      -4.191  22.564  27.825  1.00 61.89      A    C  
ATOM    693  C   PRO A  95      -3.801  21.345  28.653  1.00 60.23      A    C  
ATOM    694  O   PRO A  95      -2.627  20.987  28.724  1.00 59.48      A    O  
ATOM    695  CB  PRO A  95      -4.540  22.216  26.375  1.00 63.65      A    C  
ATOM    696  CG  PRO A  95      -3.308  22.487  25.610  1.00 68.56      A    C  
ATOM    697  CD  PRO A  95      -2.585  23.597  26.307  1.00 64.71      A    C  
ATOM    698  N   SER A  96      -4.773  20.784  29.355  1.00 54.21      A    N  
ATOM    699  CA  SER A  96      -4.584  19.609  30.195  1.00 53.33      A    C  
ATOM    700  C   SER A  96      -5.775  18.680  30.009  1.00 53.98      A    C  
ATOM    701  O   SER A  96      -6.836  19.118  29.561  1.00 51.13      A    O  
ATOM    702  CB  SER A  96      -4.388  19.989  31.664  1.00 57.26      A    C  
ATOM    703  OG  SER A  96      -5.572  20.529  32.232  1.00 67.98      A    O  
ATOM    704  N   SER A  97      -5.583  17.389  30.288  1.00 51.07      A    N  
ATOM    705  CA  SER A  97      -6.678  16.450  30.172  1.00 51.65      A    C  
ATOM    706  C   SER A  97      -6.625  15.384  31.234  1.00 55.62      A    C  
ATOM    707  O   SER A  97      -5.557  15.026  31.707  1.00 54.87      A    O  
ATOM    708  CB  SER A  97      -6.784  15.872  28.759  1.00 55.79      A    C  
ATOM    709  OG  SER A  97      -5.807  14.902  28.450  1.00 67.46      A    O  
ATOM    710  N   CYS A  98      -7.794  14.935  31.671  1.00 54.32      A    N  
ATOM    711  CA  CYS A  98      -7.883  13.860  32.648  1.00 54.47      A    C  
ATOM    712  C   CYS A  98      -8.023  12.581  31.877  1.00 54.78      A    C  
ATOM    713  O   CYS A  98      -8.971  12.419  31.111  1.00 52.02      A    O  
ATOM    714  CB  CYS A  98      -9.047  14.069  33.604  1.00 55.69      A    C  
ATOM    715  SG  CYS A  98      -8.679  15.240  34.916  1.00 60.33      A    S  
ATOM    716  N   CYS A  99      -7.043  11.703  32.031  1.00 52.04      A    N  
ATOM    717  CA  CYS A  99      -7.031  10.435  31.323  1.00 51.72      A    C  
ATOM    718  C   CYS A  99      -7.264   9.300  32.299  1.00 54.49      A    C  
ATOM    719  O   CYS A  99      -6.530   9.157  33.269  1.00 54.08      A    O  
ATOM    720  CB  CYS A  99      -5.736  10.263  30.532  1.00 51.92      A    C  
ATOM    721  SG  CYS A  99      -5.372  11.633  29.398  1.00 55.80      A    S  
ATOM    722  N   ILE A 100      -8.335   8.534  32.071  1.00 50.88      A    N  
ATOM    723  CA  ILE A 100      -8.692   7.371  32.888  1.00 49.84      A    C  
ATOM    724  C   ILE A 100      -8.264   6.140  32.086  1.00 52.40      A    C  
ATOM    725  O   ILE A 100      -8.777   5.917  30.983  1.00 50.73      A    O  
ATOM    726  CB  ILE A 100     -10.213   7.358  33.265  1.00 52.16      A    C  
ATOM    727  CG1 ILE A 100     -10.551   8.529  34.232  1.00 52.86      A    C  
ATOM    728  CG2 ILE A 100     -10.626   5.997  33.871  1.00 50.80      A    C  
ATOM    729  CD1 ILE A 100     -12.086   8.831  34.415  1.00 61.63      A    C  
ATOM    730  N   ILE A 101      -7.275   5.386  32.603  1.00 49.39      A    N  
ATOM    731  CA  ILE A 101      -6.780   4.185  31.923  1.00 48.99      A    C  
ATOM    732  C   ILE A 101      -7.281   2.962  32.694  1.00 53.92      A    C  
ATOM    733  O   ILE A 101      -7.086   2.874  33.912  1.00 53.05      A    O  
ATOM    734  CB  ILE A 101      -5.235   4.189  31.617  1.00 51.67      A    C  
ATOM    735  CG1 ILE A 101      -4.811   5.510  30.901  1.00 52.25      A    C  
ATOM    736  CG2 ILE A 101      -4.828   2.970  30.747  1.00 50.56      A    C  
ATOM    737  CD1 ILE A 101      -3.252   5.804  30.826  1.00 56.19      A    C  
ATOM    738  N   ASN A 102      -7.997   2.070  31.993  1.00 52.64      A    N  
ATOM    739  CA  ASN A 102      -8.549   0.849  32.575  1.00 54.45      A    C  
ATOM    740  C   ASN A 102      -7.462  -0.196  32.476  1.00 61.05      A    C  
ATOM    741  O   ASN A 102      -7.083  -0.565  31.375  1.00 60.75      A    O  
ATOM    742  CB  ASN A 102      -9.825   0.421  31.822  1.00 55.28      A    C  
ATOM    743  CG  ASN A 102     -10.597  -0.750  32.409  1.00 64.18      A    C  
ATOM    744  ND2 ASN A 102     -11.824  -0.925  31.959  1.00 55.43      A    N  
ATOM    745  OD1 ASN A 102     -10.111  -1.534  33.230  1.00 52.11      A    O  
ATOM    746  N   ASN A 103      -6.918  -0.620  33.615  1.00 60.44      A    N  
ATOM    747  CA  ASN A 103      -5.810  -1.576  33.684  1.00 61.74      A    C  
ATOM    748  C   ASN A 103      -6.187  -3.000  33.212  1.00 66.53      A    C  
ATOM    749  O   ASN A 103      -5.310  -3.740  32.757  1.00 66.19      A    O  
ATOM    750  CB  ASN A 103      -5.187  -1.593  35.094  1.00 64.60      A    C  
ATOM    751  CG  ASN A 103      -3.739  -2.043  35.115  1.00100.20      A    C  
ATOM    752  ND2 ASN A 103      -2.886  -1.409  34.304  1.00 90.80      A    N  
ATOM    753  OD1 ASN A 103      -3.362  -2.970  35.846  1.00 98.10      A    O  
ATOM    754  N   SER A 104      -7.482  -3.361  33.293  1.00 62.64      A    N  
ATOM    755  CA  SER A 104      -7.978  -4.674  32.891  1.00 62.07      A    C  
ATOM    756  C   SER A 104      -8.014  -4.895  31.373  1.00 66.57      A    C  
ATOM    757  O   SER A 104      -7.852  -6.037  30.952  1.00 68.18      A    O  
ATOM    758  CB  SER A 104      -9.341  -4.958  33.520  1.00 64.79      A    C  
ATOM    759  OG  SER A 104     -10.390  -4.218  32.918  1.00 71.50      A    O  
ATOM    760  N   ASN A 105      -8.199  -3.830  30.557  1.00 61.24      A    N  
ATOM    761  CA  ASN A 105      -8.286  -3.931  29.089  1.00 60.11      A    C  
ATOM    762  C   ASN A 105      -7.460  -2.878  28.303  1.00 63.24      A    C  
ATOM    763  O   ASN A 105      -7.524  -2.823  27.062  1.00 62.70      A    O  
ATOM    764  CB  ASN A 105      -9.757  -3.872  28.652  1.00 58.32      A    C  
ATOM    765  CG  ASN A 105     -10.506  -2.629  29.086  1.00 77.46      A    C  
ATOM    766  ND2 ASN A 105     -11.833  -2.721  29.137  1.00 67.13      A    N  
ATOM    767  OD1 ASN A 105      -9.919  -1.580  29.365  1.00 66.27      A    O  
ATOM    768  N   GLY A 106      -6.776  -2.005  29.036  1.00 58.28      A    N  
ATOM    769  CA  GLY A 106      -5.961  -0.940  28.469  1.00 57.06      A    C  
ATOM    770  C   GLY A 106      -6.699   0.245  27.890  1.00 58.10      A    C  
ATOM    771  O   GLY A 106      -6.045   1.158  27.385  1.00 58.30      A    O  
ATOM    772  N   ASN A 107      -8.048   0.268  27.964  1.00 52.90      A    N  
ATOM    773  CA  ASN A 107      -8.859   1.369  27.429  1.00 52.10      A    C  
ATOM    774  C   ASN A 107      -8.532   2.706  28.097  1.00 54.17      A    C  
ATOM    775  O   ASN A 107      -8.301   2.759  29.302  1.00 52.89      A    O  
ATOM    776  CB  ASN A 107     -10.351   1.082  27.579  1.00 54.88      A    C  
ATOM    777  CG  ASN A 107     -10.960   0.154  26.549  1.00 77.94      A    C  
ATOM    778  ND2 ASN A 107     -12.280   0.024  26.601  1.00 63.53      A    N  
ATOM    779  OD1 ASN A 107     -10.277  -0.431  25.693  1.00 70.59      A    O  
ATOM    780  N   ARG A 108      -8.514   3.776  27.310  1.00 50.46      A    N  
ATOM    781  CA  ARG A 108      -8.204   5.099  27.814  1.00 50.03      A    C  
ATOM    782  C   ARG A 108      -9.307   6.056  27.440  1.00 53.51      A    C  
ATOM    783  O   ARG A 108      -9.721   6.106  26.283  1.00 52.46      A    O  
ATOM    784  CB  ARG A 108      -6.771   5.572  27.398  1.00 48.95      A    C  
ATOM    785  CG  ARG A 108      -6.665   6.470  26.157  1.00 53.74      A    C  
ATOM    786  CD  ARG A 108      -6.897   5.693  24.883  1.00 53.00      A    C  
ATOM    787  NE  ARG A 108      -6.881   6.547  23.696  1.00 56.20      A    N  
ATOM    788  CZ  ARG A 108      -7.958   6.970  23.049  1.00 65.62      A    C  
ATOM    789  NH1 ARG A 108      -9.171   6.700  23.518  1.00 55.64      A    N1+
ATOM    790  NH2 ARG A 108      -7.835   7.676  21.938  1.00 51.29      A    N  
ATOM    791  N   THR A 109      -9.831   6.757  28.452  1.00 51.15      A    N  
ATOM    792  CA  THR A 109     -10.890   7.745  28.311  1.00 51.63      A    C  
ATOM    793  C   THR A 109     -10.259   9.105  28.619  1.00 56.69      A    C  
ATOM    794  O   THR A 109      -9.693   9.291  29.702  1.00 56.37      A    O  
ATOM    795  CB  THR A 109     -12.080   7.358  29.204  1.00 58.20      A    C  
ATOM    796  CG2 THR A 109     -13.276   8.283  29.039  1.00 55.65      A    C  
ATOM    797  OG1 THR A 109     -12.455   6.023  28.882  1.00 58.66      A    O  
ATOM    798  N   ILE A 110     -10.334  10.039  27.654  1.00 54.44      A    N  
ATOM    799  CA  ILE A 110      -9.752  11.385  27.771  1.00 54.15      A    C  
ATOM    800  C   ILE A 110     -10.826  12.468  27.875  1.00 58.58      A    C  
ATOM    801  O   ILE A 110     -11.692  12.564  27.009  1.00 58.37      A    O  
ATOM    802  CB  ILE A 110      -8.758  11.667  26.606  1.00 56.45      A    C  
ATOM    803  CG1 ILE A 110      -7.655  10.585  26.536  1.00 56.84      A    C  
ATOM    804  CG2 ILE A 110      -8.159  13.080  26.705  1.00 55.82      A    C  
ATOM    805  CD1 ILE A 110      -6.986  10.439  25.164  1.00 61.63      A    C  
ATOM    806  N   VAL A 111     -10.751  13.290  28.933  1.00 54.57      A    N  
ATOM    807  CA  VAL A 111     -11.649  14.427  29.149  1.00 53.20      A    C  
ATOM    808  C   VAL A 111     -10.729  15.626  28.975  1.00 57.32      A    C  
ATOM    809  O   VAL A 111      -9.955  15.965  29.877  1.00 57.04      A    O  
ATOM    810  CB  VAL A 111     -12.364  14.373  30.526  1.00 56.22      A    C  
ATOM    811  CG1 VAL A 111     -13.287  15.579  30.713  1.00 55.75      A    C  
ATOM    812  CG2 VAL A 111     -13.143  13.062  30.686  1.00 55.74      A    C  
ATOM    813  N   LEU A 112     -10.722  16.179  27.761  1.00 54.50      A    N  
ATOM    814  CA  LEU A 112      -9.801  17.250  27.417  1.00 54.90      A    C  
ATOM    815  C   LEU A 112     -10.281  18.650  27.790  1.00 60.89      A    C  
ATOM    816  O   LEU A 112     -11.415  19.035  27.488  1.00 60.25      A    O  
ATOM    817  CB  LEU A 112      -9.406  17.179  25.911  1.00 54.68      A    C  
ATOM    818  CG  LEU A 112      -8.638  18.387  25.291  1.00 58.99      A    C  
ATOM    819  CD1 LEU A 112      -7.216  18.511  25.815  1.00 57.71      A    C  
ATOM    820  CD2 LEU A 112      -8.658  18.337  23.782  1.00 62.61      A    C  
ATOM    821  N   HIS A 113      -9.368  19.426  28.403  1.00 58.55      A    N  
ATOM    822  CA  HIS A 113      -9.605  20.832  28.673  1.00 58.48      A    C  
ATOM    823  C   HIS A 113      -8.819  21.657  27.654  1.00 65.09      A    C  
ATOM    824  O   HIS A 113      -7.606  21.868  27.814  1.00 63.37      A    O  
ATOM    825  CB  HIS A 113      -9.250  21.236  30.115  1.00 58.00      A    C  
ATOM    826  CG  HIS A 113      -9.515  22.689  30.393  1.00 60.33      A    C  
ATOM    827  CD2 HIS A 113     -10.617  23.435  30.126  1.00 60.87      A    C  
ATOM    828  ND1 HIS A 113      -8.557  23.501  30.977  1.00 61.43      A    N  
ATOM    829  CE1 HIS A 113      -9.118  24.697  31.078  1.00 60.26      A    C  
ATOM    830  NE2 HIS A 113     -10.351  24.705  30.568  1.00 60.43      A    N  
ATOM    831  N   ASP A 114      -9.517  22.085  26.587  1.00 65.45      A    N  
ATOM    832  CA  ASP A 114      -8.951  22.932  25.541  1.00 67.25      A    C  
ATOM    833  C   ASP A 114      -9.108  24.374  26.025  1.00 76.16      A    C  
ATOM    834  O   ASP A 114     -10.227  24.869  26.213  1.00 76.62      A    O  
ATOM    835  CB  ASP A 114      -9.637  22.691  24.181  1.00 69.18      A    C  
ATOM    836  CG  ASP A 114      -8.710  22.790  22.981  1.00 79.67      A    C  
ATOM    837  OD1 ASP A 114      -7.638  23.433  23.103  1.00 81.50      A    O  
ATOM    838  OD2 ASP A 114      -9.056  22.234  21.918  1.00 84.06      A    O1-
ATOM    839  N   THR A 115      -7.969  25.012  26.286  1.00 75.72      A    N  
ATOM    840  CA  THR A 115      -7.811  26.332  26.898  1.00 77.17      A    C  
ATOM    841  C   THR A 115      -7.857  27.563  25.978  1.00 85.77      A    C  
ATOM    842  O   THR A 115      -7.513  28.664  26.435  1.00 86.62      A    O  
ATOM    843  CB  THR A 115      -6.487  26.345  27.649  1.00 79.88      A    C  
ATOM    844  CG2 THR A 115      -6.485  25.424  28.866  1.00 77.16      A    C  
ATOM    845  OG1 THR A 115      -5.481  25.960  26.715  1.00 77.27      A    O  
ATOM    846  N   SER A 116      -8.265  27.399  24.705  1.00 84.29      A    N  
ATOM    847  CA  SER A 116      -8.326  28.504  23.732  1.00 85.42      A    C  
ATOM    848  C   SER A 116      -6.948  29.186  23.491  1.00 89.52      A    C  
ATOM    849  O   SER A 116      -6.891  30.372  23.149  1.00 89.35      A    O  
ATOM    850  CB  SER A 116      -9.405  29.523  24.104  1.00 91.09      A    C  
ATOM    851  OG  SER A 116     -10.667  28.899  24.282  1.00106.14      A    O  
ATOM    852  N   LEU A 117      -5.842  28.416  23.668  1.00 85.08      A    N  
ATOM    853  CA  LEU A 117      -4.467  28.844  23.403  1.00 83.95      A    C  
ATOM    854  C   LEU A 117      -4.440  29.091  21.894  1.00 87.08      A    C  
ATOM    855  O   LEU A 117      -4.996  28.261  21.161  1.00 86.98      A    O  
ATOM    856  CB  LEU A 117      -3.484  27.690  23.712  1.00 83.83      A    C  
ATOM    857  CG  LEU A 117      -2.303  27.898  24.686  1.00 88.01      A    C  
ATOM    858  CD1 LEU A 117      -1.378  26.704  24.657  1.00 87.92      A    C  
ATOM    859  CD2 LEU A 117      -1.477  29.098  24.353  1.00 89.14      A    C  
ATOM    860  N   PRO A 118      -3.884  30.220  21.388  1.00 82.57      A    N  
ATOM    861  CA  PRO A 118      -3.887  30.430  19.928  1.00 81.27      A    C  
ATOM    862  C   PRO A 118      -3.105  29.325  19.226  1.00 80.88      A    C  
ATOM    863  O   PRO A 118      -2.026  28.957  19.688  1.00 80.19      A    O  
ATOM    864  CB  PRO A 118      -3.213  31.798  19.754  1.00 83.23      A    C  
ATOM    865  CG  PRO A 118      -3.270  32.444  21.095  1.00 88.12      A    C  
ATOM    866  CD  PRO A 118      -3.208  31.332  22.087  1.00 83.98      A    C  
ATOM    867  N   ASP A 119      -3.674  28.757  18.162  1.00 74.38      A    N  
ATOM    868  CA  ASP A 119      -3.024  27.701  17.383  1.00 73.11      A    C  
ATOM    869  C   ASP A 119      -1.823  28.215  16.581  1.00 76.68      A    C  
ATOM    870  O   ASP A 119      -1.708  29.424  16.336  1.00 76.64      A    O  
ATOM    871  CB  ASP A 119      -4.040  27.038  16.435  1.00 74.20      A    C  
ATOM    872  CG  ASP A 119      -5.000  26.083  17.110  1.00 79.93      A    C  
ATOM    873  OD1 ASP A 119      -4.609  25.464  18.130  1.00 80.40      A    O  
ATOM    874  OD2 ASP A 119      -6.131  25.922  16.599  1.00 82.77      A    O1-
ATOM    875  N   VAL A 120      -0.926  27.293  16.177  1.00 72.40      A    N  
ATOM    876  CA  VAL A 120       0.234  27.604  15.333  1.00 71.55      A    C  
ATOM    877  C   VAL A 120      -0.339  28.092  13.991  1.00 76.36      A    C  
ATOM    878  O   VAL A 120      -1.267  27.463  13.472  1.00 76.44      A    O  
ATOM    879  CB  VAL A 120       1.179  26.375  15.190  1.00 74.28      A    C  
ATOM    880  CG1 VAL A 120       2.161  26.542  14.034  1.00 74.00      A    C  
ATOM    881  CG2 VAL A 120       1.932  26.121  16.487  1.00 73.58      A    C  
ATOM    882  N   SER A 121       0.133  29.255  13.491  1.00 72.66      A    N  
ATOM    883  CA  SER A 121      -0.369  29.843  12.244  1.00 72.03      A    C  
ATOM    884  C   SER A 121       0.626  29.714  11.093  1.00 76.36      A    C  
ATOM    885  O   SER A 121       1.793  29.384  11.324  1.00 75.54      A    O  
ATOM    886  CB  SER A 121      -0.756  31.304  12.461  1.00 74.32      A    C  
ATOM    887  OG  SER A 121       0.384  32.100  12.744  1.00 80.39      A    O  
ATOM    888  N   ALA A 122       0.169  30.007   9.852  1.00 74.05      A    N  
ATOM    889  CA  ALA A 122       1.008  29.995   8.645  1.00 74.01      A    C  
ATOM    890  C   ALA A 122       2.169  30.997   8.791  1.00 78.65      A    C  
ATOM    891  O   ALA A 122       3.254  30.767   8.251  1.00 77.91      A    O  
ATOM    892  CB  ALA A 122       0.172  30.324   7.422  1.00 74.54      A    C  
ATOM    893  N   THR A 123       1.939  32.076   9.583  1.00 76.44      A    N  
ATOM    894  CA  THR A 123       2.906  33.127   9.912  1.00 76.57      A    C  
ATOM    895  C   THR A 123       4.009  32.530  10.794  1.00 79.93      A    C  
ATOM    896  O   THR A 123       5.193  32.774  10.534  1.00 79.32      A    O  
ATOM    897  CB  THR A 123       2.208  34.323  10.590  1.00 88.63      A    C  
ATOM    898  CG2 THR A 123       3.065  35.588  10.585  1.00 85.83      A    C  
ATOM    899  OG1 THR A 123       0.946  34.568   9.960  1.00 91.94      A    O  
ATOM    900  N   ASP A 124       3.617  31.727  11.820  1.00 76.01      A    N  
ATOM    901  CA  ASP A 124       4.546  31.036  12.720  1.00 75.52      A    C  
ATOM    902  C   ASP A 124       5.386  30.057  11.899  1.00 78.86      A    C  
ATOM    903  O   ASP A 124       6.611  30.009  12.051  1.00 77.61      A    O  
ATOM    904  CB  ASP A 124       3.788  30.283  13.833  1.00 77.36      A    C  
ATOM    905  CG  ASP A 124       3.016  31.164  14.799  1.00 86.93      A    C  
ATOM    906  OD1 ASP A 124       3.664  31.907  15.575  1.00 88.94      A    O  
ATOM    907  OD2 ASP A 124       1.776  31.049  14.839  1.00 88.35      A    O1-
ATOM    908  N   PHE A 125       4.715  29.314  10.987  1.00 76.22      A    N  
ATOM    909  CA  PHE A 125       5.339  28.328  10.111  1.00 76.21      A    C  
ATOM    910  C   PHE A 125       6.323  28.955   9.121  1.00 80.57      A    C  
ATOM    911  O   PHE A 125       7.401  28.393   8.911  1.00 79.88      A    O  
ATOM    912  CB  PHE A 125       4.287  27.455   9.402  1.00 77.97      A    C  
ATOM    913  CG  PHE A 125       4.892  26.263   8.699  1.00 79.56      A    C  
ATOM    914  CD1 PHE A 125       5.500  25.241   9.423  1.00 82.51      A    C  
ATOM    915  CD2 PHE A 125       4.905  26.187   7.313  1.00 81.61      A    C  
ATOM    916  CE1 PHE A 125       6.105  24.164   8.771  1.00 83.39      A    C  
ATOM    917  CE2 PHE A 125       5.493  25.102   6.662  1.00 84.53      A    C  
ATOM    918  CZ  PHE A 125       6.092  24.099   7.397  1.00 82.65      A    C  
ATOM    919  N   GLU A 126       5.983  30.148   8.569  1.00 77.36      A    N  
ATOM    920  CA  GLU A 126       6.819  30.902   7.619  1.00 76.95      A    C  
ATOM    921  C   GLU A 126       8.235  31.215   8.145  1.00 78.70      A    C  
ATOM    922  O   GLU A 126       9.170  31.278   7.353  1.00 78.04      A    O  
ATOM    923  CB  GLU A 126       6.099  32.182   7.167  1.00 78.58      A    C  
ATOM    924  CG  GLU A 126       6.511  32.688   5.794  1.00 91.41      A    C  
ATOM    925  CD  GLU A 126       6.175  31.782   4.624  1.00115.41      A    C  
ATOM    926  OE1 GLU A 126       5.016  31.309   4.545  1.00112.19      A    O  
ATOM    927  OE2 GLU A 126       7.069  31.560   3.775  1.00108.82      A    O1-
ATOM    928  N   LYS A 127       8.387  31.366   9.471  1.00 74.54      A    N  
ATOM    929  CA  LYS A 127       9.656  31.655  10.146  1.00 73.99      A    C  
ATOM    930  C   LYS A 127      10.593  30.437  10.237  1.00 78.55      A    C  
ATOM    931  O   LYS A 127      11.786  30.606  10.494  1.00 77.79      A    O  
ATOM    932  CB  LYS A 127       9.385  32.208  11.558  1.00 76.17      A    C  
ATOM    933  CG  LYS A 127       9.067  33.703  11.609  1.00 90.34      A    C  
ATOM    934  CD  LYS A 127       7.694  34.023  12.225  1.00102.02      A    C  
ATOM    935  CE  LYS A 127       7.634  34.033  13.744  1.00112.13      A    C  
ATOM    936  NZ  LYS A 127       6.281  34.417  14.248  1.00117.24      A    N1+
ATOM    937  N   VAL A 128      10.055  29.217  10.041  1.00 76.01      A    N  
ATOM    938  CA  VAL A 128      10.780  27.941  10.173  1.00 75.63      A    C  
ATOM    939  C   VAL A 128      11.755  27.669   9.003  1.00 78.75      A    C  
ATOM    940  O   VAL A 128      11.367  27.769   7.837  1.00 77.42      A    O  
ATOM    941  CB  VAL A 128       9.773  26.768  10.391  1.00 79.36      A    C  
ATOM    942  CG1 VAL A 128      10.458  25.403  10.408  1.00 78.82      A    C  
ATOM    943  CG2 VAL A 128       8.944  26.975  11.658  1.00 79.05      A    C  
ATOM    944  N   ASP A 129      13.013  27.282   9.342  1.00 75.68      A    N  
ATOM    945  CA  ASP A 129      14.043  26.910   8.368  1.00 75.61      A    C  
ATOM    946  C   ASP A 129      13.810  25.455   7.922  1.00 79.19      A    C  
ATOM    947  O   ASP A 129      14.234  24.508   8.598  1.00 78.93      A    O  
ATOM    948  CB  ASP A 129      15.474  27.124   8.928  1.00 77.43      A    C  
ATOM    949  CG  ASP A 129      16.610  26.606   8.045  1.00 84.83      A    C  
ATOM    950  OD1 ASP A 129      16.485  26.691   6.797  1.00 83.87      A    O  
ATOM    951  OD2 ASP A 129      17.626  26.116   8.603  1.00 89.62      A    O1-
ATOM    952  N   LEU A 130      13.137  25.299   6.767  1.00 74.66      A    N  
ATOM    953  CA  LEU A 130      12.774  24.017   6.168  1.00 73.93      A    C  
ATOM    954  C   LEU A 130      13.954  23.128   5.752  1.00 79.48      A    C  
ATOM    955  O   LEU A 130      13.731  21.953   5.479  1.00 79.66      A    O  
ATOM    956  CB  LEU A 130      11.827  24.228   4.969  1.00 73.44      A    C  
ATOM    957  CG  LEU A 130      10.505  24.973   5.205  1.00 77.39      A    C  
ATOM    958  CD1 LEU A 130       9.766  25.188   3.895  1.00 76.88      A    C  
ATOM    959  CD2 LEU A 130       9.599  24.232   6.184  1.00 79.49      A    C  
ATOM    960  N   THR A 131      15.194  23.662   5.710  1.00 77.13      A    N  
ATOM    961  CA  THR A 131      16.390  22.912   5.278  1.00 77.12      A    C  
ATOM    962  C   THR A 131      16.865  21.813   6.262  1.00 80.13      A    C  
ATOM    963  O   THR A 131      17.562  20.881   5.836  1.00 79.85      A    O  
ATOM    964  CB  THR A 131      17.559  23.859   4.920  1.00 87.26      A    C  
ATOM    965  CG2 THR A 131      17.197  24.870   3.826  1.00 86.69      A    C  
ATOM    966  OG1 THR A 131      18.045  24.515   6.096  1.00 86.32      A    O  
ATOM    967  N   GLN A 132      16.512  21.925   7.560  1.00 75.88      A    N  
ATOM    968  CA  GLN A 132      16.933  20.954   8.593  1.00 75.21      A    C  
ATOM    969  C   GLN A 132      16.032  19.704   8.680  1.00 75.50      A    C  
ATOM    970  O   GLN A 132      16.403  18.723   9.334  1.00 74.68      A    O  
ATOM    971  CB  GLN A 132      17.080  21.634   9.975  1.00 76.97      A    C  
ATOM    972  CG  GLN A 132      15.822  22.342  10.494  1.00 94.60      A    C  
ATOM    973  CD  GLN A 132      16.088  23.242  11.678  1.00116.27      A    C  
ATOM    974  NE2 GLN A 132      16.186  22.662  12.869  1.00103.83      A    N  
ATOM    975  OE1 GLN A 132      16.171  24.468  11.546  1.00115.23      A    O  
ATOM    976  N   PHE A 133      14.884  19.728   7.980  1.00 70.09      A    N  
ATOM    977  CA  PHE A 133      13.884  18.667   8.022  1.00 68.79      A    C  
ATOM    978  C   PHE A 133      13.814  17.755   6.789  1.00 71.31      A    C  
ATOM    979  O   PHE A 133      13.612  18.199   5.660  1.00 71.49      A    O  
ATOM    980  CB  PHE A 133      12.492  19.251   8.333  1.00 70.08      A    C  
ATOM    981  CG  PHE A 133      12.472  20.112   9.577  1.00 71.04      A    C  
ATOM    982  CD1 PHE A 133      12.848  19.591  10.811  1.00 73.87      A    C  
ATOM    983  CD2 PHE A 133      12.108  21.449   9.510  1.00 72.93      A    C  
ATOM    984  CE1 PHE A 133      12.855  20.393  11.956  1.00 74.66      A    C  
ATOM    985  CE2 PHE A 133      12.111  22.248  10.658  1.00 75.60      A    C  
ATOM    986  CZ  PHE A 133      12.483  21.715  11.873  1.00 73.46      A    C  
ATOM    987  N   LYS A 134      13.934  16.447   7.076  1.00 65.73      A    N  
ATOM    988  CA  LYS A 134      13.863  15.242   6.238  1.00 63.50      A    C  
ATOM    989  C   LYS A 134      12.368  14.930   5.985  1.00 62.44      A    C  
ATOM    990  O   LYS A 134      11.980  14.490   4.898  1.00 59.51      A    O  
ATOM    991  CB  LYS A 134      14.465  14.103   7.109  1.00 66.08      A    C  
ATOM    992  CG  LYS A 134      14.867  12.808   6.434  1.00 69.42      A    C  
ATOM    993  CD  LYS A 134      15.477  11.846   7.461  1.00 62.99      A    C  
ATOM    994  CE  LYS A 134      15.921  10.553   6.819  1.00 64.41      A    C  
ATOM    995  NZ  LYS A 134      15.978   9.428   7.792  1.00 76.98      A    N1+
ATOM    996  N   TRP A 135      11.542  15.154   7.039  1.00 57.51      A    N  
ATOM    997  CA  TRP A 135      10.107  14.850   7.088  1.00 55.57      A    C  
ATOM    998  C   TRP A 135       9.343  15.873   7.935  1.00 56.83      A    C  
ATOM    999  O   TRP A 135       9.854  16.336   8.952  1.00 55.70      A    O  
ATOM   1000  CB  TRP A 135       9.914  13.424   7.699  1.00 53.33      A    C  
ATOM   1001  CG  TRP A 135       8.567  12.793   7.444  1.00 53.41      A    C  
ATOM   1002  CD1 TRP A 135       7.364  13.191   7.949  1.00 55.82      A    C  
ATOM   1003  CD2 TRP A 135       8.299  11.632   6.646  1.00 53.22      A    C  
ATOM   1004  CE2 TRP A 135       6.902  11.414   6.680  1.00 56.40      A    C  
ATOM   1005  CE3 TRP A 135       9.105  10.748   5.904  1.00 54.02      A    C  
ATOM   1006  NE1 TRP A 135       6.356  12.400   7.457  1.00 54.61      A    N  
ATOM   1007  CZ2 TRP A 135       6.289  10.363   5.984  1.00 55.33      A    C  
ATOM   1008  CZ3 TRP A 135       8.494   9.707   5.217  1.00 54.81      A    C  
ATOM   1009  CH2 TRP A 135       7.108   9.516   5.270  1.00 55.31      A    C  
ATOM   1010  N   ILE A 136       8.114  16.203   7.525  1.00 53.60      A    N  
ATOM   1011  CA  ILE A 136       7.223  17.063   8.298  1.00 53.87      A    C  
ATOM   1012  C   ILE A 136       5.862  16.370   8.433  1.00 56.65      A    C  
ATOM   1013  O   ILE A 136       5.192  16.107   7.421  1.00 55.63      A    O  
ATOM   1014  CB  ILE A 136       7.084  18.555   7.805  1.00 57.63      A    C  
ATOM   1015  CG1 ILE A 136       8.457  19.278   7.710  1.00 58.71      A    C  
ATOM   1016  CG2 ILE A 136       6.113  19.358   8.719  1.00 57.47      A    C  
ATOM   1017  CD1 ILE A 136       8.424  20.651   6.908  1.00 66.06      A    C  
ATOM   1018  N   HIS A 137       5.453  16.096   9.696  1.00 52.44      A    N  
ATOM   1019  CA  HIS A 137       4.144  15.527  10.020  1.00 50.80      A    C  
ATOM   1020  C   HIS A 137       3.271  16.617  10.641  1.00 55.07      A    C  
ATOM   1021  O   HIS A 137       3.704  17.310  11.568  1.00 54.91      A    O  
ATOM   1022  CB  HIS A 137       4.247  14.293  10.952  1.00 50.26      A    C  
ATOM   1023  CG  HIS A 137       2.910  13.750  11.385  1.00 52.39      A    C  
ATOM   1024  CD2 HIS A 137       2.264  13.880  12.571  1.00 53.68      A    C  
ATOM   1025  ND1 HIS A 137       2.106  13.017  10.520  1.00 53.48      A    N  
ATOM   1026  CE1 HIS A 137       1.005  12.735  11.200  1.00 52.68      A    C  
ATOM   1027  NE2 HIS A 137       1.048  13.237  12.436  1.00 53.22      A    N  
ATOM   1028  N   ILE A 138       2.040  16.747  10.143  1.00 52.32      A    N  
ATOM   1029  CA  ILE A 138       1.085  17.722  10.664  1.00 52.65      A    C  
ATOM   1030  C   ILE A 138      -0.151  17.038  11.234  1.00 57.61      A    C  
ATOM   1031  O   ILE A 138      -0.860  16.332  10.515  1.00 56.08      A    O  
ATOM   1032  CB  ILE A 138       0.729  18.835   9.632  1.00 55.59      A    C  
ATOM   1033  CG1 ILE A 138       1.992  19.655   9.229  1.00 56.25      A    C  
ATOM   1034  CG2 ILE A 138      -0.386  19.746  10.171  1.00 54.77      A    C  
ATOM   1035  CD1 ILE A 138       1.752  20.819   8.253  1.00 63.88      A    C  
ATOM   1036  N   GLU A 139      -0.407  17.275  12.533  1.00 56.12      A    N  
ATOM   1037  CA  GLU A 139      -1.597  16.804  13.234  1.00 56.77      A    C  
ATOM   1038  C   GLU A 139      -2.711  17.813  12.915  1.00 64.19      A    C  
ATOM   1039  O   GLU A 139      -2.601  18.978  13.314  1.00 63.93      A    O  
ATOM   1040  CB  GLU A 139      -1.330  16.720  14.756  1.00 57.28      A    C  
ATOM   1041  CG  GLU A 139      -2.580  16.490  15.591  1.00 57.44      A    C  
ATOM   1042  CD  GLU A 139      -2.449  16.676  17.088  1.00 59.34      A    C  
ATOM   1043  OE1 GLU A 139      -1.342  17.006  17.566  1.00 48.84      A    O  
ATOM   1044  OE2 GLU A 139      -3.445  16.409  17.797  1.00 55.27      A    O1-
ATOM   1045  N   GLY A 140      -3.729  17.360  12.174  1.00 63.44      A    N  
ATOM   1046  CA  GLY A 140      -4.890  18.154  11.767  1.00 64.63      A    C  
ATOM   1047  C   GLY A 140      -5.629  18.816  12.919  1.00 72.85      A    C  
ATOM   1048  O   GLY A 140      -6.233  18.136  13.756  1.00 72.90      A    O  
ATOM   1049  N   ARG A 141      -5.579  20.162  12.961  1.00 71.71      A    N  
ATOM   1050  CA  ARG A 141      -6.195  21.028  13.981  1.00 71.92      A    C  
ATOM   1051  C   ARG A 141      -6.943  22.215  13.286  1.00 76.24      A    C  
ATOM   1052  O   ARG A 141      -8.158  22.142  13.091  1.00 75.43      A    O  
ATOM   1053  CB  ARG A 141      -5.102  21.501  14.976  1.00 71.49      A    C  
ATOM   1054  CG  ARG A 141      -5.554  22.494  16.036  1.00 79.52      A    C  
ATOM   1055  CD  ARG A 141      -5.713  21.860  17.388  1.00 83.27      A    C  
ATOM   1056  NE  ARG A 141      -5.995  22.875  18.398  1.00 88.88      A    N  
ATOM   1057  CZ  ARG A 141      -7.010  22.823  19.251  1.00101.21      A    C  
ATOM   1058  NH1 ARG A 141      -7.841  21.787  19.244  1.00 87.21      A    N1+
ATOM   1059  NH2 ARG A 141      -7.195  23.798  20.130  1.00 89.75      A    N  
ATOM   1060  N   ASN A 142      -6.196  23.279  12.896  1.00 73.60      A    N  
ATOM   1061  CA  ASN A 142      -6.669  24.478  12.189  1.00 73.04      A    C  
ATOM   1062  C   ASN A 142      -6.395  24.280  10.690  1.00 76.54      A    C  
ATOM   1063  O   ASN A 142      -5.390  24.756  10.163  1.00 76.20      A    O  
ATOM   1064  CB  ASN A 142      -5.997  25.753  12.755  1.00 72.47      A    C  
ATOM   1065  CG  ASN A 142      -4.482  25.735  12.947  1.00 85.84      A    C  
ATOM   1066  ND2 ASN A 142      -3.906  26.920  13.066  1.00 74.49      A    N  
ATOM   1067  OD1 ASN A 142      -3.817  24.690  13.029  1.00 75.20      A    O  
ATOM   1068  N   ALA A 143      -7.274  23.509  10.037  1.00 73.51      A    N  
ATOM   1069  CA  ALA A 143      -7.187  23.082   8.641  1.00 73.82      A    C  
ATOM   1070  C   ALA A 143      -6.828  24.170   7.626  1.00 78.27      A    C  
ATOM   1071  O   ALA A 143      -5.824  23.996   6.935  1.00 77.77      A    O  
ATOM   1072  CB  ALA A 143      -8.466  22.387   8.226  1.00 74.61      A    C  
ATOM   1073  N   SER A 144      -7.620  25.276   7.531  1.00 75.01      A    N  
ATOM   1074  CA  SER A 144      -7.398  26.390   6.585  1.00 74.34      A    C  
ATOM   1075  C   SER A 144      -5.991  26.984   6.699  1.00 76.23      A    C  
ATOM   1076  O   SER A 144      -5.315  27.193   5.684  1.00 75.16      A    O  
ATOM   1077  CB  SER A 144      -8.459  27.474   6.760  1.00 78.75      A    C  
ATOM   1078  OG  SER A 144      -8.473  28.005   8.076  1.00 89.97      A    O  
ATOM   1079  N   GLU A 145      -5.548  27.193   7.951  1.00 71.96      A    N  
ATOM   1080  CA  GLU A 145      -4.245  27.716   8.351  1.00 71.39      A    C  
ATOM   1081  C   GLU A 145      -3.108  26.710   8.121  1.00 74.94      A    C  
ATOM   1082  O   GLU A 145      -1.970  27.125   7.901  1.00 75.40      A    O  
ATOM   1083  CB  GLU A 145      -4.308  28.148   9.828  1.00 72.73      A    C  
ATOM   1084  CG  GLU A 145      -3.315  29.233  10.213  1.00 83.91      A    C  
ATOM   1085  CD  GLU A 145      -3.356  30.548   9.452  1.00 95.71      A    C  
ATOM   1086  OE1 GLU A 145      -4.432  30.917   8.921  1.00 79.05      A    O  
ATOM   1087  OE2 GLU A 145      -2.304  31.221   9.409  1.00 86.46      A    O1-
ATOM   1088  N   GLN A 146      -3.413  25.393   8.185  1.00 70.15      A    N  
ATOM   1089  CA  GLN A 146      -2.436  24.321   7.950  1.00 68.81      A    C  
ATOM   1090  C   GLN A 146      -2.268  24.046   6.458  1.00 70.47      A    C  
ATOM   1091  O   GLN A 146      -1.160  23.738   6.037  1.00 69.58      A    O  
ATOM   1092  CB  GLN A 146      -2.794  23.048   8.728  1.00 69.57      A    C  
ATOM   1093  CG  GLN A 146      -2.463  23.130  10.220  1.00 64.55      A    C  
ATOM   1094  CD  GLN A 146      -3.046  21.988  11.026  1.00 63.68      A    C  
ATOM   1095  NE2 GLN A 146      -2.399  21.657  12.128  1.00 54.32      A    N  
ATOM   1096  OE1 GLN A 146      -4.082  21.406  10.689  1.00 52.19      A    O  
ATOM   1097  N   VAL A 147      -3.349  24.197   5.652  1.00 67.11      A    N  
ATOM   1098  CA  VAL A 147      -3.345  24.057   4.182  1.00 67.44      A    C  
ATOM   1099  C   VAL A 147      -2.338  25.061   3.585  1.00 73.66      A    C  
ATOM   1100  O   VAL A 147      -1.629  24.726   2.640  1.00 73.83      A    O  
ATOM   1101  CB  VAL A 147      -4.776  24.195   3.593  1.00 71.43      A    C  
ATOM   1102  CG1 VAL A 147      -4.762  24.513   2.099  1.00 71.20      A    C  
ATOM   1103  CG2 VAL A 147      -5.602  22.943   3.862  1.00 71.09      A    C  
ATOM   1104  N   LYS A 148      -2.224  26.254   4.209  1.00 71.98      A    N  
ATOM   1105  CA  LYS A 148      -1.266  27.306   3.854  1.00 72.34      A    C  
ATOM   1106  C   LYS A 148       0.173  26.860   4.199  1.00 76.41      A    C  
ATOM   1107  O   LYS A 148       1.100  27.172   3.447  1.00 76.36      A    O  
ATOM   1108  CB  LYS A 148      -1.613  28.636   4.559  1.00 74.94      A    C  
ATOM   1109  CG  LYS A 148      -2.890  29.318   4.051  1.00 89.70      A    C  
ATOM   1110  CD  LYS A 148      -3.157  30.619   4.803  1.00 98.19      A    C  
ATOM   1111  CE  LYS A 148      -4.445  31.283   4.397  1.00108.70      A    C  
ATOM   1112  NZ  LYS A 148      -4.624  32.585   5.093  1.00118.68      A    N1+
ATOM   1113  N   MET A 149       0.351  26.129   5.333  1.00 72.27      A    N  
ATOM   1114  CA  MET A 149       1.645  25.572   5.766  1.00 71.45      A    C  
ATOM   1115  C   MET A 149       2.064  24.474   4.759  1.00 75.39      A    C  
ATOM   1116  O   MET A 149       3.245  24.344   4.429  1.00 74.43      A    O  
ATOM   1117  CB  MET A 149       1.553  24.932   7.172  1.00 73.42      A    C  
ATOM   1118  CG  MET A 149       1.091  25.847   8.286  1.00 76.36      A    C  
ATOM   1119  SD  MET A 149       1.211  25.000   9.899  1.00 79.25      A    S  
ATOM   1120  CE  MET A 149       0.088  25.955  10.836  1.00 75.62      A    C  
ATOM   1121  N   LEU A 150       1.077  23.687   4.282  1.00 72.58      A    N  
ATOM   1122  CA  LEU A 150       1.270  22.591   3.325  1.00 72.38      A    C  
ATOM   1123  C   LEU A 150       1.618  23.104   1.920  1.00 76.75      A    C  
ATOM   1124  O   LEU A 150       2.492  22.525   1.265  1.00 77.20      A    O  
ATOM   1125  CB  LEU A 150       0.060  21.628   3.324  1.00 72.13      A    C  
ATOM   1126  CG  LEU A 150      -0.160  20.832   4.635  1.00 76.09      A    C  
ATOM   1127  CD1 LEU A 150      -1.604  20.450   4.812  1.00 76.18      A    C  
ATOM   1128  CD2 LEU A 150       0.722  19.608   4.710  1.00 77.27      A    C  
ATOM   1129  N   GLN A 151       0.989  24.226   1.490  1.00 72.36      A    N  
ATOM   1130  CA  GLN A 151       1.263  24.894   0.204  1.00 71.47      A    C  
ATOM   1131  C   GLN A 151       2.687  25.467   0.189  1.00 74.20      A    C  
ATOM   1132  O   GLN A 151       3.327  25.487  -0.865  1.00 72.74      A    O  
ATOM   1133  CB  GLN A 151       0.222  25.987  -0.080  1.00 72.59      A    C  
ATOM   1134  CG  GLN A 151      -1.082  25.424  -0.641  1.00 83.57      A    C  
ATOM   1135  CD  GLN A 151      -2.303  26.295  -0.440  1.00 98.36      A    C  
ATOM   1136  NE2 GLN A 151      -3.330  26.056  -1.242  1.00 87.08      A    N  
ATOM   1137  OE1 GLN A 151      -2.377  27.132   0.466  1.00 94.15      A    O  
ATOM   1138  N   ARG A 152       3.188  25.879   1.380  1.00 71.25      A    N  
ATOM   1139  CA  ARG A 152       4.537  26.402   1.593  1.00 71.22      A    C  
ATOM   1140  C   ARG A 152       5.594  25.297   1.455  1.00 77.66      A    C  
ATOM   1141  O   ARG A 152       6.683  25.580   0.944  1.00 78.25      A    O  
ATOM   1142  CB  ARG A 152       4.658  27.104   2.964  1.00 70.22      A    C  
ATOM   1143  CG  ARG A 152       5.937  27.943   3.106  1.00 73.76      A    C  
ATOM   1144  CD  ARG A 152       6.522  27.999   4.505  1.00 74.11      A    C  
ATOM   1145  NE  ARG A 152       7.895  28.510   4.463  1.00 78.33      A    N  
ATOM   1146  CZ  ARG A 152       8.817  28.307   5.401  1.00 91.82      A    C  
ATOM   1147  NH1 ARG A 152       8.531  27.587   6.477  1.00 80.24      A    N1+
ATOM   1148  NH2 ARG A 152      10.037  28.802   5.257  1.00 81.38      A    N  
ATOM   1149  N   ILE A 153       5.301  24.053   1.928  1.00 74.95      A    N  
ATOM   1150  CA  ILE A 153       6.266  22.940   1.820  1.00 74.89      A    C  
ATOM   1151  C   ILE A 153       6.379  22.491   0.352  1.00 78.24      A    C  
ATOM   1152  O   ILE A 153       7.492  22.288  -0.137  1.00 77.21      A    O  
ATOM   1153  CB  ILE A 153       6.018  21.742   2.803  1.00 77.79      A    C  
ATOM   1154  CG1 ILE A 153       5.703  22.224   4.236  1.00 77.80      A    C  
ATOM   1155  CG2 ILE A 153       7.232  20.781   2.816  1.00 78.09      A    C  
ATOM   1156  CD1 ILE A 153       4.936  21.190   5.145  1.00 79.56      A    C  
ATOM   1157  N   ASP A 154       5.229  22.366  -0.340  1.00 75.54      A    N  
ATOM   1158  CA  ASP A 154       5.129  21.983  -1.750  1.00 76.08      A    C  
ATOM   1159  C   ASP A 154       5.898  22.938  -2.663  1.00 82.29      A    C  
ATOM   1160  O   ASP A 154       6.609  22.476  -3.560  1.00 82.56      A    O  
ATOM   1161  CB  ASP A 154       3.659  21.890  -2.180  1.00 77.80      A    C  
ATOM   1162  CG  ASP A 154       2.920  20.703  -1.593  1.00 89.48      A    C  
ATOM   1163  OD1 ASP A 154       3.586  19.686  -1.262  1.00 90.13      A    O  
ATOM   1164  OD2 ASP A 154       1.674  20.765  -1.511  1.00 96.26      A    O1-
ATOM   1165  N   ALA A 155       5.786  24.265  -2.404  1.00 79.41      A    N  
ATOM   1166  CA  ALA A 155       6.494  25.321  -3.132  1.00 79.19      A    C  
ATOM   1167  C   ALA A 155       8.013  25.166  -2.969  1.00 83.43      A    C  
ATOM   1168  O   ALA A 155       8.738  25.330  -3.950  1.00 83.84      A    O  
ATOM   1169  CB  ALA A 155       6.045  26.690  -2.641  1.00 79.78      A    C  
ATOM   1170  N   HIS A 156       8.485  24.827  -1.742  1.00 79.21      A    N  
ATOM   1171  CA  HIS A 156       9.903  24.605  -1.422  1.00 78.66      A    C  
ATOM   1172  C   HIS A 156      10.418  23.367  -2.174  1.00 84.64      A    C  
ATOM   1173  O   HIS A 156      11.534  23.392  -2.698  1.00 84.02      A    O  
ATOM   1174  CB  HIS A 156      10.089  24.452   0.104  1.00 78.67      A    C  
ATOM   1175  CG  HIS A 156      11.433  23.934   0.527  1.00 81.51      A    C  
ATOM   1176  CD2 HIS A 156      11.884  22.659   0.607  1.00 82.61      A    C  
ATOM   1177  ND1 HIS A 156      12.433  24.789   0.953  1.00 83.08      A    N  
ATOM   1178  CE1 HIS A 156      13.461  24.012   1.261  1.00 82.12      A    C  
ATOM   1179  NE2 HIS A 156      13.179  22.723   1.065  1.00 82.24      A    N  
ATOM   1180  N   ASN A 157       9.589  22.295  -2.220  1.00 82.52      A    N  
ATOM   1181  CA  ASN A 157       9.867  21.017  -2.885  1.00 82.96      A    C  
ATOM   1182  C   ASN A 157      10.135  21.184  -4.383  1.00 88.62      A    C  
ATOM   1183  O   ASN A 157      11.120  20.638  -4.886  1.00 87.67      A    O  
ATOM   1184  CB  ASN A 157       8.727  20.007  -2.638  1.00 81.55      A    C  
ATOM   1185  CG  ASN A 157       8.754  19.340  -1.277  1.00 91.36      A    C  
ATOM   1186  ND2 ASN A 157       7.602  18.856  -0.835  1.00 76.92      A    N  
ATOM   1187  OD1 ASN A 157       9.801  19.215  -0.627  1.00 84.55      A    O  
ATOM   1188  N   THR A 158       9.281  21.969  -5.079  1.00 86.83      A    N  
ATOM   1189  CA  THR A 158       9.406  22.257  -6.514  1.00 87.08      A    C  
ATOM   1190  C   THR A 158      10.737  22.944  -6.844  1.00 92.01      A    C  
ATOM   1191  O   THR A 158      11.278  22.718  -7.925  1.00 92.85      A    O  
ATOM   1192  CB  THR A 158       8.186  23.027  -7.045  1.00 93.56      A    C  
ATOM   1193  CG2 THR A 158       6.898  22.205  -6.990  1.00 91.81      A    C  
ATOM   1194  OG1 THR A 158       8.029  24.239  -6.311  1.00 92.10      A    O  
ATOM   1195  N   ARG A 159      11.290  23.725  -5.897  1.00 87.99      A    N  
ATOM   1196  CA  ARG A 159      12.574  24.415  -6.060  1.00 87.86      A    C  
ATOM   1197  C   ARG A 159      13.747  23.549  -5.543  1.00 92.58      A    C  
ATOM   1198  O   ARG A 159      14.858  24.066  -5.375  1.00 91.84      A    O  
ATOM   1199  CB  ARG A 159      12.570  25.779  -5.330  1.00 87.65      A    C  
ATOM   1200  CG  ARG A 159      11.405  26.719  -5.649  1.00 96.80      A    C  
ATOM   1201  CD  ARG A 159      11.543  28.056  -4.927  1.00107.57      A    C  
ATOM   1202  NE  ARG A 159      11.818  27.904  -3.492  1.00117.58      A    N  
ATOM   1203  CZ  ARG A 159      10.917  28.048  -2.524  1.00132.25      A    C  
ATOM   1204  NH1 ARG A 159       9.663  28.373  -2.817  1.00118.15      A    N1+
ATOM   1205  NH2 ARG A 159      11.266  27.882  -1.254  1.00119.51      A    N  
ATOM   1206  N   GLN A 160      13.504  22.242  -5.286  1.00 90.34      A    N  
ATOM   1207  CA  GLN A 160      14.511  21.313  -4.747  1.00 90.42      A    C  
ATOM   1208  C   GLN A 160      14.691  20.025  -5.586  1.00 95.61      A    C  
ATOM   1209  O   GLN A 160      13.707  19.553  -6.169  1.00 95.07      A    O  
ATOM   1210  CB  GLN A 160      14.179  20.945  -3.280  1.00 91.43      A    C  
ATOM   1211  CG  GLN A 160      14.377  22.077  -2.261  1.00 93.84      A    C  
ATOM   1212  CD  GLN A 160      15.813  22.440  -1.963  1.00104.57      A    C  
ATOM   1213  NE2 GLN A 160      16.021  23.672  -1.529  1.00 92.18      A    N  
ATOM   1214  OE1 GLN A 160      16.736  21.622  -2.065  1.00100.53      A    O  
ATOM   1215  N   PRO A 161      15.916  19.419  -5.627  1.00 93.57      A    N  
ATOM   1216  CA  PRO A 161      16.093  18.152  -6.379  1.00 94.17      A    C  
ATOM   1217  C   PRO A 161      15.291  16.987  -5.764  1.00100.33      A    C  
ATOM   1218  O   PRO A 161      15.011  17.049  -4.561  1.00100.53      A    O  
ATOM   1219  CB  PRO A 161      17.604  17.874  -6.285  1.00 95.68      A    C  
ATOM   1220  CG  PRO A 161      18.223  19.111  -5.749  1.00 99.69      A    C  
ATOM   1221  CD  PRO A 161      17.178  19.836  -4.976  1.00 95.09      A    C  
ATOM   1222  N   PRO A 162      14.931  15.914  -6.528  1.00 97.44      A    N  
ATOM   1223  CA  PRO A 162      14.143  14.810  -5.931  1.00 97.26      A    C  
ATOM   1224  C   PRO A 162      14.736  14.156  -4.675  1.00100.56      A    C  
ATOM   1225  O   PRO A 162      13.979  13.707  -3.810  1.00 99.88      A    O  
ATOM   1226  CB  PRO A 162      14.008  13.808  -7.082  1.00 99.15      A    C  
ATOM   1227  CG  PRO A 162      14.143  14.635  -8.317  1.00103.73      A    C  
ATOM   1228  CD  PRO A 162      15.164  15.678  -7.968  1.00 99.15      A    C  
ATOM   1229  N   GLU A 163      16.083  14.126  -4.570  1.00 96.88      A    N  
ATOM   1230  CA  GLU A 163      16.827  13.549  -3.446  1.00 96.29      A    C  
ATOM   1231  C   GLU A 163      16.844  14.461  -2.206  1.00 97.19      A    C  
ATOM   1232  O   GLU A 163      17.163  13.991  -1.111  1.00 97.31      A    O  
ATOM   1233  CB  GLU A 163      18.267  13.199  -3.874  1.00 98.06      A    C  
ATOM   1234  CG  GLU A 163      18.766  11.881  -3.293  1.00111.59      A    C  
ATOM   1235  CD  GLU A 163      20.213  11.839  -2.832  1.00130.90      A    C  
ATOM   1236  OE1 GLU A 163      20.931  10.888  -3.223  1.00116.02      A    O  
ATOM   1237  OE2 GLU A 163      20.619  12.727  -2.047  1.00125.20      A    O1-
ATOM   1238  N   GLN A 164      16.508  15.755  -2.376  1.00 90.51      A    N  
ATOM   1239  CA  GLN A 164      16.495  16.744  -1.294  1.00 88.61      A    C  
ATOM   1240  C   GLN A 164      15.072  17.241  -0.950  1.00 87.68      A    C  
ATOM   1241  O   GLN A 164      14.932  18.232  -0.220  1.00 87.13      A    O  
ATOM   1242  CB  GLN A 164      17.441  17.923  -1.618  1.00 90.21      A    C  
ATOM   1243  CG  GLN A 164      18.916  17.547  -1.772  1.00108.45      A    C  
ATOM   1244  CD  GLN A 164      19.649  17.523  -0.457  1.00132.43      A    C  
ATOM   1245  NE2 GLN A 164      19.820  16.334   0.105  1.00124.03      A    N  
ATOM   1246  OE1 GLN A 164      20.100  18.558   0.048  1.00130.11      A    O  
ATOM   1247  N   LYS A 165      14.023  16.542  -1.445  1.00 80.85      A    N  
ATOM   1248  CA  LYS A 165      12.621  16.897  -1.182  1.00 79.53      A    C  
ATOM   1249  C   LYS A 165      12.176  16.512   0.232  1.00 81.21      A    C  
ATOM   1250  O   LYS A 165      12.655  15.516   0.791  1.00 80.92      A    O  
ATOM   1251  CB  LYS A 165      11.667  16.297  -2.232  1.00 81.60      A    C  
ATOM   1252  CG  LYS A 165      11.762  16.970  -3.600  1.00 92.63      A    C  
ATOM   1253  CD  LYS A 165      10.582  16.620  -4.503  1.00100.67      A    C  
ATOM   1254  CE  LYS A 165      10.885  16.760  -5.979  1.00108.21      A    C  
ATOM   1255  NZ  LYS A 165      11.190  18.162  -6.377  1.00116.12      A    N1+
ATOM   1256  N   ILE A 166      11.283  17.329   0.819  1.00 75.59      A    N  
ATOM   1257  CA  ILE A 166      10.742  17.091   2.164  1.00 74.35      A    C  
ATOM   1258  C   ILE A 166       9.498  16.206   2.071  1.00 74.24      A    C  
ATOM   1259  O   ILE A 166       8.490  16.611   1.471  1.00 73.12      A    O  
ATOM   1260  CB  ILE A 166      10.463  18.402   2.974  1.00 77.19      A    C  
ATOM   1261  CG1 ILE A 166      11.750  19.251   3.145  1.00 77.26      A    C  
ATOM   1262  CG2 ILE A 166       9.803  18.088   4.342  1.00 77.10      A    C  
ATOM   1263  CD1 ILE A 166      11.501  20.689   3.546  1.00 81.30      A    C  
ATOM   1264  N   ARG A 167       9.576  14.999   2.677  1.00 67.40      A    N  
ATOM   1265  CA  ARG A 167       8.445  14.072   2.738  1.00 65.10      A    C  
ATOM   1266  C   ARG A 167       7.446  14.608   3.754  1.00 63.23      A    C  
ATOM   1267  O   ARG A 167       7.851  15.136   4.793  1.00 62.19      A    O  
ATOM   1268  CB  ARG A 167       8.911  12.653   3.071  1.00 65.29      A    C  
ATOM   1269  CG  ARG A 167       8.996  11.746   1.844  1.00 76.29      A    C  
ATOM   1270  CD  ARG A 167      10.421  11.507   1.406  1.00 87.47      A    C  
ATOM   1271  NE  ARG A 167      10.862  10.139   1.682  1.00 97.94      A    N  
ATOM   1272  CZ  ARG A 167      11.742   9.799   2.620  1.00109.31      A    C  
ATOM   1273  NH1 ARG A 167      12.091   8.528   2.779  1.00 88.94      A    N1+
ATOM   1274  NH2 ARG A 167      12.286  10.726   3.401  1.00 98.98      A    N  
ATOM   1275  N   VAL A 168       6.149  14.566   3.412  1.00 57.24      A    N  
ATOM   1276  CA  VAL A 168       5.090  15.146   4.236  1.00 56.66      A    C  
ATOM   1277  C   VAL A 168       3.986  14.144   4.605  1.00 60.20      A    C  
ATOM   1278  O   VAL A 168       3.467  13.446   3.736  1.00 58.94      A    O  
ATOM   1279  CB  VAL A 168       4.514  16.427   3.543  1.00 60.43      A    C  
ATOM   1280  CG1 VAL A 168       3.236  16.927   4.207  1.00 60.11      A    C  
ATOM   1281  CG2 VAL A 168       5.551  17.544   3.474  1.00 60.03      A    C  
ATOM   1282  N   SER A 169       3.598  14.122   5.893  1.00 56.88      A    N  
ATOM   1283  CA  SER A 169       2.494  13.300   6.374  1.00 56.41      A    C  
ATOM   1284  C   SER A 169       1.454  14.136   7.089  1.00 60.80      A    C  
ATOM   1285  O   SER A 169       1.774  15.144   7.719  1.00 60.47      A    O  
ATOM   1286  CB  SER A 169       2.972  12.141   7.242  1.00 58.25      A    C  
ATOM   1287  OG  SER A 169       3.755  12.583   8.334  1.00 59.85      A    O  
ATOM   1288  N   VAL A 170       0.204  13.722   6.971  1.00 58.48      A    N  
ATOM   1289  CA  VAL A 170      -0.938  14.394   7.574  1.00 59.11      A    C  
ATOM   1290  C   VAL A 170      -1.739  13.400   8.448  1.00 62.59      A    C  
ATOM   1291  O   VAL A 170      -1.814  12.221   8.098  1.00 61.82      A    O  
ATOM   1292  CB  VAL A 170      -1.760  15.040   6.419  1.00 63.48      A    C  
ATOM   1293  CG1 VAL A 170      -3.267  14.848   6.560  1.00 63.31      A    C  
ATOM   1294  CG2 VAL A 170      -1.401  16.509   6.256  1.00 63.51      A    C  
ATOM   1295  N   GLU A 171      -2.305  13.869   9.591  1.00 58.08      A    N  
ATOM   1296  CA  GLU A 171      -3.165  13.041  10.428  1.00 57.39      A    C  
ATOM   1297  C   GLU A 171      -4.564  13.652  10.551  1.00 63.30      A    C  
ATOM   1298  O   GLU A 171      -4.698  14.772  11.038  1.00 64.36      A    O  
ATOM   1299  CB  GLU A 171      -2.567  12.776  11.815  1.00 58.48      A    C  
ATOM   1300  CG  GLU A 171      -3.430  11.797  12.605  1.00 67.27      A    C  
ATOM   1301  CD  GLU A 171      -3.281  11.744  14.113  1.00 83.97      A    C  
ATOM   1302  OE1 GLU A 171      -3.239  12.813  14.766  1.00 71.35      A    O  
ATOM   1303  OE2 GLU A 171      -3.276  10.612  14.648  1.00 74.15      A    O1-
ATOM   1304  N   VAL A 172      -5.598  12.908  10.124  1.00 59.40      A    N  
ATOM   1305  CA  VAL A 172      -7.004  13.311  10.243  1.00 58.98      A    C  
ATOM   1306  C   VAL A 172      -7.620  12.356  11.287  1.00 62.92      A    C  
ATOM   1307  O   VAL A 172      -8.087  11.269  10.937  1.00 61.39      A    O  
ATOM   1308  CB  VAL A 172      -7.776  13.342   8.881  1.00 61.85      A    C  
ATOM   1309  CG1 VAL A 172      -9.252  13.711   9.086  1.00 61.55      A    C  
ATOM   1310  CG2 VAL A 172      -7.115  14.303   7.889  1.00 61.14      A    C  
ATOM   1311  N   GLU A 173      -7.542  12.747  12.577  1.00 61.27      A    N  
ATOM   1312  CA  GLU A 173      -8.001  11.941  13.717  1.00 62.55      A    C  
ATOM   1313  C   GLU A 173      -9.431  12.274  14.170  1.00 69.36      A    C  
ATOM   1314  O   GLU A 173     -10.227  11.362  14.429  1.00 68.30      A    O  
ATOM   1315  CB  GLU A 173      -7.005  12.046  14.891  1.00 64.04      A    C  
ATOM   1316  CG  GLU A 173      -7.070  10.896  15.889  1.00 76.62      A    C  
ATOM   1317  CD  GLU A 173      -7.288  11.318  17.329  1.00107.91      A    C  
ATOM   1318  OE1 GLU A 173      -6.333  11.227  18.136  1.00108.02      A    O  
ATOM   1319  OE2 GLU A 173      -8.422  11.737  17.653  1.00111.19      A    O1-
ATOM   1320  N   LYS A 174      -9.748  13.573  14.281  1.00 68.93      A    N  
ATOM   1321  CA  LYS A 174     -11.070  14.012  14.717  1.00 69.60      A    C  
ATOM   1322  C   LYS A 174     -12.078  14.053  13.556  1.00 74.15      A    C  
ATOM   1323  O   LYS A 174     -11.713  14.469  12.450  1.00 73.13      A    O  
ATOM   1324  CB  LYS A 174     -10.984  15.343  15.487  1.00 71.98      A    C  
ATOM   1325  CG  LYS A 174     -10.745  15.153  16.991  1.00 85.15      A    C  
ATOM   1326  CD  LYS A 174      -9.260  15.090  17.364  1.00 98.25      A    C  
ATOM   1327  CE  LYS A 174      -9.037  14.867  18.842  1.00111.78      A    C  
ATOM   1328  NZ  LYS A 174      -8.353  16.028  19.475  1.00123.38      A    N1+
ATOM   1329  N   PRO A 175     -13.330  13.568  13.754  1.00 71.76      A    N  
ATOM   1330  CA  PRO A 175     -14.306  13.592  12.646  1.00 72.18      A    C  
ATOM   1331  C   PRO A 175     -14.921  14.983  12.458  1.00 79.98      A    C  
ATOM   1332  O   PRO A 175     -16.115  15.201  12.693  1.00 79.96      A    O  
ATOM   1333  CB  PRO A 175     -15.316  12.507  13.033  1.00 73.53      A    C  
ATOM   1334  CG  PRO A 175     -15.231  12.410  14.524  1.00 77.59      A    C  
ATOM   1335  CD  PRO A 175     -13.927  13.019  14.991  1.00 73.03      A    C  
ATOM   1336  N   ARG A 176     -14.071  15.934  12.040  1.00 78.64      A    N  
ATOM   1337  CA  ARG A 176     -14.401  17.337  11.807  1.00 79.19      A    C  
ATOM   1338  C   ARG A 176     -14.238  17.649  10.309  1.00 83.89      A    C  
ATOM   1339  O   ARG A 176     -13.160  17.432   9.748  1.00 83.43      A    O  
ATOM   1340  CB  ARG A 176     -13.521  18.230  12.712  1.00 80.72      A    C  
ATOM   1341  CG  ARG A 176     -13.558  19.718  12.396  1.00 96.68      A    C  
ATOM   1342  CD  ARG A 176     -13.231  20.570  13.612  1.00108.81      A    C  
ATOM   1343  NE  ARG A 176     -12.929  21.955  13.241  1.00120.22      A    N  
ATOM   1344  CZ  ARG A 176     -13.841  22.890  12.981  1.00137.44      A    C  
ATOM   1345  NH1 ARG A 176     -13.465  24.118  12.652  1.00126.61      A    N1+
ATOM   1346  NH2 ARG A 176     -15.138  22.599  13.039  1.00123.24      A    N  
ATOM   1347  N   GLU A 177     -15.325  18.135   9.672  1.00 81.13      A    N  
ATOM   1348  CA  GLU A 177     -15.413  18.468   8.242  1.00 81.27      A    C  
ATOM   1349  C   GLU A 177     -14.365  19.454   7.736  1.00 84.36      A    C  
ATOM   1350  O   GLU A 177     -13.990  19.370   6.561  1.00 83.52      A    O  
ATOM   1351  CB  GLU A 177     -16.812  18.971   7.885  1.00 83.07      A    C  
ATOM   1352  CG  GLU A 177     -17.808  17.851   7.659  1.00 98.36      A    C  
ATOM   1353  CD  GLU A 177     -19.132  18.323   7.102  1.00127.77      A    C  
ATOM   1354  OE1 GLU A 177     -19.224  18.506   5.866  1.00131.23      A    O  
ATOM   1355  OE2 GLU A 177     -20.073  18.526   7.901  1.00123.62      A    O1-
ATOM   1356  N   GLU A 178     -13.915  20.401   8.606  1.00 80.80      A    N  
ATOM   1357  CA  GLU A 178     -12.888  21.408   8.300  1.00 80.48      A    C  
ATOM   1358  C   GLU A 178     -11.603  20.686   7.880  1.00 83.61      A    C  
ATOM   1359  O   GLU A 178     -10.993  21.060   6.877  1.00 83.13      A    O  
ATOM   1360  CB  GLU A 178     -12.618  22.329   9.525  1.00 81.93      A    C  
ATOM   1361  CG  GLU A 178     -11.833  23.608   9.214  1.00 93.53      A    C  
ATOM   1362  CD  GLU A 178     -10.900  24.186  10.277  1.00111.17      A    C  
ATOM   1363  OE1 GLU A 178     -10.751  23.567  11.356  1.00112.94      A    O  
ATOM   1364  OE2 GLU A 178     -10.298  25.255  10.018  1.00 89.54      A    O1-
ATOM   1365  N   LEU A 179     -11.245  19.611   8.628  1.00 79.39      A    N  
ATOM   1366  CA  LEU A 179     -10.052  18.770   8.456  1.00 78.45      A    C  
ATOM   1367  C   LEU A 179     -10.049  17.870   7.211  1.00 81.59      A    C  
ATOM   1368  O   LEU A 179      -8.979  17.400   6.824  1.00 81.76      A    O  
ATOM   1369  CB  LEU A 179      -9.815  17.898   9.713  1.00 78.03      A    C  
ATOM   1370  CG  LEU A 179      -9.747  18.584  11.077  1.00 82.05      A    C  
ATOM   1371  CD1 LEU A 179      -9.674  17.554  12.188  1.00 81.84      A    C  
ATOM   1372  CD2 LEU A 179      -8.575  19.542  11.167  1.00 83.83      A    C  
ATOM   1373  N   PHE A 180     -11.219  17.618   6.594  1.00 76.84      A    N  
ATOM   1374  CA  PHE A 180     -11.335  16.715   5.439  1.00 75.95      A    C  
ATOM   1375  C   PHE A 180     -10.705  17.272   4.156  1.00 79.48      A    C  
ATOM   1376  O   PHE A 180     -10.563  16.534   3.170  1.00 79.66      A    O  
ATOM   1377  CB  PHE A 180     -12.793  16.272   5.214  1.00 77.45      A    C  
ATOM   1378  CG  PHE A 180     -13.464  15.507   6.345  1.00 78.96      A    C  
ATOM   1379  CD1 PHE A 180     -12.714  14.959   7.388  1.00 81.85      A    C  
ATOM   1380  CD2 PHE A 180     -14.840  15.308   6.351  1.00 80.97      A    C  
ATOM   1381  CE1 PHE A 180     -13.335  14.265   8.434  1.00 82.62      A    C  
ATOM   1382  CE2 PHE A 180     -15.460  14.609   7.395  1.00 83.63      A    C  
ATOM   1383  CZ  PHE A 180     -14.702  14.088   8.426  1.00 81.68      A    C  
ATOM   1384  N   GLN A 181     -10.290  18.552   4.182  1.00 75.39      A    N  
ATOM   1385  CA  GLN A 181      -9.625  19.206   3.053  1.00 75.06      A    C  
ATOM   1386  C   GLN A 181      -8.148  18.804   3.007  1.00 77.71      A    C  
ATOM   1387  O   GLN A 181      -7.540  18.804   1.931  1.00 77.48      A    O  
ATOM   1388  CB  GLN A 181      -9.801  20.746   3.099  1.00 76.41      A    C  
ATOM   1389  CG  GLN A 181      -9.101  21.458   4.265  1.00 92.46      A    C  
ATOM   1390  CD  GLN A 181      -9.389  22.941   4.317  1.00109.25      A    C  
ATOM   1391  NE2 GLN A 181     -10.136  23.366   5.331  1.00100.93      A    N  
ATOM   1392  OE1 GLN A 181      -8.923  23.721   3.476  1.00101.36      A    O  
ATOM   1393  N   LEU A 182      -7.584  18.453   4.186  1.00 73.21      A    N  
ATOM   1394  CA  LEU A 182      -6.189  18.043   4.385  1.00 72.91      A    C  
ATOM   1395  C   LEU A 182      -5.883  16.643   3.808  1.00 77.37      A    C  
ATOM   1396  O   LEU A 182      -4.716  16.248   3.796  1.00 76.35      A    O  
ATOM   1397  CB  LEU A 182      -5.839  18.045   5.894  1.00 72.63      A    C  
ATOM   1398  CG  LEU A 182      -6.084  19.308   6.717  1.00 76.88      A    C  
ATOM   1399  CD1 LEU A 182      -6.213  18.964   8.181  1.00 76.74      A    C  
ATOM   1400  CD2 LEU A 182      -4.958  20.316   6.540  1.00 79.28      A    C  
ATOM   1401  N   PHE A 183      -6.920  15.928   3.296  1.00 75.20      A    N  
ATOM   1402  CA  PHE A 183      -6.900  14.544   2.800  1.00 75.68      A    C  
ATOM   1403  C   PHE A 183      -5.936  14.133   1.632  1.00 80.20      A    C  
ATOM   1404  O   PHE A 183      -5.595  12.964   1.630  1.00 82.25      A    O  
ATOM   1405  CB  PHE A 183      -8.310  14.048   2.418  1.00 77.66      A    C  
ATOM   1406  CG  PHE A 183      -8.997  13.228   3.494  1.00 79.67      A    C  
ATOM   1407  CD1 PHE A 183      -8.276  12.335   4.282  1.00 83.26      A    C  
ATOM   1408  CD2 PHE A 183     -10.363  13.338   3.709  1.00 82.05      A    C  
ATOM   1409  CE1 PHE A 183      -8.904  11.601   5.290  1.00 84.16      A    C  
ATOM   1410  CE2 PHE A 183     -10.992  12.594   4.711  1.00 84.96      A    C  
ATOM   1411  CZ  PHE A 183     -10.258  11.733   5.496  1.00 83.09      A    C  
ATOM   1412  N   GLY A 184      -5.639  14.899   0.584  1.00 74.42      A    N  
ATOM   1413  CA  GLY A 184      -5.790  16.315   0.318  1.00 72.98      A    C  
ATOM   1414  C   GLY A 184      -4.385  16.770  -0.031  1.00 75.28      A    C  
ATOM   1415  O   GLY A 184      -4.045  16.963  -1.201  1.00 73.51      A    O  
ATOM   1416  N   TYR A 185      -3.526  16.810   0.997  1.00 72.27      A    N  
ATOM   1417  CA  TYR A 185      -2.124  17.211   0.912  1.00 72.36      A    C  
ATOM   1418  C   TYR A 185      -1.246  16.145   1.575  1.00 73.37      A    C  
ATOM   1419  O   TYR A 185      -1.737  15.359   2.393  1.00 72.68      A    O  
ATOM   1420  CB  TYR A 185      -1.931  18.574   1.611  1.00 75.22      A    C  
ATOM   1421  CG  TYR A 185      -2.675  19.722   0.953  1.00 79.44      A    C  
ATOM   1422  CD1 TYR A 185      -4.035  19.927   1.187  1.00 81.89      A    C  
ATOM   1423  CD2 TYR A 185      -2.012  20.627   0.126  1.00 80.64      A    C  
ATOM   1424  CE1 TYR A 185      -4.730  20.959   0.556  1.00 84.08      A    C  
ATOM   1425  CE2 TYR A 185      -2.692  21.682  -0.484  1.00 81.78      A    C  
ATOM   1426  CZ  TYR A 185      -4.051  21.841  -0.272  1.00 91.13      A    C  
ATOM   1427  OH  TYR A 185      -4.724  22.878  -0.873  1.00 93.76      A    O  
ATOM   1428  N   GLY A 186       0.030  16.116   1.201  1.00 67.64      A    N  
ATOM   1429  CA  GLY A 186       1.001  15.182   1.761  1.00 66.19      A    C  
ATOM   1430  C   GLY A 186       1.184  13.878   1.015  1.00 66.33      A    C  
ATOM   1431  O   GLY A 186       0.298  13.442   0.277  1.00 65.58      A    O  
ATOM   1432  N   ASP A 187       2.349  13.248   1.224  1.00 61.04      A    N  
ATOM   1433  CA  ASP A 187       2.765  11.966   0.647  1.00 60.07      A    C  
ATOM   1434  C   ASP A 187       2.089  10.782   1.355  1.00 62.20      A    C  
ATOM   1435  O   ASP A 187       1.855   9.757   0.721  1.00 62.87      A    O  
ATOM   1436  CB  ASP A 187       4.292  11.816   0.753  1.00 61.94      A    C  
ATOM   1437  CG  ASP A 187       5.075  12.905   0.045  1.00 75.10      A    C  
ATOM   1438  OD1 ASP A 187       5.191  12.840  -1.197  1.00 80.36      A    O  
ATOM   1439  OD2 ASP A 187       5.563  13.827   0.729  1.00 76.40      A    O1-
ATOM   1440  N   VAL A 188       1.851  10.893   2.680  1.00 55.47      A    N  
ATOM   1441  CA  VAL A 188       1.219   9.861   3.504  1.00 53.97      A    C  
ATOM   1442  C   VAL A 188       0.086  10.519   4.285  1.00 57.47      A    C  
ATOM   1443  O   VAL A 188       0.302  11.559   4.907  1.00 57.39      A    O  
ATOM   1444  CB  VAL A 188       2.209   9.131   4.459  1.00 56.57      A    C  
ATOM   1445  CG1 VAL A 188       1.529   7.963   5.178  1.00 55.80      A    C  
ATOM   1446  CG2 VAL A 188       3.452   8.655   3.722  1.00 56.12      A    C  
ATOM   1447  N   VAL A 189      -1.118   9.929   4.238  1.00 53.47      A    N  
ATOM   1448  CA  VAL A 189      -2.305  10.446   4.924  1.00 52.87      A    C  
ATOM   1449  C   VAL A 189      -2.832   9.406   5.908  1.00 56.77      A    C  
ATOM   1450  O   VAL A 189      -3.289   8.346   5.495  1.00 56.92      A    O  
ATOM   1451  CB  VAL A 189      -3.414  10.934   3.932  1.00 55.90      A    C  
ATOM   1452  CG1 VAL A 189      -4.630  11.489   4.681  1.00 55.24      A    C  
ATOM   1453  CG2 VAL A 189      -2.870  11.971   2.954  1.00 55.58      A    C  
ATOM   1454  N   PHE A 190      -2.775   9.717   7.205  1.00 53.58      A    N  
ATOM   1455  CA  PHE A 190      -3.281   8.864   8.276  1.00 52.66      A    C  
ATOM   1456  C   PHE A 190      -4.716   9.281   8.589  1.00 58.92      A    C  
ATOM   1457  O   PHE A 190      -4.952  10.414   9.023  1.00 59.22      A    O  
ATOM   1458  CB  PHE A 190      -2.412   8.985   9.539  1.00 53.33      A    C  
ATOM   1459  CG  PHE A 190      -0.997   8.484   9.404  1.00 53.63      A    C  
ATOM   1460  CD1 PHE A 190      -0.709   7.130   9.518  1.00 55.62      A    C  
ATOM   1461  CD2 PHE A 190       0.056   9.370   9.212  1.00 54.88      A    C  
ATOM   1462  CE1 PHE A 190       0.606   6.666   9.401  1.00 56.78      A    C  
ATOM   1463  CE2 PHE A 190       1.369   8.908   9.094  1.00 57.35      A    C  
ATOM   1464  CZ  PHE A 190       1.636   7.558   9.194  1.00 55.50      A    C  
ATOM   1465  N   VAL A 191      -5.669   8.373   8.340  1.00 56.15      A    N  
ATOM   1466  CA  VAL A 191      -7.098   8.545   8.613  1.00 55.57      A    C  
ATOM   1467  C   VAL A 191      -7.468   7.591   9.749  1.00 60.86      A    C  
ATOM   1468  O   VAL A 191      -7.150   6.394   9.689  1.00 60.29      A    O  
ATOM   1469  CB  VAL A 191      -8.015   8.392   7.357  1.00 58.52      A    C  
ATOM   1470  CG1 VAL A 191      -7.807   7.053   6.644  1.00 57.76      A    C  
ATOM   1471  CG2 VAL A 191      -9.486   8.597   7.713  1.00 58.17      A    C  
ATOM   1472  N   SER A 192      -8.116   8.121  10.792  1.00 57.26      A    N  
ATOM   1473  CA  SER A 192      -8.501   7.292  11.919  1.00 56.89      A    C  
ATOM   1474  C   SER A 192      -9.744   6.454  11.618  1.00 60.51      A    C  
ATOM   1475  O   SER A 192     -10.492   6.752  10.681  1.00 59.62      A    O  
ATOM   1476  CB  SER A 192      -8.673   8.131  13.187  1.00 60.71      A    C  
ATOM   1477  OG  SER A 192      -9.809   8.976  13.110  1.00 69.82      A    O  
ATOM   1478  N   LYS A 193      -9.929   5.381  12.414  1.00 57.53      A    N  
ATOM   1479  CA  LYS A 193     -11.058   4.453  12.401  1.00 57.47      A    C  
ATOM   1480  C   LYS A 193     -12.352   5.238  12.698  1.00 64.82      A    C  
ATOM   1481  O   LYS A 193     -13.360   5.011  12.029  1.00 64.74      A    O  
ATOM   1482  CB  LYS A 193     -10.805   3.341  13.444  1.00 58.33      A    C  
ATOM   1483  CG  LYS A 193     -12.005   2.457  13.780  1.00 60.72      A    C  
ATOM   1484  CD  LYS A 193     -11.627   1.466  14.857  1.00 66.35      A    C  
ATOM   1485  CE  LYS A 193     -12.790   0.587  15.233  1.00 77.81      A    C  
ATOM   1486  NZ  LYS A 193     -12.535  -0.150  16.497  1.00 86.39      A    N1+
ATOM   1487  N   ASP A 194     -12.297   6.188  13.673  1.00 63.88      A    N  
ATOM   1488  CA  ASP A 194     -13.406   7.061  14.090  1.00 64.65      A    C  
ATOM   1489  C   ASP A 194     -13.884   7.924  12.921  1.00 69.08      A    C  
ATOM   1490  O   ASP A 194     -15.083   7.940  12.642  1.00 69.71      A    O  
ATOM   1491  CB  ASP A 194     -12.990   7.920  15.302  1.00 67.78      A    C  
ATOM   1492  CG  ASP A 194     -14.121   8.629  16.032  1.00 89.39      A    C  
ATOM   1493  OD1 ASP A 194     -15.117   7.952  16.395  1.00 92.91      A    O  
ATOM   1494  OD2 ASP A 194     -13.976   9.842  16.314  1.00 96.87      A    O1-
ATOM   1495  N   VAL A 195     -12.945   8.579  12.197  1.00 65.02      A    N  
ATOM   1496  CA  VAL A 195     -13.242   9.389  11.009  1.00 64.66      A    C  
ATOM   1497  C   VAL A 195     -13.913   8.505   9.946  1.00 69.97      A    C  
ATOM   1498  O   VAL A 195     -14.975   8.862   9.431  1.00 69.88      A    O  
ATOM   1499  CB  VAL A 195     -11.979  10.118  10.467  1.00 68.04      A    C  
ATOM   1500  CG1 VAL A 195     -12.207  10.693   9.072  1.00 67.95      A    C  
ATOM   1501  CG2 VAL A 195     -11.539  11.218  11.413  1.00 67.76      A    C  
ATOM   1502  N   ALA A 196     -13.300   7.336   9.657  1.00 67.12      A    N  
ATOM   1503  CA  ALA A 196     -13.775   6.346   8.688  1.00 66.79      A    C  
ATOM   1504  C   ALA A 196     -15.193   5.868   8.998  1.00 71.45      A    C  
ATOM   1505  O   ALA A 196     -16.026   5.834   8.090  1.00 70.19      A    O  
ATOM   1506  CB  ALA A 196     -12.816   5.170   8.635  1.00 67.52      A    C  
ATOM   1507  N   LYS A 197     -15.474   5.521  10.279  1.00 70.15      A    N  
ATOM   1508  CA  LYS A 197     -16.796   5.077  10.735  1.00 71.31      A    C  
ATOM   1509  C   LYS A 197     -17.847   6.181  10.544  1.00 79.69      A    C  
ATOM   1510  O   LYS A 197     -18.927   5.918   9.995  1.00 79.37      A    O  
ATOM   1511  CB  LYS A 197     -16.749   4.597  12.191  1.00 73.18      A    C  
ATOM   1512  CG  LYS A 197     -16.374   3.131  12.322  1.00 84.68      A    C  
ATOM   1513  CD  LYS A 197     -16.287   2.719  13.782  1.00 97.89      A    C  
ATOM   1514  CE  LYS A 197     -16.255   1.222  13.951  1.00115.27      A    C  
ATOM   1515  NZ  LYS A 197     -16.203   0.822  15.384  1.00124.69      A    N1+
ATOM   1516  N   HIS A 198     -17.480   7.432  10.917  1.00 78.77      A    N  
ATOM   1517  CA  HIS A 198     -18.288   8.646  10.772  1.00 79.65      A    C  
ATOM   1518  C   HIS A 198     -18.630   8.966   9.307  1.00 81.17      A    C  
ATOM   1519  O   HIS A 198     -19.576   9.720   9.055  1.00 80.76      A    O  
ATOM   1520  CB  HIS A 198     -17.584   9.842  11.438  1.00 81.75      A    C  
ATOM   1521  CG  HIS A 198     -17.906   9.995  12.895  1.00 86.31      A    C  
ATOM   1522  CD2 HIS A 198     -18.692  10.908  13.516  1.00 88.63      A    C  
ATOM   1523  ND1 HIS A 198     -17.372   9.135  13.852  1.00 88.59      A    N  
ATOM   1524  CE1 HIS A 198     -17.853   9.550  15.015  1.00 88.23      A    C  
ATOM   1525  NE2 HIS A 198     -18.653  10.614  14.866  1.00 88.58      A    N  
ATOM   1526  N   LEU A 199     -17.870   8.395   8.349  1.00 75.93      A    N  
ATOM   1527  CA  LEU A 199     -18.116   8.583   6.918  1.00 74.94      A    C  
ATOM   1528  C   LEU A 199     -18.863   7.391   6.280  1.00 77.25      A    C  
ATOM   1529  O   LEU A 199     -19.087   7.394   5.063  1.00 77.14      A    O  
ATOM   1530  CB  LEU A 199     -16.828   8.931   6.150  1.00 75.00      A    C  
ATOM   1531  CG  LEU A 199     -16.200  10.288   6.445  1.00 79.69      A    C  
ATOM   1532  CD1 LEU A 199     -14.716  10.249   6.213  1.00 79.73      A    C  
ATOM   1533  CD2 LEU A 199     -16.826  11.392   5.601  1.00 82.04      A    C  
ATOM   1534  N   GLY A 200     -19.260   6.415   7.112  1.00 72.54      A    N  
ATOM   1535  CA  GLY A 200     -20.034   5.238   6.713  1.00 72.25      A    C  
ATOM   1536  C   GLY A 200     -19.286   3.970   6.318  1.00 75.61      A    C  
ATOM   1537  O   GLY A 200     -19.825   3.154   5.555  1.00 75.94      A    O  
ATOM   1538  N   PHE A 201     -18.052   3.779   6.857  1.00 69.36      A    N  
ATOM   1539  CA  PHE A 201     -17.196   2.622   6.570  1.00 66.92      A    C  
ATOM   1540  C   PHE A 201     -17.032   1.717   7.797  1.00 69.72      A    C  
ATOM   1541  O   PHE A 201     -16.796   2.208   8.896  1.00 68.66      A    O  
ATOM   1542  CB  PHE A 201     -15.844   3.082   6.003  1.00 67.78      A    C  
ATOM   1543  CG  PHE A 201     -15.961   3.993   4.800  1.00 68.55      A    C  
ATOM   1544  CD1 PHE A 201     -16.284   3.481   3.544  1.00 70.61      A    C  
ATOM   1545  CD2 PHE A 201     -15.741   5.361   4.917  1.00 69.77      A    C  
ATOM   1546  CE1 PHE A 201     -16.396   4.324   2.436  1.00 71.00      A    C  
ATOM   1547  CE2 PHE A 201     -15.853   6.202   3.805  1.00 71.90      A    C  
ATOM   1548  CZ  PHE A 201     -16.181   5.679   2.574  1.00 69.66      A    C  
ATOM   1549  N   GLN A 202     -17.186   0.394   7.613  1.00 67.13      A    N  
ATOM   1550  CA  GLN A 202     -17.115  -0.575   8.715  1.00 67.08      A    C  
ATOM   1551  C   GLN A 202     -15.779  -1.346   8.808  1.00 69.02      A    C  
ATOM   1552  O   GLN A 202     -15.603  -2.156   9.730  1.00 69.00      A    O  
ATOM   1553  CB  GLN A 202     -18.312  -1.550   8.665  1.00 69.14      A    C  
ATOM   1554  CG  GLN A 202     -19.708  -0.888   8.694  1.00 95.05      A    C  
ATOM   1555  CD  GLN A 202     -19.939   0.023   9.884  1.00121.22      A    C  
ATOM   1556  NE2 GLN A 202     -20.180   1.305   9.611  1.00114.78      A    N  
ATOM   1557  OE1 GLN A 202     -19.914  -0.405  11.048  1.00116.76      A    O  
ATOM   1558  N   SER A 203     -14.837  -1.079   7.878  1.00 63.12      A    N  
ATOM   1559  CA  SER A 203     -13.511  -1.712   7.847  1.00 61.71      A    C  
ATOM   1560  C   SER A 203     -12.467  -0.765   7.254  1.00 62.81      A    C  
ATOM   1561  O   SER A 203     -12.830   0.217   6.585  1.00 62.03      A    O  
ATOM   1562  CB  SER A 203     -13.545  -3.019   7.053  1.00 63.84      A    C  
ATOM   1563  OG  SER A 203     -13.694  -2.769   5.666  1.00 71.01      A    O  
ATOM   1564  N   ALA A 204     -11.174  -1.075   7.503  1.00 56.95      A    N  
ATOM   1565  CA  ALA A 204     -10.033  -0.316   6.997  1.00 56.41      A    C  
ATOM   1566  C   ALA A 204      -9.953  -0.382   5.481  1.00 60.67      A    C  
ATOM   1567  O   ALA A 204      -9.662   0.639   4.867  1.00 60.50      A    O  
ATOM   1568  CB  ALA A 204      -8.731  -0.802   7.621  1.00 56.80      A    C  
ATOM   1569  N   GLU A 205     -10.240  -1.558   4.874  1.00 58.35      A    N  
ATOM   1570  CA  GLU A 205     -10.222  -1.730   3.411  1.00 58.65      A    C  
ATOM   1571  C   GLU A 205     -11.322  -0.897   2.719  1.00 62.11      A    C  
ATOM   1572  O   GLU A 205     -11.061  -0.282   1.689  1.00 61.62      A    O  
ATOM   1573  CB  GLU A 205     -10.253  -3.220   2.995  1.00 59.93      A    C  
ATOM   1574  CG  GLU A 205     -11.535  -3.989   3.302  1.00 69.59      A    C  
ATOM   1575  CD  GLU A 205     -12.624  -3.987   2.240  1.00 90.36      A    C  
ATOM   1576  OE1 GLU A 205     -13.729  -4.491   2.550  1.00 73.80      A    O  
ATOM   1577  OE2 GLU A 205     -12.391  -3.483   1.113  1.00 81.29      A    O1-
ATOM   1578  N   GLU A 206     -12.522  -0.838   3.329  1.00 59.11      A    N  
ATOM   1579  CA  GLU A 206     -13.671  -0.075   2.837  1.00 59.31      A    C  
ATOM   1580  C   GLU A 206     -13.344   1.404   2.828  1.00 62.99      A    C  
ATOM   1581  O   GLU A 206     -13.577   2.080   1.827  1.00 63.22      A    O  
ATOM   1582  CB  GLU A 206     -14.860  -0.286   3.764  1.00 60.93      A    C  
ATOM   1583  CG  GLU A 206     -15.881  -1.299   3.301  1.00 71.44      A    C  
ATOM   1584  CD  GLU A 206     -17.088  -1.272   4.216  1.00 92.60      A    C  
ATOM   1585  OE1 GLU A 206     -17.364  -2.311   4.862  1.00 89.70      A    O  
ATOM   1586  OE2 GLU A 206     -17.695  -0.184   4.362  1.00 77.40      A    O1-
ATOM   1587  N   ALA A 207     -12.801   1.897   3.952  1.00 59.21      A    N  
ATOM   1588  CA  ALA A 207     -12.413   3.285   4.152  1.00 59.13      A    C  
ATOM   1589  C   ALA A 207     -11.392   3.704   3.125  1.00 64.31      A    C  
ATOM   1590  O   ALA A 207     -11.583   4.734   2.480  1.00 64.65      A    O  
ATOM   1591  CB  ALA A 207     -11.858   3.469   5.556  1.00 59.96      A    C  
ATOM   1592  N   LEU A 208     -10.332   2.884   2.927  1.00 60.68      A    N  
ATOM   1593  CA  LEU A 208      -9.265   3.165   1.962  1.00 60.13      A    C  
ATOM   1594  C   LEU A 208      -9.778   3.278   0.527  1.00 64.44      A    C  
ATOM   1595  O   LEU A 208      -9.418   4.225  -0.172  1.00 62.80      A    O  
ATOM   1596  CB  LEU A 208      -8.130   2.131   2.055  1.00 59.75      A    C  
ATOM   1597  CG  LEU A 208      -7.341   2.080   3.365  1.00 63.45      A    C  
ATOM   1598  CD1 LEU A 208      -6.333   0.994   3.321  1.00 63.43      A    C  
ATOM   1599  CD2 LEU A 208      -6.665   3.381   3.672  1.00 63.79      A    C  
ATOM   1600  N   ARG A 209     -10.634   2.333   0.105  1.00 63.13      A    N  
ATOM   1601  CA  ARG A 209     -11.235   2.321  -1.229  1.00 63.99      A    C  
ATOM   1602  C   ARG A 209     -12.160   3.533  -1.444  1.00 69.64      A    C  
ATOM   1603  O   ARG A 209     -12.125   4.148  -2.516  1.00 69.67      A    O  
ATOM   1604  CB  ARG A 209     -11.984   1.001  -1.480  1.00 63.91      A    C  
ATOM   1605  CG  ARG A 209     -11.063  -0.220  -1.554  1.00 79.74      A    C  
ATOM   1606  CD  ARG A 209     -10.581  -0.520  -2.960  1.00 92.83      A    C  
ATOM   1607  NE  ARG A 209      -9.635  -1.637  -2.980  1.00100.31      A    N  
ATOM   1608  CZ  ARG A 209      -8.479  -1.630  -3.636  1.00113.78      A    C  
ATOM   1609  NH1 ARG A 209      -8.111  -0.564  -4.339  1.00 99.36      A    N1+
ATOM   1610  NH2 ARG A 209      -7.680  -2.688  -3.598  1.00100.13      A    N  
ATOM   1611  N   GLY A 210     -12.935   3.878  -0.413  1.00 66.39      A    N  
ATOM   1612  CA  GLY A 210     -13.881   4.992  -0.433  1.00 66.48      A    C  
ATOM   1613  C   GLY A 210     -13.275   6.378  -0.275  1.00 70.99      A    C  
ATOM   1614  O   GLY A 210     -13.882   7.367  -0.704  1.00 70.84      A    O  
ATOM   1615  N   LEU A 211     -12.075   6.469   0.344  1.00 66.16      A    N  
ATOM   1616  CA  LEU A 211     -11.429   7.761   0.580  1.00 64.78      A    C  
ATOM   1617  C   LEU A 211     -10.225   8.049  -0.289  1.00 67.60      A    C  
ATOM   1618  O   LEU A 211      -9.748   9.184  -0.232  1.00 68.91      A    O  
ATOM   1619  CB  LEU A 211     -11.046   7.947   2.065  1.00 64.76      A    C  
ATOM   1620  CG  LEU A 211     -12.155   7.870   3.120  1.00 69.31      A    C  
ATOM   1621  CD1 LEU A 211     -11.562   7.814   4.518  1.00 69.36      A    C  
ATOM   1622  CD2 LEU A 211     -13.150   9.019   2.988  1.00 70.11      A    C  
ATOM   1623  N   TYR A 212      -9.715   7.066  -1.087  1.00 61.93      A    N  
ATOM   1624  CA  TYR A 212      -8.514   7.284  -1.908  1.00 60.98      A    C  
ATOM   1625  C   TYR A 212      -8.645   8.437  -2.911  1.00 67.60      A    C  
ATOM   1626  O   TYR A 212      -7.671   9.174  -3.105  1.00 66.90      A    O  
ATOM   1627  CB  TYR A 212      -7.993   6.010  -2.615  1.00 60.54      A    C  
ATOM   1628  CG  TYR A 212      -6.547   6.167  -3.064  1.00 60.15      A    C  
ATOM   1629  CD1 TYR A 212      -5.496   6.090  -2.150  1.00 61.05      A    C  
ATOM   1630  CD2 TYR A 212      -6.236   6.482  -4.387  1.00 60.69      A    C  
ATOM   1631  CE1 TYR A 212      -4.174   6.296  -2.541  1.00 59.64      A    C  
ATOM   1632  CE2 TYR A 212      -4.917   6.706  -4.787  1.00 61.20      A    C  
ATOM   1633  CZ  TYR A 212      -3.891   6.625  -3.858  1.00 65.52      A    C  
ATOM   1634  OH  TYR A 212      -2.596   6.845  -4.251  1.00 63.94      A    O  
ATOM   1635  N   GLY A 213      -9.830   8.594  -3.513  1.00 66.22      A    N  
ATOM   1636  CA  GLY A 213     -10.111   9.658  -4.476  1.00 66.62      A    C  
ATOM   1637  C   GLY A 213      -9.841  11.063  -3.958  1.00 72.04      A    C  
ATOM   1638  O   GLY A 213      -9.678  11.990  -4.756  1.00 72.61      A    O  
ATOM   1639  N   ARG A 214      -9.770  11.221  -2.610  1.00 68.81      A    N  
ATOM   1640  CA  ARG A 214      -9.535  12.488  -1.901  1.00 68.36      A    C  
ATOM   1641  C   ARG A 214      -8.054  12.850  -1.729  1.00 72.88      A    C  
ATOM   1642  O   ARG A 214      -7.756  14.006  -1.424  1.00 73.53      A    O  
ATOM   1643  CB  ARG A 214     -10.210  12.478  -0.516  1.00 67.65      A    C  
ATOM   1644  CG  ARG A 214     -11.707  12.237  -0.526  1.00 76.84      A    C  
ATOM   1645  CD  ARG A 214     -12.346  12.980   0.619  1.00 87.94      A    C  
ATOM   1646  NE  ARG A 214     -13.682  12.476   0.930  1.00 97.36      A    N  
ATOM   1647  CZ  ARG A 214     -14.541  13.083   1.744  1.00111.96      A    C  
ATOM   1648  NH1 ARG A 214     -14.219  14.236   2.321  1.00 99.82      A    N1+
ATOM   1649  NH2 ARG A 214     -15.733  12.551   1.976  1.00 96.53      A    N  
ATOM   1650  N   VAL A 215      -7.132  11.880  -1.881  1.00 69.08      A    N  
ATOM   1651  CA  VAL A 215      -5.696  12.124  -1.673  1.00 68.40      A    C  
ATOM   1652  C   VAL A 215      -4.993  12.683  -2.922  1.00 72.34      A    C  
ATOM   1653  O   VAL A 215      -5.450  12.476  -4.050  1.00 71.67      A    O  
ATOM   1654  CB  VAL A 215      -4.928  10.900  -1.087  1.00 71.49      A    C  
ATOM   1655  CG1 VAL A 215      -5.689  10.256   0.074  1.00 71.38      A    C  
ATOM   1656  CG2 VAL A 215      -4.594   9.865  -2.162  1.00 70.97      A    C  
ATOM   1657  N   ARG A 216      -3.847  13.352  -2.683  1.00 69.08      A    N  
ATOM   1658  CA  ARG A 216      -2.929  13.936  -3.662  1.00 69.24      A    C  
ATOM   1659  C   ARG A 216      -2.379  12.814  -4.550  1.00 74.53      A    C  
ATOM   1660  O   ARG A 216      -2.186  11.691  -4.066  1.00 74.20      A    O  
ATOM   1661  CB  ARG A 216      -1.773  14.624  -2.899  1.00 69.72      A    C  
ATOM   1662  CG  ARG A 216      -0.729  15.334  -3.748  1.00 79.49      A    C  
ATOM   1663  CD  ARG A 216       0.101  16.305  -2.928  1.00 85.88      A    C  
ATOM   1664  NE  ARG A 216       1.176  15.639  -2.189  1.00 99.47      A    N  
ATOM   1665  CZ  ARG A 216       2.398  15.416  -2.668  1.00115.80      A    C  
ATOM   1666  NH1 ARG A 216       2.715  15.788  -3.902  1.00109.02      A    N1+
ATOM   1667  NH2 ARG A 216       3.310  14.812  -1.918  1.00 96.63      A    N  
ATOM   1668  N   LYS A 217      -2.135  13.111  -5.844  1.00 71.48      A    N  
ATOM   1669  CA  LYS A 217      -1.580  12.157  -6.804  1.00 70.98      A    C  
ATOM   1670  C   LYS A 217      -0.275  11.571  -6.244  1.00 72.69      A    C  
ATOM   1671  O   LYS A 217       0.631  12.327  -5.872  1.00 71.50      A    O  
ATOM   1672  CB  LYS A 217      -1.322  12.842  -8.161  1.00 74.00      A    C  
ATOM   1673  CG  LYS A 217      -1.114  11.873  -9.322  1.00 89.93      A    C  
ATOM   1674  CD  LYS A 217      -0.445  12.557 -10.509  1.00103.31      A    C  
ATOM   1675  CE  LYS A 217      -0.776  11.900 -11.831  1.00116.82      A    C  
ATOM   1676  NZ  LYS A 217      -2.112  12.317 -12.348  1.00126.21      A    N1+
ATOM   1677  N   GLY A 218      -0.234  10.239  -6.138  1.00 68.55      A    N  
ATOM   1678  CA  GLY A 218       0.924   9.498  -5.642  1.00 67.67      A    C  
ATOM   1679  C   GLY A 218       1.040   9.329  -4.134  1.00 69.79      A    C  
ATOM   1680  O   GLY A 218       2.071   8.856  -3.647  1.00 70.77      A    O  
ATOM   1681  N   ALA A 219      -0.002   9.704  -3.382  1.00 63.48      A    N  
ATOM   1682  CA  ALA A 219       0.010   9.608  -1.927  1.00 62.03      A    C  
ATOM   1683  C   ALA A 219      -0.391   8.236  -1.432  1.00 62.44      A    C  
ATOM   1684  O   ALA A 219      -1.098   7.508  -2.118  1.00 61.95      A    O  
ATOM   1685  CB  ALA A 219      -0.899  10.663  -1.316  1.00 62.71      A    C  
ATOM   1686  N   VAL A 220       0.043   7.899  -0.221  1.00 56.67      A    N  
ATOM   1687  CA  VAL A 220      -0.308   6.648   0.436  1.00 55.39      A    C  
ATOM   1688  C   VAL A 220      -1.337   6.966   1.531  1.00 57.74      A    C  
ATOM   1689  O   VAL A 220      -1.084   7.815   2.384  1.00 57.46      A    O  
ATOM   1690  CB  VAL A 220       0.950   5.915   0.983  1.00 58.13      A    C  
ATOM   1691  CG1 VAL A 220       0.567   4.705   1.831  1.00 57.60      A    C  
ATOM   1692  CG2 VAL A 220       1.887   5.507  -0.155  1.00 57.39      A    C  
ATOM   1693  N   LEU A 221      -2.501   6.318   1.480  1.00 52.56      A    N  
ATOM   1694  CA  LEU A 221      -3.527   6.502   2.500  1.00 51.86      A    C  
ATOM   1695  C   LEU A 221      -3.412   5.330   3.493  1.00 55.09      A    C  
ATOM   1696  O   LEU A 221      -3.430   4.167   3.089  1.00 54.85      A    O  
ATOM   1697  CB  LEU A 221      -4.931   6.583   1.863  1.00 51.75      A    C  
ATOM   1698  CG  LEU A 221      -6.121   6.865   2.800  1.00 56.03      A    C  
ATOM   1699  CD1 LEU A 221      -5.991   8.219   3.501  1.00 55.92      A    C  
ATOM   1700  CD2 LEU A 221      -7.429   6.784   2.052  1.00 56.13      A    C  
ATOM   1701  N   VAL A 222      -3.241   5.646   4.775  1.00 51.27      A    N  
ATOM   1702  CA  VAL A 222      -3.064   4.664   5.850  1.00 50.06      A    C  
ATOM   1703  C   VAL A 222      -4.217   4.746   6.847  1.00 55.41      A    C  
ATOM   1704  O   VAL A 222      -4.552   5.834   7.298  1.00 55.68      A    O  
ATOM   1705  CB  VAL A 222      -1.683   4.827   6.564  1.00 51.38      A    C  
ATOM   1706  CG1 VAL A 222      -1.504   3.792   7.669  1.00 50.59      A    C  
ATOM   1707  CG2 VAL A 222      -0.514   4.760   5.573  1.00 50.09      A    C  
ATOM   1708  N   CYS A 223      -4.813   3.596   7.189  1.00 52.29      A    N  
ATOM   1709  CA  CYS A 223      -5.852   3.503   8.196  1.00 52.00      A    C  
ATOM   1710  C   CYS A 223      -5.596   2.333   9.163  1.00 52.54      A    C  
ATOM   1711  O   CYS A 223      -5.659   1.163   8.766  1.00 51.25      A    O  
ATOM   1712  CB  CYS A 223      -7.249   3.443   7.573  1.00 53.39      A    C  
ATOM   1713  SG  CYS A 223      -8.602   3.298   8.783  1.00 58.22      A    S  
ATOM   1714  N   ALA A 224      -5.316   2.656  10.436  1.00 47.57      A    N  
ATOM   1715  CA  ALA A 224      -5.158   1.649  11.478  1.00 48.14      A    C  
ATOM   1716  C   ALA A 224      -6.559   1.349  12.060  1.00 56.08      A    C  
ATOM   1717  O   ALA A 224      -7.436   2.231  12.072  1.00 55.92      A    O  
ATOM   1718  CB  ALA A 224      -4.209   2.136  12.560  1.00 48.76      A    C  
ATOM   1719  N   TRP A 225      -6.795   0.093  12.461  1.00 54.98      A    N  
ATOM   1720  CA  TRP A 225      -8.106  -0.336  12.966  1.00 56.13      A    C  
ATOM   1721  C   TRP A 225      -7.991  -1.224  14.227  1.00 61.20      A    C  
ATOM   1722  O   TRP A 225      -8.627  -2.279  14.315  1.00 60.05      A    O  
ATOM   1723  CB  TRP A 225      -8.895  -1.027  11.832  1.00 55.16      A    C  
ATOM   1724  CG  TRP A 225     -10.389  -0.950  11.951  1.00 55.86      A    C  
ATOM   1725  CD1 TRP A 225     -11.201  -1.811  12.629  1.00 58.73      A    C  
ATOM   1726  CD2 TRP A 225     -11.258  -0.050  11.243  1.00 55.60      A    C  
ATOM   1727  CE2 TRP A 225     -12.587  -0.407  11.569  1.00 59.42      A    C  
ATOM   1728  CE3 TRP A 225     -11.043   1.038  10.381  1.00 56.81      A    C  
ATOM   1729  NE1 TRP A 225     -12.522  -1.482  12.421  1.00 58.28      A    N  
ATOM   1730  CZ2 TRP A 225     -13.695   0.303  11.088  1.00 58.69      A    C  
ATOM   1731  CZ3 TRP A 225     -12.141   1.746   9.914  1.00 58.56      A    C  
ATOM   1732  CH2 TRP A 225     -13.449   1.377  10.262  1.00 59.15      A    C  
ATOM   1733  N   ALA A 226      -7.173  -0.758  15.215  1.00 58.91      A    N  
ATOM   1734  CA  ALA A 226      -6.923  -1.379  16.521  1.00 58.66      A    C  
ATOM   1735  C   ALA A 226      -6.514  -2.887  16.444  1.00 63.78      A    C  
ATOM   1736  O   ALA A 226      -5.482  -3.220  15.848  1.00 62.39      A    O  
ATOM   1737  CB  ALA A 226      -8.119  -1.163  17.446  1.00 59.04      A    C  
ATOM   1738  N   GLU A 227      -7.326  -3.789  17.027  1.00 60.84      A    N  
ATOM   1739  CA  GLU A 227      -7.072  -5.231  17.048  1.00 60.16      A    C  
ATOM   1740  C   GLU A 227      -7.105  -5.844  15.641  1.00 61.99      A    C  
ATOM   1741  O   GLU A 227      -6.598  -6.949  15.458  1.00 61.89      A    O  
ATOM   1742  CB  GLU A 227      -7.997  -5.969  18.040  1.00 61.93      A    C  
ATOM   1743  CG  GLU A 227      -9.472  -5.575  18.007  1.00 75.51      A    C  
ATOM   1744  CD  GLU A 227      -9.811  -4.177  18.498  1.00 94.62      A    C  
ATOM   1745  OE1 GLU A 227     -10.596  -3.490  17.803  1.00 98.41      A    O  
ATOM   1746  OE2 GLU A 227      -9.206  -3.726  19.501  1.00 77.46      A    O1-
ATOM   1747  N   GLU A 228      -7.622  -5.098  14.638  1.00 56.86      A    N  
ATOM   1748  CA  GLU A 228      -7.652  -5.542  13.235  1.00 55.76      A    C  
ATOM   1749  C   GLU A 228      -6.351  -5.193  12.483  1.00 57.15      A    C  
ATOM   1750  O   GLU A 228      -6.220  -5.483  11.296  1.00 56.91      A    O  
ATOM   1751  CB  GLU A 228      -8.894  -5.011  12.505  1.00 56.94      A    C  
ATOM   1752  CG  GLU A 228     -10.168  -5.737  12.925  1.00 69.20      A    C  
ATOM   1753  CD  GLU A 228     -11.457  -5.275  12.268  1.00 93.91      A    C  
ATOM   1754  OE1 GLU A 228     -11.487  -5.133  11.024  1.00 84.77      A    O  
ATOM   1755  OE2 GLU A 228     -12.457  -5.103  13.002  1.00 92.63      A    O1-
ATOM   1756  N   GLY A 229      -5.390  -4.621  13.201  1.00 51.88      A    N  
ATOM   1757  CA  GLY A 229      -4.119  -4.213  12.639  1.00 50.99      A    C  
ATOM   1758  C   GLY A 229      -4.259  -2.924  11.862  1.00 54.61      A    C  
ATOM   1759  O   GLY A 229      -4.960  -2.009  12.301  1.00 55.70      A    O  
ATOM   1760  N   ALA A 230      -3.613  -2.843  10.699  1.00 47.68      A    N  
ATOM   1761  CA  ALA A 230      -3.648  -1.634   9.885  1.00 46.26      A    C  
ATOM   1762  C   ALA A 230      -3.557  -1.962   8.400  1.00 50.14      A    C  
ATOM   1763  O   ALA A 230      -3.058  -3.028   8.021  1.00 50.39      A    O  
ATOM   1764  CB  ALA A 230      -2.506  -0.712  10.284  1.00 46.62      A    C  
ATOM   1765  N   ASP A 231      -4.049  -1.033   7.566  1.00 45.92      A    N  
ATOM   1766  CA  ASP A 231      -4.078  -1.123   6.114  1.00 45.13      A    C  
ATOM   1767  C   ASP A 231      -3.557   0.146   5.452  1.00 50.55      A    C  
ATOM   1768  O   ASP A 231      -3.581   1.235   6.041  1.00 49.37      A    O  
ATOM   1769  CB  ASP A 231      -5.479  -1.498   5.592  1.00 46.50      A    C  
ATOM   1770  CG  ASP A 231      -5.900  -2.948   5.791  1.00 53.43      A    C  
ATOM   1771  OD1 ASP A 231      -5.903  -3.410   6.933  1.00 53.76      A    O  
ATOM   1772  OD2 ASP A 231      -6.248  -3.603   4.801  1.00 64.17      A    O1-
ATOM   1773  N   ALA A 232      -3.031  -0.017   4.238  1.00 49.00      A    N  
ATOM   1774  CA  ALA A 232      -2.493   1.062   3.427  1.00 49.88      A    C  
ATOM   1775  C   ALA A 232      -2.923   0.863   1.972  1.00 56.87      A    C  
ATOM   1776  O   ALA A 232      -3.229  -0.259   1.571  1.00 55.72      A    O  
ATOM   1777  CB  ALA A 232      -0.976   1.109   3.545  1.00 50.32      A    C  
ATOM   1778  N   LEU A 233      -2.987   1.969   1.202  1.00 56.42      A    N  
ATOM   1779  CA  LEU A 233      -3.372   1.987  -0.214  1.00 56.22      A    C  
ATOM   1780  C   LEU A 233      -2.588   3.077  -0.927  1.00 61.19      A    C  
ATOM   1781  O   LEU A 233      -2.595   4.233  -0.501  1.00 60.86      A    O  
ATOM   1782  CB  LEU A 233      -4.898   2.195  -0.364  1.00 56.04      A    C  
ATOM   1783  CG  LEU A 233      -5.521   2.149  -1.771  1.00 59.97      A    C  
ATOM   1784  CD1 LEU A 233      -5.204   0.851  -2.494  1.00 59.52      A    C  
ATOM   1785  CD2 LEU A 233      -7.019   2.278  -1.680  1.00 61.70      A    C  
ATOM   1786  N   GLY A 234      -1.885   2.682  -1.977  1.00 59.61      A    N  
ATOM   1787  CA  GLY A 234      -1.071   3.598  -2.758  1.00 59.91      A    C  
ATOM   1788  C   GLY A 234      -1.536   3.784  -4.188  1.00 64.25      A    C  
ATOM   1789  O   GLY A 234      -2.606   3.285  -4.560  1.00 62.63      A    O  
ATOM   1790  N   PRO A 235      -0.709   4.489  -5.012  1.00 62.46      A    N  
ATOM   1791  CA  PRO A 235      -1.077   4.729  -6.429  1.00 61.77      A    C  
ATOM   1792  C   PRO A 235      -1.354   3.472  -7.239  1.00 64.13      A    C  
ATOM   1793  O   PRO A 235      -2.267   3.493  -8.065  1.00 63.60      A    O  
ATOM   1794  CB  PRO A 235       0.131   5.470  -7.010  1.00 63.65      A    C  
ATOM   1795  CG  PRO A 235       0.906   5.953  -5.862  1.00 68.69      A    C  
ATOM   1796  CD  PRO A 235       0.578   5.130  -4.665  1.00 64.47      A    C  
ATOM   1797  N   ASP A 236      -0.598   2.370  -6.979  1.00 59.34      A    N  
ATOM   1798  CA  ASP A 236      -0.741   1.078  -7.676  1.00 58.03      A    C  
ATOM   1799  C   ASP A 236      -2.094   0.367  -7.428  1.00 60.04      A    C  
ATOM   1800  O   ASP A 236      -2.401  -0.621  -8.091  1.00 59.41      A    O  
ATOM   1801  CB  ASP A 236       0.448   0.139  -7.378  1.00 59.88      A    C  
ATOM   1802  CG  ASP A 236       0.588  -0.406  -5.958  1.00 70.78      A    C  
ATOM   1803  OD1 ASP A 236      -0.344  -0.213  -5.143  1.00 71.27      A    O  
ATOM   1804  OD2 ASP A 236       1.617  -1.052  -5.672  1.00 77.95      A    O1-
ATOM   1805  N   GLY A 237      -2.875   0.870  -6.480  1.00 56.89      A    N  
ATOM   1806  CA  GLY A 237      -4.196   0.337  -6.167  1.00 56.58      A    C  
ATOM   1807  C   GLY A 237      -4.181  -0.969  -5.402  1.00 60.18      A    C  
ATOM   1808  O   GLY A 237      -5.245  -1.550  -5.165  1.00 59.59      A    O  
ATOM   1809  N   LYS A 238      -2.978  -1.442  -5.005  1.00 56.00      A    N  
ATOM   1810  CA  LYS A 238      -2.845  -2.682  -4.254  1.00 54.78      A    C  
ATOM   1811  C   LYS A 238      -3.041  -2.399  -2.772  1.00 58.30      A    C  
ATOM   1812  O   LYS A 238      -2.316  -1.591  -2.178  1.00 57.47      A    O  
ATOM   1813  CB  LYS A 238      -1.498  -3.398  -4.541  1.00 55.84      A    C  
ATOM   1814  CG  LYS A 238      -1.302  -4.733  -3.783  1.00 52.10      A    C  
ATOM   1815  CD  LYS A 238      -2.191  -5.832  -4.329  1.00 53.75      A    C  
ATOM   1816  CE  LYS A 238      -2.260  -7.023  -3.434  1.00 51.65      A    C  
ATOM   1817  NZ  LYS A 238      -2.937  -8.167  -4.108  1.00 46.49      A    N1+
ATOM   1818  N   LEU A 239      -4.040  -3.064  -2.189  1.00 54.92      A    N  
ATOM   1819  CA  LEU A 239      -4.353  -2.956  -0.775  1.00 54.92      A    C  
ATOM   1820  C   LEU A 239      -3.263  -3.680   0.018  1.00 56.21      A    C  
ATOM   1821  O   LEU A 239      -2.890  -4.795  -0.339  1.00 55.72      A    O  
ATOM   1822  CB  LEU A 239      -5.735  -3.588  -0.504  1.00 55.22      A    C  
ATOM   1823  CG  LEU A 239      -6.218  -3.595   0.939  1.00 60.31      A    C  
ATOM   1824  CD1 LEU A 239      -6.649  -2.195   1.394  1.00 60.31      A    C  
ATOM   1825  CD2 LEU A 239      -7.346  -4.564   1.102  1.00 63.57      A    C  
ATOM   1826  N   LEU A 240      -2.740  -3.038   1.067  1.00 50.37      A    N  
ATOM   1827  CA  LEU A 240      -1.715  -3.642   1.916  1.00 48.90      A    C  
ATOM   1828  C   LEU A 240      -2.277  -3.784   3.304  1.00 51.30      A    C  
ATOM   1829  O   LEU A 240      -2.912  -2.859   3.797  1.00 52.03      A    O  
ATOM   1830  CB  LEU A 240      -0.413  -2.811   1.951  1.00 48.44      A    C  
ATOM   1831  CG  LEU A 240       0.276  -2.576   0.601  1.00 52.14      A    C  
ATOM   1832  CD1 LEU A 240       1.281  -1.460   0.697  1.00 51.59      A    C  
ATOM   1833  CD2 LEU A 240       0.918  -3.842   0.072  1.00 51.26      A    C  
ATOM   1834  N   HIS A 241      -2.074  -4.943   3.929  1.00 44.69      A    N  
ATOM   1835  CA  HIS A 241      -2.548  -5.183   5.289  1.00 41.54      A    C  
ATOM   1836  C   HIS A 241      -1.408  -5.669   6.192  1.00 45.44      A    C  
ATOM   1837  O   HIS A 241      -0.493  -6.376   5.748  1.00 43.78      A    O  
ATOM   1838  CB  HIS A 241      -3.716  -6.208   5.294  1.00 40.40      A    C  
ATOM   1839  CG  HIS A 241      -4.089  -6.724   6.659  1.00 42.31      A    C  
ATOM   1840  CD2 HIS A 241      -3.782  -7.904   7.255  1.00 43.11      A    C  
ATOM   1841  ND1 HIS A 241      -4.820  -5.948   7.557  1.00 43.44      A    N  
ATOM   1842  CE1 HIS A 241      -4.943  -6.684   8.654  1.00 42.55      A    C  
ATOM   1843  NE2 HIS A 241      -4.326  -7.868   8.526  1.00 42.73      A    N  
ATOM   1844  N   SER A 242      -1.514  -5.324   7.483  1.00 41.95      A    N  
ATOM   1845  CA  SER A 242      -0.648  -5.843   8.519  1.00 41.19      A    C  
ATOM   1846  C   SER A 242      -1.515  -6.269   9.698  1.00 46.61      A    C  
ATOM   1847  O   SER A 242      -2.356  -5.488  10.163  1.00 47.37      A    O  
ATOM   1848  CB  SER A 242       0.388  -4.814   8.972  1.00 41.01      A    C  
ATOM   1849  OG  SER A 242       1.092  -5.379  10.070  1.00 42.72      A    O  
ATOM   1850  N   ASP A 243      -1.312  -7.495  10.196  1.00 42.21      A    N  
ATOM   1851  CA  ASP A 243      -2.012  -7.892  11.412  1.00 40.80      A    C  
ATOM   1852  C   ASP A 243      -1.349  -7.083  12.540  1.00 45.46      A    C  
ATOM   1853  O   ASP A 243      -0.170  -6.696  12.443  1.00 44.80      A    O  
ATOM   1854  CB  ASP A 243      -1.817  -9.387  11.727  1.00 41.10      A    C  
ATOM   1855  CG  ASP A 243      -2.842 -10.334  11.154  1.00 44.65      A    C  
ATOM   1856  OD1 ASP A 243      -3.492  -9.974  10.159  1.00 45.99      A    O  
ATOM   1857  OD2 ASP A 243      -2.920 -11.470  11.634  1.00 46.49      A    O1-
ATOM   1858  N   ALA A 244      -2.104  -6.882  13.616  1.00 41.52      A    N  
ATOM   1859  CA  ALA A 244      -1.697  -6.230  14.838  1.00 39.91      A    C  
ATOM   1860  C   ALA A 244      -0.702  -7.138  15.563  1.00 42.72      A    C  
ATOM   1861  O   ALA A 244      -0.636  -8.346  15.289  1.00 42.19      A    O  
ATOM   1862  CB  ALA A 244      -2.935  -6.016  15.718  1.00 40.42      A    C  
ATOM   1863  N   PHE A 245       0.049  -6.566  16.522  1.00 37.57      A    N  
ATOM   1864  CA  PHE A 245       0.946  -7.318  17.398  1.00 36.41      A    C  
ATOM   1865  C   PHE A 245       0.439  -7.111  18.856  1.00 44.00      A    C  
ATOM   1866  O   PHE A 245       1.176  -6.527  19.668  1.00 42.50      A    O  
ATOM   1867  CB  PHE A 245       2.408  -6.838  17.245  1.00 36.72      A    C  
ATOM   1868  CG  PHE A 245       3.095  -7.109  15.925  1.00 36.62      A    C  
ATOM   1869  CD1 PHE A 245       2.627  -6.533  14.747  1.00 38.84      A    C  
ATOM   1870  CD2 PHE A 245       4.296  -7.806  15.880  1.00 38.85      A    C  
ATOM   1871  CE1 PHE A 245       3.308  -6.715  13.532  1.00 39.50      A    C  
ATOM   1872  CE2 PHE A 245       4.976  -7.990  14.662  1.00 41.61      A    C  
ATOM   1873  CZ  PHE A 245       4.472  -7.445  13.496  1.00 38.36      A    C  
ATOM   1874  N   PRO A 246      -0.825  -7.526  19.211  1.00 41.85      A    N  
ATOM   1875  CA  PRO A 246      -1.313  -7.270  20.587  1.00 42.37      A    C  
ATOM   1876  C   PRO A 246      -0.469  -7.944  21.651  1.00 45.98      A    C  
ATOM   1877  O   PRO A 246      -0.079  -9.095  21.464  1.00 44.13      A    O  
ATOM   1878  CB  PRO A 246      -2.747  -7.868  20.595  1.00 43.92      A    C  
ATOM   1879  CG  PRO A 246      -2.739  -8.891  19.485  1.00 46.78      A    C  
ATOM   1880  CD  PRO A 246      -1.846  -8.253  18.423  1.00 42.24      A    C  
ATOM   1881  N   PRO A 247      -0.218  -7.264  22.790  1.00 42.29      A    N  
ATOM   1882  CA  PRO A 247       0.498  -7.932  23.881  1.00 41.57      A    C  
ATOM   1883  C   PRO A 247      -0.464  -8.951  24.545  1.00 45.13      A    C  
ATOM   1884  O   PRO A 247      -1.674  -8.728  24.503  1.00 43.55      A    O  
ATOM   1885  CB  PRO A 247       0.788  -6.765  24.844  1.00 42.76      A    C  
ATOM   1886  CG  PRO A 247      -0.360  -5.843  24.663  1.00 46.05      A    C  
ATOM   1887  CD  PRO A 247      -0.676  -5.911  23.188  1.00 42.47      A    C  
ATOM   1888  N   PRO A 248       0.000 -10.031  25.204  1.00 43.85      A    N  
ATOM   1889  CA  PRO A 248      -0.960 -10.924  25.898  1.00 44.11      A    C  
ATOM   1890  C   PRO A 248      -1.881 -10.157  26.874  1.00 50.15      A    C  
ATOM   1891  O   PRO A 248      -3.099 -10.385  26.852  1.00 49.16      A    O  
ATOM   1892  CB  PRO A 248      -0.056 -11.960  26.582  1.00 45.38      A    C  
ATOM   1893  CG  PRO A 248       1.225 -11.950  25.751  1.00 49.38      A    C  
ATOM   1894  CD  PRO A 248       1.395 -10.499  25.372  1.00 45.05      A    C  
ATOM   1895  N   ARG A 249      -1.320  -9.160  27.624  1.00 47.68      A    N  
ATOM   1896  CA  ARG A 249      -2.053  -8.253  28.532  1.00 46.52      A    C  
ATOM   1897  C   ARG A 249      -1.983  -6.770  28.074  1.00 47.53      A    C  
ATOM   1898  O   ARG A 249      -0.932  -6.134  28.182  1.00 47.26      A    O  
ATOM   1899  CB  ARG A 249      -1.594  -8.426  30.008  1.00 47.26      A    C  
ATOM   1900  CG  ARG A 249      -2.496  -9.371  30.818  1.00 63.80      A    C  
ATOM   1901  CD  ARG A 249      -1.713 -10.290  31.764  1.00 88.62      A    C  
ATOM   1902  NE  ARG A 249      -2.109 -11.705  31.643  1.00 99.68      A    N  
ATOM   1903  CZ  ARG A 249      -1.515 -12.723  32.268  1.00104.35      A    C  
ATOM   1904  NH1 ARG A 249      -0.489 -12.506  33.085  1.00 86.16      A    N1+
ATOM   1905  NH2 ARG A 249      -1.946 -13.964  32.084  1.00 82.67      A    N  
ATOM   1906  N   VAL A 250      -3.088  -6.245  27.527  1.00 43.37      A    N  
ATOM   1907  CA  VAL A 250      -3.228  -4.845  27.090  1.00 44.28      A    C  
ATOM   1908  C   VAL A 250      -3.481  -3.996  28.366  1.00 53.73      A    C  
ATOM   1909  O   VAL A 250      -4.550  -4.132  28.977  1.00 55.65      A    O  
ATOM   1910  CB  VAL A 250      -4.385  -4.675  26.079  1.00 47.40      A    C  
ATOM   1911  CG1 VAL A 250      -4.343  -3.300  25.424  1.00 47.31      A    C  
ATOM   1912  CG2 VAL A 250      -4.380  -5.784  25.027  1.00 47.29      A    C  
ATOM   1913  N   VAL A 251      -2.499  -3.156  28.782  1.00 49.21      A    N  
ATOM   1914  CA  VAL A 251      -2.589  -2.376  30.030  1.00 47.96      A    C  
ATOM   1915  C   VAL A 251      -2.753  -0.826  29.835  1.00 52.78      A    C  
ATOM   1916  O   VAL A 251      -3.271  -0.145  30.738  1.00 51.59      A    O  
ATOM   1917  CB  VAL A 251      -1.410  -2.701  30.987  1.00 49.32      A    C  
ATOM   1918  CG1 VAL A 251      -1.394  -4.183  31.365  1.00 48.74      A    C  
ATOM   1919  CG2 VAL A 251      -0.063  -2.266  30.417  1.00 48.09      A    C  
ATOM   1920  N   ASP A 252      -2.330  -0.282  28.668  1.00 47.81      A    N  
ATOM   1921  CA  ASP A 252      -2.390   1.164  28.408  1.00 45.73      A    C  
ATOM   1922  C   ASP A 252      -2.370   1.483  26.907  1.00 47.34      A    C  
ATOM   1923  O   ASP A 252      -1.314   1.402  26.294  1.00 45.78      A    O  
ATOM   1924  CB  ASP A 252      -1.233   1.887  29.181  1.00 45.99      A    C  
ATOM   1925  CG  ASP A 252      -0.962   3.333  28.815  1.00 40.48      A    C  
ATOM   1926  OD1 ASP A 252      -1.867   3.984  28.279  1.00 42.61      A    O  
ATOM   1927  OD2 ASP A 252       0.145   3.814  29.096  1.00 45.73      A    O1-
ATOM   1928  N   THR A 253      -3.517   1.888  26.335  1.00 45.44      A    N  
ATOM   1929  CA  THR A 253      -3.608   2.252  24.916  1.00 46.55      A    C  
ATOM   1930  C   THR A 253      -3.437   3.770  24.669  1.00 51.27      A    C  
ATOM   1931  O   THR A 253      -3.547   4.197  23.515  1.00 52.10      A    O  
ATOM   1932  CB  THR A 253      -4.898   1.716  24.247  1.00 54.86      A    C  
ATOM   1933  CG2 THR A 253      -4.936   0.198  24.151  1.00 51.54      A    C  
ATOM   1934  OG1 THR A 253      -6.044   2.221  24.926  1.00 55.74      A    O  
ATOM   1935  N   LEU A 254      -3.186   4.577  25.730  1.00 46.48      A    N  
ATOM   1936  CA  LEU A 254      -3.004   6.024  25.579  1.00 46.86      A    C  
ATOM   1937  C   LEU A 254      -1.768   6.342  24.729  1.00 48.31      A    C  
ATOM   1938  O   LEU A 254      -0.636   6.077  25.140  1.00 46.76      A    O  
ATOM   1939  CB  LEU A 254      -2.938   6.747  26.959  1.00 47.08      A    C  
ATOM   1940  CG  LEU A 254      -2.696   8.265  26.914  1.00 50.47      A    C  
ATOM   1941  CD1 LEU A 254      -3.854   8.990  26.271  1.00 50.08      A    C  
ATOM   1942  CD2 LEU A 254      -2.429   8.806  28.273  1.00 51.56      A    C  
ATOM   1943  N   GLY A 255      -2.011   6.894  23.555  1.00 44.86      A    N  
ATOM   1944  CA  GLY A 255      -0.946   7.216  22.610  1.00 45.33      A    C  
ATOM   1945  C   GLY A 255      -0.511   6.060  21.716  1.00 50.43      A    C  
ATOM   1946  O   GLY A 255       0.583   6.120  21.142  1.00 51.39      A    O  
ATOM   1947  N   ALA A 256      -1.346   4.996  21.583  1.00 45.80      A    N  
ATOM   1948  CA  ALA A 256      -1.037   3.832  20.723  1.00 45.59      A    C  
ATOM   1949  C   ALA A 256      -1.040   4.229  19.244  1.00 48.20      A    C  
ATOM   1950  O   ALA A 256      -0.097   3.891  18.534  1.00 49.32      A    O  
ATOM   1951  CB  ALA A 256      -2.007   2.680  20.977  1.00 45.94      A    C  
ATOM   1952  N   GLY A 257      -2.074   4.957  18.826  1.00 43.20      A    N  
ATOM   1953  CA  GLY A 257      -2.235   5.545  17.498  1.00 44.05      A    C  
ATOM   1954  C   GLY A 257      -1.095   6.490  17.156  1.00 50.37      A    C  
ATOM   1955  O   GLY A 257      -0.631   6.500  16.019  1.00 51.03      A    O  
ATOM   1956  N   ASP A 258      -0.593   7.251  18.161  1.00 46.28      A    N  
ATOM   1957  CA  ASP A 258       0.549   8.153  18.004  1.00 46.22      A    C  
ATOM   1958  C   ASP A 258       1.835   7.362  17.827  1.00 48.80      A    C  
ATOM   1959  O   ASP A 258       2.721   7.826  17.113  1.00 48.13      A    O  
ATOM   1960  CB  ASP A 258       0.699   9.130  19.198  1.00 47.52      A    C  
ATOM   1961  CG  ASP A 258      -0.495  10.021  19.426  1.00 50.65      A    C  
ATOM   1962  OD1 ASP A 258      -1.180  10.344  18.442  1.00 51.32      A    O  
ATOM   1963  OD2 ASP A 258      -0.776  10.355  20.606  1.00 53.15      A    O1-
ATOM   1964  N   THR A 259       1.943   6.193  18.506  1.00 44.56      A    N  
ATOM   1965  CA  THR A 259       3.075   5.274  18.413  1.00 44.47      A    C  
ATOM   1966  C   THR A 259       3.090   4.679  17.003  1.00 48.52      A    C  
ATOM   1967  O   THR A 259       4.152   4.621  16.384  1.00 49.21      A    O  
ATOM   1968  CB  THR A 259       3.014   4.205  19.526  1.00 47.71      A    C  
ATOM   1969  CG2 THR A 259       4.227   3.294  19.530  1.00 43.39      A    C  
ATOM   1970  OG1 THR A 259       2.932   4.861  20.789  1.00 42.98      A    O  
ATOM   1971  N   PHE A 260       1.904   4.303  16.484  1.00 43.90      A    N  
ATOM   1972  CA  PHE A 260       1.728   3.749  15.154  1.00 42.54      A    C  
ATOM   1973  C   PHE A 260       2.217   4.758  14.087  1.00 49.42      A    C  
ATOM   1974  O   PHE A 260       3.065   4.393  13.264  1.00 49.53      A    O  
ATOM   1975  CB  PHE A 260       0.258   3.350  14.921  1.00 42.53      A    C  
ATOM   1976  CG  PHE A 260      -0.049   2.946  13.494  1.00 43.04      A    C  
ATOM   1977  CD1 PHE A 260       0.278   1.672  13.024  1.00 45.22      A    C  
ATOM   1978  CD2 PHE A 260      -0.648   3.842  12.612  1.00 44.64      A    C  
ATOM   1979  CE1 PHE A 260       0.050   1.315  11.693  1.00 44.51      A    C  
ATOM   1980  CE2 PHE A 260      -0.886   3.483  11.282  1.00 47.44      A    C  
ATOM   1981  CZ  PHE A 260      -0.544   2.213  10.836  1.00 45.36      A    C  
ATOM   1982  N   ASN A 261       1.654   6.005  14.091  1.00 46.47      A    N  
ATOM   1983  CA  ASN A 261       2.003   7.076  13.155  1.00 46.58      A    C  
ATOM   1984  C   ASN A 261       3.493   7.332  13.148  1.00 50.63      A    C  
ATOM   1985  O   ASN A 261       4.096   7.270  12.080  1.00 51.55      A    O  
ATOM   1986  CB  ASN A 261       1.288   8.372  13.495  1.00 46.80      A    C  
ATOM   1987  CG  ASN A 261      -0.202   8.335  13.438  1.00 55.28      A    C  
ATOM   1988  ND2 ASN A 261      -0.802   9.348  14.036  1.00 43.43      A    N  
ATOM   1989  OD1 ASN A 261      -0.823   7.447  12.841  1.00 49.09      A    O  
ATOM   1990  N   ALA A 262       4.094   7.553  14.332  1.00 46.45      A    N  
ATOM   1991  CA  ALA A 262       5.530   7.814  14.473  1.00 46.70      A    C  
ATOM   1992  C   ALA A 262       6.393   6.673  13.915  1.00 50.00      A    C  
ATOM   1993  O   ALA A 262       7.374   6.938  13.214  1.00 49.38      A    O  
ATOM   1994  CB  ALA A 262       5.880   8.083  15.927  1.00 47.24      A    C  
ATOM   1995  N   SER A 263       5.994   5.416  14.193  1.00 45.61      A    N  
ATOM   1996  CA  SER A 263       6.682   4.212  13.723  1.00 44.12      A    C  
ATOM   1997  C   SER A 263       6.575   4.015  12.212  1.00 46.08      A    C  
ATOM   1998  O   SER A 263       7.543   3.567  11.603  1.00 44.73      A    O  
ATOM   1999  CB  SER A 263       6.216   2.975  14.485  1.00 43.96      A    C  
ATOM   2000  OG  SER A 263       6.512   3.189  15.852  1.00 43.53      A    O  
ATOM   2001  N   VAL A 264       5.421   4.363  11.612  1.00 43.18      A    N  
ATOM   2002  CA  VAL A 264       5.223   4.299  10.151  1.00 43.01      A    C  
ATOM   2003  C   VAL A 264       6.129   5.368   9.477  1.00 48.62      A    C  
ATOM   2004  O   VAL A 264       6.838   5.049   8.530  1.00 48.19      A    O  
ATOM   2005  CB  VAL A 264       3.724   4.401   9.719  1.00 45.75      A    C  
ATOM   2006  CG1 VAL A 264       3.581   4.600   8.206  1.00 45.12      A    C  
ATOM   2007  CG2 VAL A 264       2.929   3.180  10.171  1.00 44.39      A    C  
ATOM   2008  N   ILE A 265       6.141   6.606  10.025  1.00 46.65      A    N  
ATOM   2009  CA  ILE A 265       6.932   7.745   9.547  1.00 45.97      A    C  
ATOM   2010  C   ILE A 265       8.419   7.430   9.617  1.00 49.85      A    C  
ATOM   2011  O   ILE A 265       9.127   7.700   8.654  1.00 50.54      A    O  
ATOM   2012  CB  ILE A 265       6.588   9.045  10.316  1.00 48.86      A    C  
ATOM   2013  CG1 ILE A 265       5.163   9.512  10.018  1.00 48.35      A    C  
ATOM   2014  CG2 ILE A 265       7.632  10.169  10.061  1.00 50.46      A    C  
ATOM   2015  CD1 ILE A 265       4.604  10.551  11.071  1.00 48.49      A    C  
ATOM   2016  N   PHE A 266       8.881   6.863  10.746  1.00 44.96      A    N  
ATOM   2017  CA  PHE A 266      10.273   6.503  10.940  1.00 44.46      A    C  
ATOM   2018  C   PHE A 266      10.743   5.476   9.911  1.00 50.07      A    C  
ATOM   2019  O   PHE A 266      11.832   5.627   9.341  1.00 51.21      A    O  
ATOM   2020  CB  PHE A 266      10.520   5.990  12.375  1.00 46.13      A    C  
ATOM   2021  CG  PHE A 266      11.932   5.493  12.595  1.00 47.87      A    C  
ATOM   2022  CD1 PHE A 266      13.000   6.385  12.668  1.00 50.17      A    C  
ATOM   2023  CD2 PHE A 266      12.202   4.128  12.687  1.00 49.67      A    C  
ATOM   2024  CE1 PHE A 266      14.307   5.923  12.848  1.00 50.63      A    C  
ATOM   2025  CE2 PHE A 266      13.515   3.665  12.859  1.00 51.53      A    C  
ATOM   2026  CZ  PHE A 266      14.555   4.566  12.953  1.00 49.48      A    C  
ATOM   2027  N   SER A 267       9.925   4.441   9.688  1.00 45.75      A    N  
ATOM   2028  CA  SER A 267      10.202   3.328   8.791  1.00 45.72      A    C  
ATOM   2029  C   SER A 267      10.255   3.796   7.331  1.00 50.74      A    C  
ATOM   2030  O   SER A 267      11.187   3.437   6.617  1.00 50.11      A    O  
ATOM   2031  CB  SER A 267       9.177   2.218   9.005  1.00 47.18      A    C  
ATOM   2032  OG  SER A 267       9.694   0.950   8.643  1.00 58.01      A    O  
ATOM   2033  N   LEU A 268       9.304   4.656   6.916  1.00 47.81      A    N  
ATOM   2034  CA  LEU A 268       9.296   5.232   5.572  1.00 47.13      A    C  
ATOM   2035  C   LEU A 268      10.501   6.168   5.349  1.00 53.47      A    C  
ATOM   2036  O   LEU A 268      11.180   6.048   4.323  1.00 54.86      A    O  
ATOM   2037  CB  LEU A 268       7.981   5.947   5.290  1.00 46.10      A    C  
ATOM   2038  CG  LEU A 268       6.750   5.057   5.157  1.00 48.75      A    C  
ATOM   2039  CD1 LEU A 268       5.515   5.894   5.041  1.00 47.22      A    C  
ATOM   2040  CD2 LEU A 268       6.871   4.078   3.972  1.00 49.84      A    C  
ATOM   2041  N   SER A 269      10.804   7.032   6.341  1.00 49.73      A    N  
ATOM   2042  CA  SER A 269      11.938   7.960   6.339  1.00 49.24      A    C  
ATOM   2043  C   SER A 269      13.287   7.202   6.261  1.00 54.92      A    C  
ATOM   2044  O   SER A 269      14.283   7.780   5.835  1.00 55.34      A    O  
ATOM   2045  CB  SER A 269      11.889   8.879   7.560  1.00 49.87      A    C  
ATOM   2046  OG  SER A 269      12.684   8.413   8.639  1.00 53.07      A    O  
ATOM   2047  N   GLN A 270      13.303   5.917   6.667  1.00 51.61      A    N  
ATOM   2048  CA  GLN A 270      14.471   5.034   6.615  1.00 51.48      A    C  
ATOM   2049  C   GLN A 270      14.571   4.271   5.277  1.00 55.71      A    C  
ATOM   2050  O   GLN A 270      15.485   3.459   5.096  1.00 55.55      A    O  
ATOM   2051  CB  GLN A 270      14.487   4.060   7.805  1.00 52.63      A    C  
ATOM   2052  CG  GLN A 270      14.754   4.726   9.153  1.00 54.21      A    C  
ATOM   2053  CD  GLN A 270      16.203   5.018   9.415  1.00 70.42      A    C  
ATOM   2054  NE2 GLN A 270      16.968   3.981   9.750  1.00 56.44      A    N  
ATOM   2055  OE1 GLN A 270      16.634   6.176   9.392  1.00 67.80      A    O  
ATOM   2056  N   GLY A 271      13.644   4.567   4.356  1.00 52.16      A    N  
ATOM   2057  CA  GLY A 271      13.595   3.982   3.023  1.00 51.82      A    C  
ATOM   2058  C   GLY A 271      12.932   2.626   2.904  1.00 56.14      A    C  
ATOM   2059  O   GLY A 271      13.028   1.992   1.852  1.00 56.63      A    O  
ATOM   2060  N   ARG A 272      12.232   2.169   3.949  1.00 51.36      A    N  
ATOM   2061  CA  ARG A 272      11.576   0.870   3.898  1.00 50.18      A    C  
ATOM   2062  C   ARG A 272      10.268   0.939   3.126  1.00 50.99      A    C  
ATOM   2063  O   ARG A 272       9.701   2.023   2.954  1.00 51.09      A    O  
ATOM   2064  CB  ARG A 272      11.427   0.251   5.306  1.00 50.23      A    C  
ATOM   2065  CG  ARG A 272      12.791  -0.017   5.942  1.00 56.28      A    C  
ATOM   2066  CD  ARG A 272      12.714  -0.881   7.169  1.00 70.13      A    C  
ATOM   2067  NE  ARG A 272      12.585  -2.300   6.838  1.00 80.39      A    N  
ATOM   2068  CZ  ARG A 272      11.965  -3.196   7.601  1.00 94.30      A    C  
ATOM   2069  NH1 ARG A 272      11.389  -2.826   8.743  1.00 84.04      A    N1+
ATOM   2070  NH2 ARG A 272      11.902  -4.461   7.224  1.00 74.88      A    N  
ATOM   2071  N   SER A 273       9.824  -0.204   2.598  1.00 44.72      A    N  
ATOM   2072  CA  SER A 273       8.582  -0.288   1.828  1.00 43.16      A    C  
ATOM   2073  C   SER A 273       7.363   0.023   2.708  1.00 48.68      A    C  
ATOM   2074  O   SER A 273       7.444  -0.087   3.939  1.00 49.13      A    O  
ATOM   2075  CB  SER A 273       8.436  -1.672   1.193  1.00 42.40      A    C  
ATOM   2076  OG  SER A 273       8.183  -2.676   2.161  1.00 47.18      A    O  
ATOM   2077  N   VAL A 274       6.235   0.392   2.070  1.00 45.60      A    N  
ATOM   2078  CA  VAL A 274       4.964   0.680   2.745  1.00 45.09      A    C  
ATOM   2079  C   VAL A 274       4.504  -0.555   3.529  1.00 48.27      A    C  
ATOM   2080  O   VAL A 274       4.135  -0.421   4.696  1.00 48.54      A    O  
ATOM   2081  CB  VAL A 274       3.875   1.212   1.780  1.00 48.67      A    C  
ATOM   2082  CG1 VAL A 274       2.588   1.548   2.539  1.00 48.25      A    C  
ATOM   2083  CG2 VAL A 274       4.373   2.431   1.007  1.00 48.31      A    C  
ATOM   2084  N   GLN A 275       4.601  -1.759   2.918  1.00 44.15      A    N  
ATOM   2085  CA  GLN A 275       4.291  -3.014   3.606  1.00 43.01      A    C  
ATOM   2086  C   GLN A 275       5.108  -3.167   4.908  1.00 44.07      A    C  
ATOM   2087  O   GLN A 275       4.531  -3.467   5.942  1.00 44.31      A    O  
ATOM   2088  CB  GLN A 275       4.484  -4.243   2.690  1.00 43.62      A    C  
ATOM   2089  CG  GLN A 275       4.165  -5.586   3.388  1.00 41.44      A    C  
ATOM   2090  CD  GLN A 275       2.715  -5.728   3.798  1.00 51.97      A    C  
ATOM   2091  NE2 GLN A 275       1.875  -6.149   2.873  1.00 45.24      A    N  
ATOM   2092  OE1 GLN A 275       2.326  -5.466   4.937  1.00 48.04      A    O  
ATOM   2093  N   GLU A 276       6.417  -2.932   4.858  1.00 39.67      A    N  
ATOM   2094  CA  GLU A 276       7.284  -3.058   6.036  1.00 39.52      A    C  
ATOM   2095  C   GLU A 276       6.975  -2.036   7.121  1.00 44.76      A    C  
ATOM   2096  O   GLU A 276       7.065  -2.364   8.311  1.00 45.65      A    O  
ATOM   2097  CB  GLU A 276       8.768  -2.982   5.657  1.00 40.01      A    C  
ATOM   2098  CG  GLU A 276       9.257  -4.210   4.911  1.00 43.61      A    C  
ATOM   2099  CD  GLU A 276      10.536  -4.062   4.104  1.00 52.85      A    C  
ATOM   2100  OE1 GLU A 276      11.154  -5.118   3.859  1.00 46.35      A    O  
ATOM   2101  OE2 GLU A 276      10.902  -2.937   3.677  1.00 45.61      A    O1-
ATOM   2102  N   ALA A 277       6.684  -0.796   6.702  1.00 40.12      A    N  
ATOM   2103  CA  ALA A 277       6.357   0.329   7.564  1.00 40.52      A    C  
ATOM   2104  C   ALA A 277       5.039   0.098   8.308  1.00 44.80      A    C  
ATOM   2105  O   ALA A 277       4.984   0.369   9.506  1.00 45.21      A    O  
ATOM   2106  CB  ALA A 277       6.312   1.625   6.762  1.00 40.89      A    C  
ATOM   2107  N   LEU A 278       4.014  -0.448   7.617  1.00 41.79      A    N  
ATOM   2108  CA  LEU A 278       2.699  -0.797   8.191  1.00 42.15      A    C  
ATOM   2109  C   LEU A 278       2.903  -1.780   9.349  1.00 43.87      A    C  
ATOM   2110  O   LEU A 278       2.451  -1.576  10.460  1.00 42.96      A    O  
ATOM   2111  CB  LEU A 278       1.867  -1.532   7.122  1.00 42.32      A    C  
ATOM   2112  CG  LEU A 278       0.624  -0.888   6.529  1.00 46.06      A    C  
ATOM   2113  CD1 LEU A 278      -0.203  -1.924   5.815  1.00 44.56      A    C  
ATOM   2114  CD2 LEU A 278      -0.186  -0.144   7.556  1.00 47.46      A    C  
ATOM   2115  N   ARG A 279       3.634  -2.837   9.049  1.00 39.90      A    N  
ATOM   2116  CA  ARG A 279       4.026  -3.932   9.905  1.00 39.05      A    C  
ATOM   2117  C   ARG A 279       4.799  -3.424  11.145  1.00 42.98      A    C  
ATOM   2118  O   ARG A 279       4.480  -3.817  12.284  1.00 41.66      A    O  
ATOM   2119  CB  ARG A 279       4.869  -4.843   9.019  1.00 39.30      A    C  
ATOM   2120  CG  ARG A 279       4.744  -6.293   9.289  1.00 51.30      A    C  
ATOM   2121  CD  ARG A 279       3.487  -6.927   8.803  1.00 42.62      A    C  
ATOM   2122  NE  ARG A 279       3.560  -8.324   9.168  1.00 54.89      A    N  
ATOM   2123  CZ  ARG A 279       2.963  -8.893  10.205  1.00 60.52      A    C  
ATOM   2124  NH1 ARG A 279       3.151 -10.174  10.457  1.00 47.02      A    N1+
ATOM   2125  NH2 ARG A 279       2.135  -8.199  10.968  1.00 42.34      A    N  
ATOM   2126  N   PHE A 280       5.783  -2.517  10.927  1.00 38.77      A    N  
ATOM   2127  CA  PHE A 280       6.586  -1.926  12.005  1.00 37.90      A    C  
ATOM   2128  C   PHE A 280       5.724  -1.018  12.911  1.00 42.48      A    C  
ATOM   2129  O   PHE A 280       5.905  -1.019  14.129  1.00 41.97      A    O  
ATOM   2130  CB  PHE A 280       7.809  -1.176  11.439  1.00 38.70      A    C  
ATOM   2131  CG  PHE A 280       8.773  -0.676  12.489  1.00 38.01      A    C  
ATOM   2132  CD1 PHE A 280       9.573  -1.563  13.199  1.00 40.08      A    C  
ATOM   2133  CD2 PHE A 280       8.863   0.680  12.781  1.00 38.43      A    C  
ATOM   2134  CE1 PHE A 280      10.451  -1.099  14.189  1.00 40.80      A    C  
ATOM   2135  CE2 PHE A 280       9.742   1.148  13.758  1.00 40.40      A    C  
ATOM   2136  CZ  PHE A 280      10.539   0.258  14.446  1.00 39.30      A    C  
ATOM   2137  N   GLY A 281       4.772  -0.310  12.309  1.00 40.04      A    N  
ATOM   2138  CA  GLY A 281       3.811   0.525  13.022  1.00 40.50      A    C  
ATOM   2139  C   GLY A 281       2.981  -0.290  14.000  1.00 43.38      A    C  
ATOM   2140  O   GLY A 281       2.905   0.041  15.185  1.00 42.53      A    O  
ATOM   2141  N   CYS A 282       2.407  -1.400  13.517  1.00 39.34      A    N  
ATOM   2142  CA  CYS A 282       1.629  -2.323  14.339  1.00 39.02      A    C  
ATOM   2143  C   CYS A 282       2.487  -2.952  15.427  1.00 42.88      A    C  
ATOM   2144  O   CYS A 282       2.005  -3.154  16.535  1.00 42.38      A    O  
ATOM   2145  CB  CYS A 282       0.988  -3.393  13.467  1.00 39.04      A    C  
ATOM   2146  SG  CYS A 282      -0.299  -2.763  12.381  1.00 42.96      A    S  
ATOM   2147  N   GLN A 283       3.756  -3.265  15.099  1.00 39.57      A    N  
ATOM   2148  CA  GLN A 283       4.705  -3.903  15.996  1.00 39.34      A    C  
ATOM   2149  C   GLN A 283       5.037  -3.047  17.210  1.00 44.80      A    C  
ATOM   2150  O   GLN A 283       5.044  -3.559  18.337  1.00 43.84      A    O  
ATOM   2151  CB  GLN A 283       5.979  -4.298  15.244  1.00 40.01      A    C  
ATOM   2152  CG  GLN A 283       6.925  -5.136  16.089  1.00 41.32      A    C  
ATOM   2153  CD  GLN A 283       8.322  -5.056  15.587  1.00 56.26      A    C  
ATOM   2154  NE2 GLN A 283       9.234  -4.732  16.489  1.00 46.12      A    N  
ATOM   2155  OE1 GLN A 283       8.599  -5.296  14.404  1.00 51.29      A    O  
ATOM   2156  N   VAL A 284       5.385  -1.770  16.969  1.00 42.72      A    N  
ATOM   2157  CA  VAL A 284       5.752  -0.843  18.031  1.00 42.38      A    C  
ATOM   2158  C   VAL A 284       4.495  -0.427  18.818  1.00 45.15      A    C  
ATOM   2159  O   VAL A 284       4.538  -0.431  20.042  1.00 44.23      A    O  
ATOM   2160  CB  VAL A 284       6.613   0.345  17.511  1.00 46.04      A    C  
ATOM   2161  CG1 VAL A 284       7.145   1.211  18.663  1.00 45.39      A    C  
ATOM   2162  CG2 VAL A 284       7.783  -0.166  16.662  1.00 45.52      A    C  
ATOM   2163  N   ALA A 285       3.369  -0.142  18.123  1.00 41.41      A    N  
ATOM   2164  CA  ALA A 285       2.111   0.229  18.782  1.00 40.98      A    C  
ATOM   2165  C   ALA A 285       1.644  -0.876  19.740  1.00 48.04      A    C  
ATOM   2166  O   ALA A 285       1.347  -0.572  20.909  1.00 48.07      A    O  
ATOM   2167  CB  ALA A 285       1.039   0.530  17.763  1.00 40.81      A    C  
ATOM   2168  N   GLY A 286       1.680  -2.136  19.261  1.00 42.39      A    N  
ATOM   2169  CA  GLY A 286       1.327  -3.315  20.038  1.00 41.20      A    C  
ATOM   2170  C   GLY A 286       2.197  -3.474  21.264  1.00 45.26      A    C  
ATOM   2171  O   GLY A 286       1.676  -3.745  22.348  1.00 44.71      A    O  
ATOM   2172  N   LYS A 287       3.531  -3.261  21.112  1.00 41.27      A    N  
ATOM   2173  CA  LYS A 287       4.496  -3.308  22.223  1.00 41.46      A    C  
ATOM   2174  C   LYS A 287       4.139  -2.263  23.318  1.00 46.35      A    C  
ATOM   2175  O   LYS A 287       4.186  -2.592  24.507  1.00 45.79      A    O  
ATOM   2176  CB  LYS A 287       5.930  -3.034  21.730  1.00 43.49      A    C  
ATOM   2177  CG  LYS A 287       7.000  -3.923  22.351  1.00 48.37      A    C  
ATOM   2178  CD  LYS A 287       7.510  -3.502  23.696  1.00 55.57      A    C  
ATOM   2179  CE  LYS A 287       8.380  -4.586  24.306  1.00 61.17      A    C  
ATOM   2180  NZ  LYS A 287       9.725  -4.654  23.674  1.00 77.24      A    N1+
ATOM   2181  N   LYS A 288       3.820  -1.012  22.899  1.00 42.97      A    N  
ATOM   2182  CA  LYS A 288       3.421   0.117  23.753  1.00 43.07      A    C  
ATOM   2183  C   LYS A 288       2.187  -0.250  24.607  1.00 47.37      A    C  
ATOM   2184  O   LYS A 288       2.143   0.071  25.785  1.00 48.13      A    O  
ATOM   2185  CB  LYS A 288       3.134   1.381  22.886  1.00 43.49      A    C  
ATOM   2186  CG  LYS A 288       2.810   2.654  23.682  1.00 42.13      A    C  
ATOM   2187  CD  LYS A 288       1.273   2.903  23.916  1.00 36.79      A    C  
ATOM   2188  CE  LYS A 288       1.026   3.541  25.278  1.00 41.65      A    C  
ATOM   2189  NZ  LYS A 288       1.558   2.740  26.430  1.00 39.80      A    N1+
ATOM   2190  N   CYS A 289       1.204  -0.914  24.001  1.00 44.73      A    N  
ATOM   2191  CA  CYS A 289      -0.062  -1.346  24.604  1.00 43.62      A    C  
ATOM   2192  C   CYS A 289       0.093  -2.296  25.803  1.00 48.28      A    C  
ATOM   2193  O   CYS A 289      -0.838  -2.443  26.583  1.00 48.98      A    O  
ATOM   2194  CB  CYS A 289      -0.964  -1.944  23.539  1.00 42.35      A    C  
ATOM   2195  SG  CYS A 289      -1.655  -0.730  22.408  1.00 45.74      A    S  
ATOM   2196  N   GLY A 290       1.256  -2.904  25.943  1.00 44.16      A    N  
ATOM   2197  CA  GLY A 290       1.541  -3.809  27.041  1.00 44.01      A    C  
ATOM   2198  C   GLY A 290       2.404  -3.188  28.102  1.00 48.50      A    C  
ATOM   2199  O   GLY A 290       2.874  -3.896  28.993  1.00 48.93      A    O  
ATOM   2200  N   LEU A 291       2.618  -1.858  28.014  1.00 45.69      A    N  
ATOM   2201  CA  LEU A 291       3.419  -1.073  28.970  1.00 45.78      A    C  
ATOM   2202  C   LEU A 291       2.694   0.223  29.353  1.00 49.65      A    C  
ATOM   2203  O   LEU A 291       1.863   0.733  28.585  1.00 48.37      A    O  
ATOM   2204  CB  LEU A 291       4.805  -0.707  28.383  1.00 45.95      A    C  
ATOM   2205  CG  LEU A 291       5.653  -1.811  27.758  1.00 51.38      A    C  
ATOM   2206  CD1 LEU A 291       6.597  -1.240  26.705  1.00 50.54      A    C  
ATOM   2207  CD2 LEU A 291       6.401  -2.613  28.824  1.00 53.69      A    C  
ATOM   2208  N   GLN A 292       3.043   0.778  30.523  1.00 46.92      A    N  
ATOM   2209  CA  GLN A 292       2.517   2.078  30.958  1.00 46.56      A    C  
ATOM   2210  C   GLN A 292       3.505   3.124  30.380  1.00 49.87      A    C  
ATOM   2211  O   GLN A 292       4.716   2.973  30.542  1.00 49.14      A    O  
ATOM   2212  CB  GLN A 292       2.446   2.175  32.508  1.00 47.32      A    C  
ATOM   2213  CG  GLN A 292       1.358   1.325  33.172  1.00 46.64      A    C  
ATOM   2214  CD  GLN A 292      -0.059   1.597  32.728  1.00 58.01      A    C  
ATOM   2215  NE2 GLN A 292      -0.893   0.553  32.735  1.00 52.71      A    N  
ATOM   2216  OE1 GLN A 292      -0.449   2.730  32.429  1.00 51.69      A    O  
ATOM   2217  N   GLY A 293       2.990   4.105  29.647  1.00 46.18      A    N  
ATOM   2218  CA  GLY A 293       3.838   5.106  29.004  1.00 46.10      A    C  
ATOM   2219  C   GLY A 293       4.546   4.626  27.746  1.00 50.69      A    C  
ATOM   2220  O   GLY A 293       4.058   3.733  27.045  1.00 49.62      A    O  
ATOM   2221  N   PHE A 294       5.731   5.190  27.469  1.00 48.04      A    N  
ATOM   2222  CA  PHE A 294       6.476   4.902  26.240  1.00 47.00      A    C  
ATOM   2223  C   PHE A 294       7.850   4.261  26.455  1.00 53.21      A    C  
ATOM   2224  O   PHE A 294       8.455   3.819  25.481  1.00 53.76      A    O  
ATOM   2225  CB  PHE A 294       6.578   6.169  25.362  1.00 47.43      A    C  
ATOM   2226  CG  PHE A 294       5.244   6.799  25.012  1.00 47.07      A    C  
ATOM   2227  CD1 PHE A 294       4.512   6.355  23.914  1.00 48.27      A    C  
ATOM   2228  CD2 PHE A 294       4.716   7.832  25.789  1.00 47.40      A    C  
ATOM   2229  CE1 PHE A 294       3.275   6.930  23.601  1.00 49.06      A    C  
ATOM   2230  CE2 PHE A 294       3.477   8.409  25.476  1.00 48.88      A    C  
ATOM   2231  CZ  PHE A 294       2.767   7.957  24.387  1.00 47.84      A    C  
ATOM   2232  N   ASP A 295       8.320   4.138  27.695  1.00 52.23      A    N  
ATOM   2233  CA  ASP A 295       9.604   3.477  27.964  1.00 53.83      A    C  
ATOM   2234  C   ASP A 295       9.511   1.981  27.712  1.00 59.86      A    C  
ATOM   2235  O   ASP A 295       8.523   1.345  28.081  1.00 61.17      A    O  
ATOM   2236  CB  ASP A 295      10.037   3.696  29.423  1.00 56.37      A    C  
ATOM   2237  CG  ASP A 295      10.275   5.138  29.788  1.00 70.73      A    C  
ATOM   2238  OD1 ASP A 295      11.002   5.829  29.039  1.00 72.36      A    O  
ATOM   2239  OD2 ASP A 295       9.762   5.571  30.837  1.00 79.69      A    O1-
ATOM   2240  N   GLY A 296      10.546   1.434  27.107  1.00 56.57      A    N  
ATOM   2241  CA  GLY A 296      10.627   0.003  26.837  1.00 56.14      A    C  
ATOM   2242  C   GLY A 296      10.017  -0.467  25.533  1.00 59.11      A    C  
ATOM   2243  O   GLY A 296      10.005  -1.674  25.288  1.00 59.02      A    O  
ATOM   2244  N   ILE A 297       9.523   0.470  24.677  1.00 55.55      A    N  
ATOM   2245  CA  ILE A 297       8.931   0.149  23.359  1.00 55.32      A    C  
ATOM   2246  C   ILE A 297      10.011  -0.360  22.366  1.00 61.03      A    C  
ATOM   2247  O   ILE A 297       9.671  -0.979  21.362  1.00 61.83      A    O  
ATOM   2248  CB  ILE A 297       8.053   1.293  22.757  1.00 57.69      A    C  
ATOM   2249  CG1 ILE A 297       8.907   2.552  22.386  1.00 57.93      A    C  
ATOM   2250  CG2 ILE A 297       6.866   1.629  23.675  1.00 56.95      A    C  
ATOM   2251  CD1 ILE A 297       8.170   3.682  21.639  1.00 60.38      A    C  
ATOM   2252  N   VAL A 298      11.299  -0.099  22.672  1.00 58.60      A    N  
ATOM   2253  CA  VAL A 298      12.507  -0.506  21.931  1.00 85.69      A    C  
ATOM   2254  C   VAL A 298      13.716  -0.414  22.849  1.00106.64      A    C  
ATOM   2255  O   VAL A 298      14.414  -1.406  23.028  1.00 80.44      A    O  
ATOM   2256  CB  VAL A 298      12.774   0.201  20.566  1.00 89.16      A    C  
ATOM   2257  CG1 VAL A 298      12.167  -0.572  19.397  1.00 88.80      A    C  
ATOM   2258  CG2 VAL A 298      12.338   1.667  20.562  1.00 88.88      A    C  
TER   
ATOM   2259  N   GLY B  -2      10.009  31.691  59.471  1.00 47.38      B    N  
ATOM   2260  CA  GLY B  -2      10.229  32.811  60.391  1.00 46.74      B    C  
ATOM   2261  C   GLY B  -2       9.751  32.556  61.816  1.00 50.42      B    C  
ATOM   2262  O   GLY B  -2       9.233  31.478  62.119  1.00 49.36      B    O  
ATOM   2263  N   LEU B  -1       9.918  33.562  62.704  1.00 47.88      B    N  
ATOM   2264  CA  LEU B  -1       9.504  33.521  64.112  1.00 47.38      B    C  
ATOM   2265  C   LEU B  -1       7.972  33.523  64.272  1.00 52.52      B    C  
ATOM   2266  O   LEU B  -1       7.293  34.508  63.922  1.00 52.40      B    O  
ATOM   2267  CB  LEU B  -1      10.125  34.691  64.890  1.00 47.28      B    C  
ATOM   2268  CG  LEU B  -1      10.081  34.626  66.423  1.00 53.16      B    C  
ATOM   2269  CD1 LEU B  -1      11.129  35.508  67.015  1.00 53.16      B    C  
ATOM   2270  CD2 LEU B  -1       8.748  35.108  66.975  1.00 56.88      B    C  
ATOM   2271  N   VAL B   0       7.443  32.428  64.854  1.00 46.71      B    N  
ATOM   2272  CA  VAL B   0       6.021  32.312  65.144  1.00 44.17      B    C  
ATOM   2273  C   VAL B   0       5.872  32.622  66.638  1.00 47.86      B    C  
ATOM   2274  O   VAL B   0       6.401  31.857  67.438  1.00 47.62      B    O  
ATOM   2275  CB  VAL B   0       5.439  30.910  64.793  1.00 45.30      B    C  
ATOM   2276  CG1 VAL B   0       3.942  30.855  65.106  1.00 44.66      B    C  
ATOM   2277  CG2 VAL B   0       5.703  30.533  63.342  1.00 44.29      B    C  
ATOM   2278  N   PRO B   1       5.144  33.667  67.080  1.00 43.83      B    N  
ATOM   2279  CA  PRO B   1       4.994  33.866  68.536  1.00 43.80      B    C  
ATOM   2280  C   PRO B   1       4.365  32.654  69.232  1.00 49.58      B    C  
ATOM   2281  O   PRO B   1       3.610  31.886  68.632  1.00 50.46      B    O  
ATOM   2282  CB  PRO B   1       4.121  35.119  68.644  1.00 45.56      B    C  
ATOM   2283  CG  PRO B   1       4.286  35.814  67.307  1.00 49.35      B    C  
ATOM   2284  CD  PRO B   1       4.419  34.702  66.318  1.00 44.98      B    C  
ATOM   2285  N   ARG B   2       4.770  32.426  70.466  1.00 46.46      B    N  
ATOM   2286  CA  ARG B   2       4.296  31.322  71.308  1.00 46.18      B    C  
ATOM   2287  C   ARG B   2       2.744  31.360  71.474  1.00 47.18      B    C  
ATOM   2288  O   ARG B   2       2.195  32.435  71.701  1.00 46.58      B    O  
ATOM   2289  CB  ARG B   2       4.982  31.438  72.692  1.00 44.66      B    C  
ATOM   2290  CG  ARG B   2       4.831  30.181  73.531  1.00 52.76      B    C  
ATOM   2291  CD  ARG B   2       5.179  30.369  74.980  1.00 57.04      B    C  
ATOM   2292  NE  ARG B   2       4.775  29.175  75.722  1.00 83.37      B    N  
ATOM   2293  CZ  ARG B   2       5.590  28.190  76.097  1.00100.31      B    C  
ATOM   2294  NH1 ARG B   2       6.897  28.262  75.843  1.00 79.57      B    N1+
ATOM   2295  NH2 ARG B   2       5.111  27.138  76.752  1.00 88.88      B    N  
ATOM   2296  N   GLY B   3       2.089  30.198  71.380  1.00 42.76      B    N  
ATOM   2297  CA  GLY B   3       0.643  30.016  71.556  1.00 42.48      B    C  
ATOM   2298  C   GLY B   3      -0.217  30.894  70.670  1.00 47.05      B    C  
ATOM   2299  O   GLY B   3      -1.214  31.463  71.128  1.00 47.16      B    O  
ATOM   2300  N   SER B   4       0.171  31.015  69.385  1.00 43.37      B    N  
ATOM   2301  CA  SER B   4      -0.503  31.923  68.462  1.00 42.10      B    C  
ATOM   2302  C   SER B   4      -1.237  31.251  67.309  1.00 43.98      B    C  
ATOM   2303  O   SER B   4      -2.123  31.857  66.726  1.00 44.13      B    O  
ATOM   2304  CB  SER B   4       0.493  32.952  67.929  1.00 41.62      B    C  
ATOM   2305  OG  SER B   4       1.448  32.329  67.086  1.00 46.24      B    O  
ATOM   2306  N   GLN B   5      -0.870  30.026  66.979  1.00 40.29      B    N  
ATOM   2307  CA  GLN B   5      -1.424  29.323  65.837  1.00 39.98      B    C  
ATOM   2308  C   GLN B   5      -2.465  28.252  66.138  1.00 42.87      B    C  
ATOM   2309  O   GLN B   5      -2.454  27.653  67.205  1.00 43.42      B    O  
ATOM   2310  CB  GLN B   5      -0.288  28.704  65.017  1.00 41.61      B    C  
ATOM   2311  CG  GLN B   5       0.496  29.702  64.164  1.00 49.06      B    C  
ATOM   2312  CD  GLN B   5       1.448  29.018  63.219  1.00 51.47      B    C  
ATOM   2313  NE2 GLN B   5       1.668  29.609  62.053  1.00 44.96      B    N  
ATOM   2314  OE1 GLN B   5       2.023  27.979  63.529  1.00 43.96      B    O  
ATOM   2315  N   ILE B   6      -3.334  27.990  65.144  1.00 38.26      B    N  
ATOM   2316  CA  ILE B   6      -4.329  26.920  65.122  1.00 36.35      B    C  
ATOM   2317  C   ILE B   6      -3.811  25.958  64.069  1.00 39.13      B    C  
ATOM   2318  O   ILE B   6      -3.632  26.334  62.912  1.00 37.94      B    O  
ATOM   2319  CB  ILE B   6      -5.799  27.391  64.850  1.00 38.11      B    C  
ATOM   2320  CG1 ILE B   6      -6.235  28.482  65.885  1.00 37.16      B    C  
ATOM   2321  CG2 ILE B   6      -6.761  26.173  64.838  1.00 35.26      B    C  
ATOM   2322  CD1 ILE B   6      -7.641  29.215  65.651  1.00 31.99      B    C  
ATOM   2323  N   LEU B   7      -3.543  24.724  64.483  1.00 36.67      B    N  
ATOM   2324  CA  LEU B   7      -3.010  23.678  63.639  1.00 36.01      B    C  
ATOM   2325  C   LEU B   7      -4.097  22.709  63.269  1.00 40.16      B    C  
ATOM   2326  O   LEU B   7      -4.865  22.322  64.124  1.00 39.63      B    O  
ATOM   2327  CB  LEU B   7      -1.852  22.947  64.380  1.00 35.78      B    C  
ATOM   2328  CG  LEU B   7      -1.199  21.740  63.670  1.00 39.23      B    C  
ATOM   2329  CD1 LEU B   7      -0.384  22.177  62.428  1.00 37.19      B    C  
ATOM   2330  CD2 LEU B   7      -0.327  20.906  64.644  1.00 39.19      B    C  
ATOM   2331  N   CYS B   8      -4.158  22.321  61.982  1.00 37.93      B    N  
ATOM   2332  CA  CYS B   8      -5.077  21.324  61.469  1.00 37.21      B    C  
ATOM   2333  C   CYS B   8      -4.219  20.270  60.839  1.00 40.13      B    C  
ATOM   2334  O   CYS B   8      -3.380  20.586  59.989  1.00 38.38      B    O  
ATOM   2335  CB  CYS B   8      -6.088  21.890  60.466  1.00 37.13      B    C  
ATOM   2336  SG  CYS B   8      -7.174  23.177  61.128  1.00 40.35      B    S  
ATOM   2337  N   VAL B   9      -4.440  19.014  61.274  1.00 37.75      B    N  
ATOM   2338  CA  VAL B   9      -3.768  17.803  60.833  1.00 37.48      B    C  
ATOM   2339  C   VAL B   9      -4.749  16.996  60.016  1.00 41.40      B    C  
ATOM   2340  O   VAL B   9      -5.808  16.626  60.517  1.00 40.94      B    O  
ATOM   2341  CB  VAL B   9      -3.227  16.971  62.043  1.00 41.48      B    C  
ATOM   2342  CG1 VAL B   9      -2.369  15.813  61.567  1.00 41.44      B    C  
ATOM   2343  CG2 VAL B   9      -2.451  17.840  63.022  1.00 41.44      B    C  
ATOM   2344  N   GLY B  10      -4.380  16.685  58.777  1.00 39.12      B    N  
ATOM   2345  CA  GLY B  10      -5.214  15.862  57.912  1.00 37.31      B    C  
ATOM   2346  C   GLY B  10      -4.785  15.807  56.466  1.00 41.34      B    C  
ATOM   2347  O   GLY B  10      -3.600  15.928  56.159  1.00 40.58      B    O  
ATOM   2348  N   LEU B  11      -5.765  15.605  55.573  1.00 38.78      B    N  
ATOM   2349  CA  LEU B  11      -5.570  15.470  54.142  1.00 39.95      B    C  
ATOM   2350  C   LEU B  11      -5.503  16.789  53.364  1.00 45.28      B    C  
ATOM   2351  O   LEU B  11      -6.204  17.763  53.663  1.00 45.23      B    O  
ATOM   2352  CB  LEU B  11      -6.706  14.601  53.550  1.00 40.41      B    C  
ATOM   2353  CG  LEU B  11      -6.570  14.183  52.070  1.00 44.90      B    C  
ATOM   2354  CD1 LEU B  11      -5.624  12.966  51.909  1.00 43.91      B    C  
ATOM   2355  CD2 LEU B  11      -7.936  13.914  51.437  1.00 45.02      B    C  
ATOM   2356  N   VAL B  12      -4.655  16.772  52.336  1.00 42.07      B    N  
ATOM   2357  CA  VAL B  12      -4.534  17.735  51.263  1.00 41.73      B    C  
ATOM   2358  C   VAL B  12      -4.516  16.912  49.968  1.00 47.99      B    C  
ATOM   2359  O   VAL B  12      -3.801  15.912  49.874  1.00 48.25      B    O  
ATOM   2360  CB  VAL B  12      -3.440  18.818  51.381  1.00 45.17      B    C  
ATOM   2361  CG1 VAL B  12      -2.017  18.251  51.220  1.00 44.57      B    C  
ATOM   2362  CG2 VAL B  12      -3.707  19.929  50.380  1.00 44.42      B    C  
ATOM   2363  N   VAL B  13      -5.385  17.273  49.033  1.00 44.40      B    N  
ATOM   2364  CA  VAL B  13      -5.568  16.594  47.749  1.00 43.27      B    C  
ATOM   2365  C   VAL B  13      -5.763  17.636  46.626  1.00 46.79      B    C  
ATOM   2366  O   VAL B  13      -6.341  18.706  46.855  1.00 45.43      B    O  
ATOM   2367  CB  VAL B  13      -6.755  15.574  47.853  1.00 46.25      B    C  
ATOM   2368  CG1 VAL B  13      -8.042  16.239  48.336  1.00 45.56      B    C  
ATOM   2369  CG2 VAL B  13      -6.995  14.803  46.552  1.00 45.99      B    C  
ATOM   2370  N   LEU B  14      -5.276  17.318  45.417  1.00 43.66      B    N  
ATOM   2371  CA  LEU B  14      -5.492  18.166  44.257  1.00 41.75      B    C  
ATOM   2372  C   LEU B  14      -6.721  17.597  43.571  1.00 44.40      B    C  
ATOM   2373  O   LEU B  14      -6.684  16.487  43.063  1.00 42.51      B    O  
ATOM   2374  CB  LEU B  14      -4.253  18.222  43.320  1.00 41.52      B    C  
ATOM   2375  CG  LEU B  14      -4.444  18.709  41.851  1.00 46.07      B    C  
ATOM   2376  CD1 LEU B  14      -5.051  20.090  41.772  1.00 45.83      B    C  
ATOM   2377  CD2 LEU B  14      -3.140  18.700  41.110  1.00 49.11      B    C  
ATOM   2378  N   ASP B  15      -7.823  18.350  43.586  1.00 42.08      B    N  
ATOM   2379  CA  ASP B  15      -9.040  17.929  42.920  1.00 41.65      B    C  
ATOM   2380  C   ASP B  15      -9.104  18.583  41.564  1.00 47.30      B    C  
ATOM   2381  O   ASP B  15      -9.137  19.817  41.471  1.00 46.74      B    O  
ATOM   2382  CB  ASP B  15     -10.293  18.319  43.725  1.00 42.67      B    C  
ATOM   2383  CG  ASP B  15     -10.442  17.681  45.075  1.00 43.06      B    C  
ATOM   2384  OD1 ASP B  15     -10.245  16.456  45.176  1.00 41.97      B    O  
ATOM   2385  OD2 ASP B  15     -10.859  18.384  46.013  1.00 48.49      B    O1-
ATOM   2386  N   VAL B  16      -9.132  17.755  40.507  1.00 45.52      B    N  
ATOM   2387  CA  VAL B  16      -9.277  18.243  39.140  1.00 44.92      B    C  
ATOM   2388  C   VAL B  16     -10.754  17.998  38.865  1.00 51.13      B    C  
ATOM   2389  O   VAL B  16     -11.212  16.866  38.957  1.00 50.14      B    O  
ATOM   2390  CB  VAL B  16      -8.329  17.570  38.095  1.00 47.07      B    C  
ATOM   2391  CG1 VAL B  16      -8.540  18.180  36.713  1.00 46.72      B    C  
ATOM   2392  CG2 VAL B  16      -6.866  17.696  38.509  1.00 46.32      B    C  
ATOM   2393  N   ILE B  17     -11.513  19.079  38.636  1.00 50.15      B    N  
ATOM   2394  CA  ILE B  17     -12.960  19.023  38.431  1.00 50.37      B    C  
ATOM   2395  C   ILE B  17     -13.295  19.449  37.000  1.00 57.94      B    C  
ATOM   2396  O   ILE B  17     -12.943  20.551  36.597  1.00 58.80      B    O  
ATOM   2397  CB  ILE B  17     -13.700  19.871  39.520  1.00 52.48      B    C  
ATOM   2398  CG1 ILE B  17     -13.412  19.324  40.936  1.00 53.07      B    C  
ATOM   2399  CG2 ILE B  17     -15.212  19.933  39.267  1.00 50.79      B    C  
ATOM   2400  CD1 ILE B  17     -13.037  20.353  41.962  1.00 56.44      B    C  
ATOM   2401  N   SER B  18     -13.967  18.572  36.241  1.00 56.25      B    N  
ATOM   2402  CA  SER B  18     -14.375  18.842  34.862  1.00 56.57      B    C  
ATOM   2403  C   SER B  18     -15.892  18.810  34.746  1.00 62.06      B    C  
ATOM   2404  O   SER B  18     -16.525  17.851  35.204  1.00 60.04      B    O  
ATOM   2405  CB  SER B  18     -13.780  17.813  33.896  1.00 58.68      B    C  
ATOM   2406  OG  SER B  18     -12.366  17.771  33.932  1.00 61.65      B    O  
ATOM   2407  N   LEU B  19     -16.471  19.842  34.095  1.00 62.28      B    N  
ATOM   2408  CA  LEU B  19     -17.911  19.908  33.804  1.00 62.85      B    C  
ATOM   2409  C   LEU B  19     -18.107  19.418  32.361  1.00 66.71      B    C  
ATOM   2410  O   LEU B  19     -17.428  19.895  31.455  1.00 65.09      B    O  
ATOM   2411  CB  LEU B  19     -18.466  21.332  33.994  1.00 63.14      B    C  
ATOM   2412  CG  LEU B  19     -19.967  21.496  33.747  1.00 68.58      B    C  
ATOM   2413  CD1 LEU B  19     -20.793  20.991  34.945  1.00 69.01      B    C  
ATOM   2414  CD2 LEU B  19     -20.299  22.928  33.412  1.00 71.30      B    C  
ATOM   2415  N   VAL B  20     -18.990  18.429  32.161  1.00 65.42      B    N  
ATOM   2416  CA  VAL B  20     -19.210  17.799  30.846  1.00 66.20      B    C  
ATOM   2417  C   VAL B  20     -20.690  17.829  30.392  1.00 73.40      B    C  
ATOM   2418  O   VAL B  20     -21.580  17.782  31.246  1.00 72.42      B    O  
ATOM   2419  CB  VAL B  20     -18.620  16.352  30.828  1.00 69.45      B    C  
ATOM   2420  CG1 VAL B  20     -17.109  16.360  31.071  1.00 69.06      B    C  
ATOM   2421  CG2 VAL B  20     -19.324  15.432  31.832  1.00 68.89      B    C  
ATOM   2422  N   ASP B  21     -20.949  17.874  29.050  1.00 73.36      B    N  
ATOM   2423  CA  ASP B  21     -22.323  17.853  28.483  1.00 74.61      B    C  
ATOM   2424  C   ASP B  21     -22.985  16.517  28.829  1.00 78.94      B    C  
ATOM   2425  O   ASP B  21     -24.146  16.479  29.247  1.00 78.71      B    O  
ATOM   2426  CB  ASP B  21     -22.328  18.016  26.946  1.00 77.29      B    C  
ATOM   2427  CG  ASP B  21     -21.516  19.170  26.397  1.00 97.72      B    C  
ATOM   2428  OD1 ASP B  21     -20.272  19.172  26.595  1.00101.05      B    O  
ATOM   2429  OD2 ASP B  21     -22.102  20.026  25.696  1.00104.74      B    O1-
ATOM   2430  N   LYS B  22     -22.221  15.422  28.655  1.00 74.99      B    N  
ATOM   2431  CA  LYS B  22     -22.656  14.059  28.938  1.00 74.46      B    C  
ATOM   2432  C   LYS B  22     -21.514  13.227  29.517  1.00 76.22      B    C  
ATOM   2433  O   LYS B  22     -20.348  13.525  29.240  1.00 75.44      B    O  
ATOM   2434  CB  LYS B  22     -23.280  13.395  27.688  1.00 77.47      B    C  
ATOM   2435  CG  LYS B  22     -22.369  13.291  26.462  1.00 95.87      B    C  
ATOM   2436  CD  LYS B  22     -22.944  12.312  25.437  1.00107.66      B    C  
ATOM   2437  CE  LYS B  22     -21.882  11.472  24.759  1.00120.17      B    C  
ATOM   2438  NZ  LYS B  22     -21.341  10.404  25.648  1.00128.28      B    N1+
ATOM   2439  N   TYR B  23     -21.851  12.202  30.339  1.00 71.37      B    N  
ATOM   2440  CA  TYR B  23     -20.873  11.295  30.939  1.00 70.38      B    C  
ATOM   2441  C   TYR B  23     -20.106  10.561  29.836  1.00 73.48      B    C  
ATOM   2442  O   TYR B  23     -20.745   9.997  28.940  1.00 73.00      B    O  
ATOM   2443  CB  TYR B  23     -21.533  10.286  31.896  1.00 70.94      B    C  
ATOM   2444  CG  TYR B  23     -20.518   9.482  32.683  1.00 71.72      B    C  
ATOM   2445  CD1 TYR B  23     -19.700  10.091  33.632  1.00 73.33      B    C  
ATOM   2446  CD2 TYR B  23     -20.350   8.121  32.456  1.00 72.17      B    C  
ATOM   2447  CE1 TYR B  23     -18.732   9.370  34.321  1.00 74.03      B    C  
ATOM   2448  CE2 TYR B  23     -19.408   7.381  33.167  1.00 73.03      B    C  
ATOM   2449  CZ  TYR B  23     -18.597   8.013  34.097  1.00 80.70      B    C  
ATOM   2450  OH  TYR B  23     -17.650   7.307  34.799  1.00 82.90      B    O  
ATOM   2451  N   PRO B  24     -18.747  10.596  29.844  1.00 69.00      B    N  
ATOM   2452  CA  PRO B  24     -18.006   9.961  28.745  1.00 68.15      B    C  
ATOM   2453  C   PRO B  24     -18.116   8.442  28.724  1.00 70.51      B    C  
ATOM   2454  O   PRO B  24     -18.061   7.787  29.768  1.00 69.10      B    O  
ATOM   2455  CB  PRO B  24     -16.564  10.443  28.960  1.00 69.79      B    C  
ATOM   2456  CG  PRO B  24     -16.476  10.715  30.425  1.00 74.17      B    C  
ATOM   2457  CD  PRO B  24     -17.829  11.247  30.807  1.00 69.86      B    C  
ATOM   2458  N   LYS B  25     -18.316   7.896  27.520  1.00 66.72      B    N  
ATOM   2459  CA  LYS B  25     -18.358   6.457  27.313  1.00 65.89      B    C  
ATOM   2460  C   LYS B  25     -16.908   5.983  27.234  1.00 66.96      B    C  
ATOM   2461  O   LYS B  25     -16.056   6.698  26.690  1.00 66.24      B    O  
ATOM   2462  CB  LYS B  25     -19.174   6.096  26.061  1.00 69.17      B    C  
ATOM   2463  CG  LYS B  25     -20.681   6.180  26.345  1.00 87.14      B    C  
ATOM   2464  CD  LYS B  25     -21.563   5.622  25.232  1.00 95.81      B    C  
ATOM   2465  CE  LYS B  25     -23.021   5.553  25.639  1.00 97.97      B    C  
ATOM   2466  NZ  LYS B  25     -23.283   4.483  26.645  1.00100.99      B    N1+
ATOM   2467  N   GLU B  26     -16.610   4.835  27.866  1.00 60.62      B    N  
ATOM   2468  CA  GLU B  26     -15.274   4.273  27.917  1.00 59.31      B    C  
ATOM   2469  C   GLU B  26     -14.617   4.157  26.538  1.00 64.32      B    C  
ATOM   2470  O   GLU B  26     -15.278   3.774  25.565  1.00 63.82      B    O  
ATOM   2471  CB  GLU B  26     -15.283   2.938  28.646  1.00 60.31      B    C  
ATOM   2472  CG  GLU B  26     -13.888   2.500  29.038  1.00 67.77      B    C  
ATOM   2473  CD  GLU B  26     -13.749   1.118  29.625  1.00 81.29      B    C  
ATOM   2474  OE1 GLU B  26     -14.752   0.372  29.706  1.00 82.56      B    O  
ATOM   2475  OE2 GLU B  26     -12.614   0.788  30.022  1.00 76.67      B    O1-
ATOM   2476  N   ASP B  27     -13.317   4.548  26.469  1.00 61.46      B    N  
ATOM   2477  CA  ASP B  27     -12.423   4.559  25.296  1.00 61.32      B    C  
ATOM   2478  C   ASP B  27     -12.663   5.782  24.372  1.00 64.55      B    C  
ATOM   2479  O   ASP B  27     -12.095   5.853  23.280  1.00 64.64      B    O  
ATOM   2480  CB  ASP B  27     -12.442   3.218  24.517  1.00 63.14      B    C  
ATOM   2481  CG  ASP B  27     -11.193   2.942  23.704  1.00 78.31      B    C  
ATOM   2482  OD1 ASP B  27     -10.083   2.978  24.286  1.00 79.77      B    O  
ATOM   2483  OD2 ASP B  27     -11.326   2.649  22.489  1.00 85.28      B    O1-
ATOM   2484  N   SER B  28     -13.442   6.771  24.831  1.00 60.71      B    N  
ATOM   2485  CA  SER B  28     -13.701   7.981  24.039  1.00 61.00      B    C  
ATOM   2486  C   SER B  28     -12.857   9.212  24.476  1.00 64.77      B    C  
ATOM   2487  O   SER B  28     -12.326   9.247  25.591  1.00 62.43      B    O  
ATOM   2488  CB  SER B  28     -15.195   8.308  24.010  1.00 64.40      B    C  
ATOM   2489  OG  SER B  28     -15.644   8.916  25.208  1.00 70.40      B    O  
ATOM   2490  N   GLU B  29     -12.713  10.192  23.557  1.00 63.51      B    N  
ATOM   2491  CA  GLU B  29     -11.999  11.454  23.775  1.00 64.08      B    C  
ATOM   2492  C   GLU B  29     -13.045  12.553  23.666  1.00 69.43      B    C  
ATOM   2493  O   GLU B  29     -13.604  12.775  22.590  1.00 69.72      B    O  
ATOM   2494  CB  GLU B  29     -10.890  11.691  22.728  1.00 65.51      B    C  
ATOM   2495  CG  GLU B  29      -9.799  10.633  22.660  1.00 77.79      B    C  
ATOM   2496  CD  GLU B  29      -8.882  10.763  21.454  1.00102.33      B    C  
ATOM   2497  OE1 GLU B  29      -9.400  10.818  20.314  1.00 95.77      B    O  
ATOM   2498  OE2 GLU B  29      -7.644  10.785  21.645  1.00 98.51      B    O1-
ATOM   2499  N   ILE B  30     -13.356  13.201  24.792  1.00 66.30      B    N  
ATOM   2500  CA  ILE B  30     -14.358  14.261  24.830  1.00 65.91      B    C  
ATOM   2501  C   ILE B  30     -13.739  15.601  25.259  1.00 69.45      B    C  
ATOM   2502  O   ILE B  30     -12.590  15.648  25.702  1.00 69.05      B    O  
ATOM   2503  CB  ILE B  30     -15.609  13.858  25.664  1.00 69.02      B    C  
ATOM   2504  CG1 ILE B  30     -15.277  13.571  27.144  1.00 69.04      B    C  
ATOM   2505  CG2 ILE B  30     -16.356  12.686  25.018  1.00 70.03      B    C  
ATOM   2506  CD1 ILE B  30     -15.854  14.570  28.067  1.00 68.89      B    C  
ATOM   2507  N   ARG B  31     -14.491  16.692  25.070  1.00 65.64      B    N  
ATOM   2508  CA  ARG B  31     -14.065  18.029  25.436  1.00 64.79      B    C  
ATOM   2509  C   ARG B  31     -14.981  18.517  26.547  1.00 67.55      B    C  
ATOM   2510  O   ARG B  31     -16.208  18.525  26.385  1.00 67.18      B    O  
ATOM   2511  CB  ARG B  31     -14.100  18.966  24.217  1.00 65.69      B    C  
ATOM   2512  CG  ARG B  31     -13.171  20.174  24.338  1.00 81.49      B    C  
ATOM   2513  CD  ARG B  31     -12.822  20.759  22.979  1.00101.65      B    C  
ATOM   2514  NE  ARG B  31     -11.875  19.915  22.243  1.00116.72      B    N  
ATOM   2515  CZ  ARG B  31     -11.399  20.190  21.032  1.00133.68      B    C  
ATOM   2516  NH1 ARG B  31     -11.775  21.295  20.398  1.00122.78      B    N1+
ATOM   2517  NH2 ARG B  31     -10.539  19.366  20.449  1.00119.21      B    N  
ATOM   2518  N   CYS B  32     -14.389  18.856  27.703  1.00 62.84      B    N  
ATOM   2519  CA  CYS B  32     -15.173  19.358  28.826  1.00 62.21      B    C  
ATOM   2520  C   CYS B  32     -15.552  20.820  28.573  1.00 65.13      B    C  
ATOM   2521  O   CYS B  32     -14.846  21.537  27.854  1.00 64.87      B    O  
ATOM   2522  CB  CYS B  32     -14.421  19.192  30.148  1.00 61.97      B    C  
ATOM   2523  SG  CYS B  32     -12.942  20.224  30.303  1.00 65.55      B    S  
ATOM   2524  N   LEU B  33     -16.656  21.252  29.176  1.00 60.67      B    N  
ATOM   2525  CA  LEU B  33     -17.165  22.619  29.113  1.00 60.50      B    C  
ATOM   2526  C   LEU B  33     -16.247  23.558  29.918  1.00 63.40      B    C  
ATOM   2527  O   LEU B  33     -15.967  24.682  29.485  1.00 63.51      B    O  
ATOM   2528  CB  LEU B  33     -18.605  22.650  29.670  1.00 60.75      B    C  
ATOM   2529  CG  LEU B  33     -19.634  21.797  28.920  1.00 64.60      B    C  
ATOM   2530  CD1 LEU B  33     -20.873  21.573  29.767  1.00 64.55      B    C  
ATOM   2531  CD2 LEU B  33     -19.982  22.405  27.565  1.00 64.37      B    C  
ATOM   2532  N   SER B  34     -15.752  23.069  31.072  1.00 58.43      B    N  
ATOM   2533  CA  SER B  34     -14.833  23.786  31.966  1.00 57.26      B    C  
ATOM   2534  C   SER B  34     -14.061  22.806  32.850  1.00 58.45      B    C  
ATOM   2535  O   SER B  34     -14.551  21.719  33.155  1.00 58.16      B    O  
ATOM   2536  CB  SER B  34     -15.589  24.796  32.833  1.00 59.52      B    C  
ATOM   2537  OG  SER B  34     -16.625  24.180  33.579  1.00 66.28      B    O  
ATOM   2538  N   GLN B  35     -12.863  23.208  33.267  1.00 54.21      B    N  
ATOM   2539  CA  GLN B  35     -11.996  22.411  34.127  1.00 53.75      B    C  
ATOM   2540  C   GLN B  35     -11.364  23.304  35.176  1.00 57.89      B    C  
ATOM   2541  O   GLN B  35     -10.869  24.380  34.846  1.00 57.29      B    O  
ATOM   2542  CB  GLN B  35     -10.923  21.692  33.308  1.00 54.25      B    C  
ATOM   2543  CG  GLN B  35     -10.140  20.639  34.070  1.00 60.30      B    C  
ATOM   2544  CD  GLN B  35      -8.697  20.632  33.650  1.00 68.22      B    C  
ATOM   2545  NE2 GLN B  35      -8.266  19.555  33.028  1.00 65.17      B    N  
ATOM   2546  OE1 GLN B  35      -7.950  21.581  33.885  1.00 59.56      B    O  
ATOM   2547  N   ARG B  36     -11.360  22.833  36.435  1.00 54.18      B    N  
ATOM   2548  CA  ARG B  36     -10.835  23.559  37.588  1.00 53.69      B    C  
ATOM   2549  C   ARG B  36      -9.893  22.677  38.400  1.00 53.94      B    C  
ATOM   2550  O   ARG B  36     -10.239  21.537  38.697  1.00 54.86      B    O  
ATOM   2551  CB  ARG B  36     -12.027  23.980  38.481  1.00 57.85      B    C  
ATOM   2552  CG  ARG B  36     -11.892  25.341  39.133  1.00 76.23      B    C  
ATOM   2553  CD  ARG B  36     -13.126  26.186  38.896  1.00 97.13      B    C  
ATOM   2554  NE  ARG B  36     -12.778  27.571  38.557  1.00118.82      B    N  
ATOM   2555  CZ  ARG B  36     -12.637  28.042  37.318  1.00136.39      B    C  
ATOM   2556  NH1 ARG B  36     -12.822  27.246  36.269  1.00122.05      B    N1+
ATOM   2557  NH2 ARG B  36     -12.315  29.313  37.119  1.00124.90      B    N  
ATOM   2558  N   TRP B  37      -8.718  23.206  38.774  1.00 48.15      B    N  
ATOM   2559  CA  TRP B  37      -7.747  22.572  39.664  1.00 47.64      B    C  
ATOM   2560  C   TRP B  37      -7.905  23.278  41.006  1.00 51.47      B    C  
ATOM   2561  O   TRP B  37      -7.685  24.491  41.096  1.00 51.52      B    O  
ATOM   2562  CB  TRP B  37      -6.323  22.772  39.169  1.00 46.73      B    C  
ATOM   2563  CG  TRP B  37      -5.922  21.946  37.983  1.00 47.85      B    C  
ATOM   2564  CD1 TRP B  37      -6.674  21.653  36.878  1.00 50.73      B    C  
ATOM   2565  CD2 TRP B  37      -4.604  21.471  37.709  1.00 47.34      B    C  
ATOM   2566  CE2 TRP B  37      -4.638  20.844  36.446  1.00 51.26      B    C  
ATOM   2567  CE3 TRP B  37      -3.400  21.481  38.431  1.00 48.64      B    C  
ATOM   2568  NE1 TRP B  37      -5.917  20.960  35.966  1.00 50.19      B    N  
ATOM   2569  CZ2 TRP B  37      -3.510  20.252  35.880  1.00 50.69      B    C  
ATOM   2570  CZ3 TRP B  37      -2.274  20.929  37.852  1.00 50.41      B    C  
ATOM   2571  CH2 TRP B  37      -2.338  20.311  36.599  1.00 51.22      B    C  
ATOM   2572  N   GLN B  38      -8.313  22.521  42.034  1.00 46.57      B    N  
ATOM   2573  CA  GLN B  38      -8.591  23.032  43.375  1.00 45.69      B    C  
ATOM   2574  C   GLN B  38      -7.855  22.276  44.464  1.00 49.17      B    C  
ATOM   2575  O   GLN B  38      -7.668  21.065  44.362  1.00 50.13      B    O  
ATOM   2576  CB  GLN B  38     -10.107  22.893  43.658  1.00 46.63      B    C  
ATOM   2577  CG  GLN B  38     -10.976  23.878  42.876  1.00 58.41      B    C  
ATOM   2578  CD  GLN B  38     -12.473  23.749  43.081  1.00 69.69      B    C  
ATOM   2579  NE2 GLN B  38     -12.904  23.088  44.157  1.00 59.17      B    N  
ATOM   2580  OE1 GLN B  38     -13.265  24.243  42.268  1.00 65.18      B    O  
ATOM   2581  N   ARG B  39      -7.493  22.975  45.538  1.00 43.62      B    N  
ATOM   2582  CA  ARG B  39      -6.927  22.341  46.717  1.00 42.00      B    C  
ATOM   2583  C   ARG B  39      -8.123  21.872  47.544  1.00 44.50      B    C  
ATOM   2584  O   ARG B  39      -9.059  22.637  47.733  1.00 43.73      B    O  
ATOM   2585  CB  ARG B  39      -6.069  23.318  47.520  1.00 38.11      B    C  
ATOM   2586  CG  ARG B  39      -5.447  22.671  48.745  1.00 38.90      B    C  
ATOM   2587  CD  ARG B  39      -4.443  23.532  49.467  1.00 31.20      B    C  
ATOM   2588  NE  ARG B  39      -4.809  24.948  49.565  1.00 41.10      B    N  
ATOM   2589  CZ  ARG B  39      -5.431  25.537  50.590  1.00 52.44      B    C  
ATOM   2590  NH1 ARG B  39      -5.863  24.819  51.618  1.00 39.39      B    N1+
ATOM   2591  NH2 ARG B  39      -5.627  26.849  50.589  1.00 34.76      B    N  
ATOM   2592  N   GLY B  40      -8.104  20.604  47.960  1.00 41.04      B    N  
ATOM   2593  CA  GLY B  40      -9.160  19.970  48.741  1.00 38.97      B    C  
ATOM   2594  C   GLY B  40      -8.613  19.320  49.993  1.00 41.87      B    C  
ATOM   2595  O   GLY B  40      -7.416  19.436  50.292  1.00 39.70      B    O  
ATOM   2596  N   GLY B  41      -9.499  18.632  50.716  1.00 38.67      B    N  
ATOM   2597  CA  GLY B  41      -9.188  17.957  51.970  1.00 38.53      B    C  
ATOM   2598  C   GLY B  41      -9.817  18.677  53.141  1.00 43.02      B    C  
ATOM   2599  O   GLY B  41      -9.900  19.904  53.118  1.00 42.27      B    O  
ATOM   2600  N   ASN B  42     -10.255  17.927  54.184  1.00 40.96      B    N  
ATOM   2601  CA  ASN B  42     -10.912  18.506  55.371  1.00 40.53      B    C  
ATOM   2602  C   ASN B  42     -10.072  19.489  56.116  1.00 42.53      B    C  
ATOM   2603  O   ASN B  42     -10.475  20.643  56.203  1.00 41.56      B    O  
ATOM   2604  CB  ASN B  42     -11.443  17.438  56.336  1.00 38.59      B    C  
ATOM   2605  CG  ASN B  42     -12.563  16.642  55.760  1.00 46.42      B    C  
ATOM   2606  ND2 ASN B  42     -13.187  15.815  56.589  1.00 40.71      B    N  
ATOM   2607  OD1 ASN B  42     -12.811  16.674  54.556  1.00 47.06      B    O  
ATOM   2608  N   ALA B  43      -8.890  19.053  56.624  1.00 40.14      B    N  
ATOM   2609  CA  ALA B  43      -7.965  19.931  57.366  1.00 38.79      B    C  
ATOM   2610  C   ALA B  43      -7.480  21.098  56.505  1.00 39.87      B    C  
ATOM   2611  O   ALA B  43      -7.350  22.210  56.996  1.00 41.15      B    O  
ATOM   2612  CB  ALA B  43      -6.782  19.133  57.873  1.00 39.47      B    C  
ATOM   2613  N   SER B  44      -7.268  20.844  55.216  1.00 36.19      B    N  
ATOM   2614  CA  SER B  44      -6.817  21.807  54.206  1.00 34.78      B    C  
ATOM   2615  C   SER B  44      -7.867  22.891  54.019  1.00 36.57      B    C  
ATOM   2616  O   SER B  44      -7.530  24.067  54.087  1.00 37.07      B    O  
ATOM   2617  CB  SER B  44      -6.487  21.084  52.895  1.00 35.53      B    C  
ATOM   2618  OG  SER B  44      -6.351  21.975  51.798  1.00 39.25      B    O  
ATOM   2619  N   ASN B  45      -9.146  22.506  53.846  1.00 33.62      B    N  
ATOM   2620  CA  ASN B  45     -10.239  23.462  53.718  1.00 33.34      B    C  
ATOM   2621  C   ASN B  45     -10.424  24.294  54.976  1.00 38.23      B    C  
ATOM   2622  O   ASN B  45     -10.598  25.509  54.859  1.00 36.59      B    O  
ATOM   2623  CB  ASN B  45     -11.549  22.771  53.315  1.00 35.26      B    C  
ATOM   2624  CG  ASN B  45     -11.580  22.235  51.909  1.00 42.00      B    C  
ATOM   2625  ND2 ASN B  45     -12.545  21.357  51.640  1.00 36.70      B    N  
ATOM   2626  OD1 ASN B  45     -10.746  22.572  51.062  1.00 43.85      B    O  
ATOM   2627  N   SER B  46     -10.357  23.655  56.179  1.00 36.78      B    N  
ATOM   2628  CA  SER B  46     -10.457  24.367  57.478  1.00 36.89      B    C  
ATOM   2629  C   SER B  46      -9.354  25.394  57.642  1.00 38.66      B    C  
ATOM   2630  O   SER B  46      -9.618  26.504  58.097  1.00 37.10      B    O  
ATOM   2631  CB  SER B  46     -10.499  23.386  58.651  1.00 39.66      B    C  
ATOM   2632  OG  SER B  46     -11.686  22.609  58.580  1.00 41.15      B    O  
ATOM   2633  N   CYS B  47      -8.127  25.054  57.195  1.00 37.13      B    N  
ATOM   2634  CA  CYS B  47      -6.972  25.960  57.173  1.00 36.77      B    C  
ATOM   2635  C   CYS B  47      -7.251  27.231  56.372  1.00 38.73      B    C  
ATOM   2636  O   CYS B  47      -6.958  28.333  56.848  1.00 36.52      B    O  
ATOM   2637  CB  CYS B  47      -5.723  25.240  56.665  1.00 37.99      B    C  
ATOM   2638  SG  CYS B  47      -4.907  24.233  57.924  1.00 42.10      B    S  
ATOM   2639  N   THR B  48      -7.836  27.090  55.163  1.00 36.84      B    N  
ATOM   2640  CA  THR B  48      -8.202  28.246  54.327  1.00 35.66      B    C  
ATOM   2641  C   THR B  48      -9.188  29.135  55.077  1.00 37.62      B    C  
ATOM   2642  O   THR B  48      -8.996  30.333  55.113  1.00 39.26      B    O  
ATOM   2643  CB  THR B  48      -8.836  27.791  52.989  1.00 39.95      B    C  
ATOM   2644  CG2 THR B  48      -9.263  28.972  52.087  1.00 33.20      B    C  
ATOM   2645  OG1 THR B  48      -7.900  26.988  52.309  1.00 40.63      B    O  
ATOM   2646  N   VAL B  49     -10.247  28.548  55.641  1.00 34.54      B    N  
ATOM   2647  CA  VAL B  49     -11.319  29.249  56.364  1.00 34.19      B    C  
ATOM   2648  C   VAL B  49     -10.740  30.039  57.561  1.00 38.67      B    C  
ATOM   2649  O   VAL B  49     -10.981  31.244  57.645  1.00 38.93      B    O  
ATOM   2650  CB  VAL B  49     -12.486  28.280  56.714  1.00 37.06      B    C  
ATOM   2651  CG1 VAL B  49     -13.590  28.970  57.527  1.00 36.63      B    C  
ATOM   2652  CG2 VAL B  49     -13.068  27.679  55.436  1.00 36.49      B    C  
ATOM   2653  N   LEU B  50      -9.892  29.405  58.394  1.00 37.37      B    N  
ATOM   2654  CA  LEU B  50      -9.200  30.057  59.525  1.00 37.36      B    C  
ATOM   2655  C   LEU B  50      -8.386  31.268  59.108  1.00 39.52      B    C  
ATOM   2656  O   LEU B  50      -8.417  32.270  59.816  1.00 39.33      B    O  
ATOM   2657  CB  LEU B  50      -8.293  29.081  60.287  1.00 37.72      B    C  
ATOM   2658  CG  LEU B  50      -8.956  27.939  61.016  1.00 41.69      B    C  
ATOM   2659  CD1 LEU B  50      -7.939  26.845  61.274  1.00 41.55      B    C  
ATOM   2660  CD2 LEU B  50      -9.634  28.411  62.332  1.00 40.01      B    C  
ATOM   2661  N   SER B  51      -7.645  31.193  57.979  1.00 37.34      B    N  
ATOM   2662  CA  SER B  51      -6.871  32.349  57.465  1.00 37.51      B    C  
ATOM   2663  C   SER B  51      -7.773  33.528  57.107  1.00 39.69      B    C  
ATOM   2664  O   SER B  51      -7.434  34.666  57.387  1.00 40.53      B    O  
ATOM   2665  CB  SER B  51      -6.063  31.969  56.229  1.00 39.90      B    C  
ATOM   2666  OG  SER B  51      -4.838  31.356  56.573  1.00 41.01      B    O  
ATOM   2667  N   LEU B  52      -8.902  33.244  56.460  1.00 37.20      B    N  
ATOM   2668  CA  LEU B  52      -9.927  34.220  56.092  1.00 36.68      B    C  
ATOM   2669  C   LEU B  52     -10.627  34.797  57.328  1.00 39.41      B    C  
ATOM   2670  O   LEU B  52     -10.978  35.982  57.345  1.00 38.06      B    O  
ATOM   2671  CB  LEU B  52     -10.913  33.622  55.075  1.00 36.10      B    C  
ATOM   2672  CG  LEU B  52     -10.290  33.192  53.745  1.00 40.64      B    C  
ATOM   2673  CD1 LEU B  52     -11.266  32.399  52.896  1.00 40.80      B    C  
ATOM   2674  CD2 LEU B  52      -9.684  34.365  52.991  1.00 42.16      B    C  
ATOM   2675  N   LEU B  53     -10.765  33.984  58.389  1.00 36.74      B    N  
ATOM   2676  CA  LEU B  53     -11.328  34.451  59.660  1.00 35.91      B    C  
ATOM   2677  C   LEU B  53     -10.377  35.385  60.433  1.00 40.36      B    C  
ATOM   2678  O   LEU B  53     -10.814  36.079  61.351  1.00 39.68      B    O  
ATOM   2679  CB  LEU B  53     -11.769  33.265  60.528  1.00 35.46      B    C  
ATOM   2680  CG  LEU B  53     -12.995  32.496  60.033  1.00 39.38      B    C  
ATOM   2681  CD1 LEU B  53     -13.144  31.185  60.767  1.00 38.63      B    C  
ATOM   2682  CD2 LEU B  53     -14.270  33.348  60.073  1.00 40.70      B    C  
ATOM   2683  N   GLY B  54      -9.092  35.403  60.058  1.00 37.49      B    N  
ATOM   2684  CA  GLY B  54      -8.095  36.259  60.694  1.00 36.16      B    C  
ATOM   2685  C   GLY B  54      -7.194  35.536  61.668  1.00 39.82      B    C  
ATOM   2686  O   GLY B  54      -6.542  36.180  62.494  1.00 38.92      B    O  
ATOM   2687  N   ALA B  55      -7.169  34.197  61.612  1.00 37.15      B    N  
ATOM   2688  CA  ALA B  55      -6.318  33.422  62.527  1.00 37.90      B    C  
ATOM   2689  C   ALA B  55      -4.994  32.982  61.904  1.00 42.19      B    C  
ATOM   2690  O   ALA B  55      -5.000  32.476  60.766  1.00 40.27      B    O  
ATOM   2691  CB  ALA B  55      -7.061  32.186  63.055  1.00 37.67      B    C  
ATOM   2692  N   PRO B  56      -3.850  33.109  62.643  1.00 39.47      B    N  
ATOM   2693  CA  PRO B  56      -2.604  32.497  62.147  1.00 38.89      B    C  
ATOM   2694  C   PRO B  56      -2.850  30.979  62.184  1.00 41.88      B    C  
ATOM   2695  O   PRO B  56      -3.360  30.448  63.177  1.00 39.94      B    O  
ATOM   2696  CB  PRO B  56      -1.534  32.906  63.178  1.00 39.94      B    C  
ATOM   2697  CG  PRO B  56      -2.184  33.808  64.119  1.00 44.40      B    C  
ATOM   2698  CD  PRO B  56      -3.670  33.665  63.999  1.00 40.61      B    C  
ATOM   2699  N   CYS B  57      -2.596  30.304  61.071  1.00 40.18      B    N  
ATOM   2700  CA  CYS B  57      -2.850  28.889  61.027  1.00 41.46      B    C  
ATOM   2701  C   CYS B  57      -1.824  28.128  60.236  1.00 42.37      B    C  
ATOM   2702  O   CYS B  57      -1.173  28.666  59.334  1.00 41.59      B    O  
ATOM   2703  CB  CYS B  57      -4.269  28.593  60.553  1.00 43.52      B    C  
ATOM   2704  SG  CYS B  57      -4.451  28.607  58.776  1.00 48.00      B    S  
ATOM   2705  N   ALA B  58      -1.675  26.871  60.618  1.00 37.54      B    N  
ATOM   2706  CA  ALA B  58      -0.708  25.955  60.068  1.00 37.67      B    C  
ATOM   2707  C   ALA B  58      -1.392  24.673  59.685  1.00 41.52      B    C  
ATOM   2708  O   ALA B  58      -2.370  24.270  60.313  1.00 43.00      B    O  
ATOM   2709  CB  ALA B  58       0.382  25.680  61.108  1.00 38.39      B    C  
ATOM   2710  N   PHE B  59      -0.884  24.036  58.646  1.00 37.36      B    N  
ATOM   2711  CA  PHE B  59      -1.373  22.759  58.165  1.00 35.75      B    C  
ATOM   2712  C   PHE B  59      -0.314  21.694  58.402  1.00 41.63      B    C  
ATOM   2713  O   PHE B  59       0.864  21.913  58.112  1.00 41.12      B    O  
ATOM   2714  CB  PHE B  59      -1.671  22.842  56.661  1.00 36.32      B    C  
ATOM   2715  CG  PHE B  59      -1.928  21.505  56.009  1.00 36.82      B    C  
ATOM   2716  CD1 PHE B  59      -3.177  20.898  56.099  1.00 37.66      B    C  
ATOM   2717  CD2 PHE B  59      -0.913  20.838  55.323  1.00 37.21      B    C  
ATOM   2718  CE1 PHE B  59      -3.408  19.658  55.514  1.00 37.82      B    C  
ATOM   2719  CE2 PHE B  59      -1.146  19.597  54.738  1.00 39.17      B    C  
ATOM   2720  CZ  PHE B  59      -2.390  19.010  54.846  1.00 38.00      B    C  
ATOM   2721  N   MET B  60      -0.752  20.513  58.849  1.00 40.96      B    N  
ATOM   2722  CA  MET B  60       0.130  19.364  58.967  1.00 41.33      B    C  
ATOM   2723  C   MET B  60      -0.453  18.193  58.228  1.00 44.85      B    C  
ATOM   2724  O   MET B  60      -1.518  17.692  58.566  1.00 47.01      B    O  
ATOM   2725  CB  MET B  60       0.497  19.004  60.404  1.00 43.16      B    C  
ATOM   2726  CG  MET B  60       1.646  18.025  60.434  1.00 45.55      B    C  
ATOM   2727  SD  MET B  60       1.972  17.310  62.027  1.00 49.34      B    S  
ATOM   2728  CE  MET B  60       2.583  18.649  62.843  1.00 46.35      B    C  
ATOM   2729  N   GLY B  61       0.243  17.779  57.210  1.00 40.47      B    N  
ATOM   2730  CA  GLY B  61      -0.217  16.682  56.388  1.00 42.36      B    C  
ATOM   2731  C   GLY B  61       0.904  16.143  55.540  1.00 47.76      B    C  
ATOM   2732  O   GLY B  61       1.991  16.718  55.521  1.00 47.46      B    O  
ATOM   2733  N   SER B  62       0.628  15.051  54.831  1.00 44.98      B    N  
ATOM   2734  CA  SER B  62       1.601  14.391  53.981  1.00 46.28      B    C  
ATOM   2735  C   SER B  62       1.572  14.852  52.543  1.00 52.99      B    C  
ATOM   2736  O   SER B  62       0.510  14.943  51.914  1.00 52.56      B    O  
ATOM   2737  CB  SER B  62       1.432  12.879  54.048  1.00 48.58      B    C  
ATOM   2738  OG  SER B  62       1.971  12.411  55.270  1.00 57.52      B    O  
ATOM   2739  N   MET B  63       2.768  15.134  52.025  1.00 51.14      B    N  
ATOM   2740  CA  MET B  63       3.011  15.502  50.634  1.00 51.12      B    C  
ATOM   2741  C   MET B  63       4.328  14.866  50.200  1.00 52.97      B    C  
ATOM   2742  O   MET B  63       5.202  14.602  51.033  1.00 50.04      B    O  
ATOM   2743  CB  MET B  63       3.067  17.028  50.463  1.00 54.01      B    C  
ATOM   2744  CG  MET B  63       1.698  17.672  50.416  1.00 58.38      B    C  
ATOM   2745  SD  MET B  63       1.725  19.367  49.810  1.00 62.26      B    S  
ATOM   2746  CE  MET B  63       1.762  20.202  51.255  1.00 57.81      B    C  
ATOM   2747  N   ALA B  64       4.442  14.580  48.906  1.00 50.38      B    N  
ATOM   2748  CA  ALA B  64       5.667  14.058  48.296  1.00 49.93      B    C  
ATOM   2749  C   ALA B  64       6.174  15.164  47.384  1.00 54.44      B    C  
ATOM   2750  O   ALA B  64       5.356  15.786  46.687  1.00 53.66      B    O  
ATOM   2751  CB  ALA B  64       5.372  12.802  47.466  1.00 50.16      B    C  
ATOM   2752  N   PRO B  65       7.502  15.420  47.329  1.00 51.26      B    N  
ATOM   2753  CA  PRO B  65       8.008  16.438  46.385  1.00 50.63      B    C  
ATOM   2754  C   PRO B  65       7.601  16.107  44.943  1.00 52.78      B    C  
ATOM   2755  O   PRO B  65       7.519  14.933  44.563  1.00 52.73      B    O  
ATOM   2756  CB  PRO B  65       9.529  16.408  46.603  1.00 52.67      B    C  
ATOM   2757  CG  PRO B  65       9.709  15.823  47.997  1.00 56.85      B    C  
ATOM   2758  CD  PRO B  65       8.603  14.804  48.103  1.00 52.74      B    C  
ATOM   2759  N   GLY B  66       7.243  17.140  44.195  1.00 48.61      B    N  
ATOM   2760  CA  GLY B  66       6.753  17.020  42.828  1.00 47.79      B    C  
ATOM   2761  C   GLY B  66       5.875  18.188  42.429  1.00 52.36      B    C  
ATOM   2762  O   GLY B  66       5.695  19.137  43.200  1.00 49.48      B    O  
ATOM   2763  N   HIS B  67       5.300  18.108  41.233  1.00 52.99      B    N  
ATOM   2764  CA  HIS B  67       4.477  19.161  40.643  1.00 55.29      B    C  
ATOM   2765  C   HIS B  67       3.098  19.363  41.293  1.00 56.38      B    C  
ATOM   2766  O   HIS B  67       2.657  20.518  41.395  1.00 55.43      B    O  
ATOM   2767  CB  HIS B  67       4.353  18.961  39.135  1.00 58.10      B    C  
ATOM   2768  CG  HIS B  67       5.577  19.452  38.426  1.00 63.70      B    C  
ATOM   2769  CD2 HIS B  67       5.942  20.718  38.117  1.00 66.85      B    C  
ATOM   2770  ND1 HIS B  67       6.617  18.591  38.092  1.00 66.38      B    N  
ATOM   2771  CE1 HIS B  67       7.554  19.352  37.556  1.00 66.28      B    C  
ATOM   2772  NE2 HIS B  67       7.198  20.639  37.548  1.00 66.88      B    N  
ATOM   2773  N   VAL B  68       2.437  18.271  41.735  1.00 50.55      B    N  
ATOM   2774  CA  VAL B  68       1.143  18.298  42.440  1.00 48.63      B    C  
ATOM   2775  C   VAL B  68       1.337  19.094  43.761  1.00 52.16      B    C  
ATOM   2776  O   VAL B  68       0.642  20.095  43.980  1.00 53.96      B    O  
ATOM   2777  CB  VAL B  68       0.556  16.869  42.651  1.00 50.87      B    C  
ATOM   2778  CG1 VAL B  68      -0.711  16.887  43.515  1.00 50.09      B    C  
ATOM   2779  CG2 VAL B  68       0.275  16.191  41.314  1.00 50.20      B    C  
ATOM   2780  N   ALA B  69       2.350  18.710  44.570  1.00 45.24      B    N  
ATOM   2781  CA  ALA B  69       2.712  19.351  45.839  1.00 43.44      B    C  
ATOM   2782  C   ALA B  69       2.989  20.839  45.668  1.00 50.12      B    C  
ATOM   2783  O   ALA B  69       2.608  21.614  46.535  1.00 51.58      B    O  
ATOM   2784  CB  ALA B  69       3.931  18.674  46.443  1.00 43.15      B    C  
ATOM   2785  N   ASP B  70       3.689  21.225  44.575  1.00 46.43      B    N  
ATOM   2786  CA  ASP B  70       4.048  22.592  44.211  1.00 45.86      B    C  
ATOM   2787  C   ASP B  70       2.801  23.459  44.014  1.00 45.77      B    C  
ATOM   2788  O   ASP B  70       2.746  24.572  44.535  1.00 46.75      B    O  
ATOM   2789  CB  ASP B  70       4.924  22.603  42.930  1.00 48.31      B    C  
ATOM   2790  CG  ASP B  70       6.354  22.063  43.073  1.00 55.94      B    C  
ATOM   2791  OD1 ASP B  70       6.864  21.989  44.224  1.00 54.95      B    O  
ATOM   2792  OD2 ASP B  70       6.981  21.774  42.032  1.00 62.21      B    O1-
ATOM   2793  N   PHE B  71       1.810  22.938  43.294  1.00 40.05      B    N  
ATOM   2794  CA  PHE B  71       0.531  23.583  43.061  1.00 41.25      B    C  
ATOM   2795  C   PHE B  71      -0.200  23.780  44.394  1.00 44.64      B    C  
ATOM   2796  O   PHE B  71      -0.727  24.860  44.631  1.00 44.54      B    O  
ATOM   2797  CB  PHE B  71      -0.360  22.753  42.105  1.00 43.61      B    C  
ATOM   2798  CG  PHE B  71      -1.775  23.298  42.021  1.00 45.29      B    C  
ATOM   2799  CD1 PHE B  71      -2.103  24.287  41.101  1.00 47.70      B    C  
ATOM   2800  CD2 PHE B  71      -2.768  22.848  42.895  1.00 47.44      B    C  
ATOM   2801  CE1 PHE B  71      -3.398  24.818  41.055  1.00 48.66      B    C  
ATOM   2802  CE2 PHE B  71      -4.051  23.402  42.871  1.00 49.33      B    C  
ATOM   2803  CZ  PHE B  71      -4.362  24.370  41.940  1.00 47.50      B    C  
ATOM   2804  N   LEU B  72      -0.265  22.713  45.222  1.00 40.54      B    N  
ATOM   2805  CA  LEU B  72      -0.909  22.688  46.533  1.00 39.34      B    C  
ATOM   2806  C   LEU B  72      -0.261  23.649  47.529  1.00 43.24      B    C  
ATOM   2807  O   LEU B  72      -0.991  24.369  48.220  1.00 42.22      B    O  
ATOM   2808  CB  LEU B  72      -0.978  21.255  47.077  1.00 38.96      B    C  
ATOM   2809  CG  LEU B  72      -1.859  20.242  46.314  1.00 41.46      B    C  
ATOM   2810  CD1 LEU B  72      -1.844  18.910  47.019  1.00 40.59      B    C  
ATOM   2811  CD2 LEU B  72      -3.316  20.711  46.191  1.00 41.80      B    C  
ATOM   2812  N   VAL B  73       1.101  23.729  47.546  1.00 40.13      B    N  
ATOM   2813  CA  VAL B  73       1.876  24.656  48.394  1.00 39.56      B    C  
ATOM   2814  C   VAL B  73       1.588  26.109  47.988  1.00 45.18      B    C  
ATOM   2815  O   VAL B  73       1.358  26.958  48.860  1.00 46.85      B    O  
ATOM   2816  CB  VAL B  73       3.396  24.315  48.372  1.00 43.07      B    C  
ATOM   2817  CG1 VAL B  73       4.263  25.475  48.856  1.00 41.49      B    C  
ATOM   2818  CG2 VAL B  73       3.681  23.064  49.197  1.00 43.50      B    C  
ATOM   2819  N   ALA B  74       1.589  26.394  46.666  1.00 39.92      B    N  
ATOM   2820  CA  ALA B  74       1.330  27.746  46.178  1.00 39.34      B    C  
ATOM   2821  C   ALA B  74      -0.137  28.139  46.490  1.00 41.33      B    C  
ATOM   2822  O   ALA B  74      -0.377  29.290  46.817  1.00 40.72      B    O  
ATOM   2823  CB  ALA B  74       1.634  27.844  44.683  1.00 39.42      B    C  
ATOM   2824  N   ASP B  75      -1.090  27.178  46.449  1.00 36.95      B    N  
ATOM   2825  CA  ASP B  75      -2.490  27.442  46.814  1.00 36.73      B    C  
ATOM   2826  C   ASP B  75      -2.660  27.702  48.340  1.00 41.42      B    C  
ATOM   2827  O   ASP B  75      -3.363  28.642  48.728  1.00 42.67      B    O  
ATOM   2828  CB  ASP B  75      -3.447  26.368  46.293  1.00 38.03      B    C  
ATOM   2829  CG  ASP B  75      -4.903  26.808  46.398  1.00 43.44      B    C  
ATOM   2830  OD1 ASP B  75      -5.520  26.569  47.459  1.00 43.41      B    O  
ATOM   2831  OD2 ASP B  75      -5.399  27.450  45.450  1.00 47.35      B    O1-
ATOM   2832  N   PHE B  76      -1.968  26.925  49.190  1.00 36.94      B    N  
ATOM   2833  CA  PHE B  76      -1.918  27.155  50.642  1.00 36.26      B    C  
ATOM   2834  C   PHE B  76      -1.387  28.562  50.957  1.00 40.67      B    C  
ATOM   2835  O   PHE B  76      -1.964  29.263  51.791  1.00 39.15      B    O  
ATOM   2836  CB  PHE B  76      -0.975  26.141  51.310  1.00 37.75      B    C  
ATOM   2837  CG  PHE B  76      -1.586  24.848  51.794  1.00 38.96      B    C  
ATOM   2838  CD1 PHE B  76      -2.633  24.851  52.718  1.00 41.61      B    C  
ATOM   2839  CD2 PHE B  76      -1.069  23.624  51.389  1.00 40.04      B    C  
ATOM   2840  CE1 PHE B  76      -3.154  23.658  53.217  1.00 41.42      B    C  
ATOM   2841  CE2 PHE B  76      -1.611  22.431  51.871  1.00 42.89      B    C  
ATOM   2842  CZ  PHE B  76      -2.655  22.459  52.774  1.00 40.48      B    C  
ATOM   2843  N   ARG B  77      -0.248  28.941  50.323  1.00 39.23      B    N  
ATOM   2844  CA  ARG B  77       0.407  30.251  50.476  1.00 39.19      B    C  
ATOM   2845  C   ARG B  77      -0.471  31.402  49.965  1.00 40.19      B    C  
ATOM   2846  O   ARG B  77      -0.504  32.454  50.588  1.00 39.06      B    O  
ATOM   2847  CB  ARG B  77       1.820  30.266  49.848  1.00 39.91      B    C  
ATOM   2848  CG  ARG B  77       2.829  29.557  50.733  1.00 51.67      B    C  
ATOM   2849  CD  ARG B  77       4.207  29.552  50.115  1.00 69.93      B    C  
ATOM   2850  NE  ARG B  77       5.152  28.785  50.929  1.00 83.02      B    N  
ATOM   2851  CZ  ARG B  77       6.215  28.139  50.451  1.00 91.05      B    C  
ATOM   2852  NH1 ARG B  77       6.486  28.158  49.148  1.00 73.88      B    N1+
ATOM   2853  NH2 ARG B  77       7.006  27.458  51.271  1.00 65.43      B    N  
ATOM   2854  N   ARG B  78      -1.240  31.163  48.889  1.00 36.44      B    N  
ATOM   2855  CA  ARG B  78      -2.229  32.088  48.335  1.00 35.27      B    C  
ATOM   2856  C   ARG B  78      -3.329  32.397  49.411  1.00 39.34      B    C  
ATOM   2857  O   ARG B  78      -3.887  33.502  49.438  1.00 37.91      B    O  
ATOM   2858  CB  ARG B  78      -2.852  31.477  47.066  1.00 35.70      B    C  
ATOM   2859  CG  ARG B  78      -3.880  32.389  46.381  1.00 43.80      B    C  
ATOM   2860  CD  ARG B  78      -4.450  31.803  45.119  1.00 42.87      B    C  
ATOM   2861  NE  ARG B  78      -5.307  30.642  45.335  1.00 52.40      B    N  
ATOM   2862  CZ  ARG B  78      -6.616  30.700  45.550  1.00 56.39      B    C  
ATOM   2863  NH1 ARG B  78      -7.231  31.872  45.633  1.00 40.22      B    N1+
ATOM   2864  NH2 ARG B  78      -7.321  29.585  45.680  1.00 36.54      B    N  
ATOM   2865  N   ARG B  79      -3.602  31.412  50.291  1.00 37.55      B    N  
ATOM   2866  CA  ARG B  79      -4.573  31.499  51.390  1.00 37.39      B    C  
ATOM   2867  C   ARG B  79      -3.935  31.776  52.745  1.00 39.54      B    C  
ATOM   2868  O   ARG B  79      -4.584  31.548  53.757  1.00 39.34      B    O  
ATOM   2869  CB  ARG B  79      -5.477  30.246  51.423  1.00 35.75      B    C  
ATOM   2870  CG  ARG B  79      -6.277  30.058  50.116  1.00 37.45      B    C  
ATOM   2871  CD  ARG B  79      -6.978  31.340  49.713  1.00 41.87      B    C  
ATOM   2872  NE  ARG B  79      -8.276  31.104  49.100  1.00 46.76      B    N  
ATOM   2873  CZ  ARG B  79      -9.138  32.065  48.796  1.00 57.59      B    C  
ATOM   2874  NH1 ARG B  79      -8.843  33.335  49.044  1.00 46.69      B    N1+
ATOM   2875  NH2 ARG B  79     -10.306  31.765  48.250  1.00 43.75      B    N  
ATOM   2876  N   GLY B  80      -2.678  32.254  52.754  1.00 35.40      B    N  
ATOM   2877  CA  GLY B  80      -1.920  32.590  53.959  1.00 34.61      B    C  
ATOM   2878  C   GLY B  80      -1.710  31.454  54.953  1.00 38.63      B    C  
ATOM   2879  O   GLY B  80      -1.537  31.692  56.155  1.00 38.35      B    O  
ATOM   2880  N   VAL B  81      -1.715  30.203  54.473  1.00 35.28      B    N  
ATOM   2881  CA  VAL B  81      -1.512  29.038  55.343  1.00 35.02      B    C  
ATOM   2882  C   VAL B  81      -0.003  28.733  55.525  1.00 42.93      B    C  
ATOM   2883  O   VAL B  81       0.745  28.711  54.543  1.00 43.03      B    O  
ATOM   2884  CB  VAL B  81      -2.324  27.808  54.888  1.00 36.73      B    C  
ATOM   2885  CG1 VAL B  81      -2.138  26.643  55.859  1.00 36.26      B    C  
ATOM   2886  CG2 VAL B  81      -3.807  28.149  54.717  1.00 36.12      B    C  
ATOM   2887  N   ASP B  82       0.433  28.552  56.794  1.00 41.28      B    N  
ATOM   2888  CA  ASP B  82       1.799  28.190  57.178  1.00 41.34      B    C  
ATOM   2889  C   ASP B  82       1.968  26.681  56.839  1.00 47.48      B    C  
ATOM   2890  O   ASP B  82       1.178  25.846  57.280  1.00 46.70      B    O  
ATOM   2891  CB  ASP B  82       2.015  28.506  58.668  1.00 41.94      B    C  
ATOM   2892  CG  ASP B  82       3.337  28.095  59.307  1.00 43.63      B    C  
ATOM   2893  OD1 ASP B  82       3.915  27.073  58.878  1.00 43.19      B    O  
ATOM   2894  OD2 ASP B  82       3.705  28.700  60.341  1.00 46.49      B    O1-
ATOM   2895  N   VAL B  83       2.985  26.356  56.028  1.00 45.63      B    N  
ATOM   2896  CA  VAL B  83       3.187  25.024  55.454  1.00 46.26      B    C  
ATOM   2897  C   VAL B  83       4.472  24.291  55.992  1.00 50.88      B    C  
ATOM   2898  O   VAL B  83       4.723  23.140  55.652  1.00 50.22      B    O  
ATOM   2899  CB  VAL B  83       3.137  25.277  53.914  1.00 50.78      B    C  
ATOM   2900  CG1 VAL B  83       4.379  24.855  53.145  1.00 50.74      B    C  
ATOM   2901  CG2 VAL B  83       1.860  24.744  53.297  1.00 50.76      B    C  
ATOM   2902  N   SER B  84       5.183  24.924  56.937  1.00 49.06      B    N  
ATOM   2903  CA  SER B  84       6.414  24.438  57.572  1.00 48.59      B    C  
ATOM   2904  C   SER B  84       6.322  23.051  58.286  1.00 53.09      B    C  
ATOM   2905  O   SER B  84       7.361  22.394  58.442  1.00 52.61      B    O  
ATOM   2906  CB  SER B  84       6.941  25.493  58.537  1.00 49.95      B    C  
ATOM   2907  OG  SER B  84       6.127  25.599  59.690  1.00 57.84      B    O  
ATOM   2908  N   GLN B  85       5.098  22.601  58.694  1.00 49.13      B    N  
ATOM   2909  CA  GLN B  85       4.915  21.313  59.395  1.00 47.48      B    C  
ATOM   2910  C   GLN B  85       4.571  20.175  58.480  1.00 50.69      B    C  
ATOM   2911  O   GLN B  85       4.376  19.071  58.970  1.00 51.76      B    O  
ATOM   2912  CB  GLN B  85       3.890  21.383  60.557  1.00 48.48      B    C  
ATOM   2913  CG  GLN B  85       4.049  22.547  61.529  1.00 63.96      B    C  
ATOM   2914  CD  GLN B  85       5.401  22.622  62.192  1.00 71.23      B    C  
ATOM   2915  NE2 GLN B  85       5.893  23.832  62.348  1.00 54.82      B    N  
ATOM   2916  OE1 GLN B  85       6.010  21.613  62.571  1.00 68.69      B    O  
ATOM   2917  N   VAL B  86       4.509  20.407  57.163  1.00 46.69      B    N  
ATOM   2918  CA  VAL B  86       4.254  19.339  56.194  1.00 46.67      B    C  
ATOM   2919  C   VAL B  86       5.235  18.165  56.406  1.00 53.00      B    C  
ATOM   2920  O   VAL B  86       6.433  18.382  56.617  1.00 53.73      B    O  
ATOM   2921  CB  VAL B  86       4.279  19.854  54.729  1.00 49.44      B    C  
ATOM   2922  CG1 VAL B  86       4.292  18.693  53.739  1.00 48.38      B    C  
ATOM   2923  CG2 VAL B  86       3.073  20.745  54.462  1.00 49.70      B    C  
ATOM   2924  N   ALA B  87       4.700  16.939  56.403  1.00 49.02      B    N  
ATOM   2925  CA  ALA B  87       5.462  15.713  56.509  1.00 48.35      B    C  
ATOM   2926  C   ALA B  87       5.797  15.257  55.074  1.00 52.54      B    C  
ATOM   2927  O   ALA B  87       4.999  14.571  54.419  1.00 52.03      B    O  
ATOM   2928  CB  ALA B  87       4.647  14.647  57.235  1.00 48.79      B    C  
ATOM   2929  N   TRP B  88       6.975  15.674  54.581  1.00 49.00      B    N  
ATOM   2930  CA  TRP B  88       7.452  15.303  53.247  1.00 48.66      B    C  
ATOM   2931  C   TRP B  88       7.822  13.819  53.183  1.00 56.42      B    C  
ATOM   2932  O   TRP B  88       8.409  13.280  54.124  1.00 57.32      B    O  
ATOM   2933  CB  TRP B  88       8.568  16.234  52.776  1.00 46.23      B    C  
ATOM   2934  CG  TRP B  88       8.095  17.654  52.635  1.00 45.98      B    C  
ATOM   2935  CD1 TRP B  88       8.209  18.651  53.558  1.00 48.49      B    C  
ATOM   2936  CD2 TRP B  88       7.338  18.199  51.544  1.00 45.24      B    C  
ATOM   2937  CE2 TRP B  88       7.088  19.556  51.847  1.00 48.68      B    C  
ATOM   2938  CE3 TRP B  88       6.876  17.682  50.320  1.00 46.04      B    C  
ATOM   2939  NE1 TRP B  88       7.639  19.806  53.081  1.00 47.61      B    N  
ATOM   2940  CZ2 TRP B  88       6.362  20.394  50.988  1.00 47.56      B    C  
ATOM   2941  CZ3 TRP B  88       6.173  18.517  49.461  1.00 46.94      B    C  
ATOM   2942  CH2 TRP B  88       5.932  19.860  49.790  1.00 47.25      B    C  
ATOM   2943  N   GLN B  89       7.379  13.148  52.118  1.00 54.86      B    N  
ATOM   2944  CA  GLN B  89       7.530  11.714  51.928  1.00 55.95      B    C  
ATOM   2945  C   GLN B  89       8.378  11.390  50.713  1.00 64.97      B    C  
ATOM   2946  O   GLN B  89       8.105  11.881  49.613  1.00 65.39      B    O  
ATOM   2947  CB  GLN B  89       6.151  11.025  51.792  1.00 57.06      B    C  
ATOM   2948  CG  GLN B  89       5.118  11.376  52.874  1.00 64.63      B    C  
ATOM   2949  CD  GLN B  89       5.390  10.738  54.208  1.00 75.09      B    C  
ATOM   2950  NE2 GLN B  89       5.038  11.436  55.285  1.00 57.17      B    N  
ATOM   2951  OE1 GLN B  89       5.890   9.614  54.294  1.00 73.61      B    O  
ATOM   2952  N   SER B  90       9.381  10.508  50.910  1.00 63.84      B    N  
ATOM   2953  CA  SER B  90      10.287  10.015  49.863  1.00 63.95      B    C  
ATOM   2954  C   SER B  90       9.647   8.907  48.992  1.00 68.57      B    C  
ATOM   2955  O   SER B  90      10.181   8.577  47.936  1.00 68.40      B    O  
ATOM   2956  CB  SER B  90      11.617   9.560  50.467  1.00 66.36      B    C  
ATOM   2957  OG  SER B  90      11.446   8.842  51.678  1.00 76.33      B    O  
ATOM   2958  N   LYS B  91       8.480   8.386  49.411  1.00 65.90      B    N  
ATOM   2959  CA  LYS B  91       7.740   7.340  48.706  1.00 65.95      B    C  
ATOM   2960  C   LYS B  91       6.235   7.669  48.689  1.00 69.54      B    C  
ATOM   2961  O   LYS B  91       5.690   8.145  49.694  1.00 69.75      B    O  
ATOM   2962  CB  LYS B  91       7.982   5.983  49.398  1.00 69.61      B    C  
ATOM   2963  CG  LYS B  91       7.855   4.765  48.488  1.00 91.69      B    C  
ATOM   2964  CD  LYS B  91       8.750   3.620  48.970  1.00103.27      B    C  
ATOM   2965  CE  LYS B  91       8.740   2.446  48.021  1.00115.72      B    C  
ATOM   2966  NZ  LYS B  91       9.681   1.382  48.457  1.00125.99      B    N1+
ATOM   2967  N   GLY B  92       5.588   7.387  47.558  1.00 64.49      B    N  
ATOM   2968  CA  GLY B  92       4.165   7.618  47.351  1.00 63.44      B    C  
ATOM   2969  C   GLY B  92       3.848   8.813  46.470  1.00 65.72      B    C  
ATOM   2970  O   GLY B  92       4.744   9.562  46.062  1.00 65.41      B    O  
ATOM   2971  N   ASP B  93       2.550   8.979  46.161  1.00 60.64      B    N  
ATOM   2972  CA  ASP B  93       2.005  10.046  45.321  1.00 59.66      B    C  
ATOM   2973  C   ASP B  93       1.264  11.110  46.156  1.00 59.22      B    C  
ATOM   2974  O   ASP B  93       0.428  10.736  46.973  1.00 56.86      B    O  
ATOM   2975  CB  ASP B  93       0.999   9.446  44.309  1.00 61.79      B    C  
ATOM   2976  CG  ASP B  93       1.613   8.748  43.112  1.00 77.71      B    C  
ATOM   2977  OD1 ASP B  93       2.697   9.189  42.651  1.00 78.68      B    O  
ATOM   2978  OD2 ASP B  93       0.988   7.785  42.604  1.00 86.20      B    O1-
ATOM   2979  N   THR B  94       1.523  12.430  45.917  1.00 53.91      B    N  
ATOM   2980  CA  THR B  94       0.737  13.494  46.570  1.00 51.69      B    C  
ATOM   2981  C   THR B  94      -0.709  13.267  46.054  1.00 52.59      B    C  
ATOM   2982  O   THR B  94      -0.883  13.078  44.843  1.00 51.42      B    O  
ATOM   2983  CB  THR B  94       1.284  14.899  46.246  1.00 51.08      B    C  
ATOM   2984  CG2 THR B  94       0.497  16.008  46.935  1.00 44.96      B    C  
ATOM   2985  OG1 THR B  94       2.633  14.982  46.695  1.00 51.46      B    O  
ATOM   2986  N   PRO B  95      -1.715  13.117  46.959  1.00 48.19      B    N  
ATOM   2987  CA  PRO B  95      -3.081  12.814  46.502  1.00 46.77      B    C  
ATOM   2988  C   PRO B  95      -3.661  13.774  45.474  1.00 48.85      B    C  
ATOM   2989  O   PRO B  95      -3.539  15.005  45.585  1.00 46.60      B    O  
ATOM   2990  CB  PRO B  95      -3.904  12.819  47.794  1.00 48.54      B    C  
ATOM   2991  CG  PRO B  95      -2.935  12.581  48.879  1.00 53.61      B    C  
ATOM   2992  CD  PRO B  95      -1.675  13.267  48.429  1.00 49.58      B    C  
ATOM   2993  N   SER B  96      -4.295  13.183  44.463  1.00 45.44      B    N  
ATOM   2994  CA  SER B  96      -4.958  13.886  43.383  1.00 45.73      B    C  
ATOM   2995  C   SER B  96      -6.240  13.135  43.031  1.00 52.82      B    C  
ATOM   2996  O   SER B  96      -6.230  11.919  43.032  1.00 53.88      B    O  
ATOM   2997  CB  SER B  96      -4.017  14.031  42.185  1.00 48.15      B    C  
ATOM   2998  OG  SER B  96      -4.666  14.659  41.096  1.00 53.72      B    O  
ATOM   2999  N   SER B  97      -7.358  13.834  42.795  1.00 50.34      B    N  
ATOM   3000  CA  SER B  97      -8.643  13.205  42.452  1.00 49.70      B    C  
ATOM   3001  C   SER B  97      -9.201  13.799  41.187  1.00 52.52      B    C  
ATOM   3002  O   SER B  97      -8.956  14.965  40.895  1.00 53.00      B    O  
ATOM   3003  CB  SER B  97      -9.654  13.370  43.581  1.00 53.27      B    C  
ATOM   3004  OG  SER B  97      -9.201  12.680  44.733  1.00 66.66      B    O  
ATOM   3005  N   CYS B  98      -9.944  13.002  40.435  1.00 49.84      B    N  
ATOM   3006  CA  CYS B  98     -10.572  13.415  39.185  1.00 50.64      B    C  
ATOM   3007  C   CYS B  98     -12.074  13.390  39.442  1.00 56.06      B    C  
ATOM   3008  O   CYS B  98     -12.613  12.347  39.815  1.00 55.91      B    O  
ATOM   3009  CB  CYS B  98     -10.167  12.475  38.044  1.00 51.24      B    C  
ATOM   3010  SG  CYS B  98     -11.085  12.719  36.493  1.00 55.62      B    S  
ATOM   3011  N  ACYS B  99     -12.745  14.542  39.289  0.50 52.73      B    N  
ATOM   3012  N  BCYS B  99     -12.740  14.548  39.290  0.50 54.08      B    N  
ATOM   3013  CA ACYS B  99     -14.196  14.619  39.443  0.50 52.54      B    C  
ATOM   3014  CA BCYS B  99     -14.180  14.694  39.521  0.50 54.55      B    C  
ATOM   3015  C  ACYS B  99     -14.821  15.048  38.135  0.50 58.55      B    C  
ATOM   3016  C  BCYS B  99     -14.867  15.112  38.202  0.50 59.38      B    C  
ATOM   3017  O  ACYS B  99     -14.379  16.013  37.507  0.50 58.50      B    O  
ATOM   3018  O  BCYS B  99     -14.485  16.123  37.608  0.50 59.27      B    O  
ATOM   3019  CB ACYS B  99     -14.629  15.518  40.598  0.50 52.33      B    C  
ATOM   3020  CB BCYS B  99     -14.460  15.689  40.652  0.50 55.03      B    C  
ATOM   3021  SG ACYS B  99     -16.430  15.694  40.759  0.50 55.76      B    S  
ATOM   3022  SG BCYS B  99     -13.389  15.508  42.114  0.50 58.95      B    S  
ATOM   3023  N   ILE B 100     -15.838  14.308  37.722  1.00 56.76      B    N  
ATOM   3024  CA  ILE B 100     -16.563  14.562  36.485  1.00 57.77      B    C  
ATOM   3025  C   ILE B 100     -17.990  14.951  36.854  1.00 65.79      B    C  
ATOM   3026  O   ILE B 100     -18.662  14.218  37.581  1.00 65.98      B    O  
ATOM   3027  CB  ILE B 100     -16.456  13.347  35.506  1.00 60.29      B    C  
ATOM   3028  CG1 ILE B 100     -14.985  13.165  35.009  1.00 59.78      B    C  
ATOM   3029  CG2 ILE B 100     -17.433  13.487  34.318  1.00 59.36      B    C  
ATOM   3030  CD1 ILE B 100     -14.528  11.749  34.850  1.00 62.42      B    C  
ATOM   3031  N   ILE B 101     -18.412  16.146  36.425  1.00 65.15      B    N  
ATOM   3032  CA  ILE B 101     -19.758  16.639  36.699  1.00 66.23      B    C  
ATOM   3033  C   ILE B 101     -20.555  16.730  35.399  1.00 74.28      B    C  
ATOM   3034  O   ILE B 101     -20.149  17.437  34.468  1.00 73.27      B    O  
ATOM   3035  CB  ILE B 101     -19.784  17.953  37.526  1.00 69.00      B    C  
ATOM   3036  CG1 ILE B 101     -18.797  17.897  38.717  1.00 68.90      B    C  
ATOM   3037  CG2 ILE B 101     -21.220  18.261  37.987  1.00 70.55      B    C  
ATOM   3038  CD1 ILE B 101     -18.647  19.131  39.513  1.00 71.14      B    C  
ATOM   3039  N   ASN B 102     -21.679  15.995  35.332  1.00 74.77      B    N  
ATOM   3040  CA  ASN B 102     -22.556  16.019  34.162  1.00 76.86      B    C  
ATOM   3041  C   ASN B 102     -23.445  17.257  34.302  1.00 84.66      B    C  
ATOM   3042  O   ASN B 102     -24.246  17.327  35.232  1.00 84.88      B    O  
ATOM   3043  CB  ASN B 102     -23.390  14.720  34.077  1.00 79.44      B    C  
ATOM   3044  CG  ASN B 102     -24.131  14.478  32.772  1.00 98.96      B    C  
ATOM   3045  ND2 ASN B 102     -24.722  13.299  32.652  1.00 89.09      B    N  
ATOM   3046  OD1 ASN B 102     -24.186  15.320  31.863  1.00 91.51      B    O  
ATOM   3047  N   ASN B 103     -23.245  18.258  33.421  1.00 83.45      B    N  
ATOM   3048  CA  ASN B 103     -23.964  19.542  33.384  1.00 84.23      B    C  
ATOM   3049  C   ASN B 103     -25.502  19.394  33.332  1.00 90.55      B    C  
ATOM   3050  O   ASN B 103     -26.211  20.174  33.978  1.00 89.87      B    O  
ATOM   3051  CB  ASN B 103     -23.447  20.388  32.212  1.00 84.56      B    C  
ATOM   3052  CG  ASN B 103     -23.989  21.794  32.131  1.00101.16      B    C  
ATOM   3053  ND2 ASN B 103     -24.836  22.036  31.138  1.00 94.29      B    N  
ATOM   3054  OD1 ASN B 103     -23.621  22.683  32.913  1.00 87.42      B    O  
ATOM   3055  N   SER B 104     -26.002  18.372  32.595  1.00 89.04      B    N  
ATOM   3056  CA  SER B 104     -27.430  18.087  32.425  1.00 89.57      B    C  
ATOM   3057  C   SER B 104     -28.154  17.633  33.718  1.00 94.18      B    C  
ATOM   3058  O   SER B 104     -29.134  18.283  34.095  1.00 94.56      B    O  
ATOM   3059  CB  SER B 104     -27.665  17.097  31.283  1.00 93.54      B    C  
ATOM   3060  OG  SER B 104     -26.786  15.985  31.322  1.00103.49      B    O  
ATOM   3061  N   ASN B 105     -27.682  16.554  34.396  1.00 89.93      B    N  
ATOM   3062  CA  ASN B 105     -28.331  16.033  35.615  1.00 89.33      B    C  
ATOM   3063  C   ASN B 105     -27.674  16.455  36.954  1.00 92.02      B    C  
ATOM   3064  O   ASN B 105     -28.286  16.285  38.013  1.00 91.65      B    O  
ATOM   3065  CB  ASN B 105     -28.486  14.506  35.554  1.00 90.76      B    C  
ATOM   3066  CG  ASN B 105     -27.208  13.719  35.348  1.00118.78      B    C  
ATOM   3067  ND2 ASN B 105     -27.330  12.553  34.728  1.00111.06      B    N  
ATOM   3068  OD1 ASN B 105     -26.115  14.107  35.778  1.00113.40      B    O  
ATOM   3069  N   GLY B 106     -26.449  16.974  36.895  1.00 87.50      B    N  
ATOM   3070  CA  GLY B 106     -25.705  17.432  38.065  1.00 86.30      B    C  
ATOM   3071  C   GLY B 106     -24.935  16.365  38.823  1.00 88.24      B    C  
ATOM   3072  O   GLY B 106     -24.307  16.682  39.839  1.00 87.60      B    O  
ATOM   3073  N   ASN B 107     -24.978  15.090  38.344  1.00 83.62      B    N  
ATOM   3074  CA  ASN B 107     -24.281  13.950  38.964  1.00 82.54      B    C  
ATOM   3075  C   ASN B 107     -22.760  14.097  38.968  1.00 82.36      B    C  
ATOM   3076  O   ASN B 107     -22.170  14.524  37.973  1.00 81.24      B    O  
ATOM   3077  CB  ASN B 107     -24.675  12.617  38.319  1.00 85.24      B    C  
ATOM   3078  CG  ASN B 107     -26.120  12.219  38.513  1.00108.33      B    C  
ATOM   3079  ND2 ASN B 107     -26.617  11.398  37.600  1.00 98.08      B    N  
ATOM   3080  OD1 ASN B 107     -26.792  12.608  39.485  1.00102.39      B    O  
ATOM   3081  N   ARG B 108     -22.144  13.747  40.108  1.00 76.60      B    N  
ATOM   3082  CA  ARG B 108     -20.706  13.813  40.339  1.00 75.25      B    C  
ATOM   3083  C   ARG B 108     -20.102  12.413  40.393  1.00 76.38      B    C  
ATOM   3084  O   ARG B 108     -20.466  11.615  41.266  1.00 75.48      B    O  
ATOM   3085  CB  ARG B 108     -20.400  14.594  41.634  1.00 74.67      B    C  
ATOM   3086  CG  ARG B 108     -20.525  16.103  41.481  1.00 85.66      B    C  
ATOM   3087  CD  ARG B 108     -20.286  16.860  42.775  1.00 96.29      B    C  
ATOM   3088  NE  ARG B 108     -18.878  16.871  43.178  1.00106.95      B    N  
ATOM   3089  CZ  ARG B 108     -18.369  16.126  44.157  1.00123.65      B    C  
ATOM   3090  NH1 ARG B 108     -17.079  16.211  44.463  1.00108.17      B    N1+
ATOM   3091  NH2 ARG B 108     -19.147  15.293  44.841  1.00112.30      B    N  
ATOM   3092  N   THR B 109     -19.194  12.110  39.435  1.00 70.65      B    N  
ATOM   3093  CA  THR B 109     -18.481  10.826  39.344  1.00 68.52      B    C  
ATOM   3094  C   THR B 109     -17.032  11.094  39.770  1.00 67.66      B    C  
ATOM   3095  O   THR B 109     -16.367  11.943  39.169  1.00 67.51      B    O  
ATOM   3096  CB  THR B 109     -18.642  10.204  37.946  1.00 73.20      B    C  
ATOM   3097  CG2 THR B 109     -18.106   8.773  37.881  1.00 71.24      B    C  
ATOM   3098  OG1 THR B 109     -20.029  10.225  37.576  1.00 70.15      B    O  
ATOM   3099  N   ILE B 110     -16.570  10.425  40.844  1.00 59.22      B    N  
ATOM   3100  CA  ILE B 110     -15.236  10.676  41.391  1.00 57.09      B    C  
ATOM   3101  C   ILE B 110     -14.271   9.478  41.296  1.00 57.88      B    C  
ATOM   3102  O   ILE B 110     -14.588   8.370  41.761  1.00 57.63      B    O  
ATOM   3103  CB  ILE B 110     -15.300  11.218  42.859  1.00 59.45      B    C  
ATOM   3104  CG1 ILE B 110     -16.397  12.315  43.024  1.00 59.52      B    C  
ATOM   3105  CG2 ILE B 110     -13.912  11.730  43.317  1.00 59.08      B    C  
ATOM   3106  CD1 ILE B 110     -16.685  12.763  44.456  1.00 63.02      B    C  
ATOM   3107  N   VAL B 111     -13.060   9.741  40.738  1.00 50.08      B    N  
ATOM   3108  CA  VAL B 111     -11.954   8.795  40.689  1.00 48.02      B    C  
ATOM   3109  C   VAL B 111     -11.041   9.301  41.813  1.00 53.34      B    C  
ATOM   3110  O   VAL B 111     -10.335  10.292  41.628  1.00 54.35      B    O  
ATOM   3111  CB  VAL B 111     -11.238   8.688  39.300  1.00 49.95      B    C  
ATOM   3112  CG1 VAL B 111     -10.050   7.734  39.371  1.00 49.05      B    C  
ATOM   3113  CG2 VAL B 111     -12.203   8.242  38.199  1.00 49.03      B    C  
ATOM   3114  N   LEU B 112     -11.142   8.687  43.003  1.00 50.73      B    N  
ATOM   3115  CA  LEU B 112     -10.404   9.078  44.210  1.00 51.68      B    C  
ATOM   3116  C   LEU B 112      -8.928   8.845  44.089  1.00 54.12      B    C  
ATOM   3117  O   LEU B 112      -8.508   7.937  43.369  1.00 53.16      B    O  
ATOM   3118  CB  LEU B 112     -10.904   8.290  45.442  1.00 52.86      B    C  
ATOM   3119  CG  LEU B 112     -11.880   8.966  46.405  1.00 59.41      B    C  
ATOM   3120  CD1 LEU B 112     -11.316  10.297  46.982  1.00 60.02      B    C  
ATOM   3121  CD2 LEU B 112     -13.230   9.146  45.769  1.00 62.37      B    C  
ATOM   3122  N   HIS B 113      -8.143   9.625  44.859  1.00 49.85      B    N  
ATOM   3123  CA  HIS B 113      -6.691   9.527  44.936  1.00 49.59      B    C  
ATOM   3124  C   HIS B 113      -6.267   8.119  45.353  1.00 54.19      B    C  
ATOM   3125  O   HIS B 113      -7.041   7.397  45.996  1.00 52.67      B    O  
ATOM   3126  CB  HIS B 113      -6.146  10.560  45.938  1.00 50.49      B    C  
ATOM   3127  CG  HIS B 113      -6.601  10.346  47.347  1.00 53.89      B    C  
ATOM   3128  CD2 HIS B 113      -7.756  10.715  47.947  1.00 55.58      B    C  
ATOM   3129  ND1 HIS B 113      -5.809   9.678  48.271  1.00 55.68      B    N  
ATOM   3130  CE1 HIS B 113      -6.503   9.668  49.399  1.00 54.87      B    C  
ATOM   3131  NE2 HIS B 113      -7.679  10.279  49.249  1.00 55.41      B    N  
ATOM   3132  N   ASP B 114      -5.039   7.739  45.018  1.00 51.84      B    N  
ATOM   3133  CA  ASP B 114      -4.578   6.410  45.394  1.00 52.64      B    C  
ATOM   3134  C   ASP B 114      -4.148   6.373  46.880  1.00 60.64      B    C  
ATOM   3135  O   ASP B 114      -4.066   7.427  47.536  1.00 60.02      B    O  
ATOM   3136  CB  ASP B 114      -3.508   5.882  44.415  1.00 53.13      B    C  
ATOM   3137  CG  ASP B 114      -2.250   6.699  44.345  1.00 55.28      B    C  
ATOM   3138  OD1 ASP B 114      -1.693   7.026  45.414  1.00 55.33      B    O  
ATOM   3139  OD2 ASP B 114      -1.801   6.988  43.227  1.00 60.74      B    O1-
ATOM   3140  N   THR B 115      -3.899   5.159  47.404  1.00 59.42      B    N  
ATOM   3141  CA  THR B 115      -3.536   4.926  48.807  1.00 59.69      B    C  
ATOM   3142  C   THR B 115      -2.011   4.857  49.037  1.00 63.25      B    C  
ATOM   3143  O   THR B 115      -1.573   4.550  50.144  1.00 63.75      B    O  
ATOM   3144  CB  THR B 115      -4.287   3.681  49.327  1.00 72.73      B    C  
ATOM   3145  CG2 THR B 115      -3.827   2.381  48.677  1.00 69.62      B    C  
ATOM   3146  OG1 THR B 115      -4.100   3.599  50.730  1.00 85.16      B    O  
ATOM   3147  N   SER B 116      -1.217   5.194  48.014  1.00 59.50      B    N  
ATOM   3148  CA  SER B 116       0.249   5.127  48.017  1.00 58.65      B    C  
ATOM   3149  C   SER B 116       0.981   6.021  49.024  1.00 62.07      B    C  
ATOM   3150  O   SER B 116       2.089   5.665  49.429  1.00 61.86      B    O  
ATOM   3151  CB  SER B 116       0.790   5.405  46.619  1.00 61.41      B    C  
ATOM   3152  OG  SER B 116       0.780   6.787  46.304  1.00 65.17      B    O  
ATOM   3153  N   LEU B 117       0.423   7.202  49.371  1.00 58.02      B    N  
ATOM   3154  CA  LEU B 117       1.125   8.122  50.271  1.00 57.28      B    C  
ATOM   3155  C   LEU B 117       0.892   7.808  51.751  1.00 60.37      B    C  
ATOM   3156  O   LEU B 117      -0.256   7.613  52.165  1.00 61.04      B    O  
ATOM   3157  CB  LEU B 117       0.772   9.581  49.943  1.00 57.45      B    C  
ATOM   3158  CG  LEU B 117       1.681  10.682  50.493  1.00 61.43      B    C  
ATOM   3159  CD1 LEU B 117       3.007  10.744  49.741  1.00 61.38      B    C  
ATOM   3160  CD2 LEU B 117       1.000  12.014  50.399  1.00 63.41      B    C  
ATOM   3161  N   PRO B 118       1.957   7.734  52.574  1.00 56.38      B    N  
ATOM   3162  CA  PRO B 118       1.744   7.445  53.995  1.00 56.12      B    C  
ATOM   3163  C   PRO B 118       1.225   8.667  54.749  1.00 59.72      B    C  
ATOM   3164  O   PRO B 118       1.677   9.793  54.526  1.00 58.70      B    O  
ATOM   3165  CB  PRO B 118       3.141   7.029  54.506  1.00 57.64      B    C  
ATOM   3166  CG  PRO B 118       4.059   7.072  53.323  1.00 61.79      B    C  
ATOM   3167  CD  PRO B 118       3.396   7.915  52.280  1.00 58.04      B    C  
ATOM   3168  N   ASP B 119       0.294   8.413  55.672  1.00 56.16      B    N  
ATOM   3169  CA  ASP B 119      -0.329   9.377  56.558  1.00 55.38      B    C  
ATOM   3170  C   ASP B 119       0.697   9.866  57.576  1.00 58.15      B    C  
ATOM   3171  O   ASP B 119       1.698   9.179  57.817  1.00 58.67      B    O  
ATOM   3172  CB  ASP B 119      -1.506   8.692  57.282  1.00 58.01      B    C  
ATOM   3173  CG  ASP B 119      -2.860   8.806  56.605  1.00 69.76      B    C  
ATOM   3174  OD1 ASP B 119      -3.383   9.940  56.512  1.00 72.54      B    O  
ATOM   3175  OD2 ASP B 119      -3.438   7.756  56.261  1.00 72.66      B    O1-
ATOM   3176  N   VAL B 120       0.463  11.056  58.171  1.00 53.23      B    N  
ATOM   3177  CA  VAL B 120       1.324  11.621  59.215  1.00 52.22      B    C  
ATOM   3178  C   VAL B 120       1.380  10.589  60.371  1.00 57.10      B    C  
ATOM   3179  O   VAL B 120       0.344  10.037  60.741  1.00 58.39      B    O  
ATOM   3180  CB  VAL B 120       0.788  12.994  59.690  1.00 54.62      B    C  
ATOM   3181  CG1 VAL B 120       1.542  13.496  60.922  1.00 54.12      B    C  
ATOM   3182  CG2 VAL B 120       0.855  14.015  58.567  1.00 54.18      B    C  
ATOM   3183  N   SER B 121       2.572  10.299  60.900  1.00 51.09      B    N  
ATOM   3184  CA  SER B 121       2.704   9.312  61.971  1.00 49.90      B    C  
ATOM   3185  C   SER B 121       2.936   9.972  63.313  1.00 52.31      B    C  
ATOM   3186  O   SER B 121       3.251  11.169  63.382  1.00 51.37      B    O  
ATOM   3187  CB  SER B 121       3.827   8.321  61.657  1.00 51.51      B    C  
ATOM   3188  OG  SER B 121       5.075   8.989  61.574  1.00 57.50      B    O  
ATOM   3189  N   ALA B 122       2.818   9.177  64.387  1.00 49.03      B    N  
ATOM   3190  CA  ALA B 122       3.078   9.634  65.743  1.00 48.95      B    C  
ATOM   3191  C   ALA B 122       4.535  10.089  65.888  1.00 51.89      B    C  
ATOM   3192  O   ALA B 122       4.803  11.036  66.619  1.00 52.13      B    O  
ATOM   3193  CB  ALA B 122       2.756   8.530  66.737  1.00 49.91      B    C  
ATOM   3194  N   THR B 123       5.469   9.436  65.167  1.00 49.68      B    N  
ATOM   3195  CA  THR B 123       6.903   9.787  65.178  1.00 49.36      B    C  
ATOM   3196  C   THR B 123       7.130  11.104  64.436  1.00 53.25      B    C  
ATOM   3197  O   THR B 123       7.935  11.911  64.882  1.00 53.96      B    O  
ATOM   3198  CB  THR B 123       7.787   8.624  64.699  1.00 58.73      B    C  
ATOM   3199  CG2 THR B 123       7.710   7.419  65.621  1.00 55.50      B    C  
ATOM   3200  OG1 THR B 123       7.410   8.235  63.382  1.00 61.54      B    O  
ATOM   3201  N   ASP B 124       6.384  11.361  63.350  1.00 50.61      B    N  
ATOM   3202  CA  ASP B 124       6.458  12.652  62.648  1.00 50.56      B    C  
ATOM   3203  C   ASP B 124       5.978  13.754  63.587  1.00 54.39      B    C  
ATOM   3204  O   ASP B 124       6.605  14.804  63.657  1.00 56.99      B    O  
ATOM   3205  CB  ASP B 124       5.565  12.669  61.401  1.00 52.35      B    C  
ATOM   3206  CG  ASP B 124       5.931  11.724  60.283  1.00 60.22      B    C  
ATOM   3207  OD1 ASP B 124       7.147  11.466  60.088  1.00 62.85      B    O  
ATOM   3208  OD2 ASP B 124       5.017  11.311  59.547  1.00 58.96      B    O1-
ATOM   3209  N   PHE B 125       4.878  13.495  64.323  1.00 47.99      B    N  
ATOM   3210  CA  PHE B 125       4.270  14.421  65.271  1.00 45.67      B    C  
ATOM   3211  C   PHE B 125       5.157  14.674  66.484  1.00 51.31      B    C  
ATOM   3212  O   PHE B 125       5.099  15.771  67.053  1.00 50.43      B    O  
ATOM   3213  CB  PHE B 125       2.863  13.928  65.682  1.00 46.16      B    C  
ATOM   3214  CG  PHE B 125       2.071  14.945  66.471  1.00 46.53      B    C  
ATOM   3215  CD1 PHE B 125       1.390  15.976  65.823  1.00 49.47      B    C  
ATOM   3216  CD2 PHE B 125       2.046  14.905  67.861  1.00 46.80      B    C  
ATOM   3217  CE1 PHE B 125       0.711  16.955  66.559  1.00 50.16      B    C  
ATOM   3218  CE2 PHE B 125       1.346  15.870  68.597  1.00 49.84      B    C  
ATOM   3219  CZ  PHE B 125       0.681  16.888  67.944  1.00 48.51      B    C  
ATOM   3220  N   GLU B 126       5.954  13.659  66.905  1.00 50.70      B    N  
ATOM   3221  CA  GLU B 126       6.901  13.750  68.039  1.00 51.76      B    C  
ATOM   3222  C   GLU B 126       7.928  14.865  67.820  1.00 54.90      B    C  
ATOM   3223  O   GLU B 126       8.318  15.537  68.774  1.00 55.01      B    O  
ATOM   3224  CB  GLU B 126       7.680  12.437  68.201  1.00 53.54      B    C  
ATOM   3225  CG  GLU B 126       7.051  11.393  69.099  1.00 67.49      B    C  
ATOM   3226  CD  GLU B 126       7.770  10.055  69.052  1.00 91.26      B    C  
ATOM   3227  OE1 GLU B 126       7.089   9.021  68.864  1.00 99.58      B    O  
ATOM   3228  OE2 GLU B 126       9.018  10.042  69.173  1.00 75.50      B    O1-
ATOM   3229  N   LYS B 127       8.381  15.037  66.569  1.00 51.75      B    N  
ATOM   3230  CA  LYS B 127       9.398  16.031  66.182  1.00 51.70      B    C  
ATOM   3231  C   LYS B 127       8.889  17.494  66.177  1.00 53.35      B    C  
ATOM   3232  O   LYS B 127       9.685  18.417  65.963  1.00 52.64      B    O  
ATOM   3233  CB  LYS B 127       9.993  15.674  64.804  1.00 54.91      B    C  
ATOM   3234  CG  LYS B 127      10.495  14.241  64.635  1.00 62.02      B    C  
ATOM   3235  CD  LYS B 127      10.761  13.957  63.163  1.00 66.64      B    C  
ATOM   3236  CE  LYS B 127      11.343  12.585  62.934  1.00 74.15      B    C  
ATOM   3237  NZ  LYS B 127      10.489  11.776  62.019  1.00 82.56      B    N1+
ATOM   3238  N   VAL B 128       7.576  17.710  66.421  1.00 48.90      B    N  
ATOM   3239  CA  VAL B 128       6.951  19.042  66.392  1.00 46.81      B    C  
ATOM   3240  C   VAL B 128       7.004  19.741  67.740  1.00 49.39      B    C  
ATOM   3241  O   VAL B 128       6.516  19.192  68.731  1.00 49.71      B    O  
ATOM   3242  CB  VAL B 128       5.496  18.953  65.848  1.00 49.69      B    C  
ATOM   3243  CG1 VAL B 128       4.852  20.333  65.699  1.00 48.57      B    C  
ATOM   3244  CG2 VAL B 128       5.451  18.172  64.533  1.00 49.43      B    C  
ATOM   3245  N   ASP B 129       7.556  20.977  67.774  1.00 44.08      B    N  
ATOM   3246  CA  ASP B 129       7.557  21.791  68.986  1.00 41.91      B    C  
ATOM   3247  C   ASP B 129       6.142  22.407  69.022  1.00 46.06      B    C  
ATOM   3248  O   ASP B 129       5.777  23.197  68.143  1.00 43.88      B    O  
ATOM   3249  CB  ASP B 129       8.684  22.854  68.988  1.00 41.91      B    C  
ATOM   3250  CG  ASP B 129       8.673  23.795  70.195  1.00 45.97      B    C  
ATOM   3251  OD1 ASP B 129       7.625  23.897  70.864  1.00 50.20      B    O  
ATOM   3252  OD2 ASP B 129       9.643  24.551  70.369  1.00 43.59      B    O1-
ATOM   3253  N   LEU B 130       5.357  22.013  70.038  1.00 42.82      B    N  
ATOM   3254  CA  LEU B 130       3.955  22.379  70.215  1.00 42.92      B    C  
ATOM   3255  C   LEU B 130       3.691  23.801  70.738  1.00 48.37      B    C  
ATOM   3256  O   LEU B 130       2.563  24.283  70.606  1.00 48.29      B    O  
ATOM   3257  CB  LEU B 130       3.264  21.332  71.129  1.00 42.38      B    C  
ATOM   3258  CG  LEU B 130       3.304  19.874  70.629  1.00 45.24      B    C  
ATOM   3259  CD1 LEU B 130       2.714  18.910  71.639  1.00 45.11      B    C  
ATOM   3260  CD2 LEU B 130       2.638  19.716  69.295  1.00 43.95      B    C  
ATOM   3261  N   THR B 131       4.716  24.485  71.277  1.00 44.76      B    N  
ATOM   3262  CA  THR B 131       4.569  25.793  71.933  1.00 44.57      B    C  
ATOM   3263  C   THR B 131       4.002  26.927  71.060  1.00 48.14      B    C  
ATOM   3264  O   THR B 131       3.453  27.874  71.625  1.00 48.02      B    O  
ATOM   3265  CB  THR B 131       5.887  26.247  72.592  1.00 52.66      B    C  
ATOM   3266  CG2 THR B 131       6.403  25.250  73.628  1.00 49.79      B    C  
ATOM   3267  OG1 THR B 131       6.864  26.486  71.586  1.00 50.41      B    O  
ATOM   3268  N   GLN B 132       4.120  26.856  69.716  1.00 43.54      B    N  
ATOM   3269  CA  GLN B 132       3.581  27.939  68.892  1.00 42.48      B    C  
ATOM   3270  C   GLN B 132       2.071  27.772  68.631  1.00 43.38      B    C  
ATOM   3271  O   GLN B 132       1.455  28.661  68.051  1.00 42.68      B    O  
ATOM   3272  CB  GLN B 132       4.367  28.112  67.592  1.00 43.68      B    C  
ATOM   3273  CG  GLN B 132       4.075  27.026  66.558  1.00 49.04      B    C  
ATOM   3274  CD  GLN B 132       5.100  26.950  65.466  1.00 55.89      B    C  
ATOM   3275  NE2 GLN B 132       4.637  26.953  64.240  1.00 49.35      B    N  
ATOM   3276  OE1 GLN B 132       6.296  26.778  65.705  1.00 44.78      B    O  
ATOM   3277  N   PHE B 133       1.489  26.649  69.074  1.00 38.53      B    N  
ATOM   3278  CA  PHE B 133       0.071  26.368  68.881  1.00 38.72      B    C  
ATOM   3279  C   PHE B 133      -0.768  26.606  70.116  1.00 43.95      B    C  
ATOM   3280  O   PHE B 133      -0.419  26.152  71.197  1.00 43.47      B    O  
ATOM   3281  CB  PHE B 133      -0.157  24.935  68.324  1.00 39.15      B    C  
ATOM   3282  CG  PHE B 133       0.738  24.627  67.150  1.00 39.60      B    C  
ATOM   3283  CD1 PHE B 133       0.536  25.244  65.913  1.00 41.81      B    C  
ATOM   3284  CD2 PHE B 133       1.810  23.752  67.282  1.00 41.70      B    C  
ATOM   3285  CE1 PHE B 133       1.386  24.971  64.826  1.00 42.29      B    C  
ATOM   3286  CE2 PHE B 133       2.653  23.474  66.191  1.00 43.97      B    C  
ATOM   3287  CZ  PHE B 133       2.439  24.088  64.975  1.00 41.09      B    C  
ATOM   3288  N   LYS B 134      -1.909  27.272  69.934  1.00 41.26      B    N  
ATOM   3289  CA  LYS B 134      -2.890  27.490  70.994  1.00 40.89      B    C  
ATOM   3290  C   LYS B 134      -4.039  26.479  70.863  1.00 45.49      B    C  
ATOM   3291  O   LYS B 134      -4.793  26.296  71.813  1.00 47.61      B    O  
ATOM   3292  CB  LYS B 134      -3.426  28.928  70.955  1.00 43.00      B    C  
ATOM   3293  CG  LYS B 134      -4.048  29.336  69.604  1.00 47.91      B    C  
ATOM   3294  CD  LYS B 134      -5.184  30.315  69.750  1.00 50.60      B    C  
ATOM   3295  CE  LYS B 134      -4.772  31.711  70.113  1.00 54.79      B    C  
ATOM   3296  NZ  LYS B 134      -5.931  32.646  70.042  1.00 58.50      B    N1+
ATOM   3297  N   TRP B 135      -4.181  25.844  69.679  1.00 39.83      B    N  
ATOM   3298  CA  TRP B 135      -5.247  24.905  69.355  1.00 38.01      B    C  
ATOM   3299  C   TRP B 135      -4.751  23.938  68.293  1.00 40.19      B    C  
ATOM   3300  O   TRP B 135      -4.110  24.359  67.340  1.00 38.90      B    O  
ATOM   3301  CB  TRP B 135      -6.498  25.677  68.812  1.00 36.45      B    C  
ATOM   3302  CG  TRP B 135      -7.747  24.839  68.694  1.00 36.45      B    C  
ATOM   3303  CD1 TRP B 135      -7.934  23.750  67.897  1.00 38.49      B    C  
ATOM   3304  CD2 TRP B 135      -8.988  25.045  69.387  1.00 36.23      B    C  
ATOM   3305  CE2 TRP B 135      -9.851  23.994  69.012  1.00 39.18      B    C  
ATOM   3306  CE3 TRP B 135      -9.448  26.006  70.316  1.00 37.11      B    C  
ATOM   3307  NE1 TRP B 135      -9.174  23.215  68.108  1.00 37.40      B    N  
ATOM   3308  CZ2 TRP B 135     -11.151  23.862  69.548  1.00 37.64      B    C  
ATOM   3309  CZ3 TRP B 135     -10.731  25.879  70.838  1.00 37.50      B    C  
ATOM   3310  CH2 TRP B 135     -11.579  24.841  70.423  1.00 38.01      B    C  
ATOM   3311  N   ILE B 136      -5.047  22.639  68.458  1.00 36.55      B    N  
ATOM   3312  CA  ILE B 136      -4.686  21.607  67.502  1.00 35.87      B    C  
ATOM   3313  C   ILE B 136      -5.943  20.832  67.154  1.00 40.16      B    C  
ATOM   3314  O   ILE B 136      -6.610  20.332  68.034  1.00 39.86      B    O  
ATOM   3315  CB  ILE B 136      -3.497  20.689  67.954  1.00 38.29      B    C  
ATOM   3316  CG1 ILE B 136      -2.234  21.528  68.341  1.00 37.53      B    C  
ATOM   3317  CG2 ILE B 136      -3.180  19.626  66.859  1.00 37.23      B    C  
ATOM   3318  CD1 ILE B 136      -0.962  20.723  68.946  1.00 39.46      B    C  
ATOM   3319  N   HIS B 137      -6.280  20.788  65.869  1.00 39.09      B    N  
ATOM   3320  CA  HIS B 137      -7.436  20.092  65.318  1.00 38.68      B    C  
ATOM   3321  C   HIS B 137      -6.951  18.907  64.493  1.00 43.37      B    C  
ATOM   3322  O   HIS B 137      -6.107  19.070  63.613  1.00 42.05      B    O  
ATOM   3323  CB  HIS B 137      -8.322  21.029  64.458  1.00 38.60      B    C  
ATOM   3324  CG  HIS B 137      -9.412  20.274  63.752  1.00 41.61      B    C  
ATOM   3325  CD2 HIS B 137      -9.476  19.850  62.467  1.00 42.78      B    C  
ATOM   3326  ND1 HIS B 137     -10.515  19.779  64.441  1.00 43.00      B    N  
ATOM   3327  CE1 HIS B 137     -11.224  19.107  63.550  1.00 42.08      B    C  
ATOM   3328  NE2 HIS B 137     -10.636  19.117  62.348  1.00 42.51      B    N  
ATOM   3329  N   ILE B 138      -7.528  17.726  64.746  1.00 39.88      B    N  
ATOM   3330  CA  ILE B 138      -7.148  16.518  64.048  1.00 38.68      B    C  
ATOM   3331  C   ILE B 138      -8.305  15.939  63.270  1.00 39.67      B    C  
ATOM   3332  O   ILE B 138      -9.318  15.585  63.843  1.00 38.11      B    O  
ATOM   3333  CB  ILE B 138      -6.469  15.478  65.020  1.00 41.94      B    C  
ATOM   3334  CG1 ILE B 138      -5.198  16.111  65.680  1.00 43.81      B    C  
ATOM   3335  CG2 ILE B 138      -6.124  14.201  64.277  1.00 41.14      B    C  
ATOM   3336  CD1 ILE B 138      -4.206  15.190  66.499  1.00 59.60      B    C  
ATOM   3337  N   GLU B 139      -8.115  15.786  61.955  1.00 37.63      B    N  
ATOM   3338  CA  GLU B 139      -9.073  15.125  61.078  1.00 37.26      B    C  
ATOM   3339  C   GLU B 139      -8.794  13.622  61.212  1.00 43.30      B    C  
ATOM   3340  O   GLU B 139      -7.679  13.173  60.917  1.00 41.71      B    O  
ATOM   3341  CB  GLU B 139      -8.884  15.596  59.629  1.00 37.91      B    C  
ATOM   3342  CG  GLU B 139      -9.732  14.847  58.604  1.00 36.30      B    C  
ATOM   3343  CD  GLU B 139      -9.201  14.904  57.187  1.00 45.14      B    C  
ATOM   3344  OE1 GLU B 139      -8.417  15.828  56.875  1.00 40.11      B    O  
ATOM   3345  OE2 GLU B 139      -9.633  14.070  56.362  1.00 47.20      B    O1-
ATOM   3346  N   GLY B 140      -9.781  12.878  61.712  1.00 42.38      B    N  
ATOM   3347  CA  GLY B 140      -9.682  11.432  61.918  1.00 42.87      B    C  
ATOM   3348  C   GLY B 140      -9.415  10.646  60.652  1.00 48.78      B    C  
ATOM   3349  O   GLY B 140     -10.230  10.641  59.731  1.00 47.79      B    O  
ATOM   3350  N   ARG B 141      -8.222  10.032  60.576  1.00 48.61      B    N  
ATOM   3351  CA  ARG B 141      -7.779   9.276  59.409  1.00 48.76      B    C  
ATOM   3352  C   ARG B 141      -7.148   7.952  59.875  1.00 55.42      B    C  
ATOM   3353  O   ARG B 141      -7.836   6.935  59.886  1.00 55.35      B    O  
ATOM   3354  CB  ARG B 141      -6.813  10.116  58.537  1.00 46.80      B    C  
ATOM   3355  CG  ARG B 141      -7.401  11.435  58.008  1.00 50.26      B    C  
ATOM   3356  CD  ARG B 141      -6.526  12.121  56.960  1.00 56.10      B    C  
ATOM   3357  NE  ARG B 141      -6.273  11.234  55.817  1.00 59.35      B    N  
ATOM   3358  CZ  ARG B 141      -7.127  11.021  54.818  1.00 68.86      B    C  
ATOM   3359  NH1 ARG B 141      -8.289  11.662  54.778  1.00 50.59      B    N1+
ATOM   3360  NH2 ARG B 141      -6.823  10.166  53.849  1.00 56.04      B    N  
ATOM   3361  N   ASN B 142      -5.859   7.977  60.283  1.00 53.18      B    N  
ATOM   3362  CA  ASN B 142      -5.085   6.835  60.793  1.00 52.13      B    C  
ATOM   3363  C   ASN B 142      -5.154   6.890  62.329  1.00 55.31      B    C  
ATOM   3364  O   ASN B 142      -4.214   7.317  63.007  1.00 56.82      B    O  
ATOM   3365  CB  ASN B 142      -3.641   6.907  60.254  1.00 50.45      B    C  
ATOM   3366  CG  ASN B 142      -2.890   8.203  60.532  1.00 66.64      B    C  
ATOM   3367  ND2 ASN B 142      -1.586   8.097  60.644  1.00 53.06      B    N  
ATOM   3368  OD1 ASN B 142      -3.451   9.303  60.635  1.00 61.21      B    O  
ATOM   3369  N   ALA B 143      -6.315   6.492  62.861  1.00 50.94      B    N  
ATOM   3370  CA  ALA B 143      -6.714   6.561  64.269  1.00 50.38      B    C  
ATOM   3371  C   ALA B 143      -5.691   6.066  65.292  1.00 53.70      B    C  
ATOM   3372  O   ALA B 143      -5.415   6.811  66.231  1.00 53.96      B    O  
ATOM   3373  CB  ALA B 143      -8.040   5.856  64.473  1.00 51.09      B    C  
ATOM   3374  N   SER B 144      -5.131   4.841  65.143  1.00 51.39      B    N  
ATOM   3375  CA  SER B 144      -4.128   4.315  66.106  1.00 51.17      B    C  
ATOM   3376  C   SER B 144      -2.910   5.233  66.271  1.00 52.34      B    C  
ATOM   3377  O   SER B 144      -2.467   5.445  67.393  1.00 52.20      B    O  
ATOM   3378  CB  SER B 144      -3.693   2.888  65.760  1.00 55.62      B    C  
ATOM   3379  OG  SER B 144      -3.061   2.816  64.492  1.00 66.52      B    O  
ATOM   3380  N   GLU B 145      -2.422   5.823  65.164  1.00 48.17      B    N  
ATOM   3381  CA  GLU B 145      -1.301   6.767  65.175  1.00 47.11      B    C  
ATOM   3382  C   GLU B 145      -1.705   8.121  65.737  1.00 50.30      B    C  
ATOM   3383  O   GLU B 145      -0.939   8.710  66.505  1.00 50.36      B    O  
ATOM   3384  CB  GLU B 145      -0.684   6.905  63.774  1.00 48.36      B    C  
ATOM   3385  CG  GLU B 145       0.200   5.729  63.389  1.00 56.89      B    C  
ATOM   3386  CD  GLU B 145       1.386   5.573  64.318  1.00 69.78      B    C  
ATOM   3387  OE1 GLU B 145       2.323   6.394  64.217  1.00 70.73      B    O  
ATOM   3388  OE2 GLU B 145       1.326   4.707  65.219  1.00 64.77      B    O1-
ATOM   3389  N   GLN B 146      -2.924   8.611  65.380  1.00 46.66      B    N  
ATOM   3390  CA  GLN B 146      -3.447   9.903  65.881  1.00 44.89      B    C  
ATOM   3391  C   GLN B 146      -3.737   9.871  67.377  1.00 46.85      B    C  
ATOM   3392  O   GLN B 146      -3.557  10.890  68.056  1.00 45.66      B    O  
ATOM   3393  CB  GLN B 146      -4.656  10.385  65.072  1.00 45.70      B    C  
ATOM   3394  CG  GLN B 146      -4.304  10.719  63.629  1.00 40.81      B    C  
ATOM   3395  CD  GLN B 146      -5.510  10.936  62.751  1.00 49.88      B    C  
ATOM   3396  NE2 GLN B 146      -5.333  11.729  61.705  1.00 41.17      B    N  
ATOM   3397  OE1 GLN B 146      -6.596  10.379  62.968  1.00 45.66      B    O  
ATOM   3398  N   VAL B 147      -4.126   8.688  67.912  1.00 44.21      B    N  
ATOM   3399  CA  VAL B 147      -4.349   8.494  69.364  1.00 44.20      B    C  
ATOM   3400  C   VAL B 147      -3.069   8.856  70.156  1.00 46.82      B    C  
ATOM   3401  O   VAL B 147      -3.145   9.561  71.174  1.00 47.83      B    O  
ATOM   3402  CB  VAL B 147      -4.902   7.067  69.671  1.00 47.89      B    C  
ATOM   3403  CG1 VAL B 147      -4.674   6.663  71.131  1.00 47.71      B    C  
ATOM   3404  CG2 VAL B 147      -6.383   6.976  69.319  1.00 47.16      B    C  
ATOM   3405  N   LYS B 148      -1.897   8.445  69.637  1.00 42.74      B    N  
ATOM   3406  CA  LYS B 148      -0.587   8.748  70.240  1.00 42.92      B    C  
ATOM   3407  C   LYS B 148      -0.259  10.234  70.147  1.00 47.02      B    C  
ATOM   3408  O   LYS B 148       0.278  10.797  71.109  1.00 47.19      B    O  
ATOM   3409  CB  LYS B 148       0.529   7.901  69.614  1.00 46.30      B    C  
ATOM   3410  CG  LYS B 148       0.298   6.391  69.712  1.00 53.24      B    C  
ATOM   3411  CD  LYS B 148       1.327   5.657  68.874  1.00 65.19      B    C  
ATOM   3412  CE  LYS B 148       0.977   4.228  68.563  1.00 77.19      B    C  
ATOM   3413  NZ  LYS B 148       2.044   3.586  67.747  1.00 91.42      B    N1+
ATOM   3414  N   MET B 149      -0.638  10.893  69.002  1.00 42.68      B    N  
ATOM   3415  CA  MET B 149      -0.475  12.344  68.828  1.00 41.07      B    C  
ATOM   3416  C   MET B 149      -1.279  13.043  69.898  1.00 43.53      B    C  
ATOM   3417  O   MET B 149      -0.766  13.946  70.553  1.00 44.59      B    O  
ATOM   3418  CB  MET B 149      -0.929  12.823  67.429  1.00 43.11      B    C  
ATOM   3419  CG  MET B 149      -0.317  12.068  66.295  1.00 46.69      B    C  
ATOM   3420  SD  MET B 149      -0.881  12.773  64.734  1.00 50.73      B    S  
ATOM   3421  CE  MET B 149      -0.377  11.563  63.624  1.00 46.63      B    C  
ATOM   3422  N   LEU B 150      -2.535  12.590  70.120  1.00 41.90      B    N  
ATOM   3423  CA  LEU B 150      -3.427  13.153  71.145  1.00 42.20      B    C  
ATOM   3424  C   LEU B 150      -2.892  12.926  72.561  1.00 48.34      B    C  
ATOM   3425  O   LEU B 150      -2.940  13.851  73.371  1.00 49.61      B    O  
ATOM   3426  CB  LEU B 150      -4.879  12.658  70.972  1.00 42.21      B    C  
ATOM   3427  CG  LEU B 150      -5.546  13.054  69.634  1.00 45.32      B    C  
ATOM   3428  CD1 LEU B 150      -6.529  12.034  69.190  1.00 45.25      B    C  
ATOM   3429  CD2 LEU B 150      -6.136  14.429  69.691  1.00 44.24      B    C  
ATOM   3430  N   GLN B 151      -2.301  11.741  72.840  1.00 46.21      B    N  
ATOM   3431  CA  GLN B 151      -1.662  11.437  74.144  1.00 46.26      B    C  
ATOM   3432  C   GLN B 151      -0.460  12.369  74.394  1.00 50.05      B    C  
ATOM   3433  O   GLN B 151      -0.294  12.879  75.519  1.00 49.76      B    O  
ATOM   3434  CB  GLN B 151      -1.262   9.951  74.242  1.00 47.52      B    C  
ATOM   3435  CG  GLN B 151      -2.480   9.018  74.364  1.00 59.01      B    C  
ATOM   3436  CD  GLN B 151      -2.205   7.541  74.141  1.00 76.90      B    C  
ATOM   3437  NE2 GLN B 151      -2.941   6.707  74.845  1.00 67.26      B    N  
ATOM   3438  OE1 GLN B 151      -1.416   7.123  73.285  1.00 73.21      B    O  
ATOM   3439  N   ARG B 152       0.313  12.685  73.316  1.00 45.97      B    N  
ATOM   3440  CA  ARG B 152       1.451  13.612  73.416  1.00 45.20      B    C  
ATOM   3441  C   ARG B 152       1.010  15.022  73.862  1.00 49.76      B    C  
ATOM   3442  O   ARG B 152       1.650  15.619  74.749  1.00 49.86      B    O  
ATOM   3443  CB  ARG B 152       2.287  13.636  72.113  1.00 43.43      B    C  
ATOM   3444  CG  ARG B 152       3.643  14.328  72.295  1.00 44.24      B    C  
ATOM   3445  CD  ARG B 152       4.515  14.533  71.042  1.00 40.12      B    C  
ATOM   3446  NE  ARG B 152       5.460  15.621  71.344  1.00 43.55      B    N  
ATOM   3447  CZ  ARG B 152       5.566  16.770  70.683  1.00 56.29      B    C  
ATOM   3448  NH1 ARG B 152       4.887  16.965  69.557  1.00 47.94      B    N1+
ATOM   3449  NH2 ARG B 152       6.388  17.716  71.118  1.00 46.50      B    N  
ATOM   3450  N   ILE B 153      -0.111  15.523  73.294  1.00 46.92      B    N  
ATOM   3451  CA  ILE B 153      -0.664  16.857  73.614  1.00 47.37      B    C  
ATOM   3452  C   ILE B 153      -1.142  16.851  75.061  1.00 51.89      B    C  
ATOM   3453  O   ILE B 153      -0.893  17.818  75.794  1.00 50.81      B    O  
ATOM   3454  CB  ILE B 153      -1.791  17.352  72.615  1.00 50.17      B    C  
ATOM   3455  CG1 ILE B 153      -1.348  17.263  71.134  1.00 50.10      B    C  
ATOM   3456  CG2 ILE B 153      -2.261  18.782  72.957  1.00 50.63      B    C  
ATOM   3457  CD1 ILE B 153      -2.505  17.118  70.118  1.00 52.42      B    C  
ATOM   3458  N   ASP B 154      -1.826  15.762  75.469  1.00 50.54      B    N  
ATOM   3459  CA  ASP B 154      -2.295  15.571  76.855  1.00 51.70      B    C  
ATOM   3460  C   ASP B 154      -1.116  15.652  77.813  1.00 55.60      B    C  
ATOM   3461  O   ASP B 154      -1.201  16.366  78.812  1.00 56.41      B    O  
ATOM   3462  CB  ASP B 154      -3.012  14.214  77.025  1.00 54.51      B    C  
ATOM   3463  CG  ASP B 154      -4.396  14.110  76.391  1.00 68.50      B    C  
ATOM   3464  OD1 ASP B 154      -5.021  15.174  76.135  1.00 69.77      B    O  
ATOM   3465  OD2 ASP B 154      -4.878  12.966  76.201  1.00 74.24      B    O1-
ATOM   3466  N   ALA B 155       0.001  14.968  77.477  1.00 52.00      B    N  
ATOM   3467  CA  ALA B 155       1.238  14.992  78.273  1.00 52.38      B    C  
ATOM   3468  C   ALA B 155       1.792  16.414  78.377  1.00 58.00      B    C  
ATOM   3469  O   ALA B 155       2.084  16.872  79.485  1.00 59.66      B    O  
ATOM   3470  CB  ALA B 155       2.275  14.042  77.677  1.00 52.90      B    C  
ATOM   3471  N   HIS B 156       1.858  17.138  77.230  1.00 53.29      B    N  
ATOM   3472  CA  HIS B 156       2.314  18.526  77.138  1.00 51.03      B    C  
ATOM   3473  C   HIS B 156       1.508  19.454  78.070  1.00 55.73      B    C  
ATOM   3474  O   HIS B 156       2.086  20.287  78.774  1.00 55.25      B    O  
ATOM   3475  CB  HIS B 156       2.200  19.009  75.670  1.00 50.69      B    C  
ATOM   3476  CG  HIS B 156       2.722  20.394  75.467  1.00 53.42      B    C  
ATOM   3477  CD2 HIS B 156       3.976  20.807  75.170  1.00 54.81      B    C  
ATOM   3478  ND1 HIS B 156       1.913  21.513  75.654  1.00 54.96      B    N  
ATOM   3479  CE1 HIS B 156       2.698  22.558  75.469  1.00 54.16      B    C  
ATOM   3480  NE2 HIS B 156       3.948  22.186  75.177  1.00 54.74      B    N  
ATOM   3481  N   ASN B 157       0.174  19.318  78.037  1.00 53.24      B    N  
ATOM   3482  CA  ASN B 157      -0.782  20.131  78.786  1.00 53.21      B    C  
ATOM   3483  C   ASN B 157      -0.705  19.954  80.292  1.00 59.17      B    C  
ATOM   3484  O   ASN B 157      -0.894  20.933  81.021  1.00 56.94      B    O  
ATOM   3485  CB  ASN B 157      -2.201  19.901  78.272  1.00 49.34      B    C  
ATOM   3486  CG  ASN B 157      -2.465  20.646  76.982  1.00 63.53      B    C  
ATOM   3487  ND2 ASN B 157      -3.428  20.171  76.206  1.00 49.63      B    N  
ATOM   3488  OD1 ASN B 157      -1.812  21.657  76.669  1.00 56.37      B    O  
ATOM   3489  N   THR B 158      -0.414  18.715  80.750  1.00 59.60      B    N  
ATOM   3490  CA  THR B 158      -0.247  18.326  82.165  1.00 61.29      B    C  
ATOM   3491  C   THR B 158       0.787  19.235  82.880  1.00 66.73      B    C  
ATOM   3492  O   THR B 158       0.583  19.628  84.031  1.00 67.15      B    O  
ATOM   3493  CB  THR B 158       0.098  16.816  82.228  1.00 70.59      B    C  
ATOM   3494  CG2 THR B 158       0.542  16.356  83.597  1.00 72.63      B    C  
ATOM   3495  OG1 THR B 158      -1.053  16.068  81.840  1.00 67.29      B    O  
ATOM   3496  N   ARG B 159       1.853  19.608  82.158  1.00 63.70      B    N  
ATOM   3497  CA  ARG B 159       2.952  20.431  82.653  1.00 63.59      B    C  
ATOM   3498  C   ARG B 159       2.754  21.948  82.463  1.00 68.54      B    C  
ATOM   3499  O   ARG B 159       3.615  22.725  82.884  1.00 69.59      B    O  
ATOM   3500  CB  ARG B 159       4.274  19.983  82.012  1.00 64.80      B    C  
ATOM   3501  CG  ARG B 159       4.372  18.492  81.617  1.00 73.59      B    C  
ATOM   3502  CD  ARG B 159       5.636  18.223  80.809  1.00 81.86      B    C  
ATOM   3503  NE  ARG B 159       5.942  19.327  79.891  1.00 84.97      B    N  
ATOM   3504  CZ  ARG B 159       5.954  19.233  78.564  1.00 94.66      B    C  
ATOM   3505  NH1 ARG B 159       5.731  18.062  77.970  1.00 78.56      B    N1+
ATOM   3506  NH2 ARG B 159       6.213  20.303  77.819  1.00 72.49      B    N  
ATOM   3507  N   GLN B 160       1.631  22.379  81.863  1.00 63.98      B    N  
ATOM   3508  CA  GLN B 160       1.388  23.802  81.603  1.00 63.06      B    C  
ATOM   3509  C   GLN B 160       0.378  24.431  82.542  1.00 68.28      B    C  
ATOM   3510  O   GLN B 160      -0.646  23.803  82.832  1.00 67.19      B    O  
ATOM   3511  CB  GLN B 160       0.855  24.021  80.158  1.00 63.60      B    C  
ATOM   3512  CG  GLN B 160       1.677  23.429  79.024  1.00 59.36      B    C  
ATOM   3513  CD  GLN B 160       3.095  23.935  78.923  1.00 77.99      B    C  
ATOM   3514  NE2 GLN B 160       3.982  23.060  78.481  1.00 71.94      B    N  
ATOM   3515  OE1 GLN B 160       3.404  25.109  79.178  1.00 74.97      B    O  
ATOM   3516  N   PRO B 161       0.548  25.734  82.891  1.00 66.75      B    N  
ATOM   3517  CA  PRO B 161      -0.517  26.428  83.639  1.00 67.36      B    C  
ATOM   3518  C   PRO B 161      -1.769  26.546  82.744  1.00 75.03      B    C  
ATOM   3519  O   PRO B 161      -1.600  26.608  81.526  1.00 74.69      B    O  
ATOM   3520  CB  PRO B 161       0.088  27.803  83.934  1.00 68.70      B    C  
ATOM   3521  CG  PRO B 161       1.139  27.998  82.914  1.00 72.87      B    C  
ATOM   3522  CD  PRO B 161       1.670  26.645  82.569  1.00 68.33      B    C  
ATOM   3523  N   PRO B 162      -3.015  26.570  83.284  1.00 74.55      B    N  
ATOM   3524  CA  PRO B 162      -4.216  26.633  82.410  1.00 74.79      B    C  
ATOM   3525  C   PRO B 162      -4.220  27.652  81.250  1.00 78.16      B    C  
ATOM   3526  O   PRO B 162      -4.869  27.384  80.232  1.00 77.00      B    O  
ATOM   3527  CB  PRO B 162      -5.364  26.926  83.389  1.00 76.86      B    C  
ATOM   3528  CG  PRO B 162      -4.706  27.209  84.737  1.00 81.37      B    C  
ATOM   3529  CD  PRO B 162      -3.405  26.472  84.704  1.00 76.63      B    C  
ATOM   3530  N   GLU B 163      -3.513  28.799  81.388  1.00 74.29      B    N  
ATOM   3531  CA  GLU B 163      -3.465  29.819  80.331  1.00 73.84      B    C  
ATOM   3532  C   GLU B 163      -2.583  29.416  79.129  1.00 75.16      B    C  
ATOM   3533  O   GLU B 163      -2.730  29.997  78.049  1.00 76.26      B    O  
ATOM   3534  CB  GLU B 163      -3.067  31.204  80.885  1.00 75.63      B    C  
ATOM   3535  CG  GLU B 163      -1.601  31.350  81.273  1.00 89.10      B    C  
ATOM   3536  CD  GLU B 163      -1.213  30.945  82.686  1.00117.94      B    C  
ATOM   3537  OE1 GLU B 163      -2.070  30.403  83.424  1.00110.26      B    O  
ATOM   3538  OE2 GLU B 163      -0.041  31.181  83.055  1.00117.08      B    O1-
ATOM   3539  N   GLN B 164      -1.676  28.432  79.321  1.00 67.08      B    N  
ATOM   3540  CA  GLN B 164      -0.755  27.929  78.298  1.00 64.39      B    C  
ATOM   3541  C   GLN B 164      -1.078  26.503  77.826  1.00 61.94      B    C  
ATOM   3542  O   GLN B 164      -0.253  25.859  77.167  1.00 60.06      B    O  
ATOM   3543  CB  GLN B 164       0.702  28.059  78.775  1.00 65.93      B    C  
ATOM   3544  CG  GLN B 164       1.266  29.458  78.531  1.00 74.93      B    C  
ATOM   3545  CD  GLN B 164       2.529  29.710  79.301  1.00 89.74      B    C  
ATOM   3546  NE2 GLN B 164       2.455  30.580  80.302  1.00 88.31      B    N  
ATOM   3547  OE1 GLN B 164       3.581  29.149  78.999  1.00 81.62      B    O  
ATOM   3548  N   LYS B 165      -2.288  26.026  78.144  1.00 56.31      B    N  
ATOM   3549  CA  LYS B 165      -2.761  24.710  77.723  1.00 55.55      B    C  
ATOM   3550  C   LYS B 165      -3.301  24.816  76.290  1.00 56.62      B    C  
ATOM   3551  O   LYS B 165      -3.944  25.806  75.950  1.00 57.45      B    O  
ATOM   3552  CB  LYS B 165      -3.833  24.174  78.685  1.00 58.06      B    C  
ATOM   3553  CG  LYS B 165      -3.245  23.654  80.006  1.00 70.61      B    C  
ATOM   3554  CD  LYS B 165      -4.336  23.213  80.985  1.00 77.25      B    C  
ATOM   3555  CE  LYS B 165      -3.969  21.994  81.792  1.00 82.85      B    C  
ATOM   3556  NZ  LYS B 165      -3.022  22.313  82.894  1.00 88.49      B    N1+
ATOM   3557  N   ILE B 166      -2.994  23.822  75.451  1.00 48.58      B    N  
ATOM   3558  CA  ILE B 166      -3.399  23.748  74.045  1.00 45.36      B    C  
ATOM   3559  C   ILE B 166      -4.758  23.052  73.939  1.00 47.57      B    C  
ATOM   3560  O   ILE B 166      -4.866  21.874  74.289  1.00 46.85      B    O  
ATOM   3561  CB  ILE B 166      -2.321  23.023  73.170  1.00 45.99      B    C  
ATOM   3562  CG1 ILE B 166      -0.895  23.587  73.425  1.00 44.86      B    C  
ATOM   3563  CG2 ILE B 166      -2.701  23.028  71.659  1.00 43.26      B    C  
ATOM   3564  CD1 ILE B 166       0.218  22.755  72.800  1.00 44.94      B    C  
ATOM   3565  N   ARG B 167      -5.778  23.770  73.427  1.00 42.72      B    N  
ATOM   3566  CA  ARG B 167      -7.125  23.223  73.227  1.00 41.80      B    C  
ATOM   3567  C   ARG B 167      -7.089  22.253  72.063  1.00 44.23      B    C  
ATOM   3568  O   ARG B 167      -6.280  22.425  71.143  1.00 44.41      B    O  
ATOM   3569  CB  ARG B 167      -8.150  24.350  73.027  1.00 44.57      B    C  
ATOM   3570  CG  ARG B 167      -8.516  25.104  74.311  1.00 59.05      B    C  
ATOM   3571  CD  ARG B 167      -9.633  24.383  75.063  1.00 83.73      B    C  
ATOM   3572  NE  ARG B 167      -9.798  24.876  76.433  1.00106.66      B    N  
ATOM   3573  CZ  ARG B 167     -10.588  24.315  77.348  1.00126.26      B    C  
ATOM   3574  NH1 ARG B 167     -10.681  24.840  78.563  1.00117.30      B    N1+
ATOM   3575  NH2 ARG B 167     -11.292  23.229  77.052  1.00114.21      B    N  
ATOM   3576  N   VAL B 168      -7.875  21.165  72.138  1.00 40.42      B    N  
ATOM   3577  CA  VAL B 168      -7.821  20.110  71.113  1.00 39.16      B    C  
ATOM   3578  C   VAL B 168      -9.192  19.791  70.521  1.00 43.82      B    C  
ATOM   3579  O   VAL B 168     -10.178  19.702  71.255  1.00 44.59      B    O  
ATOM   3580  CB  VAL B 168      -7.109  18.825  71.674  1.00 41.12      B    C  
ATOM   3581  CG1 VAL B 168      -7.053  17.702  70.643  1.00 40.01      B    C  
ATOM   3582  CG2 VAL B 168      -5.700  19.139  72.167  1.00 40.45      B    C  
ATOM   3583  N   SER B 169      -9.249  19.588  69.195  1.00 39.02      B    N  
ATOM   3584  CA  SER B 169     -10.483  19.160  68.528  1.00 38.42      B    C  
ATOM   3585  C   SER B 169     -10.206  18.003  67.607  1.00 41.32      B    C  
ATOM   3586  O   SER B 169      -9.073  17.802  67.158  1.00 38.73      B    O  
ATOM   3587  CB  SER B 169     -11.241  20.301  67.851  1.00 41.66      B    C  
ATOM   3588  OG  SER B 169     -10.484  20.997  66.877  1.00 45.83      B    O  
ATOM   3589  N   VAL B 170     -11.223  17.181  67.412  1.00 39.12      B    N  
ATOM   3590  CA  VAL B 170     -11.139  15.961  66.623  1.00 39.57      B    C  
ATOM   3591  C   VAL B 170     -12.363  15.929  65.700  1.00 43.80      B    C  
ATOM   3592  O   VAL B 170     -13.448  16.366  66.106  1.00 41.81      B    O  
ATOM   3593  CB  VAL B 170     -11.080  14.715  67.607  1.00 43.47      B    C  
ATOM   3594  CG1 VAL B 170     -11.503  13.411  66.931  1.00 43.47      B    C  
ATOM   3595  CG2 VAL B 170      -9.688  14.551  68.240  1.00 42.88      B    C  
ATOM   3596  N   GLU B 171     -12.179  15.413  64.463  1.00 41.15      B    N  
ATOM   3597  CA  GLU B 171     -13.287  15.214  63.534  1.00 41.13      B    C  
ATOM   3598  C   GLU B 171     -13.370  13.751  63.138  1.00 44.25      B    C  
ATOM   3599  O   GLU B 171     -12.390  13.182  62.670  1.00 42.85      B    O  
ATOM   3600  CB  GLU B 171     -13.195  16.117  62.283  1.00 42.14      B    C  
ATOM   3601  CG  GLU B 171     -14.409  15.943  61.376  1.00 47.89      B    C  
ATOM   3602  CD  GLU B 171     -14.276  16.373  59.927  1.00 64.91      B    C  
ATOM   3603  OE1 GLU B 171     -13.168  16.252  59.355  1.00 53.98      B    O  
ATOM   3604  OE2 GLU B 171     -15.312  16.752  59.336  1.00 52.31      B    O1-
ATOM   3605  N   VAL B 172     -14.549  13.155  63.328  1.00 43.15      B    N  
ATOM   3606  CA  VAL B 172     -14.894  11.789  62.931  1.00 43.30      B    C  
ATOM   3607  C   VAL B 172     -15.901  12.046  61.811  1.00 47.41      B    C  
ATOM   3608  O   VAL B 172     -17.060  12.379  62.068  1.00 46.72      B    O  
ATOM   3609  CB  VAL B 172     -15.483  10.935  64.096  1.00 47.20      B    C  
ATOM   3610  CG1 VAL B 172     -15.843   9.526  63.623  1.00 47.81      B    C  
ATOM   3611  CG2 VAL B 172     -14.519  10.865  65.272  1.00 46.69      B    C  
ATOM   3612  N   GLU B 173     -15.428  11.989  60.570  1.00 45.30      B    N  
ATOM   3613  CA  GLU B 173     -16.265  12.305  59.421  1.00 46.23      B    C  
ATOM   3614  C   GLU B 173     -16.611  11.102  58.532  1.00 52.48      B    C  
ATOM   3615  O   GLU B 173     -17.625  11.121  57.822  1.00 53.38      B    O  
ATOM   3616  CB  GLU B 173     -15.591  13.423  58.615  1.00 47.47      B    C  
ATOM   3617  CG  GLU B 173     -16.479  14.066  57.557  1.00 56.56      B    C  
ATOM   3618  CD  GLU B 173     -16.228  13.556  56.153  1.00 70.41      B    C  
ATOM   3619  OE1 GLU B 173     -17.185  13.552  55.347  1.00 67.67      B    O  
ATOM   3620  OE2 GLU B 173     -15.072  13.178  55.853  1.00 59.45      B    O1-
ATOM   3621  N   LYS B 174     -15.774  10.081  58.563  1.00 49.66      B    N  
ATOM   3622  CA  LYS B 174     -15.958   8.883  57.752  1.00 50.37      B    C  
ATOM   3623  C   LYS B 174     -16.517   7.763  58.635  1.00 55.20      B    C  
ATOM   3624  O   LYS B 174     -16.029   7.550  59.760  1.00 53.35      B    O  
ATOM   3625  CB  LYS B 174     -14.628   8.455  57.070  1.00 53.17      B    C  
ATOM   3626  CG  LYS B 174     -14.051   9.459  56.066  1.00 71.25      B    C  
ATOM   3627  CD  LYS B 174     -13.762   8.832  54.687  1.00 92.38      B    C  
ATOM   3628  CE  LYS B 174     -12.490   7.996  54.605  1.00107.31      B    C  
ATOM   3629  NZ  LYS B 174     -12.723   6.670  53.958  1.00110.22      B    N1+
ATOM   3630  N   PRO B 175     -17.555   7.050  58.152  1.00 54.01      B    N  
ATOM   3631  CA  PRO B 175     -18.145   5.961  58.962  1.00 54.93      B    C  
ATOM   3632  C   PRO B 175     -17.301   4.678  58.972  1.00 60.69      B    C  
ATOM   3633  O   PRO B 175     -17.690   3.652  58.409  1.00 61.10      B    O  
ATOM   3634  CB  PRO B 175     -19.526   5.774  58.332  1.00 56.48      B    C  
ATOM   3635  CG  PRO B 175     -19.354   6.163  56.905  1.00 60.56      B    C  
ATOM   3636  CD  PRO B 175     -18.259   7.210  56.859  1.00 56.06      B    C  
ATOM   3637  N   ARG B 176     -16.124   4.763  59.609  1.00 58.44      B    N  
ATOM   3638  CA  ARG B 176     -15.103   3.716  59.735  1.00 58.26      B    C  
ATOM   3639  C   ARG B 176     -14.940   3.398  61.206  1.00 63.24      B    C  
ATOM   3640  O   ARG B 176     -14.741   4.310  62.012  1.00 62.98      B    O  
ATOM   3641  CB  ARG B 176     -13.764   4.201  59.149  1.00 57.62      B    C  
ATOM   3642  CG  ARG B 176     -13.756   4.353  57.630  1.00 70.02      B    C  
ATOM   3643  CD  ARG B 176     -12.589   5.193  57.144  1.00 90.67      B    C  
ATOM   3644  NE  ARG B 176     -11.311   4.482  57.237  1.00110.02      B    N  
ATOM   3645  CZ  ARG B 176     -10.137   5.068  57.458  1.00128.10      B    C  
ATOM   3646  NH1 ARG B 176      -9.029   4.342  57.520  1.00119.30      B    N1+
ATOM   3647  NH2 ARG B 176     -10.062   6.386  57.620  1.00112.71      B    N  
ATOM   3648  N   GLU B 177     -15.054   2.109  61.557  1.00 61.70      B    N  
ATOM   3649  CA  GLU B 177     -14.989   1.599  62.930  1.00 62.25      B    C  
ATOM   3650  C   GLU B 177     -13.765   2.074  63.724  1.00 65.94      B    C  
ATOM   3651  O   GLU B 177     -13.919   2.496  64.879  1.00 65.86      B    O  
ATOM   3652  CB  GLU B 177     -15.089   0.069  62.935  1.00 64.14      B    C  
ATOM   3653  CG  GLU B 177     -16.212  -0.468  63.811  1.00 80.44      B    C  
ATOM   3654  CD  GLU B 177     -15.959  -0.449  65.309  1.00108.19      B    C  
ATOM   3655  OE1 GLU B 177     -16.891  -0.075  66.061  1.00105.10      B    O  
ATOM   3656  OE2 GLU B 177     -14.839  -0.818  65.734  1.00102.07      B    O1-
ATOM   3657  N   GLU B 178     -12.569   2.053  63.090  1.00 61.53      B    N  
ATOM   3658  CA  GLU B 178     -11.307   2.470  63.713  1.00 61.41      B    C  
ATOM   3659  C   GLU B 178     -11.341   3.923  64.220  1.00 62.70      B    C  
ATOM   3660  O   GLU B 178     -10.717   4.230  65.239  1.00 62.14      B    O  
ATOM   3661  CB  GLU B 178     -10.082   2.207  62.786  1.00 63.18      B    C  
ATOM   3662  CG  GLU B 178      -9.768   3.277  61.735  1.00 75.50      B    C  
ATOM   3663  CD  GLU B 178      -8.321   3.470  61.287  1.00 96.47      B    C  
ATOM   3664  OE1 GLU B 178      -8.141   3.950  60.145  1.00 93.81      B    O  
ATOM   3665  OE2 GLU B 178      -7.373   3.188  62.062  1.00 84.65      B    O1-
ATOM   3666  N   LEU B 179     -12.105   4.793  63.533  1.00 57.35      B    N  
ATOM   3667  CA  LEU B 179     -12.224   6.211  63.874  1.00 55.70      B    C  
ATOM   3668  C   LEU B 179     -12.981   6.478  65.167  1.00 58.65      B    C  
ATOM   3669  O   LEU B 179     -12.718   7.481  65.826  1.00 57.19      B    O  
ATOM   3670  CB  LEU B 179     -12.849   7.007  62.707  1.00 54.82      B    C  
ATOM   3671  CG  LEU B 179     -12.116   6.995  61.366  1.00 58.06      B    C  
ATOM   3672  CD1 LEU B 179     -12.731   8.006  60.409  1.00 57.43      B    C  
ATOM   3673  CD2 LEU B 179     -10.628   7.307  61.536  1.00 59.20      B    C  
ATOM   3674  N   PHE B 180     -13.892   5.569  65.553  1.00 56.64      B    N  
ATOM   3675  CA  PHE B 180     -14.741   5.754  66.728  1.00 56.92      B    C  
ATOM   3676  C   PHE B 180     -13.966   5.815  68.035  1.00 60.44      B    C  
ATOM   3677  O   PHE B 180     -14.450   6.439  68.972  1.00 61.88      B    O  
ATOM   3678  CB  PHE B 180     -15.887   4.733  66.774  1.00 59.10      B    C  
ATOM   3679  CG  PHE B 180     -16.718   4.660  65.503  1.00 60.98      B    C  
ATOM   3680  CD1 PHE B 180     -16.850   5.770  64.664  1.00 64.01      B    C  
ATOM   3681  CD2 PHE B 180     -17.389   3.492  65.156  1.00 62.63      B    C  
ATOM   3682  CE1 PHE B 180     -17.617   5.698  63.489  1.00 64.39      B    C  
ATOM   3683  CE2 PHE B 180     -18.158   3.425  63.985  1.00 64.97      B    C  
ATOM   3684  CZ  PHE B 180     -18.270   4.528  63.163  1.00 62.99      B    C  
ATOM   3685  N   GLN B 181     -12.730   5.297  68.083  1.00 56.31      B    N  
ATOM   3686  CA  GLN B 181     -11.900   5.407  69.291  1.00 55.83      B    C  
ATOM   3687  C   GLN B 181     -11.449   6.854  69.560  1.00 58.74      B    C  
ATOM   3688  O   GLN B 181     -11.096   7.191  70.695  1.00 60.01      B    O  
ATOM   3689  CB  GLN B 181     -10.695   4.460  69.232  1.00 57.54      B    C  
ATOM   3690  CG  GLN B 181      -9.630   4.837  68.204  1.00 68.39      B    C  
ATOM   3691  CD  GLN B 181      -8.547   3.805  68.142  1.00 74.80      B    C  
ATOM   3692  NE2 GLN B 181      -8.534   3.038  67.058  1.00 56.26      B    N  
ATOM   3693  OE1 GLN B 181      -7.713   3.691  69.056  1.00 69.40      B    O  
ATOM   3694  N   LEU B 182     -11.481   7.705  68.520  1.00 52.71      B    N  
ATOM   3695  CA  LEU B 182     -11.083   9.110  68.613  1.00 51.25      B    C  
ATOM   3696  C   LEU B 182     -12.098   9.946  69.362  1.00 54.03      B    C  
ATOM   3697  O   LEU B 182     -11.743  11.033  69.823  1.00 53.61      B    O  
ATOM   3698  CB  LEU B 182     -10.773   9.719  67.230  1.00 51.00      B    C  
ATOM   3699  CG  LEU B 182      -9.589   9.137  66.453  1.00 55.06      B    C  
ATOM   3700  CD1 LEU B 182      -9.649   9.545  65.006  1.00 55.29      B    C  
ATOM   3701  CD2 LEU B 182      -8.251   9.527  67.073  1.00 55.70      B    C  
ATOM   3702  N   PHE B 183     -13.346   9.421  69.547  1.00 50.76      B    N  
ATOM   3703  CA  PHE B 183     -14.420  10.091  70.296  1.00 50.14      B    C  
ATOM   3704  C   PHE B 183     -13.972  10.416  71.715  1.00 53.79      B    C  
ATOM   3705  O   PHE B 183     -14.403  11.425  72.259  1.00 54.49      B    O  
ATOM   3706  CB  PHE B 183     -15.716   9.239  70.341  1.00 52.24      B    C  
ATOM   3707  CG  PHE B 183     -16.620   9.224  69.119  1.00 53.69      B    C  
ATOM   3708  CD1 PHE B 183     -17.255  10.381  68.685  1.00 57.04      B    C  
ATOM   3709  CD2 PHE B 183     -16.927   8.033  68.477  1.00 55.57      B    C  
ATOM   3710  CE1 PHE B 183     -18.102  10.360  67.567  1.00 57.27      B    C  
ATOM   3711  CE2 PHE B 183     -17.766   8.012  67.356  1.00 57.76      B    C  
ATOM   3712  CZ  PHE B 183     -18.346   9.177  66.909  1.00 55.91      B    C  
ATOM   3713  N   GLY B 184     -13.076   9.590  72.275  1.00 51.41      B    N  
ATOM   3714  CA  GLY B 184     -12.554   9.734  73.637  1.00 51.28      B    C  
ATOM   3715  C   GLY B 184     -11.406  10.707  73.837  1.00 55.57      B    C  
ATOM   3716  O   GLY B 184     -10.857  10.785  74.935  1.00 54.75      B    O  
ATOM   3717  N   TYR B 185     -11.056  11.478  72.795  1.00 53.05      B    N  
ATOM   3718  CA  TYR B 185      -9.966  12.446  72.815  1.00 52.79      B    C  
ATOM   3719  C   TYR B 185     -10.424  13.830  72.417  1.00 55.42      B    C  
ATOM   3720  O   TYR B 185     -11.394  13.965  71.686  1.00 56.29      B    O  
ATOM   3721  CB  TYR B 185      -8.816  11.971  71.906  1.00 54.56      B    C  
ATOM   3722  CG  TYR B 185      -8.163  10.699  72.397  1.00 56.68      B    C  
ATOM   3723  CD1 TYR B 185      -7.135  10.737  73.337  1.00 58.39      B    C  
ATOM   3724  CD2 TYR B 185      -8.614   9.449  71.972  1.00 58.33      B    C  
ATOM   3725  CE1 TYR B 185      -6.554   9.566  73.823  1.00 58.53      B    C  
ATOM   3726  CE2 TYR B 185      -8.061   8.270  72.475  1.00 59.80      B    C  
ATOM   3727  CZ  TYR B 185      -7.028   8.335  73.400  1.00 65.76      B    C  
ATOM   3728  OH  TYR B 185      -6.468   7.183  73.889  1.00 68.84      B    O  
ATOM   3729  N   GLY B 186      -9.732  14.842  72.915  1.00 50.84      B    N  
ATOM   3730  CA  GLY B 186     -10.022  16.237  72.618  1.00 49.87      B    C  
ATOM   3731  C   GLY B 186     -11.085  16.894  73.472  1.00 51.32      B    C  
ATOM   3732  O   GLY B 186     -11.964  16.222  74.023  1.00 50.14      B    O  
ATOM   3733  N   ASP B 187     -11.003  18.234  73.566  1.00 45.91      B    N  
ATOM   3734  CA  ASP B 187     -11.951  19.100  74.272  1.00 44.84      B    C  
ATOM   3735  C   ASP B 187     -13.243  19.276  73.475  1.00 46.11      B    C  
ATOM   3736  O   ASP B 187     -14.289  19.589  74.059  1.00 42.46      B    O  
ATOM   3737  CB  ASP B 187     -11.305  20.473  74.504  1.00 47.17      B    C  
ATOM   3738  CG  ASP B 187     -10.039  20.370  75.330  1.00 57.80      B    C  
ATOM   3739  OD1 ASP B 187     -10.143  20.016  76.527  1.00 63.63      B    O  
ATOM   3740  OD2 ASP B 187      -8.942  20.569  74.765  1.00 52.79      B    O1-
ATOM   3741  N   VAL B 188     -13.140  19.149  72.113  1.00 42.90      B    N  
ATOM   3742  CA  VAL B 188     -14.229  19.308  71.143  1.00 40.86      B    C  
ATOM   3743  C   VAL B 188     -14.186  18.160  70.160  1.00 44.19      B    C  
ATOM   3744  O   VAL B 188     -13.132  17.852  69.620  1.00 43.89      B    O  
ATOM   3745  CB  VAL B 188     -14.190  20.689  70.431  1.00 43.21      B    C  
ATOM   3746  CG1 VAL B 188     -15.346  20.840  69.436  1.00 41.86      B    C  
ATOM   3747  CG2 VAL B 188     -14.196  21.839  71.442  1.00 42.52      B    C  
ATOM   3748  N   VAL B 189     -15.326  17.487  69.964  1.00 41.37      B    N  
ATOM   3749  CA  VAL B 189     -15.456  16.349  69.060  1.00 40.51      B    C  
ATOM   3750  C   VAL B 189     -16.560  16.675  68.047  1.00 45.56      B    C  
ATOM   3751  O   VAL B 189     -17.718  16.868  68.424  1.00 46.73      B    O  
ATOM   3752  CB  VAL B 189     -15.731  15.027  69.847  1.00 44.14      B    C  
ATOM   3753  CG1 VAL B 189     -15.854  13.824  68.913  1.00 43.37      B    C  
ATOM   3754  CG2 VAL B 189     -14.646  14.771  70.898  1.00 44.12      B    C  
ATOM   3755  N   PHE B 190     -16.195  16.741  66.772  1.00 40.42      B    N  
ATOM   3756  CA  PHE B 190     -17.122  16.977  65.672  1.00 38.60      B    C  
ATOM   3757  C   PHE B 190     -17.490  15.606  65.088  1.00 43.88      B    C  
ATOM   3758  O   PHE B 190     -16.614  14.844  64.697  1.00 43.54      B    O  
ATOM   3759  CB  PHE B 190     -16.493  17.891  64.570  1.00 38.23      B    C  
ATOM   3760  CG  PHE B 190     -16.156  19.315  64.980  1.00 37.82      B    C  
ATOM   3761  CD1 PHE B 190     -17.125  20.318  64.945  1.00 38.76      B    C  
ATOM   3762  CD2 PHE B 190     -14.853  19.666  65.340  1.00 36.91      B    C  
ATOM   3763  CE1 PHE B 190     -16.811  21.636  65.311  1.00 37.95      B    C  
ATOM   3764  CE2 PHE B 190     -14.539  20.979  65.701  1.00 37.55      B    C  
ATOM   3765  CZ  PHE B 190     -15.515  21.959  65.682  1.00 35.80      B    C  
ATOM   3766  N   VAL B 191     -18.780  15.293  65.041  1.00 40.98      B    N  
ATOM   3767  CA  VAL B 191     -19.242  14.057  64.434  1.00 41.31      B    C  
ATOM   3768  C   VAL B 191     -20.095  14.426  63.211  1.00 46.34      B    C  
ATOM   3769  O   VAL B 191     -20.998  15.256  63.327  1.00 44.15      B    O  
ATOM   3770  CB  VAL B 191     -19.939  13.066  65.426  1.00 44.97      B    C  
ATOM   3771  CG1 VAL B 191     -21.174  13.678  66.085  1.00 44.27      B    C  
ATOM   3772  CG2 VAL B 191     -20.281  11.741  64.738  1.00 44.59      B    C  
ATOM   3773  N   SER B 192     -19.814  13.814  62.042  1.00 44.26      B    N  
ATOM   3774  CA  SER B 192     -20.601  14.144  60.855  1.00 43.69      B    C  
ATOM   3775  C   SER B 192     -22.011  13.530  60.877  1.00 46.55      B    C  
ATOM   3776  O   SER B 192     -22.243  12.540  61.580  1.00 45.38      B    O  
ATOM   3777  CB  SER B 192     -19.851  13.776  59.580  1.00 45.10      B    C  
ATOM   3778  OG  SER B 192     -19.963  12.394  59.298  1.00 50.14      B    O  
ATOM   3779  N   LYS B 193     -22.945  14.127  60.102  1.00 43.76      B    N  
ATOM   3780  CA  LYS B 193     -24.314  13.629  59.902  1.00 44.10      B    C  
ATOM   3781  C   LYS B 193     -24.235  12.211  59.295  1.00 53.83      B    C  
ATOM   3782  O   LYS B 193     -24.993  11.321  59.693  1.00 54.27      B    O  
ATOM   3783  CB  LYS B 193     -25.096  14.579  58.964  1.00 44.95      B    C  
ATOM   3784  CG  LYS B 193     -26.456  14.040  58.516  1.00 45.88      B    C  
ATOM   3785  CD  LYS B 193     -27.206  15.020  57.654  1.00 50.05      B    C  
ATOM   3786  CE  LYS B 193     -28.316  14.310  56.919  1.00 61.01      B    C  
ATOM   3787  NZ  LYS B 193     -29.010  15.207  55.961  1.00 69.50      B    N1+
ATOM   3788  N   ASP B 194     -23.291  12.010  58.342  1.00 54.51      B    N  
ATOM   3789  CA  ASP B 194     -23.026  10.732  57.664  1.00 56.05      B    C  
ATOM   3790  C   ASP B 194     -22.641   9.626  58.641  1.00 58.18      B    C  
ATOM   3791  O   ASP B 194     -23.148   8.518  58.519  1.00 59.30      B    O  
ATOM   3792  CB  ASP B 194     -21.936  10.904  56.603  1.00 59.89      B    C  
ATOM   3793  CG  ASP B 194     -22.246  10.148  55.342  1.00 79.77      B    C  
ATOM   3794  OD1 ASP B 194     -22.921  10.726  54.460  1.00 84.01      B    O  
ATOM   3795  OD2 ASP B 194     -21.863   8.957  55.256  1.00 84.67      B    O1-
ATOM   3796  N   VAL B 195     -21.780   9.935  59.625  1.00 52.28      B    N  
ATOM   3797  CA  VAL B 195     -21.378   8.990  60.661  1.00 51.02      B    C  
ATOM   3798  C   VAL B 195     -22.588   8.671  61.520  1.00 56.61      B    C  
ATOM   3799  O   VAL B 195     -22.898   7.497  61.702  1.00 57.26      B    O  
ATOM   3800  CB  VAL B 195     -20.159   9.471  61.493  1.00 52.82      B    C  
ATOM   3801  CG1 VAL B 195     -19.939   8.593  62.714  1.00 52.42      B    C  
ATOM   3802  CG2 VAL B 195     -18.907   9.492  60.643  1.00 52.16      B    C  
ATOM   3803  N   ALA B 196     -23.276   9.721  62.030  1.00 54.03      B    N  
ATOM   3804  CA  ALA B 196     -24.495   9.629  62.855  1.00 53.06      B    C  
ATOM   3805  C   ALA B 196     -25.548   8.703  62.213  1.00 56.80      B    C  
ATOM   3806  O   ALA B 196     -25.983   7.768  62.869  1.00 56.48      B    O  
ATOM   3807  CB  ALA B 196     -25.076  11.016  63.101  1.00 52.99      B    C  
ATOM   3808  N   LYS B 197     -25.882   8.919  60.926  1.00 54.46      B    N  
ATOM   3809  CA  LYS B 197     -26.823   8.094  60.160  1.00 55.22      B    C  
ATOM   3810  C   LYS B 197     -26.375   6.621  60.066  1.00 62.36      B    C  
ATOM   3811  O   LYS B 197     -27.203   5.733  60.280  1.00 63.51      B    O  
ATOM   3812  CB  LYS B 197     -27.105   8.700  58.776  1.00 57.72      B    C  
ATOM   3813  CG  LYS B 197     -28.088   9.873  58.792  1.00 69.04      B    C  
ATOM   3814  CD  LYS B 197     -28.490  10.319  57.377  1.00 75.25      B    C  
ATOM   3815  CE  LYS B 197     -29.909  10.847  57.323  1.00 88.72      B    C  
ATOM   3816  NZ  LYS B 197     -30.286  11.355  55.971  1.00 96.11      B    N1+
ATOM   3817  N  AHIS B 198     -25.078   6.373  59.778  0.50 60.05      B    N  
ATOM   3818  N  BHIS B 198     -25.067   6.366  59.795  0.50 59.08      B    N  
ATOM   3819  CA AHIS B 198     -24.504   5.025  59.690  0.50 60.06      B    C  
ATOM   3820  CA BHIS B 198     -24.456   5.023  59.724  0.50 58.57      B    C  
ATOM   3821  C  AHIS B 198     -24.494   4.306  61.050  0.50 64.36      B    C  
ATOM   3822  C  BHIS B 198     -24.596   4.302  61.062  0.50 63.80      B    C  
ATOM   3823  O  AHIS B 198     -24.428   3.079  61.089  0.50 64.57      B    O  
ATOM   3824  O  BHIS B 198     -24.707   3.077  61.095  0.50 64.14      B    O  
ATOM   3825  CB AHIS B 198     -23.112   5.057  59.040  0.50 60.92      B    C  
ATOM   3826  CB BHIS B 198     -22.964   5.141  59.336  0.50 58.85      B    C  
ATOM   3827  CG AHIS B 198     -23.134   5.145  57.539  0.50 64.04      B    C  
ATOM   3828  CG BHIS B 198     -22.144   3.884  59.478  0.50 61.46      B    C  
ATOM   3829  CD2AHIS B 198     -22.804   4.212  56.614  0.50 65.61      B    C  
ATOM   3830  CD2BHIS B 198     -21.429   3.431  60.537  0.50 62.47      B    C  
ATOM   3831  ND1AHIS B 198     -23.498   6.311  56.885  0.50 65.58      B    N  
ATOM   3832  ND1BHIS B 198     -21.952   3.022  58.412  0.50 62.86      B    N  
ATOM   3833  CE1AHIS B 198     -23.383   6.050  55.593  0.50 64.96      B    C  
ATOM   3834  CE1BHIS B 198     -21.169   2.056  58.868  0.50 61.87      B    C  
ATOM   3835  NE2AHIS B 198     -22.975   4.798  55.381  0.50 65.33      B    N  
ATOM   3836  NE2BHIS B 198     -20.835   2.257  60.143  0.50 62.04      B    N  
ATOM   3837  N   LEU B 199     -24.600   5.070  62.157  1.00 61.22      B    N  
ATOM   3838  CA  LEU B 199     -24.700   4.550  63.521  1.00 61.18      B    C  
ATOM   3839  C   LEU B 199     -26.169   4.423  63.976  1.00 65.24      B    C  
ATOM   3840  O   LEU B 199     -26.432   4.075  65.132  1.00 64.73      B    O  
ATOM   3841  CB  LEU B 199     -23.873   5.408  64.496  1.00 61.36      B    C  
ATOM   3842  CG  LEU B 199     -22.350   5.370  64.317  1.00 65.80      B    C  
ATOM   3843  CD1 LEU B 199     -21.661   6.197  65.391  1.00 65.59      B    C  
ATOM   3844  CD2 LEU B 199     -21.813   3.947  64.368  1.00 67.86      B    C  
ATOM   3845  N   GLY B 200     -27.101   4.695  63.054  1.00 61.72      B    N  
ATOM   3846  CA  GLY B 200     -28.540   4.566  63.273  1.00 61.34      B    C  
ATOM   3847  C   GLY B 200     -29.314   5.793  63.719  1.00 63.31      B    C  
ATOM   3848  O   GLY B 200     -30.546   5.745  63.790  1.00 62.54      B    O  
ATOM   3849  N   PHE B 201     -28.611   6.893  64.039  1.00 58.31      B    N  
ATOM   3850  CA  PHE B 201     -29.241   8.138  64.498  1.00 56.81      B    C  
ATOM   3851  C   PHE B 201     -29.891   8.891  63.358  1.00 58.23      B    C  
ATOM   3852  O   PHE B 201     -29.337   8.934  62.261  1.00 58.44      B    O  
ATOM   3853  CB  PHE B 201     -28.257   8.992  65.291  1.00 58.37      B    C  
ATOM   3854  CG  PHE B 201     -27.575   8.202  66.378  1.00 59.71      B    C  
ATOM   3855  CD1 PHE B 201     -28.315   7.573  67.373  1.00 62.63      B    C  
ATOM   3856  CD2 PHE B 201     -26.196   8.056  66.390  1.00 61.67      B    C  
ATOM   3857  CE1 PHE B 201     -27.684   6.813  68.358  1.00 63.53      B    C  
ATOM   3858  CE2 PHE B 201     -25.566   7.320  67.394  1.00 64.12      B    C  
ATOM   3859  CZ  PHE B 201     -26.313   6.703  68.370  1.00 61.84      B    C  
ATOM   3860  N   GLN B 202     -31.086   9.454  63.606  1.00 52.33      B    N  
ATOM   3861  CA  GLN B 202     -31.902  10.114  62.583  1.00 50.67      B    C  
ATOM   3862  C   GLN B 202     -31.968  11.648  62.673  1.00 50.49      B    C  
ATOM   3863  O   GLN B 202     -32.601  12.290  61.835  1.00 50.60      B    O  
ATOM   3864  CB  GLN B 202     -33.315   9.513  62.607  1.00 52.51      B    C  
ATOM   3865  CG  GLN B 202     -33.336   8.003  62.382  1.00 68.88      B    C  
ATOM   3866  CD  GLN B 202     -34.382   7.638  61.375  1.00 95.14      B    C  
ATOM   3867  NE2 GLN B 202     -33.925   7.289  60.182  1.00 91.26      B    N  
ATOM   3868  OE1 GLN B 202     -35.596   7.699  61.639  1.00 88.86      B    O  
ATOM   3869  N   SER B 203     -31.326  12.222  63.686  1.00 45.06      B    N  
ATOM   3870  CA  SER B 203     -31.268  13.661  63.935  1.00 44.26      B    C  
ATOM   3871  C   SER B 203     -29.994  13.932  64.721  1.00 47.50      B    C  
ATOM   3872  O   SER B 203     -29.408  12.989  65.262  1.00 48.97      B    O  
ATOM   3873  CB  SER B 203     -32.484  14.115  64.743  1.00 46.44      B    C  
ATOM   3874  OG  SER B 203     -32.432  13.624  66.073  1.00 54.90      B    O  
ATOM   3875  N   ALA B 204     -29.577  15.200  64.796  1.00 42.66      B    N  
ATOM   3876  CA  ALA B 204     -28.406  15.627  65.550  1.00 43.20      B    C  
ATOM   3877  C   ALA B 204     -28.602  15.424  67.068  1.00 48.10      B    C  
ATOM   3878  O   ALA B 204     -27.631  15.123  67.765  1.00 48.56      B    O  
ATOM   3879  CB  ALA B 204     -28.068  17.085  65.226  1.00 43.65      B    C  
ATOM   3880  N   GLU B 205     -29.858  15.569  67.567  1.00 45.05      B    N  
ATOM   3881  CA  GLU B 205     -30.259  15.380  68.979  1.00 44.23      B    C  
ATOM   3882  C   GLU B 205     -30.016  13.919  69.401  1.00 45.82      B    C  
ATOM   3883  O   GLU B 205     -29.440  13.674  70.452  1.00 44.56      B    O  
ATOM   3884  CB  GLU B 205     -31.744  15.778  69.173  1.00 45.48      B    C  
ATOM   3885  CG  GLU B 205     -32.348  15.458  70.538  1.00 46.55      B    C  
ATOM   3886  CD  GLU B 205     -32.863  14.043  70.705  1.00 49.72      B    C  
ATOM   3887  OE1 GLU B 205     -32.484  13.388  71.702  1.00 48.52      B    O  
ATOM   3888  OE2 GLU B 205     -33.613  13.572  69.821  1.00 43.97      B    O1-
ATOM   3889  N   GLU B 206     -30.470  12.972  68.577  1.00 42.62      B    N  
ATOM   3890  CA  GLU B 206     -30.310  11.540  68.763  1.00 43.54      B    C  
ATOM   3891  C   GLU B 206     -28.823  11.160  68.787  1.00 49.99      B    C  
ATOM   3892  O   GLU B 206     -28.388  10.414  69.667  1.00 49.20      B    O  
ATOM   3893  CB  GLU B 206     -30.969  10.802  67.607  1.00 44.58      B    C  
ATOM   3894  CG  GLU B 206     -32.473  10.671  67.666  1.00 48.60      B    C  
ATOM   3895  CD  GLU B 206     -32.968   9.598  66.722  1.00 54.19      B    C  
ATOM   3896  OE1 GLU B 206     -34.185   9.572  66.450  1.00 50.07      B    O  
ATOM   3897  OE2 GLU B 206     -32.145   8.783  66.249  1.00 50.69      B    O1-
ATOM   3898  N   ALA B 207     -28.053  11.659  67.789  1.00 47.56      B    N  
ATOM   3899  CA  ALA B 207     -26.614  11.431  67.666  1.00 46.38      B    C  
ATOM   3900  C   ALA B 207     -25.868  11.918  68.902  1.00 49.29      B    C  
ATOM   3901  O   ALA B 207     -25.095  11.153  69.486  1.00 49.35      B    O  
ATOM   3902  CB  ALA B 207     -26.085  12.119  66.418  1.00 46.91      B    C  
ATOM   3903  N   LEU B 208     -26.135  13.157  69.338  1.00 45.96      B    N  
ATOM   3904  CA  LEU B 208     -25.459  13.708  70.515  1.00 46.65      B    C  
ATOM   3905  C   LEU B 208     -25.804  12.976  71.794  1.00 52.71      B    C  
ATOM   3906  O   LEU B 208     -24.904  12.698  72.586  1.00 52.43      B    O  
ATOM   3907  CB  LEU B 208     -25.665  15.229  70.674  1.00 46.37      B    C  
ATOM   3908  CG  LEU B 208     -25.102  16.145  69.569  1.00 50.11      B    C  
ATOM   3909  CD1 LEU B 208     -25.020  17.528  70.036  1.00 49.47      B    C  
ATOM   3910  CD2 LEU B 208     -23.737  15.726  69.102  1.00 50.15      B    C  
ATOM   3911  N   ARG B 209     -27.094  12.634  71.983  1.00 50.51      B    N  
ATOM   3912  CA  ARG B 209     -27.556  11.901  73.166  1.00 49.90      B    C  
ATOM   3913  C   ARG B 209     -27.013  10.482  73.186  1.00 54.39      B    C  
ATOM   3914  O   ARG B 209     -26.582  10.009  74.234  1.00 56.29      B    O  
ATOM   3915  CB  ARG B 209     -29.094  11.895  73.268  1.00 46.43      B    C  
ATOM   3916  CG  ARG B 209     -29.725  13.233  73.604  1.00 44.68      B    C  
ATOM   3917  CD  ARG B 209     -29.344  13.765  74.970  1.00 47.26      B    C  
ATOM   3918  NE  ARG B 209     -29.892  15.106  75.197  1.00 49.15      B    N  
ATOM   3919  CZ  ARG B 209     -29.574  15.877  76.232  1.00 60.87      B    C  
ATOM   3920  NH1 ARG B 209     -28.696  15.462  77.136  1.00 51.21      B    N1+
ATOM   3921  NH2 ARG B 209     -30.117  17.078  76.362  1.00 51.75      B    N  
ATOM   3922  N   GLY B 210     -27.003   9.840  72.030  1.00 49.45      B    N  
ATOM   3923  CA  GLY B 210     -26.531   8.473  71.873  1.00 48.82      B    C  
ATOM   3924  C   GLY B 210     -25.025   8.293  71.841  1.00 53.27      B    C  
ATOM   3925  O   GLY B 210     -24.551   7.166  72.025  1.00 52.81      B    O  
ATOM   3926  N   LEU B 211     -24.253   9.385  71.595  1.00 49.35      B    N  
ATOM   3927  CA  LEU B 211     -22.788   9.285  71.498  1.00 48.71      B    C  
ATOM   3928  C   LEU B 211     -22.013   9.997  72.589  1.00 50.90      B    C  
ATOM   3929  O   LEU B 211     -20.820   9.726  72.722  1.00 50.85      B    O  
ATOM   3930  CB  LEU B 211     -22.281   9.752  70.121  1.00 48.90      B    C  
ATOM   3931  CG  LEU B 211     -22.590   8.874  68.919  1.00 53.38      B    C  
ATOM   3932  CD1 LEU B 211     -22.298   9.622  67.622  1.00 52.78      B    C  
ATOM   3933  CD2 LEU B 211     -21.818   7.556  68.978  1.00 53.02      B    C  
ATOM   3934  N   TYR B 212     -22.662  10.876  73.391  1.00 48.01      B    N  
ATOM   3935  CA  TYR B 212     -21.977  11.631  74.444  1.00 48.07      B    C  
ATOM   3936  C   TYR B 212     -21.198  10.769  75.457  1.00 57.59      B    C  
ATOM   3937  O   TYR B 212     -20.178  11.226  75.985  1.00 58.56      B    O  
ATOM   3938  CB  TYR B 212     -22.900  12.601  75.179  1.00 47.76      B    C  
ATOM   3939  CG  TYR B 212     -22.093  13.595  75.983  1.00 47.95      B    C  
ATOM   3940  CD1 TYR B 212     -21.523  14.713  75.377  1.00 49.14      B    C  
ATOM   3941  CD2 TYR B 212     -21.791  13.356  77.325  1.00 48.06      B    C  
ATOM   3942  CE1 TYR B 212     -20.698  15.581  76.092  1.00 49.21      B    C  
ATOM   3943  CE2 TYR B 212     -20.963  14.214  78.045  1.00 48.36      B    C  
ATOM   3944  CZ  TYR B 212     -20.422  15.328  77.425  1.00 56.24      B    C  
ATOM   3945  OH  TYR B 212     -19.609  16.177  78.135  1.00 58.89      B    O  
ATOM   3946  N   GLY B 213     -21.652   9.538  75.698  1.00 55.75      B    N  
ATOM   3947  CA  GLY B 213     -20.962   8.617  76.598  1.00 56.22      B    C  
ATOM   3948  C   GLY B 213     -19.580   8.186  76.117  1.00 59.76      B    C  
ATOM   3949  O   GLY B 213     -18.761   7.737  76.922  1.00 59.40      B    O  
ATOM   3950  N   ARG B 214     -19.304   8.332  74.802  1.00 55.05      B    N  
ATOM   3951  CA  ARG B 214     -18.036   7.940  74.176  1.00 53.96      B    C  
ATOM   3952  C   ARG B 214     -16.903   8.964  74.360  1.00 58.05      B    C  
ATOM   3953  O   ARG B 214     -15.735   8.607  74.169  1.00 57.18      B    O  
ATOM   3954  CB  ARG B 214     -18.237   7.637  72.681  1.00 51.70      B    C  
ATOM   3955  CG  ARG B 214     -19.207   6.501  72.364  1.00 57.81      B    C  
ATOM   3956  CD  ARG B 214     -18.576   5.547  71.376  1.00 70.32      B    C  
ATOM   3957  NE  ARG B 214     -19.508   4.982  70.401  1.00 77.13      B    N  
ATOM   3958  CZ  ARG B 214     -19.149   4.119  69.453  1.00 92.06      B    C  
ATOM   3959  NH1 ARG B 214     -17.886   3.719  69.355  1.00 73.39      B    N1+
ATOM   3960  NH2 ARG B 214     -20.051   3.649  68.598  1.00 80.86      B    N  
ATOM   3961  N   VAL B 215     -17.249  10.224  74.727  1.00 55.20      B    N  
ATOM   3962  CA  VAL B 215     -16.313  11.347  74.878  1.00 54.60      B    C  
ATOM   3963  C   VAL B 215     -15.692  11.390  76.273  1.00 61.83      B    C  
ATOM   3964  O   VAL B 215     -16.305  10.883  77.223  1.00 61.71      B    O  
ATOM   3965  CB  VAL B 215     -16.918  12.735  74.464  1.00 56.90      B    C  
ATOM   3966  CG1 VAL B 215     -17.557  12.702  73.066  1.00 56.14      B    C  
ATOM   3967  CG2 VAL B 215     -17.891  13.290  75.506  1.00 56.11      B    C  
ATOM   3968  N  AARG B 216     -14.493  12.012  76.400  0.50 58.90      B    N  
ATOM   3969  N  BARG B 216     -14.492  12.000  76.404  0.50 58.51      B    N  
ATOM   3970  CA AARG B 216     -13.798  12.175  77.679  0.50 58.91      B    C  
ATOM   3971  CA BARG B 216     -13.836  12.125  77.702  0.50 58.32      B    C  
ATOM   3972  C  AARG B 216     -14.506  13.225  78.544  0.50 64.06      B    C  
ATOM   3973  C  BARG B 216     -14.517  13.206  78.550  0.50 63.80      B    C  
ATOM   3974  O  AARG B 216     -15.243  14.051  78.002  0.50 63.72      B    O  
ATOM   3975  O  BARG B 216     -15.248  14.034  78.000  0.50 63.47      B    O  
ATOM   3976  CB AARG B 216     -12.293  12.501  77.493  0.50 58.35      B    C  
ATOM   3977  CB BARG B 216     -12.310  12.324  77.569  0.50 56.63      B    C  
ATOM   3978  CG AARG B 216     -11.985  13.780  76.711  0.50 65.29      B    C  
ATOM   3979  CG BARG B 216     -11.855  13.727  77.193  0.50 59.53      B    C  
ATOM   3980  CD AARG B 216     -11.205  14.797  77.515  0.50 67.00      B    C  
ATOM   3981  CD BARG B 216     -10.350  13.781  77.119  0.50 58.03      B    C  
ATOM   3982  NE AARG B 216     -11.925  16.070  77.628  0.50 65.62      B    N  
ATOM   3983  NE BARG B 216      -9.857  15.114  76.775  0.50 57.92      B    N  
ATOM   3984  CZ AARG B 216     -11.344  17.266  77.630  0.50 69.38      B    C  
ATOM   3985  CZ BARG B 216      -8.605  15.369  76.410  0.50 68.87      B    C  
ATOM   3986  NH1AARG B 216     -10.025  17.372  77.500  0.50 58.99      B    N1+
ATOM   3987  NH1BARG B 216      -8.233  16.609  76.115  0.50 53.71      B    N1+
ATOM   3988  NH2AARG B 216     -12.077  18.368  77.742  0.50 41.89      B    N  
ATOM   3989  NH2BARG B 216      -7.717  14.382  76.327  0.50 48.64      B    N  
ATOM   3990  N   LYS B 217     -14.306  13.172  79.884  1.00 61.27      B    N  
ATOM   3991  CA  LYS B 217     -14.901  14.112  80.857  1.00 61.31      B    C  
ATOM   3992  C   LYS B 217     -14.638  15.581  80.503  1.00 61.70      B    C  
ATOM   3993  O   LYS B 217     -13.502  15.962  80.193  1.00 60.60      B    O  
ATOM   3994  CB  LYS B 217     -14.418  13.794  82.302  1.00 65.77      B    C  
ATOM   3995  CG  LYS B 217     -15.054  14.655  83.401  1.00 86.34      B    C  
ATOM   3996  CD  LYS B 217     -14.522  14.344  84.795  1.00101.05      B    C  
ATOM   3997  CE  LYS B 217     -15.160  15.244  85.835  1.00115.58      B    C  
ATOM   3998  NZ  LYS B 217     -14.695  14.936  87.217  1.00124.41      B    N1+
ATOM   3999  N   GLY B 218     -15.717  16.358  80.501  1.00 55.95      B    N  
ATOM   4000  CA  GLY B 218     -15.682  17.779  80.187  1.00 54.39      B    C  
ATOM   4001  C   GLY B 218     -15.680  18.148  78.713  1.00 54.98      B    C  
ATOM   4002  O   GLY B 218     -15.667  19.341  78.405  1.00 54.58      B    O  
ATOM   4003  N   ALA B 219     -15.696  17.150  77.787  1.00 49.59      B    N  
ATOM   4004  CA  ALA B 219     -15.700  17.429  76.335  1.00 48.67      B    C  
ATOM   4005  C   ALA B 219     -17.077  17.860  75.769  1.00 51.76      B    C  
ATOM   4006  O   ALA B 219     -18.117  17.563  76.357  1.00 51.26      B    O  
ATOM   4007  CB  ALA B 219     -15.140  16.249  75.543  1.00 48.59      B    C  
ATOM   4008  N   VAL B 220     -17.055  18.581  74.629  1.00 46.91      B    N  
ATOM   4009  CA  VAL B 220     -18.228  19.064  73.909  1.00 45.32      B    C  
ATOM   4010  C   VAL B 220     -18.317  18.273  72.594  1.00 48.30      B    C  
ATOM   4011  O   VAL B 220     -17.337  18.200  71.838  1.00 47.08      B    O  
ATOM   4012  CB  VAL B 220     -18.180  20.594  73.682  1.00 48.78      B    C  
ATOM   4013  CG1 VAL B 220     -19.436  21.095  72.969  1.00 47.97      B    C  
ATOM   4014  CG2 VAL B 220     -17.995  21.329  75.004  1.00 49.03      B    C  
ATOM   4015  N   LEU B 221     -19.478  17.633  72.361  1.00 42.61      B    N  
ATOM   4016  CA  LEU B 221     -19.740  16.857  71.156  1.00 41.20      B    C  
ATOM   4017  C   LEU B 221     -20.626  17.714  70.259  1.00 44.10      B    C  
ATOM   4018  O   LEU B 221     -21.643  18.218  70.703  1.00 41.78      B    O  
ATOM   4019  CB  LEU B 221     -20.363  15.489  71.500  1.00 40.46      B    C  
ATOM   4020  CG  LEU B 221     -20.670  14.489  70.376  1.00 43.81      B    C  
ATOM   4021  CD1 LEU B 221     -19.414  14.003  69.656  1.00 42.61      B    C  
ATOM   4022  CD2 LEU B 221     -21.426  13.277  70.948  1.00 47.05      B    C  
ATOM   4023  N   VAL B 222     -20.174  17.943  69.015  1.00 42.87      B    N  
ATOM   4024  CA  VAL B 222     -20.815  18.817  68.025  1.00 42.45      B    C  
ATOM   4025  C   VAL B 222     -21.263  18.026  66.807  1.00 45.80      B    C  
ATOM   4026  O   VAL B 222     -20.506  17.196  66.287  1.00 44.46      B    O  
ATOM   4027  CB  VAL B 222     -19.883  20.012  67.626  1.00 46.19      B    C  
ATOM   4028  CG1 VAL B 222     -20.558  20.930  66.610  1.00 45.46      B    C  
ATOM   4029  CG2 VAL B 222     -19.435  20.820  68.849  1.00 46.09      B    C  
ATOM   4030  N   CYS B 223     -22.497  18.312  66.337  1.00 43.08      B    N  
ATOM   4031  CA  CYS B 223     -23.066  17.705  65.143  1.00 42.54      B    C  
ATOM   4032  C   CYS B 223     -23.891  18.685  64.309  1.00 47.30      B    C  
ATOM   4033  O   CYS B 223     -24.942  19.166  64.755  1.00 47.84      B    O  
ATOM   4034  CB  CYS B 223     -23.852  16.436  65.459  1.00 42.53      B    C  
ATOM   4035  SG  CYS B 223     -24.382  15.523  63.987  1.00 46.75      B    S  
ATOM   4036  N   ALA B 224     -23.405  18.960  63.086  1.00 44.18      B    N  
ATOM   4037  CA  ALA B 224     -24.063  19.789  62.072  1.00 43.80      B    C  
ATOM   4038  C   ALA B 224     -24.942  18.860  61.259  1.00 47.08      B    C  
ATOM   4039  O   ALA B 224     -24.543  17.725  60.960  1.00 47.15      B    O  
ATOM   4040  CB  ALA B 224     -23.034  20.466  61.173  1.00 44.49      B    C  
ATOM   4041  N   TRP B 225     -26.152  19.306  60.947  1.00 44.06      B    N  
ATOM   4042  CA  TRP B 225     -27.107  18.495  60.193  1.00 45.37      B    C  
ATOM   4043  C   TRP B 225     -27.673  19.343  59.041  1.00 53.19      B    C  
ATOM   4044  O   TRP B 225     -28.891  19.503  58.911  1.00 52.73      B    O  
ATOM   4045  CB  TRP B 225     -28.211  17.948  61.142  1.00 43.11      B    C  
ATOM   4046  CG  TRP B 225     -28.861  16.677  60.691  1.00 43.16      B    C  
ATOM   4047  CD1 TRP B 225     -29.899  16.557  59.817  1.00 45.87      B    C  
ATOM   4048  CD2 TRP B 225     -28.583  15.353  61.167  1.00 42.79      B    C  
ATOM   4049  CE2 TRP B 225     -29.479  14.477  60.510  1.00 46.24      B    C  
ATOM   4050  CE3 TRP B 225     -27.622  14.811  62.041  1.00 44.02      B    C  
ATOM   4051  NE1 TRP B 225     -30.244  15.237  59.665  1.00 44.69      B    N  
ATOM   4052  CZ2 TRP B 225     -29.450  13.090  60.707  1.00 45.34      B    C  
ATOM   4053  CZ3 TRP B 225     -27.594  13.438  62.237  1.00 45.32      B    C  
ATOM   4054  CH2 TRP B 225     -28.495  12.592  61.572  1.00 46.15      B    C  
ATOM   4055  N   ALA B 226     -26.750  19.921  58.229  1.00 51.55      B    N  
ATOM   4056  CA  ALA B 226     -27.019  20.744  57.043  1.00 51.30      B    C  
ATOM   4057  C   ALA B 226     -28.147  21.792  57.243  1.00 55.57      B    C  
ATOM   4058  O   ALA B 226     -27.985  22.712  58.057  1.00 53.50      B    O  
ATOM   4059  CB  ALA B 226     -27.292  19.845  55.842  1.00 51.97      B    C  
ATOM   4060  N   GLU B 227     -29.300  21.623  56.542  1.00 53.31      B    N  
ATOM   4061  CA  GLU B 227     -30.471  22.514  56.611  1.00 53.08      B    C  
ATOM   4062  C   GLU B 227     -31.085  22.588  58.022  1.00 54.80      B    C  
ATOM   4063  O   GLU B 227     -31.711  23.589  58.359  1.00 53.40      B    O  
ATOM   4064  CB  GLU B 227     -31.563  22.151  55.551  1.00 55.04      B    C  
ATOM   4065  CG  GLU B 227     -31.236  21.008  54.591  1.00 70.32      B    C  
ATOM   4066  CD  GLU B 227     -30.192  21.283  53.521  1.00 94.92      B    C  
ATOM   4067  OE1 GLU B 227     -30.213  22.388  52.931  1.00 92.00      B    O  
ATOM   4068  OE2 GLU B 227     -29.380  20.371  53.242  1.00 85.90      B    O1-
ATOM   4069  N   GLU B 228     -30.912  21.535  58.848  1.00 51.56      B    N  
ATOM   4070  CA  GLU B 228     -31.446  21.514  60.221  1.00 50.79      B    C  
ATOM   4071  C   GLU B 228     -30.580  22.286  61.228  1.00 51.88      B    C  
ATOM   4072  O   GLU B 228     -30.913  22.308  62.409  1.00 52.23      B    O  
ATOM   4073  CB  GLU B 228     -31.649  20.073  60.717  1.00 52.60      B    C  
ATOM   4074  CG  GLU B 228     -32.804  19.320  60.074  1.00 68.17      B    C  
ATOM   4075  CD  GLU B 228     -33.040  17.914  60.610  1.00106.10      B    C  
ATOM   4076  OE1 GLU B 228     -32.462  17.552  61.665  1.00101.36      B    O  
ATOM   4077  OE2 GLU B 228     -33.820  17.173  59.968  1.00110.13      B    O1-
ATOM   4078  N   GLY B 229     -29.478  22.886  60.768  1.00 45.71      B    N  
ATOM   4079  CA  GLY B 229     -28.570  23.638  61.620  1.00 44.15      B    C  
ATOM   4080  C   GLY B 229     -27.593  22.753  62.358  1.00 46.20      B    C  
ATOM   4081  O   GLY B 229     -27.125  21.755  61.811  1.00 46.15      B    O  
ATOM   4082  N   ALA B 230     -27.267  23.098  63.603  1.00 42.08      B    N  
ATOM   4083  CA  ALA B 230     -26.312  22.290  64.359  1.00 41.53      B    C  
ATOM   4084  C   ALA B 230     -26.599  22.263  65.829  1.00 43.52      B    C  
ATOM   4085  O   ALA B 230     -27.070  23.257  66.371  1.00 42.54      B    O  
ATOM   4086  CB  ALA B 230     -24.888  22.821  64.138  1.00 42.13      B    C  
ATOM   4087  N   ASP B 231     -26.202  21.165  66.493  1.00 40.99      B    N  
ATOM   4088  CA  ASP B 231     -26.303  21.018  67.949  1.00 41.52      B    C  
ATOM   4089  C   ASP B 231     -24.930  20.825  68.581  1.00 46.07      B    C  
ATOM   4090  O   ASP B 231     -23.973  20.425  67.919  1.00 43.92      B    O  
ATOM   4091  CB  ASP B 231     -27.188  19.804  68.337  1.00 42.74      B    C  
ATOM   4092  CG  ASP B 231     -28.649  19.882  67.958  1.00 44.19      B    C  
ATOM   4093  OD1 ASP B 231     -29.067  20.913  67.431  1.00 47.05      B    O  
ATOM   4094  OD2 ASP B 231     -29.356  18.901  68.165  1.00 46.44      B    O1-
ATOM   4095  N   ALA B 232     -24.863  21.051  69.888  1.00 45.24      B    N  
ATOM   4096  CA  ALA B 232     -23.684  20.807  70.708  1.00 45.26      B    C  
ATOM   4097  C   ALA B 232     -24.166  20.313  72.072  1.00 51.33      B    C  
ATOM   4098  O   ALA B 232     -25.254  20.678  72.521  1.00 52.28      B    O  
ATOM   4099  CB  ALA B 232     -22.845  22.064  70.854  1.00 45.74      B    C  
ATOM   4100  N   LEU B 233     -23.368  19.453  72.704  1.00 47.17      B    N  
ATOM   4101  CA  LEU B 233     -23.657  18.915  74.024  1.00 45.82      B    C  
ATOM   4102  C   LEU B 233     -22.370  18.793  74.860  1.00 50.09      B    C  
ATOM   4103  O   LEU B 233     -21.437  18.100  74.470  1.00 48.51      B    O  
ATOM   4104  CB  LEU B 233     -24.416  17.576  73.920  1.00 44.41      B    C  
ATOM   4105  CG  LEU B 233     -24.771  16.879  75.223  1.00 45.70      B    C  
ATOM   4106  CD1 LEU B 233     -25.869  17.615  75.943  1.00 44.36      B    C  
ATOM   4107  CD2 LEU B 233     -25.163  15.448  74.955  1.00 45.03      B    C  
ATOM   4108  N   GLY B 234     -22.341  19.520  75.970  1.00 48.81      B    N  
ATOM   4109  CA  GLY B 234     -21.235  19.535  76.917  1.00 50.12      B    C  
ATOM   4110  C   GLY B 234     -21.520  18.766  78.203  1.00 57.05      B    C  
ATOM   4111  O   GLY B 234     -22.526  18.049  78.290  1.00 55.47      B    O  
ATOM   4112  N   PRO B 235     -20.633  18.882  79.223  1.00 56.16      B    N  
ATOM   4113  CA  PRO B 235     -20.827  18.107  80.465  1.00 56.53      B    C  
ATOM   4114  C   PRO B 235     -22.075  18.457  81.287  1.00 61.94      B    C  
ATOM   4115  O   PRO B 235     -22.554  17.578  81.999  1.00 63.50      B    O  
ATOM   4116  CB  PRO B 235     -19.527  18.337  81.245  1.00 58.37      B    C  
ATOM   4117  CG  PRO B 235     -18.966  19.598  80.698  1.00 62.73      B    C  
ATOM   4118  CD  PRO B 235     -19.370  19.650  79.257  1.00 58.26      B    C  
ATOM   4119  N   ASP B 236     -22.630  19.688  81.154  1.00 57.05      B    N  
ATOM   4120  CA  ASP B 236     -23.844  20.127  81.856  1.00 55.41      B    C  
ATOM   4121  C   ASP B 236     -25.141  19.396  81.393  1.00 57.87      B    C  
ATOM   4122  O   ASP B 236     -26.194  19.536  82.032  1.00 57.73      B    O  
ATOM   4123  CB  ASP B 236     -24.009  21.675  81.793  1.00 56.88      B    C  
ATOM   4124  CG  ASP B 236     -24.391  22.309  80.452  1.00 62.93      B    C  
ATOM   4125  OD1 ASP B 236     -24.500  21.572  79.446  1.00 61.60      B    O  
ATOM   4126  OD2 ASP B 236     -24.544  23.551  80.403  1.00 66.66      B    O1-
ATOM   4127  N   GLY B 237     -25.058  18.663  80.287  1.00 51.84      B    N  
ATOM   4128  CA  GLY B 237     -26.165  17.876  79.753  1.00 50.70      B    C  
ATOM   4129  C   GLY B 237     -27.271  18.617  79.033  1.00 53.84      B    C  
ATOM   4130  O   GLY B 237     -28.284  18.008  78.679  1.00 53.54      B    O  
ATOM   4131  N   LYS B 238     -27.053  19.909  78.758  1.00 50.54      B    N  
ATOM   4132  CA  LYS B 238     -27.951  20.822  78.055  1.00 49.50      B    C  
ATOM   4133  C   LYS B 238     -27.701  20.796  76.523  1.00 53.03      B    C  
ATOM   4134  O   LYS B 238     -26.629  21.186  76.057  1.00 52.09      B    O  
ATOM   4135  CB  LYS B 238     -27.750  22.244  78.623  1.00 52.28      B    C  
ATOM   4136  CG  LYS B 238     -28.846  23.249  78.270  1.00 75.50      B    C  
ATOM   4137  CD  LYS B 238     -28.426  24.674  78.668  1.00 86.40      B    C  
ATOM   4138  CE  LYS B 238     -29.180  25.749  77.912  1.00 90.50      B    C  
ATOM   4139  NZ  LYS B 238     -28.586  27.102  78.111  1.00 93.91      B    N1+
ATOM   4140  N   LEU B 239     -28.690  20.327  75.746  1.00 48.71      B    N  
ATOM   4141  CA  LEU B 239     -28.602  20.307  74.302  1.00 47.64      B    C  
ATOM   4142  C   LEU B 239     -28.726  21.732  73.741  1.00 52.83      B    C  
ATOM   4143  O   LEU B 239     -29.756  22.392  73.922  1.00 52.73      B    O  
ATOM   4144  CB  LEU B 239     -29.638  19.361  73.688  1.00 47.38      B    C  
ATOM   4145  CG  LEU B 239     -29.505  19.085  72.178  1.00 51.14      B    C  
ATOM   4146  CD1 LEU B 239     -28.276  18.213  71.849  1.00 49.79      B    C  
ATOM   4147  CD2 LEU B 239     -30.732  18.428  71.673  1.00 53.10      B    C  
ATOM   4148  N   LEU B 240     -27.625  22.231  73.130  1.00 48.81      B    N  
ATOM   4149  CA  LEU B 240     -27.576  23.565  72.537  1.00 47.67      B    C  
ATOM   4150  C   LEU B 240     -27.851  23.401  71.064  1.00 47.26      B    C  
ATOM   4151  O   LEU B 240     -27.541  22.363  70.485  1.00 47.97      B    O  
ATOM   4152  CB  LEU B 240     -26.216  24.267  72.783  1.00 48.08      B    C  
ATOM   4153  CG  LEU B 240     -25.767  24.442  74.247  1.00 52.65      B    C  
ATOM   4154  CD1 LEU B 240     -24.356  24.941  74.323  1.00 51.54      B    C  
ATOM   4155  CD2 LEU B 240     -26.671  25.398  75.007  1.00 55.03      B    C  
ATOM   4156  N   HIS B 241     -28.500  24.373  70.476  1.00 41.69      B    N  
ATOM   4157  CA  HIS B 241     -28.881  24.323  69.076  1.00 40.04      B    C  
ATOM   4158  C   HIS B 241     -28.832  25.687  68.430  1.00 43.84      B    C  
ATOM   4159  O   HIS B 241     -29.129  26.692  69.069  1.00 45.64      B    O  
ATOM   4160  CB  HIS B 241     -30.312  23.736  68.937  1.00 39.37      B    C  
ATOM   4161  CG  HIS B 241     -30.892  23.845  67.552  1.00 40.51      B    C  
ATOM   4162  CD2 HIS B 241     -31.643  24.828  67.006  1.00 40.18      B    C  
ATOM   4163  ND1 HIS B 241     -30.597  22.921  66.576  1.00 40.73      B    N  
ATOM   4164  CE1 HIS B 241     -31.228  23.328  65.490  1.00 39.19      B    C  
ATOM   4165  NE2 HIS B 241     -31.849  24.479  65.696  1.00 39.53      B    N  
ATOM   4166  N   SER B 242     -28.497  25.709  67.143  1.00 39.37      B    N  
ATOM   4167  CA  SER B 242     -28.591  26.888  66.293  1.00 39.73      B    C  
ATOM   4168  C   SER B 242     -29.257  26.439  64.990  1.00 46.23      B    C  
ATOM   4169  O   SER B 242     -28.950  25.359  64.469  1.00 46.50      B    O  
ATOM   4170  CB  SER B 242     -27.215  27.493  66.025  1.00 42.34      B    C  
ATOM   4171  OG  SER B 242     -27.311  28.539  65.076  1.00 43.46      B    O  
ATOM   4172  N   ASP B 243     -30.202  27.236  64.486  1.00 44.31      B    N  
ATOM   4173  CA  ASP B 243     -30.821  26.960  63.191  1.00 44.46      B    C  
ATOM   4174  C   ASP B 243     -29.790  27.305  62.111  1.00 48.51      B    C  
ATOM   4175  O   ASP B 243     -28.869  28.088  62.361  1.00 46.90      B    O  
ATOM   4176  CB  ASP B 243     -32.078  27.835  62.974  1.00 46.49      B    C  
ATOM   4177  CG  ASP B 243     -33.309  27.474  63.806  1.00 56.37      B    C  
ATOM   4178  OD1 ASP B 243     -33.381  26.326  64.305  1.00 53.67      B    O  
ATOM   4179  OD2 ASP B 243     -34.201  28.343  63.952  1.00 63.12      B    O1-
ATOM   4180  N   ALA B 244     -29.964  26.736  60.911  1.00 45.66      B    N  
ATOM   4181  CA  ALA B 244     -29.129  27.034  59.758  1.00 44.94      B    C  
ATOM   4182  C   ALA B 244     -29.400  28.472  59.289  1.00 49.24      B    C  
ATOM   4183  O   ALA B 244     -30.444  29.056  59.611  1.00 49.52      B    O  
ATOM   4184  CB  ALA B 244     -29.436  26.057  58.635  1.00 45.29      B    C  
ATOM   4185  N   PHE B 245     -28.426  29.058  58.580  1.00 44.90      B    N  
ATOM   4186  CA  PHE B 245     -28.517  30.375  57.957  1.00 43.48      B    C  
ATOM   4187  C   PHE B 245     -28.418  30.133  56.431  1.00 47.97      B    C  
ATOM   4188  O   PHE B 245     -27.366  30.358  55.851  1.00 46.97      B    O  
ATOM   4189  CB  PHE B 245     -27.416  31.298  58.490  1.00 44.63      B    C  
ATOM   4190  CG  PHE B 245     -27.645  31.619  59.944  1.00 46.10      B    C  
ATOM   4191  CD1 PHE B 245     -27.245  30.730  60.946  1.00 48.36      B    C  
ATOM   4192  CD2 PHE B 245     -28.319  32.777  60.318  1.00 47.15      B    C  
ATOM   4193  CE1 PHE B 245     -27.488  31.006  62.294  1.00 49.19      B    C  
ATOM   4194  CE2 PHE B 245     -28.561  33.055  61.673  1.00 50.51      B    C  
ATOM   4195  CZ  PHE B 245     -28.141  32.168  62.650  1.00 48.72      B    C  
ATOM   4196  N   PRO B 246     -29.467  29.565  55.775  1.00 47.36      B    N  
ATOM   4197  CA  PRO B 246     -29.348  29.260  54.337  1.00 47.28      B    C  
ATOM   4198  C   PRO B 246     -29.145  30.488  53.471  1.00 51.46      B    C  
ATOM   4199  O   PRO B 246     -29.635  31.572  53.809  1.00 50.56      B    O  
ATOM   4200  CB  PRO B 246     -30.669  28.541  54.006  1.00 48.53      B    C  
ATOM   4201  CG  PRO B 246     -31.621  29.005  55.024  1.00 52.48      B    C  
ATOM   4202  CD  PRO B 246     -30.816  29.213  56.279  1.00 48.64      B    C  
ATOM   4203  N   PRO B 247     -28.350  30.351  52.398  1.00 49.20      B    N  
ATOM   4204  CA  PRO B 247     -28.140  31.495  51.504  1.00 50.03      B    C  
ATOM   4205  C   PRO B 247     -29.368  31.721  50.578  1.00 58.40      B    C  
ATOM   4206  O   PRO B 247     -30.165  30.781  50.395  1.00 55.41      B    O  
ATOM   4207  CB  PRO B 247     -26.902  31.072  50.721  1.00 51.18      B    C  
ATOM   4208  CG  PRO B 247     -27.003  29.608  50.635  1.00 54.78      B    C  
ATOM   4209  CD  PRO B 247     -27.664  29.140  51.896  1.00 50.23      B    C  
ATOM   4210  N   PRO B 248     -29.539  32.934  49.964  1.00 60.36      B    N  
ATOM   4211  CA  PRO B 248     -30.690  33.152  49.041  1.00 61.10      B    C  
ATOM   4212  C   PRO B 248     -30.859  32.064  47.969  1.00 66.22      B    C  
ATOM   4213  O   PRO B 248     -31.978  31.602  47.716  1.00 66.91      B    O  
ATOM   4214  CB  PRO B 248     -30.402  34.530  48.433  1.00 63.02      B    C  
ATOM   4215  CG  PRO B 248     -29.566  35.225  49.472  1.00 67.54      B    C  
ATOM   4216  CD  PRO B 248     -28.703  34.153  50.076  1.00 62.70      B    C  
ATOM   4217  N   ARG B 249     -29.734  31.614  47.393  1.00 61.86      B    N  
ATOM   4218  CA  ARG B 249     -29.647  30.522  46.430  1.00 61.30      B    C  
ATOM   4219  C   ARG B 249     -28.400  29.718  46.796  1.00 63.92      B    C  
ATOM   4220  O   ARG B 249     -27.367  30.315  47.129  1.00 62.91      B    O  
ATOM   4221  CB  ARG B 249     -29.557  31.044  44.979  1.00 60.63      B    C  
ATOM   4222  N   VAL B 250     -28.511  28.371  46.767  1.00 60.03      B    N  
ATOM   4223  CA  VAL B 250     -27.409  27.453  47.065  1.00 59.47      B    C  
ATOM   4224  C   VAL B 250     -26.544  27.276  45.805  1.00 64.46      B    C  
ATOM   4225  O   VAL B 250     -27.024  26.786  44.778  1.00 65.76      B    O  
ATOM   4226  CB  VAL B 250     -27.900  26.113  47.663  1.00 62.45      B    C  
ATOM   4227  CG1 VAL B 250     -26.776  25.072  47.701  1.00 62.37      B    C  
ATOM   4228  CG2 VAL B 250     -28.487  26.326  49.053  1.00 61.87      B    C  
ATOM   4229  N   VAL B 251     -25.272  27.678  45.901  1.00 59.19      B    N  
ATOM   4230  CA  VAL B 251     -24.293  27.655  44.812  1.00 57.88      B    C  
ATOM   4231  C   VAL B 251     -23.290  26.494  44.927  1.00 61.14      B    C  
ATOM   4232  O   VAL B 251     -23.069  25.767  43.950  1.00 61.30      B    O  
ATOM   4233  CB  VAL B 251     -23.580  29.040  44.717  1.00 60.72      B    C  
ATOM   4234  CG1 VAL B 251     -22.407  29.024  43.735  1.00 60.32      B    C  
ATOM   4235  CG2 VAL B 251     -24.571  30.149  44.367  1.00 60.08      B    C  
ATOM   4236  N   ASP B 252     -22.647  26.346  46.104  1.00 55.65      B    N  
ATOM   4237  CA  ASP B 252     -21.583  25.361  46.302  1.00 52.88      B    C  
ATOM   4238  C   ASP B 252     -21.448  24.954  47.781  1.00 54.43      B    C  
ATOM   4239  O   ASP B 252     -20.985  25.747  48.602  1.00 53.07      B    O  
ATOM   4240  CB  ASP B 252     -20.267  25.945  45.718  1.00 52.60      B    C  
ATOM   4241  CG  ASP B 252     -18.989  25.233  46.081  1.00 51.45      B    C  
ATOM   4242  OD1 ASP B 252     -18.969  23.985  46.027  1.00 52.11      B    O  
ATOM   4243  OD2 ASP B 252     -17.996  25.923  46.369  1.00 48.54      B    O1-
ATOM   4244  N   THR B 253     -21.851  23.715  48.103  1.00 50.35      B    N  
ATOM   4245  CA  THR B 253     -21.805  23.166  49.466  1.00 50.19      B    C  
ATOM   4246  C   THR B 253     -20.506  22.420  49.773  1.00 55.03      B    C  
ATOM   4247  O   THR B 253     -20.320  21.957  50.895  1.00 55.90      B    O  
ATOM   4248  CB  THR B 253     -23.029  22.281  49.746  1.00 53.73      B    C  
ATOM   4249  CG2 THR B 253     -24.345  23.009  49.528  1.00 49.27      B    C  
ATOM   4250  OG1 THR B 253     -22.957  21.118  48.928  1.00 56.75      B    O  
ATOM   4251  N   LEU B 254     -19.618  22.291  48.788  1.00 50.99      B    N  
ATOM   4252  CA  LEU B 254     -18.376  21.564  48.959  1.00 50.72      B    C  
ATOM   4253  C   LEU B 254     -17.447  22.294  49.922  1.00 52.39      B    C  
ATOM   4254  O   LEU B 254     -17.053  23.425  49.651  1.00 52.16      B    O  
ATOM   4255  CB  LEU B 254     -17.717  21.261  47.594  1.00 50.99      B    C  
ATOM   4256  CG  LEU B 254     -18.121  19.961  46.844  1.00 57.26      B    C  
ATOM   4257  CD1 LEU B 254     -19.578  19.526  47.102  1.00 58.11      B    C  
ATOM   4258  CD2 LEU B 254     -17.907  20.108  45.344  1.00 60.50      B    C  
ATOM   4259  N   GLY B 255     -17.173  21.662  51.070  1.00 46.07      B    N  
ATOM   4260  CA  GLY B 255     -16.337  22.251  52.110  1.00 44.12      B    C  
ATOM   4261  C   GLY B 255     -17.117  23.095  53.094  1.00 44.72      B    C  
ATOM   4262  O   GLY B 255     -16.518  23.814  53.889  1.00 44.50      B    O  
ATOM   4263  N   ALA B 256     -18.456  22.986  53.071  1.00 41.21      B    N  
ATOM   4264  CA  ALA B 256     -19.354  23.701  53.992  1.00 41.52      B    C  
ATOM   4265  C   ALA B 256     -19.205  23.176  55.435  1.00 41.13      B    C  
ATOM   4266  O   ALA B 256     -19.175  23.973  56.363  1.00 39.78      B    O  
ATOM   4267  CB  ALA B 256     -20.806  23.618  53.519  1.00 42.57      B    C  
ATOM   4268  N   GLY B 257     -19.005  21.868  55.583  1.00 37.13      B    N  
ATOM   4269  CA  GLY B 257     -18.747  21.215  56.872  1.00 36.81      B    C  
ATOM   4270  C   GLY B 257     -17.413  21.632  57.462  1.00 40.06      B    C  
ATOM   4271  O   GLY B 257     -17.298  21.870  58.673  1.00 39.48      B    O  
ATOM   4272  N   ASP B 258     -16.411  21.803  56.582  1.00 35.67      B    N  
ATOM   4273  CA  ASP B 258     -15.062  22.257  56.935  1.00 35.11      B    C  
ATOM   4274  C   ASP B 258     -15.090  23.727  57.366  1.00 39.69      B    C  
ATOM   4275  O   ASP B 258     -14.358  24.119  58.278  1.00 39.26      B    O  
ATOM   4276  CB  ASP B 258     -14.107  22.040  55.747  1.00 36.25      B    C  
ATOM   4277  CG  ASP B 258     -13.954  20.589  55.316  1.00 40.85      B    C  
ATOM   4278  OD1 ASP B 258     -13.897  19.708  56.199  1.00 42.96      B    O  
ATOM   4279  OD2 ASP B 258     -13.889  20.336  54.100  1.00 43.54      B    O1-
ATOM   4280  N   THR B 259     -15.978  24.527  56.732  1.00 36.86      B    N  
ATOM   4281  CA  THR B 259     -16.191  25.945  57.052  1.00 36.19      B    C  
ATOM   4282  C   THR B 259     -16.830  26.060  58.449  1.00 38.25      B    C  
ATOM   4283  O   THR B 259     -16.432  26.913  59.243  1.00 38.34      B    O  
ATOM   4284  CB  THR B 259     -17.028  26.619  55.949  1.00 38.02      B    C  
ATOM   4285  CG2 THR B 259     -17.173  28.109  56.160  1.00 30.32      B    C  
ATOM   4286  OG1 THR B 259     -16.432  26.355  54.674  1.00 36.90      B    O  
ATOM   4287  N   PHE B 260     -17.811  25.187  58.730  1.00 34.51      B    N  
ATOM   4288  CA  PHE B 260     -18.506  25.094  60.006  1.00 34.02      B    C  
ATOM   4289  C   PHE B 260     -17.481  24.742  61.108  1.00 37.48      B    C  
ATOM   4290  O   PHE B 260     -17.433  25.419  62.121  1.00 36.98      B    O  
ATOM   4291  CB  PHE B 260     -19.644  24.041  59.929  1.00 34.75      B    C  
ATOM   4292  CG  PHE B 260     -20.257  23.720  61.274  1.00 36.09      B    C  
ATOM   4293  CD1 PHE B 260     -21.202  24.572  61.851  1.00 40.01      B    C  
ATOM   4294  CD2 PHE B 260     -19.835  22.604  62.004  1.00 37.82      B    C  
ATOM   4295  CE1 PHE B 260     -21.722  24.314  63.130  1.00 40.79      B    C  
ATOM   4296  CE2 PHE B 260     -20.328  22.364  63.295  1.00 41.19      B    C  
ATOM   4297  CZ  PHE B 260     -21.290  23.204  63.838  1.00 39.73      B    C  
ATOM   4298  N   ASN B 261     -16.687  23.682  60.899  1.00 37.18      B    N  
ATOM   4299  CA  ASN B 261     -15.644  23.211  61.823  1.00 37.94      B    C  
ATOM   4300  C   ASN B 261     -14.657  24.284  62.173  1.00 41.79      B    C  
ATOM   4301  O   ASN B 261     -14.439  24.527  63.357  1.00 42.73      B    O  
ATOM   4302  CB  ASN B 261     -14.906  21.979  61.263  1.00 36.50      B    C  
ATOM   4303  CG  ASN B 261     -15.772  20.763  61.165  1.00 37.85      B    C  
ATOM   4304  ND2 ASN B 261     -15.283  19.722  60.497  1.00 34.05      B    N  
ATOM   4305  OD1 ASN B 261     -16.901  20.749  61.644  1.00 40.38      B    O  
ATOM   4306  N   ALA B 262     -14.073  24.946  61.156  1.00 38.21      B    N  
ATOM   4307  CA  ALA B 262     -13.081  26.011  61.370  1.00 36.96      B    C  
ATOM   4308  C   ALA B 262     -13.670  27.232  62.054  1.00 39.06      B    C  
ATOM   4309  O   ALA B 262     -12.961  27.910  62.792  1.00 38.96      B    O  
ATOM   4310  CB  ALA B 262     -12.450  26.412  60.050  1.00 37.70      B    C  
ATOM   4311  N   SER B 263     -14.957  27.540  61.795  1.00 36.34      B    N  
ATOM   4312  CA  SER B 263     -15.629  28.694  62.404  1.00 35.80      B    C  
ATOM   4313  C   SER B 263     -15.960  28.426  63.862  1.00 37.12      B    C  
ATOM   4314  O   SER B 263     -15.741  29.301  64.674  1.00 36.45      B    O  
ATOM   4315  CB  SER B 263     -16.878  29.078  61.620  1.00 39.37      B    C  
ATOM   4316  OG  SER B 263     -16.524  29.390  60.288  1.00 34.81      B    O  
ATOM   4317  N   VAL B 264     -16.409  27.202  64.206  1.00 34.92      B    N  
ATOM   4318  CA  VAL B 264     -16.674  26.802  65.612  1.00 34.98      B    C  
ATOM   4319  C   VAL B 264     -15.357  26.867  66.421  1.00 40.31      B    C  
ATOM   4320  O   VAL B 264     -15.320  27.523  67.467  1.00 42.22      B    O  
ATOM   4321  CB  VAL B 264     -17.376  25.419  65.713  1.00 37.00      B    C  
ATOM   4322  CG1 VAL B 264     -17.451  24.937  67.153  1.00 36.65      B    C  
ATOM   4323  CG2 VAL B 264     -18.762  25.474  65.113  1.00 36.49      B    C  
ATOM   4324  N   ILE B 265     -14.272  26.273  65.884  1.00 36.01      B    N  
ATOM   4325  CA  ILE B 265     -12.906  26.304  66.473  1.00 35.85      B    C  
ATOM   4326  C   ILE B 265     -12.481  27.760  66.671  1.00 41.69      B    C  
ATOM   4327  O   ILE B 265     -12.061  28.127  67.774  1.00 42.77      B    O  
ATOM   4328  CB  ILE B 265     -11.878  25.536  65.559  1.00 37.94      B    C  
ATOM   4329  CG1 ILE B 265     -12.117  24.006  65.576  1.00 38.13      B    C  
ATOM   4330  CG2 ILE B 265     -10.393  25.884  65.853  1.00 35.90      B    C  
ATOM   4331  CD1 ILE B 265     -11.543  23.281  64.313  1.00 38.70      B    C  
ATOM   4332  N   PHE B 266     -12.598  28.595  65.600  1.00 36.80      B    N  
ATOM   4333  CA  PHE B 266     -12.184  29.994  65.683  1.00 35.45      B    C  
ATOM   4334  C   PHE B 266     -12.868  30.740  66.829  1.00 39.63      B    C  
ATOM   4335  O   PHE B 266     -12.187  31.356  67.658  1.00 39.39      B    O  
ATOM   4336  CB  PHE B 266     -12.376  30.739  64.350  1.00 36.30      B    C  
ATOM   4337  CG  PHE B 266     -11.830  32.146  64.432  1.00 37.52      B    C  
ATOM   4338  CD1 PHE B 266     -10.466  32.372  64.622  1.00 40.03      B    C  
ATOM   4339  CD2 PHE B 266     -12.676  33.242  64.355  1.00 38.24      B    C  
ATOM   4340  CE1 PHE B 266      -9.965  33.670  64.710  1.00 40.75      B    C  
ATOM   4341  CE2 PHE B 266     -12.169  34.539  64.440  1.00 40.89      B    C  
ATOM   4342  CZ  PHE B 266     -10.821  34.742  64.601  1.00 39.51      B    C  
ATOM   4343  N   SER B 267     -14.209  30.695  66.839  1.00 37.04      B    N  
ATOM   4344  CA  SER B 267     -15.073  31.285  67.860  1.00 37.66      B    C  
ATOM   4345  C   SER B 267     -14.695  30.810  69.281  1.00 41.43      B    C  
ATOM   4346  O   SER B 267     -14.536  31.646  70.167  1.00 42.71      B    O  
ATOM   4347  CB  SER B 267     -16.532  30.959  67.558  1.00 40.82      B    C  
ATOM   4348  OG  SER B 267     -17.352  31.584  68.527  1.00 49.19      B    O  
ATOM   4349  N   LEU B 268     -14.541  29.487  69.491  1.00 37.49      B    N  
ATOM   4350  CA  LEU B 268     -14.128  28.951  70.792  1.00 38.16      B    C  
ATOM   4351  C   LEU B 268     -12.733  29.457  71.207  1.00 45.74      B    C  
ATOM   4352  O   LEU B 268     -12.560  29.906  72.349  1.00 46.61      B    O  
ATOM   4353  CB  LEU B 268     -14.204  27.411  70.827  1.00 38.10      B    C  
ATOM   4354  CG  LEU B 268     -15.624  26.815  70.837  1.00 41.50      B    C  
ATOM   4355  CD1 LEU B 268     -15.580  25.325  70.700  1.00 40.75      B    C  
ATOM   4356  CD2 LEU B 268     -16.437  27.274  72.068  1.00 42.24      B    C  
ATOM   4357  N   SER B 269     -11.769  29.475  70.255  1.00 42.27      B    N  
ATOM   4358  CA  SER B 269     -10.399  29.961  70.494  1.00 41.85      B    C  
ATOM   4359  C   SER B 269     -10.377  31.444  70.842  1.00 47.30      B    C  
ATOM   4360  O   SER B 269      -9.424  31.904  71.458  1.00 47.92      B    O  
ATOM   4361  CB  SER B 269      -9.488  29.655  69.304  1.00 43.19      B    C  
ATOM   4362  OG  SER B 269      -9.651  30.589  68.248  1.00 44.77      B    O  
ATOM   4363  N   GLN B 270     -11.438  32.191  70.461  1.00 45.46      B    N  
ATOM   4364  CA  GLN B 270     -11.592  33.615  70.755  1.00 45.44      B    C  
ATOM   4365  C   GLN B 270     -12.251  33.850  72.148  1.00 50.46      B    C  
ATOM   4366  O   GLN B 270     -12.536  34.985  72.528  1.00 50.78      B    O  
ATOM   4367  CB  GLN B 270     -12.391  34.331  69.630  1.00 46.79      B    C  
ATOM   4368  CG  GLN B 270     -11.657  34.516  68.274  1.00 44.63      B    C  
ATOM   4369  CD  GLN B 270     -10.420  35.386  68.315  1.00 56.34      B    C  
ATOM   4370  NE2 GLN B 270     -10.548  36.642  67.908  1.00 46.33      B    N  
ATOM   4371  OE1 GLN B 270      -9.321  34.925  68.640  1.00 55.91      B    O  
ATOM   4372  N   GLY B 271     -12.498  32.772  72.877  1.00 48.51      B    N  
ATOM   4373  CA  GLY B 271     -13.124  32.831  74.190  1.00 48.52      B    C  
ATOM   4374  C   GLY B 271     -14.636  32.947  74.160  1.00 53.20      B    C  
ATOM   4375  O   GLY B 271     -15.246  33.189  75.209  1.00 53.51      B    O  
ATOM   4376  N   ARG B 272     -15.272  32.760  72.973  1.00 48.35      B    N  
ATOM   4377  CA  ARG B 272     -16.738  32.821  72.905  1.00 47.06      B    C  
ATOM   4378  C   ARG B 272     -17.320  31.531  73.479  1.00 49.20      B    C  
ATOM   4379  O   ARG B 272     -16.591  30.551  73.651  1.00 49.38      B    O  
ATOM   4380  CB  ARG B 272     -17.266  33.122  71.479  1.00 44.95      B    C  
ATOM   4381  CG  ARG B 272     -16.668  34.363  70.809  1.00 49.58      B    C  
ATOM   4382  CD  ARG B 272     -17.154  35.691  71.364  1.00 66.32      B    C  
ATOM   4383  NE  ARG B 272     -18.596  35.876  71.176  1.00 89.99      B    N  
ATOM   4384  CZ  ARG B 272     -19.174  37.029  70.849  1.00113.08      B    C  
ATOM   4385  NH1 ARG B 272     -20.491  37.097  70.694  1.00 99.59      B    N1+
ATOM   4386  NH2 ARG B 272     -18.438  38.117  70.647  1.00104.82      B    N  
ATOM   4387  N   SER B 273     -18.612  31.548  73.842  1.00 44.56      B    N  
ATOM   4388  CA  SER B 273     -19.305  30.384  74.404  1.00 42.87      B    C  
ATOM   4389  C   SER B 273     -19.618  29.359  73.321  1.00 46.27      B    C  
ATOM   4390  O   SER B 273     -19.557  29.672  72.129  1.00 46.20      B    O  
ATOM   4391  CB  SER B 273     -20.594  30.819  75.103  1.00 45.79      B    C  
ATOM   4392  OG  SER B 273     -21.645  31.169  74.217  1.00 49.82      B    O  
ATOM   4393  N   VAL B 274     -20.012  28.153  73.738  1.00 42.31      B    N  
ATOM   4394  CA  VAL B 274     -20.406  27.063  72.853  1.00 42.25      B    C  
ATOM   4395  C   VAL B 274     -21.664  27.424  72.018  1.00 47.35      B    C  
ATOM   4396  O   VAL B 274     -21.740  27.068  70.839  1.00 47.92      B    O  
ATOM   4397  CB  VAL B 274     -20.547  25.760  73.664  1.00 44.87      B    C  
ATOM   4398  CG1 VAL B 274     -20.997  24.594  72.788  1.00 44.56      B    C  
ATOM   4399  CG2 VAL B 274     -19.225  25.424  74.339  1.00 44.71      B    C  
ATOM   4400  N   GLN B 275     -22.612  28.161  72.619  1.00 43.53      B    N  
ATOM   4401  CA  GLN B 275     -23.832  28.608  71.950  1.00 42.76      B    C  
ATOM   4402  C   GLN B 275     -23.462  29.631  70.861  1.00 44.61      B    C  
ATOM   4403  O   GLN B 275     -23.922  29.483  69.732  1.00 43.50      B    O  
ATOM   4404  CB  GLN B 275     -24.855  29.182  72.975  1.00 43.54      B    C  
ATOM   4405  CG  GLN B 275     -26.189  29.656  72.355  1.00 51.83      B    C  
ATOM   4406  CD  GLN B 275     -27.040  28.542  71.758  1.00 63.36      B    C  
ATOM   4407  NE2 GLN B 275     -27.278  28.595  70.458  1.00 55.86      B    N  
ATOM   4408  OE1 GLN B 275     -27.520  27.647  72.454  1.00 62.79      B    O  
ATOM   4409  N   GLU B 276     -22.610  30.632  71.199  1.00 41.85      B    N  
ATOM   4410  CA  GLU B 276     -22.118  31.655  70.258  1.00 42.23      B    C  
ATOM   4411  C   GLU B 276     -21.330  30.986  69.087  1.00 45.89      B    C  
ATOM   4412  O   GLU B 276     -21.546  31.357  67.930  1.00 45.68      B    O  
ATOM   4413  CB  GLU B 276     -21.240  32.718  70.966  1.00 43.26      B    C  
ATOM   4414  CG  GLU B 276     -21.985  33.560  71.994  1.00 50.87      B    C  
ATOM   4415  CD  GLU B 276     -21.175  34.413  72.965  1.00 70.66      B    C  
ATOM   4416  OE1 GLU B 276     -21.627  35.544  73.256  1.00 71.18      B    O  
ATOM   4417  OE2 GLU B 276     -20.131  33.946  73.476  1.00 62.86      B    O1-
ATOM   4418  N   ALA B 277     -20.476  29.978  69.402  1.00 39.93      B    N  
ATOM   4419  CA  ALA B 277     -19.662  29.223  68.439  1.00 40.29      B    C  
ATOM   4420  C   ALA B 277     -20.505  28.454  67.425  1.00 44.26      B    C  
ATOM   4421  O   ALA B 277     -20.189  28.485  66.230  1.00 43.12      B    O  
ATOM   4422  CB  ALA B 277     -18.686  28.287  69.158  1.00 40.39      B    C  
ATOM   4423  N   LEU B 278     -21.582  27.784  67.906  1.00 42.56      B    N  
ATOM   4424  CA  LEU B 278     -22.568  27.049  67.113  1.00 42.52      B    C  
ATOM   4425  C   LEU B 278     -23.218  27.986  66.115  1.00 45.30      B    C  
ATOM   4426  O   LEU B 278     -23.329  27.658  64.931  1.00 44.33      B    O  
ATOM   4427  CB  LEU B 278     -23.692  26.525  68.015  1.00 43.30      B    C  
ATOM   4428  CG  LEU B 278     -23.688  25.086  68.477  1.00 48.99      B    C  
ATOM   4429  CD1 LEU B 278     -25.013  24.760  69.144  1.00 47.49      B    C  
ATOM   4430  CD2 LEU B 278     -23.402  24.094  67.316  1.00 51.37      B    C  
ATOM   4431  N   ARG B 279     -23.682  29.145  66.613  1.00 42.39      B    N  
ATOM   4432  CA  ARG B 279     -24.372  30.146  65.802  1.00 43.04      B    C  
ATOM   4433  C   ARG B 279     -23.463  30.689  64.701  1.00 45.15      B    C  
ATOM   4434  O   ARG B 279     -23.852  30.686  63.532  1.00 45.33      B    O  
ATOM   4435  CB  ARG B 279     -24.953  31.268  66.691  1.00 43.73      B    C  
ATOM   4436  CG  ARG B 279     -25.784  32.294  65.926  1.00 43.70      B    C  
ATOM   4437  CD  ARG B 279     -26.168  33.462  66.806  1.00 49.93      B    C  
ATOM   4438  NE  ARG B 279     -26.691  34.563  65.999  1.00 71.39      B    N  
ATOM   4439  CZ  ARG B 279     -27.962  34.683  65.620  1.00 88.31      B    C  
ATOM   4440  NH1 ARG B 279     -28.343  35.709  64.869  1.00 74.12      B    N1+
ATOM   4441  NH2 ARG B 279     -28.863  33.775  65.989  1.00 69.55      B    N  
ATOM   4442  N   PHE B 280     -22.240  31.105  65.086  1.00 40.40      B    N  
ATOM   4443  CA  PHE B 280     -21.192  31.613  64.210  1.00 38.30      B    C  
ATOM   4444  C   PHE B 280     -20.814  30.598  63.100  1.00 39.83      B    C  
ATOM   4445  O   PHE B 280     -20.742  30.985  61.944  1.00 38.98      B    O  
ATOM   4446  CB  PHE B 280     -19.973  32.030  65.044  1.00 38.89      B    C  
ATOM   4447  CG  PHE B 280     -18.897  32.688  64.221  1.00 39.48      B    C  
ATOM   4448  CD1 PHE B 280     -19.097  33.956  63.665  1.00 41.40      B    C  
ATOM   4449  CD2 PHE B 280     -17.692  32.028  63.960  1.00 38.84      B    C  
ATOM   4450  CE1 PHE B 280     -18.094  34.561  62.889  1.00 41.83      B    C  
ATOM   4451  CE2 PHE B 280     -16.701  32.630  63.178  1.00 40.60      B    C  
ATOM   4452  CZ  PHE B 280     -16.899  33.893  62.665  1.00 39.20      B    C  
ATOM   4453  N   GLY B 281     -20.629  29.323  63.462  1.00 37.03      B    N  
ATOM   4454  CA  GLY B 281     -20.323  28.250  62.521  1.00 36.81      B    C  
ATOM   4455  C   GLY B 281     -21.408  28.055  61.475  1.00 41.62      B    C  
ATOM   4456  O   GLY B 281     -21.120  27.836  60.294  1.00 40.17      B    O  
ATOM   4457  N   CYS B 282     -22.676  28.174  61.911  1.00 40.13      B    N  
ATOM   4458  CA  CYS B 282     -23.870  28.055  61.077  1.00 39.61      B    C  
ATOM   4459  C   CYS B 282     -23.982  29.213  60.113  1.00 41.26      B    C  
ATOM   4460  O   CYS B 282     -24.338  29.011  58.955  1.00 42.31      B    O  
ATOM   4461  CB  CYS B 282     -25.123  27.915  61.941  1.00 39.59      B    C  
ATOM   4462  SG  CYS B 282     -25.370  26.258  62.606  1.00 43.31      B    S  
ATOM   4463  N   GLN B 283     -23.670  30.415  60.583  1.00 38.01      B    N  
ATOM   4464  CA  GLN B 283     -23.687  31.653  59.790  1.00 38.21      B    C  
ATOM   4465  C   GLN B 283     -22.613  31.634  58.693  1.00 42.35      B    C  
ATOM   4466  O   GLN B 283     -22.908  31.932  57.540  1.00 42.78      B    O  
ATOM   4467  CB  GLN B 283     -23.490  32.899  60.690  1.00 38.83      B    C  
ATOM   4468  CG  GLN B 283     -24.662  33.187  61.622  1.00 52.42      B    C  
ATOM   4469  CD  GLN B 283     -24.427  34.327  62.592  1.00 66.24      B    C  
ATOM   4470  NE2 GLN B 283     -25.472  35.071  62.875  1.00 61.14      B    N  
ATOM   4471  OE1 GLN B 283     -23.335  34.526  63.135  1.00 61.55      B    O  
ATOM   4472  N   VAL B 284     -21.377  31.302  59.059  1.00 40.23      B    N  
ATOM   4473  CA  VAL B 284     -20.250  31.293  58.116  1.00 40.16      B    C  
ATOM   4474  C   VAL B 284     -20.423  30.181  57.082  1.00 42.45      B    C  
ATOM   4475  O   VAL B 284     -20.309  30.470  55.896  1.00 41.76      B    O  
ATOM   4476  CB  VAL B 284     -18.857  31.289  58.815  1.00 42.83      B    C  
ATOM   4477  CG1 VAL B 284     -17.724  31.400  57.789  1.00 42.58      B    C  
ATOM   4478  CG2 VAL B 284     -18.757  32.429  59.829  1.00 41.87      B    C  
ATOM   4479  N   ALA B 285     -20.781  28.957  57.512  1.00 39.27      B    N  
ATOM   4480  CA  ALA B 285     -21.013  27.839  56.583  1.00 39.23      B    C  
ATOM   4481  C   ALA B 285     -22.221  28.062  55.661  1.00 44.28      B    C  
ATOM   4482  O   ALA B 285     -22.215  27.591  54.521  1.00 43.89      B    O  
ATOM   4483  CB  ALA B 285     -21.183  26.539  57.344  1.00 39.15      B    C  
ATOM   4484  N   GLY B 286     -23.247  28.732  56.175  1.00 41.62      B    N  
ATOM   4485  CA  GLY B 286     -24.452  29.057  55.417  1.00 42.25      B    C  
ATOM   4486  C   GLY B 286     -24.159  30.069  54.333  1.00 47.22      B    C  
ATOM   4487  O   GLY B 286     -24.589  29.898  53.194  1.00 48.23      B    O  
ATOM   4488  N   LYS B 287     -23.355  31.090  54.660  1.00 44.70      B    N  
ATOM   4489  CA  LYS B 287     -22.910  32.089  53.701  1.00 45.17      B    C  
ATOM   4490  C   LYS B 287     -22.032  31.433  52.606  1.00 51.49      B    C  
ATOM   4491  O   LYS B 287     -22.191  31.767  51.429  1.00 52.69      B    O  
ATOM   4492  CB  LYS B 287     -22.176  33.241  54.408  1.00 48.13      B    C  
ATOM   4493  CG  LYS B 287     -21.929  34.428  53.493  1.00 55.96      B    C  
ATOM   4494  CD  LYS B 287     -21.249  35.569  54.191  1.00 67.83      B    C  
ATOM   4495  CE  LYS B 287     -21.110  36.768  53.273  1.00 72.47      B    C  
ATOM   4496  NZ  LYS B 287     -20.044  37.706  53.729  1.00 75.25      B    N1+
ATOM   4497  N   LYS B 288     -21.147  30.480  52.990  1.00 47.37      B    N  
ATOM   4498  CA  LYS B 288     -20.269  29.739  52.076  1.00 46.46      B    C  
ATOM   4499  C   LYS B 288     -21.060  28.985  50.994  1.00 50.30      B    C  
ATOM   4500  O   LYS B 288     -20.639  28.949  49.835  1.00 49.72      B    O  
ATOM   4501  CB  LYS B 288     -19.344  28.771  52.859  1.00 47.62      B    C  
ATOM   4502  CG  LYS B 288     -18.253  28.088  52.012  1.00 40.58      B    C  
ATOM   4503  CD  LYS B 288     -18.724  26.718  51.419  1.00 39.50      B    C  
ATOM   4504  CE  LYS B 288     -18.057  26.379  50.108  1.00 42.17      B    C  
ATOM   4505  NZ  LYS B 288     -18.505  27.258  48.984  1.00 48.65      B    N1+
ATOM   4506  N   CYS B 289     -22.194  28.390  51.377  1.00 46.93      B    N  
ATOM   4507  CA  CYS B 289     -23.065  27.617  50.499  1.00 46.87      B    C  
ATOM   4508  C   CYS B 289     -23.620  28.407  49.293  1.00 52.71      B    C  
ATOM   4509  O   CYS B 289     -23.880  27.800  48.254  1.00 52.22      B    O  
ATOM   4510  CB  CYS B 289     -24.182  26.958  51.301  1.00 46.83      B    C  
ATOM   4511  SG  CYS B 289     -23.627  25.572  52.329  1.00 50.44      B    S  
ATOM   4512  N   GLY B 290     -23.768  29.725  49.439  1.00 50.19      B    N  
ATOM   4513  CA  GLY B 290     -24.246  30.612  48.386  1.00 50.45      B    C  
ATOM   4514  C   GLY B 290     -23.144  31.254  47.575  1.00 54.37      B    C  
ATOM   4515  O   GLY B 290     -23.406  32.087  46.709  1.00 55.46      B    O  
ATOM   4516  N   LEU B 291     -21.912  30.845  47.830  1.00 51.08      B    N  
ATOM   4517  CA  LEU B 291     -20.701  31.334  47.185  1.00 50.30      B    C  
ATOM   4518  C   LEU B 291     -19.991  30.168  46.516  1.00 53.28      B    C  
ATOM   4519  O   LEU B 291     -20.101  29.028  46.969  1.00 52.82      B    O  
ATOM   4520  CB  LEU B 291     -19.771  31.887  48.278  1.00 50.32      B    C  
ATOM   4521  CG  LEU B 291     -19.661  33.386  48.601  1.00 54.89      B    C  
ATOM   4522  CD1 LEU B 291     -20.681  34.265  47.869  1.00 54.73      B    C  
ATOM   4523  CD2 LEU B 291     -19.621  33.606  50.104  1.00 54.54      B    C  
ATOM   4524  N   GLN B 292     -19.233  30.448  45.464  1.00 49.95      B    N  
ATOM   4525  CA  GLN B 292     -18.419  29.436  44.813  1.00 48.88      B    C  
ATOM   4526  C   GLN B 292     -17.058  29.561  45.479  1.00 51.44      B    C  
ATOM   4527  O   GLN B 292     -16.489  30.658  45.489  1.00 51.80      B    O  
ATOM   4528  CB  GLN B 292     -18.308  29.701  43.297  1.00 50.39      B    C  
ATOM   4529  CG  GLN B 292     -17.446  28.667  42.544  1.00 52.92      B    C  
ATOM   4530  CD  GLN B 292     -17.983  27.262  42.623  1.00 67.09      B    C  
ATOM   4531  NE2 GLN B 292     -19.254  27.073  42.264  1.00 55.01      B    N  
ATOM   4532  OE1 GLN B 292     -17.269  26.336  43.014  1.00 66.79      B    O  
ATOM   4533  N   GLY B 293     -16.575  28.466  46.069  1.00 44.98      B    N  
ATOM   4534  CA  GLY B 293     -15.301  28.462  46.775  1.00 43.03      B    C  
ATOM   4535  C   GLY B 293     -15.349  29.167  48.115  1.00 44.76      B    C  
ATOM   4536  O   GLY B 293     -16.392  29.202  48.784  1.00 44.08      B    O  
ATOM   4537  N   PHE B 294     -14.227  29.779  48.503  1.00 41.45      B    N  
ATOM   4538  CA  PHE B 294     -14.142  30.398  49.824  1.00 41.69      B    C  
ATOM   4539  C   PHE B 294     -14.065  31.929  49.825  1.00 45.78      B    C  
ATOM   4540  O   PHE B 294     -14.168  32.497  50.905  1.00 45.89      B    O  
ATOM   4541  CB  PHE B 294     -12.979  29.763  50.642  1.00 42.97      B    C  
ATOM   4542  CG  PHE B 294     -13.201  28.298  50.976  1.00 43.64      B    C  
ATOM   4543  CD1 PHE B 294     -14.315  27.890  51.711  1.00 47.04      B    C  
ATOM   4544  CD2 PHE B 294     -12.312  27.325  50.536  1.00 45.08      B    C  
ATOM   4545  CE1 PHE B 294     -14.540  26.532  51.987  1.00 48.10      B    C  
ATOM   4546  CE2 PHE B 294     -12.510  25.976  50.848  1.00 48.44      B    C  
ATOM   4547  CZ  PHE B 294     -13.624  25.585  51.573  1.00 46.70      B    C  
ATOM   4548  N   ASP B 295     -13.930  32.595  48.653  1.00 44.38      B    N  
ATOM   4549  CA  ASP B 295     -13.898  34.072  48.564  1.00 45.92      B    C  
ATOM   4550  C   ASP B 295     -15.192  34.697  49.079  1.00 50.69      B    C  
ATOM   4551  O   ASP B 295     -16.278  34.273  48.681  1.00 50.72      B    O  
ATOM   4552  CB  ASP B 295     -13.715  34.555  47.102  1.00 48.98      B    C  
ATOM   4553  CG  ASP B 295     -12.339  34.415  46.475  1.00 60.89      B    C  
ATOM   4554  OD1 ASP B 295     -11.371  34.117  47.214  1.00 58.40      B    O  
ATOM   4555  OD2 ASP B 295     -12.227  34.625  45.249  1.00 70.80      B    O1-
ATOM   4556  N   GLY B 296     -15.052  35.704  49.934  1.00 48.28      B    N  
ATOM   4557  CA  GLY B 296     -16.164  36.464  50.488  1.00 48.15      B    C  
ATOM   4558  C   GLY B 296     -16.984  35.780  51.560  1.00 54.20      B    C  
ATOM   4559  O   GLY B 296     -18.126  36.190  51.794  1.00 54.08      B    O  
ATOM   4560  N   ILE B 297     -16.421  34.764  52.252  1.00 51.49      B    N  
ATOM   4561  CA  ILE B 297     -17.179  34.076  53.321  1.00 51.47      B    C  
ATOM   4562  C   ILE B 297     -17.242  34.934  54.601  1.00 56.03      B    C  
ATOM   4563  O   ILE B 297     -18.149  34.763  55.417  1.00 55.33      B    O  
ATOM   4564  CB  ILE B 297     -16.732  32.607  53.597  1.00 53.77      B    C  
ATOM   4565  CG1 ILE B 297     -15.238  32.513  54.006  1.00 53.96      B    C  
ATOM   4566  CG2 ILE B 297     -17.074  31.713  52.404  1.00 52.50      B    C  
ATOM   4567  CD1 ILE B 297     -14.809  31.099  54.535  1.00 59.42      B    C  
ATOM   4568  N   VAL B 298     -16.288  35.878  54.727  1.00 53.57      B    N  
ATOM   4569  CA  VAL B 298     -16.100  36.832  55.823  1.00 64.56      B    C  
ATOM   4570  C   VAL B 298     -16.260  38.229  55.215  1.00 99.43      B    C  
ATOM   4571  O   VAL B 298     -15.604  38.535  54.214  1.00 73.25      B    O  
ATOM   4572  CB  VAL B 298     -14.689  36.674  56.475  1.00 67.65      B    C  
ATOM   4573  CG1 VAL B 298     -14.605  37.404  57.812  1.00 67.23      B    C  
ATOM   4574  CG2 VAL B 298     -14.298  35.210  56.644  1.00 67.51      B    C  
TER   
HETATM 4575  C1  A1Y A 301      -5.056  -3.746  20.966  1.00 84.38      C    C  
HETATM 4576  N1  A1Y A 301      -4.715   0.143  19.051  1.00 83.99      C    N  
HETATM 4577  O1  A1Y A 301      -2.475   0.205  14.929  1.00 86.32      C    O  
HETATM 4578  C2  A1Y A 301      -4.893  -2.382  20.335  1.00 84.64      C    C  
HETATM 4579  N2  A1Y A 301      -2.147  -4.077  19.189  1.00 81.84      C    N  
HETATM 4580  C3  A1Y A 301      -5.785  -1.338  20.661  1.00 83.09      C    C  
HETATM 4581  N3  A1Y A 301      -3.003  -0.577  17.612  1.00 87.28      C    N  
HETATM 4582  C4  A1Y A 301      -5.646  -0.094  20.000  1.00 82.64      C    C  
HETATM 4583  C5  A1Y A 301      -3.785  -0.847  18.647  1.00 85.14      C    C  
HETATM 4584  C6  A1Y A 301      -3.853  -2.154  19.355  1.00 84.85      C    C  
HETATM 4585  C7  A1Y A 301      -2.885  -3.200  19.229  1.00 82.73      C    C  
HETATM 4586  C8  A1Y A 301      -3.161  -1.500  16.464  1.00 87.95      C    C  
HETATM 4587  C9  A1Y A 301      -2.228  -1.119  15.355  1.00 86.46      C    C  
HETATM 4588  C10 A1Y A 301      -2.179   1.102  15.996  1.00 87.74      C    C  
HETATM 4589  C11 A1Y A 301      -3.043   0.860  17.212  1.00 87.65      C    C  
HETATM 4590  C12 A1Y A 301      -6.561   1.044  20.310  1.00 81.90      C    C  
HETATM 4591  H1  A1Y A 301      -4.201  -4.006  21.589  1.00 84.24      C    H  
HETATM 4592  H2  A1Y A 301      -5.937  -3.819  21.600  1.00 84.80      C    H  
HETATM 4593  H3  A1Y A 301      -5.157  -4.530  20.215  1.00 84.15      C    H  
HETATM 4594  H4  A1Y A 301      -6.571  -1.477  21.401  1.00 83.01      C    H  
HETATM 4595  H5  A1Y A 301      -3.010  -2.544  16.728  1.00 88.26      C    H  
HETATM 4596  H6  A1Y A 301      -4.160  -1.423  16.046  1.00 88.14      C    H  
HETATM 4597  H7  A1Y A 301      -1.181  -1.261  15.620  1.00 86.55      C    H  
HETATM 4598  H8  A1Y A 301      -2.410  -1.715  14.462  1.00 86.30      C    H  
HETATM 4599  H9  A1Y A 301      -1.117   1.085  16.228  1.00 87.98      C    H  
HETATM 4600  H10 A1Y A 301      -2.393   2.081  15.567  1.00 88.06      C    H  
HETATM 4601  H11 A1Y A 301      -4.042   1.233  16.994  1.00 87.64      C    H  
HETATM 4602  H12 A1Y A 301      -2.675   1.477  18.030  1.00 87.72      C    H  
HETATM 4603  H13 A1Y A 301      -6.145   1.667  21.100  1.00 81.97      C    H  
HETATM 4604  H14 A1Y A 301      -6.742   1.693  19.454  1.00 81.85      C    H  
HETATM 4605  H15 A1Y A 301      -7.533   0.688  20.647  1.00 82.02      C    H  
HETATM 4606  O   HOH A 401      -3.287   6.705  12.580  1.00 53.00      K    O  
HETATM 4607  O   HOH A 402       3.392  -7.195  20.857  1.00 41.57      K    O  
HETATM 4608  O   HOH A 403      -0.554  -3.844  16.811  1.00 37.17      K    O  
HETATM 4609  O   HOH A 404      -3.767 -11.418   7.930  1.00 46.58      K    O  
HETATM 4610  O   HOH A 405       4.768  11.676  25.208  1.00 43.52      K    O  
HETATM 4611  O   HOH A 406       0.450  11.042  15.924  1.00 53.81      K    O  
HETATM 4612  O   HOH A 407      -3.360   9.507  17.093  1.00 59.37      K    O  
HETATM 4613  O   HOH A 408      -3.613  10.527  21.342  1.00 53.57      K    O  
HETATM 4614  O   HOH A 409      -5.250   5.358  11.280  1.00 57.41      K    O  
HETATM 4615  O   HOH A 410      -5.284 -12.753  11.526  1.00 46.08      K    O  
HETATM 4616  O   HOH A 411       5.566  -5.969  19.430  1.00 36.52      K    O  
HETATM 4617  O   HOH A 412      -7.343  27.749  19.907  1.00 70.85      K    O  
HETATM 4618  O   HOH A 413       1.434  -6.238  29.502  1.00 46.96      K    O  
HETATM 4619  O   HOH A 414     -14.490  -4.446  10.665  1.00 71.05      K    O  
HETATM 4620  O   HOH A 415       7.800  -5.210   1.263  1.00 45.57      K    O  
HETATM 4621  O   HOH A 416       4.314  -5.090  25.565  1.00 40.33      K    O  
HETATM 4622  O   HOH A 417       0.143  31.301  17.002  1.00 57.60      K    O  
HETATM 4623  O   HOH A 418      -0.587  13.427  14.758  1.00 52.19      K    O  
HETATM 4624  O   HOH A 419      15.160  17.817  31.190  1.00 54.78      K    O  
HETATM 4625  O   HOH A 420     -11.125  -3.865  -1.275  1.00 66.11      K    O  
HETATM 4626  O   HOH A 421       0.757   6.051  27.651  1.00 46.87      K    O  
HETATM 4627  O   HOH A 422      13.531  -6.553   6.559  1.00 49.09      K    O  
HETATM 4628  O   HOH A 423      -0.654  -7.171   2.686  1.00 39.01      K    O  
HETATM 4629  O   HOH A 424      -5.751  23.139  31.421  1.00 57.31      K    O  
HETATM 4630  O   HOH A 425      -0.449  22.819  22.145  1.00 59.69      K    O  
HETATM 4631  O   HOH A 426      -6.195   5.211  18.763  1.00 70.64      K    O  
HETATM 4632  O   HOH A 427       0.537  10.836  26.665  1.00 47.00      K    O  
HETATM 4633  O   HOH A 428       9.171  14.110  33.060  1.00 64.11      K    O  
HETATM 4634  O   HOH A 429       3.002  -6.902   0.452  1.00 49.30      K    O  
HETATM 4635  O   HOH A 430      11.503  23.505  31.771  1.00 56.75      K    O  
HETATM 4636  O   HOH A 431      -2.017  11.748  24.569  1.00 55.93      K    O  
HETATM 4637  O   HOH A 432      11.148  -5.182  13.270  1.00 46.64      K    O  
HETATM 4638  O   HOH A 433      20.881  19.649   7.056  1.00 83.30      K    O  
HETATM 4639  O   HOH A 434      10.814  28.338   1.480  1.00 69.88      K    O  
HETATM 4640  O   HOH A 435       5.929  12.208  29.956  1.00 48.92      K    O  
HETATM 4641  O   HOH A 436      -0.116  -1.824  34.042  1.00 58.20      K    O  
HETATM 4642  O   HOH A 437      -6.046  -4.983  -3.799  1.00 56.67      K    O  
HETATM 4643  O   HOH A 438       1.187  26.110  34.722  1.00 66.23      K    O  
HETATM 4644  O   HOH A 439      -0.284  23.486  19.215  1.00 55.77      K    O  
HETATM 4645  O   HOH A 440      14.921  15.587   2.508  1.00 67.27      K    O  
HETATM 4646  O   HOH A 441      16.150   0.739   4.517  1.00 65.16      K    O  
HETATM 4647  O   HOH A 442      15.622  13.403  19.168  1.00 63.09      K    O  
HETATM 4648  O   HOH A 443      11.758  -0.114  10.330  1.00 54.31      K    O  
HETATM 4649  O   HOH A 444      -0.072   5.354  36.727  1.00 47.55      K    O  
HETATM 4650  O   HOH A 445      -2.567  13.608  -0.006  1.00 63.18      K    O  
HETATM 4651  O   HOH A 446     -22.538   4.764  33.643  1.00 65.41      K    O  
HETATM 4652  O   HOH A 447       9.158  -2.920  19.265  1.00 51.40      K    O  
HETATM 4653  O   HOH A 448      13.370  27.540   1.163  1.00 79.80      K    O  
HETATM 4654  O   HOH A 449      -0.004  -9.508   8.529  1.00 37.74      K    O  
HETATM 4655  O   HOH A 450      11.713  15.088  32.968  1.00 67.34      K    O  
HETATM 4656  O   HOH A 451      17.601   5.285  14.409  1.00 60.23      K    O  
HETATM 4657  O   HOH A 452     -18.172   2.097  39.427  1.00 73.69      K    O  
HETATM 4658  O   HOH A 453       8.795  -4.270   9.825  1.00 55.13      K    O  
HETATM 4659  O   HOH A 454     -10.124  -4.140   6.417  1.00 60.79      K    O  
HETATM 4660  O   HOH A 455       5.035  -2.237  -0.021  1.00 46.85      K    O  
HETATM 4661  O   HOH A 456      -7.304   4.705  13.800  1.00 48.54      K    O  
HETATM 4662  O   HOH A 457       3.981  32.950  18.399  1.00 75.24      K    O  
HETATM 4663  O   HOH A 458      -5.625  10.095  -5.993  1.00 62.18      K    O  
HETATM 4664  O   HOH A 459       3.924   8.375  -1.113  1.00 65.38      K    O  
HETATM 4665  O   HOH A 460       1.992   2.358  -5.277  1.00 64.11      K    O  
HETATM 4666  O   HOH A 461     -10.078   6.450  15.832  1.00 68.77      K    O  
HETATM 4667  O   HOH A 462      16.794  10.829  19.762  1.00 67.72      K    O  
HETATM 4668  O   HOH A 463       1.808  -8.468  27.989  1.00 62.80      K    O  
HETATM 4669  O   HOH A 464     -18.920  12.730  10.597  1.00 68.99      K    O  
HETATM 4670  O   HOH A 465       8.261  -5.445  19.804  1.00 48.91      K    O  
HETATM 4671  O   HOH A 466       0.897  33.916  17.080  1.00 86.44      K    O  
HETATM 4672  O   HOH A 467       4.287  -7.178  23.389  1.00 47.16      K    O  
HETATM 4673  O   HOH A 468       5.252  -5.576  -0.402  1.00 55.42      K    O  
HETATM 4674  O   HOH B 401     -14.066  31.723  45.623  1.00 54.23      L    O  
HETATM 4675  O   HOH B 402      -8.940  25.551  50.420  1.00 36.42      L    O  
HETATM 4676  O   HOH B 403       4.363   9.717  57.611  1.00 57.87      L    O  
HETATM 4677  O   HOH B 404     -35.893   7.859  65.466  1.00 49.36      L    O  
HETATM 4678  O   HOH B 405     -24.142  21.477  76.823  1.00 49.14      L    O  
HETATM 4679  O   HOH B 406       6.590  25.699  68.191  1.00 46.17      L    O  
HETATM 4680  O   HOH B 407     -26.227  27.317  58.248  1.00 37.66      L    O  
HETATM 4681  O   HOH B 408       2.507  23.819  58.930  1.00 44.34      L    O  
HETATM 4682  O   HOH B 409     -34.599  14.456  67.358  1.00 39.88      L    O  
HETATM 4683  O   HOH B 410       4.011  16.028  44.407  1.00 44.30      L    O  
HETATM 4684  O   HOH B 411      -7.961  32.640  68.098  1.00 40.77      L    O  
HETATM 4685  O   HOH B 412     -32.498  25.467  60.074  1.00 53.97      L    O  
HETATM 4686  O   HOH B 413     -16.656  33.232  46.173  1.00 59.20      L    O  
HETATM 4687  O   HOH B 414      -1.716   9.206  47.411  1.00 53.76      L    O  
HETATM 4688  O   HOH B 415     -20.931  17.794  62.448  1.00 54.22      L    O  
HETATM 4689  O   HOH B 416     -15.940  24.596  47.485  1.00 53.88      L    O  
HETATM 4690  O   HOH B 417       4.897  26.030  45.233  1.00 47.19      L    O  
HETATM 4691  O   HOH B 418     -38.176   8.470  61.629  1.00 62.62      L    O  
HETATM 4692  O   HOH B 419     -14.375  29.300  74.532  1.00 55.51      L    O  
HETATM 4693  O   HOH B 420       2.791  22.303  39.378  1.00 59.62      L    O  
HETATM 4694  O   HOH B 421     -22.487  35.263  65.591  1.00 51.37      L    O  
HETATM 4695  O   HOH B 422     -16.065  18.146  57.148  1.00 39.18      L    O  
HETATM 4696  O   HOH B 423     -23.990  33.498  50.392  1.00 52.49      L    O  
HETATM 4697  O   HOH B 424       3.091  11.644  68.624  1.00 49.14      L    O  
HETATM 4698  O   HOH B 425       2.614  30.663  54.376  1.00 44.51      L    O  
HETATM 4699  O   HOH B 426       1.173  26.908  73.253  1.00 59.35      L    O  
HETATM 4700  O   HOH B 427     -11.258  18.109  59.860  1.00 35.61      L    O  
HETATM 4701  O   HOH B 428      -3.176   4.087  62.100  1.00 60.95      L    O  
HETATM 4702  O   HOH B 429     -15.405   5.568  71.361  1.00 55.35      L    O  
HETATM 4703  O   HOH B 430      -1.919  13.956  55.337  1.00 46.44      L    O  
HETATM 4704  O   HOH B 431       1.138  31.439  46.108  1.00 39.61      L    O  
HETATM 4705  O   HOH B 432      -0.767  31.333  58.748  1.00 34.04      L    O  
HETATM 4706  O   HOH B 433      -2.209  14.728  51.781  1.00 40.15      L    O  
HETATM 4707  O   HOH B 434     -10.236  17.792  32.224  1.00 48.32      L    O  
HETATM 4708  O   HOH B 435      -2.464  12.234  57.686  1.00 59.02      L    O  
HETATM 4709  O   HOH B 436      -8.196  26.822  47.972  1.00 53.57      L    O  
HETATM 4710  O   HOH B 437       9.486  22.554  43.666  1.00 66.98      L    O  
HETATM 4711  O   HOH B 438      -7.444  37.309  56.664  1.00 37.81      L    O  
HETATM 4712  O   HOH B 439     -10.813  14.220  46.660  1.00 52.53      L    O  
HETATM 4713  O   HOH B 440     -12.697  11.826  59.546  1.00 50.75      L    O  
HETATM 4714  O   HOH B 441     -12.918  20.117  58.730  1.00 39.06      L    O  
HETATM 4715  O   HOH B 442      -3.926  33.733  67.638  1.00 48.09      L    O  
HETATM 4716  O   HOH B 443     -11.780  12.393  56.793  1.00 52.90      L    O  
HETATM 4717  O   HOH B 444     -18.359   9.411  25.005  1.00 64.03      L    O  
HETATM 4718  O   HOH B 445     -10.175  26.998  34.276  1.00 69.79      L    O  
HETATM 4719  O   HOH B 446     -31.125  19.553  77.090  1.00 52.31      L    O  
HETATM 4720  O   HOH B 447      -6.483  34.597  49.781  1.00 41.58      L    O  
HETATM 4721  O   HOH B 448       4.989  28.172  55.386  1.00 46.52      L    O  
HETATM 4722  O   HOH B 449     -22.329  34.027  68.013  1.00 57.60      L    O  
HETATM 4723  O   HOH B 450      10.254  29.245  58.145  1.00 72.03      L    O  
HETATM 4724  O   HOH B 451     -10.304  15.053  53.833  1.00 39.84      L    O  
HETATM 4725  O   HOH B 452     -11.922  15.933  35.993  1.00 47.08      L    O  
HETATM 4726  O   HOH B 453      -1.808   5.232  52.856  1.00 69.88      L    O  
HETATM 4727  O   HOH B 454       5.000  28.240  46.766  1.00 46.29      L    O  
HETATM 4728  O   HOH B 455     -24.476   8.613  75.477  1.00 60.25      L    O  
HETATM 4729  O   HOH B 456      -7.211  36.096  65.230  1.00 39.93      L    O  
HETATM 4730  O   HOH B 457      -2.470  11.952  60.630  1.00 46.27      L    O  
HETATM 4731  O   HOH B 458     -17.890  16.545  60.484  1.00 52.82      L    O  
HETATM 4732  O   HOH B 459       6.615  20.645  72.179  1.00 43.97      L    O  
HETATM 4733  O   HOH B 460     -22.282  16.792  59.396  1.00 46.08      L    O  
HETATM 4734  O   HOH B 461      -2.843   3.679  69.589  1.00 62.86      L    O  
HETATM 4735  O   HOH B 462     -12.450  36.534  50.728  1.00 49.28      L    O  
HETATM 4736  O   HOH B 463     -14.573  21.576  76.077  1.00 50.40      L    O  
HETATM 4737  O   HOH B 464     -13.794   9.599  20.970  1.00 65.85      L    O  
HETATM 4738  O   HOH B 465      -6.726  34.675  45.275  1.00 49.21      L    O  
HETATM 4739  O   HOH B 466     -25.031  33.731  56.833  1.00 51.27      L    O  
HETATM 4740  O   HOH B 467      -3.611  28.740  43.606  1.00 55.12      L    O  
HETATM 4741  O   HOH B 468       1.688  32.483  62.097  1.00 43.08      L    O  
HETATM 4742  O   HOH B 469     -10.243  35.825  49.411  1.00 57.26      L    O  
HETATM 4743  O   HOH B 470      -1.471  27.210  43.121  1.00 55.08      L    O  
HETATM 4744  O   HOH B 471       1.550  33.648  64.494  1.00 37.21      L    O  
HETATM 4745  O   HOH B 472     -26.741  33.163  47.316  1.00 75.26      L    O  
HETATM 4746  O   HOH B 473      -9.171  35.545  45.922  1.00 51.56      L    O  
HETATM 4747  O   HOH B 474     -12.087  39.906  67.629  1.00 64.75      L    O  
HETATM 4748  O   HOH B 475     -12.201  22.265  48.543  1.00 54.02      L    O  
HETATM 4749  O   HOH B 476     -13.517  13.709  73.859  1.00 51.35      L    O  
HETATM 4750  O   HOH B 477      -8.258  25.794  45.345  1.00 50.43      L    O  
HETATM 4751  O   HOH B 478       3.580  12.683  43.772  1.00 71.93      L    O  
HETATM 4752  O   HOH B 479     -22.477  21.845  45.840  1.00 62.11      L    O  
HETATM 4753  O   HOH B 480     -33.389  21.182  63.710  1.00 55.63      L    O  
HETATM 4754  O   HOH B 481      -8.290   3.507  21.885  1.00 64.21      L    O  
HETATM 4755  O   HOH B 482      -3.745  17.296  80.235  1.00 57.42      L    O  
HETATM 4756  O   HOH B 483       9.148  16.903  56.603  1.00 58.12      L    O  
HETATM 4757  O   HOH B 484     -32.045  13.723  56.900  1.00 65.36      L    O  
HETATM 4758  O   HOH B 485      -6.941  21.492  76.948  1.00 61.99      L    O  
HETATM 4759  O   HOH B 486     -21.525  22.725  79.841  1.00 49.96      L    O  
HETATM 4760  O   HOH B 487     -22.867  28.062  75.818  1.00 49.44      L    O  
HETATM 4761  O   HOH B 488     -11.088   7.126  20.482  1.00 73.49      L    O  
HETATM 4762  O   HOH B 489     -22.153  14.480  56.584  1.00 45.22      L    O  
HETATM 4763  O   HOH B 490     -13.185  25.267  46.989  1.00 66.75      L    O  
HETATM 4764  O   HOH B 491     -20.064  19.140  59.192  1.00 63.88      L    O  
HETATM 4765  O   HOH B 492      -6.385  33.776  66.213  1.00 37.85      L    O  
HETATM 4766  O   HOH B 493      -2.107  11.909  52.975  1.00 65.46      L    O  
HETATM 4767  O   HOH B 494     -25.855  34.028  52.291  1.00 59.75      L    O  
CONECT 4575 4578 4591 4592 4593
CONECT 4576 4583 4582
CONECT 4577 4588 4587
CONECT 4578 4575 4580 4584
CONECT 4579 4585
CONECT 4580 4578 4594 4582
CONECT 4581 4583 4586 4589
CONECT 4582 4576 4580 4590
CONECT 4583 4576 4581 4584
CONECT 4584 4578 4583 4585
CONECT 4585 4579 4584
CONECT 4586 4581 4595 4596 4587
CONECT 4587 4577 4586 4597 4598
CONECT 4588 4577 4589 4599 4600
CONECT 4589 4581 4588 4601 4602
CONECT 4590 4582 4603 4604 4605
CONECT 4591 4575
CONECT 4592 4575
CONECT 4593 4575
CONECT 4594 4580
CONECT 4595 4586
CONECT 4596 4586
CONECT 4597 4587
CONECT 4598 4587
CONECT 4599 4588
CONECT 4600 4588
CONECT 4601 4589
CONECT 4602 4589
CONECT 4603 4590
CONECT 4604 4590
CONECT 4605 4590
END
