# Supplementary material for: Solvent-Site Prediction for Fragment Docking and Its Implication on Fragment-Based Drug Discovery
Source: J Chem Inf Model. 2025 Nov 24;65(23):12959–77. doi: 10.1021/acs.jcim.5c02352 (PMC12690578; doi:10.1021/acs.jcim.5c02352)
Supplement: Supplementary file 3 [file ci5c02352_si_003.zip › Frag2Lead_dataset/2017-03/rec-lead.pdb]

ATOM      1  N   GLY A   3      18.478  18.108   5.910  1.00 69.88      A    N  
ATOM      2  CA  GLY A   3      17.396  17.130   5.919  1.00 69.56      A    C  
ATOM      3  C   GLY A   3      17.717  15.913   6.767  1.00 72.24      A    C  
ATOM      4  O   GLY A   3      17.803  14.793   6.251  1.00 72.28      A    O  
ATOM      5  N   SER A   4      17.913  16.132   8.080  1.00 66.49      A    N  
ATOM      6  CA  SER A   4      18.271  15.083   9.041  1.00 65.34      A    C  
ATOM      7  C   SER A   4      17.228  14.887  10.179  1.00 67.86      A    C  
ATOM      8  O   SER A   4      17.302  13.885  10.902  1.00 68.25      A    O  
ATOM      9  CB  SER A   4      19.634  15.393   9.655  1.00 67.39      A    C  
ATOM     10  OG  SER A   4      19.579  16.591  10.415  1.00 74.82      A    O  
ATOM     11  N   GLN A   5      16.296  15.852  10.350  1.00 61.20      A    N  
ATOM     12  CA  GLN A   5      15.301  15.858  11.417  1.00 59.45      A    C  
ATOM     13  C   GLN A   5      13.881  15.661  10.913  1.00 62.53      A    C  
ATOM     14  O   GLN A   5      13.548  16.104   9.811  1.00 63.07      A    O  
ATOM     15  CB  GLN A   5      15.353  17.200  12.171  1.00 60.45      A    C  
ATOM     16  CG  GLN A   5      16.534  17.403  13.116  1.00 65.92      A    C  
ATOM     17  CD  GLN A   5      16.336  18.614  14.014  1.00 86.57      A    C  
ATOM     18  NE2 GLN A   5      16.940  18.589  15.195  1.00 79.38      A    N  
ATOM     19  OE1 GLN A   5      15.658  19.590  13.667  1.00 82.61      A    O  
ATOM     20  N   ILE A   6      13.024  15.036  11.748  1.00 57.11      A    N  
ATOM     21  CA  ILE A   6      11.590  14.889  11.467  1.00 54.88      A    C  
ATOM     22  C   ILE A   6      10.895  15.926  12.346  1.00 56.49      A    C  
ATOM     23  O   ILE A   6      11.187  16.009  13.537  1.00 56.30      A    O  
ATOM     24  CB  ILE A   6      11.032  13.445  11.678  1.00 57.39      A    C  
ATOM     25  CG1 ILE A   6      11.776  12.411  10.787  1.00 57.60      A    C  
ATOM     26  CG2 ILE A   6       9.507  13.389  11.418  1.00 56.67      A    C  
ATOM     27  CD1 ILE A   6      11.886  10.947  11.376  1.00 59.45      A    C  
ATOM     28  N   LEU A   7      10.022  16.745  11.759  1.00 51.15      A    N  
ATOM     29  CA  LEU A   7       9.290  17.748  12.511  1.00 50.19      A    C  
ATOM     30  C   LEU A   7       7.830  17.325  12.699  1.00 55.30      A    C  
ATOM     31  O   LEU A   7       7.161  17.004  11.718  1.00 55.59      A    O  
ATOM     32  CB  LEU A   7       9.370  19.131  11.796  1.00 49.71      A    C  
ATOM     33  CG  LEU A   7       8.442  20.269  12.314  1.00 52.08      A    C  
ATOM     34  CD1 LEU A   7       8.975  20.885  13.581  1.00 50.72      A    C  
ATOM     35  CD2 LEU A   7       8.225  21.317  11.260  1.00 52.86      A    C  
ATOM     36  N   CYS A   8       7.317  17.386  13.940  1.00 52.08      A    N  
ATOM     37  CA  CYS A   8       5.892  17.127  14.188  1.00 51.76      A    C  
ATOM     38  C   CYS A   8       5.218  18.402  14.641  1.00 52.68      A    C  
ATOM     39  O   CYS A   8       5.603  19.003  15.644  1.00 49.89      A    O  
ATOM     40  CB  CYS A   8       5.668  15.985  15.172  1.00 52.50      A    C  
ATOM     41  SG  CYS A   8       6.359  14.409  14.629  1.00 56.77      A    S  
ATOM     42  N   VAL A   9       4.237  18.821  13.856  1.00 50.25      A    N  
ATOM     43  CA  VAL A   9       3.451  20.034  14.051  1.00 50.63      A    C  
ATOM     44  C   VAL A   9       2.092  19.599  14.613  1.00 54.46      A    C  
ATOM     45  O   VAL A   9       1.354  18.895  13.926  1.00 53.96      A    O  
ATOM     46  CB  VAL A   9       3.301  20.815  12.693  1.00 54.26      A    C  
ATOM     47  CG1 VAL A   9       2.477  22.093  12.856  1.00 54.11      A    C  
ATOM     48  CG2 VAL A   9       4.659  21.114  12.059  1.00 53.41      A    C  
ATOM     49  N   GLY A  10       1.798  19.994  15.854  1.00 51.23      A    N  
ATOM     50  CA  GLY A  10       0.530  19.684  16.517  1.00 50.86      A    C  
ATOM     51  C   GLY A  10       0.440  20.190  17.944  1.00 55.17      A    C  
ATOM     52  O   GLY A  10       1.036  21.217  18.283  1.00 54.43      A    O  
ATOM     53  N   LEU A  11      -0.294  19.450  18.806  1.00 51.43      A    N  
ATOM     54  CA  LEU A  11      -0.510  19.828  20.207  1.00 49.23      A    C  
ATOM     55  C   LEU A  11       0.421  19.166  21.160  1.00 51.48      A    C  
ATOM     56  O   LEU A  11       0.941  18.090  20.888  1.00 52.35      A    O  
ATOM     57  CB  LEU A  11      -1.965  19.543  20.666  1.00 49.04      A    C  
ATOM     58  CG  LEU A  11      -3.108  19.976  19.761  1.00 53.62      A    C  
ATOM     59  CD1 LEU A  11      -4.419  19.531  20.333  1.00 54.29      A    C  
ATOM     60  CD2 LEU A  11      -3.110  21.494  19.545  1.00 55.33      A    C  
ATOM     61  N   VAL A  12       0.632  19.833  22.291  1.00 46.63      A    N  
ATOM     62  CA  VAL A  12       1.323  19.364  23.476  1.00 46.04      A    C  
ATOM     63  C   VAL A  12       0.301  19.692  24.594  1.00 51.16      A    C  
ATOM     64  O   VAL A  12      -0.236  20.797  24.613  1.00 52.22      A    O  
ATOM     65  CB  VAL A  12       2.769  19.876  23.681  1.00 49.52      A    C  
ATOM     66  CG1 VAL A  12       2.845  21.400  23.749  1.00 49.85      A    C  
ATOM     67  CG2 VAL A  12       3.424  19.228  24.901  1.00 48.83      A    C  
ATOM     68  N   VAL A  13      -0.116  18.677  25.361  1.00 45.23      A    N  
ATOM     69  CA  VAL A  13      -1.175  18.765  26.372  1.00 44.05      A    C  
ATOM     70  C   VAL A  13      -0.656  18.016  27.593  1.00 47.47      A    C  
ATOM     71  O   VAL A  13       0.061  17.029  27.418  1.00 45.87      A    O  
ATOM     72  CB  VAL A  13      -2.489  18.098  25.851  1.00 47.01      A    C  
ATOM     73  CG1 VAL A  13      -3.580  18.075  26.909  1.00 46.44      A    C  
ATOM     74  CG2 VAL A  13      -3.008  18.752  24.573  1.00 46.52      A    C  
ATOM     75  N   LEU A  14      -0.963  18.499  28.820  1.00 42.03      A    N  
ATOM     76  CA  LEU A  14      -0.561  17.772  30.009  1.00 41.38      A    C  
ATOM     77  C   LEU A  14      -1.630  16.703  30.263  1.00 45.57      A    C  
ATOM     78  O   LEU A  14      -2.794  17.045  30.449  1.00 45.00      A    O  
ATOM     79  CB  LEU A  14      -0.412  18.687  31.238  1.00 40.99      A    C  
ATOM     80  CG  LEU A  14      -0.294  17.954  32.580  1.00 44.19      A    C  
ATOM     81  CD1 LEU A  14       1.068  17.267  32.719  1.00 43.99      A    C  
ATOM     82  CD2 LEU A  14      -0.610  18.879  33.752  1.00 44.02      A    C  
ATOM     83  N   ASP A  15      -1.236  15.416  30.249  1.00 41.07      A    N  
ATOM     84  CA  ASP A  15      -2.145  14.314  30.529  1.00 40.23      A    C  
ATOM     85  C   ASP A  15      -2.037  13.957  31.983  1.00 41.01      A    C  
ATOM     86  O   ASP A  15      -0.987  13.487  32.424  1.00 39.46      A    O  
ATOM     87  CB  ASP A  15      -1.854  13.071  29.640  1.00 42.16      A    C  
ATOM     88  CG  ASP A  15      -2.235  13.229  28.192  1.00 46.96      A    C  
ATOM     89  OD1 ASP A  15      -3.090  14.088  27.894  1.00 45.99      A    O  
ATOM     90  OD2 ASP A  15      -1.756  12.432  27.369  1.00 54.20      A    O1-
ATOM     91  N   VAL A  16      -3.108  14.228  32.732  1.00 39.25      A    N  
ATOM     92  CA  VAL A  16      -3.213  13.926  34.162  1.00 40.71      A    C  
ATOM     93  C   VAL A  16      -3.913  12.575  34.181  1.00 43.90      A    C  
ATOM     94  O   VAL A  16      -5.113  12.469  33.896  1.00 42.29      A    O  
ATOM     95  CB  VAL A  16      -3.982  15.031  34.967  1.00 45.22      A    C  
ATOM     96  CG1 VAL A  16      -4.102  14.651  36.455  1.00 44.34      A    C  
ATOM     97  CG2 VAL A  16      -3.315  16.407  34.797  1.00 44.49      A    C  
ATOM     98  N   ILE A  17      -3.133  11.537  34.439  1.00 40.71      A    N  
ATOM     99  CA  ILE A  17      -3.604  10.153  34.335  1.00 40.54      A    C  
ATOM    100  C   ILE A  17      -3.965   9.503  35.671  1.00 42.06      A    C  
ATOM    101  O   ILE A  17      -3.227   9.630  36.639  1.00 40.11      A    O  
ATOM    102  CB  ILE A  17      -2.516   9.320  33.551  1.00 42.62      A    C  
ATOM    103  CG1 ILE A  17      -2.487   9.704  32.056  1.00 41.94      A    C  
ATOM    104  CG2 ILE A  17      -2.630   7.802  33.759  1.00 41.21      A    C  
ATOM    105  CD1 ILE A  17      -1.133   9.595  31.447  1.00 40.39      A    C  
ATOM    106  N   SER A  18      -5.070   8.741  35.661  1.00 40.12      A    N  
ATOM    107  CA  SER A  18      -5.570   7.905  36.749  1.00 40.36      A    C  
ATOM    108  C   SER A  18      -5.694   6.508  36.162  1.00 43.75      A    C  
ATOM    109  O   SER A  18      -6.313   6.328  35.109  1.00 42.59      A    O  
ATOM    110  CB  SER A  18      -6.945   8.378  37.213  1.00 44.49      A    C  
ATOM    111  OG  SER A  18      -6.864   9.618  37.886  1.00 53.87      A    O  
ATOM    112  N   LEU A  19      -5.081   5.531  36.811  1.00 41.15      A    N  
ATOM    113  CA  LEU A  19      -5.147   4.158  36.344  1.00 41.87      A    C  
ATOM    114  C   LEU A  19      -6.115   3.405  37.253  1.00 46.14      A    C  
ATOM    115  O   LEU A  19      -5.890   3.313  38.458  1.00 45.56      A    O  
ATOM    116  CB  LEU A  19      -3.733   3.533  36.287  1.00 42.37      A    C  
ATOM    117  CG  LEU A  19      -3.606   2.107  35.724  1.00 48.05      A    C  
ATOM    118  CD1 LEU A  19      -3.876   2.069  34.232  1.00 47.51      A    C  
ATOM    119  CD2 LEU A  19      -2.228   1.546  36.031  1.00 51.52      A    C  
ATOM    120  N   VAL A  20      -7.230   2.940  36.674  1.00 43.56      A    N  
ATOM    121  CA  VAL A  20      -8.326   2.276  37.386  1.00 44.27      A    C  
ATOM    122  C   VAL A  20      -8.480   0.795  37.005  1.00 55.20      A    C  
ATOM    123  O   VAL A  20      -8.199   0.444  35.856  1.00 55.89      A    O  
ATOM    124  CB  VAL A  20      -9.666   3.061  37.214  1.00 46.38      A    C  
ATOM    125  CG1 VAL A  20      -9.575   4.458  37.834  1.00 45.26      A    C  
ATOM    126  CG2 VAL A  20     -10.097   3.142  35.749  1.00 45.78      A    C  
ATOM    127  N   ASP A  21      -8.963  -0.062  37.938  1.00 54.99      A    N  
ATOM    128  CA  ASP A  21      -9.159  -1.468  37.596  1.00 57.12      A    C  
ATOM    129  C   ASP A  21     -10.465  -1.680  36.828  1.00 61.16      A    C  
ATOM    130  O   ASP A  21     -10.568  -2.665  36.098  1.00 62.77      A    O  
ATOM    131  CB  ASP A  21      -8.984  -2.461  38.776  1.00 60.51      A    C  
ATOM    132  CG  ASP A  21      -9.777  -2.247  40.047  1.00 79.88      A    C  
ATOM    133  OD1 ASP A  21     -10.938  -1.776  39.955  1.00 82.29      A    O  
ATOM    134  OD2 ASP A  21      -9.276  -2.647  41.133  1.00 89.34      A    O1-
ATOM    135  N   LYS A  22     -11.430  -0.755  36.946  1.00 55.72      A    N  
ATOM    136  CA  LYS A  22     -12.658  -0.777  36.146  1.00 55.79      A    C  
ATOM    137  C   LYS A  22     -13.127   0.639  35.826  1.00 61.59      A    C  
ATOM    138  O   LYS A  22     -12.832   1.567  36.587  1.00 63.17      A    O  
ATOM    139  CB  LYS A  22     -13.780  -1.655  36.724  1.00 58.20      A    C  
ATOM    140  CG  LYS A  22     -14.156  -1.432  38.179  1.00 81.15      A    C  
ATOM    141  CD  LYS A  22     -15.174  -2.500  38.594  1.00 97.25      A    C  
ATOM    142  CE  LYS A  22     -15.853  -2.214  39.911  1.00112.45      A    C  
ATOM    143  NZ  LYS A  22     -16.880  -3.244  40.230  1.00122.15      A    N1+
ATOM    144  N   TYR A  23     -13.811   0.816  34.683  1.00 57.08      A    N  
ATOM    145  CA  TYR A  23     -14.312   2.123  34.274  1.00 56.27      A    C  
ATOM    146  C   TYR A  23     -15.428   2.569  35.224  1.00 62.84      A    C  
ATOM    147  O   TYR A  23     -16.366   1.798  35.436  1.00 62.67      A    O  
ATOM    148  CB  TYR A  23     -14.803   2.108  32.830  1.00 55.82      A    C  
ATOM    149  CG  TYR A  23     -15.066   3.504  32.316  1.00 56.83      A    C  
ATOM    150  CD1 TYR A  23     -14.017   4.392  32.085  1.00 58.44      A    C  
ATOM    151  CD2 TYR A  23     -16.362   3.951  32.088  1.00 56.86      A    C  
ATOM    152  CE1 TYR A  23     -14.253   5.684  31.625  1.00 58.67      A    C  
ATOM    153  CE2 TYR A  23     -16.611   5.243  31.633  1.00 57.77      A    C  
ATOM    154  CZ  TYR A  23     -15.552   6.109  31.407  1.00 65.76      A    C  
ATOM    155  OH  TYR A  23     -15.781   7.390  30.971  1.00 67.13      A    O  
ATOM    156  N   PRO A  24     -15.339   3.771  35.848  1.00 60.77      A    N  
ATOM    157  CA  PRO A  24     -16.384   4.158  36.814  1.00 60.82      A    C  
ATOM    158  C   PRO A  24     -17.762   4.348  36.205  1.00 65.63      A    C  
ATOM    159  O   PRO A  24     -17.901   4.944  35.136  1.00 64.50      A    O  
ATOM    160  CB  PRO A  24     -15.844   5.445  37.455  1.00 62.29      A    C  
ATOM    161  CG  PRO A  24     -14.883   5.984  36.484  1.00 66.48      A    C  
ATOM    162  CD  PRO A  24     -14.290   4.808  35.743  1.00 62.10      A    C  
ATOM    163  N   LYS A  25     -18.782   3.798  36.883  1.00 63.67      A    N  
ATOM    164  CA  LYS A  25     -20.183   3.958  36.496  1.00 64.05      A    C  
ATOM    165  C   LYS A  25     -20.534   5.430  36.834  1.00 67.98      A    C  
ATOM    166  O   LYS A  25     -19.939   5.995  37.763  1.00 65.79      A    O  
ATOM    167  CB  LYS A  25     -21.042   2.989  37.322  1.00 67.29      A    C  
ATOM    168  CG  LYS A  25     -22.460   2.796  36.817  1.00 87.84      A    C  
ATOM    169  CD  LYS A  25     -23.334   2.225  37.924  1.00 98.95      A    C  
ATOM    170  CE  LYS A  25     -24.710   1.831  37.448  1.00110.11      A    C  
ATOM    171  NZ  LYS A  25     -25.493   1.184  38.535  1.00117.26      A    N1+
ATOM    172  N   GLU A  26     -21.448   6.068  36.068  1.00 66.26      A    N  
ATOM    173  CA  GLU A  26     -21.823   7.454  36.364  1.00 66.84      A    C  
ATOM    174  C   GLU A  26     -22.384   7.572  37.788  1.00 73.53      A    C  
ATOM    175  O   GLU A  26     -22.994   6.621  38.290  1.00 73.87      A    O  
ATOM    176  CB  GLU A  26     -22.811   8.020  35.337  1.00 68.16      A    C  
ATOM    177  CG  GLU A  26     -22.828   9.542  35.368  1.00 77.90      A    C  
ATOM    178  CD  GLU A  26     -23.873  10.309  34.583  1.00 89.48      A    C  
ATOM    179  OE1 GLU A  26     -24.386   9.790  33.563  1.00 79.48      A    O  
ATOM    180  OE2 GLU A  26     -24.098  11.487  34.942  1.00 80.12      A    O1-
ATOM    181  N   ASP A  27     -22.101   8.708  38.459  1.00 71.66      A    N  
ATOM    182  CA  ASP A  27     -22.539   9.031  39.825  1.00 71.93      A    C  
ATOM    183  C   ASP A  27     -21.937   8.071  40.890  1.00 74.04      A    C  
ATOM    184  O   ASP A  27     -22.448   7.985  42.009  1.00 74.17      A    O  
ATOM    185  CB  ASP A  27     -24.092   9.130  39.903  1.00 74.39      A    C  
ATOM    186  CG  ASP A  27     -24.654   9.949  41.058  1.00 93.68      A    C  
ATOM    187  OD1 ASP A  27     -24.096  11.041  41.351  1.00 95.16      A    O  
ATOM    188  OD2 ASP A  27     -25.683   9.527  41.640  1.00103.15      A    O1-
ATOM    189  N   SER A  28     -20.810   7.396  40.554  1.00 68.59      A    N  
ATOM    190  CA  SER A  28     -20.100   6.486  41.467  1.00 66.53      A    C  
ATOM    191  C   SER A  28     -18.797   7.102  41.971  1.00 68.20      A    C  
ATOM    192  O   SER A  28     -18.349   8.126  41.456  1.00 65.97      A    O  
ATOM    193  CB  SER A  28     -19.850   5.123  40.816  1.00 68.31      A    C  
ATOM    194  OG  SER A  28     -18.709   5.095  39.974  1.00 73.92      A    O  
ATOM    195  N   GLU A  29     -18.193   6.463  42.970  1.00 66.28      A    N  
ATOM    196  CA  GLU A  29     -16.951   6.885  43.592  1.00 67.03      A    C  
ATOM    197  C   GLU A  29     -16.016   5.662  43.702  1.00 71.33      A    C  
ATOM    198  O   GLU A  29     -16.311   4.714  44.443  1.00 71.80      A    O  
ATOM    199  CB  GLU A  29     -17.251   7.489  44.979  1.00 68.83      A    C  
ATOM    200  CG  GLU A  29     -16.284   8.567  45.426  1.00 83.07      A    C  
ATOM    201  CD  GLU A  29     -16.514   9.094  46.833  1.00113.32      A    C  
ATOM    202  OE1 GLU A  29     -16.965  10.254  46.966  1.00114.69      A    O  
ATOM    203  OE2 GLU A  29     -16.210   8.361  47.803  1.00109.95      A    O1-
ATOM    204  N   ILE A  30     -14.918   5.671  42.916  1.00 65.88      A    N  
ATOM    205  CA  ILE A  30     -13.904   4.609  42.898  1.00 64.77      A    C  
ATOM    206  C   ILE A  30     -12.504   5.189  43.186  1.00 65.46      A    C  
ATOM    207  O   ILE A  30     -12.202   6.293  42.754  1.00 65.80      A    O  
ATOM    208  CB  ILE A  30     -13.914   3.780  41.568  1.00 68.11      A    C  
ATOM    209  CG1 ILE A  30     -13.370   4.604  40.351  1.00 68.26      A    C  
ATOM    210  CG2 ILE A  30     -15.299   3.160  41.281  1.00 69.18      A    C  
ATOM    211  CD1 ILE A  30     -12.936   3.792  39.194  1.00 76.10      A    C  
ATOM    212  N   ARG A  31     -11.646   4.432  43.868  1.00 58.76      A    N  
ATOM    213  CA  ARG A  31     -10.274   4.837  44.153  1.00 56.99      A    C  
ATOM    214  C   ARG A  31      -9.384   4.331  43.007  1.00 59.93      A    C  
ATOM    215  O   ARG A  31      -9.572   3.213  42.538  1.00 59.67      A    O  
ATOM    216  CB  ARG A  31      -9.837   4.221  45.479  1.00 55.66      A    C  
ATOM    217  CG  ARG A  31      -8.518   4.736  45.998  1.00 63.68      A    C  
ATOM    218  CD  ARG A  31      -8.310   4.420  47.459  1.00 60.53      A    C  
ATOM    219  NE  ARG A  31      -9.336   5.012  48.322  1.00 66.59      A    N  
ATOM    220  CZ  ARG A  31      -9.316   6.261  48.781  1.00 87.02      A    C  
ATOM    221  NH1 ARG A  31      -8.338   7.090  48.433  1.00 78.66      A    N1+
ATOM    222  NH2 ARG A  31     -10.287   6.698  49.571  1.00 76.03      A    N  
ATOM    223  N   CYS A  32      -8.431   5.142  42.543  1.00 54.83      A    N  
ATOM    224  CA  CYS A  32      -7.552   4.686  41.465  1.00 53.23      A    C  
ATOM    225  C   CYS A  32      -6.355   3.898  42.009  1.00 54.57      A    C  
ATOM    226  O   CYS A  32      -5.967   4.063  43.171  1.00 53.18      A    O  
ATOM    227  CB  CYS A  32      -7.124   5.835  40.557  1.00 52.98      A    C  
ATOM    228  SG  CYS A  32      -5.983   7.006  41.327  1.00 56.40      A    S  
ATOM    229  N   LEU A  33      -5.795   3.025  41.167  1.00 50.22      A    N  
ATOM    230  CA  LEU A  33      -4.660   2.173  41.512  1.00 49.88      A    C  
ATOM    231  C   LEU A  33      -3.374   2.967  41.639  1.00 51.47      A    C  
ATOM    232  O   LEU A  33      -2.557   2.666  42.507  1.00 52.02      A    O  
ATOM    233  CB  LEU A  33      -4.482   1.085  40.443  1.00 50.58      A    C  
ATOM    234  CG  LEU A  33      -5.694   0.190  40.122  1.00 55.90      A    C  
ATOM    235  CD1 LEU A  33      -5.490  -0.533  38.789  1.00 55.98      A    C  
ATOM    236  CD2 LEU A  33      -5.948  -0.815  41.243  1.00 58.06      A    C  
ATOM    237  N   SER A  34      -3.180   3.953  40.739  1.00 45.54      A    N  
ATOM    238  CA  SER A  34      -2.004   4.823  40.626  1.00 44.46      A    C  
ATOM    239  C   SER A  34      -2.364   6.029  39.782  1.00 46.92      A    C  
ATOM    240  O   SER A  34      -3.377   6.012  39.087  1.00 46.16      A    O  
ATOM    241  CB  SER A  34      -0.813   4.086  39.999  1.00 48.75      A    C  
ATOM    242  OG  SER A  34      -1.143   3.460  38.769  1.00 55.87      A    O  
ATOM    243  N   GLN A  35      -1.546   7.086  39.891  1.00 43.70      A    N  
ATOM    244  CA  GLN A  35      -1.701   8.380  39.242  1.00 43.95      A    C  
ATOM    245  C   GLN A  35      -0.343   8.708  38.615  1.00 46.57      A    C  
ATOM    246  O   GLN A  35       0.677   8.323  39.167  1.00 46.52      A    O  
ATOM    247  CB  GLN A  35      -1.926   9.505  40.308  1.00 45.81      A    C  
ATOM    248  CG  GLN A  35      -3.140   9.489  41.279  1.00 55.61      A    C  
ATOM    249  CD  GLN A  35      -2.809  10.226  42.599  1.00 68.02      A    C  
ATOM    250  NE2 GLN A  35      -1.807  11.142  42.584  1.00 54.84      A    N  
ATOM    251  OE1 GLN A  35      -3.364   9.922  43.681  1.00 53.21      A    O  
ATOM    252  N   ARG A  36      -0.320   9.512  37.548  1.00 42.65      A    N  
ATOM    253  CA  ARG A  36       0.922  10.022  36.946  1.00 42.28      A    C  
ATOM    254  C   ARG A  36       0.608  11.179  36.020  1.00 45.11      A    C  
ATOM    255  O   ARG A  36      -0.522  11.318  35.542  1.00 43.53      A    O  
ATOM    256  CB  ARG A  36       1.736   8.924  36.196  1.00 41.26      A    C  
ATOM    257  CG  ARG A  36       1.200   8.565  34.810  1.00 41.72      A    C  
ATOM    258  CD  ARG A  36       1.938   7.381  34.235  1.00 40.99      A    C  
ATOM    259  NE  ARG A  36       1.473   7.045  32.883  1.00 44.72      A    N  
ATOM    260  CZ  ARG A  36       0.679   6.019  32.584  1.00 57.44      A    C  
ATOM    261  NH1 ARG A  36       0.213   5.226  33.544  1.00 45.63      A    N1+
ATOM    262  NH2 ARG A  36       0.339   5.782  31.327  1.00 42.23      A    N  
ATOM    263  N   TRP A  37       1.610  12.008  35.773  1.00 44.42      A    N  
ATOM    264  CA  TRP A  37       1.491  13.090  34.791  1.00 45.14      A    C  
ATOM    265  C   TRP A  37       2.264  12.598  33.602  1.00 45.89      A    C  
ATOM    266  O   TRP A  37       3.299  11.940  33.765  1.00 44.18      A    O  
ATOM    267  CB  TRP A  37       2.111  14.416  35.280  1.00 44.09      A    C  
ATOM    268  CG  TRP A  37       1.217  15.283  36.128  1.00 45.73      A    C  
ATOM    269  CD1 TRP A  37       0.119  14.894  36.838  1.00 48.08      A    C  
ATOM    270  CD2 TRP A  37       1.428  16.672  36.444  1.00 45.88      A    C  
ATOM    271  CE2 TRP A  37       0.419  17.050  37.357  1.00 49.08      A    C  
ATOM    272  CE3 TRP A  37       2.376  17.632  36.042  1.00 47.04      A    C  
ATOM    273  NE1 TRP A  37      -0.383  15.958  37.551  1.00 47.54      A    N  
ATOM    274  CZ2 TRP A  37       0.314  18.349  37.859  1.00 48.45      A    C  
ATOM    275  CZ3 TRP A  37       2.250  18.930  36.514  1.00 48.38      A    C  
ATOM    276  CH2 TRP A  37       1.230  19.278  37.411  1.00 48.90      A    C  
ATOM    277  N   GLN A  38       1.779  12.913  32.424  1.00 41.58      A    N  
ATOM    278  CA  GLN A  38       2.463  12.535  31.203  1.00 41.93      A    C  
ATOM    279  C   GLN A  38       2.336  13.647  30.203  1.00 45.98      A    C  
ATOM    280  O   GLN A  38       1.251  14.197  30.047  1.00 45.39      A    O  
ATOM    281  CB  GLN A  38       1.800  11.283  30.606  1.00 43.19      A    C  
ATOM    282  CG  GLN A  38       2.754  10.255  30.048  1.00 48.80      A    C  
ATOM    283  CD  GLN A  38       2.036   9.002  29.612  1.00 54.16      A    C  
ATOM    284  NE2 GLN A  38       1.212   9.116  28.574  1.00 40.21      A    N  
ATOM    285  OE1 GLN A  38       2.178   7.930  30.224  1.00 47.69      A    O  
ATOM    286  N   ARG A  39       3.422  13.937  29.476  1.00 42.86      A    N  
ATOM    287  CA  ARG A  39       3.370  14.871  28.357  1.00 42.54      A    C  
ATOM    288  C   ARG A  39       2.579  14.146  27.229  1.00 46.41      A    C  
ATOM    289  O   ARG A  39       2.873  13.000  26.869  1.00 48.57      A    O  
ATOM    290  CB  ARG A  39       4.793  15.289  27.917  1.00 41.21      A    C  
ATOM    291  CG  ARG A  39       4.800  16.213  26.710  1.00 44.43      A    C  
ATOM    292  CD  ARG A  39       6.190  16.648  26.279  1.00 43.03      A    C  
ATOM    293  NE  ARG A  39       7.148  15.538  26.247  1.00 47.36      A    N  
ATOM    294  CZ  ARG A  39       7.310  14.710  25.218  1.00 55.66      A    C  
ATOM    295  NH1 ARG A  39       6.575  14.846  24.124  1.00 39.99      A    N1+
ATOM    296  NH2 ARG A  39       8.209  13.740  25.276  1.00 44.06      A    N  
ATOM    297  N   GLY A  40       1.527  14.789  26.780  1.00 41.00      A    N  
ATOM    298  CA  GLY A  40       0.614  14.287  25.764  1.00 39.98      A    C  
ATOM    299  C   GLY A  40       0.525  15.210  24.577  1.00 44.53      A    C  
ATOM    300  O   GLY A  40       1.423  16.020  24.346  1.00 45.33      A    O  
ATOM    301  N   GLY A  41      -0.558  15.087  23.830  1.00 40.97      A    N  
ATOM    302  CA  GLY A  41      -0.752  15.783  22.565  1.00 40.32      A    C  
ATOM    303  C   GLY A  41      -0.254  14.809  21.519  1.00 43.61      A    C  
ATOM    304  O   GLY A  41       0.794  14.183  21.720  1.00 42.85      A    O  
ATOM    305  N   ASN A  42      -1.010  14.610  20.439  1.00 40.90      A    N  
ATOM    306  CA  ASN A  42      -0.669  13.638  19.386  1.00 40.56      A    C  
ATOM    307  C   ASN A  42       0.703  13.846  18.755  1.00 46.83      A    C  
ATOM    308  O   ASN A  42       1.513  12.906  18.750  1.00 46.78      A    O  
ATOM    309  CB  ASN A  42      -1.751  13.581  18.316  1.00 40.05      A    C  
ATOM    310  CG  ASN A  42      -3.078  13.033  18.789  1.00 52.60      A    C  
ATOM    311  ND2 ASN A  42      -3.988  12.851  17.860  1.00 44.70      A    N  
ATOM    312  OD1 ASN A  42      -3.291  12.729  19.972  1.00 44.94      A    O  
ATOM    313  N   ALA A  43       0.998  15.076  18.279  1.00 43.85      A    N  
ATOM    314  CA  ALA A  43       2.292  15.359  17.648  1.00 43.16      A    C  
ATOM    315  C   ALA A  43       3.420  15.292  18.668  1.00 46.16      A    C  
ATOM    316  O   ALA A  43       4.524  14.841  18.351  1.00 46.88      A    O  
ATOM    317  CB  ALA A  43       2.260  16.707  16.944  1.00 43.84      A    C  
ATOM    318  N   SER A  44       3.106  15.622  19.924  1.00 41.68      A    N  
ATOM    319  CA  SER A  44       4.052  15.536  21.034  1.00 40.54      A    C  
ATOM    320  C   SER A  44       4.403  14.067  21.341  1.00 44.46      A    C  
ATOM    321  O   SER A  44       5.589  13.740  21.462  1.00 44.00      A    O  
ATOM    322  CB  SER A  44       3.498  16.260  22.255  1.00 41.03      A    C  
ATOM    323  OG  SER A  44       4.123  15.871  23.468  1.00 40.89      A    O  
ATOM    324  N   ASN A  45       3.378  13.180  21.430  1.00 42.74      A    N  
ATOM    325  CA  ASN A  45       3.575  11.735  21.662  1.00 42.78      A    C  
ATOM    326  C   ASN A  45       4.384  11.079  20.536  1.00 45.31      A    C  
ATOM    327  O   ASN A  45       5.271  10.273  20.832  1.00 46.10      A    O  
ATOM    328  CB  ASN A  45       2.258  11.005  21.846  1.00 45.08      A    C  
ATOM    329  CG  ASN A  45       1.564  11.198  23.163  1.00 55.05      A    C  
ATOM    330  ND2 ASN A  45       0.265  10.958  23.156  1.00 45.02      A    N  
ATOM    331  OD1 ASN A  45       2.169  11.532  24.188  1.00 47.55      A    O  
ATOM    332  N   SER A  46       4.140  11.479  19.272  1.00 40.04      A    N  
ATOM    333  CA  SER A  46       4.880  10.984  18.103  1.00 40.21      A    C  
ATOM    334  C   SER A  46       6.384  11.344  18.171  1.00 46.76      A    C  
ATOM    335  O   SER A  46       7.223  10.518  17.798  1.00 44.79      A    O  
ATOM    336  CB  SER A  46       4.235  11.479  16.819  1.00 44.48      A    C  
ATOM    337  OG  SER A  46       2.934  10.928  16.674  1.00 49.45      A    O  
ATOM    338  N   CYS A  47       6.725  12.520  18.771  1.00 46.46      A    N  
ATOM    339  CA  CYS A  47       8.113  12.958  18.997  1.00 46.83      A    C  
ATOM    340  C   CYS A  47       8.804  12.077  20.028  1.00 49.34      A    C  
ATOM    341  O   CYS A  47       9.998  11.796  19.887  1.00 50.54      A    O  
ATOM    342  CB  CYS A  47       8.180  14.432  19.402  1.00 48.32      A    C  
ATOM    343  SG  CYS A  47       7.768  15.595  18.077  1.00 52.64      A    S  
ATOM    344  N   THR A  48       8.067  11.666  21.084  1.00 44.28      A    N  
ATOM    345  CA  THR A  48       8.582  10.781  22.142  1.00 42.55      A    C  
ATOM    346  C   THR A  48       9.010   9.475  21.492  1.00 43.47      A    C  
ATOM    347  O   THR A  48      10.117   9.000  21.719  1.00 42.16      A    O  
ATOM    348  CB  THR A  48       7.506  10.526  23.251  1.00 46.96      A    C  
ATOM    349  CG2 THR A  48       8.041   9.697  24.414  1.00 35.72      A    C  
ATOM    350  OG1 THR A  48       7.022  11.769  23.757  1.00 51.02      A    O  
ATOM    351  N   VAL A  49       8.121   8.915  20.665  1.00 41.24      A    N  
ATOM    352  CA  VAL A  49       8.315   7.649  19.964  1.00 41.45      A    C  
ATOM    353  C   VAL A  49       9.498   7.766  18.996  1.00 46.43      A    C  
ATOM    354  O   VAL A  49      10.412   6.942  19.088  1.00 44.58      A    O  
ATOM    355  CB  VAL A  49       6.989   7.130  19.317  1.00 44.84      A    C  
ATOM    356  CG1 VAL A  49       7.180   5.769  18.617  1.00 43.68      A    C  
ATOM    357  CG2 VAL A  49       5.876   7.039  20.373  1.00 44.19      A    C  
ATOM    358  N   LEU A  50       9.528   8.844  18.147  1.00 45.99      A    N  
ATOM    359  CA  LEU A  50      10.617   9.109  17.181  1.00 45.80      A    C  
ATOM    360  C   LEU A  50      11.972   9.179  17.837  1.00 48.91      A    C  
ATOM    361  O   LEU A  50      12.907   8.551  17.349  1.00 50.00      A    O  
ATOM    362  CB  LEU A  50      10.361  10.347  16.315  1.00 45.88      A    C  
ATOM    363  CG  LEU A  50       9.280  10.207  15.260  1.00 50.31      A    C  
ATOM    364  CD1 LEU A  50       8.951  11.553  14.680  1.00 50.59      A    C  
ATOM    365  CD2 LEU A  50       9.646   9.160  14.165  1.00 50.37      A    C  
ATOM    366  N   SER A  51      12.048   9.855  18.999  1.00 44.13      A    N  
ATOM    367  CA  SER A  51      13.233   9.972  19.836  1.00 43.23      A    C  
ATOM    368  C   SER A  51      13.669   8.614  20.397  1.00 48.76      A    C  
ATOM    369  O   SER A  51      14.862   8.329  20.406  1.00 50.32      A    O  
ATOM    370  CB  SER A  51      12.973  10.980  20.952  1.00 47.68      A    C  
ATOM    371  OG  SER A  51      13.274  10.492  22.250  1.00 59.88      A    O  
ATOM    372  N   LEU A  52      12.723   7.774  20.876  1.00 45.16      A    N  
ATOM    373  CA  LEU A  52      13.048   6.436  21.400  1.00 45.22      A    C  
ATOM    374  C   LEU A  52      13.515   5.505  20.252  1.00 48.11      A    C  
ATOM    375  O   LEU A  52      14.306   4.589  20.481  1.00 46.64      A    O  
ATOM    376  CB  LEU A  52      11.844   5.817  22.168  1.00 45.77      A    C  
ATOM    377  CG  LEU A  52      11.505   6.436  23.558  1.00 50.48      A    C  
ATOM    378  CD1 LEU A  52      10.014   6.328  23.874  1.00 50.64      A    C  
ATOM    379  CD2 LEU A  52      12.279   5.772  24.659  1.00 51.63      A    C  
ATOM    380  N   LEU A  53      13.054   5.778  19.008  1.00 45.48      A    N  
ATOM    381  CA  LEU A  53      13.449   5.009  17.821  1.00 45.70      A    C  
ATOM    382  C   LEU A  53      14.831   5.423  17.308  1.00 51.77      A    C  
ATOM    383  O   LEU A  53      15.381   4.755  16.433  1.00 52.73      A    O  
ATOM    384  CB  LEU A  53      12.402   5.111  16.701  1.00 45.07      A    C  
ATOM    385  CG  LEU A  53      11.057   4.417  16.951  1.00 47.88      A    C  
ATOM    386  CD1 LEU A  53      10.042   4.814  15.879  1.00 46.74      A    C  
ATOM    387  CD2 LEU A  53      11.215   2.890  17.058  1.00 47.72      A    C  
ATOM    388  N   GLY A  54      15.386   6.483  17.894  1.00 47.11      A    N  
ATOM    389  CA  GLY A  54      16.703   7.002  17.561  1.00 46.68      A    C  
ATOM    390  C   GLY A  54      16.689   8.103  16.518  1.00 51.32      A    C  
ATOM    391  O   GLY A  54      17.761   8.544  16.104  1.00 53.82      A    O  
ATOM    392  N   ALA A  55      15.500   8.566  16.092  1.00 45.42      A    N  
ATOM    393  CA  ALA A  55      15.376   9.624  15.096  1.00 46.17      A    C  
ATOM    394  C   ALA A  55      15.405  11.044  15.683  1.00 55.95      A    C  
ATOM    395  O   ALA A  55      14.493  11.406  16.446  1.00 54.52      A    O  
ATOM    396  CB  ALA A  55      14.124   9.443  14.256  1.00 46.27      A    C  
ATOM    397  N   PRO A  56      16.417  11.889  15.294  1.00 55.75      A    N  
ATOM    398  CA  PRO A  56      16.412  13.295  15.747  1.00 54.70      A    C  
ATOM    399  C   PRO A  56      15.137  13.914  15.191  1.00 55.56      A    C  
ATOM    400  O   PRO A  56      14.767  13.664  14.037  1.00 54.92      A    O  
ATOM    401  CB  PRO A  56      17.684  13.885  15.108  1.00 56.64      A    C  
ATOM    402  CG  PRO A  56      18.559  12.692  14.820  1.00 61.26      A    C  
ATOM    403  CD  PRO A  56      17.562  11.636  14.391  1.00 57.14      A    C  
ATOM    404  N   CYS A  57      14.393  14.584  16.062  1.00 51.72      A    N  
ATOM    405  CA  CYS A  57      13.089  15.147  15.728  1.00 51.25      A    C  
ATOM    406  C   CYS A  57      12.901  16.474  16.417  1.00 53.28      A    C  
ATOM    407  O   CYS A  57      13.626  16.809  17.356  1.00 52.89      A    O  
ATOM    408  CB  CYS A  57      11.968  14.169  16.101  1.00 51.39      A    C  
ATOM    409  SG  CYS A  57      11.852  13.822  17.876  1.00 55.03      A    S  
ATOM    410  N   ALA A  58      11.895  17.206  15.977  1.00 48.90      A    N  
ATOM    411  CA  ALA A  58      11.573  18.500  16.532  1.00 49.47      A    C  
ATOM    412  C   ALA A  58      10.075  18.620  16.657  1.00 52.88      A    C  
ATOM    413  O   ALA A  58       9.330  18.070  15.842  1.00 51.79      A    O  
ATOM    414  CB  ALA A  58      12.117  19.613  15.621  1.00 50.20      A    C  
ATOM    415  N   PHE A  59       9.632  19.356  17.670  1.00 50.53      A    N  
ATOM    416  CA  PHE A  59       8.219  19.607  17.855  1.00 51.06      A    C  
ATOM    417  C   PHE A  59       7.935  21.093  17.627  1.00 58.69      A    C  
ATOM    418  O   PHE A  59       8.686  21.963  18.091  1.00 59.55      A    O  
ATOM    419  CB  PHE A  59       7.737  19.154  19.263  1.00 52.14      A    C  
ATOM    420  CG  PHE A  59       6.362  19.676  19.650  1.00 52.47      A    C  
ATOM    421  CD1 PHE A  59       5.207  19.070  19.165  1.00 54.17      A    C  
ATOM    422  CD2 PHE A  59       6.228  20.808  20.452  1.00 53.44      A    C  
ATOM    423  CE1 PHE A  59       3.942  19.569  19.495  1.00 54.88      A    C  
ATOM    424  CE2 PHE A  59       4.960  21.318  20.768  1.00 56.11      A    C  
ATOM    425  CZ  PHE A  59       3.828  20.696  20.285  1.00 54.04      A    C  
ATOM    426  N   MET A  60       6.815  21.368  16.965  1.00 55.78      A    N  
ATOM    427  CA  MET A  60       6.313  22.709  16.767  1.00 55.88      A    C  
ATOM    428  C   MET A  60       4.846  22.737  17.192  1.00 57.96      A    C  
ATOM    429  O   MET A  60       4.017  22.016  16.655  1.00 56.89      A    O  
ATOM    430  CB  MET A  60       6.492  23.189  15.322  1.00 58.64      A    C  
ATOM    431  CG  MET A  60       5.933  24.584  15.085  1.00 62.87      A    C  
ATOM    432  SD  MET A  60       6.088  25.135  13.376  1.00 67.98      A    S  
ATOM    433  CE  MET A  60       5.852  26.910  13.613  1.00 64.46      A    C  
ATOM    434  N   GLY A  61       4.558  23.580  18.158  1.00 55.14      A    N  
ATOM    435  CA  GLY A  61       3.216  23.784  18.674  1.00 55.53      A    C  
ATOM    436  C   GLY A  61       3.170  24.950  19.637  1.00 59.01      A    C  
ATOM    437  O   GLY A  61       4.218  25.406  20.124  1.00 56.93      A    O  
ATOM    438  N   SER A  62       1.945  25.418  19.934  1.00 56.55      A    N  
ATOM    439  CA  SER A  62       1.739  26.512  20.886  1.00 57.05      A    C  
ATOM    440  C   SER A  62       1.921  26.083  22.347  1.00 63.58      A    C  
ATOM    441  O   SER A  62       1.456  25.010  22.761  1.00 64.96      A    O  
ATOM    442  CB  SER A  62       0.372  27.158  20.692  1.00 58.70      A    C  
ATOM    443  OG  SER A  62       0.454  28.142  19.677  1.00 65.28      A    O  
ATOM    444  N   MET A  63       2.597  26.933  23.124  1.00 59.05      A    N  
ATOM    445  CA  MET A  63       2.808  26.739  24.558  1.00 57.97      A    C  
ATOM    446  C   MET A  63       2.688  28.106  25.268  1.00 64.17      A    C  
ATOM    447  O   MET A  63       3.103  29.134  24.720  1.00 64.60      A    O  
ATOM    448  CB  MET A  63       4.184  26.127  24.838  1.00 59.59      A    C  
ATOM    449  CG  MET A  63       4.358  24.700  24.370  1.00 62.27      A    C  
ATOM    450  SD  MET A  63       5.593  23.852  25.362  1.00 65.51      A    S  
ATOM    451  CE  MET A  63       6.574  23.287  24.190  1.00 61.83      A    C  
ATOM    452  N   ALA A  64       2.126  28.113  26.476  1.00 60.33      A    N  
ATOM    453  CA  ALA A  64       1.966  29.321  27.283  1.00 59.57      A    C  
ATOM    454  C   ALA A  64       2.887  29.205  28.472  1.00 63.11      A    C  
ATOM    455  O   ALA A  64       2.854  28.172  29.147  1.00 63.48      A    O  
ATOM    456  CB  ALA A  64       0.530  29.458  27.751  1.00 60.29      A    C  
ATOM    457  N   PRO A  65       3.754  30.210  28.737  1.00 58.75      A    N  
ATOM    458  CA  PRO A  65       4.680  30.096  29.880  1.00 57.74      A    C  
ATOM    459  C   PRO A  65       3.970  29.932  31.225  1.00 60.70      A    C  
ATOM    460  O   PRO A  65       2.918  30.531  31.469  1.00 60.73      A    O  
ATOM    461  CB  PRO A  65       5.505  31.381  29.798  1.00 59.66      A    C  
ATOM    462  CG  PRO A  65       5.332  31.873  28.391  1.00 64.24      A    C  
ATOM    463  CD  PRO A  65       3.937  31.493  28.030  1.00 59.88      A    C  
ATOM    464  N   GLY A  66       4.520  29.046  32.039  1.00 56.32      A    N  
ATOM    465  CA  GLY A  66       4.004  28.680  33.349  1.00 55.94      A    C  
ATOM    466  C   GLY A  66       4.644  27.409  33.866  1.00 59.15      A    C  
ATOM    467  O   GLY A  66       5.478  26.817  33.171  1.00 59.07      A    O  
ATOM    468  N   HIS A  67       4.242  26.968  35.083  1.00 55.04      A    N  
ATOM    469  CA  HIS A  67       4.803  25.776  35.742  1.00 55.03      A    C  
ATOM    470  C   HIS A  67       4.553  24.466  34.986  1.00 56.90      A    C  
ATOM    471  O   HIS A  67       5.386  23.551  35.058  1.00 55.76      A    O  
ATOM    472  CB  HIS A  67       4.334  25.654  37.197  1.00 56.16      A    C  
ATOM    473  CG  HIS A  67       4.773  26.793  38.067  1.00 60.48      A    C  
ATOM    474  CD2 HIS A  67       6.004  27.080  38.561  1.00 63.07      A    C  
ATOM    475  ND1 HIS A  67       3.875  27.762  38.502  1.00 62.08      A    N  
ATOM    476  CE1 HIS A  67       4.586  28.602  39.235  1.00 62.02      A    C  
ATOM    477  NE2 HIS A  67       5.872  28.225  39.311  1.00 62.59      A    N  
ATOM    478  N   VAL A  68       3.401  24.386  34.288  1.00 52.10      A    N  
ATOM    479  CA  VAL A  68       3.003  23.233  33.494  1.00 52.71      A    C  
ATOM    480  C   VAL A  68       3.886  23.153  32.245  1.00 57.39      A    C  
ATOM    481  O   VAL A  68       4.495  22.115  32.034  1.00 57.83      A    O  
ATOM    482  CB  VAL A  68       1.472  23.157  33.214  1.00 56.60      A    C  
ATOM    483  CG1 VAL A  68       1.135  22.049  32.213  1.00 56.23      A    C  
ATOM    484  CG2 VAL A  68       0.695  22.946  34.515  1.00 56.43      A    C  
ATOM    485  N   ALA A  69       4.031  24.259  31.474  1.00 53.85      A    N  
ATOM    486  CA  ALA A  69       4.923  24.302  30.307  1.00 52.91      A    C  
ATOM    487  C   ALA A  69       6.360  23.955  30.736  1.00 56.07      A    C  
ATOM    488  O   ALA A  69       7.046  23.240  30.015  1.00 56.74      A    O  
ATOM    489  CB  ALA A  69       4.874  25.664  29.652  1.00 53.64      A    C  
ATOM    490  N   ASP A  70       6.775  24.358  31.944  1.00 51.24      A    N  
ATOM    491  CA  ASP A  70       8.089  23.991  32.471  1.00 51.28      A    C  
ATOM    492  C   ASP A  70       8.216  22.463  32.639  1.00 57.28      A    C  
ATOM    493  O   ASP A  70       9.306  21.919  32.425  1.00 57.69      A    O  
ATOM    494  CB  ASP A  70       8.366  24.707  33.801  1.00 52.94      A    C  
ATOM    495  CG  ASP A  70       8.586  26.221  33.722  1.00 63.35      A    C  
ATOM    496  OD1 ASP A  70       8.713  26.763  32.572  1.00 60.28      A    O  
ATOM    497  OD2 ASP A  70       8.667  26.865  34.804  1.00 72.64      A    O1-
ATOM    498  N   PHE A  71       7.094  21.766  32.998  1.00 52.72      A    N  
ATOM    499  CA  PHE A  71       7.071  20.307  33.126  1.00 51.06      A    C  
ATOM    500  C   PHE A  71       7.241  19.689  31.733  1.00 52.77      A    C  
ATOM    501  O   PHE A  71       8.054  18.785  31.562  1.00 52.75      A    O  
ATOM    502  CB  PHE A  71       5.754  19.806  33.768  1.00 51.73      A    C  
ATOM    503  CG  PHE A  71       5.541  18.315  33.612  1.00 51.08      A    C  
ATOM    504  CD1 PHE A  71       6.161  17.413  34.471  1.00 52.43      A    C  
ATOM    505  CD2 PHE A  71       4.747  17.812  32.588  1.00 50.50      A    C  
ATOM    506  CE1 PHE A  71       5.982  16.037  34.310  1.00 51.63      A    C  
ATOM    507  CE2 PHE A  71       4.593  16.433  32.413  1.00 51.44      A    C  
ATOM    508  CZ  PHE A  71       5.197  15.559  33.282  1.00 49.14      A    C  
ATOM    509  N   LEU A  72       6.448  20.174  30.772  1.00 47.86      A    N  
ATOM    510  CA  LEU A  72       6.388  19.743  29.383  1.00 47.69      A    C  
ATOM    511  C   LEU A  72       7.724  19.900  28.674  1.00 56.22      A    C  
ATOM    512  O   LEU A  72       8.211  18.939  28.060  1.00 56.87      A    O  
ATOM    513  CB  LEU A  72       5.255  20.481  28.650  1.00 46.83      A    C  
ATOM    514  CG  LEU A  72       3.811  20.242  29.182  1.00 50.41      A    C  
ATOM    515  CD1 LEU A  72       2.775  21.027  28.353  1.00 48.75      A    C  
ATOM    516  CD2 LEU A  72       3.426  18.728  29.161  1.00 51.93      A    C  
ATOM    517  N   VAL A  73       8.352  21.084  28.831  1.00 53.57      A    N  
ATOM    518  CA  VAL A  73       9.654  21.440  28.258  1.00 53.10      A    C  
ATOM    519  C   VAL A  73      10.768  20.554  28.849  1.00 55.58      A    C  
ATOM    520  O   VAL A  73      11.569  19.998  28.091  1.00 56.96      A    O  
ATOM    521  CB  VAL A  73       9.920  22.974  28.370  1.00 56.94      A    C  
ATOM    522  CG1 VAL A  73      11.396  23.325  28.185  1.00 56.76      A    C  
ATOM    523  CG2 VAL A  73       9.056  23.745  27.376  1.00 56.31      A    C  
ATOM    524  N   ALA A  74      10.770  20.349  30.171  1.00 49.32      A    N  
ATOM    525  CA  ALA A  74      11.765  19.470  30.797  1.00 48.64      A    C  
ATOM    526  C   ALA A  74      11.635  18.019  30.277  1.00 55.18      A    C  
ATOM    527  O   ALA A  74      12.642  17.332  30.119  1.00 56.39      A    O  
ATOM    528  CB  ALA A  74      11.646  19.504  32.319  1.00 48.18      A    C  
ATOM    529  N   ASP A  75      10.404  17.565  30.013  1.00 51.49      A    N  
ATOM    530  CA  ASP A  75      10.141  16.224  29.495  1.00 51.16      A    C  
ATOM    531  C   ASP A  75      10.657  16.100  28.044  1.00 50.92      A    C  
ATOM    532  O   ASP A  75      11.380  15.165  27.747  1.00 52.27      A    O  
ATOM    533  CB  ASP A  75       8.648  15.895  29.584  1.00 53.38      A    C  
ATOM    534  CG  ASP A  75       8.393  14.419  29.403  1.00 59.94      A    C  
ATOM    535  OD1 ASP A  75       8.388  13.689  30.426  1.00 60.24      A    O  
ATOM    536  OD2 ASP A  75       8.217  13.987  28.239  1.00 59.76      A    O1-
ATOM    537  N   PHE A  76      10.315  17.054  27.177  1.00 43.12      A    N  
ATOM    538  CA  PHE A  76      10.803  17.171  25.803  1.00 42.18      A    C  
ATOM    539  C   PHE A  76      12.330  17.087  25.719  1.00 51.78      A    C  
ATOM    540  O   PHE A  76      12.850  16.345  24.893  1.00 53.95      A    O  
ATOM    541  CB  PHE A  76      10.379  18.521  25.227  1.00 42.17      A    C  
ATOM    542  CG  PHE A  76       9.067  18.557  24.496  1.00 42.10      A    C  
ATOM    543  CD1 PHE A  76       8.135  19.550  24.764  1.00 42.87      A    C  
ATOM    544  CD2 PHE A  76       8.770  17.615  23.514  1.00 44.29      A    C  
ATOM    545  CE1 PHE A  76       6.945  19.618  24.053  1.00 43.60      A    C  
ATOM    546  CE2 PHE A  76       7.575  17.683  22.797  1.00 46.89      A    C  
ATOM    547  CZ  PHE A  76       6.659  18.672  23.089  1.00 44.57      A    C  
ATOM    548  N   ARG A  77      13.040  17.830  26.586  1.00 49.70      A    N  
ATOM    549  CA  ARG A  77      14.496  17.870  26.648  1.00 50.40      A    C  
ATOM    550  C   ARG A  77      15.118  16.586  27.152  1.00 56.41      A    C  
ATOM    551  O   ARG A  77      16.163  16.175  26.638  1.00 58.17      A    O  
ATOM    552  CB  ARG A  77      14.975  19.079  27.470  1.00 53.58      A    C  
ATOM    553  CG  ARG A  77      14.860  20.377  26.675  1.00 69.99      A    C  
ATOM    554  CD  ARG A  77      15.061  21.626  27.508  1.00 84.62      A    C  
ATOM    555  NE  ARG A  77      14.824  22.816  26.689  1.00 98.24      A    N  
ATOM    556  CZ  ARG A  77      14.711  24.052  27.162  1.00110.70      A    C  
ATOM    557  NH1 ARG A  77      14.799  24.283  28.469  1.00 96.91      A    N1+
ATOM    558  NH2 ARG A  77      14.484  25.066  26.336  1.00 93.96      A    N  
ATOM    559  N   ARG A  78      14.497  15.946  28.152  1.00 52.59      A    N  
ATOM    560  CA  ARG A  78      14.957  14.665  28.701  1.00 52.81      A    C  
ATOM    561  C   ARG A  78      14.889  13.573  27.586  1.00 58.63      A    C  
ATOM    562  O   ARG A  78      15.619  12.580  27.640  1.00 58.74      A    O  
ATOM    563  CB  ARG A  78      14.058  14.295  29.884  1.00 53.54      A    C  
ATOM    564  CG  ARG A  78      14.523  13.129  30.749  1.00 65.96      A    C  
ATOM    565  CD  ARG A  78      13.550  12.813  31.891  1.00 79.68      A    C  
ATOM    566  NE  ARG A  78      12.154  12.621  31.460  1.00 89.74      A    N  
ATOM    567  CZ  ARG A  78      11.651  11.486  30.973  1.00 98.82      A    C  
ATOM    568  NH1 ARG A  78      12.428  10.420  30.813  1.00 82.84      A    N1+
ATOM    569  NH2 ARG A  78      10.370  11.413  30.630  1.00 80.07      A    N  
ATOM    570  N   ARG A  79      14.039  13.798  26.564  1.00 55.37      A    N  
ATOM    571  CA  ARG A  79      13.866  12.883  25.438  1.00 55.78      A    C  
ATOM    572  C   ARG A  79      14.702  13.269  24.212  1.00 59.26      A    C  
ATOM    573  O   ARG A  79      14.842  12.475  23.285  1.00 58.02      A    O  
ATOM    574  CB  ARG A  79      12.373  12.744  25.084  1.00 54.88      A    C  
ATOM    575  CG  ARG A  79      11.614  11.975  26.146  1.00 56.72      A    C  
ATOM    576  CD  ARG A  79      11.441  10.533  25.754  1.00 60.77      A    C  
ATOM    577  NE  ARG A  79      11.402   9.612  26.895  1.00 68.47      A    N  
ATOM    578  CZ  ARG A  79      10.337   9.392  27.661  1.00 90.22      A    C  
ATOM    579  NH1 ARG A  79       9.225  10.105  27.493  1.00 80.94      A    N1+
ATOM    580  NH2 ARG A  79      10.392   8.499  28.636  1.00 79.83      A    N  
ATOM    581  N   GLY A  80      15.279  14.463  24.241  1.00 55.95      A    N  
ATOM    582  CA  GLY A  80      16.083  14.974  23.140  1.00 55.16      A    C  
ATOM    583  C   GLY A  80      15.253  15.634  22.062  1.00 57.42      A    C  
ATOM    584  O   GLY A  80      15.737  15.829  20.946  1.00 58.18      A    O  
ATOM    585  N   VAL A  81      13.999  15.991  22.373  1.00 52.06      A    N  
ATOM    586  CA  VAL A  81      13.145  16.665  21.396  1.00 51.47      A    C  
ATOM    587  C   VAL A  81      13.537  18.157  21.340  1.00 59.40      A    C  
ATOM    588  O   VAL A  81      13.627  18.832  22.373  1.00 58.79      A    O  
ATOM    589  CB  VAL A  81      11.617  16.457  21.626  1.00 52.62      A    C  
ATOM    590  CG1 VAL A  81      10.783  17.164  20.556  1.00 51.19      A    C  
ATOM    591  CG2 VAL A  81      11.257  14.976  21.696  1.00 51.96      A    C  
ATOM    592  N   ASP A  82      13.793  18.643  20.119  1.00 58.36      A    N  
ATOM    593  CA  ASP A  82      14.144  20.021  19.818  1.00 58.59      A    C  
ATOM    594  C   ASP A  82      12.865  20.839  19.937  1.00 62.10      A    C  
ATOM    595  O   ASP A  82      11.886  20.568  19.238  1.00 61.31      A    O  
ATOM    596  CB  ASP A  82      14.738  20.087  18.399  1.00 61.00      A    C  
ATOM    597  CG  ASP A  82      15.151  21.458  17.896  1.00 73.67      A    C  
ATOM    598  OD1 ASP A  82      16.341  21.623  17.540  1.00 76.47      A    O  
ATOM    599  OD2 ASP A  82      14.260  22.324  17.728  1.00 77.35      A    O1-
ATOM    600  N   VAL A  83      12.882  21.845  20.828  1.00 59.66      A    N  
ATOM    601  CA  VAL A  83      11.728  22.706  21.100  1.00 59.52      A    C  
ATOM    602  C   VAL A  83      11.917  24.133  20.568  1.00 64.98      A    C  
ATOM    603  O   VAL A  83      11.034  24.978  20.755  1.00 65.21      A    O  
ATOM    604  CB  VAL A  83      11.337  22.679  22.605  1.00 63.00      A    C  
ATOM    605  CG1 VAL A  83      10.862  21.289  23.009  1.00 62.54      A    C  
ATOM    606  CG2 VAL A  83      12.480  23.140  23.508  1.00 62.46      A    C  
ATOM    607  N   SER A  84      13.035  24.383  19.846  1.00 61.57      A    N  
ATOM    608  CA  SER A  84      13.385  25.701  19.283  1.00 60.83      A    C  
ATOM    609  C   SER A  84      12.302  26.305  18.380  1.00 62.96      A    C  
ATOM    610  O   SER A  84      12.228  27.527  18.246  1.00 62.64      A    O  
ATOM    611  CB  SER A  84      14.733  25.648  18.564  1.00 63.16      A    C  
ATOM    612  OG  SER A  84      14.638  25.001  17.306  1.00 71.20      A    O  
ATOM    613  N   GLN A  85      11.431  25.454  17.827  1.00 58.51      A    N  
ATOM    614  CA  GLN A  85      10.358  25.839  16.911  1.00 57.79      A    C  
ATOM    615  C   GLN A  85       9.021  26.160  17.603  1.00 60.38      A    C  
ATOM    616  O   GLN A  85       8.065  26.572  16.934  1.00 60.37      A    O  
ATOM    617  CB  GLN A  85      10.197  24.735  15.845  1.00 59.37      A    C  
ATOM    618  CG  GLN A  85      10.704  25.091  14.443  1.00 78.84      A    C  
ATOM    619  CD  GLN A  85      12.083  25.711  14.364  1.00102.42      A    C  
ATOM    620  NE2 GLN A  85      12.169  26.820  13.648  1.00 96.16      A    N  
ATOM    621  OE1 GLN A  85      13.080  25.190  14.890  1.00 99.04      A    O  
ATOM    622  N   VAL A  86       8.959  26.005  18.936  1.00 56.97      A    N  
ATOM    623  CA  VAL A  86       7.736  26.248  19.718  1.00 57.50      A    C  
ATOM    624  C   VAL A  86       7.223  27.699  19.593  1.00 62.62      A    C  
ATOM    625  O   VAL A  86       8.005  28.649  19.712  1.00 63.07      A    O  
ATOM    626  CB  VAL A  86       7.914  25.798  21.192  1.00 61.02      A    C  
ATOM    627  CG1 VAL A  86       6.884  26.435  22.122  1.00 60.32      A    C  
ATOM    628  CG2 VAL A  86       7.861  24.278  21.281  1.00 60.82      A    C  
ATOM    629  N   ALA A  87       5.904  27.841  19.342  1.00 58.24      A    N  
ATOM    630  CA  ALA A  87       5.219  29.123  19.227  1.00 57.78      A    C  
ATOM    631  C   ALA A  87       4.717  29.573  20.610  1.00 62.26      A    C  
ATOM    632  O   ALA A  87       3.547  29.360  20.926  1.00 61.35      A    O  
ATOM    633  CB  ALA A  87       4.056  29.016  18.237  1.00 58.22      A    C  
ATOM    634  N   TRP A  88       5.608  30.177  21.436  1.00 60.79      A    N  
ATOM    635  CA  TRP A  88       5.279  30.689  22.781  1.00 61.97      A    C  
ATOM    636  C   TRP A  88       4.253  31.820  22.736  1.00 69.40      A    C  
ATOM    637  O   TRP A  88       4.421  32.770  21.964  1.00 70.32      A    O  
ATOM    638  CB  TRP A  88       6.529  31.122  23.528  1.00 60.73      A    C  
ATOM    639  CG  TRP A  88       7.414  29.975  23.908  1.00 61.82      A    C  
ATOM    640  CD1 TRP A  88       8.548  29.567  23.267  1.00 64.55      A    C  
ATOM    641  CD2 TRP A  88       7.194  29.040  24.973  1.00 61.81      A    C  
ATOM    642  CE2 TRP A  88       8.285  28.141  24.972  1.00 65.62      A    C  
ATOM    643  CE3 TRP A  88       6.220  28.921  25.982  1.00 63.23      A    C  
ATOM    644  NE1 TRP A  88       9.095  28.486  23.917  1.00 63.97      A    N  
ATOM    645  CZ2 TRP A  88       8.417  27.116  25.927  1.00 64.90      A    C  
ATOM    646  CZ3 TRP A  88       6.358  27.913  26.935  1.00 64.63      A    C  
ATOM    647  CH2 TRP A  88       7.429  27.009  26.886  1.00 65.09      A    C  
ATOM    648  N   GLN A  89       3.156  31.674  23.506  1.00 67.44      A    N  
ATOM    649  CA  GLN A  89       2.043  32.629  23.531  1.00 68.19      A    C  
ATOM    650  C   GLN A  89       2.017  33.501  24.783  1.00 76.61      A    C  
ATOM    651  O   GLN A  89       2.421  33.053  25.855  1.00 75.32      A    O  
ATOM    652  CB  GLN A  89       0.697  31.921  23.341  1.00 68.86      A    C  
ATOM    653  CG  GLN A  89       0.619  31.043  22.088  1.00 78.86      A    C  
ATOM    654  CD  GLN A  89       0.563  31.806  20.786  1.00 99.94      A    C  
ATOM    655  NE2 GLN A  89       1.180  31.245  19.756  1.00 96.55      A    N  
ATOM    656  OE1 GLN A  89      -0.070  32.864  20.667  1.00 93.99      A    O  
ATOM    657  N   SER A  90       1.564  34.765  24.631  1.00 77.10      A    N  
ATOM    658  CA  SER A  90       1.453  35.730  25.734  1.00 77.86      A    C  
ATOM    659  C   SER A  90       0.116  35.528  26.453  1.00 84.39      A    C  
ATOM    660  O   SER A  90       0.053  35.655  27.682  1.00 83.77      A    O  
ATOM    661  CB  SER A  90       1.586  37.161  25.216  1.00 80.60      A    C  
ATOM    662  OG  SER A  90       0.604  37.464  24.236  1.00 89.60      A    O  
ATOM    663  N   LYS A  91      -0.940  35.179  25.672  1.00 82.68      A    N  
ATOM    664  CA  LYS A  91      -2.305  34.914  26.135  1.00 83.34      A    C  
ATOM    665  C   LYS A  91      -2.646  33.409  26.073  1.00 87.59      A    C  
ATOM    666  O   LYS A  91      -2.168  32.699  25.180  1.00 87.58      A    O  
ATOM    667  CB  LYS A  91      -3.324  35.719  25.301  1.00 86.34      A    C  
ATOM    668  CG  LYS A  91      -3.550  37.144  25.814  1.00110.28      A    C  
ATOM    669  CD  LYS A  91      -4.666  37.878  25.046  1.00122.70      A    C  
ATOM    670  CE  LYS A  91      -4.877  39.298  25.529  1.00131.88      A    C  
ATOM    671  NZ  LYS A  91      -5.960  39.988  24.777  1.00139.77      A    N1+
ATOM    672  N   GLY A  92      -3.491  32.962  27.008  1.00 82.79      A    N  
ATOM    673  CA  GLY A  92      -3.965  31.583  27.110  1.00 81.20      A    C  
ATOM    674  C   GLY A  92      -3.255  30.727  28.143  1.00 80.74      A    C  
ATOM    675  O   GLY A  92      -2.130  31.032  28.556  1.00 79.42      A    O  
ATOM    676  N   ASP A  93      -3.929  29.652  28.586  1.00 74.70      A    N  
ATOM    677  CA  ASP A  93      -3.368  28.685  29.539  1.00 73.07      A    C  
ATOM    678  C   ASP A  93      -2.915  27.450  28.770  1.00 71.83      A    C  
ATOM    679  O   ASP A  93      -3.324  27.260  27.632  1.00 69.95      A    O  
ATOM    680  CB  ASP A  93      -4.409  28.284  30.592  1.00 75.26      A    C  
ATOM    681  CG  ASP A  93      -4.816  29.431  31.482  1.00 91.20      A    C  
ATOM    682  OD1 ASP A  93      -4.095  29.697  32.473  1.00 92.70      A    O  
ATOM    683  OD2 ASP A  93      -5.836  30.091  31.170  1.00 98.03      A    O1-
ATOM    684  N   THR A  94      -2.056  26.626  29.367  1.00 66.27      A    N  
ATOM    685  CA  THR A  94      -1.610  25.381  28.729  1.00 64.70      A    C  
ATOM    686  C   THR A  94      -2.762  24.347  28.830  1.00 62.18      A    C  
ATOM    687  O   THR A  94      -3.356  24.220  29.910  1.00 60.81      A    O  
ATOM    688  CB  THR A  94      -0.260  24.914  29.309  1.00 78.65      A    C  
ATOM    689  CG2 THR A  94      -0.265  24.894  30.809  1.00 82.70      A    C  
ATOM    690  OG1 THR A  94       0.071  23.611  28.821  1.00 80.94      A    O  
ATOM    691  N   PRO A  95      -3.139  23.653  27.721  1.00 54.92      A    N  
ATOM    692  CA  PRO A  95      -4.231  22.670  27.822  1.00 53.03      A    C  
ATOM    693  C   PRO A  95      -3.843  21.468  28.675  1.00 54.33      A    C  
ATOM    694  O   PRO A  95      -2.672  21.144  28.835  1.00 53.68      A    O  
ATOM    695  CB  PRO A  95      -4.509  22.286  26.368  1.00 54.63      A    C  
ATOM    696  CG  PRO A  95      -3.221  22.528  25.660  1.00 59.31      A    C  
ATOM    697  CD  PRO A  95      -2.563  23.685  26.358  1.00 55.63      A    C  
ATOM    698  N   SER A  96      -4.829  20.863  29.286  1.00 50.38      A    N  
ATOM    699  CA  SER A  96      -4.631  19.691  30.124  1.00 49.88      A    C  
ATOM    700  C   SER A  96      -5.828  18.799  29.931  1.00 50.80      A    C  
ATOM    701  O   SER A  96      -6.865  19.251  29.423  1.00 48.65      A    O  
ATOM    702  CB  SER A  96      -4.448  20.071  31.594  1.00 55.17      A    C  
ATOM    703  OG  SER A  96      -5.580  20.760  32.103  1.00 69.98      A    O  
ATOM    704  N   SER A  97      -5.666  17.519  30.260  1.00 46.67      A    N  
ATOM    705  CA  SER A  97      -6.762  16.574  30.154  1.00 46.80      A    C  
ATOM    706  C   SER A  97      -6.684  15.570  31.252  1.00 50.94      A    C  
ATOM    707  O   SER A  97      -5.599  15.269  31.736  1.00 50.49      A    O  
ATOM    708  CB  SER A  97      -6.771  15.888  28.792  1.00 50.59      A    C  
ATOM    709  OG  SER A  97      -5.530  15.261  28.551  1.00 64.58      A    O  
ATOM    710  N   CYS A  98      -7.839  15.082  31.679  1.00 49.50      A    N  
ATOM    711  CA  CYS A  98      -7.934  14.023  32.669  1.00 50.12      A    C  
ATOM    712  C   CYS A  98      -8.076  12.730  31.883  1.00 49.40      A    C  
ATOM    713  O   CYS A  98      -8.957  12.607  31.035  1.00 44.53      A    O  
ATOM    714  CB  CYS A  98      -9.110  14.251  33.605  1.00 52.44      A    C  
ATOM    715  SG  CYS A  98      -8.835  15.594  34.780  1.00 57.96      A    S  
ATOM    716  N   CYS A  99      -7.158  11.804  32.114  1.00 47.14      A    N  
ATOM    717  CA  CYS A  99      -7.156  10.543  31.400  1.00 47.42      A    C  
ATOM    718  C   CYS A  99      -7.403   9.396  32.337  1.00 49.88      A    C  
ATOM    719  O   CYS A  99      -6.657   9.193  33.297  1.00 49.89      A    O  
ATOM    720  CB  CYS A  99      -5.862  10.366  30.608  1.00 48.44      A    C  
ATOM    721  SG  CYS A  99      -5.500  11.736  29.481  1.00 53.22      A    S  
ATOM    722  N   ILE A 100      -8.467   8.650  32.067  1.00 45.61      A    N  
ATOM    723  CA  ILE A 100      -8.794   7.463  32.841  1.00 44.89      A    C  
ATOM    724  C   ILE A 100      -8.351   6.258  31.997  1.00 45.69      A    C  
ATOM    725  O   ILE A 100      -8.836   6.060  30.878  1.00 43.16      A    O  
ATOM    726  CB  ILE A 100     -10.300   7.438  33.214  1.00 48.56      A    C  
ATOM    727  CG1 ILE A 100     -10.665   8.631  34.126  1.00 49.31      A    C  
ATOM    728  CG2 ILE A 100     -10.695   6.105  33.868  1.00 49.30      A    C  
ATOM    729  CD1 ILE A 100     -12.170   9.014  34.075  1.00 60.62      A    C  
ATOM    730  N   ILE A 101      -7.394   5.487  32.523  1.00 42.03      A    N  
ATOM    731  CA  ILE A 101      -6.894   4.286  31.860  1.00 40.70      A    C  
ATOM    732  C   ILE A 101      -7.400   3.088  32.634  1.00 44.42      A    C  
ATOM    733  O   ILE A 101      -7.196   2.989  33.839  1.00 42.32      A    O  
ATOM    734  CB  ILE A 101      -5.350   4.257  31.584  1.00 42.72      A    C  
ATOM    735  CG1 ILE A 101      -4.915   5.559  30.850  1.00 43.78      A    C  
ATOM    736  CG2 ILE A 101      -4.999   3.024  30.712  1.00 41.54      A    C  
ATOM    737  CD1 ILE A 101      -3.415   5.837  30.766  1.00 52.37      A    C  
ATOM    738  N   ASN A 102      -8.108   2.207  31.932  1.00 43.80      A    N  
ATOM    739  CA  ASN A 102      -8.646   0.992  32.504  1.00 45.00      A    C  
ATOM    740  C   ASN A 102      -7.559  -0.051  32.379  1.00 51.20      A    C  
ATOM    741  O   ASN A 102      -7.204  -0.427  31.275  1.00 51.82      A    O  
ATOM    742  CB  ASN A 102      -9.910   0.587  31.761  1.00 41.94      A    C  
ATOM    743  CG  ASN A 102     -10.632  -0.601  32.321  1.00 53.61      A    C  
ATOM    744  ND2 ASN A 102     -11.802  -0.857  31.758  1.00 43.41      A    N  
ATOM    745  OD1 ASN A 102     -10.155  -1.317  33.219  1.00 47.75      A    O  
ATOM    746  N   ASN A 103      -7.032  -0.501  33.505  1.00 50.61      A    N  
ATOM    747  CA  ASN A 103      -5.931  -1.453  33.607  1.00 52.59      A    C  
ATOM    748  C   ASN A 103      -6.275  -2.893  33.185  1.00 59.21      A    C  
ATOM    749  O   ASN A 103      -5.367  -3.697  32.956  1.00 59.92      A    O  
ATOM    750  CB  ASN A 103      -5.353  -1.435  35.026  1.00 58.27      A    C  
ATOM    751  CG  ASN A 103      -3.942  -1.967  35.080  1.00 93.82      A    C  
ATOM    752  ND2 ASN A 103      -3.079  -1.477  34.188  1.00 86.14      A    N  
ATOM    753  OD1 ASN A 103      -3.624  -2.857  35.872  1.00 90.22      A    O  
ATOM    754  N   SER A 104      -7.569  -3.217  33.099  1.00 55.37      A    N  
ATOM    755  CA  SER A 104      -8.010  -4.553  32.728  1.00 54.62      A    C  
ATOM    756  C   SER A 104      -8.116  -4.756  31.211  1.00 57.80      A    C  
ATOM    757  O   SER A 104      -8.104  -5.897  30.772  1.00 59.27      A    O  
ATOM    758  CB  SER A 104      -9.310  -4.918  33.449  1.00 57.68      A    C  
ATOM    759  OG  SER A 104     -10.373  -4.025  33.165  1.00 66.54      A    O  
ATOM    760  N   ASN A 105      -8.170  -3.682  30.409  1.00 52.07      A    N  
ATOM    761  CA  ASN A 105      -8.276  -3.802  28.944  1.00 50.62      A    C  
ATOM    762  C   ASN A 105      -7.498  -2.717  28.148  1.00 53.00      A    C  
ATOM    763  O   ASN A 105      -7.529  -2.710  26.910  1.00 52.14      A    O  
ATOM    764  CB  ASN A 105      -9.754  -3.800  28.518  1.00 47.74      A    C  
ATOM    765  CG  ASN A 105     -10.550  -2.598  28.978  1.00 62.30      A    C  
ATOM    766  ND2 ASN A 105     -11.839  -2.798  29.220  1.00 50.32      A    N  
ATOM    767  OD1 ASN A 105     -10.043  -1.481  29.087  1.00 57.15      A    O  
ATOM    768  N   GLY A 106      -6.919  -1.758  28.867  1.00 47.95      A    N  
ATOM    769  CA  GLY A 106      -6.176  -0.657  28.275  1.00 46.74      A    C  
ATOM    770  C   GLY A 106      -6.991   0.457  27.676  1.00 50.56      A    C  
ATOM    771  O   GLY A 106      -6.404   1.376  27.095  1.00 51.38      A    O  
ATOM    772  N   ASN A 107      -8.341   0.420  27.810  1.00 45.83      A    N  
ATOM    773  CA  ASN A 107      -9.176   1.490  27.273  1.00 44.40      A    C  
ATOM    774  C   ASN A 107      -8.807   2.795  27.977  1.00 47.06      A    C  
ATOM    775  O   ASN A 107      -8.605   2.819  29.194  1.00 45.71      A    O  
ATOM    776  CB  ASN A 107     -10.672   1.206  27.451  1.00 46.71      A    C  
ATOM    777  CG  ASN A 107     -11.268   0.073  26.636  1.00 68.25      A    C  
ATOM    778  ND2 ASN A 107     -12.425  -0.392  27.052  1.00 57.89      A    N  
ATOM    779  OD1 ASN A 107     -10.733  -0.386  25.626  1.00 61.08      A    O  
ATOM    780  N   ARG A 108      -8.645   3.850  27.197  1.00 44.19      A    N  
ATOM    781  CA  ARG A 108      -8.302   5.144  27.719  1.00 44.30      A    C  
ATOM    782  C   ARG A 108      -9.419   6.085  27.359  1.00 48.90      A    C  
ATOM    783  O   ARG A 108      -9.927   6.051  26.228  1.00 46.94      A    O  
ATOM    784  CB  ARG A 108      -6.884   5.613  27.255  1.00 45.07      A    C  
ATOM    785  CG  ARG A 108      -6.803   6.582  26.057  1.00 51.46      A    C  
ATOM    786  CD  ARG A 108      -7.002   5.827  24.780  1.00 53.81      A    C  
ATOM    787  NE  ARG A 108      -7.089   6.662  23.575  1.00 58.82      A    N  
ATOM    788  CZ  ARG A 108      -8.221   7.045  22.994  1.00 64.98      A    C  
ATOM    789  NH1 ARG A 108      -9.390   6.816  23.580  1.00 50.34      A    N1+
ATOM    790  NH2 ARG A 108      -8.192   7.688  21.838  1.00 51.26      A    N  
ATOM    791  N   THR A 109      -9.821   6.905  28.341  1.00 46.64      A    N  
ATOM    792  CA  THR A 109     -10.895   7.879  28.183  1.00 46.62      A    C  
ATOM    793  C   THR A 109     -10.278   9.240  28.482  1.00 50.22      A    C  
ATOM    794  O   THR A 109      -9.644   9.402  29.520  1.00 49.08      A    O  
ATOM    795  CB  THR A 109     -12.099   7.456  29.067  1.00 55.55      A    C  
ATOM    796  CG2 THR A 109     -13.303   8.399  28.942  1.00 53.33      A    C  
ATOM    797  OG1 THR A 109     -12.486   6.135  28.680  1.00 53.91      A    O  
ATOM    798  N   ILE A 110     -10.411  10.196  27.545  1.00 47.92      A    N  
ATOM    799  CA  ILE A 110      -9.821  11.529  27.686  1.00 47.48      A    C  
ATOM    800  C   ILE A 110     -10.888  12.619  27.799  1.00 51.47      A    C  
ATOM    801  O   ILE A 110     -11.780  12.697  26.957  1.00 50.95      A    O  
ATOM    802  CB  ILE A 110      -8.818  11.821  26.528  1.00 50.36      A    C  
ATOM    803  CG1 ILE A 110      -7.674  10.785  26.486  1.00 50.65      A    C  
ATOM    804  CG2 ILE A 110      -8.248  13.244  26.643  1.00 50.96      A    C  
ATOM    805  CD1 ILE A 110      -6.856  10.803  25.153  1.00 65.03      A    C  
ATOM    806  N   VAL A 111     -10.770  13.466  28.831  1.00 48.48      A    N  
ATOM    807  CA  VAL A 111     -11.627  14.633  29.080  1.00 47.71      A    C  
ATOM    808  C   VAL A 111     -10.681  15.819  28.938  1.00 50.73      A    C  
ATOM    809  O   VAL A 111      -9.945  16.158  29.867  1.00 50.11      A    O  
ATOM    810  CB  VAL A 111     -12.361  14.594  30.449  1.00 51.73      A    C  
ATOM    811  CG1 VAL A 111     -13.256  15.820  30.618  1.00 51.68      A    C  
ATOM    812  CG2 VAL A 111     -13.177  13.303  30.607  1.00 51.58      A    C  
ATOM    813  N   LEU A 112     -10.632  16.375  27.732  1.00 47.11      A    N  
ATOM    814  CA  LEU A 112      -9.734  17.463  27.385  1.00 47.68      A    C  
ATOM    815  C   LEU A 112     -10.259  18.861  27.734  1.00 55.31      A    C  
ATOM    816  O   LEU A 112     -11.414  19.207  27.460  1.00 54.30      A    O  
ATOM    817  CB  LEU A 112      -9.345  17.370  25.883  1.00 47.25      A    C  
ATOM    818  CG  LEU A 112      -8.560  18.534  25.236  1.00 51.39      A    C  
ATOM    819  CD1 LEU A 112      -7.148  18.663  25.783  1.00 49.68      A    C  
ATOM    820  CD2 LEU A 112      -8.552  18.420  23.715  1.00 54.09      A    C  
ATOM    821  N   HIS A 113      -9.359  19.678  28.285  1.00 55.20      A    N  
ATOM    822  CA  HIS A 113      -9.618  21.076  28.567  1.00 56.39      A    C  
ATOM    823  C   HIS A 113      -8.848  21.919  27.546  1.00 64.19      A    C  
ATOM    824  O   HIS A 113      -7.637  22.126  27.700  1.00 63.99      A    O  
ATOM    825  CB  HIS A 113      -9.253  21.437  30.021  1.00 56.47      A    C  
ATOM    826  CG  HIS A 113      -9.355  22.897  30.333  1.00 59.29      A    C  
ATOM    827  CD2 HIS A 113      -8.464  23.711  30.941  1.00 60.64      A    C  
ATOM    828  ND1 HIS A 113     -10.499  23.631  30.026  1.00 60.56      A    N  
ATOM    829  CE1 HIS A 113     -10.253  24.863  30.434  1.00 59.61      A    C  
ATOM    830  NE2 HIS A 113      -9.041  24.963  30.987  1.00 60.12      A    N  
ATOM    831  N   ASP A 114      -9.539  22.339  26.467  1.00 64.20      A    N  
ATOM    832  CA  ASP A 114      -8.962  23.207  25.429  1.00 65.81      A    C  
ATOM    833  C   ASP A 114      -9.044  24.645  25.960  1.00 73.55      A    C  
ATOM    834  O   ASP A 114     -10.126  25.116  26.340  1.00 74.39      A    O  
ATOM    835  CB  ASP A 114      -9.682  23.048  24.088  1.00 67.78      A    C  
ATOM    836  CG  ASP A 114      -8.740  23.033  22.901  1.00 81.19      A    C  
ATOM    837  OD1 ASP A 114      -9.052  22.339  21.908  1.00 81.51      A    O  
ATOM    838  OD2 ASP A 114      -7.675  23.707  22.970  1.00 88.82      A    O1-
ATOM    839  N   THR A 115      -7.887  25.310  26.038  1.00 70.75      A    N  
ATOM    840  CA  THR A 115      -7.707  26.594  26.706  1.00 71.26      A    C  
ATOM    841  C   THR A 115      -7.650  27.877  25.867  1.00 78.65      A    C  
ATOM    842  O   THR A 115      -7.037  28.858  26.329  1.00 79.99      A    O  
ATOM    843  CB  THR A 115      -6.424  26.518  27.503  1.00 72.65      A    C  
ATOM    844  CG2 THR A 115      -6.515  25.551  28.678  1.00 69.40      A    C  
ATOM    845  OG1 THR A 115      -5.394  26.138  26.592  1.00 71.35      A    O  
ATOM    846  N   SER A 116      -8.285  27.916  24.683  1.00 75.64      A    N  
ATOM    847  CA  SER A 116      -8.278  29.125  23.836  1.00 76.62      A    C  
ATOM    848  C   SER A 116      -6.863  29.553  23.365  1.00 80.74      A    C  
ATOM    849  O   SER A 116      -6.754  30.561  22.659  1.00 80.60      A    O  
ATOM    850  CB  SER A 116      -8.992  30.304  24.514  1.00 81.79      A    C  
ATOM    851  OG  SER A 116     -10.227  29.948  25.117  1.00 94.73      A    O  
ATOM    852  N   LEU A 117      -5.789  28.793  23.761  1.00 76.43      A    N  
ATOM    853  CA  LEU A 117      -4.389  29.005  23.360  1.00 75.03      A    C  
ATOM    854  C   LEU A 117      -4.430  29.116  21.838  1.00 79.34      A    C  
ATOM    855  O   LEU A 117      -5.045  28.247  21.201  1.00 79.76      A    O  
ATOM    856  CB  LEU A 117      -3.530  27.778  23.727  1.00 74.63      A    C  
ATOM    857  CG  LEU A 117      -2.247  27.923  24.577  1.00 78.83      A    C  
ATOM    858  CD1 LEU A 117      -1.252  26.809  24.257  1.00 78.48      A    C  
ATOM    859  CD2 LEU A 117      -1.577  29.254  24.422  1.00 80.15      A    C  
ATOM    860  N   PRO A 118      -3.919  30.213  21.230  1.00 75.19      A    N  
ATOM    861  CA  PRO A 118      -4.019  30.333  19.766  1.00 74.06      A    C  
ATOM    862  C   PRO A 118      -3.139  29.305  19.081  1.00 75.49      A    C  
ATOM    863  O   PRO A 118      -2.016  29.073  19.511  1.00 75.06      A    O  
ATOM    864  CB  PRO A 118      -3.554  31.769  19.482  1.00 76.08      A    C  
ATOM    865  CG  PRO A 118      -3.426  32.439  20.825  1.00 80.86      A    C  
ATOM    866  CD  PRO A 118      -3.188  31.358  21.814  1.00 76.57      A    C  
ATOM    867  N   ASP A 119      -3.660  28.676  18.035  1.00 71.06      A    N  
ATOM    868  CA  ASP A 119      -2.949  27.664  17.264  1.00 70.44      A    C  
ATOM    869  C   ASP A 119      -1.740  28.196  16.488  1.00 74.89      A    C  
ATOM    870  O   ASP A 119      -1.612  29.409  16.266  1.00 74.69      A    O  
ATOM    871  CB  ASP A 119      -3.928  26.962  16.311  1.00 71.82      A    C  
ATOM    872  CG  ASP A 119      -4.951  26.101  17.019  1.00 81.61      A    C  
ATOM    873  OD1 ASP A 119      -4.554  25.330  17.924  1.00 83.90      A    O  
ATOM    874  OD2 ASP A 119      -6.142  26.173  16.653  1.00 85.42      A    O1-
ATOM    875  N   VAL A 120      -0.852  27.274  16.068  1.00 71.62      A    N  
ATOM    876  CA  VAL A 120       0.305  27.580  15.219  1.00 71.04      A    C  
ATOM    877  C   VAL A 120      -0.290  28.071  13.876  1.00 75.45      A    C  
ATOM    878  O   VAL A 120      -1.253  27.477  13.389  1.00 75.39      A    O  
ATOM    879  CB  VAL A 120       1.238  26.342  15.082  1.00 73.97      A    C  
ATOM    880  CG1 VAL A 120       2.187  26.463  13.896  1.00 73.71      A    C  
ATOM    881  CG2 VAL A 120       2.025  26.126  16.361  1.00 73.60      A    C  
ATOM    882  N   SER A 121       0.203  29.206  13.351  1.00 71.79      A    N  
ATOM    883  CA  SER A 121      -0.317  29.791  12.109  1.00 70.96      A    C  
ATOM    884  C   SER A 121       0.667  29.671  10.947  1.00 73.60      A    C  
ATOM    885  O   SER A 121       1.851  29.390  11.168  1.00 72.40      A    O  
ATOM    886  CB  SER A 121      -0.690  31.256  12.337  1.00 73.53      A    C  
ATOM    887  OG  SER A 121       0.455  32.016  12.686  1.00 79.19      A    O  
ATOM    888  N   ALA A 122       0.189  29.934   9.706  1.00 70.51      A    N  
ATOM    889  CA  ALA A 122       1.038  29.927   8.505  1.00 69.77      A    C  
ATOM    890  C   ALA A 122       2.211  30.926   8.651  1.00 73.25      A    C  
ATOM    891  O   ALA A 122       3.288  30.684   8.104  1.00 72.66      A    O  
ATOM    892  CB  ALA A 122       0.211  30.256   7.285  1.00 70.27      A    C  
ATOM    893  N   THR A 123       2.002  32.009   9.446  1.00 70.03      A    N  
ATOM    894  CA  THR A 123       2.971  33.066   9.773  1.00 70.00      A    C  
ATOM    895  C   THR A 123       4.075  32.499  10.675  1.00 73.45      A    C  
ATOM    896  O   THR A 123       5.258  32.807  10.475  1.00 72.23      A    O  
ATOM    897  CB  THR A 123       2.276  34.259  10.466  1.00 80.45      A    C  
ATOM    898  CG2 THR A 123       3.096  35.546  10.376  1.00 77.31      A    C  
ATOM    899  OG1 THR A 123       0.954  34.450   9.945  1.00 82.59      A    O  
ATOM    900  N   ASP A 124       3.673  31.693  11.693  1.00 69.80      A    N  
ATOM    901  CA  ASP A 124       4.587  31.015  12.610  1.00 68.81      A    C  
ATOM    902  C   ASP A 124       5.419  30.055  11.758  1.00 71.08      A    C  
ATOM    903  O   ASP A 124       6.650  30.071  11.842  1.00 69.59      A    O  
ATOM    904  CB  ASP A 124       3.807  30.239  13.694  1.00 70.63      A    C  
ATOM    905  CG  ASP A 124       3.043  31.105  14.680  1.00 85.32      A    C  
ATOM    906  OD1 ASP A 124       3.694  31.882  15.420  1.00 89.28      A    O  
ATOM    907  OD2 ASP A 124       1.811  30.940  14.784  1.00 87.16      A    O1-
ATOM    908  N   PHE A 125       4.728  29.281  10.878  1.00 67.83      A    N  
ATOM    909  CA  PHE A 125       5.328  28.311   9.970  1.00 67.91      A    C  
ATOM    910  C   PHE A 125       6.313  28.940   8.984  1.00 73.25      A    C  
ATOM    911  O   PHE A 125       7.394  28.377   8.773  1.00 72.25      A    O  
ATOM    912  CB  PHE A 125       4.269  27.459   9.243  1.00 69.45      A    C  
ATOM    913  CG  PHE A 125       4.898  26.238   8.612  1.00 70.96      A    C  
ATOM    914  CD1 PHE A 125       5.496  25.255   9.400  1.00 73.25      A    C  
ATOM    915  CD2 PHE A 125       4.984  26.117   7.230  1.00 73.22      A    C  
ATOM    916  CE1 PHE A 125       6.133  24.158   8.815  1.00 74.16      A    C  
ATOM    917  CE2 PHE A 125       5.610  25.011   6.646  1.00 75.94      A    C  
ATOM    918  CZ  PHE A 125       6.182  24.040   7.443  1.00 73.63      A    C  
ATOM    919  N   GLU A 126       5.975  30.138   8.443  1.00 70.96      A    N  
ATOM    920  CA  GLU A 126       6.821  30.897   7.509  1.00 70.84      A    C  
ATOM    921  C   GLU A 126       8.238  31.189   8.048  1.00 72.85      A    C  
ATOM    922  O   GLU A 126       9.185  31.234   7.264  1.00 72.42      A    O  
ATOM    923  CB  GLU A 126       6.117  32.183   7.058  1.00 72.42      A    C  
ATOM    924  CG  GLU A 126       6.422  32.575   5.623  1.00 86.85      A    C  
ATOM    925  CD  GLU A 126       6.139  31.525   4.562  1.00119.30      A    C  
ATOM    926  OE1 GLU A 126       5.030  30.940   4.575  1.00113.71      A    O  
ATOM    927  OE2 GLU A 126       7.030  31.293   3.713  1.00120.91      A    O1-
ATOM    928  N   LYS A 127       8.380  31.317   9.382  1.00 68.69      A    N  
ATOM    929  CA  LYS A 127       9.642  31.575  10.087  1.00 68.45      A    C  
ATOM    930  C   LYS A 127      10.561  30.344  10.186  1.00 73.57      A    C  
ATOM    931  O   LYS A 127      11.733  30.480  10.548  1.00 72.49      A    O  
ATOM    932  CB  LYS A 127       9.346  32.102  11.504  1.00 70.47      A    C  
ATOM    933  CG  LYS A 127       9.055  33.599  11.570  1.00 80.11      A    C  
ATOM    934  CD  LYS A 127       7.708  33.931  12.208  1.00 92.03      A    C  
ATOM    935  CE  LYS A 127       7.690  33.895  13.724  1.00103.61      A    C  
ATOM    936  NZ  LYS A 127       6.343  34.224  14.276  1.00109.68      A    N1+
ATOM    937  N   VAL A 128      10.036  29.148   9.885  1.00 71.92      A    N  
ATOM    938  CA  VAL A 128      10.778  27.889  10.034  1.00 71.98      A    C  
ATOM    939  C   VAL A 128      11.731  27.625   8.862  1.00 75.97      A    C  
ATOM    940  O   VAL A 128      11.311  27.701   7.700  1.00 75.15      A    O  
ATOM    941  CB  VAL A 128       9.805  26.699  10.301  1.00 75.32      A    C  
ATOM    942  CG1 VAL A 128      10.527  25.355  10.333  1.00 74.59      A    C  
ATOM    943  CG2 VAL A 128       9.021  26.918  11.591  1.00 75.13      A    C  
ATOM    944  N   ASP A 129      13.012  27.287   9.189  1.00 72.41      A    N  
ATOM    945  CA  ASP A 129      14.048  26.916   8.219  1.00 71.87      A    C  
ATOM    946  C   ASP A 129      13.780  25.470   7.824  1.00 74.65      A    C  
ATOM    947  O   ASP A 129      14.079  24.550   8.591  1.00 74.70      A    O  
ATOM    948  CB  ASP A 129      15.476  27.097   8.796  1.00 73.66      A    C  
ATOM    949  CG  ASP A 129      16.606  26.586   7.902  1.00 83.38      A    C  
ATOM    950  OD1 ASP A 129      16.501  26.737   6.652  1.00 81.92      A    O  
ATOM    951  OD2 ASP A 129      17.588  26.022   8.447  1.00 89.63      A    O1-
ATOM    952  N   LEU A 130      13.174  25.287   6.639  1.00 69.98      A    N  
ATOM    953  CA  LEU A 130      12.765  23.996   6.090  1.00 68.81      A    C  
ATOM    954  C   LEU A 130      13.904  23.069   5.718  1.00 74.77      A    C  
ATOM    955  O   LEU A 130      13.662  21.873   5.567  1.00 75.35      A    O  
ATOM    956  CB  LEU A 130      11.834  24.188   4.880  1.00 67.96      A    C  
ATOM    957  CG  LEU A 130      10.492  24.891   5.101  1.00 71.64      A    C  
ATOM    958  CD1 LEU A 130       9.718  24.973   3.803  1.00 71.47      A    C  
ATOM    959  CD2 LEU A 130       9.638  24.185   6.142  1.00 72.54      A    C  
ATOM    960  N   THR A 131      15.133  23.597   5.569  1.00 72.18      A    N  
ATOM    961  CA  THR A 131      16.312  22.824   5.142  1.00 72.38      A    C  
ATOM    962  C   THR A 131      16.785  21.736   6.149  1.00 75.96      A    C  
ATOM    963  O   THR A 131      17.386  20.739   5.724  1.00 76.35      A    O  
ATOM    964  CB  THR A 131      17.477  23.755   4.744  1.00 81.94      A    C  
ATOM    965  CG2 THR A 131      17.128  24.665   3.556  1.00 81.01      A    C  
ATOM    966  OG1 THR A 131      17.906  24.518   5.876  1.00 79.10      A    O  
ATOM    967  N   GLN A 132      16.514  21.910   7.458  1.00 71.03      A    N  
ATOM    968  CA  GLN A 132      16.918  20.925   8.487  1.00 69.52      A    C  
ATOM    969  C   GLN A 132      16.014  19.673   8.553  1.00 68.23      A    C  
ATOM    970  O   GLN A 132      16.344  18.716   9.253  1.00 67.12      A    O  
ATOM    971  CB  GLN A 132      17.035  21.592   9.879  1.00 71.09      A    C  
ATOM    972  CG  GLN A 132      15.786  22.359  10.334  1.00 89.22      A    C  
ATOM    973  CD  GLN A 132      15.965  23.125  11.628  1.00110.81      A    C  
ATOM    974  NE2 GLN A 132      16.384  22.440  12.691  1.00 96.27      A    N  
ATOM    975  OE1 GLN A 132      15.688  24.330  11.702  1.00109.62      A    O  
ATOM    976  N   PHE A 133      14.899  19.669   7.798  1.00 62.63      A    N  
ATOM    977  CA  PHE A 133      13.909  18.599   7.845  1.00 61.03      A    C  
ATOM    978  C   PHE A 133      13.856  17.677   6.625  1.00 64.57      A    C  
ATOM    979  O   PHE A 133      13.706  18.116   5.477  1.00 64.72      A    O  
ATOM    980  CB  PHE A 133      12.511  19.169   8.152  1.00 61.89      A    C  
ATOM    981  CG  PHE A 133      12.492  20.033   9.396  1.00 62.42      A    C  
ATOM    982  CD1 PHE A 133      12.921  19.530  10.621  1.00 64.76      A    C  
ATOM    983  CD2 PHE A 133      12.077  21.356   9.336  1.00 64.32      A    C  
ATOM    984  CE1 PHE A 133      12.930  20.335  11.763  1.00 65.63      A    C  
ATOM    985  CE2 PHE A 133      12.073  22.157  10.483  1.00 67.07      A    C  
ATOM    986  CZ  PHE A 133      12.492  21.639  11.690  1.00 65.01      A    C  
ATOM    987  N   LYS A 134      13.948  16.368   6.947  1.00 58.80      A    N  
ATOM    988  CA  LYS A 134      13.884  15.125   6.163  1.00 57.05      A    C  
ATOM    989  C   LYS A 134      12.402  14.829   5.872  1.00 57.86      A    C  
ATOM    990  O   LYS A 134      12.034  14.455   4.754  1.00 56.48      A    O  
ATOM    991  CB  LYS A 134      14.408  14.015   7.112  1.00 59.71      A    C  
ATOM    992  CG  LYS A 134      14.911  12.714   6.532  1.00 64.67      A    C  
ATOM    993  CD  LYS A 134      15.466  11.852   7.673  1.00 62.30      A    C  
ATOM    994  CE  LYS A 134      15.874  10.464   7.233  1.00 72.52      A    C  
ATOM    995  NZ  LYS A 134      15.761   9.471   8.349  1.00 86.41      A    N1+
ATOM    996  N   TRP A 135      11.559  15.010   6.922  1.00 52.75      A    N  
ATOM    997  CA  TRP A 135      10.123  14.719   6.980  1.00 50.61      A    C  
ATOM    998  C   TRP A 135       9.406  15.763   7.853  1.00 53.59      A    C  
ATOM    999  O   TRP A 135       9.967  16.245   8.837  1.00 52.06      A    O  
ATOM   1000  CB  TRP A 135       9.934  13.294   7.605  1.00 48.31      A    C  
ATOM   1001  CG  TRP A 135       8.585  12.664   7.386  1.00 48.01      A    C  
ATOM   1002  CD1 TRP A 135       7.398  13.046   7.946  1.00 50.60      A    C  
ATOM   1003  CD2 TRP A 135       8.297  11.510   6.588  1.00 47.33      A    C  
ATOM   1004  CE2 TRP A 135       6.901  11.290   6.657  1.00 50.85      A    C  
ATOM   1005  CE3 TRP A 135       9.079  10.645   5.803  1.00 47.91      A    C  
ATOM   1006  NE1 TRP A 135       6.380  12.245   7.494  1.00 49.53      A    N  
ATOM   1007  CZ2 TRP A 135       6.269  10.265   5.946  1.00 49.18      A    C  
ATOM   1008  CZ3 TRP A 135       8.449   9.619   5.108  1.00 48.34      A    C  
ATOM   1009  CH2 TRP A 135       7.067   9.434   5.190  1.00 48.91      A    C  
ATOM   1010  N   ILE A 136       8.168  16.113   7.484  1.00 51.45      A    N  
ATOM   1011  CA  ILE A 136       7.319  17.010   8.257  1.00 51.56      A    C  
ATOM   1012  C   ILE A 136       5.941  16.335   8.432  1.00 56.08      A    C  
ATOM   1013  O   ILE A 136       5.257  16.035   7.442  1.00 55.89      A    O  
ATOM   1014  CB  ILE A 136       7.223  18.464   7.682  1.00 54.98      A    C  
ATOM   1015  CG1 ILE A 136       8.607  19.179   7.686  1.00 56.35      A    C  
ATOM   1016  CG2 ILE A 136       6.161  19.313   8.431  1.00 53.92      A    C  
ATOM   1017  CD1 ILE A 136       8.655  20.532   6.805  1.00 59.39      A    C  
ATOM   1018  N   HIS A 137       5.546  16.092   9.702  1.00 51.77      A    N  
ATOM   1019  CA  HIS A 137       4.241  15.520  10.036  1.00 50.36      A    C  
ATOM   1020  C   HIS A 137       3.336  16.602  10.613  1.00 52.55      A    C  
ATOM   1021  O   HIS A 137       3.729  17.328  11.530  1.00 51.78      A    O  
ATOM   1022  CB  HIS A 137       4.369  14.322  11.002  1.00 50.32      A    C  
ATOM   1023  CG  HIS A 137       3.043  13.755  11.430  1.00 52.85      A    C  
ATOM   1024  CD2 HIS A 137       2.406  13.853  12.618  1.00 54.19      A    C  
ATOM   1025  ND1 HIS A 137       2.247  13.026  10.554  1.00 54.16      A    N  
ATOM   1026  CE1 HIS A 137       1.159  12.705  11.233  1.00 53.63      A    C  
ATOM   1027  NE2 HIS A 137       1.204  13.185  12.478  1.00 54.37      A    N  
ATOM   1028  N   ILE A 138       2.119  16.687  10.093  1.00 49.60      A    N  
ATOM   1029  CA  ILE A 138       1.143  17.670  10.550  1.00 50.47      A    C  
ATOM   1030  C   ILE A 138      -0.093  17.014  11.145  1.00 54.04      A    C  
ATOM   1031  O   ILE A 138      -0.819  16.296  10.460  1.00 51.51      A    O  
ATOM   1032  CB  ILE A 138       0.781  18.723   9.454  1.00 54.30      A    C  
ATOM   1033  CG1 ILE A 138       2.054  19.501   9.020  1.00 55.49      A    C  
ATOM   1034  CG2 ILE A 138      -0.328  19.668   9.965  1.00 54.63      A    C  
ATOM   1035  CD1 ILE A 138       1.864  20.708   8.129  1.00 65.32      A    C  
ATOM   1036  N   GLU A 139      -0.340  17.303  12.430  1.00 53.61      A    N  
ATOM   1037  CA  GLU A 139      -1.524  16.856  13.148  1.00 54.03      A    C  
ATOM   1038  C   GLU A 139      -2.656  17.834  12.808  1.00 61.04      A    C  
ATOM   1039  O   GLU A 139      -2.569  19.010  13.188  1.00 61.14      A    O  
ATOM   1040  CB  GLU A 139      -1.251  16.822  14.663  1.00 54.68      A    C  
ATOM   1041  CG  GLU A 139      -2.508  16.552  15.465  1.00 55.66      A    C  
ATOM   1042  CD  GLU A 139      -2.473  16.766  16.961  1.00 61.45      A    C  
ATOM   1043  OE1 GLU A 139      -1.381  16.980  17.539  1.00 43.57      A    O  
ATOM   1044  OE2 GLU A 139      -3.560  16.645  17.567  1.00 53.93      A    O1-
ATOM   1045  N   GLY A 140      -3.681  17.335  12.099  1.00 59.46      A    N  
ATOM   1046  CA  GLY A 140      -4.866  18.086  11.678  1.00 60.26      A    C  
ATOM   1047  C   GLY A 140      -5.615  18.756  12.819  1.00 67.41      A    C  
ATOM   1048  O   GLY A 140      -6.238  18.084  13.647  1.00 68.21      A    O  
ATOM   1049  N   ARG A 141      -5.581  20.096  12.843  1.00 65.76      A    N  
ATOM   1050  CA  ARG A 141      -6.159  20.967  13.883  1.00 65.35      A    C  
ATOM   1051  C   ARG A 141      -6.876  22.192  13.227  1.00 68.58      A    C  
ATOM   1052  O   ARG A 141      -8.098  22.153  13.045  1.00 66.91      A    O  
ATOM   1053  CB  ARG A 141      -5.013  21.354  14.861  1.00 63.97      A    C  
ATOM   1054  CG  ARG A 141      -5.295  22.421  15.901  1.00 70.16      A    C  
ATOM   1055  CD  ARG A 141      -6.115  21.931  17.063  1.00 67.53      A    C  
ATOM   1056  NE  ARG A 141      -6.129  22.942  18.111  1.00 66.54      A    N  
ATOM   1057  CZ  ARG A 141      -6.850  22.872  19.222  1.00 82.50      A    C  
ATOM   1058  NH1 ARG A 141      -7.631  21.822  19.453  1.00 70.75      A    N1+
ATOM   1059  NH2 ARG A 141      -6.795  23.851  20.114  1.00 71.35      A    N  
ATOM   1060  N   ASN A 142      -6.106  23.249  12.842  1.00 65.64      A    N  
ATOM   1061  CA  ASN A 142      -6.598  24.455  12.156  1.00 64.57      A    C  
ATOM   1062  C   ASN A 142      -6.348  24.267  10.658  1.00 66.56      A    C  
ATOM   1063  O   ASN A 142      -5.336  24.724  10.131  1.00 66.61      A    O  
ATOM   1064  CB  ASN A 142      -5.947  25.739  12.728  1.00 64.09      A    C  
ATOM   1065  CG  ASN A 142      -4.433  25.765  12.885  1.00 84.19      A    C  
ATOM   1066  ND2 ASN A 142      -3.887  26.964  12.960  1.00 73.83      A    N  
ATOM   1067  OD1 ASN A 142      -3.745  24.743  12.995  1.00 79.02      A    O  
ATOM   1068  N   ALA A 143      -7.249  23.517  10.006  1.00 62.63      A    N  
ATOM   1069  CA  ALA A 143      -7.198  23.065   8.615  1.00 63.61      A    C  
ATOM   1070  C   ALA A 143      -6.852  24.136   7.569  1.00 71.86      A    C  
ATOM   1071  O   ALA A 143      -5.851  23.964   6.865  1.00 71.42      A    O  
ATOM   1072  CB  ALA A 143      -8.497  22.373   8.242  1.00 64.27      A    C  
ATOM   1073  N   SER A 144      -7.666  25.222   7.451  1.00 70.64      A    N  
ATOM   1074  CA  SER A 144      -7.448  26.321   6.486  1.00 70.50      A    C  
ATOM   1075  C   SER A 144      -6.038  26.941   6.612  1.00 73.09      A    C  
ATOM   1076  O   SER A 144      -5.381  27.196   5.601  1.00 73.48      A    O  
ATOM   1077  CB  SER A 144      -8.522  27.394   6.643  1.00 74.91      A    C  
ATOM   1078  OG  SER A 144      -8.514  27.965   7.941  1.00 86.41      A    O  
ATOM   1079  N   GLU A 145      -5.573  27.119   7.862  1.00 67.59      A    N  
ATOM   1080  CA  GLU A 145      -4.275  27.669   8.243  1.00 66.64      A    C  
ATOM   1081  C   GLU A 145      -3.111  26.679   8.039  1.00 70.15      A    C  
ATOM   1082  O   GLU A 145      -1.960  27.106   7.870  1.00 70.24      A    O  
ATOM   1083  CB  GLU A 145      -4.349  28.141   9.707  1.00 67.86      A    C  
ATOM   1084  CG  GLU A 145      -3.347  29.221  10.084  1.00 79.51      A    C  
ATOM   1085  CD  GLU A 145      -3.359  30.521   9.297  1.00 92.40      A    C  
ATOM   1086  OE1 GLU A 145      -4.418  30.893   8.735  1.00 77.48      A    O  
ATOM   1087  OE2 GLU A 145      -2.294  31.180   9.265  1.00 79.50      A    O1-
ATOM   1088  N   GLN A 146      -3.415  25.362   8.075  1.00 64.81      A    N  
ATOM   1089  CA  GLN A 146      -2.454  24.273   7.888  1.00 63.03      A    C  
ATOM   1090  C   GLN A 146      -2.275  23.971   6.426  1.00 65.88      A    C  
ATOM   1091  O   GLN A 146      -1.174  23.610   6.026  1.00 65.22      A    O  
ATOM   1092  CB  GLN A 146      -2.872  23.017   8.669  1.00 63.40      A    C  
ATOM   1093  CG  GLN A 146      -2.425  23.075  10.121  1.00 56.46      A    C  
ATOM   1094  CD  GLN A 146      -2.966  21.968  10.994  1.00 65.66      A    C  
ATOM   1095  NE2 GLN A 146      -2.235  21.689  12.061  1.00 51.62      A    N  
ATOM   1096  OE1 GLN A 146      -4.047  21.393  10.764  1.00 54.61      A    O  
ATOM   1097  N   VAL A 147      -3.353  24.130   5.619  1.00 63.30      A    N  
ATOM   1098  CA  VAL A 147      -3.361  23.966   4.149  1.00 63.21      A    C  
ATOM   1099  C   VAL A 147      -2.346  24.953   3.535  1.00 69.24      A    C  
ATOM   1100  O   VAL A 147      -1.621  24.583   2.611  1.00 69.97      A    O  
ATOM   1101  CB  VAL A 147      -4.796  24.086   3.561  1.00 66.79      A    C  
ATOM   1102  CG1 VAL A 147      -4.789  24.454   2.078  1.00 67.08      A    C  
ATOM   1103  CG2 VAL A 147      -5.586  22.801   3.780  1.00 66.30      A    C  
ATOM   1104  N   LYS A 148      -2.223  26.159   4.132  1.00 66.98      A    N  
ATOM   1105  CA  LYS A 148      -1.252  27.194   3.741  1.00 67.08      A    C  
ATOM   1106  C   LYS A 148       0.174  26.720   4.052  1.00 70.94      A    C  
ATOM   1107  O   LYS A 148       1.065  26.897   3.217  1.00 71.34      A    O  
ATOM   1108  CB  LYS A 148      -1.536  28.535   4.457  1.00 69.14      A    C  
ATOM   1109  CG  LYS A 148      -2.810  29.249   4.004  1.00 81.24      A    C  
ATOM   1110  CD  LYS A 148      -3.014  30.532   4.805  1.00 88.83      A    C  
ATOM   1111  CE  LYS A 148      -4.308  31.228   4.487  1.00 91.76      A    C  
ATOM   1112  NZ  LYS A 148      -4.359  32.567   5.122  1.00 97.66      A    N1+
ATOM   1113  N   MET A 149       0.377  26.101   5.250  1.00 66.41      A    N  
ATOM   1114  CA  MET A 149       1.654  25.537   5.711  1.00 65.37      A    C  
ATOM   1115  C   MET A 149       2.104  24.426   4.731  1.00 68.72      A    C  
ATOM   1116  O   MET A 149       3.298  24.290   4.436  1.00 68.22      A    O  
ATOM   1117  CB  MET A 149       1.521  24.910   7.123  1.00 67.51      A    C  
ATOM   1118  CG  MET A 149       1.043  25.845   8.230  1.00 70.34      A    C  
ATOM   1119  SD  MET A 149       1.149  25.016   9.863  1.00 72.95      A    S  
ATOM   1120  CE  MET A 149       0.063  26.014  10.800  1.00 69.03      A    C  
ATOM   1121  N   LEU A 150       1.130  23.629   4.249  1.00 65.06      A    N  
ATOM   1122  CA  LEU A 150       1.340  22.512   3.326  1.00 64.57      A    C  
ATOM   1123  C   LEU A 150       1.679  22.991   1.911  1.00 69.37      A    C  
ATOM   1124  O   LEU A 150       2.538  22.391   1.258  1.00 69.04      A    O  
ATOM   1125  CB  LEU A 150       0.139  21.541   3.351  1.00 64.01      A    C  
ATOM   1126  CG  LEU A 150      -0.016  20.709   4.653  1.00 67.18      A    C  
ATOM   1127  CD1 LEU A 150      -1.407  20.147   4.790  1.00 66.62      A    C  
ATOM   1128  CD2 LEU A 150       0.991  19.590   4.722  1.00 67.68      A    C  
ATOM   1129  N   GLN A 151       1.044  24.100   1.464  1.00 66.33      A    N  
ATOM   1130  CA  GLN A 151       1.305  24.754   0.168  1.00 65.47      A    C  
ATOM   1131  C   GLN A 151       2.743  25.297   0.137  1.00 68.97      A    C  
ATOM   1132  O   GLN A 151       3.421  25.182  -0.887  1.00 68.77      A    O  
ATOM   1133  CB  GLN A 151       0.267  25.858  -0.102  1.00 66.25      A    C  
ATOM   1134  CG  GLN A 151      -1.046  25.295  -0.666  1.00 75.62      A    C  
ATOM   1135  CD  GLN A 151      -2.277  26.169  -0.501  1.00 88.90      A    C  
ATOM   1136  NE2 GLN A 151      -3.332  25.829  -1.228  1.00 75.50      A    N  
ATOM   1137  OE1 GLN A 151      -2.333  27.100   0.313  1.00 85.48      A    O  
ATOM   1138  N   ARG A 152       3.228  25.798   1.294  1.00 65.67      A    N  
ATOM   1139  CA  ARG A 152       4.589  26.311   1.474  1.00 65.27      A    C  
ATOM   1140  C   ARG A 152       5.640  25.217   1.298  1.00 71.95      A    C  
ATOM   1141  O   ARG A 152       6.684  25.494   0.707  1.00 73.40      A    O  
ATOM   1142  CB  ARG A 152       4.752  27.013   2.837  1.00 62.01      A    C  
ATOM   1143  CG  ARG A 152       6.059  27.810   2.951  1.00 63.23      A    C  
ATOM   1144  CD  ARG A 152       6.646  27.906   4.346  1.00 60.61      A    C  
ATOM   1145  NE  ARG A 152       8.033  28.365   4.276  1.00 68.05      A    N  
ATOM   1146  CZ  ARG A 152       8.938  28.224   5.240  1.00 84.60      A    C  
ATOM   1147  NH1 ARG A 152       8.620  27.619   6.376  1.00 73.53      A    N1+
ATOM   1148  NH2 ARG A 152      10.177  28.659   5.062  1.00 72.63      A    N  
ATOM   1149  N   ILE A 153       5.387  23.989   1.824  1.00 68.76      A    N  
ATOM   1150  CA  ILE A 153       6.333  22.863   1.706  1.00 68.28      A    C  
ATOM   1151  C   ILE A 153       6.348  22.364   0.253  1.00 71.92      A    C  
ATOM   1152  O   ILE A 153       7.413  22.025  -0.258  1.00 70.96      A    O  
ATOM   1153  CB  ILE A 153       6.092  21.704   2.738  1.00 70.97      A    C  
ATOM   1154  CG1 ILE A 153       5.839  22.237   4.160  1.00 71.22      A    C  
ATOM   1155  CG2 ILE A 153       7.261  20.692   2.742  1.00 70.32      A    C  
ATOM   1156  CD1 ILE A 153       4.929  21.320   5.012  1.00 75.18      A    C  
ATOM   1157  N   ASP A 154       5.173  22.341  -0.406  1.00 69.67      A    N  
ATOM   1158  CA  ASP A 154       5.044  21.947  -1.811  1.00 71.04      A    C  
ATOM   1159  C   ASP A 154       5.833  22.921  -2.696  1.00 78.12      A    C  
ATOM   1160  O   ASP A 154       6.580  22.479  -3.581  1.00 79.17      A    O  
ATOM   1161  CB  ASP A 154       3.568  21.900  -2.240  1.00 73.09      A    C  
ATOM   1162  CG  ASP A 154       2.759  20.741  -1.671  1.00 86.38      A    C  
ATOM   1163  OD1 ASP A 154       3.371  19.700  -1.314  1.00 87.77      A    O  
ATOM   1164  OD2 ASP A 154       1.510  20.848  -1.641  1.00 91.02      A    O1-
ATOM   1165  N   ALA A 155       5.706  24.241  -2.409  1.00 74.49      A    N  
ATOM   1166  CA  ALA A 155       6.420  25.316  -3.100  1.00 74.13      A    C  
ATOM   1167  C   ALA A 155       7.937  25.178  -2.927  1.00 77.90      A    C  
ATOM   1168  O   ALA A 155       8.672  25.450  -3.876  1.00 78.26      A    O  
ATOM   1169  CB  ALA A 155       5.956  26.672  -2.594  1.00 74.63      A    C  
ATOM   1170  N   HIS A 156       8.403  24.745  -1.735  1.00 73.40      A    N  
ATOM   1171  CA  HIS A 156       9.832  24.535  -1.443  1.00 72.74      A    C  
ATOM   1172  C   HIS A 156      10.341  23.323  -2.235  1.00 79.25      A    C  
ATOM   1173  O   HIS A 156      11.467  23.342  -2.739  1.00 78.88      A    O  
ATOM   1174  CB  HIS A 156      10.041  24.327   0.074  1.00 72.24      A    C  
ATOM   1175  CG  HIS A 156      11.397  23.818   0.471  1.00 74.58      A    C  
ATOM   1176  CD2 HIS A 156      11.870  22.551   0.506  1.00 75.54      A    C  
ATOM   1177  ND1 HIS A 156      12.383  24.671   0.932  1.00 76.04      A    N  
ATOM   1178  CE1 HIS A 156      13.421  23.902   1.221  1.00 74.97      A    C  
ATOM   1179  NE2 HIS A 156      13.159  22.618   0.986  1.00 75.14      A    N  
ATOM   1180  N   ASN A 157       9.500  22.272  -2.317  1.00 77.21      A    N  
ATOM   1181  CA  ASN A 157       9.775  21.013  -3.002  1.00 77.49      A    C  
ATOM   1182  C   ASN A 157      10.056  21.201  -4.486  1.00 82.94      A    C  
ATOM   1183  O   ASN A 157      11.062  20.678  -4.973  1.00 81.21      A    O  
ATOM   1184  CB  ASN A 157       8.651  19.993  -2.751  1.00 75.26      A    C  
ATOM   1185  CG  ASN A 157       8.775  19.256  -1.435  1.00 82.11      A    C  
ATOM   1186  ND2 ASN A 157       7.668  18.682  -0.973  1.00 67.30      A    N  
ATOM   1187  OD1 ASN A 157       9.857  19.176  -0.829  1.00 72.31      A    O  
ATOM   1188  N   THR A 158       9.203  21.998  -5.183  1.00 82.00      A    N  
ATOM   1189  CA  THR A 158       9.340  22.331  -6.612  1.00 82.49      A    C  
ATOM   1190  C   THR A 158      10.729  22.914  -6.928  1.00 87.76      A    C  
ATOM   1191  O   THR A 158      11.328  22.540  -7.933  1.00 88.11      A    O  
ATOM   1192  CB  THR A 158       8.207  23.251  -7.086  1.00 88.72      A    C  
ATOM   1193  CG2 THR A 158       6.836  22.613  -6.968  1.00 86.99      A    C  
ATOM   1194  OG1 THR A 158       8.247  24.467  -6.346  1.00 89.29      A    O  
ATOM   1195  N   ARG A 159      11.266  23.753  -6.027  1.00 84.94      A    N  
ATOM   1196  CA  ARG A 159      12.589  24.372  -6.160  1.00 85.49      A    C  
ATOM   1197  C   ARG A 159      13.731  23.461  -5.629  1.00 91.77      A    C  
ATOM   1198  O   ARG A 159      14.808  23.973  -5.299  1.00 91.44      A    O  
ATOM   1199  CB  ARG A 159      12.632  25.727  -5.409  1.00 85.18      A    C  
ATOM   1200  CG  ARG A 159      11.491  26.710  -5.678  1.00 92.23      A    C  
ATOM   1201  CD  ARG A 159      11.740  28.035  -4.976  1.00100.25      A    C  
ATOM   1202  NE  ARG A 159      11.883  27.875  -3.526  1.00112.35      A    N  
ATOM   1203  CZ  ARG A 159      10.911  28.089  -2.644  1.00129.93      A    C  
ATOM   1204  NH1 ARG A 159       9.715  28.505  -3.050  1.00116.17      A    N1+
ATOM   1205  NH2 ARG A 159      11.130  27.903  -1.348  1.00116.82      A    N  
ATOM   1206  N   GLN A 160      13.504  22.127  -5.527  1.00 89.93      A    N  
ATOM   1207  CA  GLN A 160      14.504  21.187  -4.988  1.00 90.28      A    C  
ATOM   1208  C   GLN A 160      14.699  19.920  -5.838  1.00 95.87      A    C  
ATOM   1209  O   GLN A 160      13.717  19.429  -6.409  1.00 95.35      A    O  
ATOM   1210  CB  GLN A 160      14.137  20.772  -3.540  1.00 91.53      A    C  
ATOM   1211  CG  GLN A 160      14.308  21.862  -2.476  1.00 98.89      A    C  
ATOM   1212  CD  GLN A 160      15.740  22.260  -2.211  1.00114.61      A    C  
ATOM   1213  NE2 GLN A 160      15.934  23.512  -1.827  1.00102.41      A    N  
ATOM   1214  OE1 GLN A 160      16.674  21.453  -2.299  1.00111.71      A    O  
ATOM   1215  N   PRO A 161      15.932  19.326  -5.879  1.00 94.01      A    N  
ATOM   1216  CA  PRO A 161      16.114  18.064  -6.633  1.00 94.35      A    C  
ATOM   1217  C   PRO A 161      15.337  16.912  -5.979  1.00100.02      A    C  
ATOM   1218  O   PRO A 161      15.187  16.944  -4.753  1.00 99.89      A    O  
ATOM   1219  CB  PRO A 161      17.628  17.817  -6.575  1.00 95.93      A    C  
ATOM   1220  CG  PRO A 161      18.101  18.565  -5.385  1.00100.13      A    C  
ATOM   1221  CD  PRO A 161      17.196  19.759  -5.240  1.00 95.57      A    C  
ATOM   1222  N   PRO A 162      14.849  15.890  -6.738  1.00 97.36      A    N  
ATOM   1223  CA  PRO A 162      14.059  14.808  -6.108  1.00 97.23      A    C  
ATOM   1224  C   PRO A 162      14.682  14.142  -4.876  1.00100.65      A    C  
ATOM   1225  O   PRO A 162      13.946  13.700  -3.990  1.00100.08      A    O  
ATOM   1226  CB  PRO A 162      13.847  13.817  -7.252  1.00 99.06      A    C  
ATOM   1227  CG  PRO A 162      13.862  14.674  -8.476  1.00103.39      A    C  
ATOM   1228  CD  PRO A 162      14.921  15.707  -8.204  1.00 98.86      A    C  
ATOM   1229  N   GLU A 163      16.026  14.115  -4.799  1.00 97.01      A    N  
ATOM   1230  CA  GLU A 163      16.772  13.536  -3.681  1.00 96.43      A    C  
ATOM   1231  C   GLU A 163      16.706  14.404  -2.419  1.00 96.92      A    C  
ATOM   1232  O   GLU A 163      16.838  13.878  -1.313  1.00 97.38      A    O  
ATOM   1233  CB  GLU A 163      18.235  13.280  -4.081  1.00 98.29      A    C  
ATOM   1234  CG  GLU A 163      18.803  12.003  -3.477  1.00114.68      A    C  
ATOM   1235  CD  GLU A 163      19.875  12.156  -2.409  1.00145.23      A    C  
ATOM   1236  OE1 GLU A 163      20.799  11.310  -2.382  1.00141.24      A    O  
ATOM   1237  OE2 GLU A 163      19.785  13.100  -1.589  1.00142.58      A    O1-
ATOM   1238  N   GLN A 164      16.507  15.724  -2.583  1.00 89.55      A    N  
ATOM   1239  CA  GLN A 164      16.442  16.678  -1.472  1.00 87.05      A    C  
ATOM   1240  C   GLN A 164      15.004  17.108  -1.113  1.00 84.81      A    C  
ATOM   1241  O   GLN A 164      14.816  18.090  -0.388  1.00 83.87      A    O  
ATOM   1242  CB  GLN A 164      17.349  17.896  -1.756  1.00 88.58      A    C  
ATOM   1243  CG  GLN A 164      18.843  17.578  -1.794  1.00102.62      A    C  
ATOM   1244  CD  GLN A 164      19.435  17.470  -0.414  1.00125.51      A    C  
ATOM   1245  NE2 GLN A 164      19.717  16.245   0.014  1.00118.32      A    N  
ATOM   1246  OE1 GLN A 164      19.649  18.474   0.277  1.00121.45      A    O  
ATOM   1247  N   LYS A 165      13.995  16.361  -1.591  1.00 77.64      A    N  
ATOM   1248  CA  LYS A 165      12.594  16.663  -1.297  1.00 76.34      A    C  
ATOM   1249  C   LYS A 165      12.218  16.303   0.148  1.00 77.56      A    C  
ATOM   1250  O   LYS A 165      12.765  15.351   0.729  1.00 77.25      A    O  
ATOM   1251  CB  LYS A 165      11.633  16.005  -2.311  1.00 78.69      A    C  
ATOM   1252  CG  LYS A 165      11.722  16.627  -3.711  1.00 95.38      A    C  
ATOM   1253  CD  LYS A 165      10.509  16.319  -4.604  1.00102.57      A    C  
ATOM   1254  CE  LYS A 165      10.753  16.548  -6.085  1.00106.87      A    C  
ATOM   1255  NZ  LYS A 165      11.168  17.946  -6.410  1.00110.19      A    N1+
ATOM   1256  N   ILE A 166      11.319  17.107   0.733  1.00 71.09      A    N  
ATOM   1257  CA  ILE A 166      10.811  16.904   2.090  1.00 69.49      A    C  
ATOM   1258  C   ILE A 166       9.545  16.047   2.001  1.00 68.39      A    C  
ATOM   1259  O   ILE A 166       8.571  16.436   1.334  1.00 66.52      A    O  
ATOM   1260  CB  ILE A 166      10.553  18.241   2.868  1.00 72.36      A    C  
ATOM   1261  CG1 ILE A 166      11.826  19.126   2.945  1.00 72.24      A    C  
ATOM   1262  CG2 ILE A 166       9.963  17.967   4.275  1.00 72.57      A    C  
ATOM   1263  CD1 ILE A 166      11.595  20.571   3.434  1.00 74.47      A    C  
ATOM   1264  N   ARG A 167       9.569  14.874   2.673  1.00 61.68      A    N  
ATOM   1265  CA  ARG A 167       8.392  14.005   2.730  1.00 59.36      A    C  
ATOM   1266  C   ARG A 167       7.370  14.570   3.724  1.00 57.60      A    C  
ATOM   1267  O   ARG A 167       7.743  15.204   4.708  1.00 56.58      A    O  
ATOM   1268  CB  ARG A 167       8.770  12.558   3.016  1.00 59.16      A    C  
ATOM   1269  CG  ARG A 167       9.255  11.807   1.783  1.00 66.42      A    C  
ATOM   1270  CD  ARG A 167      10.697  11.412   1.953  1.00 77.99      A    C  
ATOM   1271  NE  ARG A 167      10.868   9.966   1.829  1.00 89.74      A    N  
ATOM   1272  CZ  ARG A 167      11.736   9.248   2.535  1.00 98.18      A    C  
ATOM   1273  NH1 ARG A 167      11.829   7.939   2.347  1.00 75.05      A    N1+
ATOM   1274  NH2 ARG A 167      12.516   9.835   3.438  1.00 88.26      A    N  
ATOM   1275  N   VAL A 168       6.093  14.426   3.419  1.00 52.37      A    N  
ATOM   1276  CA  VAL A 168       5.040  15.038   4.219  1.00 52.39      A    C  
ATOM   1277  C   VAL A 168       3.947  14.056   4.654  1.00 54.46      A    C  
ATOM   1278  O   VAL A 168       3.370  13.361   3.819  1.00 53.32      A    O  
ATOM   1279  CB  VAL A 168       4.446  16.267   3.446  1.00 56.63      A    C  
ATOM   1280  CG1 VAL A 168       3.157  16.780   4.081  1.00 56.28      A    C  
ATOM   1281  CG2 VAL A 168       5.465  17.396   3.325  1.00 56.38      A    C  
ATOM   1282  N   SER A 169       3.619  14.060   5.955  1.00 50.66      A    N  
ATOM   1283  CA  SER A 169       2.519  13.242   6.452  1.00 50.36      A    C  
ATOM   1284  C   SER A 169       1.473  14.082   7.168  1.00 56.02      A    C  
ATOM   1285  O   SER A 169       1.771  15.126   7.757  1.00 55.51      A    O  
ATOM   1286  CB  SER A 169       2.986  12.048   7.282  1.00 50.04      A    C  
ATOM   1287  OG  SER A 169       3.787  12.454   8.368  1.00 54.45      A    O  
ATOM   1288  N   VAL A 170       0.232  13.647   7.046  1.00 53.96      A    N  
ATOM   1289  CA  VAL A 170      -0.932  14.320   7.602  1.00 54.22      A    C  
ATOM   1290  C   VAL A 170      -1.764  13.313   8.436  1.00 58.23      A    C  
ATOM   1291  O   VAL A 170      -1.983  12.193   7.978  1.00 57.68      A    O  
ATOM   1292  CB  VAL A 170      -1.726  14.921   6.403  1.00 57.93      A    C  
ATOM   1293  CG1 VAL A 170      -3.202  15.102   6.713  1.00 58.03      A    C  
ATOM   1294  CG2 VAL A 170      -1.103  16.237   5.934  1.00 57.78      A    C  
ATOM   1295  N   GLU A 171      -2.225  13.715   9.644  1.00 54.07      A    N  
ATOM   1296  CA  GLU A 171      -3.113  12.895  10.460  1.00 53.46      A    C  
ATOM   1297  C   GLU A 171      -4.467  13.590  10.567  1.00 59.32      A    C  
ATOM   1298  O   GLU A 171      -4.533  14.720  11.048  1.00 60.02      A    O  
ATOM   1299  CB  GLU A 171      -2.544  12.619  11.855  1.00 54.71      A    C  
ATOM   1300  CG  GLU A 171      -3.473  11.753  12.701  1.00 66.57      A    C  
ATOM   1301  CD  GLU A 171      -3.243  11.707  14.203  1.00 88.05      A    C  
ATOM   1302  OE1 GLU A 171      -3.130  12.784  14.835  1.00 70.94      A    O  
ATOM   1303  OE2 GLU A 171      -3.256  10.585  14.758  1.00 87.91      A    O1-
ATOM   1304  N   VAL A 172      -5.538  12.903  10.116  1.00 56.18      A    N  
ATOM   1305  CA  VAL A 172      -6.941  13.307  10.188  1.00 55.40      A    C  
ATOM   1306  C   VAL A 172      -7.553  12.326  11.225  1.00 59.63      A    C  
ATOM   1307  O   VAL A 172      -8.020  11.231  10.884  1.00 57.12      A    O  
ATOM   1308  CB  VAL A 172      -7.652  13.304   8.788  1.00 58.83      A    C  
ATOM   1309  CG1 VAL A 172      -9.162  13.534   8.919  1.00 58.60      A    C  
ATOM   1310  CG2 VAL A 172      -7.038  14.347   7.845  1.00 58.39      A    C  
ATOM   1311  N   GLU A 173      -7.465  12.713  12.511  1.00 58.83      A    N  
ATOM   1312  CA  GLU A 173      -7.904  11.900  13.656  1.00 60.11      A    C  
ATOM   1313  C   GLU A 173      -9.313  12.259  14.176  1.00 66.64      A    C  
ATOM   1314  O   GLU A 173     -10.063  11.367  14.585  1.00 64.92      A    O  
ATOM   1315  CB  GLU A 173      -6.845  11.977  14.775  1.00 61.73      A    C  
ATOM   1316  CG  GLU A 173      -6.938  10.913  15.853  1.00 76.77      A    C  
ATOM   1317  CD  GLU A 173      -7.448  11.427  17.187  1.00112.49      A    C  
ATOM   1318  OE1 GLU A 173      -6.723  12.202  17.854  1.00112.79      A    O  
ATOM   1319  OE2 GLU A 173      -8.580  11.049  17.566  1.00114.45      A    O1-
ATOM   1320  N   LYS A 174      -9.670  13.555  14.163  1.00 66.17      A    N  
ATOM   1321  CA  LYS A 174     -10.979  13.980  14.643  1.00 66.71      A    C  
ATOM   1322  C   LYS A 174     -12.011  14.049  13.505  1.00 71.13      A    C  
ATOM   1323  O   LYS A 174     -11.670  14.522  12.413  1.00 69.87      A    O  
ATOM   1324  CB  LYS A 174     -10.875  15.282  15.450  1.00 69.50      A    C  
ATOM   1325  CG  LYS A 174     -10.721  15.024  16.956  1.00 86.11      A    C  
ATOM   1326  CD  LYS A 174      -9.263  15.027  17.428  1.00 99.06      A    C  
ATOM   1327  CE  LYS A 174      -9.126  14.623  18.879  1.00110.10      A    C  
ATOM   1328  NZ  LYS A 174      -8.297  15.593  19.644  1.00123.28      A    N1+
ATOM   1329  N   PRO A 175     -13.253  13.512  13.707  1.00 68.56      A    N  
ATOM   1330  CA  PRO A 175     -14.248  13.535  12.615  1.00 68.68      A    C  
ATOM   1331  C   PRO A 175     -14.920  14.903  12.461  1.00 75.79      A    C  
ATOM   1332  O   PRO A 175     -16.121  15.064  12.709  1.00 75.58      A    O  
ATOM   1333  CB  PRO A 175     -15.214  12.409  12.990  1.00 69.93      A    C  
ATOM   1334  CG  PRO A 175     -15.133  12.316  14.473  1.00 73.87      A    C  
ATOM   1335  CD  PRO A 175     -13.808  12.885  14.928  1.00 69.45      A    C  
ATOM   1336  N   ARG A 176     -14.113  15.895  12.044  1.00 74.05      A    N  
ATOM   1337  CA  ARG A 176     -14.493  17.292  11.839  1.00 74.41      A    C  
ATOM   1338  C   ARG A 176     -14.307  17.615  10.351  1.00 79.06      A    C  
ATOM   1339  O   ARG A 176     -13.180  17.534   9.859  1.00 78.62      A    O  
ATOM   1340  CB  ARG A 176     -13.619  18.181  12.754  1.00 76.00      A    C  
ATOM   1341  CG  ARG A 176     -13.818  19.684  12.619  1.00 93.20      A    C  
ATOM   1342  CD  ARG A 176     -13.052  20.422  13.705  1.00109.23      A    C  
ATOM   1343  NE  ARG A 176     -12.732  21.800  13.327  1.00123.09      A    N  
ATOM   1344  CZ  ARG A 176     -13.550  22.837  13.489  1.00143.15      A    C  
ATOM   1345  NH1 ARG A 176     -13.169  24.053  13.120  1.00132.58      A    N1+
ATOM   1346  NH2 ARG A 176     -14.759  22.665  14.013  1.00132.15      A    N  
ATOM   1347  N   GLU A 177     -15.415  17.948   9.633  1.00 76.70      A    N  
ATOM   1348  CA  GLU A 177     -15.454  18.253   8.188  1.00 76.74      A    C  
ATOM   1349  C   GLU A 177     -14.429  19.284   7.709  1.00 80.64      A    C  
ATOM   1350  O   GLU A 177     -14.026  19.226   6.540  1.00 80.42      A    O  
ATOM   1351  CB  GLU A 177     -16.859  18.676   7.739  1.00 78.48      A    C  
ATOM   1352  CG  GLU A 177     -17.106  18.390   6.263  1.00 92.70      A    C  
ATOM   1353  CD  GLU A 177     -18.503  18.639   5.732  1.00125.39      A    C  
ATOM   1354  OE1 GLU A 177     -18.617  19.042   4.550  1.00125.74      A    O  
ATOM   1355  OE2 GLU A 177     -19.484  18.397   6.474  1.00122.78      A    O1-
ATOM   1356  N   GLU A 178     -14.014  20.227   8.595  1.00 77.27      A    N  
ATOM   1357  CA  GLU A 178     -13.004  21.252   8.291  1.00 77.03      A    C  
ATOM   1358  C   GLU A 178     -11.683  20.567   7.871  1.00 78.86      A    C  
ATOM   1359  O   GLU A 178     -11.057  20.988   6.897  1.00 78.84      A    O  
ATOM   1360  CB  GLU A 178     -12.773  22.193   9.510  1.00 78.79      A    C  
ATOM   1361  CG  GLU A 178     -11.974  23.466   9.190  1.00 94.16      A    C  
ATOM   1362  CD  GLU A 178     -11.023  24.062  10.228  1.00113.35      A    C  
ATOM   1363  OE1 GLU A 178     -10.757  23.404  11.262  1.00110.77      A    O  
ATOM   1364  OE2 GLU A 178     -10.503  25.175   9.976  1.00 96.70      A    O1-
ATOM   1365  N   LEU A 179     -11.325  19.470   8.573  1.00 73.41      A    N  
ATOM   1366  CA  LEU A 179     -10.100  18.673   8.420  1.00 72.17      A    C  
ATOM   1367  C   LEU A 179     -10.039  17.760   7.191  1.00 73.87      A    C  
ATOM   1368  O   LEU A 179      -8.958  17.275   6.864  1.00 73.72      A    O  
ATOM   1369  CB  LEU A 179      -9.855  17.825   9.691  1.00 71.88      A    C  
ATOM   1370  CG  LEU A 179      -9.830  18.542  11.034  1.00 76.23      A    C  
ATOM   1371  CD1 LEU A 179      -9.869  17.546  12.170  1.00 76.10      A    C  
ATOM   1372  CD2 LEU A 179      -8.617  19.444  11.159  1.00 79.24      A    C  
ATOM   1373  N   PHE A 180     -11.169  17.516   6.519  1.00 69.05      A    N  
ATOM   1374  CA  PHE A 180     -11.222  16.600   5.380  1.00 68.48      A    C  
ATOM   1375  C   PHE A 180     -10.587  17.185   4.107  1.00 72.83      A    C  
ATOM   1376  O   PHE A 180     -10.388  16.466   3.120  1.00 73.25      A    O  
ATOM   1377  CB  PHE A 180     -12.657  16.090   5.147  1.00 70.39      A    C  
ATOM   1378  CG  PHE A 180     -13.324  15.331   6.290  1.00 72.23      A    C  
ATOM   1379  CD1 PHE A 180     -14.688  15.057   6.262  1.00 75.34      A    C  
ATOM   1380  CD2 PHE A 180     -12.586  14.896   7.394  1.00 74.49      A    C  
ATOM   1381  CE1 PHE A 180     -15.305  14.383   7.322  1.00 76.31      A    C  
ATOM   1382  CE2 PHE A 180     -13.209  14.232   8.460  1.00 77.22      A    C  
ATOM   1383  CZ  PHE A 180     -14.562  13.971   8.413  1.00 75.25      A    C  
ATOM   1384  N   GLN A 181     -10.197  18.464   4.157  1.00 69.05      A    N  
ATOM   1385  CA  GLN A 181      -9.518  19.127   3.045  1.00 68.32      A    C  
ATOM   1386  C   GLN A 181      -8.029  18.748   3.039  1.00 70.16      A    C  
ATOM   1387  O   GLN A 181      -7.357  18.881   2.012  1.00 69.25      A    O  
ATOM   1388  CB  GLN A 181      -9.721  20.657   3.103  1.00 69.46      A    C  
ATOM   1389  CG  GLN A 181      -9.098  21.347   4.315  1.00 81.45      A    C  
ATOM   1390  CD  GLN A 181      -9.443  22.811   4.380  1.00 99.69      A    C  
ATOM   1391  NE2 GLN A 181     -10.337  23.168   5.296  1.00 93.97      A    N  
ATOM   1392  OE1 GLN A 181      -8.902  23.638   3.633  1.00 91.05      A    O  
ATOM   1393  N   LEU A 182      -7.529  18.268   4.195  1.00 66.16      A    N  
ATOM   1394  CA  LEU A 182      -6.135  17.860   4.408  1.00 65.85      A    C  
ATOM   1395  C   LEU A 182      -5.800  16.478   3.804  1.00 71.20      A    C  
ATOM   1396  O   LEU A 182      -4.623  16.112   3.755  1.00 69.96      A    O  
ATOM   1397  CB  LEU A 182      -5.811  17.881   5.919  1.00 65.50      A    C  
ATOM   1398  CG  LEU A 182      -5.996  19.219   6.656  1.00 69.32      A    C  
ATOM   1399  CD1 LEU A 182      -6.255  19.003   8.122  1.00 68.78      A    C  
ATOM   1400  CD2 LEU A 182      -4.789  20.130   6.465  1.00 72.04      A    C  
ATOM   1401  N   PHE A 183      -6.829  15.758   3.281  1.00 70.04      A    N  
ATOM   1402  CA  PHE A 183      -6.774  14.394   2.740  1.00 70.41      A    C  
ATOM   1403  C   PHE A 183      -5.848  14.066   1.530  1.00 76.95      A    C  
ATOM   1404  O   PHE A 183      -5.469  12.908   1.465  1.00 79.34      A    O  
ATOM   1405  CB  PHE A 183      -8.174  13.854   2.396  1.00 72.01      A    C  
ATOM   1406  CG  PHE A 183      -8.882  13.158   3.541  1.00 73.92      A    C  
ATOM   1407  CD1 PHE A 183     -10.259  13.259   3.693  1.00 77.43      A    C  
ATOM   1408  CD2 PHE A 183      -8.169  12.424   4.482  1.00 76.19      A    C  
ATOM   1409  CE1 PHE A 183     -10.909  12.643   4.770  1.00 78.00      A    C  
ATOM   1410  CE2 PHE A 183      -8.820  11.815   5.559  1.00 78.92      A    C  
ATOM   1411  CZ  PHE A 183     -10.185  11.922   5.690  1.00 76.88      A    C  
ATOM   1412  N   GLY A 184      -5.639  14.871   0.493  1.00 72.44      A    N  
ATOM   1413  CA  GLY A 184      -5.799  16.293   0.269  1.00 71.10      A    C  
ATOM   1414  C   GLY A 184      -4.389  16.733  -0.069  1.00 72.73      A    C  
ATOM   1415  O   GLY A 184      -4.042  16.949  -1.231  1.00 71.57      A    O  
ATOM   1416  N   TYR A 185      -3.537  16.715   0.955  1.00 68.88      A    N  
ATOM   1417  CA  TYR A 185      -2.130  17.088   0.899  1.00 68.46      A    C  
ATOM   1418  C   TYR A 185      -1.290  15.979   1.531  1.00 69.86      A    C  
ATOM   1419  O   TYR A 185      -1.825  15.123   2.242  1.00 69.65      A    O  
ATOM   1420  CB  TYR A 185      -1.930  18.424   1.649  1.00 70.62      A    C  
ATOM   1421  CG  TYR A 185      -2.704  19.573   1.032  1.00 73.18      A    C  
ATOM   1422  CD1 TYR A 185      -2.081  20.480   0.179  1.00 75.35      A    C  
ATOM   1423  CD2 TYR A 185      -4.071  19.723   1.260  1.00 73.72      A    C  
ATOM   1424  CE1 TYR A 185      -2.800  21.501  -0.441  1.00 76.21      A    C  
ATOM   1425  CE2 TYR A 185      -4.803  20.724   0.627  1.00 74.84      A    C  
ATOM   1426  CZ  TYR A 185      -4.160  21.622  -0.210  1.00 82.95      A    C  
ATOM   1427  OH  TYR A 185      -4.871  22.636  -0.807  1.00 85.03      A    O  
ATOM   1428  N   GLY A 186       0.007  15.988   1.251  1.00 63.72      A    N  
ATOM   1429  CA  GLY A 186       0.929  15.008   1.806  1.00 61.86      A    C  
ATOM   1430  C   GLY A 186       1.096  13.721   1.029  1.00 62.08      A    C  
ATOM   1431  O   GLY A 186       0.191  13.279   0.312  1.00 61.52      A    O  
ATOM   1432  N   ASP A 187       2.275  13.116   1.201  1.00 56.03      A    N  
ATOM   1433  CA  ASP A 187       2.708  11.852   0.623  1.00 55.22      A    C  
ATOM   1434  C   ASP A 187       2.056  10.675   1.333  1.00 56.54      A    C  
ATOM   1435  O   ASP A 187       1.842   9.639   0.700  1.00 56.30      A    O  
ATOM   1436  CB  ASP A 187       4.228  11.723   0.761  1.00 57.23      A    C  
ATOM   1437  CG  ASP A 187       4.981  12.846   0.094  1.00 72.90      A    C  
ATOM   1438  OD1 ASP A 187       4.824  13.015  -1.134  1.00 78.14      A    O  
ATOM   1439  OD2 ASP A 187       5.705  13.574   0.799  1.00 76.32      A    O1-
ATOM   1440  N   VAL A 188       1.825  10.808   2.666  1.00 50.00      A    N  
ATOM   1441  CA  VAL A 188       1.211   9.797   3.540  1.00 47.95      A    C  
ATOM   1442  C   VAL A 188       0.096  10.480   4.329  1.00 52.52      A    C  
ATOM   1443  O   VAL A 188       0.338  11.493   4.986  1.00 52.67      A    O  
ATOM   1444  CB  VAL A 188       2.231   9.115   4.500  1.00 49.36      A    C  
ATOM   1445  CG1 VAL A 188       1.582   7.981   5.304  1.00 47.75      A    C  
ATOM   1446  CG2 VAL A 188       3.453   8.610   3.749  1.00 48.82      A    C  
ATOM   1447  N   VAL A 189      -1.115   9.913   4.272  1.00 47.95      A    N  
ATOM   1448  CA  VAL A 189      -2.301  10.411   4.967  1.00 47.02      A    C  
ATOM   1449  C   VAL A 189      -2.785   9.322   5.920  1.00 51.86      A    C  
ATOM   1450  O   VAL A 189      -3.104   8.211   5.491  1.00 51.66      A    O  
ATOM   1451  CB  VAL A 189      -3.419  10.847   3.977  1.00 50.43      A    C  
ATOM   1452  CG1 VAL A 189      -4.685  11.289   4.715  1.00 49.66      A    C  
ATOM   1453  CG2 VAL A 189      -2.918  11.954   3.043  1.00 50.44      A    C  
ATOM   1454  N   PHE A 190      -2.852   9.655   7.208  1.00 48.49      A    N  
ATOM   1455  CA  PHE A 190      -3.327   8.761   8.263  1.00 47.27      A    C  
ATOM   1456  C   PHE A 190      -4.740   9.165   8.584  1.00 53.87      A    C  
ATOM   1457  O   PHE A 190      -4.987  10.313   8.965  1.00 54.26      A    O  
ATOM   1458  CB  PHE A 190      -2.460   8.881   9.524  1.00 47.30      A    C  
ATOM   1459  CG  PHE A 190      -1.024   8.460   9.362  1.00 47.04      A    C  
ATOM   1460  CD1 PHE A 190      -0.658   7.122   9.474  1.00 48.62      A    C  
ATOM   1461  CD2 PHE A 190      -0.026   9.405   9.160  1.00 47.66      A    C  
ATOM   1462  CE1 PHE A 190       0.676   6.735   9.338  1.00 49.09      A    C  
ATOM   1463  CE2 PHE A 190       1.308   9.019   9.026  1.00 50.15      A    C  
ATOM   1464  CZ  PHE A 190       1.652   7.685   9.123  1.00 48.11      A    C  
ATOM   1465  N   VAL A 191      -5.671   8.228   8.403  1.00 51.24      A    N  
ATOM   1466  CA  VAL A 191      -7.088   8.403   8.703  1.00 50.83      A    C  
ATOM   1467  C   VAL A 191      -7.431   7.490   9.888  1.00 54.55      A    C  
ATOM   1468  O   VAL A 191      -7.096   6.307   9.865  1.00 53.57      A    O  
ATOM   1469  CB  VAL A 191      -8.016   8.206   7.467  1.00 53.86      A    C  
ATOM   1470  CG1 VAL A 191      -7.751   6.877   6.751  1.00 53.11      A    C  
ATOM   1471  CG2 VAL A 191      -9.495   8.349   7.843  1.00 53.55      A    C  
ATOM   1472  N   SER A 192      -8.071   8.048  10.924  1.00 50.75      A    N  
ATOM   1473  CA  SER A 192      -8.424   7.269  12.096  1.00 50.96      A    C  
ATOM   1474  C   SER A 192      -9.612   6.372  11.839  1.00 56.10      A    C  
ATOM   1475  O   SER A 192     -10.366   6.594  10.890  1.00 57.17      A    O  
ATOM   1476  CB  SER A 192      -8.675   8.176  13.301  1.00 54.51      A    C  
ATOM   1477  OG  SER A 192      -9.943   8.804  13.227  1.00 66.30      A    O  
ATOM   1478  N   LYS A 193      -9.769   5.352  12.693  1.00 52.97      A    N  
ATOM   1479  CA  LYS A 193     -10.883   4.407  12.709  1.00 52.74      A    C  
ATOM   1480  C   LYS A 193     -12.177   5.183  13.062  1.00 60.26      A    C  
ATOM   1481  O   LYS A 193     -13.218   4.928  12.449  1.00 60.31      A    O  
ATOM   1482  CB  LYS A 193     -10.591   3.280  13.723  1.00 52.63      A    C  
ATOM   1483  CG  LYS A 193     -11.745   2.326  13.964  1.00 48.31      A    C  
ATOM   1484  CD  LYS A 193     -11.445   1.416  15.124  1.00 50.40      A    C  
ATOM   1485  CE  LYS A 193     -12.596   0.492  15.430  1.00 56.19      A    C  
ATOM   1486  NZ  LYS A 193     -12.326  -0.333  16.635  1.00 68.43      A    N1+
ATOM   1487  N   ASP A 194     -12.090   6.154  14.020  1.00 59.05      A    N  
ATOM   1488  CA  ASP A 194     -13.211   7.012  14.431  1.00 59.89      A    C  
ATOM   1489  C   ASP A 194     -13.683   7.880  13.277  1.00 64.28      A    C  
ATOM   1490  O   ASP A 194     -14.889   7.979  13.082  1.00 65.48      A    O  
ATOM   1491  CB  ASP A 194     -12.878   7.861  15.679  1.00 63.03      A    C  
ATOM   1492  CG  ASP A 194     -14.081   8.593  16.282  1.00 83.21      A    C  
ATOM   1493  OD1 ASP A 194     -15.099   7.920  16.597  1.00 85.98      A    O  
ATOM   1494  OD2 ASP A 194     -13.992   9.829  16.473  1.00 90.31      A    O1-
ATOM   1495  N   VAL A 195     -12.752   8.463  12.477  1.00 60.22      A    N  
ATOM   1496  CA  VAL A 195     -13.103   9.249  11.285  1.00 59.83      A    C  
ATOM   1497  C   VAL A 195     -13.812   8.330  10.275  1.00 65.30      A    C  
ATOM   1498  O   VAL A 195     -14.961   8.587   9.913  1.00 65.10      A    O  
ATOM   1499  CB  VAL A 195     -11.888   9.996  10.668  1.00 62.54      A    C  
ATOM   1500  CG1 VAL A 195     -12.184  10.498   9.256  1.00 61.87      A    C  
ATOM   1501  CG2 VAL A 195     -11.466  11.152  11.549  1.00 62.29      A    C  
ATOM   1502  N   ALA A 196     -13.135   7.234   9.881  1.00 62.37      A    N  
ATOM   1503  CA  ALA A 196     -13.623   6.220   8.947  1.00 62.12      A    C  
ATOM   1504  C   ALA A 196     -15.020   5.704   9.315  1.00 65.24      A    C  
ATOM   1505  O   ALA A 196     -15.877   5.650   8.435  1.00 64.13      A    O  
ATOM   1506  CB  ALA A 196     -12.626   5.067   8.871  1.00 63.11      A    C  
ATOM   1507  N   LYS A 197     -15.261   5.363  10.602  1.00 63.00      A    N  
ATOM   1508  CA  LYS A 197     -16.568   4.892  11.085  1.00 64.11      A    C  
ATOM   1509  C   LYS A 197     -17.639   5.985  10.926  1.00 72.52      A    C  
ATOM   1510  O   LYS A 197     -18.711   5.709  10.373  1.00 72.28      A    O  
ATOM   1511  CB  LYS A 197     -16.497   4.410  12.541  1.00 65.56      A    C  
ATOM   1512  CG  LYS A 197     -16.314   2.904  12.682  1.00 74.16      A    C  
ATOM   1513  CD  LYS A 197     -16.243   2.473  14.150  1.00 81.78      A    C  
ATOM   1514  CE  LYS A 197     -16.205   0.967  14.279  1.00101.60      A    C  
ATOM   1515  NZ  LYS A 197     -16.035   0.507  15.688  1.00110.71      A    N1+
ATOM   1516  N   HIS A 198     -17.312   7.236  11.337  1.00 71.74      A    N  
ATOM   1517  CA  HIS A 198     -18.181   8.419  11.219  1.00 72.78      A    C  
ATOM   1518  C   HIS A 198     -18.583   8.730   9.777  1.00 74.35      A    C  
ATOM   1519  O   HIS A 198     -19.550   9.458   9.564  1.00 74.56      A    O  
ATOM   1520  CB  HIS A 198     -17.539   9.648  11.885  1.00 75.12      A    C  
ATOM   1521  CG  HIS A 198     -17.829   9.750  13.355  1.00 80.04      A    C  
ATOM   1522  CD2 HIS A 198     -18.625  10.624  14.021  1.00 82.47      A    C  
ATOM   1523  ND1 HIS A 198     -17.277   8.853  14.276  1.00 82.53      A    N  
ATOM   1524  CE1 HIS A 198     -17.749   9.219  15.460  1.00 82.20      A    C  
ATOM   1525  NE2 HIS A 198     -18.562  10.281  15.358  1.00 82.55      A    N  
ATOM   1526  N   LEU A 199     -17.859   8.162   8.794  1.00 68.90      A    N  
ATOM   1527  CA  LEU A 199     -18.143   8.304   7.366  1.00 67.80      A    C  
ATOM   1528  C   LEU A 199     -18.854   7.067   6.777  1.00 70.75      A    C  
ATOM   1529  O   LEU A 199     -19.012   6.978   5.555  1.00 71.09      A    O  
ATOM   1530  CB  LEU A 199     -16.875   8.654   6.565  1.00 67.58      A    C  
ATOM   1531  CG  LEU A 199     -16.248  10.016   6.833  1.00 71.79      A    C  
ATOM   1532  CD1 LEU A 199     -14.801  10.019   6.428  1.00 72.14      A    C  
ATOM   1533  CD2 LEU A 199     -16.983  11.128   6.103  1.00 73.26      A    C  
ATOM   1534  N   GLY A 200     -19.275   6.145   7.652  1.00 66.16      A    N  
ATOM   1535  CA  GLY A 200     -20.027   4.940   7.298  1.00 66.03      A    C  
ATOM   1536  C   GLY A 200     -19.270   3.650   7.021  1.00 69.50      A    C  
ATOM   1537  O   GLY A 200     -19.898   2.632   6.690  1.00 69.13      A    O  
ATOM   1538  N   PHE A 201     -17.919   3.673   7.149  1.00 63.40      A    N  
ATOM   1539  CA  PHE A 201     -17.080   2.505   6.892  1.00 61.06      A    C  
ATOM   1540  C   PHE A 201     -16.981   1.563   8.089  1.00 62.45      A    C  
ATOM   1541  O   PHE A 201     -16.918   2.002   9.230  1.00 62.06      A    O  
ATOM   1542  CB  PHE A 201     -15.713   2.926   6.368  1.00 62.29      A    C  
ATOM   1543  CG  PHE A 201     -15.824   3.801   5.142  1.00 62.93      A    C  
ATOM   1544  CD1 PHE A 201     -16.219   3.268   3.918  1.00 64.17      A    C  
ATOM   1545  CD2 PHE A 201     -15.529   5.159   5.208  1.00 64.53      A    C  
ATOM   1546  CE1 PHE A 201     -16.330   4.079   2.789  1.00 64.71      A    C  
ATOM   1547  CE2 PHE A 201     -15.624   5.968   4.070  1.00 66.54      A    C  
ATOM   1548  CZ  PHE A 201     -16.028   5.424   2.871  1.00 64.00      A    C  
ATOM   1549  N   GLN A 202     -17.004   0.259   7.814  1.00 58.79      A    N  
ATOM   1550  CA  GLN A 202     -16.991  -0.794   8.829  1.00 58.26      A    C  
ATOM   1551  C   GLN A 202     -15.642  -1.554   8.943  1.00 56.74      A    C  
ATOM   1552  O   GLN A 202     -15.483  -2.414   9.818  1.00 54.15      A    O  
ATOM   1553  CB  GLN A 202     -18.172  -1.765   8.586  1.00 60.46      A    C  
ATOM   1554  CG  GLN A 202     -19.565  -1.136   8.758  1.00 86.57      A    C  
ATOM   1555  CD  GLN A 202     -19.878  -0.798  10.197  1.00115.69      A    C  
ATOM   1556  NE2 GLN A 202     -19.644   0.454  10.580  1.00112.24      A    N  
ATOM   1557  OE1 GLN A 202     -20.328  -1.649  10.978  1.00111.96      A    O  
ATOM   1558  N   SER A 203     -14.674  -1.218   8.077  1.00 51.49      A    N  
ATOM   1559  CA  SER A 203     -13.344  -1.838   8.088  1.00 50.56      A    C  
ATOM   1560  C   SER A 203     -12.345  -0.895   7.462  1.00 53.56      A    C  
ATOM   1561  O   SER A 203     -12.742   0.015   6.718  1.00 52.84      A    O  
ATOM   1562  CB  SER A 203     -13.352  -3.169   7.329  1.00 51.25      A    C  
ATOM   1563  OG  SER A 203     -13.480  -2.955   5.932  1.00 53.33      A    O  
ATOM   1564  N   ALA A 204     -11.044  -1.144   7.738  1.00 49.03      A    N  
ATOM   1565  CA  ALA A 204      -9.925  -0.384   7.207  1.00 47.94      A    C  
ATOM   1566  C   ALA A 204      -9.878  -0.448   5.697  1.00 54.90      A    C  
ATOM   1567  O   ALA A 204      -9.693   0.591   5.080  1.00 56.78      A    O  
ATOM   1568  CB  ALA A 204      -8.608  -0.866   7.812  1.00 48.20      A    C  
ATOM   1569  N   GLU A 205     -10.098  -1.635   5.089  1.00 53.05      A    N  
ATOM   1570  CA  GLU A 205     -10.078  -1.806   3.628  1.00 52.99      A    C  
ATOM   1571  C   GLU A 205     -11.206  -1.016   2.917  1.00 57.76      A    C  
ATOM   1572  O   GLU A 205     -10.962  -0.376   1.893  1.00 58.66      A    O  
ATOM   1573  CB  GLU A 205     -10.062  -3.299   3.232  1.00 54.16      A    C  
ATOM   1574  CG  GLU A 205     -11.313  -4.102   3.574  1.00 63.46      A    C  
ATOM   1575  CD  GLU A 205     -12.406  -4.193   2.518  1.00 81.17      A    C  
ATOM   1576  OE1 GLU A 205     -13.426  -4.864   2.796  1.00 66.32      A    O  
ATOM   1577  OE2 GLU A 205     -12.252  -3.604   1.421  1.00 74.79      A    O1-
ATOM   1578  N   GLU A 206     -12.411  -1.025   3.501  1.00 54.65      A    N  
ATOM   1579  CA  GLU A 206     -13.613  -0.330   3.041  1.00 54.81      A    C  
ATOM   1580  C   GLU A 206     -13.342   1.184   3.012  1.00 58.68      A    C  
ATOM   1581  O   GLU A 206     -13.595   1.845   1.998  1.00 58.13      A    O  
ATOM   1582  CB  GLU A 206     -14.730  -0.648   4.026  1.00 56.55      A    C  
ATOM   1583  CG  GLU A 206     -16.121  -0.750   3.451  1.00 68.72      A    C  
ATOM   1584  CD  GLU A 206     -17.147  -0.940   4.551  1.00 91.44      A    C  
ATOM   1585  OE1 GLU A 206     -17.144  -2.011   5.203  1.00 88.14      A    O  
ATOM   1586  OE2 GLU A 206     -17.930   0.008   4.789  1.00 83.59      A    O1-
ATOM   1587  N   ALA A 207     -12.748   1.699   4.108  1.00 55.09      A    N  
ATOM   1588  CA  ALA A 207     -12.372   3.099   4.307  1.00 54.56      A    C  
ATOM   1589  C   ALA A 207     -11.338   3.551   3.300  1.00 60.31      A    C  
ATOM   1590  O   ALA A 207     -11.503   4.615   2.709  1.00 60.80      A    O  
ATOM   1591  CB  ALA A 207     -11.852   3.304   5.722  1.00 55.06      A    C  
ATOM   1592  N   LEU A 208     -10.287   2.743   3.075  1.00 57.07      A    N  
ATOM   1593  CA  LEU A 208      -9.235   3.070   2.111  1.00 56.62      A    C  
ATOM   1594  C   LEU A 208      -9.755   3.140   0.672  1.00 62.20      A    C  
ATOM   1595  O   LEU A 208      -9.434   4.088  -0.040  1.00 61.78      A    O  
ATOM   1596  CB  LEU A 208      -8.069   2.074   2.203  1.00 55.84      A    C  
ATOM   1597  CG  LEU A 208      -7.352   1.976   3.524  1.00 58.87      A    C  
ATOM   1598  CD1 LEU A 208      -6.365   0.888   3.472  1.00 58.91      A    C  
ATOM   1599  CD2 LEU A 208      -6.700   3.272   3.902  1.00 59.33      A    C  
ATOM   1600  N   ARG A 209     -10.554   2.143   0.253  1.00 60.17      A    N  
ATOM   1601  CA  ARG A 209     -11.160   2.091  -1.082  1.00 60.80      A    C  
ATOM   1602  C   ARG A 209     -12.125   3.271  -1.283  1.00 67.08      A    C  
ATOM   1603  O   ARG A 209     -12.148   3.870  -2.365  1.00 67.91      A    O  
ATOM   1604  CB  ARG A 209     -11.900   0.755  -1.298  1.00 59.34      A    C  
ATOM   1605  CG  ARG A 209     -10.980  -0.453  -1.445  1.00 70.47      A    C  
ATOM   1606  CD  ARG A 209     -10.471  -0.621  -2.867  1.00 83.25      A    C  
ATOM   1607  NE  ARG A 209      -9.402  -1.618  -2.958  1.00 88.99      A    N  
ATOM   1608  CZ  ARG A 209      -8.306  -1.477  -3.698  1.00 97.34      A    C  
ATOM   1609  NH1 ARG A 209      -8.120  -0.378  -4.423  1.00 80.32      A    N1+
ATOM   1610  NH2 ARG A 209      -7.391  -2.436  -3.726  1.00 80.54      A    N  
ATOM   1611  N   GLY A 210     -12.874   3.605  -0.228  1.00 63.31      A    N  
ATOM   1612  CA  GLY A 210     -13.836   4.702  -0.219  1.00 62.94      A    C  
ATOM   1613  C   GLY A 210     -13.233   6.095  -0.177  1.00 66.28      A    C  
ATOM   1614  O   GLY A 210     -13.801   7.026  -0.765  1.00 67.32      A    O  
ATOM   1615  N   LEU A 211     -12.082   6.263   0.518  1.00 59.30      A    N  
ATOM   1616  CA  LEU A 211     -11.462   7.584   0.678  1.00 57.38      A    C  
ATOM   1617  C   LEU A 211     -10.258   7.836  -0.216  1.00 61.58      A    C  
ATOM   1618  O   LEU A 211      -9.795   8.981  -0.251  1.00 62.34      A    O  
ATOM   1619  CB  LEU A 211     -11.093   7.879   2.150  1.00 56.69      A    C  
ATOM   1620  CG  LEU A 211     -12.207   7.747   3.193  1.00 61.44      A    C  
ATOM   1621  CD1 LEU A 211     -11.631   7.513   4.582  1.00 61.51      A    C  
ATOM   1622  CD2 LEU A 211     -13.142   8.943   3.180  1.00 63.05      A    C  
ATOM   1623  N   TYR A 212      -9.742   6.808  -0.947  1.00 57.18      A    N  
ATOM   1624  CA  TYR A 212      -8.576   7.028  -1.804  1.00 56.69      A    C  
ATOM   1625  C   TYR A 212      -8.792   8.138  -2.840  1.00 62.84      A    C  
ATOM   1626  O   TYR A 212      -7.843   8.873  -3.118  1.00 63.43      A    O  
ATOM   1627  CB  TYR A 212      -8.020   5.752  -2.466  1.00 57.03      A    C  
ATOM   1628  CG  TYR A 212      -6.595   5.954  -2.949  1.00 57.59      A    C  
ATOM   1629  CD1 TYR A 212      -5.517   5.864  -2.067  1.00 58.30      A    C  
ATOM   1630  CD2 TYR A 212      -6.331   6.343  -4.265  1.00 58.08      A    C  
ATOM   1631  CE1 TYR A 212      -4.210   6.112  -2.492  1.00 57.67      A    C  
ATOM   1632  CE2 TYR A 212      -5.030   6.610  -4.694  1.00 58.51      A    C  
ATOM   1633  CZ  TYR A 212      -3.973   6.491  -3.806  1.00 64.27      A    C  
ATOM   1634  OH  TYR A 212      -2.699   6.746  -4.242  1.00 63.58      A    O  
ATOM   1635  N   GLY A 213     -10.025   8.292  -3.344  1.00 60.04      A    N  
ATOM   1636  CA  GLY A 213     -10.382   9.339  -4.302  1.00 60.07      A    C  
ATOM   1637  C   GLY A 213     -10.029  10.759  -3.869  1.00 66.15      A    C  
ATOM   1638  O   GLY A 213      -9.806  11.621  -4.722  1.00 67.45      A    O  
ATOM   1639  N   ARG A 214      -9.945  11.007  -2.539  1.00 61.89      A    N  
ATOM   1640  CA  ARG A 214      -9.640  12.305  -1.927  1.00 61.31      A    C  
ATOM   1641  C   ARG A 214      -8.146  12.637  -1.805  1.00 66.43      A    C  
ATOM   1642  O   ARG A 214      -7.817  13.791  -1.526  1.00 65.83      A    O  
ATOM   1643  CB  ARG A 214     -10.270  12.403  -0.533  1.00 59.58      A    C  
ATOM   1644  CG  ARG A 214     -11.776  12.267  -0.485  1.00 70.23      A    C  
ATOM   1645  CD  ARG A 214     -12.296  13.118   0.641  1.00 80.82      A    C  
ATOM   1646  NE  ARG A 214     -13.618  12.700   1.100  1.00 91.04      A    N  
ATOM   1647  CZ  ARG A 214     -14.345  13.381   1.981  1.00102.54      A    C  
ATOM   1648  NH1 ARG A 214     -13.893  14.525   2.482  1.00 85.42      A    N1+
ATOM   1649  NH2 ARG A 214     -15.535  12.931   2.358  1.00 87.55      A    N  
ATOM   1650  N   VAL A 215      -7.242  11.653  -1.966  1.00 64.32      A    N  
ATOM   1651  CA  VAL A 215      -5.806  11.923  -1.779  1.00 63.82      A    C  
ATOM   1652  C   VAL A 215      -5.137  12.471  -3.046  1.00 69.56      A    C  
ATOM   1653  O   VAL A 215      -5.610  12.247  -4.170  1.00 69.75      A    O  
ATOM   1654  CB  VAL A 215      -4.994  10.740  -1.174  1.00 66.22      A    C  
ATOM   1655  CG1 VAL A 215      -5.618  10.222   0.120  1.00 65.64      A    C  
ATOM   1656  CG2 VAL A 215      -4.799   9.613  -2.181  1.00 65.69      A    C  
ATOM   1657  N   ARG A 216      -4.009  13.170  -2.825  1.00 66.43      A    N  
ATOM   1658  CA  ARG A 216      -3.109  13.783  -3.799  1.00 66.60      A    C  
ATOM   1659  C   ARG A 216      -2.491  12.671  -4.654  1.00 72.02      A    C  
ATOM   1660  O   ARG A 216      -2.294  11.556  -4.154  1.00 71.83      A    O  
ATOM   1661  CB  ARG A 216      -2.010  14.518  -3.005  1.00 66.70      A    C  
ATOM   1662  CG  ARG A 216      -1.031  15.390  -3.777  1.00 75.78      A    C  
ATOM   1663  CD  ARG A 216       0.169  15.765  -2.910  1.00 80.91      A    C  
ATOM   1664  NE  ARG A 216       0.916  14.570  -2.514  1.00 94.91      A    N  
ATOM   1665  CZ  ARG A 216       1.902  14.022  -3.219  1.00112.26      A    C  
ATOM   1666  NH1 ARG A 216       2.316  14.586  -4.348  1.00109.54      A    N1+
ATOM   1667  NH2 ARG A 216       2.488  12.911  -2.796  1.00 90.83      A    N  
ATOM   1668  N   LYS A 217      -2.191  12.968  -5.937  1.00 68.87      A    N  
ATOM   1669  CA  LYS A 217      -1.582  12.012  -6.873  1.00 68.39      A    C  
ATOM   1670  C   LYS A 217      -0.296  11.414  -6.271  1.00 70.88      A    C  
ATOM   1671  O   LYS A 217       0.589  12.162  -5.834  1.00 69.75      A    O  
ATOM   1672  CB  LYS A 217      -1.284  12.682  -8.229  1.00 70.58      A    C  
ATOM   1673  CG  LYS A 217      -1.082  11.695  -9.373  1.00 87.49      A    C  
ATOM   1674  CD  LYS A 217      -0.393  12.346 -10.565  1.00101.28      A    C  
ATOM   1675  CE  LYS A 217      -0.730  11.670 -11.874  1.00114.91      A    C  
ATOM   1676  NZ  LYS A 217      -2.038  12.129 -12.425  1.00125.09      A    N1+
ATOM   1677  N   GLY A 218      -0.250  10.078  -6.207  1.00 66.61      A    N  
ATOM   1678  CA  GLY A 218       0.892   9.319  -5.691  1.00 65.65      A    C  
ATOM   1679  C   GLY A 218       1.013   9.152  -4.180  1.00 66.75      A    C  
ATOM   1680  O   GLY A 218       2.047   8.675  -3.704  1.00 66.61      A    O  
ATOM   1681  N   ALA A 219      -0.035   9.531  -3.415  1.00 59.94      A    N  
ATOM   1682  CA  ALA A 219      -0.035   9.440  -1.956  1.00 58.40      A    C  
ATOM   1683  C   ALA A 219      -0.431   8.065  -1.443  1.00 59.10      A    C  
ATOM   1684  O   ALA A 219      -1.114   7.307  -2.136  1.00 58.44      A    O  
ATOM   1685  CB  ALA A 219      -0.954  10.495  -1.360  1.00 58.97      A    C  
ATOM   1686  N   VAL A 220      -0.007   7.753  -0.208  1.00 52.78      A    N  
ATOM   1687  CA  VAL A 220      -0.345   6.504   0.486  1.00 50.24      A    C  
ATOM   1688  C   VAL A 220      -1.355   6.854   1.588  1.00 53.25      A    C  
ATOM   1689  O   VAL A 220      -1.088   7.715   2.425  1.00 53.50      A    O  
ATOM   1690  CB  VAL A 220       0.913   5.776   1.048  1.00 51.60      A    C  
ATOM   1691  CG1 VAL A 220       0.534   4.486   1.776  1.00 50.70      A    C  
ATOM   1692  CG2 VAL A 220       1.927   5.488  -0.050  1.00 50.46      A    C  
ATOM   1693  N   LEU A 221      -2.523   6.223   1.552  1.00 49.03      A    N  
ATOM   1694  CA  LEU A 221      -3.559   6.392   2.563  1.00 48.64      A    C  
ATOM   1695  C   LEU A 221      -3.426   5.193   3.530  1.00 52.57      A    C  
ATOM   1696  O   LEU A 221      -3.381   4.046   3.081  1.00 52.64      A    O  
ATOM   1697  CB  LEU A 221      -4.947   6.431   1.885  1.00 48.56      A    C  
ATOM   1698  CG  LEU A 221      -6.180   6.747   2.762  1.00 52.11      A    C  
ATOM   1699  CD1 LEU A 221      -6.034   8.049   3.518  1.00 50.89      A    C  
ATOM   1700  CD2 LEU A 221      -7.432   6.775   1.929  1.00 52.33      A    C  
ATOM   1701  N   VAL A 222      -3.280   5.472   4.839  1.00 47.84      A    N  
ATOM   1702  CA  VAL A 222      -3.096   4.487   5.918  1.00 45.89      A    C  
ATOM   1703  C   VAL A 222      -4.254   4.586   6.931  1.00 50.17      A    C  
ATOM   1704  O   VAL A 222      -4.585   5.682   7.373  1.00 49.63      A    O  
ATOM   1705  CB  VAL A 222      -1.722   4.708   6.637  1.00 48.26      A    C  
ATOM   1706  CG1 VAL A 222      -1.493   3.673   7.730  1.00 47.59      A    C  
ATOM   1707  CG2 VAL A 222      -0.547   4.722   5.654  1.00 47.29      A    C  
ATOM   1708  N   CYS A 223      -4.831   3.441   7.324  1.00 47.61      A    N  
ATOM   1709  CA  CYS A 223      -5.879   3.348   8.333  1.00 47.12      A    C  
ATOM   1710  C   CYS A 223      -5.627   2.179   9.308  1.00 47.59      A    C  
ATOM   1711  O   CYS A 223      -5.704   1.014   8.918  1.00 46.58      A    O  
ATOM   1712  CB  CYS A 223      -7.272   3.281   7.698  1.00 48.34      A    C  
ATOM   1713  SG  CYS A 223      -8.646   3.148   8.890  1.00 52.78      A    S  
ATOM   1714  N   ALA A 224      -5.319   2.500  10.572  1.00 43.27      A    N  
ATOM   1715  CA  ALA A 224      -5.160   1.509  11.637  1.00 42.51      A    C  
ATOM   1716  C   ALA A 224      -6.565   1.214  12.218  1.00 48.96      A    C  
ATOM   1717  O   ALA A 224      -7.441   2.097  12.233  1.00 50.30      A    O  
ATOM   1718  CB  ALA A 224      -4.228   2.028  12.718  1.00 42.72      A    C  
ATOM   1719  N   TRP A 225      -6.793  -0.026  12.645  1.00 45.39      A    N  
ATOM   1720  CA  TRP A 225      -8.096  -0.464  13.141  1.00 45.87      A    C  
ATOM   1721  C   TRP A 225      -7.982  -1.335  14.402  1.00 48.90      A    C  
ATOM   1722  O   TRP A 225      -8.509  -2.452  14.450  1.00 47.57      A    O  
ATOM   1723  CB  TRP A 225      -8.884  -1.166  12.011  1.00 44.98      A    C  
ATOM   1724  CG  TRP A 225     -10.383  -1.074  12.135  1.00 46.31      A    C  
ATOM   1725  CD1 TRP A 225     -11.197  -1.877  12.880  1.00 49.26      A    C  
ATOM   1726  CD2 TRP A 225     -11.247  -0.159  11.440  1.00 46.21      A    C  
ATOM   1727  CE2 TRP A 225     -12.578  -0.482  11.799  1.00 50.21      A    C  
ATOM   1728  CE3 TRP A 225     -11.026   0.900  10.542  1.00 47.42      A    C  
ATOM   1729  NE1 TRP A 225     -12.520  -1.548  12.661  1.00 48.96      A    N  
ATOM   1730  CZ2 TRP A 225     -13.681   0.229  11.307  1.00 49.38      A    C  
ATOM   1731  CZ3 TRP A 225     -12.117   1.602  10.054  1.00 49.25      A    C  
ATOM   1732  CH2 TRP A 225     -13.429   1.260  10.428  1.00 49.90      A    C  
ATOM   1733  N   ALA A 226      -7.301  -0.790  15.435  1.00 45.67      A    N  
ATOM   1734  CA  ALA A 226      -7.105  -1.408  16.749  1.00 45.62      A    C  
ATOM   1735  C   ALA A 226      -6.544  -2.842  16.648  1.00 50.78      A    C  
ATOM   1736  O   ALA A 226      -5.479  -3.020  16.044  1.00 50.34      A    O  
ATOM   1737  CB  ALA A 226      -8.400  -1.339  17.570  1.00 45.90      A    C  
ATOM   1738  N   GLU A 227      -7.272  -3.857  17.166  1.00 47.90      A    N  
ATOM   1739  CA  GLU A 227      -6.845  -5.262  17.145  1.00 47.57      A    C  
ATOM   1740  C   GLU A 227      -6.943  -5.899  15.752  1.00 50.32      A    C  
ATOM   1741  O   GLU A 227      -6.404  -6.984  15.548  1.00 50.71      A    O  
ATOM   1742  CB  GLU A 227      -7.551  -6.111  18.222  1.00 49.32      A    C  
ATOM   1743  CG  GLU A 227      -9.069  -5.987  18.269  1.00 66.82      A    C  
ATOM   1744  CD  GLU A 227      -9.595  -4.755  18.987  1.00 86.73      A    C  
ATOM   1745  OE1 GLU A 227     -10.295  -3.947  18.338  1.00 76.59      A    O  
ATOM   1746  OE2 GLU A 227      -9.295  -4.589  20.191  1.00 78.36      A    O1-
ATOM   1747  N   GLU A 228      -7.540  -5.200  14.778  1.00 46.48      A    N  
ATOM   1748  CA  GLU A 228      -7.621  -5.664  13.386  1.00 45.47      A    C  
ATOM   1749  C   GLU A 228      -6.355  -5.309  12.589  1.00 49.36      A    C  
ATOM   1750  O   GLU A 228      -6.285  -5.577  11.389  1.00 49.20      A    O  
ATOM   1751  CB  GLU A 228      -8.879  -5.134  12.691  1.00 46.33      A    C  
ATOM   1752  CG  GLU A 228     -10.108  -5.945  13.070  1.00 62.03      A    C  
ATOM   1753  CD  GLU A 228     -11.432  -5.448  12.521  1.00 94.13      A    C  
ATOM   1754  OE1 GLU A 228     -11.552  -5.294  11.282  1.00 82.90      A    O  
ATOM   1755  OE2 GLU A 228     -12.366  -5.251  13.334  1.00 98.37      A    O1-
ATOM   1756  N   GLY A 229      -5.367  -4.725  13.267  1.00 45.46      A    N  
ATOM   1757  CA  GLY A 229      -4.117  -4.322  12.647  1.00 44.91      A    C  
ATOM   1758  C   GLY A 229      -4.288  -3.036  11.878  1.00 50.06      A    C  
ATOM   1759  O   GLY A 229      -5.018  -2.145  12.311  1.00 51.73      A    O  
ATOM   1760  N   ALA A 230      -3.633  -2.925  10.735  1.00 44.74      A    N  
ATOM   1761  CA  ALA A 230      -3.692  -1.721   9.917  1.00 43.48      A    C  
ATOM   1762  C   ALA A 230      -3.592  -2.088   8.451  1.00 47.34      A    C  
ATOM   1763  O   ALA A 230      -3.062  -3.152   8.115  1.00 45.86      A    O  
ATOM   1764  CB  ALA A 230      -2.550  -0.793  10.295  1.00 43.97      A    C  
ATOM   1765  N   ASP A 231      -4.108  -1.196   7.581  1.00 45.44      A    N  
ATOM   1766  CA  ASP A 231      -4.116  -1.327   6.125  1.00 45.16      A    C  
ATOM   1767  C   ASP A 231      -3.583  -0.050   5.480  1.00 49.87      A    C  
ATOM   1768  O   ASP A 231      -3.628   1.023   6.086  1.00 49.28      A    O  
ATOM   1769  CB  ASP A 231      -5.527  -1.660   5.599  1.00 47.07      A    C  
ATOM   1770  CG  ASP A 231      -5.996  -3.093   5.797  1.00 60.50      A    C  
ATOM   1771  OD1 ASP A 231      -6.052  -3.546   6.959  1.00 59.14      A    O  
ATOM   1772  OD2 ASP A 231      -6.345  -3.747   4.790  1.00 72.32      A    O1-
ATOM   1773  N   ALA A 232      -3.040  -0.179   4.267  1.00 46.83      A    N  
ATOM   1774  CA  ALA A 232      -2.500   0.935   3.496  1.00 47.19      A    C  
ATOM   1775  C   ALA A 232      -2.883   0.764   2.014  1.00 53.33      A    C  
ATOM   1776  O   ALA A 232      -3.140  -0.361   1.572  1.00 52.79      A    O  
ATOM   1777  CB  ALA A 232      -0.988   1.026   3.664  1.00 47.59      A    C  
ATOM   1778  N   LEU A 233      -2.994   1.884   1.273  1.00 50.84      A    N  
ATOM   1779  CA  LEU A 233      -3.386   1.874  -0.143  1.00 51.06      A    C  
ATOM   1780  C   LEU A 233      -2.624   2.943  -0.910  1.00 56.12      A    C  
ATOM   1781  O   LEU A 233      -2.636   4.111  -0.531  1.00 55.42      A    O  
ATOM   1782  CB  LEU A 233      -4.927   2.012  -0.312  1.00 50.74      A    C  
ATOM   1783  CG  LEU A 233      -5.521   2.000  -1.738  1.00 54.78      A    C  
ATOM   1784  CD1 LEU A 233      -5.134   0.743  -2.513  1.00 54.83      A    C  
ATOM   1785  CD2 LEU A 233      -7.005   2.070  -1.682  1.00 56.64      A    C  
ATOM   1786  N   GLY A 234      -1.927   2.515  -1.947  1.00 55.10      A    N  
ATOM   1787  CA  GLY A 234      -1.105   3.401  -2.756  1.00 55.66      A    C  
ATOM   1788  C   GLY A 234      -1.587   3.617  -4.175  1.00 60.36      A    C  
ATOM   1789  O   GLY A 234      -2.656   3.123  -4.565  1.00 58.81      A    O  
ATOM   1790  N   PRO A 235      -0.765   4.353  -4.969  1.00 58.64      A    N  
ATOM   1791  CA  PRO A 235      -1.129   4.625  -6.377  1.00 58.16      A    C  
ATOM   1792  C   PRO A 235      -1.363   3.384  -7.222  1.00 62.31      A    C  
ATOM   1793  O   PRO A 235      -2.264   3.413  -8.064  1.00 63.66      A    O  
ATOM   1794  CB  PRO A 235       0.047   5.431  -6.927  1.00 59.85      A    C  
ATOM   1795  CG  PRO A 235       0.914   5.745  -5.800  1.00 64.64      A    C  
ATOM   1796  CD  PRO A 235       0.532   4.959  -4.605  1.00 60.55      A    C  
ATOM   1797  N   ASP A 236      -0.617   2.276  -6.954  1.00 56.69      A    N  
ATOM   1798  CA  ASP A 236      -0.716   1.010  -7.698  1.00 55.06      A    C  
ATOM   1799  C   ASP A 236      -2.047   0.248  -7.496  1.00 56.89      A    C  
ATOM   1800  O   ASP A 236      -2.287  -0.758  -8.165  1.00 57.59      A    O  
ATOM   1801  CB  ASP A 236       0.500   0.098  -7.426  1.00 56.79      A    C  
ATOM   1802  CG  ASP A 236       0.668  -0.459  -6.011  1.00 68.64      A    C  
ATOM   1803  OD1 ASP A 236      -0.258  -0.290  -5.184  1.00 69.28      A    O  
ATOM   1804  OD2 ASP A 236       1.722  -1.079  -5.740  1.00 73.40      A    O1-
ATOM   1805  N   GLY A 237      -2.898   0.737  -6.608  1.00 52.19      A    N  
ATOM   1806  CA  GLY A 237      -4.203   0.138  -6.339  1.00 51.70      A    C  
ATOM   1807  C   GLY A 237      -4.175  -1.143  -5.527  1.00 55.33      A    C  
ATOM   1808  O   GLY A 237      -5.218  -1.778  -5.363  1.00 55.72      A    O  
ATOM   1809  N   LYS A 238      -2.991  -1.535  -5.004  1.00 50.85      A    N  
ATOM   1810  CA  LYS A 238      -2.832  -2.757  -4.208  1.00 50.20      A    C  
ATOM   1811  C   LYS A 238      -3.024  -2.501  -2.718  1.00 54.11      A    C  
ATOM   1812  O   LYS A 238      -2.270  -1.744  -2.097  1.00 52.68      A    O  
ATOM   1813  CB  LYS A 238      -1.481  -3.477  -4.484  1.00 50.79      A    C  
ATOM   1814  CG  LYS A 238      -1.309  -4.786  -3.692  1.00 47.37      A    C  
ATOM   1815  CD  LYS A 238      -1.925  -5.982  -4.394  1.00 47.03      A    C  
ATOM   1816  CE  LYS A 238      -2.632  -6.868  -3.419  1.00 42.20      A    C  
ATOM   1817  NZ  LYS A 238      -2.839  -8.239  -3.966  1.00 43.93      A    N1+
ATOM   1818  N   LEU A 239      -4.020  -3.172  -2.148  1.00 51.17      A    N  
ATOM   1819  CA  LEU A 239      -4.287  -3.075  -0.732  1.00 51.09      A    C  
ATOM   1820  C   LEU A 239      -3.210  -3.819   0.046  1.00 53.50      A    C  
ATOM   1821  O   LEU A 239      -2.871  -4.954  -0.279  1.00 54.71      A    O  
ATOM   1822  CB  LEU A 239      -5.663  -3.648  -0.401  1.00 51.33      A    C  
ATOM   1823  CG  LEU A 239      -6.097  -3.429   1.033  1.00 56.42      A    C  
ATOM   1824  CD1 LEU A 239      -6.819  -2.099   1.191  1.00 57.24      A    C  
ATOM   1825  CD2 LEU A 239      -6.918  -4.583   1.523  1.00 57.28      A    C  
ATOM   1826  N   LEU A 240      -2.660  -3.166   1.055  1.00 47.12      A    N  
ATOM   1827  CA  LEU A 240      -1.667  -3.775   1.917  1.00 44.96      A    C  
ATOM   1828  C   LEU A 240      -2.265  -3.924   3.292  1.00 47.67      A    C  
ATOM   1829  O   LEU A 240      -2.989  -3.038   3.734  1.00 48.24      A    O  
ATOM   1830  CB  LEU A 240      -0.372  -2.946   1.957  1.00 44.26      A    C  
ATOM   1831  CG  LEU A 240       0.312  -2.731   0.614  1.00 47.74      A    C  
ATOM   1832  CD1 LEU A 240       1.287  -1.598   0.691  1.00 47.73      A    C  
ATOM   1833  CD2 LEU A 240       0.957  -4.006   0.098  1.00 48.31      A    C  
ATOM   1834  N   HIS A 241      -1.980  -5.040   3.960  1.00 42.63      A    N  
ATOM   1835  CA  HIS A 241      -2.476  -5.310   5.308  1.00 40.68      A    C  
ATOM   1836  C   HIS A 241      -1.356  -5.743   6.256  1.00 44.28      A    C  
ATOM   1837  O   HIS A 241      -0.351  -6.315   5.825  1.00 43.40      A    O  
ATOM   1838  CB  HIS A 241      -3.596  -6.394   5.273  1.00 39.53      A    C  
ATOM   1839  CG  HIS A 241      -4.027  -6.872   6.631  1.00 41.00      A    C  
ATOM   1840  CD2 HIS A 241      -3.789  -8.056   7.252  1.00 40.95      A    C  
ATOM   1841  ND1 HIS A 241      -4.716  -6.039   7.509  1.00 41.84      A    N  
ATOM   1842  CE1 HIS A 241      -4.901  -6.751   8.614  1.00 40.23      A    C  
ATOM   1843  NE2 HIS A 241      -4.346  -7.966   8.512  1.00 40.33      A    N  
ATOM   1844  N   SER A 242      -1.554  -5.488   7.567  1.00 40.49      A    N  
ATOM   1845  CA  SER A 242      -0.667  -5.973   8.616  1.00 38.80      A    C  
ATOM   1846  C   SER A 242      -1.504  -6.410   9.798  1.00 42.57      A    C  
ATOM   1847  O   SER A 242      -2.355  -5.644  10.271  1.00 42.85      A    O  
ATOM   1848  CB  SER A 242       0.328  -4.902   9.052  1.00 38.57      A    C  
ATOM   1849  OG  SER A 242       1.074  -5.380  10.160  1.00 36.34      A    O  
ATOM   1850  N   ASP A 243      -1.259  -7.627  10.305  1.00 36.94      A    N  
ATOM   1851  CA  ASP A 243      -1.942  -8.031  11.519  1.00 35.62      A    C  
ATOM   1852  C   ASP A 243      -1.315  -7.217  12.655  1.00 39.91      A    C  
ATOM   1853  O   ASP A 243      -0.134  -6.829  12.582  1.00 37.96      A    O  
ATOM   1854  CB  ASP A 243      -1.754  -9.535  11.805  1.00 36.60      A    C  
ATOM   1855  CG  ASP A 243      -2.844 -10.404  11.224  1.00 44.40      A    C  
ATOM   1856  OD1 ASP A 243      -3.441 -10.003  10.201  1.00 46.15      A    O  
ATOM   1857  OD2 ASP A 243      -3.074 -11.502  11.764  1.00 46.50      A    O1-
ATOM   1858  N   ALA A 244      -2.106  -6.982  13.703  1.00 37.08      A    N  
ATOM   1859  CA  ALA A 244      -1.706  -6.277  14.903  1.00 35.75      A    C  
ATOM   1860  C   ALA A 244      -0.738  -7.187  15.650  1.00 39.69      A    C  
ATOM   1861  O   ALA A 244      -0.706  -8.386  15.386  1.00 37.87      A    O  
ATOM   1862  CB  ALA A 244      -2.942  -6.021  15.770  1.00 35.56      A    C  
ATOM   1863  N   PHE A 245       0.034  -6.631  16.604  1.00 36.81      A    N  
ATOM   1864  CA  PHE A 245       0.910  -7.416  17.474  1.00 35.33      A    C  
ATOM   1865  C   PHE A 245       0.397  -7.197  18.928  1.00 42.43      A    C  
ATOM   1866  O   PHE A 245       1.101  -6.565  19.730  1.00 42.30      A    O  
ATOM   1867  CB  PHE A 245       2.381  -6.959  17.338  1.00 35.67      A    C  
ATOM   1868  CG  PHE A 245       3.119  -7.202  16.041  1.00 34.90      A    C  
ATOM   1869  CD1 PHE A 245       4.339  -7.860  16.034  1.00 36.88      A    C  
ATOM   1870  CD2 PHE A 245       2.665  -6.647  14.846  1.00 36.73      A    C  
ATOM   1871  CE1 PHE A 245       5.051  -8.038  14.832  1.00 37.86      A    C  
ATOM   1872  CE2 PHE A 245       3.393  -6.797  13.656  1.00 38.32      A    C  
ATOM   1873  CZ  PHE A 245       4.577  -7.484  13.655  1.00 35.40      A    C  
ATOM   1874  N   PRO A 246      -0.826  -7.670  19.299  1.00 40.76      A    N  
ATOM   1875  CA  PRO A 246      -1.316  -7.415  20.663  1.00 40.64      A    C  
ATOM   1876  C   PRO A 246      -0.480  -8.061  21.752  1.00 42.41      A    C  
ATOM   1877  O   PRO A 246      -0.090  -9.217  21.605  1.00 40.46      A    O  
ATOM   1878  CB  PRO A 246      -2.723  -8.049  20.666  1.00 42.42      A    C  
ATOM   1879  CG  PRO A 246      -2.670  -9.091  19.604  1.00 46.50      A    C  
ATOM   1880  CD  PRO A 246      -1.828  -8.449  18.533  1.00 42.67      A    C  
ATOM   1881  N   PRO A 247      -0.257  -7.339  22.874  1.00 38.20      A    N  
ATOM   1882  CA  PRO A 247       0.437  -7.964  24.004  1.00 37.07      A    C  
ATOM   1883  C   PRO A 247      -0.530  -8.969  24.652  1.00 40.74      A    C  
ATOM   1884  O   PRO A 247      -1.749  -8.763  24.585  1.00 40.08      A    O  
ATOM   1885  CB  PRO A 247       0.673  -6.775  24.961  1.00 38.29      A    C  
ATOM   1886  CG  PRO A 247      -0.417  -5.806  24.665  1.00 41.80      A    C  
ATOM   1887  CD  PRO A 247      -0.691  -5.952  23.196  1.00 38.33      A    C  
ATOM   1888  N   PRO A 248      -0.045 -10.032  25.320  1.00 38.34      A    N  
ATOM   1889  CA  PRO A 248      -0.985 -10.940  26.031  1.00 38.56      A    C  
ATOM   1890  C   PRO A 248      -1.924 -10.194  27.010  1.00 43.28      A    C  
ATOM   1891  O   PRO A 248      -3.111 -10.494  27.060  1.00 43.34      A    O  
ATOM   1892  CB  PRO A 248      -0.050 -11.948  26.739  1.00 39.69      A    C  
ATOM   1893  CG  PRO A 248       1.243 -11.886  25.972  1.00 43.79      A    C  
ATOM   1894  CD  PRO A 248       1.364 -10.448  25.504  1.00 39.12      A    C  
ATOM   1895  N   ARG A 249      -1.416  -9.166  27.711  1.00 40.71      A    N  
ATOM   1896  CA  ARG A 249      -2.193  -8.304  28.621  1.00 39.82      A    C  
ATOM   1897  C   ARG A 249      -2.149  -6.834  28.152  1.00 41.60      A    C  
ATOM   1898  O   ARG A 249      -1.131  -6.172  28.303  1.00 42.01      A    O  
ATOM   1899  CB  ARG A 249      -1.737  -8.502  30.104  1.00 39.68      A    C  
ATOM   1900  CG  ARG A 249      -2.484  -9.669  30.825  1.00 57.75      A    C  
ATOM   1901  CD  ARG A 249      -1.583 -10.653  31.603  1.00 86.89      A    C  
ATOM   1902  NE  ARG A 249      -2.057 -12.059  31.590  1.00 98.23      A    N  
ATOM   1903  CZ  ARG A 249      -1.453 -13.083  32.206  1.00100.81      A    C  
ATOM   1904  NH1 ARG A 249      -0.350 -12.883  32.920  1.00 80.12      A    N1+
ATOM   1905  NH2 ARG A 249      -1.959 -14.306  32.129  1.00 79.40      A    N  
ATOM   1906  N   VAL A 250      -3.220  -6.351  27.498  1.00 37.61      A    N  
ATOM   1907  CA  VAL A 250      -3.373  -4.956  27.037  1.00 37.31      A    C  
ATOM   1908  C   VAL A 250      -3.685  -4.086  28.279  1.00 47.24      A    C  
ATOM   1909  O   VAL A 250      -4.768  -4.242  28.851  1.00 49.85      A    O  
ATOM   1910  CB  VAL A 250      -4.487  -4.802  25.973  1.00 40.16      A    C  
ATOM   1911  CG1 VAL A 250      -4.480  -3.392  25.377  1.00 40.24      A    C  
ATOM   1912  CG2 VAL A 250      -4.369  -5.856  24.875  1.00 39.55      A    C  
ATOM   1913  N   VAL A 251      -2.745  -3.191  28.702  1.00 43.92      A    N  
ATOM   1914  CA  VAL A 251      -2.878  -2.380  29.930  1.00 43.45      A    C  
ATOM   1915  C   VAL A 251      -3.035  -0.834  29.716  1.00 50.10      A    C  
ATOM   1916  O   VAL A 251      -3.538  -0.144  30.621  1.00 49.63      A    O  
ATOM   1917  CB  VAL A 251      -1.718  -2.674  30.931  1.00 45.07      A    C  
ATOM   1918  CG1 VAL A 251      -1.687  -4.149  31.363  1.00 43.18      A    C  
ATOM   1919  CG2 VAL A 251      -0.359  -2.221  30.391  1.00 44.48      A    C  
ATOM   1920  N   ASP A 252      -2.595  -0.296  28.544  1.00 47.13      A    N  
ATOM   1921  CA  ASP A 252      -2.603   1.144  28.266  1.00 46.19      A    C  
ATOM   1922  C   ASP A 252      -2.525   1.480  26.777  1.00 47.51      A    C  
ATOM   1923  O   ASP A 252      -1.437   1.457  26.198  1.00 46.59      A    O  
ATOM   1924  CB  ASP A 252      -1.456   1.844  29.065  1.00 47.66      A    C  
ATOM   1925  CG  ASP A 252      -1.249   3.325  28.793  1.00 50.43      A    C  
ATOM   1926  OD1 ASP A 252      -2.200   3.979  28.311  1.00 52.64      A    O  
ATOM   1927  OD2 ASP A 252      -0.127   3.830  29.060  1.00 50.19      A    O1-
ATOM   1928  N   THR A 253      -3.652   1.900  26.188  1.00 44.16      A    N  
ATOM   1929  CA  THR A 253      -3.677   2.277  24.766  1.00 44.54      A    C  
ATOM   1930  C   THR A 253      -3.487   3.782  24.526  1.00 48.50      A    C  
ATOM   1931  O   THR A 253      -3.560   4.214  23.364  1.00 48.71      A    O  
ATOM   1932  CB  THR A 253      -4.947   1.754  24.070  1.00 51.84      A    C  
ATOM   1933  CG2 THR A 253      -5.055   0.229  24.113  1.00 48.42      A    C  
ATOM   1934  OG1 THR A 253      -6.081   2.385  24.668  1.00 49.37      A    O  
ATOM   1935  N   LEU A 254      -3.256   4.585  25.608  1.00 44.06      A    N  
ATOM   1936  CA  LEU A 254      -3.070   6.028  25.472  1.00 43.86      A    C  
ATOM   1937  C   LEU A 254      -1.789   6.345  24.699  1.00 46.18      A    C  
ATOM   1938  O   LEU A 254      -0.673   6.091  25.166  1.00 45.06      A    O  
ATOM   1939  CB  LEU A 254      -3.100   6.727  26.853  1.00 44.30      A    C  
ATOM   1940  CG  LEU A 254      -2.780   8.224  26.896  1.00 48.37      A    C  
ATOM   1941  CD1 LEU A 254      -3.890   9.045  26.267  1.00 48.55      A    C  
ATOM   1942  CD2 LEU A 254      -2.555   8.671  28.307  1.00 50.56      A    C  
ATOM   1943  N   GLY A 255      -1.969   6.890  23.512  1.00 43.55      A    N  
ATOM   1944  CA  GLY A 255      -0.849   7.220  22.639  1.00 42.94      A    C  
ATOM   1945  C   GLY A 255      -0.431   6.070  21.733  1.00 45.53      A    C  
ATOM   1946  O   GLY A 255       0.637   6.144  21.130  1.00 45.40      A    O  
ATOM   1947  N   ALA A 256      -1.256   5.001  21.623  1.00 41.40      A    N  
ATOM   1948  CA  ALA A 256      -0.973   3.851  20.731  1.00 41.23      A    C  
ATOM   1949  C   ALA A 256      -1.057   4.294  19.268  1.00 40.13      A    C  
ATOM   1950  O   ALA A 256      -0.203   3.915  18.480  1.00 40.35      A    O  
ATOM   1951  CB  ALA A 256      -1.936   2.690  20.996  1.00 42.04      A    C  
ATOM   1952  N   GLY A 257      -2.057   5.113  18.943  1.00 33.91      A    N  
ATOM   1953  CA  GLY A 257      -2.254   5.728  17.630  1.00 34.41      A    C  
ATOM   1954  C   GLY A 257      -1.058   6.574  17.232  1.00 41.85      A    C  
ATOM   1955  O   GLY A 257      -0.544   6.439  16.124  1.00 43.82      A    O  
ATOM   1956  N   ASP A 258      -0.542   7.373  18.173  1.00 39.59      A    N  
ATOM   1957  CA  ASP A 258       0.643   8.211  17.980  1.00 40.87      A    C  
ATOM   1958  C   ASP A 258       1.908   7.372  17.838  1.00 44.35      A    C  
ATOM   1959  O   ASP A 258       2.824   7.797  17.143  1.00 45.58      A    O  
ATOM   1960  CB  ASP A 258       0.805   9.230  19.139  1.00 42.81      A    C  
ATOM   1961  CG  ASP A 258      -0.440  10.052  19.423  1.00 51.87      A    C  
ATOM   1962  OD1 ASP A 258      -1.159  10.387  18.456  1.00 53.15      A    O  
ATOM   1963  OD2 ASP A 258      -0.707  10.342  20.622  1.00 54.64      A    O1-
ATOM   1964  N   THR A 259       1.972   6.216  18.520  1.00 39.78      A    N  
ATOM   1965  CA  THR A 259       3.083   5.263  18.459  1.00 39.64      A    C  
ATOM   1966  C   THR A 259       3.116   4.632  17.063  1.00 44.27      A    C  
ATOM   1967  O   THR A 259       4.183   4.541  16.458  1.00 44.69      A    O  
ATOM   1968  CB  THR A 259       2.994   4.223  19.597  1.00 40.64      A    C  
ATOM   1969  CG2 THR A 259       4.150   3.235  19.572  1.00 35.22      A    C  
ATOM   1970  OG1 THR A 259       3.035   4.909  20.851  1.00 38.96      A    O  
ATOM   1971  N   PHE A 260       1.944   4.261  16.542  1.00 40.43      A    N  
ATOM   1972  CA  PHE A 260       1.791   3.706  15.207  1.00 39.60      A    C  
ATOM   1973  C   PHE A 260       2.207   4.739  14.114  1.00 46.38      A    C  
ATOM   1974  O   PHE A 260       2.995   4.383  13.232  1.00 46.47      A    O  
ATOM   1975  CB  PHE A 260       0.351   3.212  14.986  1.00 39.79      A    C  
ATOM   1976  CG  PHE A 260       0.032   2.858  13.545  1.00 40.34      A    C  
ATOM   1977  CD1 PHE A 260       0.366   1.606  13.026  1.00 41.52      A    C  
ATOM   1978  CD2 PHE A 260      -0.591   3.779  12.705  1.00 41.19      A    C  
ATOM   1979  CE1 PHE A 260       0.102   1.284  11.689  1.00 42.09      A    C  
ATOM   1980  CE2 PHE A 260      -0.870   3.454  11.368  1.00 44.42      A    C  
ATOM   1981  CZ  PHE A 260      -0.527   2.201  10.870  1.00 42.46      A    C  
ATOM   1982  N   ASN A 261       1.666   5.989  14.158  1.00 44.00      A    N  
ATOM   1983  CA  ASN A 261       1.985   7.032  13.166  1.00 43.81      A    C  
ATOM   1984  C   ASN A 261       3.466   7.309  13.128  1.00 47.25      A    C  
ATOM   1985  O   ASN A 261       4.032   7.356  12.044  1.00 47.79      A    O  
ATOM   1986  CB  ASN A 261       1.279   8.344  13.473  1.00 45.38      A    C  
ATOM   1987  CG  ASN A 261      -0.208   8.340  13.349  1.00 51.62      A    C  
ATOM   1988  ND2 ASN A 261      -0.834   9.371  13.901  1.00 42.38      A    N  
ATOM   1989  OD1 ASN A 261      -0.802   7.467  12.733  1.00 41.26      A    O  
ATOM   1990  N   ALA A 262       4.101   7.455  14.303  1.00 42.10      A    N  
ATOM   1991  CA  ALA A 262       5.528   7.758  14.379  1.00 41.56      A    C  
ATOM   1992  C   ALA A 262       6.390   6.629  13.816  1.00 45.28      A    C  
ATOM   1993  O   ALA A 262       7.327   6.902  13.074  1.00 46.07      A    O  
ATOM   1994  CB  ALA A 262       5.930   8.089  15.809  1.00 41.86      A    C  
ATOM   1995  N   SER A 263       6.058   5.374  14.152  1.00 40.80      A    N  
ATOM   1996  CA  SER A 263       6.753   4.164  13.695  1.00 39.60      A    C  
ATOM   1997  C   SER A 263       6.655   3.959  12.175  1.00 41.73      A    C  
ATOM   1998  O   SER A 263       7.625   3.528  11.575  1.00 39.83      A    O  
ATOM   1999  CB  SER A 263       6.269   2.936  14.466  1.00 38.90      A    C  
ATOM   2000  OG  SER A 263       6.562   3.146  15.835  1.00 40.80      A    O  
ATOM   2001  N   VAL A 264       5.498   4.280  11.573  1.00 39.25      A    N  
ATOM   2002  CA  VAL A 264       5.272   4.217  10.118  1.00 39.70      A    C  
ATOM   2003  C   VAL A 264       6.161   5.305   9.431  1.00 45.11      A    C  
ATOM   2004  O   VAL A 264       6.867   4.986   8.475  1.00 46.27      A    O  
ATOM   2005  CB  VAL A 264       3.756   4.330   9.746  1.00 42.33      A    C  
ATOM   2006  CG1 VAL A 264       3.554   4.621   8.261  1.00 41.80      A    C  
ATOM   2007  CG2 VAL A 264       2.983   3.076  10.158  1.00 41.57      A    C  
ATOM   2008  N   ILE A 265       6.162   6.547   9.971  1.00 42.18      A    N  
ATOM   2009  CA  ILE A 265       6.937   7.713   9.519  1.00 42.39      A    C  
ATOM   2010  C   ILE A 265       8.423   7.384   9.571  1.00 48.59      A    C  
ATOM   2011  O   ILE A 265       9.127   7.605   8.581  1.00 49.75      A    O  
ATOM   2012  CB  ILE A 265       6.633   8.970  10.370  1.00 45.60      A    C  
ATOM   2013  CG1 ILE A 265       5.223   9.505  10.105  1.00 45.57      A    C  
ATOM   2014  CG2 ILE A 265       7.725  10.072  10.179  1.00 47.72      A    C  
ATOM   2015  CD1 ILE A 265       4.779  10.640  11.125  1.00 43.01      A    C  
ATOM   2016  N   PHE A 266       8.887   6.841  10.711  1.00 44.03      A    N  
ATOM   2017  CA  PHE A 266      10.280   6.442  10.906  1.00 43.30      A    C  
ATOM   2018  C   PHE A 266      10.716   5.390   9.888  1.00 48.11      A    C  
ATOM   2019  O   PHE A 266      11.794   5.511   9.297  1.00 49.91      A    O  
ATOM   2020  CB  PHE A 266      10.504   5.921  12.333  1.00 44.25      A    C  
ATOM   2021  CG  PHE A 266      11.916   5.482  12.624  1.00 45.67      A    C  
ATOM   2022  CD1 PHE A 266      12.939   6.416  12.765  1.00 49.12      A    C  
ATOM   2023  CD2 PHE A 266      12.232   4.132  12.751  1.00 47.67      A    C  
ATOM   2024  CE1 PHE A 266      14.257   6.004  13.032  1.00 50.00      A    C  
ATOM   2025  CE2 PHE A 266      13.549   3.720  13.013  1.00 49.41      A    C  
ATOM   2026  CZ  PHE A 266      14.551   4.657  13.156  1.00 47.35      A    C  
ATOM   2027  N   SER A 267       9.889   4.370   9.690  1.00 43.83      A    N  
ATOM   2028  CA  SER A 267      10.190   3.260   8.791  1.00 43.68      A    C  
ATOM   2029  C   SER A 267      10.297   3.733   7.330  1.00 47.71      A    C  
ATOM   2030  O   SER A 267      11.311   3.473   6.694  1.00 49.17      A    O  
ATOM   2031  CB  SER A 267       9.188   2.129   8.990  1.00 46.18      A    C  
ATOM   2032  OG  SER A 267       9.710   0.873   8.593  1.00 58.67      A    O  
ATOM   2033  N   LEU A 268       9.325   4.520   6.856  1.00 43.95      A    N  
ATOM   2034  CA  LEU A 268       9.323   5.126   5.525  1.00 44.24      A    C  
ATOM   2035  C   LEU A 268      10.529   6.078   5.327  1.00 50.64      A    C  
ATOM   2036  O   LEU A 268      11.223   5.970   4.315  1.00 51.02      A    O  
ATOM   2037  CB  LEU A 268       8.006   5.863   5.268  1.00 43.91      A    C  
ATOM   2038  CG  LEU A 268       6.743   5.001   5.162  1.00 48.94      A    C  
ATOM   2039  CD1 LEU A 268       5.495   5.881   5.109  1.00 48.08      A    C  
ATOM   2040  CD2 LEU A 268       6.795   4.059   3.935  1.00 51.05      A    C  
ATOM   2041  N   SER A 269      10.820   6.942   6.324  1.00 47.70      A    N  
ATOM   2042  CA  SER A 269      11.948   7.879   6.323  1.00 47.44      A    C  
ATOM   2043  C   SER A 269      13.305   7.137   6.256  1.00 54.05      A    C  
ATOM   2044  O   SER A 269      14.321   7.749   5.890  1.00 54.28      A    O  
ATOM   2045  CB  SER A 269      11.892   8.806   7.540  1.00 48.83      A    C  
ATOM   2046  OG  SER A 269      12.709   8.345   8.607  1.00 57.95      A    O  
ATOM   2047  N   GLN A 270      13.319   5.831   6.632  1.00 50.16      A    N  
ATOM   2048  CA  GLN A 270      14.505   4.976   6.590  1.00 49.10      A    C  
ATOM   2049  C   GLN A 270      14.587   4.194   5.267  1.00 52.21      A    C  
ATOM   2050  O   GLN A 270      15.469   3.348   5.105  1.00 51.76      A    O  
ATOM   2051  CB  GLN A 270      14.529   4.006   7.779  1.00 50.54      A    C  
ATOM   2052  CG  GLN A 270      14.706   4.679   9.129  1.00 58.78      A    C  
ATOM   2053  CD  GLN A 270      16.135   4.992   9.433  1.00 74.24      A    C  
ATOM   2054  NE2 GLN A 270      16.909   3.962   9.753  1.00 64.52      A    N  
ATOM   2055  OE1 GLN A 270      16.544   6.155   9.434  1.00 71.13      A    O  
ATOM   2056  N   GLY A 271      13.673   4.483   4.344  1.00 48.84      A    N  
ATOM   2057  CA  GLY A 271      13.640   3.869   3.018  1.00 48.65      A    C  
ATOM   2058  C   GLY A 271      12.997   2.501   2.915  1.00 53.15      A    C  
ATOM   2059  O   GLY A 271      13.166   1.832   1.895  1.00 54.70      A    O  
ATOM   2060  N   ARG A 272      12.243   2.065   3.945  1.00 46.69      A    N  
ATOM   2061  CA  ARG A 272      11.604   0.757   3.912  1.00 45.06      A    C  
ATOM   2062  C   ARG A 272      10.302   0.798   3.129  1.00 46.04      A    C  
ATOM   2063  O   ARG A 272       9.757   1.874   2.908  1.00 47.69      A    O  
ATOM   2064  CB  ARG A 272      11.463   0.164   5.328  1.00 43.73      A    C  
ATOM   2065  CG  ARG A 272      12.839   0.024   5.981  1.00 48.11      A    C  
ATOM   2066  CD  ARG A 272      12.891  -0.940   7.129  1.00 60.01      A    C  
ATOM   2067  NE  ARG A 272      12.815  -2.340   6.709  1.00 67.97      A    N  
ATOM   2068  CZ  ARG A 272      12.244  -3.304   7.428  1.00 87.51      A    C  
ATOM   2069  NH1 ARG A 272      11.676  -3.025   8.600  1.00 82.88      A    N1+
ATOM   2070  NH2 ARG A 272      12.223  -4.548   6.978  1.00 72.40      A    N  
ATOM   2071  N   SER A 273       9.839  -0.352   2.631  1.00 39.79      A    N  
ATOM   2072  CA  SER A 273       8.598  -0.389   1.855  1.00 38.70      A    C  
ATOM   2073  C   SER A 273       7.371  -0.055   2.730  1.00 44.94      A    C  
ATOM   2074  O   SER A 273       7.473  -0.056   3.968  1.00 44.95      A    O  
ATOM   2075  CB  SER A 273       8.421  -1.755   1.196  1.00 38.42      A    C  
ATOM   2076  OG  SER A 273       8.291  -2.771   2.178  1.00 42.48      A    O  
ATOM   2077  N   VAL A 274       6.209   0.216   2.085  1.00 42.91      A    N  
ATOM   2078  CA  VAL A 274       4.956   0.525   2.783  1.00 42.81      A    C  
ATOM   2079  C   VAL A 274       4.530  -0.699   3.574  1.00 45.76      A    C  
ATOM   2080  O   VAL A 274       4.127  -0.554   4.721  1.00 46.92      A    O  
ATOM   2081  CB  VAL A 274       3.845   1.032   1.842  1.00 47.12      A    C  
ATOM   2082  CG1 VAL A 274       2.566   1.324   2.617  1.00 47.19      A    C  
ATOM   2083  CG2 VAL A 274       4.304   2.269   1.085  1.00 46.78      A    C  
ATOM   2084  N   GLN A 275       4.687  -1.903   2.991  1.00 40.05      A    N  
ATOM   2085  CA  GLN A 275       4.396  -3.154   3.680  1.00 38.64      A    C  
ATOM   2086  C   GLN A 275       5.236  -3.315   4.953  1.00 41.52      A    C  
ATOM   2087  O   GLN A 275       4.692  -3.687   5.985  1.00 42.22      A    O  
ATOM   2088  CB  GLN A 275       4.565  -4.365   2.755  1.00 39.00      A    C  
ATOM   2089  CG  GLN A 275       4.231  -5.700   3.432  1.00 36.24      A    C  
ATOM   2090  CD  GLN A 275       2.796  -5.819   3.877  1.00 47.79      A    C  
ATOM   2091  NE2 GLN A 275       1.942  -6.248   2.980  1.00 35.67      A    N  
ATOM   2092  OE1 GLN A 275       2.444  -5.572   5.036  1.00 47.98      A    O  
ATOM   2093  N   GLU A 276       6.533  -3.001   4.894  1.00 37.31      A    N  
ATOM   2094  CA  GLU A 276       7.385  -3.100   6.065  1.00 36.64      A    C  
ATOM   2095  C   GLU A 276       7.059  -2.040   7.126  1.00 42.72      A    C  
ATOM   2096  O   GLU A 276       7.029  -2.376   8.312  1.00 44.17      A    O  
ATOM   2097  CB  GLU A 276       8.865  -3.103   5.699  1.00 37.19      A    C  
ATOM   2098  CG  GLU A 276       9.272  -4.330   4.893  1.00 41.71      A    C  
ATOM   2099  CD  GLU A 276      10.550  -4.202   4.081  1.00 53.03      A    C  
ATOM   2100  OE1 GLU A 276      11.142  -5.262   3.785  1.00 47.60      A    O  
ATOM   2101  OE2 GLU A 276      10.940  -3.070   3.702  1.00 48.15      A    O1-
ATOM   2102  N   ALA A 277       6.789  -0.795   6.703  1.00 38.19      A    N  
ATOM   2103  CA  ALA A 277       6.442   0.335   7.577  1.00 38.96      A    C  
ATOM   2104  C   ALA A 277       5.149   0.090   8.365  1.00 43.42      A    C  
ATOM   2105  O   ALA A 277       5.084   0.423   9.550  1.00 42.88      A    O  
ATOM   2106  CB  ALA A 277       6.309   1.619   6.758  1.00 39.88      A    C  
ATOM   2107  N   LEU A 278       4.127  -0.482   7.692  1.00 40.03      A    N  
ATOM   2108  CA  LEU A 278       2.817  -0.832   8.234  1.00 40.27      A    C  
ATOM   2109  C   LEU A 278       2.995  -1.793   9.412  1.00 43.99      A    C  
ATOM   2110  O   LEU A 278       2.511  -1.557  10.511  1.00 45.11      A    O  
ATOM   2111  CB  LEU A 278       2.059  -1.581   7.120  1.00 40.33      A    C  
ATOM   2112  CG  LEU A 278       0.675  -1.114   6.720  1.00 43.30      A    C  
ATOM   2113  CD1 LEU A 278      -0.068  -2.205   6.013  1.00 42.23      A    C  
ATOM   2114  CD2 LEU A 278      -0.066  -0.558   7.851  1.00 42.78      A    C  
ATOM   2115  N   ARG A 279       3.727  -2.869   9.140  1.00 38.79      A    N  
ATOM   2116  CA  ARG A 279       4.103  -3.981   9.994  1.00 37.47      A    C  
ATOM   2117  C   ARG A 279       4.883  -3.491  11.215  1.00 41.56      A    C  
ATOM   2118  O   ARG A 279       4.568  -3.897  12.338  1.00 41.75      A    O  
ATOM   2119  CB  ARG A 279       4.951  -4.897   9.125  1.00 36.10      A    C  
ATOM   2120  CG  ARG A 279       4.805  -6.350   9.374  1.00 49.42      A    C  
ATOM   2121  CD  ARG A 279       3.524  -6.972   8.900  1.00 38.24      A    C  
ATOM   2122  NE  ARG A 279       3.547  -8.360   9.329  1.00 45.73      A    N  
ATOM   2123  CZ  ARG A 279       2.942  -8.868  10.396  1.00 58.08      A    C  
ATOM   2124  NH1 ARG A 279       3.081 -10.147  10.693  1.00 52.09      A    N1+
ATOM   2125  NH2 ARG A 279       2.142  -8.116  11.137  1.00 42.28      A    N  
ATOM   2126  N   PHE A 280       5.853  -2.565  11.005  1.00 36.84      A    N  
ATOM   2127  CA  PHE A 280       6.662  -1.965  12.060  1.00 36.37      A    C  
ATOM   2128  C   PHE A 280       5.809  -1.082  12.981  1.00 41.43      A    C  
ATOM   2129  O   PHE A 280       5.956  -1.159  14.203  1.00 41.74      A    O  
ATOM   2130  CB  PHE A 280       7.849  -1.181  11.475  1.00 37.35      A    C  
ATOM   2131  CG  PHE A 280       8.801  -0.729  12.552  1.00 37.24      A    C  
ATOM   2132  CD1 PHE A 280       9.537  -1.657  13.287  1.00 39.06      A    C  
ATOM   2133  CD2 PHE A 280       8.954   0.624  12.842  1.00 37.25      A    C  
ATOM   2134  CE1 PHE A 280      10.426  -1.237  14.277  1.00 38.93      A    C  
ATOM   2135  CE2 PHE A 280       9.840   1.044  13.830  1.00 39.32      A    C  
ATOM   2136  CZ  PHE A 280      10.577   0.112  14.533  1.00 37.90      A    C  
ATOM   2137  N   GLY A 281       4.899  -0.318  12.383  1.00 37.16      A    N  
ATOM   2138  CA  GLY A 281       3.911   0.488  13.088  1.00 36.79      A    C  
ATOM   2139  C   GLY A 281       3.061  -0.344  14.029  1.00 40.49      A    C  
ATOM   2140  O   GLY A 281       2.897   0.005  15.196  1.00 40.12      A    O  
ATOM   2141  N   CYS A 282       2.524  -1.463  13.532  1.00 37.29      A    N  
ATOM   2142  CA  CYS A 282       1.710  -2.402  14.312  1.00 36.23      A    C  
ATOM   2143  C   CYS A 282       2.523  -3.017  15.433  1.00 40.13      A    C  
ATOM   2144  O   CYS A 282       2.015  -3.206  16.533  1.00 39.97      A    O  
ATOM   2145  CB  CYS A 282       1.127  -3.477  13.401  1.00 35.88      A    C  
ATOM   2146  SG  CYS A 282      -0.133  -2.855  12.268  1.00 39.72      A    S  
ATOM   2147  N   GLN A 283       3.801  -3.293  15.153  1.00 36.64      A    N  
ATOM   2148  CA  GLN A 283       4.736  -3.912  16.071  1.00 35.64      A    C  
ATOM   2149  C   GLN A 283       5.047  -3.039  17.270  1.00 41.36      A    C  
ATOM   2150  O   GLN A 283       5.097  -3.541  18.398  1.00 42.23      A    O  
ATOM   2151  CB  GLN A 283       6.024  -4.297  15.331  1.00 35.86      A    C  
ATOM   2152  CG  GLN A 283       6.981  -5.065  16.221  1.00 35.12      A    C  
ATOM   2153  CD  GLN A 283       8.366  -5.069  15.708  1.00 45.79      A    C  
ATOM   2154  NE2 GLN A 283       9.289  -4.987  16.621  1.00 40.69      A    N  
ATOM   2155  OE1 GLN A 283       8.625  -5.243  14.514  1.00 42.33      A    O  
ATOM   2156  N   VAL A 284       5.355  -1.769  17.018  1.00 38.67      A    N  
ATOM   2157  CA  VAL A 284       5.723  -0.824  18.073  1.00 38.79      A    C  
ATOM   2158  C   VAL A 284       4.467  -0.405  18.843  1.00 41.71      A    C  
ATOM   2159  O   VAL A 284       4.493  -0.440  20.074  1.00 40.12      A    O  
ATOM   2160  CB  VAL A 284       6.591   0.363  17.553  1.00 41.52      A    C  
ATOM   2161  CG1 VAL A 284       7.098   1.241  18.710  1.00 40.25      A    C  
ATOM   2162  CG2 VAL A 284       7.779  -0.166  16.747  1.00 40.68      A    C  
ATOM   2163  N   ALA A 285       3.347  -0.125  18.123  1.00 37.70      A    N  
ATOM   2164  CA  ALA A 285       2.074   0.218  18.752  1.00 36.97      A    C  
ATOM   2165  C   ALA A 285       1.561  -0.898  19.694  1.00 43.93      A    C  
ATOM   2166  O   ALA A 285       1.025  -0.577  20.760  1.00 46.70      A    O  
ATOM   2167  CB  ALA A 285       1.036   0.521  17.700  1.00 37.46      A    C  
ATOM   2168  N   GLY A 286       1.763  -2.169  19.317  1.00 36.89      A    N  
ATOM   2169  CA  GLY A 286       1.321  -3.317  20.096  1.00 37.05      A    C  
ATOM   2170  C   GLY A 286       2.176  -3.550  21.317  1.00 43.11      A    C  
ATOM   2171  O   GLY A 286       1.669  -3.923  22.375  1.00 42.57      A    O  
ATOM   2172  N   LYS A 287       3.483  -3.313  21.182  1.00 40.94      A    N  
ATOM   2173  CA  LYS A 287       4.435  -3.394  22.290  1.00 41.43      A    C  
ATOM   2174  C   LYS A 287       4.036  -2.329  23.354  1.00 45.79      A    C  
ATOM   2175  O   LYS A 287       3.991  -2.654  24.544  1.00 46.12      A    O  
ATOM   2176  CB  LYS A 287       5.884  -3.163  21.774  1.00 42.88      A    C  
ATOM   2177  CG  LYS A 287       7.013  -3.182  22.818  1.00 40.62      A    C  
ATOM   2178  CD  LYS A 287       6.996  -4.416  23.722  1.00 49.47      A    C  
ATOM   2179  CE  LYS A 287       8.364  -5.002  23.969  1.00 52.49      A    C  
ATOM   2180  NZ  LYS A 287       9.067  -4.327  25.065  1.00 60.80      A    N1+
ATOM   2181  N   LYS A 288       3.712  -1.091  22.899  1.00 40.45      A    N  
ATOM   2182  CA  LYS A 288       3.275   0.032  23.732  1.00 40.69      A    C  
ATOM   2183  C   LYS A 288       2.034  -0.339  24.584  1.00 44.64      A    C  
ATOM   2184  O   LYS A 288       2.007  -0.008  25.759  1.00 43.74      A    O  
ATOM   2185  CB  LYS A 288       2.980   1.283  22.857  1.00 42.57      A    C  
ATOM   2186  CG  LYS A 288       2.785   2.577  23.652  1.00 45.53      A    C  
ATOM   2187  CD  LYS A 288       1.298   2.906  23.970  1.00 46.31      A    C  
ATOM   2188  CE  LYS A 288       1.132   3.621  25.310  1.00 44.36      A    C  
ATOM   2189  NZ  LYS A 288       1.398   2.731  26.500  1.00 40.34      A    N1+
ATOM   2190  N   CYS A 289       1.017  -1.014  23.983  1.00 41.42      A    N  
ATOM   2191  CA  CYS A 289      -0.241  -1.393  24.633  1.00 39.64      A    C  
ATOM   2192  C   CYS A 289      -0.058  -2.322  25.847  1.00 41.29      A    C  
ATOM   2193  O   CYS A 289      -0.935  -2.394  26.692  1.00 39.63      A    O  
ATOM   2194  CB  CYS A 289      -1.217  -1.971  23.623  1.00 39.53      A    C  
ATOM   2195  SG  CYS A 289      -1.848  -0.759  22.460  1.00 43.83      A    S  
ATOM   2196  N   GLY A 290       1.098  -2.949  25.949  1.00 38.35      A    N  
ATOM   2197  CA  GLY A 290       1.433  -3.816  27.063  1.00 39.17      A    C  
ATOM   2198  C   GLY A 290       2.229  -3.125  28.139  1.00 44.55      A    C  
ATOM   2199  O   GLY A 290       2.654  -3.773  29.096  1.00 45.91      A    O  
ATOM   2200  N   LEU A 291       2.445  -1.813  27.999  1.00 40.76      A    N  
ATOM   2201  CA  LEU A 291       3.227  -1.045  28.971  1.00 41.28      A    C  
ATOM   2202  C   LEU A 291       2.498   0.229  29.372  1.00 44.04      A    C  
ATOM   2203  O   LEU A 291       1.734   0.770  28.568  1.00 42.57      A    O  
ATOM   2204  CB  LEU A 291       4.588  -0.645  28.362  1.00 41.71      A    C  
ATOM   2205  CG  LEU A 291       5.490  -1.750  27.838  1.00 47.92      A    C  
ATOM   2206  CD1 LEU A 291       6.461  -1.207  26.779  1.00 48.06      A    C  
ATOM   2207  CD2 LEU A 291       6.224  -2.457  28.983  1.00 48.71      A    C  
ATOM   2208  N   GLN A 292       2.818   0.768  30.568  1.00 41.03      A    N  
ATOM   2209  CA  GLN A 292       2.297   2.073  30.998  1.00 40.90      A    C  
ATOM   2210  C   GLN A 292       3.266   3.132  30.431  1.00 46.72      A    C  
ATOM   2211  O   GLN A 292       4.467   3.063  30.680  1.00 47.39      A    O  
ATOM   2212  CB  GLN A 292       2.186   2.171  32.548  1.00 41.04      A    C  
ATOM   2213  CG  GLN A 292       1.015   1.386  33.173  1.00 36.30      A    C  
ATOM   2214  CD  GLN A 292      -0.354   1.657  32.586  1.00 57.00      A    C  
ATOM   2215  NE2 GLN A 292      -1.184   0.617  32.519  1.00 52.18      A    N  
ATOM   2216  OE1 GLN A 292      -0.704   2.789  32.227  1.00 50.77      A    O  
ATOM   2217  N   GLY A 293       2.761   4.054  29.624  1.00 44.35      A    N  
ATOM   2218  CA  GLY A 293       3.617   5.074  29.012  1.00 43.94      A    C  
ATOM   2219  C   GLY A 293       4.390   4.617  27.785  1.00 47.47      A    C  
ATOM   2220  O   GLY A 293       3.958   3.714  27.058  1.00 46.68      A    O  
ATOM   2221  N   PHE A 294       5.563   5.222  27.556  1.00 43.99      A    N  
ATOM   2222  CA  PHE A 294       6.351   4.965  26.355  1.00 42.52      A    C  
ATOM   2223  C   PHE A 294       7.701   4.295  26.590  1.00 50.21      A    C  
ATOM   2224  O   PHE A 294       8.253   3.722  25.649  1.00 51.72      A    O  
ATOM   2225  CB  PHE A 294       6.506   6.256  25.543  1.00 42.38      A    C  
ATOM   2226  CG  PHE A 294       5.194   6.835  25.068  1.00 41.34      A    C  
ATOM   2227  CD1 PHE A 294       4.598   6.380  23.898  1.00 41.54      A    C  
ATOM   2228  CD2 PHE A 294       4.550   7.836  25.797  1.00 42.16      A    C  
ATOM   2229  CE1 PHE A 294       3.381   6.908  23.466  1.00 42.21      A    C  
ATOM   2230  CE2 PHE A 294       3.329   8.365  25.371  1.00 43.67      A    C  
ATOM   2231  CZ  PHE A 294       2.758   7.903  24.202  1.00 42.74      A    C  
ATOM   2232  N   ASP A 295       8.194   4.273  27.811  1.00 48.75      A    N  
ATOM   2233  CA  ASP A 295       9.471   3.602  28.087  1.00 50.23      A    C  
ATOM   2234  C   ASP A 295       9.413   2.097  27.926  1.00 56.77      A    C  
ATOM   2235  O   ASP A 295       8.504   1.446  28.439  1.00 58.95      A    O  
ATOM   2236  CB  ASP A 295      10.001   3.961  29.481  1.00 52.03      A    C  
ATOM   2237  CG  ASP A 295      10.610   5.335  29.521  1.00 69.71      A    C  
ATOM   2238  OD1 ASP A 295      11.670   5.537  28.873  1.00 73.44      A    O  
ATOM   2239  OD2 ASP A 295      10.035   6.214  30.188  1.00 78.97      A    O1-
ATOM   2240  N   GLY A 296      10.386   1.552  27.224  1.00 53.14      A    N  
ATOM   2241  CA  GLY A 296      10.481   0.108  27.028  1.00 52.59      A    C  
ATOM   2242  C   GLY A 296       9.947  -0.417  25.713  1.00 55.63      A    C  
ATOM   2243  O   GLY A 296       9.996  -1.627  25.495  1.00 55.10      A    O  
ATOM   2244  N   ILE A 297       9.453   0.478  24.821  1.00 53.13      A    N  
ATOM   2245  CA  ILE A 297       8.903   0.105  23.505  1.00 54.21      A    C  
ATOM   2246  C   ILE A 297       9.997  -0.420  22.531  1.00 60.75      A    C  
ATOM   2247  O   ILE A 297       9.677  -1.180  21.623  1.00 61.57      A    O  
ATOM   2248  CB  ILE A 297       8.023   1.216  22.859  1.00 57.27      A    C  
ATOM   2249  CG1 ILE A 297       8.846   2.499  22.539  1.00 57.71      A    C  
ATOM   2250  CG2 ILE A 297       6.774   1.510  23.720  1.00 56.86      A    C  
ATOM   2251  CD1 ILE A 297       8.150   3.518  21.598  1.00 62.42      A    C  
ATOM   2252  N   VAL A 298      11.267  -0.020  22.732  1.00 57.98      A    N  
ATOM   2253  CA  VAL A 298      12.436  -0.445  21.941  1.00 79.74      A    C  
ATOM   2254  C   VAL A 298      13.688  -0.482  22.817  1.00109.03      A    C  
ATOM   2255  O   VAL A 298      13.583  -0.577  24.042  1.00 76.13      A    O  
ATOM   2256  CB  VAL A 298      12.676   0.325  20.602  1.00 82.92      A    C  
ATOM   2257  CG1 VAL A 298      11.983  -0.364  19.427  1.00 82.49      A    C  
ATOM   2258  CG2 VAL A 298      12.285   1.798  20.694  1.00 82.36      A    C  
TER   
ATOM   2259  N   GLY B  -2      10.132  31.834  59.592  1.00 42.35      B    N  
ATOM   2260  CA  GLY B  -2      10.230  32.962  60.516  1.00 41.92      B    C  
ATOM   2261  C   GLY B  -2       9.786  32.661  61.940  1.00 46.31      B    C  
ATOM   2262  O   GLY B  -2       9.304  31.564  62.237  1.00 45.84      B    O  
ATOM   2263  N   LEU B  -1       9.936  33.649  62.825  1.00 44.72      B    N  
ATOM   2264  CA  LEU B  -1       9.545  33.583  64.236  1.00 44.82      B    C  
ATOM   2265  C   LEU B  -1       8.014  33.585  64.409  1.00 50.16      B    C  
ATOM   2266  O   LEU B  -1       7.329  34.530  63.983  1.00 48.78      B    O  
ATOM   2267  CB  LEU B  -1      10.206  34.726  65.034  1.00 44.10      B    C  
ATOM   2268  CG  LEU B  -1      10.054  34.691  66.550  1.00 48.91      B    C  
ATOM   2269  CD1 LEU B  -1      11.195  35.381  67.203  1.00 48.58      B    C  
ATOM   2270  CD2 LEU B  -1       8.802  35.426  67.003  1.00 53.21      B    C  
ATOM   2271  N   VAL B   0       7.489  32.495  65.023  1.00 45.68      B    N  
ATOM   2272  CA  VAL B   0       6.066  32.348  65.318  1.00 42.53      B    C  
ATOM   2273  C   VAL B   0       5.904  32.593  66.818  1.00 46.31      B    C  
ATOM   2274  O   VAL B   0       6.425  31.800  67.605  1.00 48.38      B    O  
ATOM   2275  CB  VAL B   0       5.503  30.965  64.930  1.00 44.21      B    C  
ATOM   2276  CG1 VAL B   0       4.009  30.887  65.246  1.00 43.62      B    C  
ATOM   2277  CG2 VAL B   0       5.761  30.645  63.466  1.00 43.49      B    C  
ATOM   2278  N   PRO B   1       5.134  33.596  67.273  1.00 39.20      B    N  
ATOM   2279  CA  PRO B   1       4.995  33.778  68.723  1.00 38.30      B    C  
ATOM   2280  C   PRO B   1       4.363  32.572  69.413  1.00 44.88      B    C  
ATOM   2281  O   PRO B   1       3.562  31.854  68.814  1.00 45.92      B    O  
ATOM   2282  CB  PRO B   1       4.168  35.066  68.842  1.00 39.57      B    C  
ATOM   2283  CG  PRO B   1       4.357  35.761  67.530  1.00 42.87      B    C  
ATOM   2284  CD  PRO B   1       4.441  34.667  66.528  1.00 39.03      B    C  
ATOM   2285  N   ARG B   2       4.809  32.292  70.646  1.00 42.50      B    N  
ATOM   2286  CA  ARG B   2       4.334  31.183  71.483  1.00 40.89      B    C  
ATOM   2287  C   ARG B   2       2.804  31.272  71.634  1.00 41.46      B    C  
ATOM   2288  O   ARG B   2       2.284  32.366  71.837  1.00 40.37      B    O  
ATOM   2289  CB  ARG B   2       5.030  31.256  72.869  1.00 39.90      B    C  
ATOM   2290  CG  ARG B   2       4.881  29.990  73.738  1.00 53.65      B    C  
ATOM   2291  CD  ARG B   2       5.390  30.146  75.166  1.00 61.27      B    C  
ATOM   2292  NE  ARG B   2       5.330  28.867  75.895  1.00 81.62      B    N  
ATOM   2293  CZ  ARG B   2       6.378  28.120  76.267  1.00 95.70      B    C  
ATOM   2294  NH1 ARG B   2       7.621  28.517  75.998  1.00 65.34      B    N1+
ATOM   2295  NH2 ARG B   2       6.191  26.982  76.923  1.00 87.73      B    N  
ATOM   2296  N   GLY B   3       2.123  30.129  71.527  1.00 37.90      B    N  
ATOM   2297  CA  GLY B   3       0.676  29.980  71.697  1.00 37.69      B    C  
ATOM   2298  C   GLY B   3      -0.190  30.868  70.830  1.00 42.59      B    C  
ATOM   2299  O   GLY B   3      -1.219  31.369  71.289  1.00 42.94      B    O  
ATOM   2300  N   SER B   4       0.212  31.058  69.555  1.00 39.42      B    N  
ATOM   2301  CA  SER B   4      -0.492  31.949  68.630  1.00 38.38      B    C  
ATOM   2302  C   SER B   4      -1.248  31.249  67.488  1.00 42.53      B    C  
ATOM   2303  O   SER B   4      -2.161  31.843  66.914  1.00 43.89      B    O  
ATOM   2304  CB  SER B   4       0.490  32.972  68.060  1.00 39.35      B    C  
ATOM   2305  OG  SER B   4       1.399  32.350  67.167  1.00 45.22      B    O  
ATOM   2306  N   GLN B   5      -0.866  30.022  67.147  1.00 38.65      B    N  
ATOM   2307  CA  GLN B   5      -1.427  29.319  65.996  1.00 39.24      B    C  
ATOM   2308  C   GLN B   5      -2.431  28.227  66.281  1.00 41.81      B    C  
ATOM   2309  O   GLN B   5      -2.359  27.572  67.312  1.00 43.64      B    O  
ATOM   2310  CB  GLN B   5      -0.290  28.706  65.136  1.00 40.99      B    C  
ATOM   2311  CG  GLN B   5       0.518  29.709  64.336  1.00 51.73      B    C  
ATOM   2312  CD  GLN B   5       1.473  29.063  63.359  1.00 52.83      B    C  
ATOM   2313  NE2 GLN B   5       1.685  29.695  62.224  1.00 38.80      B    N  
ATOM   2314  OE1 GLN B   5       2.046  28.016  63.609  1.00 46.68      B    O  
ATOM   2315  N   ILE B   6      -3.308  27.977  65.299  1.00 36.32      B    N  
ATOM   2316  CA  ILE B   6      -4.283  26.883  65.247  1.00 34.71      B    C  
ATOM   2317  C   ILE B   6      -3.727  25.902  64.200  1.00 39.61      B    C  
ATOM   2318  O   ILE B   6      -3.482  26.279  63.046  1.00 39.08      B    O  
ATOM   2319  CB  ILE B   6      -5.751  27.342  64.924  1.00 35.50      B    C  
ATOM   2320  CG1 ILE B   6      -6.234  28.421  65.945  1.00 34.85      B    C  
ATOM   2321  CG2 ILE B   6      -6.698  26.121  64.867  1.00 32.35      B    C  
ATOM   2322  CD1 ILE B   6      -7.691  29.043  65.696  1.00 36.18      B    C  
ATOM   2323  N   LEU B   7      -3.462  24.669  64.622  1.00 36.77      B    N  
ATOM   2324  CA  LEU B   7      -2.918  23.644  63.740  1.00 35.97      B    C  
ATOM   2325  C   LEU B   7      -4.009  22.726  63.306  1.00 38.98      B    C  
ATOM   2326  O   LEU B   7      -4.781  22.285  64.143  1.00 38.43      B    O  
ATOM   2327  CB  LEU B   7      -1.796  22.840  64.476  1.00 36.18      B    C  
ATOM   2328  CG  LEU B   7      -1.116  21.685  63.685  1.00 40.10      B    C  
ATOM   2329  CD1 LEU B   7      -0.343  22.220  62.451  1.00 38.31      B    C  
ATOM   2330  CD2 LEU B   7      -0.209  20.840  64.593  1.00 41.51      B    C  
ATOM   2331  N   CYS B   8      -4.067  22.405  62.001  1.00 37.60      B    N  
ATOM   2332  CA  CYS B   8      -5.006  21.432  61.451  1.00 37.24      B    C  
ATOM   2333  C   CYS B   8      -4.180  20.329  60.838  1.00 39.01      B    C  
ATOM   2334  O   CYS B   8      -3.355  20.585  59.970  1.00 36.02      B    O  
ATOM   2335  CB  CYS B   8      -5.972  22.037  60.431  1.00 38.50      B    C  
ATOM   2336  SG  CYS B   8      -7.133  23.245  61.113  1.00 42.56      B    S  
ATOM   2337  N   VAL B   9      -4.409  19.091  61.309  1.00 36.62      B    N  
ATOM   2338  CA  VAL B   9      -3.741  17.876  60.868  1.00 35.04      B    C  
ATOM   2339  C   VAL B   9      -4.712  17.078  60.016  1.00 38.26      B    C  
ATOM   2340  O   VAL B   9      -5.820  16.784  60.449  1.00 38.09      B    O  
ATOM   2341  CB  VAL B   9      -3.250  17.058  62.092  1.00 38.43      B    C  
ATOM   2342  CG1 VAL B   9      -2.351  15.914  61.655  1.00 38.07      B    C  
ATOM   2343  CG2 VAL B   9      -2.550  17.948  63.120  1.00 37.67      B    C  
ATOM   2344  N   GLY B  10      -4.306  16.729  58.808  1.00 35.94      B    N  
ATOM   2345  CA  GLY B  10      -5.162  15.926  57.949  1.00 35.53      B    C  
ATOM   2346  C   GLY B  10      -4.726  15.858  56.508  1.00 39.72      B    C  
ATOM   2347  O   GLY B  10      -3.536  15.972  56.220  1.00 40.67      B    O  
ATOM   2348  N   LEU B  11      -5.697  15.644  55.611  1.00 35.69      B    N  
ATOM   2349  CA  LEU B  11      -5.508  15.511  54.177  1.00 37.57      B    C  
ATOM   2350  C   LEU B  11      -5.476  16.827  53.368  1.00 42.56      B    C  
ATOM   2351  O   LEU B  11      -6.235  17.765  53.627  1.00 42.45      B    O  
ATOM   2352  CB  LEU B  11      -6.636  14.630  53.611  1.00 38.17      B    C  
ATOM   2353  CG  LEU B  11      -6.484  14.181  52.160  1.00 42.72      B    C  
ATOM   2354  CD1 LEU B  11      -5.567  12.973  52.048  1.00 42.18      B    C  
ATOM   2355  CD2 LEU B  11      -7.836  13.935  51.508  1.00 43.67      B    C  
ATOM   2356  N   VAL B  12      -4.613  16.840  52.346  1.00 38.32      B    N  
ATOM   2357  CA  VAL B  12      -4.531  17.838  51.289  1.00 37.18      B    C  
ATOM   2358  C   VAL B  12      -4.500  17.032  49.989  1.00 43.15      B    C  
ATOM   2359  O   VAL B  12      -3.728  16.091  49.870  1.00 44.85      B    O  
ATOM   2360  CB  VAL B  12      -3.458  18.953  51.403  1.00 39.62      B    C  
ATOM   2361  CG1 VAL B  12      -2.019  18.421  51.287  1.00 39.12      B    C  
ATOM   2362  CG2 VAL B  12      -3.722  20.049  50.378  1.00 39.11      B    C  
ATOM   2363  N   VAL B  13      -5.395  17.348  49.072  1.00 39.59      B    N  
ATOM   2364  CA  VAL B  13      -5.557  16.680  47.778  1.00 39.36      B    C  
ATOM   2365  C   VAL B  13      -5.754  17.755  46.677  1.00 43.78      B    C  
ATOM   2366  O   VAL B  13      -6.258  18.847  46.955  1.00 41.76      B    O  
ATOM   2367  CB  VAL B  13      -6.720  15.620  47.830  1.00 41.97      B    C  
ATOM   2368  CG1 VAL B  13      -8.037  16.230  48.323  1.00 41.77      B    C  
ATOM   2369  CG2 VAL B  13      -6.928  14.919  46.494  1.00 41.51      B    C  
ATOM   2370  N   LEU B  14      -5.310  17.448  45.450  1.00 42.21      B    N  
ATOM   2371  CA  LEU B  14      -5.505  18.298  44.279  1.00 41.10      B    C  
ATOM   2372  C   LEU B  14      -6.723  17.735  43.588  1.00 42.91      B    C  
ATOM   2373  O   LEU B  14      -6.692  16.613  43.106  1.00 40.79      B    O  
ATOM   2374  CB  LEU B  14      -4.268  18.303  43.340  1.00 41.06      B    C  
ATOM   2375  CG  LEU B  14      -4.475  18.788  41.879  1.00 45.95      B    C  
ATOM   2376  CD1 LEU B  14      -4.864  20.256  41.804  1.00 44.74      B    C  
ATOM   2377  CD2 LEU B  14      -3.247  18.525  41.040  1.00 50.12      B    C  
ATOM   2378  N   ASP B  15      -7.810  18.501  43.553  1.00 40.47      B    N  
ATOM   2379  CA  ASP B  15      -9.024  18.053  42.887  1.00 39.90      B    C  
ATOM   2380  C   ASP B  15      -9.081  18.696  41.519  1.00 44.55      B    C  
ATOM   2381  O   ASP B  15      -8.979  19.913  41.414  1.00 43.32      B    O  
ATOM   2382  CB  ASP B  15     -10.282  18.425  43.708  1.00 41.11      B    C  
ATOM   2383  CG  ASP B  15     -10.356  17.820  45.088  1.00 44.49      B    C  
ATOM   2384  OD1 ASP B  15     -10.186  16.591  45.207  1.00 45.19      B    O  
ATOM   2385  OD2 ASP B  15     -10.639  18.564  46.044  1.00 53.71      B    O1-
ATOM   2386  N   VAL B  16      -9.228  17.878  40.470  1.00 44.00      B    N  
ATOM   2387  CA  VAL B  16      -9.336  18.364  39.096  1.00 43.80      B    C  
ATOM   2388  C   VAL B  16     -10.810  18.157  38.793  1.00 49.92      B    C  
ATOM   2389  O   VAL B  16     -11.295  17.039  38.894  1.00 48.37      B    O  
ATOM   2390  CB  VAL B  16      -8.393  17.667  38.071  1.00 45.83      B    C  
ATOM   2391  CG1 VAL B  16      -8.474  18.353  36.714  1.00 45.38      B    C  
ATOM   2392  CG2 VAL B  16      -6.956  17.648  38.559  1.00 44.97      B    C  
ATOM   2393  N   ILE B  17     -11.543  19.270  38.581  1.00 47.75      B    N  
ATOM   2394  CA  ILE B  17     -12.986  19.273  38.384  1.00 47.07      B    C  
ATOM   2395  C   ILE B  17     -13.307  19.681  36.959  1.00 53.67      B    C  
ATOM   2396  O   ILE B  17     -12.951  20.783  36.533  1.00 54.14      B    O  
ATOM   2397  CB  ILE B  17     -13.691  20.152  39.470  1.00 49.06      B    C  
ATOM   2398  CG1 ILE B  17     -13.321  19.655  40.892  1.00 48.84      B    C  
ATOM   2399  CG2 ILE B  17     -15.208  20.147  39.268  1.00 47.14      B    C  
ATOM   2400  CD1 ILE B  17     -13.333  20.667  41.982  1.00 50.29      B    C  
ATOM   2401  N   SER B  18     -13.955  18.770  36.222  1.00 50.55      B    N  
ATOM   2402  CA  SER B  18     -14.334  18.948  34.828  1.00 49.85      B    C  
ATOM   2403  C   SER B  18     -15.826  18.917  34.686  1.00 54.67      B    C  
ATOM   2404  O   SER B  18     -16.474  17.943  35.109  1.00 53.31      B    O  
ATOM   2405  CB  SER B  18     -13.732  17.849  33.955  1.00 51.85      B    C  
ATOM   2406  OG  SER B  18     -12.322  17.830  34.045  1.00 56.06      B    O  
ATOM   2407  N   LEU B  19     -16.372  19.971  34.046  1.00 52.67      B    N  
ATOM   2408  CA  LEU B  19     -17.797  20.082  33.759  1.00 53.05      B    C  
ATOM   2409  C   LEU B  19     -18.025  19.574  32.337  1.00 55.94      B    C  
ATOM   2410  O   LEU B  19     -17.406  20.073  31.403  1.00 54.56      B    O  
ATOM   2411  CB  LEU B  19     -18.280  21.534  33.935  1.00 53.63      B    C  
ATOM   2412  CG  LEU B  19     -19.791  21.759  33.747  1.00 59.86      B    C  
ATOM   2413  CD1 LEU B  19     -20.590  21.242  34.956  1.00 60.12      B    C  
ATOM   2414  CD2 LEU B  19     -20.095  23.230  33.462  1.00 63.37      B    C  
ATOM   2415  N   VAL B  20     -18.873  18.557  32.173  1.00 54.27      B    N  
ATOM   2416  CA  VAL B  20     -19.123  17.949  30.847  1.00 54.83      B    C  
ATOM   2417  C   VAL B  20     -20.604  18.027  30.425  1.00 63.50      B    C  
ATOM   2418  O   VAL B  20     -21.481  17.999  31.290  1.00 62.23      B    O  
ATOM   2419  CB  VAL B  20     -18.568  16.488  30.783  1.00 57.33      B    C  
ATOM   2420  CG1 VAL B  20     -17.051  16.472  30.954  1.00 56.44      B    C  
ATOM   2421  CG2 VAL B  20     -19.234  15.584  31.828  1.00 56.81      B    C  
ATOM   2422  N   ASP B  21     -20.872  18.097  29.099  1.00 65.14      B    N  
ATOM   2423  CA  ASP B  21     -22.228  18.135  28.510  1.00 67.41      B    C  
ATOM   2424  C   ASP B  21     -22.989  16.862  28.891  1.00 73.41      B    C  
ATOM   2425  O   ASP B  21     -24.156  16.920  29.296  1.00 73.83      B    O  
ATOM   2426  CB  ASP B  21     -22.172  18.220  26.964  1.00 70.52      B    C  
ATOM   2427  CG  ASP B  21     -21.189  19.217  26.384  1.00 93.93      B    C  
ATOM   2428  OD1 ASP B  21     -21.627  20.094  25.600  1.00 96.46      B    O  
ATOM   2429  OD2 ASP B  21     -19.964  19.077  26.654  1.00103.78      B    O1-
ATOM   2430  N   LYS B  22     -22.308  15.714  28.733  1.00 70.09      B    N  
ATOM   2431  CA  LYS B  22     -22.790  14.370  29.042  1.00 69.69      B    C  
ATOM   2432  C   LYS B  22     -21.620  13.526  29.552  1.00 70.71      B    C  
ATOM   2433  O   LYS B  22     -20.470  13.812  29.209  1.00 69.81      B    O  
ATOM   2434  CB  LYS B  22     -23.469  13.716  27.815  1.00 73.29      B    C  
ATOM   2435  CG  LYS B  22     -22.614  13.638  26.545  1.00 91.27      B    C  
ATOM   2436  CD  LYS B  22     -23.200  12.645  25.540  1.00102.11      B    C  
ATOM   2437  CE  LYS B  22     -22.144  11.815  24.840  1.00113.33      B    C  
ATOM   2438  NZ  LYS B  22     -21.502  10.820  25.748  1.00120.26      B    N1+
ATOM   2439  N   TYR B  23     -21.913  12.504  30.381  1.00 65.64      B    N  
ATOM   2440  CA  TYR B  23     -20.909  11.597  30.934  1.00 64.52      B    C  
ATOM   2441  C   TYR B  23     -20.140  10.886  29.809  1.00 68.22      B    C  
ATOM   2442  O   TYR B  23     -20.781  10.378  28.882  1.00 68.54      B    O  
ATOM   2443  CB  TYR B  23     -21.551  10.573  31.873  1.00 65.20      B    C  
ATOM   2444  CG  TYR B  23     -20.530   9.771  32.646  1.00 66.60      B    C  
ATOM   2445  CD1 TYR B  23     -19.718  10.375  33.600  1.00 68.65      B    C  
ATOM   2446  CD2 TYR B  23     -20.382   8.404  32.434  1.00 66.85      B    C  
ATOM   2447  CE1 TYR B  23     -18.750   9.652  34.285  1.00 70.39      B    C  
ATOM   2448  CE2 TYR B  23     -19.439   7.663  33.140  1.00 67.55      B    C  
ATOM   2449  CZ  TYR B  23     -18.623   8.294  34.063  1.00 76.76      B    C  
ATOM   2450  OH  TYR B  23     -17.679   7.591  34.764  1.00 81.35      B    O  
ATOM   2451  N   PRO B  24     -18.783  10.869  29.831  1.00 63.82      B    N  
ATOM   2452  CA  PRO B  24     -18.055  10.238  28.719  1.00 62.95      B    C  
ATOM   2453  C   PRO B  24     -18.156   8.719  28.689  1.00 64.88      B    C  
ATOM   2454  O   PRO B  24     -18.069   8.056  29.725  1.00 64.14      B    O  
ATOM   2455  CB  PRO B  24     -16.618  10.727  28.912  1.00 64.52      B    C  
ATOM   2456  CG  PRO B  24     -16.506  10.983  30.375  1.00 68.81      B    C  
ATOM   2457  CD  PRO B  24     -17.849  11.465  30.817  1.00 64.66      B    C  
ATOM   2458  N   LYS B  25     -18.363   8.173  27.488  1.00 60.23      B    N  
ATOM   2459  CA  LYS B  25     -18.406   6.725  27.297  1.00 58.94      B    C  
ATOM   2460  C   LYS B  25     -16.974   6.225  27.262  1.00 58.08      B    C  
ATOM   2461  O   LYS B  25     -16.098   6.919  26.753  1.00 55.58      B    O  
ATOM   2462  CB  LYS B  25     -19.144   6.362  25.998  1.00 62.49      B    C  
ATOM   2463  CG  LYS B  25     -20.650   6.583  26.122  1.00 86.63      B    C  
ATOM   2464  CD  LYS B  25     -21.433   6.275  24.852  1.00 97.39      B    C  
ATOM   2465  CE  LYS B  25     -22.926   6.391  25.086  1.00105.38      B    C  
ATOM   2466  NZ  LYS B  25     -23.431   5.385  26.067  1.00108.66      B    N1+
ATOM   2467  N   GLU B  26     -16.723   5.046  27.837  1.00 54.05      B    N  
ATOM   2468  CA  GLU B  26     -15.399   4.448  27.852  1.00 53.44      B    C  
ATOM   2469  C   GLU B  26     -14.799   4.384  26.443  1.00 61.52      B    C  
ATOM   2470  O   GLU B  26     -15.491   4.023  25.484  1.00 61.11      B    O  
ATOM   2471  CB  GLU B  26     -15.434   3.067  28.493  1.00 54.04      B    C  
ATOM   2472  CG  GLU B  26     -14.058   2.437  28.572  1.00 59.42      B    C  
ATOM   2473  CD  GLU B  26     -13.905   1.294  29.543  1.00 68.00      B    C  
ATOM   2474  OE1 GLU B  26     -14.826   0.453  29.657  1.00 67.26      B    O  
ATOM   2475  OE2 GLU B  26     -12.830   1.226  30.175  1.00 63.70      B    O1-
ATOM   2476  N   ASP B  27     -13.516   4.795  26.334  1.00 60.28      B    N  
ATOM   2477  CA  ASP B  27     -12.692   4.824  25.126  1.00 60.10      B    C  
ATOM   2478  C   ASP B  27     -12.898   6.089  24.276  1.00 62.78      B    C  
ATOM   2479  O   ASP B  27     -12.292   6.218  23.212  1.00 64.02      B    O  
ATOM   2480  CB  ASP B  27     -12.830   3.534  24.283  1.00 62.48      B    C  
ATOM   2481  CG  ASP B  27     -11.569   3.196  23.529  1.00 80.11      B    C  
ATOM   2482  OD1 ASP B  27     -11.654   2.986  22.295  1.00 81.94      B    O  
ATOM   2483  OD2 ASP B  27     -10.485   3.198  24.158  1.00 86.82      B    O1-
ATOM   2484  N   SER B  28     -13.673   7.052  24.756  1.00 57.88      B    N  
ATOM   2485  CA  SER B  28     -13.860   8.289  23.990  1.00 57.16      B    C  
ATOM   2486  C   SER B  28     -12.897   9.434  24.378  1.00 58.58      B    C  
ATOM   2487  O   SER B  28     -12.279   9.425  25.448  1.00 55.56      B    O  
ATOM   2488  CB  SER B  28     -15.314   8.754  24.052  1.00 59.93      B    C  
ATOM   2489  OG  SER B  28     -15.665   9.165  25.359  1.00 68.47      B    O  
ATOM   2490  N   GLU B  29     -12.765  10.402  23.462  1.00 57.00      B    N  
ATOM   2491  CA  GLU B  29     -11.978  11.616  23.639  1.00 58.03      B    C  
ATOM   2492  C   GLU B  29     -12.992  12.749  23.562  1.00 63.77      B    C  
ATOM   2493  O   GLU B  29     -13.577  12.989  22.499  1.00 64.22      B    O  
ATOM   2494  CB  GLU B  29     -10.907  11.786  22.544  1.00 59.63      B    C  
ATOM   2495  CG  GLU B  29      -9.781  10.760  22.550  1.00 72.57      B    C  
ATOM   2496  CD  GLU B  29      -8.691  11.015  21.521  1.00 91.63      B    C  
ATOM   2497  OE1 GLU B  29      -7.503  10.774  21.840  1.00 85.35      B    O  
ATOM   2498  OE2 GLU B  29      -9.020  11.470  20.401  1.00 81.75      B    O1-
ATOM   2499  N   ILE B  30     -13.254  13.404  24.700  1.00 60.17      B    N  
ATOM   2500  CA  ILE B  30     -14.229  14.492  24.755  1.00 59.60      B    C  
ATOM   2501  C   ILE B  30     -13.612  15.818  25.242  1.00 63.34      B    C  
ATOM   2502  O   ILE B  30     -12.472  15.862  25.709  1.00 61.76      B    O  
ATOM   2503  CB  ILE B  30     -15.502  14.102  25.547  1.00 62.28      B    C  
ATOM   2504  CG1 ILE B  30     -15.187  13.721  27.004  1.00 61.57      B    C  
ATOM   2505  CG2 ILE B  30     -16.286  13.002  24.822  1.00 63.81      B    C  
ATOM   2506  CD1 ILE B  30     -15.782  14.630  27.967  1.00 58.44      B    C  
ATOM   2507  N   ARG B  31     -14.381  16.897  25.093  1.00 60.73      B    N  
ATOM   2508  CA  ARG B  31     -14.004  18.235  25.475  1.00 61.06      B    C  
ATOM   2509  C   ARG B  31     -14.937  18.687  26.587  1.00 64.95      B    C  
ATOM   2510  O   ARG B  31     -16.169  18.617  26.446  1.00 65.06      B    O  
ATOM   2511  CB  ARG B  31     -14.082  19.165  24.251  1.00 63.25      B    C  
ATOM   2512  CG  ARG B  31     -13.252  20.443  24.364  1.00 80.33      B    C  
ATOM   2513  CD  ARG B  31     -13.050  21.108  23.011  1.00 99.85      B    C  
ATOM   2514  NE  ARG B  31     -12.100  20.366  22.178  1.00117.26      B    N  
ATOM   2515  CZ  ARG B  31     -11.643  20.782  21.000  1.00137.26      B    C  
ATOM   2516  NH1 ARG B  31     -12.038  21.947  20.500  1.00128.48      B    N1+
ATOM   2517  NH2 ARG B  31     -10.773  20.044  20.322  1.00124.02      B    N  
ATOM   2518  N   CYS B  32     -14.352  19.094  27.725  1.00 59.69      B    N  
ATOM   2519  CA  CYS B  32     -15.157  19.585  28.838  1.00 57.99      B    C  
ATOM   2520  C   CYS B  32     -15.572  21.028  28.553  1.00 60.90      B    C  
ATOM   2521  O   CYS B  32     -14.934  21.710  27.740  1.00 61.01      B    O  
ATOM   2522  CB  CYS B  32     -14.408  19.463  30.162  1.00 57.37      B    C  
ATOM   2523  SG  CYS B  32     -12.923  20.486  30.274  1.00 61.02      B    S  
ATOM   2524  N   LEU B  33     -16.640  21.486  29.215  1.00 55.75      B    N  
ATOM   2525  CA  LEU B  33     -17.131  22.857  29.117  1.00 54.86      B    C  
ATOM   2526  C   LEU B  33     -16.186  23.754  29.907  1.00 58.40      B    C  
ATOM   2527  O   LEU B  33     -15.807  24.824  29.425  1.00 58.87      B    O  
ATOM   2528  CB  LEU B  33     -18.589  22.952  29.626  1.00 54.65      B    C  
ATOM   2529  CG  LEU B  33     -19.597  22.053  28.889  1.00 58.63      B    C  
ATOM   2530  CD1 LEU B  33     -20.969  22.148  29.511  1.00 59.10      B    C  
ATOM   2531  CD2 LEU B  33     -19.662  22.388  27.388  1.00 58.31      B    C  
ATOM   2532  N   SER B  34     -15.737  23.271  31.089  1.00 53.47      B    N  
ATOM   2533  CA  SER B  34     -14.771  23.955  31.958  1.00 52.40      B    C  
ATOM   2534  C   SER B  34     -14.003  22.960  32.847  1.00 55.56      B    C  
ATOM   2535  O   SER B  34     -14.488  21.869  33.148  1.00 54.93      B    O  
ATOM   2536  CB  SER B  34     -15.463  25.006  32.825  1.00 54.70      B    C  
ATOM   2537  OG  SER B  34     -16.417  24.418  33.694  1.00 63.78      B    O  
ATOM   2538  N   GLN B  35     -12.816  23.361  33.284  1.00 51.79      B    N  
ATOM   2539  CA  GLN B  35     -11.972  22.563  34.153  1.00 51.10      B    C  
ATOM   2540  C   GLN B  35     -11.330  23.479  35.196  1.00 54.33      B    C  
ATOM   2541  O   GLN B  35     -10.849  24.561  34.850  1.00 55.02      B    O  
ATOM   2542  CB  GLN B  35     -10.905  21.823  33.336  1.00 51.93      B    C  
ATOM   2543  CG  GLN B  35     -10.172  20.735  34.102  1.00 50.19      B    C  
ATOM   2544  CD  GLN B  35      -8.745  20.676  33.652  1.00 61.49      B    C  
ATOM   2545  NE2 GLN B  35      -8.391  19.625  32.936  1.00 53.71      B    N  
ATOM   2546  OE1 GLN B  35      -7.952  21.584  33.908  1.00 54.71      B    O  
ATOM   2547  N   ARG B  36     -11.297  23.020  36.459  1.00 47.68      B    N  
ATOM   2548  CA  ARG B  36     -10.736  23.751  37.583  1.00 46.22      B    C  
ATOM   2549  C   ARG B  36      -9.826  22.830  38.389  1.00 47.78      B    C  
ATOM   2550  O   ARG B  36     -10.160  21.675  38.620  1.00 46.86      B    O  
ATOM   2551  CB  ARG B  36     -11.887  24.195  38.488  1.00 47.65      B    C  
ATOM   2552  CG  ARG B  36     -11.969  25.678  38.768  1.00 57.93      B    C  
ATOM   2553  CD  ARG B  36     -13.399  26.112  39.091  1.00 74.31      B    C  
ATOM   2554  NE  ARG B  36     -14.033  25.334  40.165  1.00 89.97      B    N  
ATOM   2555  CZ  ARG B  36     -15.008  24.438  39.991  1.00109.20      B    C  
ATOM   2556  NH1 ARG B  36     -15.519  23.793  41.032  1.00 89.28      B    N1+
ATOM   2557  NH2 ARG B  36     -15.476  24.181  38.773  1.00105.05      B    N  
ATOM   2558  N   TRP B  37      -8.687  23.349  38.824  1.00 44.73      B    N  
ATOM   2559  CA  TRP B  37      -7.744  22.653  39.685  1.00 44.37      B    C  
ATOM   2560  C   TRP B  37      -7.908  23.352  41.006  1.00 48.11      B    C  
ATOM   2561  O   TRP B  37      -7.729  24.582  41.083  1.00 46.44      B    O  
ATOM   2562  CB  TRP B  37      -6.315  22.849  39.207  1.00 43.57      B    C  
ATOM   2563  CG  TRP B  37      -5.917  22.034  38.011  1.00 44.97      B    C  
ATOM   2564  CD1 TRP B  37      -6.689  21.701  36.933  1.00 47.88      B    C  
ATOM   2565  CD2 TRP B  37      -4.602  21.565  37.726  1.00 44.80      B    C  
ATOM   2566  CE2 TRP B  37      -4.649  20.927  36.467  1.00 49.41      B    C  
ATOM   2567  CE3 TRP B  37      -3.381  21.611  38.421  1.00 46.26      B    C  
ATOM   2568  NE1 TRP B  37      -5.943  21.009  36.017  1.00 47.94      B    N  
ATOM   2569  CZ2 TRP B  37      -3.515  20.362  35.875  1.00 48.72      B    C  
ATOM   2570  CZ3 TRP B  37      -2.253  21.074  37.827  1.00 48.16      B    C  
ATOM   2571  CH2 TRP B  37      -2.330  20.432  36.582  1.00 49.10      B    C  
ATOM   2572  N   GLN B  38      -8.291  22.579  42.036  1.00 42.32      B    N  
ATOM   2573  CA  GLN B  38      -8.541  23.121  43.358  1.00 41.35      B    C  
ATOM   2574  C   GLN B  38      -7.786  22.371  44.425  1.00 44.39      B    C  
ATOM   2575  O   GLN B  38      -7.637  21.160  44.321  1.00 45.29      B    O  
ATOM   2576  CB  GLN B  38     -10.042  22.978  43.685  1.00 41.99      B    C  
ATOM   2577  CG  GLN B  38     -10.951  23.848  42.857  1.00 49.41      B    C  
ATOM   2578  CD  GLN B  38     -12.391  23.862  43.300  1.00 62.26      B    C  
ATOM   2579  NE2 GLN B  38     -12.739  23.163  44.386  1.00 45.19      B    N  
ATOM   2580  OE1 GLN B  38     -13.223  24.496  42.659  1.00 61.36      B    O  
ATOM   2581  N   ARG B  39      -7.411  23.063  45.501  1.00 38.47      B    N  
ATOM   2582  CA  ARG B  39      -6.839  22.433  46.671  1.00 37.60      B    C  
ATOM   2583  C   ARG B  39      -8.057  21.974  47.483  1.00 41.33      B    C  
ATOM   2584  O   ARG B  39      -8.999  22.748  47.652  1.00 41.27      B    O  
ATOM   2585  CB  ARG B  39      -5.982  23.426  47.469  1.00 37.62      B    C  
ATOM   2586  CG  ARG B  39      -5.456  22.816  48.761  1.00 36.95      B    C  
ATOM   2587  CD  ARG B  39      -4.521  23.679  49.550  1.00 34.08      B    C  
ATOM   2588  NE  ARG B  39      -4.914  25.088  49.663  1.00 42.99      B    N  
ATOM   2589  CZ  ARG B  39      -5.480  25.668  50.722  1.00 49.16      B    C  
ATOM   2590  NH1 ARG B  39      -5.872  24.944  51.759  1.00 39.20      B    N1+
ATOM   2591  NH2 ARG B  39      -5.703  26.967  50.727  1.00 33.37      B    N  
ATOM   2592  N   GLY B  40      -8.050  20.715  47.924  1.00 37.42      B    N  
ATOM   2593  CA  GLY B  40      -9.134  20.100  48.689  1.00 35.06      B    C  
ATOM   2594  C   GLY B  40      -8.603  19.419  49.920  1.00 37.53      B    C  
ATOM   2595  O   GLY B  40      -7.419  19.554  50.227  1.00 38.06      B    O  
ATOM   2596  N   GLY B  41      -9.474  18.686  50.625  1.00 32.87      B    N  
ATOM   2597  CA  GLY B  41      -9.120  18.015  51.876  1.00 31.72      B    C  
ATOM   2598  C   GLY B  41      -9.753  18.735  53.045  1.00 37.56      B    C  
ATOM   2599  O   GLY B  41      -9.864  19.958  53.009  1.00 38.13      B    O  
ATOM   2600  N   ASN B  42     -10.186  18.008  54.086  1.00 36.93      B    N  
ATOM   2601  CA  ASN B  42     -10.889  18.588  55.255  1.00 36.65      B    C  
ATOM   2602  C   ASN B  42     -10.070  19.563  56.035  1.00 40.73      B    C  
ATOM   2603  O   ASN B  42     -10.480  20.712  56.166  1.00 40.46      B    O  
ATOM   2604  CB  ASN B  42     -11.417  17.491  56.200  1.00 37.48      B    C  
ATOM   2605  CG  ASN B  42     -12.548  16.662  55.655  1.00 51.77      B    C  
ATOM   2606  ND2 ASN B  42     -13.142  15.871  56.507  1.00 52.26      B    N  
ATOM   2607  OD1 ASN B  42     -12.855  16.664  54.472  1.00 50.23      B    O  
ATOM   2608  N   ALA B  43      -8.883  19.116  56.526  1.00 38.22      B    N  
ATOM   2609  CA  ALA B  43      -7.967  19.938  57.326  1.00 36.36      B    C  
ATOM   2610  C   ALA B  43      -7.476  21.121  56.522  1.00 39.63      B    C  
ATOM   2611  O   ALA B  43      -7.361  22.232  57.052  1.00 40.81      B    O  
ATOM   2612  CB  ALA B  43      -6.803  19.101  57.805  1.00 36.42      B    C  
ATOM   2613  N   SER B  44      -7.229  20.884  55.222  1.00 35.41      B    N  
ATOM   2614  CA  SER B  44      -6.778  21.868  54.240  1.00 34.01      B    C  
ATOM   2615  C   SER B  44      -7.850  22.962  54.051  1.00 36.68      B    C  
ATOM   2616  O   SER B  44      -7.510  24.135  54.108  1.00 37.83      B    O  
ATOM   2617  CB  SER B  44      -6.410  21.175  52.927  1.00 33.56      B    C  
ATOM   2618  OG  SER B  44      -6.494  22.057  51.821  1.00 33.05      B    O  
ATOM   2619  N   ASN B  45      -9.131  22.581  53.873  1.00 32.15      B    N  
ATOM   2620  CA  ASN B  45     -10.250  23.514  53.733  1.00 31.14      B    C  
ATOM   2621  C   ASN B  45     -10.410  24.354  55.006  1.00 36.48      B    C  
ATOM   2622  O   ASN B  45     -10.597  25.566  54.917  1.00 37.54      B    O  
ATOM   2623  CB  ASN B  45     -11.557  22.744  53.458  1.00 31.36      B    C  
ATOM   2624  CG  ASN B  45     -11.754  22.187  52.066  1.00 40.48      B    C  
ATOM   2625  ND2 ASN B  45     -12.776  21.366  51.888  1.00 30.52      B    N  
ATOM   2626  OD1 ASN B  45     -11.010  22.471  51.139  1.00 38.28      B    O  
ATOM   2627  N   SER B  46     -10.342  23.717  56.184  1.00 33.07      B    N  
ATOM   2628  CA  SER B  46     -10.459  24.426  57.475  1.00 33.99      B    C  
ATOM   2629  C   SER B  46      -9.368  25.463  57.650  1.00 36.64      B    C  
ATOM   2630  O   SER B  46      -9.638  26.553  58.142  1.00 35.87      B    O  
ATOM   2631  CB  SER B  46     -10.489  23.438  58.642  1.00 36.83      B    C  
ATOM   2632  OG  SER B  46     -11.639  22.607  58.521  1.00 41.83      B    O  
ATOM   2633  N   CYS B  47      -8.151  25.149  57.188  1.00 34.50      B    N  
ATOM   2634  CA  CYS B  47      -7.020  26.070  57.198  1.00 35.91      B    C  
ATOM   2635  C   CYS B  47      -7.323  27.338  56.447  1.00 36.94      B    C  
ATOM   2636  O   CYS B  47      -7.071  28.409  56.966  1.00 35.01      B    O  
ATOM   2637  CB  CYS B  47      -5.764  25.392  56.663  1.00 38.18      B    C  
ATOM   2638  SG  CYS B  47      -4.927  24.369  57.893  1.00 43.08      B    S  
ATOM   2639  N   THR B  48      -7.881  27.224  55.230  1.00 35.20      B    N  
ATOM   2640  CA  THR B  48      -8.270  28.382  54.412  1.00 34.80      B    C  
ATOM   2641  C   THR B  48      -9.246  29.258  55.197  1.00 37.33      B    C  
ATOM   2642  O   THR B  48      -9.022  30.445  55.317  1.00 38.13      B    O  
ATOM   2643  CB  THR B  48      -8.895  27.895  53.099  1.00 35.72      B    C  
ATOM   2644  CG2 THR B  48      -9.348  29.028  52.203  1.00 34.56      B    C  
ATOM   2645  OG1 THR B  48      -7.948  27.081  52.439  1.00 35.26      B    O  
ATOM   2646  N   VAL B  49     -10.293  28.648  55.758  1.00 33.52      B    N  
ATOM   2647  CA  VAL B  49     -11.355  29.308  56.516  1.00 33.71      B    C  
ATOM   2648  C   VAL B  49     -10.773  30.057  57.746  1.00 36.72      B    C  
ATOM   2649  O   VAL B  49     -11.072  31.229  57.901  1.00 37.30      B    O  
ATOM   2650  CB  VAL B  49     -12.523  28.330  56.839  1.00 37.23      B    C  
ATOM   2651  CG1 VAL B  49     -13.654  29.026  57.608  1.00 37.26      B    C  
ATOM   2652  CG2 VAL B  49     -13.056  27.706  55.549  1.00 36.33      B    C  
ATOM   2653  N   LEU B  50      -9.879  29.434  58.529  1.00 34.10      B    N  
ATOM   2654  CA  LEU B  50      -9.200  30.074  59.664  1.00 33.75      B    C  
ATOM   2655  C   LEU B  50      -8.405  31.302  59.226  1.00 38.44      B    C  
ATOM   2656  O   LEU B  50      -8.439  32.322  59.917  1.00 39.00      B    O  
ATOM   2657  CB  LEU B  50      -8.282  29.088  60.405  1.00 33.66      B    C  
ATOM   2658  CG  LEU B  50      -8.942  27.898  61.108  1.00 37.60      B    C  
ATOM   2659  CD1 LEU B  50      -7.914  26.849  61.395  1.00 37.52      B    C  
ATOM   2660  CD2 LEU B  50      -9.614  28.315  62.440  1.00 36.49      B    C  
ATOM   2661  N   SER B  51      -7.691  31.220  58.091  1.00 34.75      B    N  
ATOM   2662  CA  SER B  51      -6.936  32.373  57.566  1.00 35.12      B    C  
ATOM   2663  C   SER B  51      -7.843  33.525  57.253  1.00 37.08      B    C  
ATOM   2664  O   SER B  51      -7.577  34.634  57.683  1.00 37.22      B    O  
ATOM   2665  CB  SER B  51      -6.140  32.006  56.317  1.00 38.23      B    C  
ATOM   2666  OG  SER B  51      -4.848  31.519  56.638  1.00 42.04      B    O  
ATOM   2667  N   LEU B  52      -8.938  33.253  56.546  1.00 33.83      B    N  
ATOM   2668  CA  LEU B  52      -9.957  34.251  56.192  1.00 33.64      B    C  
ATOM   2669  C   LEU B  52     -10.661  34.817  57.416  1.00 36.70      B    C  
ATOM   2670  O   LEU B  52     -11.021  35.991  57.419  1.00 35.95      B    O  
ATOM   2671  CB  LEU B  52     -10.949  33.682  55.148  1.00 33.55      B    C  
ATOM   2672  CG  LEU B  52     -10.283  33.149  53.848  1.00 37.70      B    C  
ATOM   2673  CD1 LEU B  52     -11.291  32.479  52.936  1.00 38.26      B    C  
ATOM   2674  CD2 LEU B  52      -9.473  34.237  53.133  1.00 35.92      B    C  
ATOM   2675  N   LEU B  53     -10.791  34.009  58.492  1.00 34.65      B    N  
ATOM   2676  CA  LEU B  53     -11.360  34.464  59.760  1.00 33.55      B    C  
ATOM   2677  C   LEU B  53     -10.407  35.414  60.556  1.00 36.85      B    C  
ATOM   2678  O   LEU B  53     -10.855  36.154  61.433  1.00 38.19      B    O  
ATOM   2679  CB  LEU B  53     -11.809  33.268  60.583  1.00 33.44      B    C  
ATOM   2680  CG  LEU B  53     -13.090  32.539  60.116  1.00 38.21      B    C  
ATOM   2681  CD1 LEU B  53     -13.303  31.249  60.892  1.00 37.06      B    C  
ATOM   2682  CD2 LEU B  53     -14.322  33.418  60.211  1.00 41.26      B    C  
ATOM   2683  N   GLY B  54      -9.116  35.418  60.218  1.00 32.38      B    N  
ATOM   2684  CA  GLY B  54      -8.124  36.271  60.873  1.00 30.98      B    C  
ATOM   2685  C   GLY B  54      -7.255  35.540  61.879  1.00 36.64      B    C  
ATOM   2686  O   GLY B  54      -6.663  36.176  62.768  1.00 36.53      B    O  
ATOM   2687  N   ALA B  55      -7.194  34.195  61.781  1.00 32.96      B    N  
ATOM   2688  CA  ALA B  55      -6.340  33.408  62.684  1.00 33.51      B    C  
ATOM   2689  C   ALA B  55      -4.996  32.986  62.071  1.00 38.65      B    C  
ATOM   2690  O   ALA B  55      -5.001  32.433  60.964  1.00 38.06      B    O  
ATOM   2691  CB  ALA B  55      -7.078  32.158  63.154  1.00 33.68      B    C  
ATOM   2692  N   PRO B  56      -3.838  33.144  62.777  1.00 37.80      B    N  
ATOM   2693  CA  PRO B  56      -2.587  32.522  62.279  1.00 37.17      B    C  
ATOM   2694  C   PRO B  56      -2.847  31.008  62.312  1.00 40.98      B    C  
ATOM   2695  O   PRO B  56      -3.377  30.456  63.289  1.00 39.01      B    O  
ATOM   2696  CB  PRO B  56      -1.533  32.904  63.326  1.00 38.19      B    C  
ATOM   2697  CG  PRO B  56      -2.139  33.930  64.147  1.00 42.80      B    C  
ATOM   2698  CD  PRO B  56      -3.623  33.764  64.096  1.00 39.24      B    C  
ATOM   2699  N   CYS B  57      -2.605  30.356  61.199  1.00 40.46      B    N  
ATOM   2700  CA  CYS B  57      -2.922  28.954  61.128  1.00 41.51      B    C  
ATOM   2701  C   CYS B  57      -1.922  28.186  60.338  1.00 40.47      B    C  
ATOM   2702  O   CYS B  57      -1.239  28.730  59.467  1.00 39.71      B    O  
ATOM   2703  CB  CYS B  57      -4.344  28.737  60.627  1.00 43.84      B    C  
ATOM   2704  SG  CYS B  57      -4.460  28.590  58.854  1.00 49.20      B    S  
ATOM   2705  N   ALA B  58      -1.790  26.923  60.704  1.00 34.90      B    N  
ATOM   2706  CA  ALA B  58      -0.804  26.034  60.135  1.00 34.61      B    C  
ATOM   2707  C   ALA B  58      -1.429  24.722  59.716  1.00 38.58      B    C  
ATOM   2708  O   ALA B  58      -2.406  24.276  60.318  1.00 39.42      B    O  
ATOM   2709  CB  ALA B  58       0.305  25.800  61.163  1.00 34.73      B    C  
ATOM   2710  N   PHE B  59      -0.897  24.118  58.665  1.00 35.45      B    N  
ATOM   2711  CA  PHE B  59      -1.362  22.816  58.189  1.00 34.07      B    C  
ATOM   2712  C   PHE B  59      -0.277  21.766  58.410  1.00 39.96      B    C  
ATOM   2713  O   PHE B  59       0.905  22.008  58.135  1.00 39.18      B    O  
ATOM   2714  CB  PHE B  59      -1.724  22.883  56.706  1.00 35.16      B    C  
ATOM   2715  CG  PHE B  59      -1.961  21.542  56.044  1.00 36.35      B    C  
ATOM   2716  CD1 PHE B  59      -3.177  20.888  56.181  1.00 37.69      B    C  
ATOM   2717  CD2 PHE B  59      -0.952  20.920  55.315  1.00 39.02      B    C  
ATOM   2718  CE1 PHE B  59      -3.396  19.659  55.576  1.00 38.55      B    C  
ATOM   2719  CE2 PHE B  59      -1.176  19.685  54.698  1.00 41.80      B    C  
ATOM   2720  CZ  PHE B  59      -2.392  19.057  54.850  1.00 39.75      B    C  
ATOM   2721  N   MET B  60      -0.695  20.588  58.876  1.00 38.91      B    N  
ATOM   2722  CA  MET B  60       0.153  19.416  58.988  1.00 39.22      B    C  
ATOM   2723  C   MET B  60      -0.440  18.267  58.208  1.00 42.78      B    C  
ATOM   2724  O   MET B  60      -1.531  17.792  58.500  1.00 45.32      B    O  
ATOM   2725  CB  MET B  60       0.460  19.015  60.420  1.00 41.69      B    C  
ATOM   2726  CG  MET B  60       1.671  18.114  60.473  1.00 45.17      B    C  
ATOM   2727  SD  MET B  60       1.911  17.318  62.043  1.00 49.96      B    S  
ATOM   2728  CE  MET B  60       2.393  18.645  62.997  1.00 46.89      B    C  
ATOM   2729  N   GLY B  61       0.273  17.838  57.203  1.00 37.86      B    N  
ATOM   2730  CA  GLY B  61      -0.192  16.753  56.366  1.00 38.64      B    C  
ATOM   2731  C   GLY B  61       0.944  16.228  55.536  1.00 43.43      B    C  
ATOM   2732  O   GLY B  61       2.021  16.811  55.544  1.00 43.48      B    O  
ATOM   2733  N   SER B  62       0.698  15.153  54.806  1.00 41.16      B    N  
ATOM   2734  CA  SER B  62       1.681  14.516  53.957  1.00 41.98      B    C  
ATOM   2735  C   SER B  62       1.689  15.047  52.538  1.00 50.28      B    C  
ATOM   2736  O   SER B  62       0.637  15.207  51.896  1.00 50.04      B    O  
ATOM   2737  CB  SER B  62       1.453  13.012  53.934  1.00 43.74      B    C  
ATOM   2738  OG  SER B  62       1.894  12.441  55.153  1.00 54.22      B    O  
ATOM   2739  N   MET B  63       2.899  15.268  52.023  1.00 48.50      B    N  
ATOM   2740  CA  MET B  63       3.107  15.648  50.635  1.00 48.23      B    C  
ATOM   2741  C   MET B  63       4.388  14.990  50.145  1.00 49.02      B    C  
ATOM   2742  O   MET B  63       5.249  14.680  50.956  1.00 47.73      B    O  
ATOM   2743  CB  MET B  63       3.160  17.169  50.479  1.00 51.01      B    C  
ATOM   2744  CG  MET B  63       1.795  17.786  50.251  1.00 55.76      B    C  
ATOM   2745  SD  MET B  63       1.828  19.567  49.898  1.00 60.09      B    S  
ATOM   2746  CE  MET B  63       1.584  20.163  51.411  1.00 56.01      B    C  
ATOM   2747  N   ALA B  64       4.473  14.700  48.842  1.00 44.82      B    N  
ATOM   2748  CA  ALA B  64       5.677  14.180  48.197  1.00 44.87      B    C  
ATOM   2749  C   ALA B  64       6.148  15.286  47.261  1.00 51.13      B    C  
ATOM   2750  O   ALA B  64       5.315  15.881  46.553  1.00 50.15      B    O  
ATOM   2751  CB  ALA B  64       5.373  12.925  47.386  1.00 45.24      B    C  
ATOM   2752  N   PRO B  65       7.473  15.572  47.221  1.00 48.49      B    N  
ATOM   2753  CA  PRO B  65       7.977  16.616  46.303  1.00 47.70      B    C  
ATOM   2754  C   PRO B  65       7.586  16.364  44.848  1.00 51.50      B    C  
ATOM   2755  O   PRO B  65       7.495  15.219  44.409  1.00 51.88      B    O  
ATOM   2756  CB  PRO B  65       9.490  16.577  46.531  1.00 49.51      B    C  
ATOM   2757  CG  PRO B  65       9.636  16.053  47.952  1.00 53.84      B    C  
ATOM   2758  CD  PRO B  65       8.575  14.981  48.009  1.00 49.74      B    C  
ATOM   2759  N   GLY B  66       7.270  17.435  44.140  1.00 47.88      B    N  
ATOM   2760  CA  GLY B  66       6.814  17.354  42.759  1.00 47.35      B    C  
ATOM   2761  C   GLY B  66       5.917  18.505  42.371  1.00 51.73      B    C  
ATOM   2762  O   GLY B  66       5.741  19.448  43.144  1.00 50.86      B    O  
ATOM   2763  N   HIS B  67       5.356  18.442  41.168  1.00 50.38      B    N  
ATOM   2764  CA  HIS B  67       4.546  19.525  40.609  1.00 51.64      B    C  
ATOM   2765  C   HIS B  67       3.160  19.709  41.257  1.00 52.16      B    C  
ATOM   2766  O   HIS B  67       2.686  20.852  41.323  1.00 50.59      B    O  
ATOM   2767  CB  HIS B  67       4.430  19.379  39.095  1.00 54.18      B    C  
ATOM   2768  CG  HIS B  67       5.623  19.935  38.376  1.00 59.47      B    C  
ATOM   2769  CD2 HIS B  67       5.787  21.141  37.777  1.00 62.90      B    C  
ATOM   2770  ND1 HIS B  67       6.802  19.205  38.251  1.00 61.68      B    N  
ATOM   2771  CE1 HIS B  67       7.641  19.989  37.596  1.00 62.20      B    C  
ATOM   2772  NE2 HIS B  67       7.075  21.160  37.276  1.00 63.01      B    N  
ATOM   2773  N   VAL B  68       2.540  18.603  41.741  1.00 46.26      B    N  
ATOM   2774  CA  VAL B  68       1.244  18.598  42.426  1.00 45.44      B    C  
ATOM   2775  C   VAL B  68       1.401  19.345  43.775  1.00 49.59      B    C  
ATOM   2776  O   VAL B  68       0.672  20.315  44.016  1.00 49.15      B    O  
ATOM   2777  CB  VAL B  68       0.634  17.163  42.567  1.00 47.74      B    C  
ATOM   2778  CG1 VAL B  68      -0.590  17.148  43.495  1.00 47.04      B    C  
ATOM   2779  CG2 VAL B  68       0.271  16.585  41.196  1.00 46.80      B    C  
ATOM   2780  N   ALA B  69       2.386  18.922  44.613  1.00 44.52      B    N  
ATOM   2781  CA  ALA B  69       2.726  19.536  45.897  1.00 43.88      B    C  
ATOM   2782  C   ALA B  69       3.020  21.038  45.750  1.00 50.79      B    C  
ATOM   2783  O   ALA B  69       2.642  21.808  46.626  1.00 52.26      B    O  
ATOM   2784  CB  ALA B  69       3.934  18.835  46.501  1.00 44.50      B    C  
ATOM   2785  N   ASP B  70       3.684  21.454  44.645  1.00 46.68      B    N  
ATOM   2786  CA  ASP B  70       4.009  22.848  44.353  1.00 45.64      B    C  
ATOM   2787  C   ASP B  70       2.742  23.661  44.101  1.00 44.22      B    C  
ATOM   2788  O   ASP B  70       2.644  24.787  44.597  1.00 45.49      B    O  
ATOM   2789  CB  ASP B  70       5.004  22.964  43.167  1.00 48.69      B    C  
ATOM   2790  CG  ASP B  70       6.402  22.394  43.412  1.00 63.34      B    C  
ATOM   2791  OD1 ASP B  70       6.819  22.312  44.598  1.00 64.18      B    O  
ATOM   2792  OD2 ASP B  70       7.091  22.057  42.417  1.00 69.43      B    O1-
ATOM   2793  N   PHE B  71       1.772  23.101  43.361  1.00 37.12      B    N  
ATOM   2794  CA  PHE B  71       0.480  23.756  43.128  1.00 37.08      B    C  
ATOM   2795  C   PHE B  71      -0.261  23.948  44.466  1.00 40.12      B    C  
ATOM   2796  O   PHE B  71      -0.743  25.043  44.745  1.00 39.28      B    O  
ATOM   2797  CB  PHE B  71      -0.408  22.959  42.153  1.00 38.89      B    C  
ATOM   2798  CG  PHE B  71      -1.814  23.528  42.038  1.00 40.37      B    C  
ATOM   2799  CD1 PHE B  71      -2.123  24.471  41.065  1.00 43.32      B    C  
ATOM   2800  CD2 PHE B  71      -2.825  23.115  42.905  1.00 42.40      B    C  
ATOM   2801  CE1 PHE B  71      -3.408  25.028  40.991  1.00 44.60      B    C  
ATOM   2802  CE2 PHE B  71      -4.108  23.672  42.837  1.00 44.27      B    C  
ATOM   2803  CZ  PHE B  71      -4.392  24.621  41.880  1.00 43.38      B    C  
ATOM   2804  N   LEU B  72      -0.317  22.874  45.292  1.00 36.22      B    N  
ATOM   2805  CA  LEU B  72      -0.956  22.840  46.601  1.00 34.66      B    C  
ATOM   2806  C   LEU B  72      -0.335  23.823  47.589  1.00 39.12      B    C  
ATOM   2807  O   LEU B  72      -1.076  24.520  48.291  1.00 39.15      B    O  
ATOM   2808  CB  LEU B  72      -0.995  21.402  47.150  1.00 34.18      B    C  
ATOM   2809  CG  LEU B  72      -1.844  20.387  46.337  1.00 37.50      B    C  
ATOM   2810  CD1 LEU B  72      -1.795  19.041  46.962  1.00 37.07      B    C  
ATOM   2811  CD2 LEU B  72      -3.303  20.820  46.220  1.00 39.27      B    C  
ATOM   2812  N   VAL B  73       1.009  23.933  47.607  1.00 36.73      B    N  
ATOM   2813  CA  VAL B  73       1.758  24.861  48.487  1.00 36.58      B    C  
ATOM   2814  C   VAL B  73       1.487  26.324  48.092  1.00 39.18      B    C  
ATOM   2815  O   VAL B  73       1.229  27.178  48.956  1.00 39.58      B    O  
ATOM   2816  CB  VAL B  73       3.281  24.506  48.517  1.00 40.79      B    C  
ATOM   2817  CG1 VAL B  73       4.131  25.632  49.096  1.00 39.34      B    C  
ATOM   2818  CG2 VAL B  73       3.517  23.218  49.297  1.00 41.33      B    C  
ATOM   2819  N   ALA B  74       1.523  26.602  46.790  1.00 34.29      B    N  
ATOM   2820  CA  ALA B  74       1.308  27.959  46.290  1.00 33.70      B    C  
ATOM   2821  C   ALA B  74      -0.130  28.362  46.603  1.00 37.28      B    C  
ATOM   2822  O   ALA B  74      -0.331  29.495  47.016  1.00 39.06      B    O  
ATOM   2823  CB  ALA B  74       1.608  28.047  44.784  1.00 33.22      B    C  
ATOM   2824  N   ASP B  75      -1.090  27.417  46.508  1.00 32.49      B    N  
ATOM   2825  CA  ASP B  75      -2.496  27.645  46.867  1.00 33.36      B    C  
ATOM   2826  C   ASP B  75      -2.688  27.836  48.404  1.00 38.64      B    C  
ATOM   2827  O   ASP B  75      -3.485  28.684  48.815  1.00 39.43      B    O  
ATOM   2828  CB  ASP B  75      -3.436  26.559  46.323  1.00 34.49      B    C  
ATOM   2829  CG  ASP B  75      -4.900  26.992  46.444  1.00 46.30      B    C  
ATOM   2830  OD1 ASP B  75      -5.426  27.582  45.480  1.00 48.03      B    O  
ATOM   2831  OD2 ASP B  75      -5.493  26.793  47.522  1.00 51.53      B    O1-
ATOM   2832  N   PHE B  76      -1.956  27.071  49.234  1.00 34.60      B    N  
ATOM   2833  CA  PHE B  76      -1.973  27.255  50.702  1.00 33.49      B    C  
ATOM   2834  C   PHE B  76      -1.454  28.658  51.020  1.00 35.98      B    C  
ATOM   2835  O   PHE B  76      -2.037  29.366  51.828  1.00 34.18      B    O  
ATOM   2836  CB  PHE B  76      -1.039  26.248  51.405  1.00 34.48      B    C  
ATOM   2837  CG  PHE B  76      -1.630  24.940  51.878  1.00 35.59      B    C  
ATOM   2838  CD1 PHE B  76      -1.102  23.725  51.446  1.00 37.18      B    C  
ATOM   2839  CD2 PHE B  76      -2.679  24.919  52.802  1.00 36.02      B    C  
ATOM   2840  CE1 PHE B  76      -1.624  22.521  51.910  1.00 37.74      B    C  
ATOM   2841  CE2 PHE B  76      -3.206  23.713  53.254  1.00 38.11      B    C  
ATOM   2842  CZ  PHE B  76      -2.685  22.524  52.794  1.00 36.59      B    C  
ATOM   2843  N   ARG B  77      -0.315  29.026  50.418  1.00 34.60      B    N  
ATOM   2844  CA  ARG B  77       0.336  30.339  50.595  1.00 34.29      B    C  
ATOM   2845  C   ARG B  77      -0.540  31.473  50.054  1.00 36.41      B    C  
ATOM   2846  O   ARG B  77      -0.633  32.517  50.683  1.00 36.20      B    O  
ATOM   2847  CB  ARG B  77       1.776  30.346  50.011  1.00 33.79      B    C  
ATOM   2848  CG  ARG B  77       2.751  29.565  50.907  1.00 42.09      B    C  
ATOM   2849  CD  ARG B  77       4.178  29.935  50.553  1.00 71.52      B    C  
ATOM   2850  NE  ARG B  77       5.177  29.089  51.215  1.00 91.43      B    N  
ATOM   2851  CZ  ARG B  77       6.135  28.414  50.580  1.00106.06      B    C  
ATOM   2852  NH1 ARG B  77       6.232  28.470  49.253  1.00 91.57      B    N1+
ATOM   2853  NH2 ARG B  77       7.001  27.677  51.265  1.00 89.81      B    N  
ATOM   2854  N   ARG B  78      -1.265  31.231  48.960  1.00 32.39      B    N  
ATOM   2855  CA  ARG B  78      -2.233  32.196  48.419  1.00 32.42      B    C  
ATOM   2856  C   ARG B  78      -3.310  32.530  49.495  1.00 39.01      B    C  
ATOM   2857  O   ARG B  78      -3.858  33.640  49.510  1.00 38.80      B    O  
ATOM   2858  CB  ARG B  78      -2.903  31.625  47.145  1.00 25.33      B    C  
ATOM   2859  CG  ARG B  78      -3.884  32.590  46.478  1.00 32.25      B    C  
ATOM   2860  CD  ARG B  78      -4.524  32.064  45.204  1.00 36.17      B    C  
ATOM   2861  NE  ARG B  78      -5.348  30.869  45.404  1.00 41.55      B    N  
ATOM   2862  CZ  ARG B  78      -6.665  30.873  45.577  1.00 50.97      B    C  
ATOM   2863  NH1 ARG B  78      -7.332  32.019  45.624  1.00 41.05      B    N1+
ATOM   2864  NH2 ARG B  78      -7.325  29.731  45.717  1.00 34.05      B    N  
ATOM   2865  N   ARG B  79      -3.634  31.522  50.341  1.00 36.09      B    N  
ATOM   2866  CA  ARG B  79      -4.611  31.592  51.421  1.00 35.37      B    C  
ATOM   2867  C   ARG B  79      -4.011  31.868  52.808  1.00 37.99      B    C  
ATOM   2868  O   ARG B  79      -4.682  31.615  53.793  1.00 37.79      B    O  
ATOM   2869  CB  ARG B  79      -5.480  30.324  51.432  1.00 33.96      B    C  
ATOM   2870  CG  ARG B  79      -6.383  30.176  50.191  1.00 35.18      B    C  
ATOM   2871  CD  ARG B  79      -7.099  31.460  49.867  1.00 32.24      B    C  
ATOM   2872  NE  ARG B  79      -8.349  31.272  49.134  1.00 40.57      B    N  
ATOM   2873  CZ  ARG B  79      -9.214  32.255  48.904  1.00 55.61      B    C  
ATOM   2874  NH1 ARG B  79      -8.952  33.488  49.316  1.00 38.58      B    N1+
ATOM   2875  NH2 ARG B  79     -10.351  32.012  48.273  1.00 43.19      B    N  
ATOM   2876  N   GLY B  80      -2.776  32.372  52.866  1.00 33.87      B    N  
ATOM   2877  CA  GLY B  80      -2.051  32.728  54.091  1.00 33.44      B    C  
ATOM   2878  C   GLY B  80      -1.748  31.596  55.068  1.00 38.13      B    C  
ATOM   2879  O   GLY B  80      -1.446  31.850  56.237  1.00 36.12      B    O  
ATOM   2880  N   VAL B  81      -1.790  30.334  54.594  1.00 35.48      B    N  
ATOM   2881  CA  VAL B  81      -1.538  29.152  55.429  1.00 35.19      B    C  
ATOM   2882  C   VAL B  81      -0.021  28.834  55.577  1.00 41.79      B    C  
ATOM   2883  O   VAL B  81       0.695  28.788  54.574  1.00 40.62      B    O  
ATOM   2884  CB  VAL B  81      -2.354  27.922  54.952  1.00 36.59      B    C  
ATOM   2885  CG1 VAL B  81      -2.106  26.722  55.862  1.00 36.34      B    C  
ATOM   2886  CG2 VAL B  81      -3.852  28.239  54.879  1.00 35.65      B    C  
ATOM   2887  N   ASP B  82       0.446  28.631  56.846  1.00 39.40      B    N  
ATOM   2888  CA  ASP B  82       1.823  28.279  57.200  1.00 39.51      B    C  
ATOM   2889  C   ASP B  82       2.003  26.782  56.897  1.00 46.13      B    C  
ATOM   2890  O   ASP B  82       1.320  25.948  57.489  1.00 45.53      B    O  
ATOM   2891  CB  ASP B  82       2.107  28.639  58.674  1.00 40.56      B    C  
ATOM   2892  CG  ASP B  82       3.387  28.114  59.334  1.00 49.40      B    C  
ATOM   2893  OD1 ASP B  82       4.056  27.234  58.741  1.00 51.05      B    O  
ATOM   2894  OD2 ASP B  82       3.696  28.557  60.467  1.00 51.37      B    O1-
ATOM   2895  N   VAL B  83       2.953  26.455  55.996  1.00 44.48      B    N  
ATOM   2896  CA  VAL B  83       3.201  25.105  55.445  1.00 45.50      B    C  
ATOM   2897  C   VAL B  83       4.521  24.423  56.013  1.00 49.13      B    C  
ATOM   2898  O   VAL B  83       4.864  23.310  55.621  1.00 48.66      B    O  
ATOM   2899  CB  VAL B  83       3.154  25.291  53.882  1.00 50.26      B    C  
ATOM   2900  CG1 VAL B  83       3.790  24.157  53.107  1.00 51.03      B    C  
ATOM   2901  CG2 VAL B  83       1.721  25.507  53.404  1.00 49.57      B    C  
ATOM   2902  N   SER B  84       5.164  25.042  57.023  1.00 45.85      B    N  
ATOM   2903  CA  SER B  84       6.398  24.568  57.672  1.00 45.09      B    C  
ATOM   2904  C   SER B  84       6.314  23.184  58.362  1.00 49.65      B    C  
ATOM   2905  O   SER B  84       7.361  22.535  58.527  1.00 49.31      B    O  
ATOM   2906  CB  SER B  84       6.919  25.606  58.660  1.00 45.91      B    C  
ATOM   2907  OG  SER B  84       6.082  25.731  59.795  1.00 56.13      B    O  
ATOM   2908  N   GLN B  85       5.090  22.719  58.732  1.00 45.23      B    N  
ATOM   2909  CA  GLN B  85       4.898  21.410  59.393  1.00 43.26      B    C  
ATOM   2910  C   GLN B  85       4.548  20.296  58.433  1.00 45.95      B    C  
ATOM   2911  O   GLN B  85       4.284  19.191  58.889  1.00 46.66      B    O  
ATOM   2912  CB  GLN B  85       3.862  21.454  60.550  1.00 43.85      B    C  
ATOM   2913  CG  GLN B  85       4.030  22.584  61.549  1.00 52.31      B    C  
ATOM   2914  CD  GLN B  85       5.349  22.562  62.268  1.00 60.37      B    C  
ATOM   2915  NE2 GLN B  85       6.009  23.695  62.303  1.00 49.44      B    N  
ATOM   2916  OE1 GLN B  85       5.794  21.537  62.785  1.00 63.61      B    O  
ATOM   2917  N   VAL B  86       4.518  20.553  57.119  1.00 42.41      B    N  
ATOM   2918  CA  VAL B  86       4.240  19.475  56.161  1.00 42.37      B    C  
ATOM   2919  C   VAL B  86       5.254  18.326  56.378  1.00 47.72      B    C  
ATOM   2920  O   VAL B  86       6.447  18.580  56.588  1.00 47.79      B    O  
ATOM   2921  CB  VAL B  86       4.267  19.979  54.698  1.00 45.95      B    C  
ATOM   2922  CG1 VAL B  86       4.292  18.814  53.708  1.00 45.31      B    C  
ATOM   2923  CG2 VAL B  86       3.076  20.885  54.430  1.00 45.97      B    C  
ATOM   2924  N   ALA B  87       4.751  17.088  56.401  1.00 43.61      B    N  
ATOM   2925  CA  ALA B  87       5.533  15.884  56.532  1.00 42.93      B    C  
ATOM   2926  C   ALA B  87       5.840  15.437  55.108  1.00 47.27      B    C  
ATOM   2927  O   ALA B  87       5.057  14.715  54.478  1.00 48.15      B    O  
ATOM   2928  CB  ALA B  87       4.734  14.809  57.276  1.00 43.90      B    C  
ATOM   2929  N   TRP B  88       6.969  15.905  54.588  1.00 43.90      B    N  
ATOM   2930  CA  TRP B  88       7.447  15.553  53.255  1.00 44.36      B    C  
ATOM   2931  C   TRP B  88       7.885  14.080  53.215  1.00 52.36      B    C  
ATOM   2932  O   TRP B  88       8.508  13.584  54.163  1.00 52.55      B    O  
ATOM   2933  CB  TRP B  88       8.568  16.488  52.843  1.00 42.07      B    C  
ATOM   2934  CG  TRP B  88       8.087  17.889  52.685  1.00 42.00      B    C  
ATOM   2935  CD1 TRP B  88       8.216  18.909  53.583  1.00 44.44      B    C  
ATOM   2936  CD2 TRP B  88       7.323  18.408  51.592  1.00 41.61      B    C  
ATOM   2937  CE2 TRP B  88       7.109  19.780  51.848  1.00 45.73      B    C  
ATOM   2938  CE3 TRP B  88       6.874  17.869  50.377  1.00 42.43      B    C  
ATOM   2939  NE1 TRP B  88       7.690  20.063  53.060  1.00 43.93      B    N  
ATOM   2940  CZ2 TRP B  88       6.401  20.605  50.964  1.00 44.94      B    C  
ATOM   2941  CZ3 TRP B  88       6.207  18.694  49.487  1.00 43.79      B    C  
ATOM   2942  CH2 TRP B  88       5.969  20.043  49.786  1.00 44.32      B    C  
ATOM   2943  N   GLN B  89       7.495  13.385  52.142  1.00 51.30      B    N  
ATOM   2944  CA  GLN B  89       7.677  11.950  51.951  1.00 52.33      B    C  
ATOM   2945  C   GLN B  89       8.524  11.607  50.742  1.00 60.19      B    C  
ATOM   2946  O   GLN B  89       8.298  12.132  49.646  1.00 61.12      B    O  
ATOM   2947  CB  GLN B  89       6.306  11.251  51.830  1.00 53.39      B    C  
ATOM   2948  CG  GLN B  89       5.315  11.583  52.950  1.00 61.12      B    C  
ATOM   2949  CD  GLN B  89       5.554  10.809  54.214  1.00 76.67      B    C  
ATOM   2950  NE2 GLN B  89       5.092  11.344  55.339  1.00 59.61      B    N  
ATOM   2951  OE1 GLN B  89       6.106   9.705  54.197  1.00 78.14      B    O  
ATOM   2952  N   SER B  90       9.463  10.668  50.938  1.00 58.36      B    N  
ATOM   2953  CA  SER B  90      10.372  10.160  49.904  1.00 58.70      B    C  
ATOM   2954  C   SER B  90       9.711   9.090  49.005  1.00 63.54      B    C  
ATOM   2955  O   SER B  90      10.159   8.882  47.876  1.00 62.49      B    O  
ATOM   2956  CB  SER B  90      11.685   9.670  50.520  1.00 61.02      B    C  
ATOM   2957  OG  SER B  90      11.490   8.896  51.694  1.00 70.34      B    O  
ATOM   2958  N   LYS B  91       8.609   8.475  49.484  1.00 61.73      B    N  
ATOM   2959  CA  LYS B  91       7.846   7.463  48.745  1.00 62.06      B    C  
ATOM   2960  C   LYS B  91       6.350   7.844  48.652  1.00 64.89      B    C  
ATOM   2961  O   LYS B  91       5.780   8.348  49.626  1.00 64.13      B    O  
ATOM   2962  CB  LYS B  91       8.011   6.084  49.417  1.00 66.17      B    C  
ATOM   2963  CG  LYS B  91       7.740   4.894  48.499  1.00 91.62      B    C  
ATOM   2964  CD  LYS B  91       8.221   3.580  49.118  1.00107.04      B    C  
ATOM   2965  CE  LYS B  91       8.054   2.412  48.173  1.00120.43      B    C  
ATOM   2966  NZ  LYS B  91       8.677   1.176  48.711  1.00131.65      B    N1+
ATOM   2967  N   GLY B  92       5.741   7.559  47.494  1.00 60.24      B    N  
ATOM   2968  CA  GLY B  92       4.329   7.806  47.222  1.00 59.05      B    C  
ATOM   2969  C   GLY B  92       4.017   9.035  46.379  1.00 60.93      B    C  
ATOM   2970  O   GLY B  92       4.899   9.859  46.110  1.00 59.54      B    O  
ATOM   2971  N   ASP B  93       2.737   9.147  45.946  1.00 56.77      B    N  
ATOM   2972  CA  ASP B  93       2.183  10.237  45.127  1.00 56.75      B    C  
ATOM   2973  C   ASP B  93       1.391  11.240  46.007  1.00 56.38      B    C  
ATOM   2974  O   ASP B  93       0.612  10.802  46.857  1.00 54.58      B    O  
ATOM   2975  CB  ASP B  93       1.212   9.649  44.066  1.00 59.53      B    C  
ATOM   2976  CG  ASP B  93       1.861   8.854  42.948  1.00 78.86      B    C  
ATOM   2977  OD1 ASP B  93       2.919   9.294  42.440  1.00 81.73      B    O  
ATOM   2978  OD2 ASP B  93       1.272   7.829  42.526  1.00 86.50      B    O1-
ATOM   2979  N   THR B  94       1.541  12.569  45.769  1.00 50.72      B    N  
ATOM   2980  CA  THR B  94       0.736  13.588  46.481  1.00 48.72      B    C  
ATOM   2981  C   THR B  94      -0.703  13.361  46.012  1.00 48.99      B    C  
ATOM   2982  O   THR B  94      -0.885  13.158  44.815  1.00 47.01      B    O  
ATOM   2983  CB  THR B  94       1.242  15.007  46.216  1.00 47.75      B    C  
ATOM   2984  CG2 THR B  94       0.430  16.079  46.948  1.00 46.01      B    C  
ATOM   2985  OG1 THR B  94       2.571  15.090  46.692  1.00 47.11      B    O  
ATOM   2986  N   PRO B  95      -1.704  13.253  46.930  1.00 45.75      B    N  
ATOM   2987  CA  PRO B  95      -3.074  12.953  46.500  1.00 44.51      B    C  
ATOM   2988  C   PRO B  95      -3.662  13.882  45.439  1.00 44.80      B    C  
ATOM   2989  O   PRO B  95      -3.560  15.102  45.513  1.00 41.54      B    O  
ATOM   2990  CB  PRO B  95      -3.875  13.005  47.804  1.00 46.45      B    C  
ATOM   2991  CG  PRO B  95      -2.918  12.789  48.862  1.00 51.49      B    C  
ATOM   2992  CD  PRO B  95      -1.653  13.436  48.396  1.00 47.83      B    C  
ATOM   2993  N   SER B  96      -4.270  13.270  44.433  1.00 42.54      B    N  
ATOM   2994  CA  SER B  96      -4.926  13.967  43.337  1.00 42.59      B    C  
ATOM   2995  C   SER B  96      -6.186  13.215  42.939  1.00 47.12      B    C  
ATOM   2996  O   SER B  96      -6.142  11.998  42.830  1.00 49.33      B    O  
ATOM   2997  CB  SER B  96      -3.969  14.181  42.167  1.00 45.56      B    C  
ATOM   2998  OG  SER B  96      -4.664  14.682  41.037  1.00 58.87      B    O  
ATOM   2999  N   SER B  97      -7.316  13.926  42.770  1.00 42.58      B    N  
ATOM   3000  CA  SER B  97      -8.620  13.353  42.403  1.00 41.46      B    C  
ATOM   3001  C   SER B  97      -9.169  13.944  41.157  1.00 47.07      B    C  
ATOM   3002  O   SER B  97      -8.934  15.113  40.875  1.00 47.42      B    O  
ATOM   3003  CB  SER B  97      -9.632  13.515  43.528  1.00 44.11      B    C  
ATOM   3004  OG  SER B  97      -9.155  12.805  44.659  1.00 56.98      B    O  
ATOM   3005  N   CYS B  98      -9.889  13.125  40.390  1.00 47.73      B    N  
ATOM   3006  CA  CYS B  98     -10.555  13.522  39.166  1.00 50.02      B    C  
ATOM   3007  C   CYS B  98     -12.057  13.517  39.460  1.00 53.16      B    C  
ATOM   3008  O   CYS B  98     -12.600  12.485  39.860  1.00 51.63      B    O  
ATOM   3009  CB  CYS B  98     -10.195  12.576  38.023  1.00 52.50      B    C  
ATOM   3010  SG  CYS B  98     -11.070  12.916  36.467  1.00 58.21      B    S  
ATOM   3011  N  ACYS B  99     -12.712  14.669  39.278  0.50 50.73      B    N  
ATOM   3012  N  BCYS B  99     -12.711  14.677  39.290  0.50 50.30      B    N  
ATOM   3013  CA ACYS B  99     -14.155  14.806  39.440  0.50 51.51      B    C  
ATOM   3014  CA BCYS B  99     -14.141  14.894  39.531  0.50 50.87      B    C  
ATOM   3015  C  ACYS B  99     -14.774  15.213  38.120  0.50 55.86      B    C  
ATOM   3016  C  BCYS B  99     -14.826  15.289  38.195  0.50 55.61      B    C  
ATOM   3017  O  ACYS B  99     -14.309  16.144  37.455  0.50 55.40      B    O  
ATOM   3018  O  BCYS B  99     -14.424  16.273  37.567  0.50 55.24      B    O  
ATOM   3019  CB ACYS B  99     -14.533  15.773  40.558  0.50 52.35      B    C  
ATOM   3020  CB BCYS B  99     -14.352  15.957  40.616  0.50 51.43      B    C  
ATOM   3021  SG ACYS B  99     -16.322  15.919  40.819  0.50 56.52      B    S  
ATOM   3022  SG BCYS B  99     -13.311  15.755  42.101  0.50 55.41      B    S  
ATOM   3023  N   ILE B 100     -15.814  14.489  37.738  1.00 52.44      B    N  
ATOM   3024  CA  ILE B 100     -16.534  14.714  36.490  1.00 52.18      B    C  
ATOM   3025  C   ILE B 100     -17.954  15.104  36.844  1.00 57.24      B    C  
ATOM   3026  O   ILE B 100     -18.679  14.316  37.453  1.00 56.25      B    O  
ATOM   3027  CB  ILE B 100     -16.443  13.473  35.538  1.00 54.68      B    C  
ATOM   3028  CG1 ILE B 100     -14.964  13.191  35.137  1.00 54.40      B    C  
ATOM   3029  CG2 ILE B 100     -17.340  13.675  34.293  1.00 54.54      B    C  
ATOM   3030  CD1 ILE B 100     -14.706  11.904  34.365  1.00 56.33      B    C  
ATOM   3031  N   ILE B 101     -18.332  16.335  36.507  1.00 55.89      B    N  
ATOM   3032  CA  ILE B 101     -19.666  16.840  36.811  1.00 56.83      B    C  
ATOM   3033  C   ILE B 101     -20.479  16.929  35.533  1.00 63.77      B    C  
ATOM   3034  O   ILE B 101     -20.063  17.598  34.582  1.00 63.08      B    O  
ATOM   3035  CB  ILE B 101     -19.621  18.181  37.610  1.00 59.86      B    C  
ATOM   3036  CG1 ILE B 101     -18.726  18.058  38.868  1.00 60.17      B    C  
ATOM   3037  CG2 ILE B 101     -21.042  18.666  37.961  1.00 60.12      B    C  
ATOM   3038  CD1 ILE B 101     -18.603  19.290  39.718  1.00 67.87      B    C  
ATOM   3039  N   ASN B 102     -21.630  16.234  35.501  1.00 64.32      B    N  
ATOM   3040  CA  ASN B 102     -22.510  16.273  34.334  1.00 66.52      B    C  
ATOM   3041  C   ASN B 102     -23.348  17.543  34.421  1.00 75.88      B    C  
ATOM   3042  O   ASN B 102     -24.019  17.762  35.423  1.00 76.29      B    O  
ATOM   3043  CB  ASN B 102     -23.394  15.020  34.246  1.00 67.77      B    C  
ATOM   3044  CG  ASN B 102     -24.027  14.758  32.883  1.00 89.49      B    C  
ATOM   3045  ND2 ASN B 102     -24.316  13.494  32.595  1.00 77.80      B    N  
ATOM   3046  OD1 ASN B 102     -24.280  15.665  32.078  1.00 83.59      B    O  
ATOM   3047  N   ASN B 103     -23.254  18.408  33.402  1.00 76.06      B    N  
ATOM   3048  CA  ASN B 103     -23.983  19.676  33.313  1.00 77.21      B    C  
ATOM   3049  C   ASN B 103     -25.503  19.464  33.161  1.00 83.88      B    C  
ATOM   3050  O   ASN B 103     -26.274  20.292  33.645  1.00 83.42      B    O  
ATOM   3051  CB  ASN B 103     -23.426  20.519  32.165  1.00 79.04      B    C  
ATOM   3052  CG  ASN B 103     -23.884  21.949  32.160  1.00 99.20      B    C  
ATOM   3053  ND2 ASN B 103     -24.642  22.302  31.134  1.00 92.08      B    N  
ATOM   3054  OD1 ASN B 103     -23.538  22.753  33.041  1.00 88.71      B    O  
ATOM   3055  N   SER B 104     -25.927  18.339  32.534  1.00 82.34      B    N  
ATOM   3056  CA  SER B 104     -27.344  18.017  32.338  1.00 82.88      B    C  
ATOM   3057  C   SER B 104     -28.073  17.595  33.643  1.00 87.39      B    C  
ATOM   3058  O   SER B 104     -28.984  18.311  34.072  1.00 87.83      B    O  
ATOM   3059  CB  SER B 104     -27.534  16.988  31.221  1.00 86.66      B    C  
ATOM   3060  OG  SER B 104     -27.174  15.671  31.604  1.00 95.65      B    O  
ATOM   3061  N   ASN B 105     -27.673  16.466  34.276  1.00 83.03      B    N  
ATOM   3062  CA  ASN B 105     -28.326  15.962  35.495  1.00 82.28      B    C  
ATOM   3063  C   ASN B 105     -27.708  16.446  36.821  1.00 85.12      B    C  
ATOM   3064  O   ASN B 105     -28.329  16.266  37.870  1.00 85.39      B    O  
ATOM   3065  CB  ASN B 105     -28.429  14.431  35.483  1.00 83.66      B    C  
ATOM   3066  CG  ASN B 105     -27.118  13.684  35.371  1.00114.69      B    C  
ATOM   3067  ND2 ASN B 105     -27.171  12.480  34.820  1.00105.17      B    N  
ATOM   3068  OD1 ASN B 105     -26.059  14.145  35.806  1.00113.62      B    O  
ATOM   3069  N   GLY B 106     -26.503  17.018  36.768  1.00 80.18      B    N  
ATOM   3070  CA  GLY B 106     -25.800  17.538  37.942  1.00 78.83      B    C  
ATOM   3071  C   GLY B 106     -24.956  16.548  38.724  1.00 80.00      B    C  
ATOM   3072  O   GLY B 106     -24.269  16.947  39.671  1.00 78.91      B    O  
ATOM   3073  N   ASN B 107     -25.006  15.249  38.346  1.00 75.59      B    N  
ATOM   3074  CA  ASN B 107     -24.278  14.148  39.004  1.00 74.51      B    C  
ATOM   3075  C   ASN B 107     -22.757  14.285  38.971  1.00 74.14      B    C  
ATOM   3076  O   ASN B 107     -22.184  14.750  37.976  1.00 73.18      B    O  
ATOM   3077  CB  ASN B 107     -24.695  12.784  38.453  1.00 77.45      B    C  
ATOM   3078  CG  ASN B 107     -26.158  12.464  38.645  1.00108.15      B    C  
ATOM   3079  ND2 ASN B 107     -26.651  11.510  37.862  1.00 99.35      B    N  
ATOM   3080  OD1 ASN B 107     -26.855  13.052  39.491  1.00104.20      B    O  
ATOM   3081  N   ARG B 108     -22.125  13.878  40.085  1.00 67.24      B    N  
ATOM   3082  CA  ARG B 108     -20.688  13.922  40.298  1.00 65.48      B    C  
ATOM   3083  C   ARG B 108     -20.116  12.516  40.313  1.00 65.78      B    C  
ATOM   3084  O   ARG B 108     -20.539  11.680  41.123  1.00 64.52      B    O  
ATOM   3085  CB  ARG B 108     -20.350  14.641  41.615  1.00 65.34      B    C  
ATOM   3086  CG  ARG B 108     -20.627  16.137  41.590  1.00 77.15      B    C  
ATOM   3087  CD  ARG B 108     -20.295  16.796  42.910  1.00 86.03      B    C  
ATOM   3088  NE  ARG B 108     -18.854  16.946  43.119  1.00 98.30      B    N  
ATOM   3089  CZ  ARG B 108     -18.179  16.405  44.130  1.00116.66      B    C  
ATOM   3090  NH1 ARG B 108     -16.872  16.608  44.248  1.00104.36      B    N1+
ATOM   3091  NH2 ARG B 108     -18.806  15.663  45.037  1.00104.13      B    N  
ATOM   3092  N   THR B 109     -19.158  12.259  39.399  1.00 60.08      B    N  
ATOM   3093  CA  THR B 109     -18.425  10.991  39.295  1.00 58.69      B    C  
ATOM   3094  C   THR B 109     -17.007  11.273  39.778  1.00 58.56      B    C  
ATOM   3095  O   THR B 109     -16.378  12.221  39.311  1.00 58.61      B    O  
ATOM   3096  CB  THR B 109     -18.531  10.395  37.892  1.00 66.64      B    C  
ATOM   3097  CG2 THR B 109     -17.931   8.991  37.810  1.00 64.31      B    C  
ATOM   3098  OG1 THR B 109     -19.914  10.342  37.538  1.00 67.79      B    O  
ATOM   3099  N   ILE B 110     -16.544  10.515  40.774  1.00 50.93      B    N  
ATOM   3100  CA  ILE B 110     -15.250  10.766  41.381  1.00 49.59      B    C  
ATOM   3101  C   ILE B 110     -14.301   9.582  41.289  1.00 52.12      B    C  
ATOM   3102  O   ILE B 110     -14.654   8.471  41.701  1.00 52.36      B    O  
ATOM   3103  CB  ILE B 110     -15.414  11.255  42.858  1.00 52.58      B    C  
ATOM   3104  CG1 ILE B 110     -16.275  12.545  42.947  1.00 53.40      B    C  
ATOM   3105  CG2 ILE B 110     -14.055  11.426  43.569  1.00 51.22      B    C  
ATOM   3106  CD1 ILE B 110     -16.918  12.791  44.301  1.00 60.22      B    C  
ATOM   3107  N   VAL B 111     -13.071   9.853  40.790  1.00 45.38      B    N  
ATOM   3108  CA  VAL B 111     -11.961   8.918  40.750  1.00 43.71      B    C  
ATOM   3109  C   VAL B 111     -11.046   9.435  41.863  1.00 49.72      B    C  
ATOM   3110  O   VAL B 111     -10.387  10.467  41.694  1.00 50.23      B    O  
ATOM   3111  CB  VAL B 111     -11.259   8.785  39.360  1.00 45.39      B    C  
ATOM   3112  CG1 VAL B 111     -10.112   7.791  39.431  1.00 44.44      B    C  
ATOM   3113  CG2 VAL B 111     -12.251   8.376  38.266  1.00 44.26      B    C  
ATOM   3114  N   LEU B 112     -11.094   8.778  43.038  1.00 46.77      B    N  
ATOM   3115  CA  LEU B 112     -10.355   9.168  44.226  1.00 47.84      B    C  
ATOM   3116  C   LEU B 112      -8.887   8.920  44.094  1.00 52.31      B    C  
ATOM   3117  O   LEU B 112      -8.479   8.061  43.315  1.00 51.99      B    O  
ATOM   3118  CB  LEU B 112     -10.869   8.402  45.426  1.00 49.34      B    C  
ATOM   3119  CG  LEU B 112     -11.581   9.161  46.545  1.00 56.82      B    C  
ATOM   3120  CD1 LEU B 112     -11.331  10.695  46.520  1.00 56.97      B    C  
ATOM   3121  CD2 LEU B 112     -13.029   8.811  46.565  1.00 60.44      B    C  
ATOM   3122  N   HIS B 113      -8.088   9.663  44.879  1.00 49.35      B    N  
ATOM   3123  CA  HIS B 113      -6.632   9.582  44.918  1.00 49.69      B    C  
ATOM   3124  C   HIS B 113      -6.172   8.190  45.333  1.00 55.97      B    C  
ATOM   3125  O   HIS B 113      -6.880   7.499  46.067  1.00 55.63      B    O  
ATOM   3126  CB  HIS B 113      -6.067  10.635  45.892  1.00 50.23      B    C  
ATOM   3127  CG  HIS B 113      -6.558  10.480  47.297  1.00 53.40      B    C  
ATOM   3128  CD2 HIS B 113      -7.683  10.961  47.877  1.00 54.76      B    C  
ATOM   3129  ND1 HIS B 113      -5.862   9.715  48.227  1.00 55.36      B    N  
ATOM   3130  CE1 HIS B 113      -6.570   9.773  49.342  1.00 54.46      B    C  
ATOM   3131  NE2 HIS B 113      -7.680  10.506  49.179  1.00 54.66      B    N  
ATOM   3132  N   ASP B 114      -4.981   7.786  44.896  1.00 53.80      B    N  
ATOM   3133  CA  ASP B 114      -4.472   6.468  45.270  1.00 53.80      B    C  
ATOM   3134  C   ASP B 114      -4.041   6.446  46.765  1.00 59.73      B    C  
ATOM   3135  O   ASP B 114      -4.004   7.494  47.423  1.00 58.94      B    O  
ATOM   3136  CB  ASP B 114      -3.379   5.988  44.282  1.00 54.37      B    C  
ATOM   3137  CG  ASP B 114      -2.114   6.808  44.277  1.00 56.92      B    C  
ATOM   3138  OD1 ASP B 114      -1.590   7.091  45.366  1.00 56.74      B    O  
ATOM   3139  OD2 ASP B 114      -1.615   7.117  43.184  1.00 62.79      B    O1-
ATOM   3140  N   THR B 115      -3.743   5.249  47.281  1.00 58.47      B    N  
ATOM   3141  CA  THR B 115      -3.381   4.947  48.674  1.00 59.13      B    C  
ATOM   3142  C   THR B 115      -1.868   5.111  48.974  1.00 64.05      B    C  
ATOM   3143  O   THR B 115      -1.486   5.123  50.145  1.00 65.27      B    O  
ATOM   3144  CB  THR B 115      -3.930   3.516  48.975  1.00 67.50      B    C  
ATOM   3145  CG2 THR B 115      -2.874   2.514  49.462  1.00 66.47      B    C  
ATOM   3146  OG1 THR B 115      -5.036   3.594  49.870  1.00 66.24      B    O  
ATOM   3147  N   SER B 116      -1.031   5.257  47.926  1.00 59.44      B    N  
ATOM   3148  CA  SER B 116       0.436   5.286  47.949  1.00 58.36      B    C  
ATOM   3149  C   SER B 116       1.126   6.170  49.005  1.00 61.61      B    C  
ATOM   3150  O   SER B 116       2.145   5.741  49.541  1.00 62.86      B    O  
ATOM   3151  CB  SER B 116       0.991   5.642  46.573  1.00 60.91      B    C  
ATOM   3152  OG  SER B 116       0.920   7.025  46.270  1.00 67.81      B    O  
ATOM   3153  N   LEU B 117       0.655   7.394  49.259  1.00 56.30      B    N  
ATOM   3154  CA  LEU B 117       1.362   8.270  50.200  1.00 54.44      B    C  
ATOM   3155  C   LEU B 117       1.133   7.902  51.666  1.00 58.44      B    C  
ATOM   3156  O   LEU B 117      -0.010   7.698  52.061  1.00 59.21      B    O  
ATOM   3157  CB  LEU B 117       1.012   9.737  49.926  1.00 53.73      B    C  
ATOM   3158  CG  LEU B 117       1.898  10.828  50.533  1.00 57.81      B    C  
ATOM   3159  CD1 LEU B 117       3.206  10.972  49.775  1.00 57.09      B    C  
ATOM   3160  CD2 LEU B 117       1.190  12.160  50.491  1.00 61.62      B    C  
ATOM   3161  N   PRO B 118       2.186   7.800  52.504  1.00 55.94      B    N  
ATOM   3162  CA  PRO B 118       1.949   7.483  53.926  1.00 55.64      B    C  
ATOM   3163  C   PRO B 118       1.415   8.694  54.687  1.00 59.96      B    C  
ATOM   3164  O   PRO B 118       1.895   9.818  54.478  1.00 59.35      B    O  
ATOM   3165  CB  PRO B 118       3.341   7.079  54.455  1.00 57.02      B    C  
ATOM   3166  CG  PRO B 118       4.281   7.161  53.284  1.00 61.61      B    C  
ATOM   3167  CD  PRO B 118       3.629   7.994  52.232  1.00 57.59      B    C  
ATOM   3168  N   ASP B 119       0.448   8.451  55.600  1.00 56.19      B    N  
ATOM   3169  CA  ASP B 119      -0.187   9.454  56.455  1.00 55.49      B    C  
ATOM   3170  C   ASP B 119       0.804   9.950  57.494  1.00 57.33      B    C  
ATOM   3171  O   ASP B 119       1.819   9.294  57.715  1.00 57.32      B    O  
ATOM   3172  CB  ASP B 119      -1.403   8.837  57.170  1.00 58.10      B    C  
ATOM   3173  CG  ASP B 119      -2.719   8.877  56.413  1.00 70.26      B    C  
ATOM   3174  OD1 ASP B 119      -3.301   7.794  56.180  1.00 68.88      B    O  
ATOM   3175  OD2 ASP B 119      -3.223  10.000  56.151  1.00 80.17      B    O1-
ATOM   3176  N   VAL B 120       0.521  11.105  58.135  1.00 52.41      B    N  
ATOM   3177  CA  VAL B 120       1.367  11.660  59.201  1.00 51.05      B    C  
ATOM   3178  C   VAL B 120       1.436  10.630  60.351  1.00 55.43      B    C  
ATOM   3179  O   VAL B 120       0.406  10.072  60.742  1.00 56.31      B    O  
ATOM   3180  CB  VAL B 120       0.859  13.047  59.669  1.00 53.55      B    C  
ATOM   3181  CG1 VAL B 120       1.590  13.522  60.929  1.00 52.91      B    C  
ATOM   3182  CG2 VAL B 120       1.002  14.068  58.552  1.00 52.95      B    C  
ATOM   3183  N   SER B 121       2.650  10.327  60.835  1.00 49.49      B    N  
ATOM   3184  CA  SER B 121       2.815   9.341  61.896  1.00 47.56      B    C  
ATOM   3185  C   SER B 121       3.051   9.999  63.230  1.00 48.99      B    C  
ATOM   3186  O   SER B 121       3.378  11.197  63.302  1.00 47.65      B    O  
ATOM   3187  CB  SER B 121       3.946   8.364  61.564  1.00 49.51      B    C  
ATOM   3188  OG  SER B 121       5.209   9.011  61.551  1.00 55.66      B    O  
ATOM   3189  N   ALA B 122       2.911   9.192  64.295  1.00 45.14      B    N  
ATOM   3190  CA  ALA B 122       3.149   9.590  65.676  1.00 45.44      B    C  
ATOM   3191  C   ALA B 122       4.610  10.041  65.857  1.00 50.55      B    C  
ATOM   3192  O   ALA B 122       4.869  10.978  66.620  1.00 50.70      B    O  
ATOM   3193  CB  ALA B 122       2.815   8.437  66.610  1.00 46.00      B    C  
ATOM   3194  N   THR B 123       5.552   9.404  65.122  1.00 48.52      B    N  
ATOM   3195  CA  THR B 123       6.977   9.758  65.157  1.00 49.02      B    C  
ATOM   3196  C   THR B 123       7.225  11.075  64.412  1.00 53.42      B    C  
ATOM   3197  O   THR B 123       8.039  11.875  64.871  1.00 54.12      B    O  
ATOM   3198  CB  THR B 123       7.878   8.602  64.714  1.00 56.04      B    C  
ATOM   3199  CG2 THR B 123       7.756   7.395  65.630  1.00 50.07      B    C  
ATOM   3200  OG1 THR B 123       7.581   8.242  63.370  1.00 62.67      B    O  
ATOM   3201  N   ASP B 124       6.486  11.344  63.323  1.00 50.10      B    N  
ATOM   3202  CA  ASP B 124       6.580  12.642  62.640  1.00 49.88      B    C  
ATOM   3203  C   ASP B 124       6.059  13.741  63.605  1.00 54.64      B    C  
ATOM   3204  O   ASP B 124       6.670  14.803  63.703  1.00 57.42      B    O  
ATOM   3205  CB  ASP B 124       5.719  12.672  61.364  1.00 51.79      B    C  
ATOM   3206  CG  ASP B 124       6.096  11.730  60.237  1.00 63.88      B    C  
ATOM   3207  OD1 ASP B 124       7.302  11.398  60.114  1.00 69.28      B    O  
ATOM   3208  OD2 ASP B 124       5.191  11.358  59.446  1.00 59.02      B    O1-
ATOM   3209  N   PHE B 125       4.956  13.468  64.334  1.00 48.22      B    N  
ATOM   3210  CA  PHE B 125       4.352  14.405  65.278  1.00 46.62      B    C  
ATOM   3211  C   PHE B 125       5.242  14.709  66.497  1.00 52.89      B    C  
ATOM   3212  O   PHE B 125       5.192  15.827  67.014  1.00 52.26      B    O  
ATOM   3213  CB  PHE B 125       2.946  13.925  65.703  1.00 47.67      B    C  
ATOM   3214  CG  PHE B 125       2.139  14.990  66.413  1.00 48.47      B    C  
ATOM   3215  CD1 PHE B 125       1.532  16.025  65.694  1.00 50.35      B    C  
ATOM   3216  CD2 PHE B 125       2.014  14.983  67.798  1.00 48.41      B    C  
ATOM   3217  CE1 PHE B 125       0.825  17.033  66.356  1.00 50.68      B    C  
ATOM   3218  CE2 PHE B 125       1.285  15.978  68.458  1.00 51.39      B    C  
ATOM   3219  CZ  PHE B 125       0.705  17.004  67.732  1.00 49.95      B    C  
ATOM   3220  N   GLU B 126       6.058  13.720  66.945  1.00 51.29      B    N  
ATOM   3221  CA  GLU B 126       6.992  13.808  68.086  1.00 51.24      B    C  
ATOM   3222  C   GLU B 126       8.057  14.873  67.882  1.00 53.46      B    C  
ATOM   3223  O   GLU B 126       8.508  15.503  68.846  1.00 53.28      B    O  
ATOM   3224  CB  GLU B 126       7.708  12.466  68.284  1.00 53.13      B    C  
ATOM   3225  CG  GLU B 126       7.004  11.479  69.192  1.00 66.79      B    C  
ATOM   3226  CD  GLU B 126       7.558  10.064  69.132  1.00100.11      B    C  
ATOM   3227  OE1 GLU B 126       6.774   9.115  69.369  1.00110.18      B    O  
ATOM   3228  OE2 GLU B 126       8.766   9.898  68.837  1.00 91.82      B    O1-
ATOM   3229  N   LYS B 127       8.488  15.037  66.626  1.00 49.74      B    N  
ATOM   3230  CA  LYS B 127       9.515  15.988  66.195  1.00 48.92      B    C  
ATOM   3231  C   LYS B 127       8.994  17.452  66.172  1.00 52.36      B    C  
ATOM   3232  O   LYS B 127       9.781  18.370  65.930  1.00 53.97      B    O  
ATOM   3233  CB  LYS B 127      10.030  15.588  64.795  1.00 51.54      B    C  
ATOM   3234  CG  LYS B 127      10.618  14.179  64.680  1.00 59.51      B    C  
ATOM   3235  CD  LYS B 127      10.745  13.741  63.216  1.00 61.06      B    C  
ATOM   3236  CE  LYS B 127      11.142  12.288  63.080  1.00 68.27      B    C  
ATOM   3237  NZ  LYS B 127      10.552  11.670  61.855  1.00 78.69      B    N1+
ATOM   3238  N   VAL B 128       7.684  17.671  66.404  1.00 46.36      B    N  
ATOM   3239  CA  VAL B 128       7.060  19.000  66.370  1.00 44.34      B    C  
ATOM   3240  C   VAL B 128       7.111  19.701  67.725  1.00 45.19      B    C  
ATOM   3241  O   VAL B 128       6.645  19.159  68.723  1.00 43.33      B    O  
ATOM   3242  CB  VAL B 128       5.598  18.929  65.826  1.00 47.15      B    C  
ATOM   3243  CG1 VAL B 128       4.927  20.303  65.788  1.00 45.87      B    C  
ATOM   3244  CG2 VAL B 128       5.538  18.238  64.461  1.00 46.48      B    C  
ATOM   3245  N   ASP B 129       7.642  20.928  67.746  1.00 41.60      B    N  
ATOM   3246  CA  ASP B 129       7.632  21.761  68.932  1.00 40.36      B    C  
ATOM   3247  C   ASP B 129       6.204  22.339  68.930  1.00 45.02      B    C  
ATOM   3248  O   ASP B 129       5.796  23.007  67.979  1.00 44.63      B    O  
ATOM   3249  CB  ASP B 129       8.740  22.846  68.906  1.00 40.21      B    C  
ATOM   3250  CG  ASP B 129       8.766  23.742  70.151  1.00 45.49      B    C  
ATOM   3251  OD1 ASP B 129       7.747  23.801  70.873  1.00 49.01      B    O  
ATOM   3252  OD2 ASP B 129       9.741  24.472  70.333  1.00 48.78      B    O1-
ATOM   3253  N   LEU B 130       5.447  22.014  69.980  1.00 41.82      B    N  
ATOM   3254  CA  LEU B 130       4.041  22.358  70.138  1.00 40.96      B    C  
ATOM   3255  C   LEU B 130       3.762  23.731  70.718  1.00 44.92      B    C  
ATOM   3256  O   LEU B 130       2.616  24.163  70.683  1.00 45.46      B    O  
ATOM   3257  CB  LEU B 130       3.335  21.272  71.001  1.00 40.27      B    C  
ATOM   3258  CG  LEU B 130       3.356  19.830  70.507  1.00 42.25      B    C  
ATOM   3259  CD1 LEU B 130       2.662  18.923  71.488  1.00 41.84      B    C  
ATOM   3260  CD2 LEU B 130       2.697  19.694  69.168  1.00 41.56      B    C  
ATOM   3261  N   THR B 131       4.769  24.404  71.275  1.00 42.11      B    N  
ATOM   3262  CA  THR B 131       4.605  25.690  71.984  1.00 42.26      B    C  
ATOM   3263  C   THR B 131       4.003  26.832  71.156  1.00 46.38      B    C  
ATOM   3264  O   THR B 131       3.412  27.743  71.745  1.00 47.75      B    O  
ATOM   3265  CB  THR B 131       5.946  26.155  72.619  1.00 50.64      B    C  
ATOM   3266  CG2 THR B 131       6.482  25.174  73.668  1.00 44.44      B    C  
ATOM   3267  OG1 THR B 131       6.919  26.373  71.593  1.00 47.24      B    O  
ATOM   3268  N   GLN B 132       4.165  26.820  69.824  1.00 40.57      B    N  
ATOM   3269  CA  GLN B 132       3.622  27.906  68.991  1.00 40.38      B    C  
ATOM   3270  C   GLN B 132       2.100  27.751  68.735  1.00 41.62      B    C  
ATOM   3271  O   GLN B 132       1.488  28.642  68.154  1.00 40.11      B    O  
ATOM   3272  CB  GLN B 132       4.401  28.045  67.670  1.00 41.58      B    C  
ATOM   3273  CG  GLN B 132       4.196  26.865  66.727  1.00 46.59      B    C  
ATOM   3274  CD  GLN B 132       5.098  26.941  65.536  1.00 51.67      B    C  
ATOM   3275  NE2 GLN B 132       4.532  27.132  64.383  1.00 46.40      B    N  
ATOM   3276  OE1 GLN B 132       6.297  26.731  65.621  1.00 46.93      B    O  
ATOM   3277  N   PHE B 133       1.512  26.620  69.183  1.00 36.65      B    N  
ATOM   3278  CA  PHE B 133       0.102  26.306  69.004  1.00 35.97      B    C  
ATOM   3279  C   PHE B 133      -0.749  26.567  70.239  1.00 41.64      B    C  
ATOM   3280  O   PHE B 133      -0.361  26.226  71.350  1.00 42.65      B    O  
ATOM   3281  CB  PHE B 133      -0.084  24.855  68.484  1.00 35.91      B    C  
ATOM   3282  CG  PHE B 133       0.772  24.570  67.275  1.00 35.71      B    C  
ATOM   3283  CD1 PHE B 133       0.546  25.232  66.064  1.00 36.99      B    C  
ATOM   3284  CD2 PHE B 133       1.851  23.690  67.356  1.00 37.60      B    C  
ATOM   3285  CE1 PHE B 133       1.358  24.989  64.946  1.00 36.51      B    C  
ATOM   3286  CE2 PHE B 133       2.648  23.423  66.230  1.00 39.50      B    C  
ATOM   3287  CZ  PHE B 133       2.396  24.079  65.032  1.00 36.33      B    C  
ATOM   3288  N   LYS B 134      -1.905  27.192  70.035  1.00 38.63      B    N  
ATOM   3289  CA  LYS B 134      -2.898  27.438  71.090  1.00 38.49      B    C  
ATOM   3290  C   LYS B 134      -4.054  26.417  70.958  1.00 42.12      B    C  
ATOM   3291  O   LYS B 134      -4.818  26.242  71.902  1.00 43.98      B    O  
ATOM   3292  CB  LYS B 134      -3.462  28.869  70.993  1.00 40.75      B    C  
ATOM   3293  CG  LYS B 134      -4.040  29.229  69.612  1.00 44.20      B    C  
ATOM   3294  CD  LYS B 134      -5.134  30.291  69.646  1.00 48.13      B    C  
ATOM   3295  CE  LYS B 134      -4.730  31.620  70.222  1.00 54.50      B    C  
ATOM   3296  NZ  LYS B 134      -5.837  32.611  70.117  1.00 62.62      B    N1+
ATOM   3297  N   TRP B 135      -4.181  25.767  69.774  1.00 35.84      B    N  
ATOM   3298  CA  TRP B 135      -5.242  24.831  69.437  1.00 34.83      B    C  
ATOM   3299  C   TRP B 135      -4.744  23.861  68.391  1.00 38.64      B    C  
ATOM   3300  O   TRP B 135      -4.099  24.273  67.446  1.00 38.86      B    O  
ATOM   3301  CB  TRP B 135      -6.482  25.618  68.878  1.00 33.66      B    C  
ATOM   3302  CG  TRP B 135      -7.740  24.801  68.774  1.00 33.79      B    C  
ATOM   3303  CD1 TRP B 135      -7.957  23.727  67.962  1.00 36.25      B    C  
ATOM   3304  CD2 TRP B 135      -8.942  24.988  69.521  1.00 34.00      B    C  
ATOM   3305  CE2 TRP B 135      -9.843  23.978  69.122  1.00 37.70      B    C  
ATOM   3306  CE3 TRP B 135      -9.377  25.954  70.457  1.00 35.31      B    C  
ATOM   3307  NE1 TRP B 135      -9.206  23.213  68.178  1.00 35.48      B    N  
ATOM   3308  CZ2 TRP B 135     -11.131  23.860  69.678  1.00 36.70      B    C  
ATOM   3309  CZ3 TRP B 135     -10.646  25.832  71.005  1.00 35.77      B    C  
ATOM   3310  CH2 TRP B 135     -11.512  24.810  70.600  1.00 36.15      B    C  
ATOM   3311  N   ILE B 136      -5.047  22.566  68.545  1.00 36.34      B    N  
ATOM   3312  CA  ILE B 136      -4.678  21.541  67.569  1.00 34.45      B    C  
ATOM   3313  C   ILE B 136      -5.935  20.810  67.167  1.00 40.66      B    C  
ATOM   3314  O   ILE B 136      -6.595  20.252  68.021  1.00 41.98      B    O  
ATOM   3315  CB  ILE B 136      -3.527  20.572  68.015  1.00 35.83      B    C  
ATOM   3316  CG1 ILE B 136      -2.238  21.348  68.409  1.00 35.57      B    C  
ATOM   3317  CG2 ILE B 136      -3.236  19.508  66.914  1.00 33.45      B    C  
ATOM   3318  CD1 ILE B 136      -0.968  20.463  68.819  1.00 37.61      B    C  
ATOM   3319  N   HIS B 137      -6.292  20.862  65.874  1.00 39.00      B    N  
ATOM   3320  CA  HIS B 137      -7.435  20.170  65.300  1.00 38.54      B    C  
ATOM   3321  C   HIS B 137      -6.956  18.968  64.490  1.00 42.53      B    C  
ATOM   3322  O   HIS B 137      -6.114  19.136  63.611  1.00 43.36      B    O  
ATOM   3323  CB  HIS B 137      -8.290  21.104  64.408  1.00 38.84      B    C  
ATOM   3324  CG  HIS B 137      -9.418  20.351  63.743  1.00 41.57      B    C  
ATOM   3325  CD2 HIS B 137      -9.565  19.977  62.451  1.00 42.80      B    C  
ATOM   3326  ND1 HIS B 137     -10.454  19.790  64.487  1.00 42.26      B    N  
ATOM   3327  CE1 HIS B 137     -11.223  19.168  63.615  1.00 41.64      B    C  
ATOM   3328  NE2 HIS B 137     -10.726  19.246  62.379  1.00 42.30      B    N  
ATOM   3329  N   ILE B 138      -7.492  17.760  64.770  1.00 38.39      B    N  
ATOM   3330  CA  ILE B 138      -7.109  16.555  64.049  1.00 37.63      B    C  
ATOM   3331  C   ILE B 138      -8.277  15.975  63.241  1.00 40.61      B    C  
ATOM   3332  O   ILE B 138      -9.302  15.628  63.805  1.00 39.26      B    O  
ATOM   3333  CB  ILE B 138      -6.440  15.491  64.995  1.00 41.40      B    C  
ATOM   3334  CG1 ILE B 138      -5.239  16.112  65.742  1.00 42.93      B    C  
ATOM   3335  CG2 ILE B 138      -6.011  14.240  64.200  1.00 41.00      B    C  
ATOM   3336  CD1 ILE B 138      -4.332  15.186  66.578  1.00 57.96      B    C  
ATOM   3337  N   GLU B 139      -8.094  15.827  61.916  1.00 38.25      B    N  
ATOM   3338  CA  GLU B 139      -9.061  15.182  61.032  1.00 37.80      B    C  
ATOM   3339  C   GLU B 139      -8.777  13.685  61.127  1.00 44.86      B    C  
ATOM   3340  O   GLU B 139      -7.676  13.255  60.784  1.00 45.37      B    O  
ATOM   3341  CB  GLU B 139      -8.896  15.707  59.597  1.00 38.77      B    C  
ATOM   3342  CG  GLU B 139      -9.596  14.877  58.526  1.00 41.56      B    C  
ATOM   3343  CD  GLU B 139      -9.093  14.992  57.097  1.00 51.36      B    C  
ATOM   3344  OE1 GLU B 139      -8.377  15.968  56.777  1.00 48.11      B    O  
ATOM   3345  OE2 GLU B 139      -9.500  14.147  56.269  1.00 57.21      B    O1-
ATOM   3346  N   GLY B 140      -9.724  12.922  61.665  1.00 43.42      B    N  
ATOM   3347  CA  GLY B 140      -9.600  11.474  61.842  1.00 43.86      B    C  
ATOM   3348  C   GLY B 140      -9.329  10.680  60.570  1.00 48.81      B    C  
ATOM   3349  O   GLY B 140     -10.138  10.686  59.646  1.00 48.23      B    O  
ATOM   3350  N   ARG B 141      -8.169   9.997  60.506  1.00 47.30      B    N  
ATOM   3351  CA  ARG B 141      -7.735   9.218  59.336  1.00 47.23      B    C  
ATOM   3352  C   ARG B 141      -7.106   7.897  59.808  1.00 53.75      B    C  
ATOM   3353  O   ARG B 141      -7.826   6.911  59.922  1.00 54.90      B    O  
ATOM   3354  CB  ARG B 141      -6.778  10.041  58.431  1.00 44.05      B    C  
ATOM   3355  CG  ARG B 141      -7.307  11.435  58.013  1.00 48.24      B    C  
ATOM   3356  CD  ARG B 141      -6.444  12.147  56.976  1.00 51.95      B    C  
ATOM   3357  NE  ARG B 141      -6.224  11.292  55.807  1.00 63.28      B    N  
ATOM   3358  CZ  ARG B 141      -7.128  11.062  54.857  1.00 71.68      B    C  
ATOM   3359  NH1 ARG B 141      -8.311  11.661  54.897  1.00 53.98      B    N1+
ATOM   3360  NH2 ARG B 141      -6.853  10.232  53.860  1.00 61.03      B    N  
ATOM   3361  N   ASN B 142      -5.793   7.895  60.131  1.00 50.52      B    N  
ATOM   3362  CA  ASN B 142      -5.007   6.766  60.678  1.00 49.04      B    C  
ATOM   3363  C   ASN B 142      -5.083   6.866  62.221  1.00 51.71      B    C  
ATOM   3364  O   ASN B 142      -4.170   7.375  62.874  1.00 52.34      B    O  
ATOM   3365  CB  ASN B 142      -3.554   6.855  60.162  1.00 46.20      B    C  
ATOM   3366  CG  ASN B 142      -2.829   8.167  60.441  1.00 61.29      B    C  
ATOM   3367  ND2 ASN B 142      -1.531   8.094  60.632  1.00 51.23      B    N  
ATOM   3368  OD1 ASN B 142      -3.414   9.252  60.518  1.00 56.26      B    O  
ATOM   3369  N   ALA B 143      -6.211   6.421  62.789  1.00 47.76      B    N  
ATOM   3370  CA  ALA B 143      -6.584   6.555  64.205  1.00 47.65      B    C  
ATOM   3371  C   ALA B 143      -5.586   6.028  65.230  1.00 52.01      B    C  
ATOM   3372  O   ALA B 143      -5.317   6.742  66.189  1.00 50.99      B    O  
ATOM   3373  CB  ALA B 143      -7.950   5.944  64.450  1.00 48.47      B    C  
ATOM   3374  N   SER B 144      -5.042   4.810  65.061  1.00 51.78      B    N  
ATOM   3375  CA  SER B 144      -4.059   4.243  66.013  1.00 51.32      B    C  
ATOM   3376  C   SER B 144      -2.820   5.147  66.193  1.00 53.91      B    C  
ATOM   3377  O   SER B 144      -2.345   5.287  67.319  1.00 54.75      B    O  
ATOM   3378  CB  SER B 144      -3.675   2.810  65.642  1.00 54.36      B    C  
ATOM   3379  OG  SER B 144      -3.021   2.701  64.387  1.00 67.19      B    O  
ATOM   3380  N   GLU B 145      -2.357   5.819  65.099  1.00 47.36      B    N  
ATOM   3381  CA  GLU B 145      -1.242   6.770  65.134  1.00 46.05      B    C  
ATOM   3382  C   GLU B 145      -1.656   8.113  65.718  1.00 49.08      B    C  
ATOM   3383  O   GLU B 145      -0.919   8.676  66.538  1.00 49.36      B    O  
ATOM   3384  CB  GLU B 145      -0.646   6.959  63.737  1.00 47.81      B    C  
ATOM   3385  CG  GLU B 145       0.261   5.820  63.298  1.00 56.04      B    C  
ATOM   3386  CD  GLU B 145       1.543   5.700  64.101  1.00 73.71      B    C  
ATOM   3387  OE1 GLU B 145       2.528   6.392  63.761  1.00 80.44      B    O  
ATOM   3388  OE2 GLU B 145       1.553   4.931  65.088  1.00 67.52      B    O1-
ATOM   3389  N   GLN B 146      -2.862   8.619  65.327  1.00 44.22      B    N  
ATOM   3390  CA  GLN B 146      -3.406   9.895  65.823  1.00 42.27      B    C  
ATOM   3391  C   GLN B 146      -3.715   9.848  67.307  1.00 44.91      B    C  
ATOM   3392  O   GLN B 146      -3.547  10.872  67.990  1.00 43.68      B    O  
ATOM   3393  CB  GLN B 146      -4.605  10.376  65.003  1.00 42.85      B    C  
ATOM   3394  CG  GLN B 146      -4.277  10.615  63.531  1.00 35.00      B    C  
ATOM   3395  CD  GLN B 146      -5.495  10.952  62.720  1.00 45.17      B    C  
ATOM   3396  NE2 GLN B 146      -5.310  11.794  61.714  1.00 37.73      B    N  
ATOM   3397  OE1 GLN B 146      -6.595  10.422  62.937  1.00 42.22      B    O  
ATOM   3398  N   VAL B 147      -4.090   8.652  67.836  1.00 42.91      B    N  
ATOM   3399  CA  VAL B 147      -4.336   8.447  69.292  1.00 42.80      B    C  
ATOM   3400  C   VAL B 147      -3.064   8.797  70.109  1.00 44.50      B    C  
ATOM   3401  O   VAL B 147      -3.139   9.531  71.106  1.00 45.20      B    O  
ATOM   3402  CB  VAL B 147      -4.923   7.038  69.612  1.00 47.02      B    C  
ATOM   3403  CG1 VAL B 147      -4.698   6.650  71.079  1.00 47.36      B    C  
ATOM   3404  CG2 VAL B 147      -6.408   6.972  69.263  1.00 45.84      B    C  
ATOM   3405  N   LYS B 148      -1.900   8.366  69.614  1.00 40.78      B    N  
ATOM   3406  CA  LYS B 148      -0.587   8.661  70.209  1.00 41.26      B    C  
ATOM   3407  C   LYS B 148      -0.225  10.144  70.175  1.00 45.75      B    C  
ATOM   3408  O   LYS B 148       0.361  10.634  71.141  1.00 46.46      B    O  
ATOM   3409  CB  LYS B 148       0.523   7.838  69.545  1.00 44.88      B    C  
ATOM   3410  CG  LYS B 148       0.295   6.329  69.544  1.00 48.15      B    C  
ATOM   3411  CD  LYS B 148       1.483   5.663  68.884  1.00 55.34      B    C  
ATOM   3412  CE  LYS B 148       1.183   4.316  68.301  1.00 71.30      B    C  
ATOM   3413  NZ  LYS B 148       2.343   3.823  67.509  1.00 85.60      B    N1+
ATOM   3414  N   MET B 149      -0.559  10.861  69.060  1.00 42.21      B    N  
ATOM   3415  CA  MET B 149      -0.363  12.309  68.896  1.00 40.64      B    C  
ATOM   3416  C   MET B 149      -1.202  13.008  69.955  1.00 44.80      B    C  
ATOM   3417  O   MET B 149      -0.730  13.932  70.621  1.00 46.16      B    O  
ATOM   3418  CB  MET B 149      -0.846  12.792  67.500  1.00 42.88      B    C  
ATOM   3419  CG  MET B 149      -0.263  12.044  66.328  1.00 46.15      B    C  
ATOM   3420  SD  MET B 149      -0.804  12.763  64.741  1.00 50.45      B    S  
ATOM   3421  CE  MET B 149      -0.241  11.540  63.630  1.00 46.14      B    C  
ATOM   3422  N   LEU B 150      -2.465  12.568  70.114  1.00 42.08      B    N  
ATOM   3423  CA  LEU B 150      -3.389  13.110  71.121  1.00 41.64      B    C  
ATOM   3424  C   LEU B 150      -2.876  12.856  72.550  1.00 47.33      B    C  
ATOM   3425  O   LEU B 150      -2.950  13.765  73.385  1.00 48.15      B    O  
ATOM   3426  CB  LEU B 150      -4.829  12.592  70.891  1.00 41.44      B    C  
ATOM   3427  CG  LEU B 150      -5.500  13.062  69.576  1.00 43.72      B    C  
ATOM   3428  CD1 LEU B 150      -6.480  12.071  69.063  1.00 43.60      B    C  
ATOM   3429  CD2 LEU B 150      -6.129  14.384  69.718  1.00 43.04      B    C  
ATOM   3430  N   GLN B 151      -2.252  11.667  72.810  1.00 44.08      B    N  
ATOM   3431  CA  GLN B 151      -1.627  11.376  74.123  1.00 43.54      B    C  
ATOM   3432  C   GLN B 151      -0.432  12.303  74.359  1.00 46.41      B    C  
ATOM   3433  O   GLN B 151      -0.258  12.824  75.477  1.00 46.48      B    O  
ATOM   3434  CB  GLN B 151      -1.226   9.897  74.257  1.00 45.20      B    C  
ATOM   3435  CG  GLN B 151      -2.442   8.957  74.273  1.00 58.56      B    C  
ATOM   3436  CD  GLN B 151      -2.134   7.500  73.998  1.00 79.90      B    C  
ATOM   3437  NE2 GLN B 151      -3.070   6.634  74.358  1.00 78.53      B    N  
ATOM   3438  OE1 GLN B 151      -1.093   7.128  73.438  1.00 72.35      B    O  
ATOM   3439  N   ARG B 152       0.342  12.599  73.282  1.00 42.74      B    N  
ATOM   3440  CA  ARG B 152       1.469  13.545  73.401  1.00 42.24      B    C  
ATOM   3441  C   ARG B 152       0.989  14.961  73.821  1.00 46.19      B    C  
ATOM   3442  O   ARG B 152       1.633  15.608  74.663  1.00 46.85      B    O  
ATOM   3443  CB  ARG B 152       2.352  13.559  72.135  1.00 40.58      B    C  
ATOM   3444  CG  ARG B 152       3.573  14.488  72.261  1.00 40.90      B    C  
ATOM   3445  CD  ARG B 152       4.502  14.558  71.041  1.00 40.18      B    C  
ATOM   3446  NE  ARG B 152       5.518  15.589  71.307  1.00 42.90      B    N  
ATOM   3447  CZ  ARG B 152       5.671  16.722  70.634  1.00 52.54      B    C  
ATOM   3448  NH1 ARG B 152       4.971  16.946  69.527  1.00 45.12      B    N1+
ATOM   3449  NH2 ARG B 152       6.553  17.623  71.037  1.00 45.32      B    N  
ATOM   3450  N   ILE B 153      -0.170  15.407  73.295  1.00 43.32      B    N  
ATOM   3451  CA  ILE B 153      -0.717  16.733  73.649  1.00 43.81      B    C  
ATOM   3452  C   ILE B 153      -1.184  16.733  75.106  1.00 48.48      B    C  
ATOM   3453  O   ILE B 153      -0.960  17.719  75.816  1.00 48.00      B    O  
ATOM   3454  CB  ILE B 153      -1.794  17.292  72.645  1.00 46.16      B    C  
ATOM   3455  CG1 ILE B 153      -1.291  17.210  71.180  1.00 45.79      B    C  
ATOM   3456  CG2 ILE B 153      -2.170  18.741  73.004  1.00 45.45      B    C  
ATOM   3457  CD1 ILE B 153      -2.378  17.005  70.102  1.00 48.40      B    C  
ATOM   3458  N   ASP B 154      -1.781  15.615  75.570  1.00 47.79      B    N  
ATOM   3459  CA  ASP B 154      -2.180  15.463  76.989  1.00 48.18      B    C  
ATOM   3460  C   ASP B 154      -0.967  15.594  77.898  1.00 50.73      B    C  
ATOM   3461  O   ASP B 154      -1.015  16.376  78.858  1.00 51.09      B    O  
ATOM   3462  CB  ASP B 154      -2.918  14.133  77.245  1.00 51.00      B    C  
ATOM   3463  CG  ASP B 154      -4.288  14.052  76.592  1.00 68.97      B    C  
ATOM   3464  OD1 ASP B 154      -4.968  15.099  76.505  1.00 70.80      B    O  
ATOM   3465  OD2 ASP B 154      -4.698  12.928  76.199  1.00 76.86      B    O1-
ATOM   3466  N   ALA B 155       0.146  14.900  77.556  1.00 47.34      B    N  
ATOM   3467  CA  ALA B 155       1.406  14.988  78.324  1.00 48.22      B    C  
ATOM   3468  C   ALA B 155       1.924  16.421  78.384  1.00 52.78      B    C  
ATOM   3469  O   ALA B 155       2.158  16.935  79.486  1.00 53.53      B    O  
ATOM   3470  CB  ALA B 155       2.455  14.055  77.750  1.00 49.12      B    C  
ATOM   3471  N   HIS B 156       1.982  17.108  77.213  1.00 48.73      B    N  
ATOM   3472  CA  HIS B 156       2.385  18.516  77.124  1.00 46.82      B    C  
ATOM   3473  C   HIS B 156       1.569  19.390  78.080  1.00 51.36      B    C  
ATOM   3474  O   HIS B 156       2.126  20.241  78.778  1.00 52.68      B    O  
ATOM   3475  CB  HIS B 156       2.216  19.036  75.680  1.00 46.71      B    C  
ATOM   3476  CG  HIS B 156       2.603  20.477  75.543  1.00 49.62      B    C  
ATOM   3477  CD2 HIS B 156       3.821  21.026  75.335  1.00 51.16      B    C  
ATOM   3478  ND1 HIS B 156       1.674  21.501  75.719  1.00 51.24      B    N  
ATOM   3479  CE1 HIS B 156       2.357  22.629  75.615  1.00 50.76      B    C  
ATOM   3480  NE2 HIS B 156       3.652  22.393  75.369  1.00 51.28      B    N  
ATOM   3481  N   ASN B 157       0.243  19.213  78.059  1.00 47.98      B    N  
ATOM   3482  CA  ASN B 157      -0.729  19.976  78.839  1.00 47.31      B    C  
ATOM   3483  C   ASN B 157      -0.623  19.759  80.343  1.00 53.97      B    C  
ATOM   3484  O   ASN B 157      -0.738  20.735  81.090  1.00 53.74      B    O  
ATOM   3485  CB  ASN B 157      -2.129  19.708  78.329  1.00 41.51      B    C  
ATOM   3486  CG  ASN B 157      -2.456  20.476  77.072  1.00 56.50      B    C  
ATOM   3487  ND2 ASN B 157      -3.425  19.990  76.318  1.00 46.69      B    N  
ATOM   3488  OD1 ASN B 157      -1.869  21.526  76.775  1.00 47.28      B    O  
ATOM   3489  N   THR B 158      -0.359  18.506  80.787  1.00 52.87      B    N  
ATOM   3490  CA  THR B 158      -0.180  18.147  82.213  1.00 54.88      B    C  
ATOM   3491  C   THR B 158       0.870  19.047  82.904  1.00 60.98      B    C  
ATOM   3492  O   THR B 158       0.707  19.404  84.073  1.00 60.84      B    O  
ATOM   3493  CB  THR B 158       0.186  16.648  82.361  1.00 67.25      B    C  
ATOM   3494  CG2 THR B 158       0.447  16.254  83.790  1.00 69.28      B    C  
ATOM   3495  OG1 THR B 158      -0.876  15.835  81.860  1.00 67.84      B    O  
ATOM   3496  N   ARG B 159       1.916  19.433  82.150  1.00 58.77      B    N  
ATOM   3497  CA  ARG B 159       3.039  20.255  82.588  1.00 58.29      B    C  
ATOM   3498  C   ARG B 159       2.808  21.759  82.472  1.00 62.86      B    C  
ATOM   3499  O   ARG B 159       3.657  22.526  82.927  1.00 63.85      B    O  
ATOM   3500  CB  ARG B 159       4.300  19.879  81.795  1.00 58.85      B    C  
ATOM   3501  CG  ARG B 159       4.553  18.371  81.660  1.00 68.31      B    C  
ATOM   3502  CD  ARG B 159       5.837  18.053  80.899  1.00 74.30      B    C  
ATOM   3503  NE  ARG B 159       6.085  18.975  79.784  1.00 77.17      B    N  
ATOM   3504  CZ  ARG B 159       6.023  18.640  78.497  1.00 85.31      B    C  
ATOM   3505  NH1 ARG B 159       5.747  17.387  78.139  1.00 56.84      B    N1+
ATOM   3506  NH2 ARG B 159       6.254  19.551  77.558  1.00 72.15      B    N  
ATOM   3507  N   GLN B 160       1.688  22.203  81.874  1.00 58.87      B    N  
ATOM   3508  CA  GLN B 160       1.457  23.644  81.666  1.00 57.42      B    C  
ATOM   3509  C   GLN B 160       0.478  24.263  82.618  1.00 62.26      B    C  
ATOM   3510  O   GLN B 160      -0.531  23.623  82.917  1.00 60.35      B    O  
ATOM   3511  CB  GLN B 160       0.915  23.942  80.236  1.00 57.35      B    C  
ATOM   3512  CG  GLN B 160       1.693  23.391  79.073  1.00 45.92      B    C  
ATOM   3513  CD  GLN B 160       3.154  23.781  79.017  1.00 65.87      B    C  
ATOM   3514  NE2 GLN B 160       3.972  22.837  78.574  1.00 54.44      B    N  
ATOM   3515  OE1 GLN B 160       3.553  24.927  79.287  1.00 63.57      B    O  
ATOM   3516  N   PRO B 161       0.636  25.583  82.928  1.00 61.94      B    N  
ATOM   3517  CA  PRO B 161      -0.427  26.289  83.670  1.00 63.06      B    C  
ATOM   3518  C   PRO B 161      -1.691  26.316  82.788  1.00 71.13      B    C  
ATOM   3519  O   PRO B 161      -1.535  26.178  81.574  1.00 70.68      B    O  
ATOM   3520  CB  PRO B 161       0.143  27.701  83.854  1.00 64.56      B    C  
ATOM   3521  CG  PRO B 161       1.158  27.862  82.771  1.00 68.59      B    C  
ATOM   3522  CD  PRO B 161       1.740  26.500  82.557  1.00 63.73      B    C  
ATOM   3523  N   PRO B 162      -2.932  26.470  83.320  1.00 70.45      B    N  
ATOM   3524  CA  PRO B 162      -4.119  26.433  82.437  1.00 70.57      B    C  
ATOM   3525  C   PRO B 162      -4.156  27.452  81.286  1.00 73.99      B    C  
ATOM   3526  O   PRO B 162      -4.808  27.178  80.272  1.00 73.44      B    O  
ATOM   3527  CB  PRO B 162      -5.296  26.631  83.405  1.00 72.72      B    C  
ATOM   3528  CG  PRO B 162      -4.685  27.242  84.643  1.00 77.32      B    C  
ATOM   3529  CD  PRO B 162      -3.329  26.608  84.734  1.00 72.65      B    C  
ATOM   3530  N   GLU B 163      -3.444  28.593  81.416  1.00 69.91      B    N  
ATOM   3531  CA  GLU B 163      -3.417  29.638  80.382  1.00 69.51      B    C  
ATOM   3532  C   GLU B 163      -2.446  29.340  79.214  1.00 69.78      B    C  
ATOM   3533  O   GLU B 163      -2.396  30.115  78.249  1.00 70.11      B    O  
ATOM   3534  CB  GLU B 163      -3.143  31.029  80.991  1.00 71.36      B    C  
ATOM   3535  CG  GLU B 163      -1.699  31.278  81.420  1.00 86.35      B    C  
ATOM   3536  CD  GLU B 163      -1.300  30.848  82.823  1.00117.19      B    C  
ATOM   3537  OE1 GLU B 163      -2.178  30.398  83.597  1.00108.05      B    O  
ATOM   3538  OE2 GLU B 163      -0.101  30.990  83.155  1.00118.42      B    O1-
ATOM   3539  N   GLN B 164      -1.667  28.244  79.327  1.00 61.48      B    N  
ATOM   3540  CA  GLN B 164      -0.686  27.793  78.336  1.00 58.96      B    C  
ATOM   3541  C   GLN B 164      -0.977  26.366  77.873  1.00 57.27      B    C  
ATOM   3542  O   GLN B 164      -0.128  25.705  77.258  1.00 56.78      B    O  
ATOM   3543  CB  GLN B 164       0.750  27.943  78.867  1.00 60.56      B    C  
ATOM   3544  CG  GLN B 164       1.289  29.369  78.734  1.00 71.42      B    C  
ATOM   3545  CD  GLN B 164       2.613  29.532  79.426  1.00 90.30      B    C  
ATOM   3546  NE2 GLN B 164       2.648  30.353  80.474  1.00 86.69      B    N  
ATOM   3547  OE1 GLN B 164       3.613  28.922  79.040  1.00 83.56      B    O  
ATOM   3548  N   LYS B 165      -2.203  25.915  78.143  1.00 50.04      B    N  
ATOM   3549  CA  LYS B 165      -2.693  24.611  77.747  1.00 48.68      B    C  
ATOM   3550  C   LYS B 165      -3.267  24.711  76.334  1.00 50.62      B    C  
ATOM   3551  O   LYS B 165      -4.049  25.626  76.044  1.00 51.37      B    O  
ATOM   3552  CB  LYS B 165      -3.760  24.109  78.737  1.00 50.41      B    C  
ATOM   3553  CG  LYS B 165      -3.165  23.586  80.052  1.00 58.76      B    C  
ATOM   3554  CD  LYS B 165      -4.243  22.996  80.949  1.00 63.45      B    C  
ATOM   3555  CE  LYS B 165      -3.790  21.830  81.789  1.00 72.11      B    C  
ATOM   3556  NZ  LYS B 165      -2.924  22.250  82.916  1.00 75.25      B    N1+
ATOM   3557  N   ILE B 166      -2.866  23.774  75.464  1.00 43.68      B    N  
ATOM   3558  CA  ILE B 166      -3.304  23.651  74.078  1.00 41.97      B    C  
ATOM   3559  C   ILE B 166      -4.685  22.971  74.019  1.00 46.25      B    C  
ATOM   3560  O   ILE B 166      -4.794  21.805  74.410  1.00 46.86      B    O  
ATOM   3561  CB  ILE B 166      -2.236  22.852  73.247  1.00 43.22      B    C  
ATOM   3562  CG1 ILE B 166      -0.841  23.534  73.326  1.00 41.86      B    C  
ATOM   3563  CG2 ILE B 166      -2.697  22.590  71.782  1.00 40.42      B    C  
ATOM   3564  CD1 ILE B 166       0.292  22.713  72.734  1.00 43.95      B    C  
ATOM   3565  N   ARG B 167      -5.722  23.672  73.489  1.00 40.98      B    N  
ATOM   3566  CA  ARG B 167      -7.048  23.071  73.316  1.00 39.88      B    C  
ATOM   3567  C   ARG B 167      -7.029  22.139  72.123  1.00 41.56      B    C  
ATOM   3568  O   ARG B 167      -6.219  22.323  71.200  1.00 40.67      B    O  
ATOM   3569  CB  ARG B 167      -8.161  24.116  73.234  1.00 42.73      B    C  
ATOM   3570  CG  ARG B 167      -8.584  24.581  74.617  1.00 61.71      B    C  
ATOM   3571  CD  ARG B 167      -9.712  25.574  74.591  1.00 79.46      B    C  
ATOM   3572  NE  ARG B 167      -9.224  26.933  74.346  1.00 92.81      B    N  
ATOM   3573  CZ  ARG B 167      -9.983  28.024  74.408  1.00100.20      B    C  
ATOM   3574  NH1 ARG B 167      -9.455  29.219  74.176  1.00 83.33      B    N1+
ATOM   3575  NH2 ARG B 167     -11.275  27.928  74.706  1.00 80.99      B    N  
ATOM   3576  N   VAL B 168      -7.857  21.083  72.167  1.00 36.95      B    N  
ATOM   3577  CA  VAL B 168      -7.822  20.046  71.139  1.00 35.95      B    C  
ATOM   3578  C   VAL B 168      -9.218  19.735  70.579  1.00 39.97      B    C  
ATOM   3579  O   VAL B 168     -10.193  19.687  71.329  1.00 38.47      B    O  
ATOM   3580  CB  VAL B 168      -7.086  18.755  71.671  1.00 39.03      B    C  
ATOM   3581  CG1 VAL B 168      -6.900  17.722  70.569  1.00 38.98      B    C  
ATOM   3582  CG2 VAL B 168      -5.729  19.083  72.300  1.00 38.38      B    C  
ATOM   3583  N   SER B 169      -9.294  19.501  69.249  1.00 35.94      B    N  
ATOM   3584  CA  SER B 169     -10.516  19.122  68.570  1.00 34.80      B    C  
ATOM   3585  C   SER B 169     -10.226  17.974  67.659  1.00 39.28      B    C  
ATOM   3586  O   SER B 169      -9.100  17.816  67.200  1.00 38.08      B    O  
ATOM   3587  CB  SER B 169     -11.202  20.296  67.864  1.00 39.29      B    C  
ATOM   3588  OG  SER B 169     -10.409  20.976  66.905  1.00 43.15      B    O  
ATOM   3589  N   VAL B 170     -11.233  17.136  67.441  1.00 37.88      B    N  
ATOM   3590  CA  VAL B 170     -11.143  15.913  66.649  1.00 38.54      B    C  
ATOM   3591  C   VAL B 170     -12.377  15.880  65.743  1.00 42.13      B    C  
ATOM   3592  O   VAL B 170     -13.459  16.260  66.185  1.00 41.61      B    O  
ATOM   3593  CB  VAL B 170     -11.093  14.680  67.654  1.00 42.85      B    C  
ATOM   3594  CG1 VAL B 170     -11.568  13.389  67.012  1.00 42.42      B    C  
ATOM   3595  CG2 VAL B 170      -9.689  14.496  68.265  1.00 42.37      B    C  
ATOM   3596  N   GLU B 171     -12.211  15.429  64.484  1.00 38.39      B    N  
ATOM   3597  CA  GLU B 171     -13.308  15.274  63.542  1.00 37.96      B    C  
ATOM   3598  C   GLU B 171     -13.384  13.824  63.092  1.00 43.46      B    C  
ATOM   3599  O   GLU B 171     -12.384  13.268  62.643  1.00 43.26      B    O  
ATOM   3600  CB  GLU B 171     -13.168  16.222  62.328  1.00 39.08      B    C  
ATOM   3601  CG  GLU B 171     -14.314  16.078  61.336  1.00 44.57      B    C  
ATOM   3602  CD  GLU B 171     -14.061  16.407  59.877  1.00 67.93      B    C  
ATOM   3603  OE1 GLU B 171     -12.970  16.071  59.356  1.00 53.29      B    O  
ATOM   3604  OE2 GLU B 171     -15.020  16.879  59.222  1.00 63.61      B    O1-
ATOM   3605  N   VAL B 172     -14.579  13.219  63.217  1.00 41.85      B    N  
ATOM   3606  CA  VAL B 172     -14.894  11.844  62.806  1.00 41.89      B    C  
ATOM   3607  C   VAL B 172     -15.918  12.059  61.707  1.00 46.03      B    C  
ATOM   3608  O   VAL B 172     -17.095  12.307  61.988  1.00 47.02      B    O  
ATOM   3609  CB  VAL B 172     -15.459  10.974  63.986  1.00 44.83      B    C  
ATOM   3610  CG1 VAL B 172     -15.833   9.568  63.506  1.00 44.67      B    C  
ATOM   3611  CG2 VAL B 172     -14.481  10.906  65.151  1.00 43.95      B    C  
ATOM   3612  N   GLU B 173     -15.459  12.047  60.470  1.00 42.41      B    N  
ATOM   3613  CA  GLU B 173     -16.295  12.376  59.331  1.00 42.68      B    C  
ATOM   3614  C   GLU B 173     -16.572  11.174  58.404  1.00 48.76      B    C  
ATOM   3615  O   GLU B 173     -17.580  11.167  57.676  1.00 48.85      B    O  
ATOM   3616  CB  GLU B 173     -15.665  13.575  58.595  1.00 43.85      B    C  
ATOM   3617  CG  GLU B 173     -16.495  14.167  57.466  1.00 57.58      B    C  
ATOM   3618  CD  GLU B 173     -16.195  13.607  56.085  1.00 80.01      B    C  
ATOM   3619  OE1 GLU B 173     -17.120  13.586  55.240  1.00 78.22      B    O  
ATOM   3620  OE2 GLU B 173     -15.039  13.185  55.848  1.00 65.79      B    O1-
ATOM   3621  N   LYS B 174     -15.716  10.157  58.454  1.00 46.46      B    N  
ATOM   3622  CA  LYS B 174     -15.886   8.956  57.628  1.00 47.33      B    C  
ATOM   3623  C   LYS B 174     -16.476   7.823  58.474  1.00 52.27      B    C  
ATOM   3624  O   LYS B 174     -16.052   7.621  59.622  1.00 49.61      B    O  
ATOM   3625  CB  LYS B 174     -14.549   8.508  56.985  1.00 50.05      B    C  
ATOM   3626  CG  LYS B 174     -13.810   9.563  56.167  1.00 61.34      B    C  
ATOM   3627  CD  LYS B 174     -14.390   9.807  54.779  1.00 70.88      B    C  
ATOM   3628  CE  LYS B 174     -13.518  10.773  54.012  1.00 83.66      B    C  
ATOM   3629  NZ  LYS B 174     -14.312  11.830  53.334  1.00 95.86      B    N1+
ATOM   3630  N   PRO B 175     -17.482   7.094  57.940  1.00 53.04      B    N  
ATOM   3631  CA  PRO B 175     -18.106   6.012  58.724  1.00 53.88      B    C  
ATOM   3632  C   PRO B 175     -17.254   4.722  58.780  1.00 60.94      B    C  
ATOM   3633  O   PRO B 175     -17.678   3.656  58.306  1.00 60.89      B    O  
ATOM   3634  CB  PRO B 175     -19.454   5.830  58.021  1.00 55.22      B    C  
ATOM   3635  CG  PRO B 175     -19.161   6.127  56.608  1.00 59.42      B    C  
ATOM   3636  CD  PRO B 175     -18.130   7.234  56.617  1.00 55.08      B    C  
ATOM   3637  N   ARG B 176     -16.041   4.831  59.374  1.00 57.93      B    N  
ATOM   3638  CA  ARG B 176     -15.049   3.752  59.521  1.00 57.02      B    C  
ATOM   3639  C   ARG B 176     -14.922   3.435  60.999  1.00 60.37      B    C  
ATOM   3640  O   ARG B 176     -14.715   4.359  61.783  1.00 59.77      B    O  
ATOM   3641  CB  ARG B 176     -13.681   4.213  58.973  1.00 56.45      B    C  
ATOM   3642  CG  ARG B 176     -13.628   4.513  57.472  1.00 67.95      B    C  
ATOM   3643  CD  ARG B 176     -12.344   5.235  57.071  1.00 85.89      B    C  
ATOM   3644  NE  ARG B 176     -11.141   4.482  57.450  1.00104.80      B    N  
ATOM   3645  CZ  ARG B 176     -10.021   5.027  57.919  1.00123.15      B    C  
ATOM   3646  NH1 ARG B 176      -8.989   4.259  58.246  1.00112.80      B    N1+
ATOM   3647  NH2 ARG B 176      -9.923   6.345  58.062  1.00107.94      B    N  
ATOM   3648  N   GLU B 177     -15.046   2.148  61.387  1.00 58.55      B    N  
ATOM   3649  CA  GLU B 177     -14.988   1.692  62.790  1.00 58.98      B    C  
ATOM   3650  C   GLU B 177     -13.725   2.143  63.553  1.00 63.12      B    C  
ATOM   3651  O   GLU B 177     -13.807   2.583  64.705  1.00 63.11      B    O  
ATOM   3652  CB  GLU B 177     -15.164   0.177  62.879  1.00 60.54      B    C  
ATOM   3653  CG  GLU B 177     -16.327  -0.238  63.770  1.00 76.64      B    C  
ATOM   3654  CD  GLU B 177     -16.070  -0.333  65.266  1.00105.78      B    C  
ATOM   3655  OE1 GLU B 177     -17.045  -0.182  66.038  1.00 99.47      B    O  
ATOM   3656  OE2 GLU B 177     -14.911  -0.596  65.667  1.00104.08      B    O1-
ATOM   3657  N   GLU B 178     -12.574   2.051  62.889  1.00 59.37      B    N  
ATOM   3658  CA  GLU B 178     -11.258   2.453  63.394  1.00 59.64      B    C  
ATOM   3659  C   GLU B 178     -11.265   3.878  63.969  1.00 62.34      B    C  
ATOM   3660  O   GLU B 178     -10.652   4.120  65.011  1.00 62.61      B    O  
ATOM   3661  CB  GLU B 178     -10.185   2.317  62.288  1.00 61.43      B    C  
ATOM   3662  CG  GLU B 178     -10.625   2.734  60.883  1.00 78.69      B    C  
ATOM   3663  CD  GLU B 178     -11.289   1.684  59.994  1.00106.08      B    C  
ATOM   3664  OE1 GLU B 178     -11.923   0.738  60.524  1.00 83.59      B    O  
ATOM   3665  OE2 GLU B 178     -11.212   1.842  58.753  1.00103.74      B    O1-
ATOM   3666  N   LEU B 179     -12.015   4.795  63.321  1.00 56.36      B    N  
ATOM   3667  CA  LEU B 179     -12.130   6.198  63.712  1.00 54.71      B    C  
ATOM   3668  C   LEU B 179     -12.888   6.443  65.017  1.00 57.65      B    C  
ATOM   3669  O   LEU B 179     -12.582   7.403  65.723  1.00 56.96      B    O  
ATOM   3670  CB  LEU B 179     -12.757   7.019  62.568  1.00 53.97      B    C  
ATOM   3671  CG  LEU B 179     -11.992   7.068  61.253  1.00 56.80      B    C  
ATOM   3672  CD1 LEU B 179     -12.638   8.042  60.292  1.00 55.77      B    C  
ATOM   3673  CD2 LEU B 179     -10.552   7.470  61.476  1.00 57.76      B    C  
ATOM   3674  N   PHE B 180     -13.847   5.566  65.346  1.00 54.67      B    N  
ATOM   3675  CA  PHE B 180     -14.737   5.701  66.498  1.00 54.85      B    C  
ATOM   3676  C   PHE B 180     -14.007   5.745  67.844  1.00 58.57      B    C  
ATOM   3677  O   PHE B 180     -14.561   6.312  68.780  1.00 60.54      B    O  
ATOM   3678  CB  PHE B 180     -15.872   4.655  66.477  1.00 57.03      B    C  
ATOM   3679  CG  PHE B 180     -16.712   4.639  65.200  1.00 59.40      B    C  
ATOM   3680  CD1 PHE B 180     -16.774   5.758  64.361  1.00 62.63      B    C  
ATOM   3681  CD2 PHE B 180     -17.430   3.507  64.833  1.00 61.59      B    C  
ATOM   3682  CE1 PHE B 180     -17.516   5.728  63.175  1.00 63.15      B    C  
ATOM   3683  CE2 PHE B 180     -18.180   3.483  63.649  1.00 64.09      B    C  
ATOM   3684  CZ  PHE B 180     -18.221   4.595  62.832  1.00 62.26      B    C  
ATOM   3685  N   GLN B 181     -12.747   5.284  67.928  1.00 53.45      B    N  
ATOM   3686  CA  GLN B 181     -11.943   5.396  69.158  1.00 53.36      B    C  
ATOM   3687  C   GLN B 181     -11.495   6.844  69.427  1.00 57.90      B    C  
ATOM   3688  O   GLN B 181     -11.112   7.170  70.556  1.00 59.27      B    O  
ATOM   3689  CB  GLN B 181     -10.721   4.458  69.127  1.00 54.96      B    C  
ATOM   3690  CG  GLN B 181      -9.755   4.707  67.958  1.00 66.90      B    C  
ATOM   3691  CD  GLN B 181      -8.607   3.729  67.903  1.00 75.55      B    C  
ATOM   3692  NE2 GLN B 181      -8.403   3.141  66.737  1.00 59.49      B    N  
ATOM   3693  OE1 GLN B 181      -7.853   3.544  68.873  1.00 70.86      B    O  
ATOM   3694  N   LEU B 182     -11.560   7.720  68.394  1.00 52.34      B    N  
ATOM   3695  CA  LEU B 182     -11.142   9.112  68.534  1.00 50.22      B    C  
ATOM   3696  C   LEU B 182     -12.141   9.964  69.290  1.00 52.75      B    C  
ATOM   3697  O   LEU B 182     -11.766  11.052  69.724  1.00 52.31      B    O  
ATOM   3698  CB  LEU B 182     -10.774   9.735  67.179  1.00 49.96      B    C  
ATOM   3699  CG  LEU B 182      -9.544   9.145  66.481  1.00 53.05      B    C  
ATOM   3700  CD1 LEU B 182      -9.559   9.456  65.007  1.00 53.51      B    C  
ATOM   3701  CD2 LEU B 182      -8.271   9.625  67.114  1.00 51.35      B    C  
ATOM   3702  N   PHE B 183     -13.390   9.467  69.513  1.00 49.75      B    N  
ATOM   3703  CA  PHE B 183     -14.427  10.180  70.281  1.00 49.30      B    C  
ATOM   3704  C   PHE B 183     -13.941  10.440  71.695  1.00 51.72      B    C  
ATOM   3705  O   PHE B 183     -14.270  11.475  72.272  1.00 51.14      B    O  
ATOM   3706  CB  PHE B 183     -15.760   9.391  70.340  1.00 51.95      B    C  
ATOM   3707  CG  PHE B 183     -16.608   9.270  69.083  1.00 54.11      B    C  
ATOM   3708  CD1 PHE B 183     -16.780   8.044  68.457  1.00 57.72      B    C  
ATOM   3709  CD2 PHE B 183     -17.342  10.349  68.612  1.00 56.46      B    C  
ATOM   3710  CE1 PHE B 183     -17.587   7.923  67.318  1.00 58.74      B    C  
ATOM   3711  CE2 PHE B 183     -18.142  10.231  67.467  1.00 59.01      B    C  
ATOM   3712  CZ  PHE B 183     -18.247   9.023  66.821  1.00 57.24      B    C  
ATOM   3713  N   GLY B 184     -13.116   9.523  72.217  1.00 49.71      B    N  
ATOM   3714  CA  GLY B 184     -12.553   9.582  73.568  1.00 49.42      B    C  
ATOM   3715  C   GLY B 184     -11.415  10.557  73.792  1.00 54.91      B    C  
ATOM   3716  O   GLY B 184     -10.852  10.599  74.890  1.00 54.43      B    O  
ATOM   3717  N   TYR B 185     -11.077  11.366  72.762  1.00 52.75      B    N  
ATOM   3718  CA  TYR B 185      -9.986  12.343  72.797  1.00 52.37      B    C  
ATOM   3719  C   TYR B 185     -10.465  13.706  72.348  1.00 56.67      B    C  
ATOM   3720  O   TYR B 185     -11.412  13.803  71.573  1.00 58.30      B    O  
ATOM   3721  CB  TYR B 185      -8.819  11.863  71.912  1.00 53.63      B    C  
ATOM   3722  CG  TYR B 185      -8.193  10.569  72.387  1.00 55.01      B    C  
ATOM   3723  CD1 TYR B 185      -7.134  10.574  73.293  1.00 55.96      B    C  
ATOM   3724  CD2 TYR B 185      -8.673   9.336  71.948  1.00 56.82      B    C  
ATOM   3725  CE1 TYR B 185      -6.568   9.385  73.756  1.00 55.03      B    C  
ATOM   3726  CE2 TYR B 185      -8.129   8.139  72.418  1.00 58.72      B    C  
ATOM   3727  CZ  TYR B 185      -7.074   8.169  73.323  1.00 65.74      B    C  
ATOM   3728  OH  TYR B 185      -6.526   6.994  73.780  1.00 68.53      B    O  
ATOM   3729  N   GLY B 186      -9.824  14.748  72.844  1.00 51.45      B    N  
ATOM   3730  CA  GLY B 186     -10.176  16.112  72.486  1.00 50.02      B    C  
ATOM   3731  C   GLY B 186     -11.218  16.749  73.380  1.00 50.81      B    C  
ATOM   3732  O   GLY B 186     -12.058  16.057  73.961  1.00 50.24      B    O  
ATOM   3733  N   ASP B 187     -11.128  18.091  73.510  1.00 43.54      B    N  
ATOM   3734  CA  ASP B 187     -12.038  18.954  74.253  1.00 41.87      B    C  
ATOM   3735  C   ASP B 187     -13.303  19.169  73.428  1.00 44.36      B    C  
ATOM   3736  O   ASP B 187     -14.363  19.442  73.984  1.00 42.96      B    O  
ATOM   3737  CB  ASP B 187     -11.356  20.300  74.549  1.00 43.02      B    C  
ATOM   3738  CG  ASP B 187     -10.028  20.135  75.264  1.00 57.91      B    C  
ATOM   3739  OD1 ASP B 187      -9.982  19.387  76.266  1.00 64.68      B    O  
ATOM   3740  OD2 ASP B 187      -9.025  20.711  74.797  1.00 56.06      B    O1-
ATOM   3741  N   VAL B 188     -13.162  19.099  72.082  1.00 40.75      B    N  
ATOM   3742  CA  VAL B 188     -14.226  19.247  71.093  1.00 39.03      B    C  
ATOM   3743  C   VAL B 188     -14.150  18.092  70.105  1.00 41.27      B    C  
ATOM   3744  O   VAL B 188     -13.081  17.757  69.616  1.00 41.56      B    O  
ATOM   3745  CB  VAL B 188     -14.275  20.648  70.406  1.00 41.13      B    C  
ATOM   3746  CG1 VAL B 188     -15.548  20.813  69.559  1.00 39.32      B    C  
ATOM   3747  CG2 VAL B 188     -14.182  21.773  71.442  1.00 40.02      B    C  
ATOM   3748  N   VAL B 189     -15.276  17.426  69.891  1.00 37.53      B    N  
ATOM   3749  CA  VAL B 189     -15.410  16.287  68.993  1.00 36.65      B    C  
ATOM   3750  C   VAL B 189     -16.521  16.649  68.018  1.00 41.39      B    C  
ATOM   3751  O   VAL B 189     -17.646  16.957  68.433  1.00 40.44      B    O  
ATOM   3752  CB  VAL B 189     -15.712  14.961  69.764  1.00 40.55      B    C  
ATOM   3753  CG1 VAL B 189     -15.784  13.759  68.822  1.00 40.15      B    C  
ATOM   3754  CG2 VAL B 189     -14.686  14.703  70.878  1.00 40.40      B    C  
ATOM   3755  N   PHE B 190     -16.183  16.672  66.724  1.00 37.51      B    N  
ATOM   3756  CA  PHE B 190     -17.140  16.925  65.651  1.00 34.99      B    C  
ATOM   3757  C   PHE B 190     -17.448  15.560  65.040  1.00 40.90      B    C  
ATOM   3758  O   PHE B 190     -16.527  14.809  64.702  1.00 40.47      B    O  
ATOM   3759  CB  PHE B 190     -16.574  17.883  64.573  1.00 33.87      B    C  
ATOM   3760  CG  PHE B 190     -16.224  19.281  65.040  1.00 32.43      B    C  
ATOM   3761  CD1 PHE B 190     -17.174  20.297  65.023  1.00 31.95      B    C  
ATOM   3762  CD2 PHE B 190     -14.917  19.604  65.412  1.00 30.82      B    C  
ATOM   3763  CE1 PHE B 190     -16.849  21.593  65.457  1.00 31.05      B    C  
ATOM   3764  CE2 PHE B 190     -14.590  20.902  65.820  1.00 31.78      B    C  
ATOM   3765  CZ  PHE B 190     -15.560  21.886  65.850  1.00 29.00      B    C  
ATOM   3766  N   VAL B 191     -18.741  15.225  64.940  1.00 37.23      B    N  
ATOM   3767  CA  VAL B 191     -19.192  13.989  64.306  1.00 36.30      B    C  
ATOM   3768  C   VAL B 191     -20.064  14.401  63.112  1.00 41.75      B    C  
ATOM   3769  O   VAL B 191     -20.932  15.274  63.265  1.00 39.48      B    O  
ATOM   3770  CB  VAL B 191     -19.899  13.007  65.290  1.00 38.51      B    C  
ATOM   3771  CG1 VAL B 191     -21.003  13.690  66.089  1.00 37.05      B    C  
ATOM   3772  CG2 VAL B 191     -20.437  11.777  64.552  1.00 38.36      B    C  
ATOM   3773  N   SER B 192     -19.810  13.813  61.916  1.00 39.78      B    N  
ATOM   3774  CA  SER B 192     -20.611  14.195  60.751  1.00 40.32      B    C  
ATOM   3775  C   SER B 192     -22.026  13.586  60.767  1.00 44.15      B    C  
ATOM   3776  O   SER B 192     -22.260  12.586  61.448  1.00 43.95      B    O  
ATOM   3777  CB  SER B 192     -19.869  13.895  59.442  1.00 43.84      B    C  
ATOM   3778  OG  SER B 192     -19.843  12.521  59.099  1.00 51.90      B    O  
ATOM   3779  N   LYS B 193     -22.958  14.202  60.013  1.00 40.85      B    N  
ATOM   3780  CA  LYS B 193     -24.322  13.717  59.789  1.00 41.88      B    C  
ATOM   3781  C   LYS B 193     -24.251  12.323  59.130  1.00 50.62      B    C  
ATOM   3782  O   LYS B 193     -24.978  11.425  59.538  1.00 52.09      B    O  
ATOM   3783  CB  LYS B 193     -25.102  14.705  58.901  1.00 43.21      B    C  
ATOM   3784  CG  LYS B 193     -26.438  14.171  58.412  1.00 41.59      B    C  
ATOM   3785  CD  LYS B 193     -27.127  15.129  57.454  1.00 45.38      B    C  
ATOM   3786  CE  LYS B 193     -28.290  14.452  56.781  1.00 55.21      B    C  
ATOM   3787  NZ  LYS B 193     -29.021  15.354  55.851  1.00 67.33      B    N1+
ATOM   3788  N   ASP B 194     -23.338  12.135  58.160  1.00 50.33      B    N  
ATOM   3789  CA  ASP B 194     -23.099  10.866  57.456  1.00 51.39      B    C  
ATOM   3790  C   ASP B 194     -22.701   9.729  58.416  1.00 52.27      B    C  
ATOM   3791  O   ASP B 194     -23.274   8.649  58.322  1.00 52.00      B    O  
ATOM   3792  CB  ASP B 194     -22.062  11.064  56.334  1.00 55.47      B    C  
ATOM   3793  CG  ASP B 194     -21.662   9.795  55.606  1.00 79.63      B    C  
ATOM   3794  OD1 ASP B 194     -22.531   9.201  54.928  1.00 84.26      B    O  
ATOM   3795  OD2 ASP B 194     -20.469   9.415  55.683  1.00 86.88      B    O1-
ATOM   3796  N   VAL B 195     -21.790   9.996  59.377  1.00 46.45      B    N  
ATOM   3797  CA  VAL B 195     -21.370   9.040  60.407  1.00 44.94      B    C  
ATOM   3798  C   VAL B 195     -22.538   8.719  61.313  1.00 50.97      B    C  
ATOM   3799  O   VAL B 195     -22.771   7.553  61.584  1.00 52.20      B    O  
ATOM   3800  CB  VAL B 195     -20.139   9.541  61.213  1.00 47.16      B    C  
ATOM   3801  CG1 VAL B 195     -19.875   8.690  62.457  1.00 46.27      B    C  
ATOM   3802  CG2 VAL B 195     -18.911   9.584  60.338  1.00 46.04      B    C  
ATOM   3803  N   ALA B 196     -23.266   9.746  61.787  1.00 49.98      B    N  
ATOM   3804  CA  ALA B 196     -24.450   9.603  62.654  1.00 49.80      B    C  
ATOM   3805  C   ALA B 196     -25.526   8.708  61.991  1.00 54.43      B    C  
ATOM   3806  O   ALA B 196     -25.964   7.732  62.594  1.00 52.80      B    O  
ATOM   3807  CB  ALA B 196     -25.013  10.971  63.001  1.00 49.95      B    C  
ATOM   3808  N   LYS B 197     -25.873   8.994  60.729  1.00 53.89      B    N  
ATOM   3809  CA  LYS B 197     -26.832   8.220  59.936  1.00 55.26      B    C  
ATOM   3810  C   LYS B 197     -26.382   6.758  59.781  1.00 62.84      B    C  
ATOM   3811  O   LYS B 197     -27.209   5.844  59.888  1.00 62.58      B    O  
ATOM   3812  CB  LYS B 197     -27.055   8.875  58.561  1.00 57.54      B    C  
ATOM   3813  CG  LYS B 197     -28.210   9.870  58.506  1.00 62.07      B    C  
ATOM   3814  CD  LYS B 197     -28.434  10.335  57.071  1.00 70.67      B    C  
ATOM   3815  CE  LYS B 197     -29.793  10.951  56.848  1.00 86.41      B    C  
ATOM   3816  NZ  LYS B 197     -30.013  11.335  55.422  1.00 92.71      B    N1+
ATOM   3817  N   HIS B 198     -25.070   6.541  59.569  1.00 62.64      B    N  
ATOM   3818  CA  HIS B 198     -24.477   5.202  59.446  1.00 63.85      B    C  
ATOM   3819  C   HIS B 198     -24.532   4.434  60.764  1.00 63.43      B    C  
ATOM   3820  O   HIS B 198     -24.689   3.219  60.742  1.00 62.27      B    O  
ATOM   3821  CB  HIS B 198     -23.060   5.253  58.848  1.00 66.65      B    C  
ATOM   3822  CG  HIS B 198     -23.062   5.287  57.342  1.00 72.09      B    C  
ATOM   3823  CD2 HIS B 198     -22.930   4.270  56.452  1.00 75.09      B    C  
ATOM   3824  ND1 HIS B 198     -23.259   6.478  56.635  1.00 74.51      B    N  
ATOM   3825  CE1 HIS B 198     -23.208   6.148  55.352  1.00 74.46      B    C  
ATOM   3826  NE2 HIS B 198     -23.019   4.832  55.188  1.00 75.05      B    N  
ATOM   3827  N   LEU B 199     -24.494   5.153  61.905  1.00 58.14      B    N  
ATOM   3828  CA  LEU B 199     -24.624   4.572  63.243  1.00 56.85      B    C  
ATOM   3829  C   LEU B 199     -26.093   4.366  63.652  1.00 61.03      B    C  
ATOM   3830  O   LEU B 199     -26.353   3.866  64.747  1.00 61.37      B    O  
ATOM   3831  CB  LEU B 199     -23.866   5.399  64.288  1.00 56.57      B    C  
ATOM   3832  CG  LEU B 199     -22.340   5.368  64.193  1.00 61.21      B    C  
ATOM   3833  CD1 LEU B 199     -21.709   6.364  65.168  1.00 60.97      B    C  
ATOM   3834  CD2 LEU B 199     -21.797   3.966  64.428  1.00 62.50      B    C  
ATOM   3835  N   GLY B 200     -27.025   4.720  62.757  1.00 57.56      B    N  
ATOM   3836  CA  GLY B 200     -28.465   4.546  62.937  1.00 57.33      B    C  
ATOM   3837  C   GLY B 200     -29.249   5.694  63.554  1.00 60.69      B    C  
ATOM   3838  O   GLY B 200     -30.429   5.529  63.888  1.00 60.75      B    O  
ATOM   3839  N   PHE B 201     -28.613   6.859  63.726  1.00 55.26      B    N  
ATOM   3840  CA  PHE B 201     -29.281   8.026  64.299  1.00 53.10      B    C  
ATOM   3841  C   PHE B 201     -29.939   8.822  63.209  1.00 56.37      B    C  
ATOM   3842  O   PHE B 201     -29.364   8.985  62.130  1.00 55.57      B    O  
ATOM   3843  CB  PHE B 201     -28.321   8.865  65.135  1.00 53.74      B    C  
ATOM   3844  CG  PHE B 201     -27.579   8.056  66.169  1.00 53.74      B    C  
ATOM   3845  CD1 PHE B 201     -28.259   7.442  67.219  1.00 55.33      B    C  
ATOM   3846  CD2 PHE B 201     -26.200   7.908  66.098  1.00 54.20      B    C  
ATOM   3847  CE1 PHE B 201     -27.572   6.688  68.171  1.00 55.31      B    C  
ATOM   3848  CE2 PHE B 201     -25.511   7.169  67.065  1.00 56.11      B    C  
ATOM   3849  CZ  PHE B 201     -26.201   6.566  68.094  1.00 53.72      B    C  
ATOM   3850  N   GLN B 202     -31.166   9.295  63.479  1.00 51.98      B    N  
ATOM   3851  CA  GLN B 202     -31.982   9.991  62.495  1.00 50.37      B    C  
ATOM   3852  C   GLN B 202     -32.040  11.517  62.667  1.00 51.93      B    C  
ATOM   3853  O   GLN B 202     -32.661  12.201  61.848  1.00 52.08      B    O  
ATOM   3854  CB  GLN B 202     -33.382   9.364  62.470  1.00 51.65      B    C  
ATOM   3855  CG  GLN B 202     -33.389   8.008  61.743  1.00 62.35      B    C  
ATOM   3856  CD  GLN B 202     -34.769   7.439  61.513  1.00 93.66      B    C  
ATOM   3857  NE2 GLN B 202     -34.828   6.397  60.696  1.00 99.05      B    N  
ATOM   3858  OE1 GLN B 202     -35.785   7.896  62.065  1.00 83.75      B    O  
ATOM   3859  N   SER B 203     -31.342  12.061  63.679  1.00 46.40      B    N  
ATOM   3860  CA  SER B 203     -31.292  13.506  63.946  1.00 44.38      B    C  
ATOM   3861  C   SER B 203     -30.028  13.839  64.721  1.00 46.72      B    C  
ATOM   3862  O   SER B 203     -29.386  12.932  65.251  1.00 46.79      B    O  
ATOM   3863  CB  SER B 203     -32.519  13.954  64.738  1.00 45.98      B    C  
ATOM   3864  OG  SER B 203     -32.467  13.493  66.078  1.00 50.58      B    O  
ATOM   3865  N   ALA B 204     -29.684  15.138  64.808  1.00 41.73      B    N  
ATOM   3866  CA  ALA B 204     -28.515  15.595  65.553  1.00 41.22      B    C  
ATOM   3867  C   ALA B 204     -28.722  15.391  67.052  1.00 46.07      B    C  
ATOM   3868  O   ALA B 204     -27.754  15.124  67.757  1.00 46.76      B    O  
ATOM   3869  CB  ALA B 204     -28.209  17.053  65.231  1.00 41.31      B    C  
ATOM   3870  N   GLU B 205     -29.983  15.486  67.534  1.00 43.03      B    N  
ATOM   3871  CA  GLU B 205     -30.361  15.263  68.936  1.00 42.14      B    C  
ATOM   3872  C   GLU B 205     -30.069  13.794  69.315  1.00 43.05      B    C  
ATOM   3873  O   GLU B 205     -29.367  13.559  70.285  1.00 41.62      B    O  
ATOM   3874  CB  GLU B 205     -31.849  15.637  69.160  1.00 43.45      B    C  
ATOM   3875  CG  GLU B 205     -32.407  15.313  70.547  1.00 44.54      B    C  
ATOM   3876  CD  GLU B 205     -32.979  13.916  70.674  1.00 49.63      B    C  
ATOM   3877  OE1 GLU B 205     -32.523  13.163  71.562  1.00 48.29      B    O  
ATOM   3878  OE2 GLU B 205     -33.854  13.557  69.854  1.00 44.72      B    O1-
ATOM   3879  N   GLU B 206     -30.578  12.834  68.518  1.00 39.85      B    N  
ATOM   3880  CA  GLU B 206     -30.389  11.398  68.653  1.00 40.67      B    C  
ATOM   3881  C   GLU B 206     -28.882  11.032  68.658  1.00 47.57      B    C  
ATOM   3882  O   GLU B 206     -28.428  10.264  69.513  1.00 48.73      B    O  
ATOM   3883  CB  GLU B 206     -31.084  10.664  67.486  1.00 42.14      B    C  
ATOM   3884  CG  GLU B 206     -32.600  10.551  67.542  1.00 41.97      B    C  
ATOM   3885  CD  GLU B 206     -33.176   9.537  66.566  1.00 53.67      B    C  
ATOM   3886  OE1 GLU B 206     -34.402   9.577  66.311  1.00 52.76      B    O  
ATOM   3887  OE2 GLU B 206     -32.409   8.681  66.074  1.00 47.82      B    O1-
ATOM   3888  N   ALA B 207     -28.121  11.571  67.687  1.00 43.51      B    N  
ATOM   3889  CA  ALA B 207     -26.681  11.349  67.546  1.00 42.35      B    C  
ATOM   3890  C   ALA B 207     -25.933  11.843  68.783  1.00 45.23      B    C  
ATOM   3891  O   ALA B 207     -25.157  11.081  69.368  1.00 44.95      B    O  
ATOM   3892  CB  ALA B 207     -26.163  12.039  66.293  1.00 42.85      B    C  
ATOM   3893  N   LEU B 208     -26.203  13.076  69.225  1.00 42.57      B    N  
ATOM   3894  CA  LEU B 208     -25.526  13.616  70.403  1.00 43.82      B    C  
ATOM   3895  C   LEU B 208     -25.838  12.845  71.689  1.00 50.01      B    C  
ATOM   3896  O   LEU B 208     -24.904  12.509  72.421  1.00 49.54      B    O  
ATOM   3897  CB  LEU B 208     -25.759  15.124  70.589  1.00 44.15      B    C  
ATOM   3898  CG  LEU B 208     -25.139  16.079  69.539  1.00 48.93      B    C  
ATOM   3899  CD1 LEU B 208     -24.902  17.383  70.123  1.00 49.40      B    C  
ATOM   3900  CD2 LEU B 208     -23.831  15.593  68.989  1.00 49.03      B    C  
ATOM   3901  N   ARG B 209     -27.129  12.512  71.931  1.00 47.45      B    N  
ATOM   3902  CA  ARG B 209     -27.563  11.737  73.104  1.00 47.41      B    C  
ATOM   3903  C   ARG B 209     -27.005  10.303  73.077  1.00 53.32      B    C  
ATOM   3904  O   ARG B 209     -26.511   9.820  74.093  1.00 54.79      B    O  
ATOM   3905  CB  ARG B 209     -29.107  11.726  73.234  1.00 44.64      B    C  
ATOM   3906  CG  ARG B 209     -29.748  13.084  73.556  1.00 46.15      B    C  
ATOM   3907  CD  ARG B 209     -29.302  13.633  74.900  1.00 46.04      B    C  
ATOM   3908  NE  ARG B 209     -29.918  14.926  75.201  1.00 45.65      B    N  
ATOM   3909  CZ  ARG B 209     -29.611  15.667  76.260  1.00 56.71      B    C  
ATOM   3910  NH1 ARG B 209     -28.689  15.258  77.122  1.00 45.19      B    N1+
ATOM   3911  NH2 ARG B 209     -30.214  16.826  76.461  1.00 57.62      B    N  
ATOM   3912  N   GLY B 210     -27.053   9.665  71.913  1.00 49.27      B    N  
ATOM   3913  CA  GLY B 210     -26.563   8.305  71.724  1.00 48.90      B    C  
ATOM   3914  C   GLY B 210     -25.057   8.122  71.751  1.00 53.48      B    C  
ATOM   3915  O   GLY B 210     -24.595   7.004  71.989  1.00 54.82      B    O  
ATOM   3916  N   LEU B 211     -24.270   9.194  71.479  1.00 48.69      B    N  
ATOM   3917  CA  LEU B 211     -22.799   9.138  71.400  1.00 46.73      B    C  
ATOM   3918  C   LEU B 211     -22.047   9.870  72.508  1.00 47.60      B    C  
ATOM   3919  O   LEU B 211     -20.838   9.673  72.620  1.00 47.61      B    O  
ATOM   3920  CB  LEU B 211     -22.312   9.661  70.027  1.00 46.74      B    C  
ATOM   3921  CG  LEU B 211     -22.674   8.833  68.805  1.00 50.69      B    C  
ATOM   3922  CD1 LEU B 211     -22.371   9.598  67.528  1.00 50.52      B    C  
ATOM   3923  CD2 LEU B 211     -21.980   7.476  68.830  1.00 48.77      B    C  
ATOM   3924  N   TYR B 212     -22.724  10.701  73.324  1.00 43.14      B    N  
ATOM   3925  CA  TYR B 212     -22.036  11.453  74.377  1.00 43.86      B    C  
ATOM   3926  C   TYR B 212     -21.254  10.577  75.365  1.00 54.27      B    C  
ATOM   3927  O   TYR B 212     -20.218  11.011  75.867  1.00 56.13      B    O  
ATOM   3928  CB  TYR B 212     -22.953  12.423  75.131  1.00 43.98      B    C  
ATOM   3929  CG  TYR B 212     -22.149  13.425  75.938  1.00 45.56      B    C  
ATOM   3930  CD1 TYR B 212     -21.589  14.550  75.331  1.00 46.18      B    C  
ATOM   3931  CD2 TYR B 212     -21.866  13.202  77.292  1.00 45.85      B    C  
ATOM   3932  CE1 TYR B 212     -20.771  15.426  76.044  1.00 44.56      B    C  
ATOM   3933  CE2 TYR B 212     -21.054  14.075  78.014  1.00 46.44      B    C  
ATOM   3934  CZ  TYR B 212     -20.503  15.182  77.382  1.00 53.48      B    C  
ATOM   3935  OH  TYR B 212     -19.699  16.049  78.079  1.00 53.88      B    O  
ATOM   3936  N   GLY B 213     -21.716   9.355  75.606  1.00 53.37      B    N  
ATOM   3937  CA  GLY B 213     -21.027   8.422  76.492  1.00 53.77      B    C  
ATOM   3938  C   GLY B 213     -19.658   7.990  75.989  1.00 58.29      B    C  
ATOM   3939  O   GLY B 213     -18.853   7.473  76.767  1.00 57.98      B    O  
ATOM   3940  N   ARG B 214     -19.374   8.219  74.684  1.00 54.10      B    N  
ATOM   3941  CA  ARG B 214     -18.112   7.825  74.041  1.00 52.96      B    C  
ATOM   3942  C   ARG B 214     -16.973   8.838  74.244  1.00 56.24      B    C  
ATOM   3943  O   ARG B 214     -15.812   8.505  73.983  1.00 56.05      B    O  
ATOM   3944  CB  ARG B 214     -18.337   7.530  72.540  1.00 50.42      B    C  
ATOM   3945  CG  ARG B 214     -19.197   6.288  72.226  1.00 53.76      B    C  
ATOM   3946  CD  ARG B 214     -18.571   5.495  71.079  1.00 65.30      B    C  
ATOM   3947  NE  ARG B 214     -19.521   4.772  70.229  1.00 75.27      B    N  
ATOM   3948  CZ  ARG B 214     -19.169   3.935  69.251  1.00 91.45      B    C  
ATOM   3949  NH1 ARG B 214     -17.886   3.685  69.011  1.00 78.43      B    N1+
ATOM   3950  NH2 ARG B 214     -20.098   3.328  68.518  1.00 77.60      B    N  
ATOM   3951  N   VAL B 215     -17.301  10.060  74.725  1.00 52.53      B    N  
ATOM   3952  CA  VAL B 215     -16.345  11.161  74.884  1.00 52.27      B    C  
ATOM   3953  C   VAL B 215     -15.728  11.190  76.293  1.00 57.36      B    C  
ATOM   3954  O   VAL B 215     -16.267  10.567  77.210  1.00 57.70      B    O  
ATOM   3955  CB  VAL B 215     -16.916  12.567  74.447  1.00 55.69      B    C  
ATOM   3956  CG1 VAL B 215     -17.587  12.519  73.064  1.00 55.14      B    C  
ATOM   3957  CG2 VAL B 215     -17.851  13.178  75.491  1.00 55.15      B    C  
ATOM   3958  N   ARG B 216     -14.608  11.932  76.449  1.00 52.94      B    N  
ATOM   3959  CA  ARG B 216     -13.895  12.094  77.703  1.00 52.51      B    C  
ATOM   3960  C   ARG B 216     -14.584  13.143  78.575  1.00 58.70      B    C  
ATOM   3961  O   ARG B 216     -15.293  14.003  78.037  1.00 58.37      B    O  
ATOM   3962  CB  ARG B 216     -12.393  12.368  77.461  1.00 52.00      B    C  
ATOM   3963  CG  ARG B 216     -11.968  13.818  77.231  1.00 58.46      B    C  
ATOM   3964  CD  ARG B 216     -10.489  13.824  76.923  1.00 63.74      B    C  
ATOM   3965  NE  ARG B 216      -9.952  15.160  76.662  1.00 79.34      B    N  
ATOM   3966  CZ  ARG B 216      -8.731  15.392  76.178  1.00101.87      B    C  
ATOM   3967  NH1 ARG B 216      -8.318  16.637  75.965  1.00 88.68      B    N1+
ATOM   3968  NH2 ARG B 216      -7.918  14.377  75.890  1.00 88.92      B    N  
ATOM   3969  N   LYS B 217     -14.422  13.046  79.924  1.00 56.23      B    N  
ATOM   3970  CA  LYS B 217     -15.105  13.942  80.867  1.00 56.01      B    C  
ATOM   3971  C   LYS B 217     -14.783  15.420  80.577  1.00 56.98      B    C  
ATOM   3972  O   LYS B 217     -13.615  15.805  80.405  1.00 56.71      B    O  
ATOM   3973  CB  LYS B 217     -14.891  13.526  82.356  1.00 60.00      B    C  
ATOM   3974  CG  LYS B 217     -13.799  14.235  83.159  1.00 81.74      B    C  
ATOM   3975  CD  LYS B 217     -14.374  15.299  84.093  1.00 90.21      B    C  
ATOM   3976  CE  LYS B 217     -13.370  16.389  84.399  1.00 98.97      B    C  
ATOM   3977  NZ  LYS B 217     -13.207  17.339  83.266  1.00104.99      B    N1+
ATOM   3978  N   GLY B 218     -15.855  16.194  80.438  1.00 50.82      B    N  
ATOM   3979  CA  GLY B 218     -15.803  17.618  80.124  1.00 48.91      B    C  
ATOM   3980  C   GLY B 218     -15.729  17.970  78.644  1.00 48.32      B    C  
ATOM   3981  O   GLY B 218     -15.596  19.148  78.324  1.00 48.67      B    O  
ATOM   3982  N   ALA B 219     -15.798  16.977  77.725  1.00 41.82      B    N  
ATOM   3983  CA  ALA B 219     -15.736  17.243  76.282  1.00 40.77      B    C  
ATOM   3984  C   ALA B 219     -17.095  17.672  75.697  1.00 45.29      B    C  
ATOM   3985  O   ALA B 219     -18.145  17.270  76.197  1.00 43.95      B    O  
ATOM   3986  CB  ALA B 219     -15.204  16.036  75.532  1.00 40.56      B    C  
ATOM   3987  N   VAL B 220     -17.059  18.496  74.641  1.00 42.37      B    N  
ATOM   3988  CA  VAL B 220     -18.253  18.961  73.934  1.00 41.27      B    C  
ATOM   3989  C   VAL B 220     -18.341  18.162  72.626  1.00 44.50      B    C  
ATOM   3990  O   VAL B 220     -17.334  18.010  71.930  1.00 44.39      B    O  
ATOM   3991  CB  VAL B 220     -18.240  20.493  73.728  1.00 43.91      B    C  
ATOM   3992  CG1 VAL B 220     -19.504  20.970  73.006  1.00 43.65      B    C  
ATOM   3993  CG2 VAL B 220     -18.092  21.209  75.070  1.00 43.03      B    C  
ATOM   3994  N   LEU B 221     -19.506  17.551  72.365  1.00 39.57      B    N  
ATOM   3995  CA  LEU B 221     -19.755  16.758  71.154  1.00 37.70      B    C  
ATOM   3996  C   LEU B 221     -20.649  17.600  70.219  1.00 42.48      B    C  
ATOM   3997  O   LEU B 221     -21.662  18.123  70.658  1.00 41.60      B    O  
ATOM   3998  CB  LEU B 221     -20.351  15.393  71.522  1.00 36.66      B    C  
ATOM   3999  CG  LEU B 221     -20.699  14.410  70.400  1.00 39.93      B    C  
ATOM   4000  CD1 LEU B 221     -19.464  13.919  69.641  1.00 39.01      B    C  
ATOM   4001  CD2 LEU B 221     -21.514  13.239  70.954  1.00 39.17      B    C  
ATOM   4002  N   VAL B 222     -20.194  17.841  68.974  1.00 39.66      B    N  
ATOM   4003  CA  VAL B 222     -20.872  18.705  67.991  1.00 38.47      B    C  
ATOM   4004  C   VAL B 222     -21.334  17.923  66.757  1.00 41.49      B    C  
ATOM   4005  O   VAL B 222     -20.579  17.125  66.199  1.00 41.41      B    O  
ATOM   4006  CB  VAL B 222     -19.992  19.941  67.598  1.00 41.94      B    C  
ATOM   4007  CG1 VAL B 222     -20.720  20.855  66.619  1.00 41.48      B    C  
ATOM   4008  CG2 VAL B 222     -19.535  20.741  68.825  1.00 41.12      B    C  
ATOM   4009  N   CYS B 223     -22.576  18.184  66.313  1.00 39.06      B    N  
ATOM   4010  CA  CYS B 223     -23.150  17.581  65.111  1.00 38.57      B    C  
ATOM   4011  C   CYS B 223     -23.938  18.605  64.274  1.00 44.69      B    C  
ATOM   4012  O   CYS B 223     -24.941  19.154  64.752  1.00 45.15      B    O  
ATOM   4013  CB  CYS B 223     -23.996  16.356  65.435  1.00 38.42      B    C  
ATOM   4014  SG  CYS B 223     -24.375  15.327  63.990  1.00 42.95      B    S  
ATOM   4015  N   ALA B 224     -23.460  18.870  63.031  1.00 40.74      B    N  
ATOM   4016  CA  ALA B 224     -24.107  19.736  62.043  1.00 39.90      B    C  
ATOM   4017  C   ALA B 224     -25.004  18.825  61.183  1.00 43.99      B    C  
ATOM   4018  O   ALA B 224     -24.574  17.732  60.789  1.00 45.22      B    O  
ATOM   4019  CB  ALA B 224     -23.057  20.439  61.178  1.00 40.41      B    C  
ATOM   4020  N   TRP B 225     -26.256  19.235  60.944  1.00 40.06      B    N  
ATOM   4021  CA  TRP B 225     -27.233  18.441  60.181  1.00 40.69      B    C  
ATOM   4022  C   TRP B 225     -27.802  19.264  58.991  1.00 47.62      B    C  
ATOM   4023  O   TRP B 225     -29.018  19.492  58.897  1.00 47.12      B    O  
ATOM   4024  CB  TRP B 225     -28.353  17.919  61.130  1.00 38.63      B    C  
ATOM   4025  CG  TRP B 225     -29.010  16.634  60.702  1.00 38.85      B    C  
ATOM   4026  CD1 TRP B 225     -30.063  16.496  59.843  1.00 41.72      B    C  
ATOM   4027  CD2 TRP B 225     -28.677  15.307  61.149  1.00 38.09      B    C  
ATOM   4028  CE2 TRP B 225     -29.557  14.411  60.495  1.00 41.95      B    C  
ATOM   4029  CE3 TRP B 225     -27.709  14.786  62.031  1.00 38.80      B    C  
ATOM   4030  NE1 TRP B 225     -30.379  15.162  59.689  1.00 41.08      B    N  
ATOM   4031  CZ2 TRP B 225     -29.498  13.027  60.693  1.00 40.48      B    C  
ATOM   4032  CZ3 TRP B 225     -27.630  13.416  62.201  1.00 40.07      B    C  
ATOM   4033  CH2 TRP B 225     -28.518  12.550  61.543  1.00 40.80      B    C  
ATOM   4034  N   ALA B 226     -26.889  19.725  58.091  1.00 45.02      B    N  
ATOM   4035  CA  ALA B 226     -27.177  20.504  56.874  1.00 43.77      B    C  
ATOM   4036  C   ALA B 226     -28.183  21.653  57.109  1.00 48.59      B    C  
ATOM   4037  O   ALA B 226     -27.873  22.540  57.916  1.00 49.02      B    O  
ATOM   4038  CB  ALA B 226     -27.608  19.576  55.743  1.00 44.07      B    C  
ATOM   4039  N   GLU B 227     -29.387  21.628  56.474  1.00 44.99      B    N  
ATOM   4040  CA  GLU B 227     -30.400  22.683  56.645  1.00 45.50      B    C  
ATOM   4041  C   GLU B 227     -31.105  22.658  57.986  1.00 47.51      B    C  
ATOM   4042  O   GLU B 227     -31.777  23.636  58.309  1.00 46.01      B    O  
ATOM   4043  CB  GLU B 227     -31.441  22.758  55.505  1.00 47.82      B    C  
ATOM   4044  CG  GLU B 227     -31.982  21.442  54.995  1.00 61.23      B    C  
ATOM   4045  CD  GLU B 227     -31.084  20.819  53.947  1.00 85.31      B    C  
ATOM   4046  OE1 GLU B 227     -30.865  21.450  52.886  1.00 82.52      B    O  
ATOM   4047  OE2 GLU B 227     -30.557  19.717  54.220  1.00 70.81      B    O1-
ATOM   4048  N   GLU B 228     -30.909  21.597  58.805  1.00 43.92      B    N  
ATOM   4049  CA  GLU B 228     -31.484  21.523  60.153  1.00 42.43      B    C  
ATOM   4050  C   GLU B 228     -30.602  22.230  61.203  1.00 47.16      B    C  
ATOM   4051  O   GLU B 228     -30.973  22.311  62.370  1.00 47.74      B    O  
ATOM   4052  CB  GLU B 228     -31.834  20.069  60.543  1.00 43.70      B    C  
ATOM   4053  CG  GLU B 228     -32.987  19.465  59.742  1.00 53.41      B    C  
ATOM   4054  CD  GLU B 228     -34.181  20.374  59.467  1.00 87.63      B    C  
ATOM   4055  OE1 GLU B 228     -34.782  20.890  60.440  1.00 87.25      B    O  
ATOM   4056  OE2 GLU B 228     -34.492  20.597  58.272  1.00 83.66      B    O1-
ATOM   4057  N   GLY B 229     -29.483  22.816  60.755  1.00 43.16      B    N  
ATOM   4058  CA  GLY B 229     -28.551  23.552  61.600  1.00 40.94      B    C  
ATOM   4059  C   GLY B 229     -27.587  22.661  62.348  1.00 44.51      B    C  
ATOM   4060  O   GLY B 229     -27.130  21.641  61.825  1.00 44.55      B    O  
ATOM   4061  N   ALA B 230     -27.266  23.030  63.576  1.00 41.08      B    N  
ATOM   4062  CA  ALA B 230     -26.299  22.249  64.338  1.00 40.26      B    C  
ATOM   4063  C   ALA B 230     -26.604  22.225  65.815  1.00 40.92      B    C  
ATOM   4064  O   ALA B 230     -27.164  23.170  66.346  1.00 39.51      B    O  
ATOM   4065  CB  ALA B 230     -24.901  22.810  64.106  1.00 40.90      B    C  
ATOM   4066  N   ASP B 231     -26.190  21.152  66.472  1.00 38.60      B    N  
ATOM   4067  CA  ASP B 231     -26.333  20.934  67.905  1.00 38.71      B    C  
ATOM   4068  C   ASP B 231     -24.970  20.700  68.569  1.00 43.13      B    C  
ATOM   4069  O   ASP B 231     -24.032  20.207  67.927  1.00 41.84      B    O  
ATOM   4070  CB  ASP B 231     -27.200  19.689  68.161  1.00 40.32      B    C  
ATOM   4071  CG  ASP B 231     -28.674  19.798  67.828  1.00 48.33      B    C  
ATOM   4072  OD1 ASP B 231     -29.086  20.834  67.301  1.00 52.34      B    O  
ATOM   4073  OD2 ASP B 231     -29.405  18.849  68.104  1.00 49.21      B    O1-
ATOM   4074  N   ALA B 232     -24.888  21.007  69.869  1.00 39.71      B    N  
ATOM   4075  CA  ALA B 232     -23.713  20.725  70.679  1.00 40.15      B    C  
ATOM   4076  C   ALA B 232     -24.213  20.195  72.026  1.00 46.73      B    C  
ATOM   4077  O   ALA B 232     -25.317  20.537  72.454  1.00 48.22      B    O  
ATOM   4078  CB  ALA B 232     -22.859  21.971  70.864  1.00 40.54      B    C  
ATOM   4079  N   LEU B 233     -23.431  19.336  72.662  1.00 42.06      B    N  
ATOM   4080  CA  LEU B 233     -23.757  18.773  73.967  1.00 41.10      B    C  
ATOM   4081  C   LEU B 233     -22.510  18.685  74.826  1.00 46.96      B    C  
ATOM   4082  O   LEU B 233     -21.537  18.046  74.435  1.00 44.91      B    O  
ATOM   4083  CB  LEU B 233     -24.468  17.415  73.841  1.00 39.86      B    C  
ATOM   4084  CG  LEU B 233     -24.829  16.667  75.122  1.00 42.78      B    C  
ATOM   4085  CD1 LEU B 233     -25.925  17.359  75.874  1.00 42.45      B    C  
ATOM   4086  CD2 LEU B 233     -25.245  15.263  74.797  1.00 42.74      B    C  
ATOM   4087  N   GLY B 234     -22.560  19.361  75.973  1.00 47.11      B    N  
ATOM   4088  CA  GLY B 234     -21.469  19.405  76.936  1.00 48.96      B    C  
ATOM   4089  C   GLY B 234     -21.684  18.586  78.203  1.00 56.34      B    C  
ATOM   4090  O   GLY B 234     -22.660  17.830  78.299  1.00 56.19      B    O  
ATOM   4091  N   PRO B 235     -20.758  18.706  79.194  1.00 53.50      B    N  
ATOM   4092  CA  PRO B 235     -20.880  17.896  80.428  1.00 53.64      B    C  
ATOM   4093  C   PRO B 235     -22.122  18.185  81.299  1.00 56.84      B    C  
ATOM   4094  O   PRO B 235     -22.543  17.312  82.067  1.00 57.16      B    O  
ATOM   4095  CB  PRO B 235     -19.565  18.174  81.169  1.00 55.33      B    C  
ATOM   4096  CG  PRO B 235     -19.103  19.509  80.642  1.00 59.15      B    C  
ATOM   4097  CD  PRO B 235     -19.529  19.530  79.205  1.00 54.57      B    C  
ATOM   4098  N   ASP B 236     -22.726  19.376  81.142  1.00 51.18      B    N  
ATOM   4099  CA  ASP B 236     -23.914  19.815  81.865  1.00 50.13      B    C  
ATOM   4100  C   ASP B 236     -25.228  19.147  81.394  1.00 53.88      B    C  
ATOM   4101  O   ASP B 236     -26.262  19.352  82.033  1.00 54.57      B    O  
ATOM   4102  CB  ASP B 236     -24.029  21.359  81.857  1.00 51.84      B    C  
ATOM   4103  CG  ASP B 236     -24.420  22.020  80.540  1.00 60.34      B    C  
ATOM   4104  OD1 ASP B 236     -24.706  21.285  79.559  1.00 59.83      B    O  
ATOM   4105  OD2 ASP B 236     -24.502  23.274  80.507  1.00 62.67      B    O1-
ATOM   4106  N   GLY B 237     -25.181  18.383  80.297  1.00 48.55      B    N  
ATOM   4107  CA  GLY B 237     -26.321  17.628  79.775  1.00 47.18      B    C  
ATOM   4108  C   GLY B 237     -27.345  18.384  78.957  1.00 50.50      B    C  
ATOM   4109  O   GLY B 237     -28.312  17.779  78.470  1.00 50.83      B    O  
ATOM   4110  N   LYS B 238     -27.119  19.692  78.775  1.00 45.52      B    N  
ATOM   4111  CA  LYS B 238     -27.975  20.619  78.046  1.00 45.31      B    C  
ATOM   4112  C   LYS B 238     -27.707  20.605  76.525  1.00 49.95      B    C  
ATOM   4113  O   LYS B 238     -26.648  21.031  76.062  1.00 50.59      B    O  
ATOM   4114  CB  LYS B 238     -27.818  22.035  78.638  1.00 47.78      B    C  
ATOM   4115  CG  LYS B 238     -28.980  22.973  78.334  1.00 71.47      B    C  
ATOM   4116  CD  LYS B 238     -28.648  24.386  78.803  1.00 89.23      B    C  
ATOM   4117  CE  LYS B 238     -29.377  25.458  78.026  1.00105.87      B    C  
ATOM   4118  NZ  LYS B 238     -28.726  26.789  78.173  1.00115.74      B    N1+
ATOM   4119  N   LEU B 239     -28.664  20.092  75.754  1.00 45.09      B    N  
ATOM   4120  CA  LEU B 239     -28.559  20.027  74.312  1.00 43.83      B    C  
ATOM   4121  C   LEU B 239     -28.718  21.440  73.744  1.00 48.35      B    C  
ATOM   4122  O   LEU B 239     -29.767  22.061  73.914  1.00 49.08      B    O  
ATOM   4123  CB  LEU B 239     -29.585  19.037  73.721  1.00 43.39      B    C  
ATOM   4124  CG  LEU B 239     -29.481  18.770  72.199  1.00 46.80      B    C  
ATOM   4125  CD1 LEU B 239     -28.297  17.848  71.852  1.00 44.92      B    C  
ATOM   4126  CD2 LEU B 239     -30.756  18.204  71.684  1.00 48.39      B    C  
ATOM   4127  N   LEU B 240     -27.632  21.980  73.157  1.00 44.31      B    N  
ATOM   4128  CA  LEU B 240     -27.631  23.315  72.556  1.00 43.37      B    C  
ATOM   4129  C   LEU B 240     -27.909  23.205  71.068  1.00 42.43      B    C  
ATOM   4130  O   LEU B 240     -27.562  22.213  70.436  1.00 41.90      B    O  
ATOM   4131  CB  LEU B 240     -26.318  24.074  72.817  1.00 43.64      B    C  
ATOM   4132  CG  LEU B 240     -25.878  24.225  74.278  1.00 47.74      B    C  
ATOM   4133  CD1 LEU B 240     -24.498  24.815  74.355  1.00 46.81      B    C  
ATOM   4134  CD2 LEU B 240     -26.863  25.077  75.072  1.00 48.36      B    C  
ATOM   4135  N   HIS B 241     -28.591  24.180  70.527  1.00 37.38      B    N  
ATOM   4136  CA  HIS B 241     -28.946  24.147  69.120  1.00 36.24      B    C  
ATOM   4137  C   HIS B 241     -28.891  25.525  68.458  1.00 40.01      B    C  
ATOM   4138  O   HIS B 241     -29.153  26.533  69.108  1.00 40.00      B    O  
ATOM   4139  CB  HIS B 241     -30.360  23.516  68.963  1.00 35.74      B    C  
ATOM   4140  CG  HIS B 241     -30.965  23.695  67.600  1.00 37.17      B    C  
ATOM   4141  CD2 HIS B 241     -31.747  24.694  67.130  1.00 37.12      B    C  
ATOM   4142  ND1 HIS B 241     -30.706  22.805  66.571  1.00 37.43      B    N  
ATOM   4143  CE1 HIS B 241     -31.379  23.253  65.530  1.00 36.67      B    C  
ATOM   4144  NE2 HIS B 241     -32.005  24.398  65.814  1.00 37.26      B    N  
ATOM   4145  N   SER B 242     -28.534  25.554  67.153  1.00 37.39      B    N  
ATOM   4146  CA  SER B 242     -28.645  26.729  66.285  1.00 37.89      B    C  
ATOM   4147  C   SER B 242     -29.278  26.306  64.947  1.00 45.50      B    C  
ATOM   4148  O   SER B 242     -28.903  25.276  64.357  1.00 44.18      B    O  
ATOM   4149  CB  SER B 242     -27.307  27.410  66.043  1.00 41.01      B    C  
ATOM   4150  OG  SER B 242     -27.511  28.549  65.219  1.00 48.92      B    O  
ATOM   4151  N   ASP B 243     -30.260  27.082  64.493  1.00 43.99      B    N  
ATOM   4152  CA  ASP B 243     -30.859  26.859  63.184  1.00 44.98      B    C  
ATOM   4153  C   ASP B 243     -29.823  27.264  62.132  1.00 46.73      B    C  
ATOM   4154  O   ASP B 243     -28.988  28.129  62.394  1.00 46.10      B    O  
ATOM   4155  CB  ASP B 243     -32.100  27.758  63.003  1.00 47.84      B    C  
ATOM   4156  CG  ASP B 243     -33.312  27.343  63.821  1.00 60.10      B    C  
ATOM   4157  OD1 ASP B 243     -33.445  26.127  64.119  1.00 57.24      B    O  
ATOM   4158  OD2 ASP B 243     -34.152  28.227  64.127  1.00 65.03      B    O1-
ATOM   4159  N   ALA B 244     -29.896  26.656  60.947  1.00 41.54      B    N  
ATOM   4160  CA  ALA B 244     -29.052  26.987  59.820  1.00 39.85      B    C  
ATOM   4161  C   ALA B 244     -29.364  28.429  59.360  1.00 45.47      B    C  
ATOM   4162  O   ALA B 244     -30.419  28.988  59.687  1.00 45.02      B    O  
ATOM   4163  CB  ALA B 244     -29.302  26.010  58.689  1.00 39.70      B    C  
ATOM   4164  N   PHE B 245     -28.422  29.045  58.651  1.00 42.73      B    N  
ATOM   4165  CA  PHE B 245     -28.599  30.375  58.073  1.00 41.75      B    C  
ATOM   4166  C   PHE B 245     -28.472  30.140  56.564  1.00 45.59      B    C  
ATOM   4167  O   PHE B 245     -27.414  30.405  56.021  1.00 43.76      B    O  
ATOM   4168  CB  PHE B 245     -27.535  31.353  58.617  1.00 43.02      B    C  
ATOM   4169  CG  PHE B 245     -27.697  31.621  60.093  1.00 44.07      B    C  
ATOM   4170  CD1 PHE B 245     -28.366  32.754  60.541  1.00 46.70      B    C  
ATOM   4171  CD2 PHE B 245     -27.234  30.707  61.039  1.00 45.15      B    C  
ATOM   4172  CE1 PHE B 245     -28.532  32.991  61.917  1.00 47.67      B    C  
ATOM   4173  CE2 PHE B 245     -27.410  30.936  62.412  1.00 47.28      B    C  
ATOM   4174  CZ  PHE B 245     -28.050  32.079  62.843  1.00 45.91      B    C  
ATOM   4175  N   PRO B 246     -29.492  29.540  55.888  1.00 44.63      B    N  
ATOM   4176  CA  PRO B 246     -29.346  29.253  54.452  1.00 45.20      B    C  
ATOM   4177  C   PRO B 246     -29.177  30.487  53.585  1.00 50.78      B    C  
ATOM   4178  O   PRO B 246     -29.700  31.550  53.939  1.00 50.15      B    O  
ATOM   4179  CB  PRO B 246     -30.648  28.510  54.092  1.00 47.01      B    C  
ATOM   4180  CG  PRO B 246     -31.640  28.940  55.126  1.00 50.75      B    C  
ATOM   4181  CD  PRO B 246     -30.840  29.159  56.376  1.00 46.54      B    C  
ATOM   4182  N   PRO B 247     -28.428  30.373  52.463  1.00 49.28      B    N  
ATOM   4183  CA  PRO B 247     -28.297  31.524  51.556  1.00 49.83      B    C  
ATOM   4184  C   PRO B 247     -29.579  31.726  50.704  1.00 56.29      B    C  
ATOM   4185  O   PRO B 247     -30.362  30.776  50.586  1.00 55.01      B    O  
ATOM   4186  CB  PRO B 247     -27.102  31.131  50.689  1.00 51.00      B    C  
ATOM   4187  CG  PRO B 247     -27.179  29.653  50.602  1.00 54.89      B    C  
ATOM   4188  CD  PRO B 247     -27.721  29.184  51.926  1.00 50.78      B    C  
ATOM   4189  N   PRO B 248     -29.796  32.908  50.049  1.00 55.94      B    N  
ATOM   4190  CA  PRO B 248     -31.000  33.078  49.188  1.00 55.68      B    C  
ATOM   4191  C   PRO B 248     -31.150  32.009  48.105  1.00 59.75      B    C  
ATOM   4192  O   PRO B 248     -32.264  31.586  47.791  1.00 59.79      B    O  
ATOM   4193  CB  PRO B 248     -30.817  34.472  48.583  1.00 57.42      B    C  
ATOM   4194  CG  PRO B 248     -29.905  35.183  49.529  1.00 62.57      B    C  
ATOM   4195  CD  PRO B 248     -28.972  34.138  50.067  1.00 58.12      B    C  
ATOM   4196  N   ARG B 249     -30.013  31.562  47.558  1.00 56.55      B    N  
ATOM   4197  CA  ARG B 249     -29.884  30.488  46.578  1.00 56.30      B    C  
ATOM   4198  C   ARG B 249     -28.613  29.734  46.939  1.00 60.02      B    C  
ATOM   4199  O   ARG B 249     -27.584  30.367  47.227  1.00 59.03      B    O  
ATOM   4200  CB  ARG B 249     -29.780  31.025  45.133  1.00 55.31      B    C  
ATOM   4201  N   VAL B 250     -28.696  28.387  46.941  1.00 55.73      B    N  
ATOM   4202  CA  VAL B 250     -27.579  27.495  47.233  1.00 54.89      B    C  
ATOM   4203  C   VAL B 250     -26.763  27.285  45.945  1.00 61.05      B    C  
ATOM   4204  O   VAL B 250     -27.288  26.802  44.937  1.00 62.58      B    O  
ATOM   4205  CB  VAL B 250     -28.049  26.181  47.903  1.00 57.47      B    C  
ATOM   4206  CG1 VAL B 250     -26.967  25.106  47.866  1.00 57.13      B    C  
ATOM   4207  CG2 VAL B 250     -28.515  26.437  49.331  1.00 56.82      B    C  
ATOM   4208  N   VAL B 251     -25.479  27.650  46.005  1.00 56.76      B    N  
ATOM   4209  CA  VAL B 251     -24.502  27.638  44.918  1.00 56.09      B    C  
ATOM   4210  C   VAL B 251     -23.464  26.496  45.079  1.00 60.60      B    C  
ATOM   4211  O   VAL B 251     -23.239  25.724  44.139  1.00 61.08      B    O  
ATOM   4212  CB  VAL B 251     -23.821  29.049  44.861  1.00 59.34      B    C  
ATOM   4213  CG1 VAL B 251     -22.610  29.078  43.932  1.00 59.30      B    C  
ATOM   4214  CG2 VAL B 251     -24.821  30.135  44.487  1.00 58.74      B    C  
ATOM   4215  N   ASP B 252     -22.807  26.412  46.254  1.00 55.65      B    N  
ATOM   4216  CA  ASP B 252     -21.748  25.432  46.468  1.00 53.93      B    C  
ATOM   4217  C   ASP B 252     -21.628  25.000  47.929  1.00 55.06      B    C  
ATOM   4218  O   ASP B 252     -21.125  25.765  48.754  1.00 54.90      B    O  
ATOM   4219  CB  ASP B 252     -20.413  26.008  45.917  1.00 55.01      B    C  
ATOM   4220  CG  ASP B 252     -19.165  25.219  46.230  1.00 60.22      B    C  
ATOM   4221  OD1 ASP B 252     -19.218  23.969  46.155  1.00 59.99      B    O  
ATOM   4222  OD2 ASP B 252     -18.127  25.850  46.516  1.00 64.46      B    O1-
ATOM   4223  N   THR B 253     -22.042  23.763  48.238  1.00 50.37      B    N  
ATOM   4224  CA  THR B 253     -21.973  23.254  49.607  1.00 50.31      B    C  
ATOM   4225  C   THR B 253     -20.672  22.510  49.913  1.00 53.40      B    C  
ATOM   4226  O   THR B 253     -20.461  22.104  51.058  1.00 54.09      B    O  
ATOM   4227  CB  THR B 253     -23.197  22.408  49.965  1.00 54.80      B    C  
ATOM   4228  CG2 THR B 253     -24.502  23.145  49.752  1.00 53.92      B    C  
ATOM   4229  OG1 THR B 253     -23.160  21.202  49.214  1.00 55.13      B    O  
ATOM   4230  N   LEU B 254     -19.806  22.336  48.914  1.00 47.76      B    N  
ATOM   4231  CA  LEU B 254     -18.574  21.589  49.094  1.00 46.54      B    C  
ATOM   4232  C   LEU B 254     -17.622  22.346  49.989  1.00 47.38      B    C  
ATOM   4233  O   LEU B 254     -17.199  23.450  49.648  1.00 46.67      B    O  
ATOM   4234  CB  LEU B 254     -17.941  21.249  47.733  1.00 46.88      B    C  
ATOM   4235  CG  LEU B 254     -18.189  19.860  47.113  1.00 53.48      B    C  
ATOM   4236  CD1 LEU B 254     -19.545  19.240  47.522  1.00 58.99      B    C  
ATOM   4237  CD2 LEU B 254     -18.133  19.932  45.601  1.00 53.44      B    C  
ATOM   4238  N   GLY B 255     -17.331  21.762  51.151  1.00 40.94      B    N  
ATOM   4239  CA  GLY B 255     -16.440  22.370  52.124  1.00 38.96      B    C  
ATOM   4240  C   GLY B 255     -17.165  23.245  53.119  1.00 41.51      B    C  
ATOM   4241  O   GLY B 255     -16.510  23.927  53.911  1.00 42.30      B    O  
ATOM   4242  N   ALA B 256     -18.516  23.195  53.125  1.00 37.17      B    N  
ATOM   4243  CA  ALA B 256     -19.370  23.914  54.089  1.00 37.97      B    C  
ATOM   4244  C   ALA B 256     -19.220  23.281  55.490  1.00 39.75      B    C  
ATOM   4245  O   ALA B 256     -19.166  24.000  56.477  1.00 38.53      B    O  
ATOM   4246  CB  ALA B 256     -20.826  23.888  53.646  1.00 38.95      B    C  
ATOM   4247  N   GLY B 257     -19.043  21.961  55.534  1.00 36.43      B    N  
ATOM   4248  CA  GLY B 257     -18.792  21.219  56.765  1.00 36.83      B    C  
ATOM   4249  C   GLY B 257     -17.496  21.670  57.408  1.00 40.72      B    C  
ATOM   4250  O   GLY B 257     -17.457  21.937  58.610  1.00 40.74      B    O  
ATOM   4251  N   ASP B 258     -16.448  21.849  56.578  1.00 35.40      B    N  
ATOM   4252  CA  ASP B 258     -15.140  22.323  57.019  1.00 34.25      B    C  
ATOM   4253  C   ASP B 258     -15.172  23.776  57.455  1.00 36.86      B    C  
ATOM   4254  O   ASP B 258     -14.401  24.178  58.332  1.00 37.35      B    O  
ATOM   4255  CB  ASP B 258     -14.082  22.094  55.914  1.00 36.55      B    C  
ATOM   4256  CG  ASP B 258     -13.957  20.640  55.468  1.00 44.49      B    C  
ATOM   4257  OD1 ASP B 258     -13.900  19.744  56.354  1.00 44.94      B    O  
ATOM   4258  OD2 ASP B 258     -13.946  20.393  54.240  1.00 46.95      B    O1-
ATOM   4259  N   THR B 259     -16.080  24.557  56.860  1.00 33.15      B    N  
ATOM   4260  CA  THR B 259     -16.269  25.963  57.192  1.00 33.11      B    C  
ATOM   4261  C   THR B 259     -16.888  26.054  58.584  1.00 37.75      B    C  
ATOM   4262  O   THR B 259     -16.458  26.874  59.402  1.00 38.70      B    O  
ATOM   4263  CB  THR B 259     -17.108  26.677  56.104  1.00 36.53      B    C  
ATOM   4264  CG2 THR B 259     -17.153  28.162  56.315  1.00 27.71      B    C  
ATOM   4265  OG1 THR B 259     -16.550  26.400  54.813  1.00 33.51      B    O  
ATOM   4266  N   PHE B 260     -17.886  25.183  58.850  1.00 34.01      B    N  
ATOM   4267  CA  PHE B 260     -18.561  25.039  60.128  1.00 32.34      B    C  
ATOM   4268  C   PHE B 260     -17.527  24.726  61.209  1.00 34.75      B    C  
ATOM   4269  O   PHE B 260     -17.448  25.439  62.202  1.00 32.65      B    O  
ATOM   4270  CB  PHE B 260     -19.646  23.925  60.054  1.00 33.24      B    C  
ATOM   4271  CG  PHE B 260     -20.297  23.659  61.395  1.00 34.20      B    C  
ATOM   4272  CD1 PHE B 260     -21.221  24.558  61.931  1.00 37.50      B    C  
ATOM   4273  CD2 PHE B 260     -19.921  22.558  62.165  1.00 35.50      B    C  
ATOM   4274  CE1 PHE B 260     -21.755  24.363  63.211  1.00 37.81      B    C  
ATOM   4275  CE2 PHE B 260     -20.462  22.361  63.442  1.00 38.55      B    C  
ATOM   4276  CZ  PHE B 260     -21.374  23.263  63.955  1.00 36.53      B    C  
ATOM   4277  N   ASN B 261     -16.762  23.649  61.017  1.00 34.02      B    N  
ATOM   4278  CA  ASN B 261     -15.714  23.186  61.929  1.00 35.25      B    C  
ATOM   4279  C   ASN B 261     -14.705  24.284  62.277  1.00 40.56      B    C  
ATOM   4280  O   ASN B 261     -14.482  24.545  63.469  1.00 42.23      B    O  
ATOM   4281  CB  ASN B 261     -14.990  21.963  61.322  1.00 34.32      B    C  
ATOM   4282  CG  ASN B 261     -15.843  20.728  61.277  1.00 44.39      B    C  
ATOM   4283  ND2 ASN B 261     -15.315  19.648  60.716  1.00 34.52      B    N  
ATOM   4284  OD1 ASN B 261     -16.990  20.730  61.722  1.00 35.69      B    O  
ATOM   4285  N   ALA B 262     -14.115  24.946  61.249  1.00 35.29      B    N  
ATOM   4286  CA  ALA B 262     -13.119  26.023  61.472  1.00 33.27      B    C  
ATOM   4287  C   ALA B 262     -13.698  27.237  62.189  1.00 35.84      B    C  
ATOM   4288  O   ALA B 262     -12.999  27.861  62.980  1.00 35.51      B    O  
ATOM   4289  CB  ALA B 262     -12.495  26.443  60.162  1.00 33.67      B    C  
ATOM   4290  N   SER B 263     -14.964  27.589  61.896  1.00 33.22      B    N  
ATOM   4291  CA  SER B 263     -15.668  28.714  62.519  1.00 33.13      B    C  
ATOM   4292  C   SER B 263     -16.016  28.401  63.967  1.00 35.13      B    C  
ATOM   4293  O   SER B 263     -15.861  29.264  64.817  1.00 34.77      B    O  
ATOM   4294  CB  SER B 263     -16.914  29.087  61.723  1.00 36.19      B    C  
ATOM   4295  OG  SER B 263     -16.540  29.423  60.403  1.00 34.00      B    O  
ATOM   4296  N   VAL B 264     -16.416  27.159  64.265  1.00 32.90      B    N  
ATOM   4297  CA  VAL B 264     -16.664  26.751  65.659  1.00 33.59      B    C  
ATOM   4298  C   VAL B 264     -15.337  26.807  66.441  1.00 38.45      B    C  
ATOM   4299  O   VAL B 264     -15.286  27.463  67.475  1.00 41.16      B    O  
ATOM   4300  CB  VAL B 264     -17.364  25.370  65.772  1.00 36.21      B    C  
ATOM   4301  CG1 VAL B 264     -17.352  24.865  67.211  1.00 36.11      B    C  
ATOM   4302  CG2 VAL B 264     -18.780  25.426  65.225  1.00 34.88      B    C  
ATOM   4303  N   ILE B 265     -14.264  26.189  65.914  1.00 33.58      B    N  
ATOM   4304  CA  ILE B 265     -12.920  26.219  66.523  1.00 34.27      B    C  
ATOM   4305  C   ILE B 265     -12.471  27.655  66.775  1.00 39.81      B    C  
ATOM   4306  O   ILE B 265     -12.074  27.978  67.895  1.00 41.12      B    O  
ATOM   4307  CB  ILE B 265     -11.897  25.452  65.617  1.00 37.66      B    C  
ATOM   4308  CG1 ILE B 265     -12.170  23.922  65.658  1.00 38.07      B    C  
ATOM   4309  CG2 ILE B 265     -10.391  25.807  65.928  1.00 35.15      B    C  
ATOM   4310  CD1 ILE B 265     -11.496  23.183  64.524  1.00 43.67      B    C  
ATOM   4311  N   PHE B 266     -12.535  28.517  65.726  1.00 34.96      B    N  
ATOM   4312  CA  PHE B 266     -12.135  29.914  65.797  1.00 33.52      B    C  
ATOM   4313  C   PHE B 266     -12.828  30.656  66.955  1.00 39.01      B    C  
ATOM   4314  O   PHE B 266     -12.153  31.278  67.778  1.00 38.13      B    O  
ATOM   4315  CB  PHE B 266     -12.406  30.631  64.458  1.00 34.47      B    C  
ATOM   4316  CG  PHE B 266     -11.907  32.052  64.503  1.00 35.25      B    C  
ATOM   4317  CD1 PHE B 266     -10.539  32.325  64.615  1.00 37.66      B    C  
ATOM   4318  CD2 PHE B 266     -12.798  33.116  64.563  1.00 34.28      B    C  
ATOM   4319  CE1 PHE B 266     -10.082  33.637  64.746  1.00 37.94      B    C  
ATOM   4320  CE2 PHE B 266     -12.335  34.419  64.649  1.00 36.49      B    C  
ATOM   4321  CZ  PHE B 266     -10.981  34.672  64.738  1.00 35.92      B    C  
ATOM   4322  N   SER B 267     -14.179  30.623  66.965  1.00 36.97      B    N  
ATOM   4323  CA  SER B 267     -15.039  31.228  67.976  1.00 37.14      B    C  
ATOM   4324  C   SER B 267     -14.710  30.716  69.405  1.00 41.58      B    C  
ATOM   4325  O   SER B 267     -14.532  31.534  70.312  1.00 41.71      B    O  
ATOM   4326  CB  SER B 267     -16.498  31.011  67.605  1.00 39.67      B    C  
ATOM   4327  OG  SER B 267     -17.332  31.434  68.664  1.00 47.92      B    O  
ATOM   4328  N   LEU B 268     -14.549  29.386  69.584  1.00 37.57      B    N  
ATOM   4329  CA  LEU B 268     -14.136  28.837  70.881  1.00 38.30      B    C  
ATOM   4330  C   LEU B 268     -12.738  29.320  71.292  1.00 45.90      B    C  
ATOM   4331  O   LEU B 268     -12.549  29.722  72.447  1.00 47.58      B    O  
ATOM   4332  CB  LEU B 268     -14.215  27.293  70.924  1.00 38.00      B    C  
ATOM   4333  CG  LEU B 268     -15.628  26.697  70.886  1.00 40.95      B    C  
ATOM   4334  CD1 LEU B 268     -15.591  25.210  70.650  1.00 40.73      B    C  
ATOM   4335  CD2 LEU B 268     -16.449  27.101  72.116  1.00 38.99      B    C  
ATOM   4336  N   SER B 269     -11.774  29.352  70.336  1.00 42.77      B    N  
ATOM   4337  CA  SER B 269     -10.405  29.803  70.609  1.00 41.53      B    C  
ATOM   4338  C   SER B 269     -10.367  31.264  71.025  1.00 46.93      B    C  
ATOM   4339  O   SER B 269      -9.432  31.665  71.705  1.00 49.15      B    O  
ATOM   4340  CB  SER B 269      -9.479  29.530  69.423  1.00 42.59      B    C  
ATOM   4341  OG  SER B 269      -9.652  30.476  68.382  1.00 44.68      B    O  
ATOM   4342  N   GLN B 270     -11.383  32.052  70.628  1.00 43.68      B    N  
ATOM   4343  CA  GLN B 270     -11.544  33.475  70.947  1.00 43.73      B    C  
ATOM   4344  C   GLN B 270     -12.243  33.734  72.318  1.00 49.59      B    C  
ATOM   4345  O   GLN B 270     -12.592  34.883  72.617  1.00 49.63      B    O  
ATOM   4346  CB  GLN B 270     -12.361  34.177  69.830  1.00 44.70      B    C  
ATOM   4347  CG  GLN B 270     -11.655  34.347  68.491  1.00 44.71      B    C  
ATOM   4348  CD  GLN B 270     -10.457  35.256  68.521  1.00 57.74      B    C  
ATOM   4349  NE2 GLN B 270     -10.657  36.490  68.125  1.00 44.69      B    N  
ATOM   4350  OE1 GLN B 270      -9.327  34.842  68.820  1.00 56.10      B    O  
ATOM   4351  N   GLY B 271     -12.465  32.676  73.104  1.00 46.92      B    N  
ATOM   4352  CA  GLY B 271     -13.144  32.752  74.394  1.00 46.26      B    C  
ATOM   4353  C   GLY B 271     -14.664  32.844  74.343  1.00 50.20      B    C  
ATOM   4354  O   GLY B 271     -15.290  33.114  75.370  1.00 50.15      B    O  
ATOM   4355  N   ARG B 272     -15.287  32.625  73.167  1.00 45.72      B    N  
ATOM   4356  CA  ARG B 272     -16.748  32.652  73.081  1.00 44.04      B    C  
ATOM   4357  C   ARG B 272     -17.315  31.346  73.657  1.00 47.35      B    C  
ATOM   4358  O   ARG B 272     -16.586  30.365  73.851  1.00 49.23      B    O  
ATOM   4359  CB  ARG B 272     -17.264  32.933  71.641  1.00 40.87      B    C  
ATOM   4360  CG  ARG B 272     -16.725  34.207  70.988  1.00 40.24      B    C  
ATOM   4361  CD  ARG B 272     -17.365  35.473  71.491  1.00 62.17      B    C  
ATOM   4362  NE  ARG B 272     -18.783  35.544  71.124  1.00 91.93      B    N  
ATOM   4363  CZ  ARG B 272     -19.349  36.563  70.482  1.00113.47      B    C  
ATOM   4364  NH1 ARG B 272     -20.641  36.530  70.183  1.00 96.66      B    N1+
ATOM   4365  NH2 ARG B 272     -18.624  37.620  70.128  1.00108.29      B    N  
ATOM   4366  N   SER B 273     -18.591  31.366  74.011  1.00 42.03      B    N  
ATOM   4367  CA  SER B 273     -19.294  30.220  74.581  1.00 40.91      B    C  
ATOM   4368  C   SER B 273     -19.680  29.203  73.498  1.00 43.62      B    C  
ATOM   4369  O   SER B 273     -19.712  29.542  72.310  1.00 44.23      B    O  
ATOM   4370  CB  SER B 273     -20.547  30.706  75.311  1.00 43.93      B    C  
ATOM   4371  OG  SER B 273     -21.516  31.238  74.424  1.00 48.96      B    O  
ATOM   4372  N   VAL B 274     -20.015  27.975  73.910  1.00 38.85      B    N  
ATOM   4373  CA  VAL B 274     -20.433  26.920  72.991  1.00 39.30      B    C  
ATOM   4374  C   VAL B 274     -21.671  27.326  72.148  1.00 46.12      B    C  
ATOM   4375  O   VAL B 274     -21.679  27.062  70.947  1.00 47.48      B    O  
ATOM   4376  CB  VAL B 274     -20.618  25.581  73.726  1.00 42.28      B    C  
ATOM   4377  CG1 VAL B 274     -21.053  24.486  72.764  1.00 42.19      B    C  
ATOM   4378  CG2 VAL B 274     -19.326  25.178  74.420  1.00 41.54      B    C  
ATOM   4379  N   GLN B 275     -22.666  28.011  72.754  1.00 42.00      B    N  
ATOM   4380  CA  GLN B 275     -23.869  28.489  72.067  1.00 41.38      B    C  
ATOM   4381  C   GLN B 275     -23.485  29.537  71.021  1.00 42.28      B    C  
ATOM   4382  O   GLN B 275     -23.998  29.488  69.911  1.00 40.20      B    O  
ATOM   4383  CB  GLN B 275     -24.894  29.072  73.084  1.00 43.02      B    C  
ATOM   4384  CG  GLN B 275     -26.261  29.491  72.484  1.00 49.81      B    C  
ATOM   4385  CD  GLN B 275     -27.073  28.334  71.930  1.00 68.18      B    C  
ATOM   4386  NE2 GLN B 275     -27.252  28.316  70.617  1.00 54.98      B    N  
ATOM   4387  OE1 GLN B 275     -27.575  27.470  72.668  1.00 68.46      B    O  
ATOM   4388  N   GLU B 276     -22.598  30.481  71.389  1.00 41.27      B    N  
ATOM   4389  CA  GLU B 276     -22.064  31.530  70.488  1.00 41.53      B    C  
ATOM   4390  C   GLU B 276     -21.280  30.882  69.303  1.00 44.91      B    C  
ATOM   4391  O   GLU B 276     -21.540  31.232  68.149  1.00 46.07      B    O  
ATOM   4392  CB  GLU B 276     -21.180  32.550  71.243  1.00 42.13      B    C  
ATOM   4393  CG  GLU B 276     -21.958  33.494  72.148  1.00 49.30      B    C  
ATOM   4394  CD  GLU B 276     -21.217  34.350  73.175  1.00 74.62      B    C  
ATOM   4395  OE1 GLU B 276     -21.838  35.322  73.664  1.00 67.83      B    O  
ATOM   4396  OE2 GLU B 276     -20.056  34.036  73.534  1.00 67.80      B    O1-
ATOM   4397  N   ALA B 277     -20.399  29.898  69.596  1.00 37.73      B    N  
ATOM   4398  CA  ALA B 277     -19.591  29.173  68.607  1.00 36.95      B    C  
ATOM   4399  C   ALA B 277     -20.436  28.385  67.587  1.00 41.40      B    C  
ATOM   4400  O   ALA B 277     -20.126  28.387  66.391  1.00 40.20      B    O  
ATOM   4401  CB  ALA B 277     -18.592  28.258  69.305  1.00 36.77      B    C  
ATOM   4402  N   LEU B 278     -21.505  27.732  68.074  1.00 40.44      B    N  
ATOM   4403  CA  LEU B 278     -22.514  26.998  67.306  1.00 40.51      B    C  
ATOM   4404  C   LEU B 278     -23.179  27.950  66.317  1.00 42.44      B    C  
ATOM   4405  O   LEU B 278     -23.307  27.623  65.133  1.00 41.76      B    O  
ATOM   4406  CB  LEU B 278     -23.618  26.500  68.265  1.00 41.36      B    C  
ATOM   4407  CG  LEU B 278     -23.859  25.015  68.441  1.00 47.48      B    C  
ATOM   4408  CD1 LEU B 278     -25.180  24.783  69.074  1.00 47.28      B    C  
ATOM   4409  CD2 LEU B 278     -23.802  24.262  67.130  1.00 50.52      B    C  
ATOM   4410  N   ARG B 279     -23.645  29.112  66.822  1.00 39.11      B    N  
ATOM   4411  CA  ARG B 279     -24.347  30.133  66.026  1.00 40.10      B    C  
ATOM   4412  C   ARG B 279     -23.453  30.656  64.910  1.00 42.42      B    C  
ATOM   4413  O   ARG B 279     -23.830  30.569  63.746  1.00 43.79      B    O  
ATOM   4414  CB  ARG B 279     -24.870  31.291  66.925  1.00 40.61      B    C  
ATOM   4415  CG  ARG B 279     -25.785  32.279  66.190  1.00 40.71      B    C  
ATOM   4416  CD  ARG B 279     -26.079  33.532  67.013  1.00 36.49      B    C  
ATOM   4417  NE  ARG B 279     -26.654  34.577  66.163  1.00 59.11      B    N  
ATOM   4418  CZ  ARG B 279     -27.927  34.607  65.760  1.00 80.07      B    C  
ATOM   4419  NH1 ARG B 279     -28.353  35.574  64.956  1.00 58.03      B    N1+
ATOM   4420  NH2 ARG B 279     -28.780  33.659  66.151  1.00 64.19      B    N  
ATOM   4421  N   PHE B 280     -22.268  31.174  65.279  1.00 36.94      B    N  
ATOM   4422  CA  PHE B 280     -21.236  31.699  64.388  1.00 35.35      B    C  
ATOM   4423  C   PHE B 280     -20.863  30.674  63.271  1.00 41.35      B    C  
ATOM   4424  O   PHE B 280     -20.841  31.037  62.098  1.00 40.65      B    O  
ATOM   4425  CB  PHE B 280     -20.012  32.111  65.208  1.00 35.83      B    C  
ATOM   4426  CG  PHE B 280     -18.919  32.736  64.378  1.00 37.32      B    C  
ATOM   4427  CD1 PHE B 280     -19.099  33.989  63.786  1.00 40.67      B    C  
ATOM   4428  CD2 PHE B 280     -17.720  32.058  64.148  1.00 36.57      B    C  
ATOM   4429  CE1 PHE B 280     -18.093  34.553  62.997  1.00 40.58      B    C  
ATOM   4430  CE2 PHE B 280     -16.711  32.635  63.382  1.00 38.14      B    C  
ATOM   4431  CZ  PHE B 280     -16.904  33.869  62.808  1.00 36.98      B    C  
ATOM   4432  N   GLY B 281     -20.659  29.410  63.655  1.00 38.16      B    N  
ATOM   4433  CA  GLY B 281     -20.351  28.320  62.742  1.00 37.96      B    C  
ATOM   4434  C   GLY B 281     -21.428  28.098  61.703  1.00 43.46      B    C  
ATOM   4435  O   GLY B 281     -21.125  27.818  60.541  1.00 43.44      B    O  
ATOM   4436  N   CYS B 282     -22.702  28.237  62.123  1.00 41.08      B    N  
ATOM   4437  CA  CYS B 282     -23.884  28.102  61.265  1.00 39.30      B    C  
ATOM   4438  C   CYS B 282     -23.987  29.290  60.316  1.00 39.80      B    C  
ATOM   4439  O   CYS B 282     -24.365  29.113  59.163  1.00 40.59      B    O  
ATOM   4440  CB  CYS B 282     -25.150  27.956  62.102  1.00 38.64      B    C  
ATOM   4441  SG  CYS B 282     -25.396  26.308  62.778  1.00 42.05      B    S  
ATOM   4442  N   GLN B 283     -23.683  30.488  60.808  1.00 34.68      B    N  
ATOM   4443  CA  GLN B 283     -23.720  31.727  60.017  1.00 35.40      B    C  
ATOM   4444  C   GLN B 283     -22.669  31.714  58.905  1.00 40.81      B    C  
ATOM   4445  O   GLN B 283     -22.997  32.063  57.776  1.00 42.34      B    O  
ATOM   4446  CB  GLN B 283     -23.512  32.962  60.918  1.00 36.21      B    C  
ATOM   4447  CG  GLN B 283     -24.642  33.180  61.911  1.00 44.60      B    C  
ATOM   4448  CD  GLN B 283     -24.421  34.330  62.864  1.00 61.27      B    C  
ATOM   4449  NE2 GLN B 283     -25.489  35.032  63.200  1.00 59.88      B    N  
ATOM   4450  OE1 GLN B 283     -23.327  34.556  63.372  1.00 58.64      B    O  
ATOM   4451  N   VAL B 284     -21.412  31.321  59.229  1.00 36.77      B    N  
ATOM   4452  CA  VAL B 284     -20.297  31.278  58.280  1.00 36.14      B    C  
ATOM   4453  C   VAL B 284     -20.506  30.159  57.256  1.00 41.36      B    C  
ATOM   4454  O   VAL B 284     -20.394  30.424  56.065  1.00 41.98      B    O  
ATOM   4455  CB  VAL B 284     -18.898  31.242  58.963  1.00 38.63      B    C  
ATOM   4456  CG1 VAL B 284     -17.766  31.277  57.925  1.00 38.25      B    C  
ATOM   4457  CG2 VAL B 284     -18.737  32.401  59.936  1.00 37.96      B    C  
ATOM   4458  N   ALA B 285     -20.881  28.942  57.699  1.00 38.83      B    N  
ATOM   4459  CA  ALA B 285     -21.161  27.819  56.784  1.00 37.99      B    C  
ATOM   4460  C   ALA B 285     -22.338  28.127  55.832  1.00 41.57      B    C  
ATOM   4461  O   ALA B 285     -22.331  27.680  54.687  1.00 39.94      B    O  
ATOM   4462  CB  ALA B 285     -21.445  26.538  57.570  1.00 38.11      B    C  
ATOM   4463  N   GLY B 286     -23.324  28.877  56.327  1.00 40.30      B    N  
ATOM   4464  CA  GLY B 286     -24.516  29.268  55.576  1.00 40.95      B    C  
ATOM   4465  C   GLY B 286     -24.189  30.258  54.480  1.00 47.25      B    C  
ATOM   4466  O   GLY B 286     -24.641  30.099  53.344  1.00 48.31      B    O  
ATOM   4467  N   LYS B 287     -23.349  31.253  54.799  1.00 44.52      B    N  
ATOM   4468  CA  LYS B 287     -22.873  32.231  53.822  1.00 44.47      B    C  
ATOM   4469  C   LYS B 287     -22.069  31.516  52.719  1.00 48.81      B    C  
ATOM   4470  O   LYS B 287     -22.272  31.815  51.542  1.00 49.10      B    O  
ATOM   4471  CB  LYS B 287     -22.044  33.343  54.494  1.00 45.95      B    C  
ATOM   4472  CG  LYS B 287     -22.057  34.640  53.697  1.00 57.69      B    C  
ATOM   4473  CD  LYS B 287     -21.201  35.708  54.339  1.00 68.68      B    C  
ATOM   4474  CE  LYS B 287     -21.064  36.950  53.474  1.00 71.23      B    C  
ATOM   4475  NZ  LYS B 287     -19.912  37.807  53.896  1.00 70.77      B    N1+
ATOM   4476  N   LYS B 288     -21.210  30.538  53.105  1.00 44.18      B    N  
ATOM   4477  CA  LYS B 288     -20.386  29.745  52.195  1.00 43.16      B    C  
ATOM   4478  C   LYS B 288     -21.200  29.001  51.129  1.00 48.25      B    C  
ATOM   4479  O   LYS B 288     -20.763  28.922  49.981  1.00 47.57      B    O  
ATOM   4480  CB  LYS B 288     -19.486  28.761  52.979  1.00 43.72      B    C  
ATOM   4481  CG  LYS B 288     -18.366  28.119  52.144  1.00 38.35      B    C  
ATOM   4482  CD  LYS B 288     -18.793  26.743  51.557  1.00 40.02      B    C  
ATOM   4483  CE  LYS B 288     -18.104  26.402  50.247  1.00 41.43      B    C  
ATOM   4484  NZ  LYS B 288     -18.536  27.283  49.113  1.00 43.60      B    N1+
ATOM   4485  N   CYS B 289     -22.360  28.439  51.510  1.00 45.76      B    N  
ATOM   4486  CA  CYS B 289     -23.213  27.651  50.619  1.00 45.35      B    C  
ATOM   4487  C   CYS B 289     -23.766  28.446  49.416  1.00 49.91      B    C  
ATOM   4488  O   CYS B 289     -24.059  27.847  48.380  1.00 50.51      B    O  
ATOM   4489  CB  CYS B 289     -24.321  26.968  51.408  1.00 46.07      B    C  
ATOM   4490  SG  CYS B 289     -23.729  25.663  52.517  1.00 50.47      B    S  
ATOM   4491  N   GLY B 290     -23.862  29.763  49.547  1.00 45.34      B    N  
ATOM   4492  CA  GLY B 290     -24.333  30.617  48.468  1.00 46.36      B    C  
ATOM   4493  C   GLY B 290     -23.223  31.267  47.665  1.00 50.89      B    C  
ATOM   4494  O   GLY B 290     -23.485  32.131  46.830  1.00 49.93      B    O  
ATOM   4495  N   LEU B 291     -21.984  30.832  47.903  1.00 48.45      B    N  
ATOM   4496  CA  LEU B 291     -20.773  31.331  47.258  1.00 48.15      B    C  
ATOM   4497  C   LEU B 291     -20.037  30.175  46.616  1.00 51.58      B    C  
ATOM   4498  O   LEU B 291     -20.073  29.057  47.118  1.00 51.24      B    O  
ATOM   4499  CB  LEU B 291     -19.845  31.943  48.323  1.00 48.43      B    C  
ATOM   4500  CG  LEU B 291     -19.854  33.440  48.645  1.00 54.16      B    C  
ATOM   4501  CD1 LEU B 291     -20.956  34.220  47.942  1.00 55.01      B    C  
ATOM   4502  CD2 LEU B 291     -19.840  33.672  50.129  1.00 56.08      B    C  
ATOM   4503  N   GLN B 292     -19.344  30.447  45.522  1.00 48.91      B    N  
ATOM   4504  CA  GLN B 292     -18.497  29.460  44.865  1.00 48.28      B    C  
ATOM   4505  C   GLN B 292     -17.115  29.604  45.529  1.00 49.83      B    C  
ATOM   4506  O   GLN B 292     -16.563  30.715  45.573  1.00 51.32      B    O  
ATOM   4507  CB  GLN B 292     -18.433  29.728  43.351  1.00 49.78      B    C  
ATOM   4508  CG  GLN B 292     -17.618  28.688  42.575  1.00 57.71      B    C  
ATOM   4509  CD  GLN B 292     -18.165  27.302  42.703  1.00 62.86      B    C  
ATOM   4510  NE2 GLN B 292     -19.452  27.138  42.413  1.00 51.50      B    N  
ATOM   4511  OE1 GLN B 292     -17.448  26.375  43.082  1.00 59.23      B    O  
ATOM   4512  N   GLY B 293     -16.618  28.516  46.114  1.00 42.56      B    N  
ATOM   4513  CA  GLY B 293     -15.350  28.537  46.829  1.00 41.35      B    C  
ATOM   4514  C   GLY B 293     -15.414  29.247  48.173  1.00 43.87      B    C  
ATOM   4515  O   GLY B 293     -16.467  29.298  48.808  1.00 43.34      B    O  
ATOM   4516  N   PHE B 294     -14.294  29.825  48.600  1.00 42.01      B    N  
ATOM   4517  CA  PHE B 294     -14.189  30.444  49.919  1.00 43.60      B    C  
ATOM   4518  C   PHE B 294     -14.087  31.977  49.913  1.00 49.33      B    C  
ATOM   4519  O   PHE B 294     -14.099  32.573  50.993  1.00 48.91      B    O  
ATOM   4520  CB  PHE B 294     -13.025  29.799  50.732  1.00 45.64      B    C  
ATOM   4521  CG  PHE B 294     -13.228  28.328  51.066  1.00 46.78      B    C  
ATOM   4522  CD1 PHE B 294     -14.301  27.915  51.855  1.00 50.15      B    C  
ATOM   4523  CD2 PHE B 294     -12.347  27.361  50.592  1.00 48.36      B    C  
ATOM   4524  CE1 PHE B 294     -14.517  26.555  52.122  1.00 50.83      B    C  
ATOM   4525  CE2 PHE B 294     -12.535  26.011  50.892  1.00 51.25      B    C  
ATOM   4526  CZ  PHE B 294     -13.620  25.615  51.658  1.00 49.85      B    C  
ATOM   4527  N   ASP B 295     -14.048  32.619  48.728  1.00 47.35      B    N  
ATOM   4528  CA  ASP B 295     -14.015  34.083  48.636  1.00 48.31      B    C  
ATOM   4529  C   ASP B 295     -15.311  34.696  49.156  1.00 53.13      B    C  
ATOM   4530  O   ASP B 295     -16.407  34.267  48.775  1.00 52.40      B    O  
ATOM   4531  CB  ASP B 295     -13.813  34.555  47.185  1.00 50.88      B    C  
ATOM   4532  CG  ASP B 295     -12.396  34.523  46.647  1.00 64.52      B    C  
ATOM   4533  OD1 ASP B 295     -12.236  34.622  45.412  1.00 68.67      B    O  
ATOM   4534  OD2 ASP B 295     -11.446  34.462  47.464  1.00 65.66      B    O1-
ATOM   4535  N   GLY B 296     -15.160  35.690  50.022  1.00 50.47      B    N  
ATOM   4536  CA  GLY B 296     -16.266  36.426  50.611  1.00 50.60      B    C  
ATOM   4537  C   GLY B 296     -17.067  35.713  51.680  1.00 56.70      B    C  
ATOM   4538  O   GLY B 296     -18.198  36.122  51.934  1.00 57.62      B    O  
ATOM   4539  N   ILE B 297     -16.514  34.675  52.344  1.00 54.07      B    N  
ATOM   4540  CA  ILE B 297     -17.265  33.977  53.416  1.00 54.01      B    C  
ATOM   4541  C   ILE B 297     -17.331  34.838  54.711  1.00 58.98      B    C  
ATOM   4542  O   ILE B 297     -18.250  34.674  55.514  1.00 59.12      B    O  
ATOM   4543  CB  ILE B 297     -16.812  32.518  53.680  1.00 56.47      B    C  
ATOM   4544  CG1 ILE B 297     -15.320  32.437  54.106  1.00 56.50      B    C  
ATOM   4545  CG2 ILE B 297     -17.134  31.644  52.466  1.00 56.52      B    C  
ATOM   4546  CD1 ILE B 297     -14.873  31.090  54.594  1.00 60.54      B    C  
ATOM   4547  N   VAL B 298     -16.384  35.786  54.860  1.00 55.96      B    N  
ATOM   4548  CA  VAL B 298     -16.280  36.753  55.959  1.00 63.79      B    C  
ATOM   4549  C   VAL B 298     -16.563  38.136  55.369  1.00102.78      B    C  
ATOM   4550  O   VAL B 298     -16.082  38.441  54.277  1.00 80.52      B    O  
ATOM   4551  CB  VAL B 298     -14.887  36.720  56.649  1.00 67.02      B    C  
ATOM   4552  CG1 VAL B 298     -14.895  37.528  57.942  1.00 66.75      B    C  
ATOM   4553  CG2 VAL B 298     -14.439  35.293  56.927  1.00 66.87      B    C  
TER   
HETATM 4554  C1  A4J A 301      -2.723   2.182  16.173  1.00 49.75      C    C  
HETATM 4555  N1  A4J A 301      -4.326   0.443  18.950  1.00 51.79      C    N  
HETATM 4556  O1  A4J A 301      -8.997   0.437  23.778  1.00 58.58      C    O  
HETATM 4557  C2  A4J A 301      -3.889   1.630  16.980  1.00 49.94      C    C  
HETATM 4558  N2  A4J A 301      -5.950  -0.478  20.262  1.00 54.53      C    N  
HETATM 4559  O2  A4J A 301     -10.386  -1.722  21.149  1.00 63.93      C    O  
HETATM 4560  C3  A4J A 301      -4.410   2.612  18.020  1.00 48.59      C    C  
HETATM 4561  N3  A4J A 301      -7.626  -1.179  21.646  1.00 58.56      C    N  
HETATM 4562  O3  A4J A 301      -4.941   1.239  16.087  1.00 52.70      C    O  
HETATM 4563  C4  A4J A 301      -5.092   1.692  19.018  1.00 48.74      C    C  
HETATM 4564  N4  A4J A 301      -1.673  -2.182  18.671  1.00 53.99      C    N  
HETATM 4565  C5  A4J A 301      -3.485   0.393  17.760  1.00 52.47      C    C  
HETATM 4566  C6  A4J A 301      -4.782  -0.650  19.635  1.00 52.92      C    C  
HETATM 4567  C7  A4J A 301      -4.002  -1.852  19.712  1.00 55.79      C    C  
HETATM 4568  C8  A4J A 301      -4.577  -2.858  20.511  1.00 56.96      C    C  
HETATM 4569  C9  A4J A 301      -5.776  -2.670  21.194  1.00 55.66      C    C  
HETATM 4570  C10 A4J A 301      -6.436  -1.448  21.037  1.00 55.93      C    C  
HETATM 4571  C11 A4J A 301      -8.412  -2.094  22.487  1.00 59.56      C    C  
HETATM 4572  C12 A4J A 301      -9.781  -1.440  22.414  1.00 60.73      C    C  
HETATM 4573  C13 A4J A 301      -9.426   0.056  22.468  1.00 59.61      C    C  
HETATM 4574  C14 A4J A 301      -8.262   0.140  21.497  1.00 59.34      C    C  
HETATM 4575  C15 A4J A 301      -3.909  -4.202  20.638  1.00 57.54      C    C  
HETATM 4576  C16 A4J A 301      -2.709  -2.056  19.123  1.00 54.94      C    C  
HETATM 4577  F1  A4J A 301      -4.667  -5.098  21.244  1.00 58.89      C    F  
HETATM 4578  F2  A4J A 301      -3.620  -4.744  19.446  1.00 59.45      C    F  
HETATM 4579  F3  A4J A 301      -2.770  -4.143  21.358  1.00 55.06      C    F  
HETATM 4580  H1  A4J A 301     -10.420  -1.726  23.247  1.00 60.43      C    H  
HETATM 4581  H2  A4J A 301     -10.274   0.662  22.152  1.00 59.38      C    H  
HETATM 4582  H3  A4J A 301      -2.238   1.402  15.589  1.00 49.91      C    H  
HETATM 4583  H4  A4J A 301      -3.040   2.953  15.472  1.00 49.84      C    H  
HETATM 4584  H5  A4J A 301      -1.960   2.626  16.811  1.00 49.52      C    H  
HETATM 4585  H6  A4J A 301      -3.594   3.153  18.492  1.00 49.24      C    H  
HETATM 4586  H7  A4J A 301      -5.073   3.382  17.628  1.00 47.66      C    H  
HETATM 4587  H8  A4J A 301      -5.105   2.137  20.012  1.00 48.50      C    H  
HETATM 4588  H9  A4J A 301      -6.139   1.555  18.752  1.00 48.93      C    H  
HETATM 4589  H10 A4J A 301      -3.584  -0.522  17.179  1.00 52.58      C    H  
HETATM 4590  H11 A4J A 301      -2.441   0.440  18.066  1.00 52.91      C    H  
HETATM 4591  H12 A4J A 301      -6.185  -3.436  21.850  1.00 55.84      C    H  
HETATM 4592  H13 A4J A 301      -8.419  -3.117  22.115  1.00 59.68      C    H  
HETATM 4593  H14 A4J A 301      -8.022  -2.137  23.503  1.00 59.27      C    H  
HETATM 4594  H15 A4J A 301      -7.562   0.931  21.765  1.00 59.53      C    H  
HETATM 4595  H16 A4J A 301      -8.581   0.372  20.482  1.00 59.13      C    H  
HETATM 4596  H17 A4J A 301      -8.833   1.416  23.740  1.00 58.54      C    H  
HETATM 4597  H18 A4J A 301     -11.240  -1.216  21.119  1.00 64.44      C    H  
HETATM 4598  H19 A4J A 301      -4.570   0.581  15.442  1.00 53.42      C    H  
HETATM 4599  O   HOH A 401      -3.274   6.629  12.623  1.00 50.81      J    O  
HETATM 4600  O   HOH A 402      -0.478  -3.920  16.880  1.00 35.57      J    O  
HETATM 4601  O   HOH A 403      -2.103  11.728  24.459  1.00 60.25      J    O  
HETATM 4602  O   HOH A 404       6.674   1.545  30.362  1.00 57.53      J    O  
HETATM 4603  O   HOH A 405       2.071  26.838  31.318  1.00 54.35      J    O  
HETATM 4604  O   HOH A 406       1.215  -6.090  29.570  1.00 44.19      J    O  
HETATM 4605  O   HOH A 407     -11.339  -3.260  15.971  1.00 63.41      J    O  
HETATM 4606  O   HOH A 408       3.390  -7.189  20.978  1.00 37.94      J    O  
HETATM 4607  O   HOH A 409      -5.134   5.196  11.327  1.00 50.70      J    O  
HETATM 4608  O   HOH A 410      15.039  17.961  31.163  1.00 55.32      J    O  
HETATM 4609  O   HOH A 411      -0.444   0.199  -2.527  1.00 62.85      J    O  
HETATM 4610  O   HOH A 412      -7.381   2.333  15.694  1.00 45.23      J    O  
HETATM 4611  O   HOH A 413      13.838  -6.691   6.652  1.00 50.02      J    O  
HETATM 4612  O   HOH A 414       5.479  -5.939  19.586  1.00 35.99      J    O  
HETATM 4613  O   HOH A 415      -3.523   9.658  17.359  1.00 62.59      J    O  
HETATM 4614  O   HOH A 416       0.333  11.088  15.935  1.00 53.88      J    O  
HETATM 4615  O   HOH A 417     -14.334  -4.491  11.129  1.00 67.20      J    O  
HETATM 4616  O   HOH A 418       4.257  -5.105  25.676  1.00 41.96      J    O  
HETATM 4617  O   HOH A 419      -0.514  13.511  14.739  1.00 57.50      J    O  
HETATM 4618  O   HOH A 420      -7.260  27.577  19.777  1.00 71.01      J    O  
HETATM 4619  O   HOH A 421       1.801  -2.178  -3.256  1.00 65.83      J    O  
HETATM 4620  O   HOH A 422      -7.155  11.549  35.994  1.00 51.79      J    O  
HETATM 4621  O   HOH A 423       9.159  16.780  33.031  1.00 58.61      J    O  
HETATM 4622  O   HOH A 424       7.677  -5.284   1.336  1.00 47.46      J    O  
HETATM 4623  O   HOH A 425       4.703  11.677  25.177  1.00 48.45      J    O  
HETATM 4624  O   HOH A 426      21.971  19.858   0.594  1.00 64.78      J    O  
HETATM 4625  O   HOH A 427       7.511  -5.807  12.094  1.00 34.45      J    O  
HETATM 4626  O   HOH A 428      16.282   0.785   4.667  1.00 66.33      J    O  
HETATM 4627  O   HOH A 429      15.563  11.969  11.779  1.00 56.01      J    O  
HETATM 4628  O   HOH A 430     -10.319  -3.353   9.799  1.00 53.29      J    O  
HETATM 4629  O   HOH A 431       0.733   6.081  27.762  1.00 51.57      J    O  
HETATM 4630  O   HOH A 432       0.215  31.283  17.067  1.00 60.01      J    O  
HETATM 4631  O   HOH A 433     -11.534  10.757  17.245  1.00 66.81      J    O  
HETATM 4632  O   HOH A 434      -0.563  -7.340   2.700  1.00 37.33      J    O  
HETATM 4633  O   HOH A 435      -5.341   2.978  -5.131  1.00 61.20      J    O  
HETATM 4634  O   HOH A 436      -3.854  -1.141  14.853  1.00 50.78      J    O  
HETATM 4635  O   HOH A 437      -0.348  -1.899  34.092  1.00 54.79      J    O  
HETATM 4636  O   HOH A 438       4.438  10.938  -2.954  1.00 77.55      J    O  
HETATM 4637  O   HOH A 439      -6.886  15.372  13.698  1.00 57.34      J    O  
HETATM 4638  O   HOH A 440      11.677  28.085   1.385  1.00 71.97      J    O  
HETATM 4639  O   HOH A 441       3.003  -7.054   0.525  1.00 48.79      J    O  
HETATM 4640  O   HOH A 442       0.581  10.916  26.532  1.00 42.83      J    O  
HETATM 4641  O   HOH A 443      -6.102  -4.921  -3.565  1.00 52.22      J    O  
HETATM 4642  O   HOH A 444      -2.595  13.476  -0.102  1.00 64.67      J    O  
HETATM 4643  O   HOH A 445       3.662   8.499  -1.140  1.00 62.82      J    O  
HETATM 4644  O   HOH A 446       4.063  32.986  18.017  1.00 68.46      J    O  
HETATM 4645  O   HOH A 447      -4.678  -8.328  13.711  1.00 37.63      J    O  
HETATM 4646  O   HOH A 448      -1.036  -7.145  -0.040  1.00 48.99      J    O  
HETATM 4647  O   HOH A 449      -0.216  23.704  19.097  1.00 58.54      J    O  
HETATM 4648  O   HOH A 450      -7.273   4.411  13.945  1.00 47.65      J    O  
HETATM 4649  O   HOH A 451     -11.111   4.061  30.167  1.00 45.36      J    O  
HETATM 4650  O   HOH A 452       5.842  12.315  30.142  1.00 45.36      J    O  
HETATM 4651  O   HOH A 453      -4.914 -11.932  32.132  1.00 64.86      J    O  
HETATM 4652  O   HOH A 454     -15.283  -2.217  14.988  1.00 63.06      J    O  
HETATM 4653  O   HOH A 455      -3.339  11.884  38.502  1.00 44.54      J    O  
HETATM 4654  O   HOH A 456      -3.529  10.670  22.053  1.00 53.11      J    O  
HETATM 4655  O   HOH A 457      -0.035   5.410  36.849  1.00 50.78      J    O  
HETATM 4656  O   HOH A 458      -0.345  22.778  22.029  1.00 58.12      J    O  
HETATM 4657  O   HOH A 459     -22.573   5.088  33.510  1.00 61.89      J    O  
HETATM 4658  O   HOH A 460       1.149  26.275  34.782  1.00 59.23      J    O  
HETATM 4659  O   HOH A 461       0.030  -9.716   8.584  1.00 42.35      J    O  
HETATM 4660  O   HOH A 462      -4.863  -4.341  -6.908  1.00 62.03      J    O  
HETATM 4661  O   HOH A 463      -9.800   6.237  16.015  1.00 56.96      J    O  
HETATM 4662  O   HOH A 464       4.940  -2.405  -0.005  1.00 46.80      J    O  
HETATM 4663  O   HOH A 465      -6.854   4.134  20.961  1.00 74.03      J    O  
HETATM 4664  O   HOH A 466      14.208  22.243  30.819  1.00 66.33      J    O  
HETATM 4665  O   HOH A 467       4.810  -0.858  32.443  1.00 52.33      J    O  
HETATM 4666  O   HOH A 468       6.642   0.692  -1.052  1.00 51.34      J    O  
HETATM 4667  O   HOH A 469     -20.126   4.617  44.862  1.00 64.69      J    O  
HETATM 4668  O   HOH A 470       8.169  -5.376  19.939  1.00 46.52      J    O  
HETATM 4669  O   HOH A 471      -7.181   5.255  18.429  1.00 75.79      J    O  
HETATM 4670  O   HOH A 472       1.726   1.412  -1.406  1.00 61.91      J    O  
HETATM 4671  O   HOH A 473       4.190  -7.126  23.660  1.00 44.03      J    O  
HETATM 4672  O   HOH A 474       4.073  -0.599  -1.807  1.00 56.71      J    O  
HETATM 4673  O   HOH A 475      -8.936   2.475  18.102  1.00 60.49      J    O  
HETATM 4674  O   HOH A 476       1.281  -7.106  -1.500  1.00 52.97      J    O  
HETATM 4675  O   HOH A 477       2.425  -4.977  -3.264  1.00 50.86      J    O  
HETATM 4676  O   HOH A 478       5.033  -5.502  -0.470  1.00 52.38      J    O  
HETATM 4677  O   HOH B 401      -8.649  23.290  50.541  1.00 55.27      K    O  
HETATM 4678  O   HOH B 402      -8.108   3.229  23.097  1.00 84.79      K    O  
HETATM 4679  O   HOH B 403     -24.219  21.397  76.932  1.00 50.68      K    O  
HETATM 4680  O   HOH B 404      -9.530  28.824  48.767  1.00 58.05      K    O  
HETATM 4681  O   HOH B 405      -8.993  25.861  50.381  1.00 34.74      K    O  
HETATM 4682  O   HOH B 406     -16.009  24.573  47.417  1.00 60.07      K    O  
HETATM 4683  O   HOH B 407     -11.089  37.751  55.461  1.00 40.30      K    O  
HETATM 4684  O   HOH B 408     -26.149  27.353  58.316  1.00 38.30      K    O  
HETATM 4685  O   HOH B 409      -7.999  32.541  68.315  1.00 46.12      K    O  
HETATM 4686  O   HOH B 410     -32.460  25.345  60.211  1.00 39.80      K    O  
HETATM 4687  O   HOH B 411     -38.320   8.530  61.636  1.00 59.89      K    O  
HETATM 4688  O   HOH B 412     -11.300  18.057  59.944  1.00 49.89      K    O  
HETATM 4689  O   HOH B 413     -20.805  12.398  36.103  1.00 61.11      K    O  
HETATM 4690  O   HOH B 414       2.519  23.957  58.962  1.00 40.92      K    O  
HETATM 4691  O   HOH B 415      -1.523   9.317  47.448  1.00 47.73      K    O  
HETATM 4692  O   HOH B 416     -35.878   7.541  65.408  1.00 47.99      K    O  
HETATM 4693  O   HOH B 417     -34.628  14.431  67.342  1.00 38.32      K    O  
HETATM 4694  O   HOH B 418     -29.339  17.805  52.801  1.00 63.96      K    O  
HETATM 4695  O   HOH B 419     -10.416  17.923  32.160  1.00 47.37      K    O  
HETATM 4696  O   HOH B 420     -24.007  18.356  57.686  1.00 44.36      K    O  
HETATM 4697  O   HOH B 421       4.515   9.527  57.599  1.00 55.19      K    O  
HETATM 4698  O   HOH B 422     -15.912  18.050  56.973  1.00 54.02      K    O  
HETATM 4699  O   HOH B 423       3.901  16.322  44.310  1.00 42.39      K    O  
HETATM 4700  O   HOH B 424     -25.635  22.636  59.422  1.00 54.55      K    O  
HETATM 4701  O   HOH B 425     -11.767  15.982  35.938  1.00 47.35      K    O  
HETATM 4702  O   HOH B 426     -22.390  35.251  65.811  1.00 55.73      K    O  
HETATM 4703  O   HOH B 427     -22.277  33.832  68.043  1.00 51.54      K    O  
HETATM 4704  O   HOH B 428      -1.876  13.971  55.464  1.00 46.05      K    O  
HETATM 4705  O   HOH B 429      -0.867  31.344  58.835  1.00 31.51      K    O  
HETATM 4706  O   HOH B 430      -2.140  14.916  51.726  1.00 38.66      K    O  
HETATM 4707  O   HOH B 431     -15.373   5.308  71.167  1.00 54.47      K    O  
HETATM 4708  O   HOH B 432       8.557  13.183  56.852  1.00 82.16      K    O  
HETATM 4709  O   HOH B 433     -13.606  13.529  73.928  1.00 43.54      K    O  
HETATM 4710  O   HOH B 434     -24.009  33.683  50.594  1.00 51.17      K    O  
HETATM 4711  O   HOH B 435      -5.408  10.616  20.110  1.00 78.59      K    O  
HETATM 4712  O   HOH B 436       8.250  20.619  56.633  1.00 62.00      K    O  
HETATM 4713  O   HOH B 437     -10.179  33.028  44.604  1.00 75.96      K    O  
HETATM 4714  O   HOH B 438     -12.997  20.244  58.878  1.00 41.17      K    O  
HETATM 4715  O   HOH B 439     -33.270  23.976  62.452  1.00 48.94      K    O  
HETATM 4716  O   HOH B 440     -26.499  32.841  55.201  1.00 49.49      K    O  
HETATM 4717  O   HOH B 441       4.927  26.124  45.274  1.00 45.30      K    O  
HETATM 4718  O   HOH B 442       1.209  31.612  46.235  1.00 38.03      K    O  
HETATM 4719  O   HOH B 443      -3.627  28.737  43.771  1.00 52.70      K    O  
HETATM 4720  O   HOH B 444       7.587  10.304  45.838  1.00 63.74      K    O  
HETATM 4721  O   HOH B 445      -8.202  26.785  47.957  1.00 47.46      K    O  
HETATM 4722  O   HOH B 446       3.122  11.792  68.579  1.00 42.13      K    O  
HETATM 4723  O   HOH B 447     -10.285  15.091  53.801  1.00 39.94      K    O  
HETATM 4724  O   HOH B 448     -28.957  30.657  66.253  1.00 62.26      K    O  
HETATM 4725  O   HOH B 449       2.425   9.531  72.609  1.00 53.61      K    O  
HETATM 4726  O   HOH B 450      -7.297  36.107  65.456  1.00 37.60      K    O  
HETATM 4727  O   HOH B 451     -20.977  17.863  62.301  1.00 49.38      K    O  
HETATM 4728  O   HOH B 452       5.028  28.221  55.536  1.00 41.28      K    O  
HETATM 4729  O   HOH B 453      -6.621  34.858  49.910  1.00 46.06      K    O  
HETATM 4730  O   HOH B 454      10.025  29.415  58.235  1.00 65.05      K    O  
HETATM 4731  O   HOH B 455     -14.545  21.357  76.008  1.00 51.06      K    O  
HETATM 4732  O   HOH B 456     -22.376   3.783  70.075  1.00 71.80      K    O  
HETATM 4733  O   HOH B 457     -14.267  29.163  74.857  1.00 49.42      K    O  
HETATM 4734  O   HOH B 458       7.121  22.614  54.104  1.00 50.33      K    O  
HETATM 4735  O   HOH B 459      -4.036  33.729  67.822  1.00 45.69      K    O  
HETATM 4736  O   HOH B 460       1.424  33.747  64.720  1.00 37.96      K    O  
HETATM 4737  O   HOH B 461      -4.197   3.029  45.598  1.00 66.41      K    O  
HETATM 4738  O   HOH B 462      -7.905  24.325  34.597  1.00 52.59      K    O  
HETATM 4739  O   HOH B 463     -26.943  33.131  47.303  1.00 79.34      K    O  
HETATM 4740  O   HOH B 464     -22.171  16.834  59.276  1.00 46.33      K    O  
HETATM 4741  O   HOH B 465      -5.596  15.748  73.805  1.00 65.29      K    O  
HETATM 4742  O   HOH B 466      -6.416  27.129  76.588  1.00 63.27      K    O  
HETATM 4743  O   HOH B 467     -25.070  33.953  57.205  1.00 46.97      K    O  
HETATM 4744  O   HOH B 468      -6.882  34.842  45.363  1.00 49.18      K    O  
HETATM 4745  O   HOH B 469     -18.336  14.464  80.053  1.00 63.40      K    O  
HETATM 4746  O   HOH B 470      -2.533  11.998  60.401  1.00 48.79      K    O  
HETATM 4747  O   HOH B 471       9.837  14.327  71.139  1.00 62.29      K    O  
HETATM 4748  O   HOH B 472     -32.287  25.885  56.540  1.00 50.32      K    O  
HETATM 4749  O   HOH B 473       1.619  32.605  62.302  1.00 41.38      K    O  
HETATM 4750  O   HOH B 474     -24.240  15.383  78.720  1.00 54.00      K    O  
HETATM 4751  O   HOH B 475       9.822  27.593  50.427  1.00 71.67      K    O  
HETATM 4752  O   HOH B 476       6.669  20.603  72.258  1.00 42.99      K    O  
HETATM 4753  O   HOH B 477     -30.422  24.740  74.979  1.00 68.26      K    O  
HETATM 4754  O   HOH B 478      -2.444  12.392  57.708  1.00 61.71      K    O  
HETATM 4755  O   HOH B 479     -11.196   7.146  20.625  1.00 65.19      K    O  
HETATM 4756  O   HOH B 480      -7.410  28.582  72.110  1.00 57.88      K    O  
HETATM 4757  O   HOH B 481     -30.855  17.626  56.484  1.00 62.25      K    O  
HETATM 4758  O   HOH B 482      -8.062  25.988  45.241  1.00 47.31      K    O  
HETATM 4759  O   HOH B 483     -12.308  18.583  49.583  1.00 47.93      K    O  
HETATM 4760  O   HOH B 484     -31.307  17.199  63.076  1.00 50.21      K    O  
HETATM 4761  O   HOH B 485     -14.164  10.068  20.650  1.00 62.80      K    O  
HETATM 4762  O   HOH B 486     -23.066  27.887  75.890  1.00 52.11      K    O  
HETATM 4763  O   HOH B 487     -17.032  19.616  54.320  1.00 50.20      K    O  
HETATM 4764  O   HOH B 488     -29.960  19.947  64.358  1.00 61.23      K    O  
HETATM 4765  O   HOH B 489     -35.963  24.293  63.401  1.00 48.32      K    O  
HETATM 4766  O   HOH B 490     -12.893  25.037  74.411  1.00 57.14      K    O  
HETATM 4767  O   HOH B 491     -22.088  14.689  56.424  1.00 49.10      K    O  
HETATM 4768  O   HOH B 492     -13.383  25.579  47.053  1.00 53.89      K    O  
HETATM 4769  O   HOH B 493       7.797  27.131  55.074  1.00 54.78      K    O  
HETATM 4770  O   HOH B 494      -6.351  33.717  66.380  1.00 38.67      K    O  
HETATM 4771  O   HOH B 495     -19.943  18.922  59.078  1.00 66.16      K    O  
HETATM 4772  O   HOH B 496     -25.939  34.016  52.439  1.00 60.07      K    O  
HETATM 4773  O   HOH B 497     -15.374  23.689  74.862  1.00 68.70      K    O  
HETATM 4774  O   HOH B 498     -24.196  16.855  55.443  1.00 61.00      K    O  
CONECT 4554 4557 4582 4583 4584
CONECT 4555 4565 4563 4566
CONECT 4556 4596 4573
CONECT 4557 4554 4560 4562 4565
CONECT 4558 4566 4570
CONECT 4559 4597 4572
CONECT 4560 4557 4585 4586 4563
CONECT 4561 4570 4571 4574
CONECT 4562 4557 4598
CONECT 4563 4555 4560 4587 4588
CONECT 4564 4576
CONECT 4565 4555 4557 4589 4590
CONECT 4566 4558 4555 4567
CONECT 4567 4566 4568 4576
CONECT 4568 4567 4575 4569
CONECT 4569 4568 4570 4591
CONECT 4570 4558 4561 4569
CONECT 4571 4561 4572 4592 4593
CONECT 4572 4571 4559 4580 4573
CONECT 4573 4556 4572 4574 4581
CONECT 4574 4561 4573 4594 4595
CONECT 4575 4568 4577 4578 4579
CONECT 4576 4567 4564
CONECT 4577 4575
CONECT 4578 4575
CONECT 4579 4575
CONECT 4580 4572
CONECT 4581 4573
CONECT 4582 4554
CONECT 4583 4554
CONECT 4584 4554
CONECT 4585 4560
CONECT 4586 4560
CONECT 4587 4563
CONECT 4588 4563
CONECT 4589 4565
CONECT 4590 4565
CONECT 4591 4569
CONECT 4592 4571
CONECT 4593 4571
CONECT 4594 4574
CONECT 4595 4574
CONECT 4596 4556
CONECT 4597 4559
CONECT 4598 4562
END
