# Supplementary material for: Solvent-Site Prediction for Fragment Docking and Its Implication on Fragment-Based Drug Discovery
Source: J Chem Inf Model. 2025 Nov 24;65(23):12959–77. doi: 10.1021/acs.jcim.5c02352 (PMC12690578; doi:10.1021/acs.jcim.5c02352)
Supplement: Supplementary file 3 [file ci5c02352_si_003.zip › Frag2Lead_dataset/2017-04/frag.sdf]

frag.A
 OpenBabel08112213573D

 23 25  0  0  0  0  0  0  0  0999 V2000
    3.4140   10.0400    1.7940 C   0  0  0  0  0  0  0  0  0  0  0  0
    2.1230    9.5940    2.2050 C   0  0  0  0  0  0  0  0  0  0  0  0
    1.7980    8.2120    2.2850 C   0  0  0  0  0  0  0  0  0  0  0  0
    4.3880    9.0770    1.4650 C   0  0  0  0  0  0  0  0  0  0  0  0
    4.0550    7.7280    1.5510 C   0  0  0  0  0  0  0  0  0  0  0  0
    2.8050    7.2810    1.9450 C   0  0  0  0  0  0  0  0  0  0  0  0
    2.8040    5.9180    1.9230 N   0  0  0  0  0  0  0  0  0  0  0  0
    3.9860    5.4530    1.5510 C   0  0  0  0  0  0  0  0  0  0  0  0
    4.8220    6.4680    1.3100 C   0  0  0  0  0  0  0  0  0  0  0  0
    4.4390    4.0560    1.4020 C   0  0  0  0  0  0  0  0  0  0  0  0
    5.7180    3.7350    1.1150 N   0  0  0  0  0  0  0  0  0  0  0  0
    3.6100    3.1830    1.5700 O   0  0  0  0  0  0  0  0  0  0  0  0
    3.8140   11.3990    1.6930 O   0  0  0  0  0  0  0  0  0  0  0  0
    5.1820   11.7900    1.9600 C   0  0  0  0  0  0  0  0  0  0  0  0
    5.5100   13.2240    1.5280 C   0  0  0  0  0  0  0  0  0  0  0  0
    5.9150   13.4860    0.2060 C   0  0  0  0  0  0  0  0  0  0  0  0
    6.2480   14.7970   -0.1750 C   0  0  0  0  0  0  0  0  0  0  0  0
    6.2380   15.8410    0.7680 C   0  0  0  0  0  0  0  0  0  0  0  0
    5.8840   15.5810    2.1040 C   0  0  0  0  0  0  0  0  0  0  0  0
    5.5430   14.2640    2.4790 C   0  0  0  0  0  0  0  0  0  0  0  0
    5.8800   16.7040    3.1200 C   0  0  0  0  0  0  0  0  0  0  0  0
    6.7620   16.6850    4.1240 O   0  5  0  0  0  0  0  0  0  0  0  0
    5.0760   17.6160    3.0120 O   0  0  0  0  0  0  0  0  0  0  0  0
  1  2  2  0  0  0  0
  1  4  1  0  0  0  0
  1 13  1  0  0  0  0
  2  3  1  0  0  0  0
  3  6  2  0  0  0  0
  4  5  2  0  0  0  0
  5  6  1  0  0  0  0
  5  9  1  0  0  0  0
  6  7  1  0  0  0  0
  7  8  1  0  0  0  0
  8  9  2  0  0  0  0
  8 10  1  0  0  0  0
 10 11  1  0  0  0  0
 10 12  2  0  0  0  0
 13 14  1  0  0  0  0
 14 15  1  0  0  0  0
 15 16  2  0  0  0  0
 15 20  1  0  0  0  0
 16 17  1  0  0  0  0
 17 18  2  0  0  0  0
 18 19  1  0  0  0  0
 19 20  2  0  0  0  0
 19 21  1  0  0  0  0
 21 22  1  0  0  0  0
 21 23  2  0  0  0  0
M  CHG  1  22  -1
M  END
$$$$
