# Supplementary material for: Solvent-Site Prediction for Fragment Docking and Its Implication on Fragment-Based Drug Discovery
Source: J Chem Inf Model. 2025 Nov 24;65(23):12959–77. doi: 10.1021/acs.jcim.5c02352 (PMC12690578; doi:10.1021/acs.jcim.5c02352)
Supplement: Supplementary file 3 [file ci5c02352_si_003.zip › Frag2Lead_dataset/2017-04/lead.sdf]

lead.A
 OpenBabel08112213573D

 31 35  0  0  1  0  0  0  0  0999 V2000
    8.6670   10.9290    4.3050 C   0  0  0  0  0  0  0  0  0  0  0  0
    8.7030    9.9890    2.0170 N   0  0  0  0  0  0  0  0  0  0  0  0
    7.7370   11.6620    4.0500 O   0  0  0  0  0  0  0  0  0  0  0  0
    9.4880   10.3800    3.1450 C   0  0  1  0  0  0  0  0  0  0  0  0
    5.9490    7.8220    0.9750 N   0  0  0  0  0  0  0  0  0  0  0  0
    3.5850    4.1310    1.8640 O   0  0  0  0  0  0  0  0  0  0  0  0
   10.6930   11.1760    2.6620 C   0  0  0  0  0  0  0  0  0  0  0  0
    5.5950    3.7780    0.9010 N   0  0  0  0  0  0  0  0  0  0  0  0
    7.3840    8.6140    3.1090 O   0  0  0  0  0  0  0  0  0  0  0  0
   10.5290   11.1580    1.1870 C   0  0  2  0  0  0  0  0  0  0  0  0
    6.0720    6.4990    0.9760 N   0  0  0  0  0  0  0  0  0  0  0  0
    9.2700   10.5320    0.8500 C   0  0  1  0  0  0  0  0  0  0  0  0
    9.0620   10.5580    5.5620 N   0  0  0  0  0  0  0  0  0  0  0  0
   10.5460   10.0470    0.3140 C   0  0  0  0  0  0  0  0  0  0  0  0
    8.5370    9.8640    7.7420 N   0  0  0  0  0  0  0  0  0  0  0  0
    7.7200    9.1170    2.0520 C   0  0  0  0  0  0  0  0  0  0  0  0
    7.0670    8.7020    0.7500 C   0  0  0  0  0  0  0  0  0  0  0  0
    4.6830    8.1990    1.2730 C   0  0  0  0  0  0  0  0  0  0  0  0
    4.1140    9.4690    1.3980 C   0  0  0  0  0  0  0  0  0  0  0  0
    2.7820    9.4930    1.7040 C   0  0  0  0  0  0  0  0  0  0  0  0
    2.0360    8.3560    1.9590 C   0  0  0  0  0  0  0  0  0  0  0  0
    2.5910    7.0930    1.8450 C   0  0  0  0  0  0  0  0  0  0  0  0
    3.9700    7.0310    1.5290 C   0  0  0  0  0  0  0  0  0  0  0  0
    4.8880    5.9760    1.2990 C   0  0  0  0  0  0  0  0  0  0  0  0
    4.6410    4.5610    1.3640 C   0  0  0  0  0  0  0  0  0  0  0  0
    8.3460   10.7890    6.7760 C   0  0  0  0  0  0  0  0  0  0  0  0
    7.4250   11.7950    6.9080 C   0  0  0  0  0  0  0  0  0  0  0  0
    6.7220   11.8760    8.1180 C   0  0  0  0  0  0  0  0  0  0  0  0
    6.8950   10.9120    9.0570 C   0  0  0  0  0  0  0  0  0  0  0  0
    7.8470    9.9580    8.9100 C   0  0  0  0  0  0  0  0  0  0  0  0
    8.0950    8.6050   10.1490 Br  0  0  0  0  0  0  0  0  0  0  0  0
  1  3  2  0  0  0  0
  1 13  1  0  0  0  0
  2  4  1  0  0  0  0
  2 12  1  0  0  0  0
  2 16  1  0  0  0  0
  4  1  1  1  0  0  0
  4  7  1  0  0  0  0
  5 11  1  0  0  0  0
  5 17  1  0  0  0  0
  5 18  1  0  0  0  0
  6 25  2  0  0  0  0
  8 25  1  0  0  0  0
  9 16  2  0  0  0  0
 10  7  1  1  0  0  0
 10 12  1  0  0  0  0
 10 14  1  0  0  0  0
 11 24  2  0  0  0  0
 12 14  1  6  0  0  0
 13 26  1  0  0  0  0
 15 26  2  0  0  0  0
 15 30  1  0  0  0  0
 16 17  1  0  0  0  0
 18 19  2  0  0  0  0
 18 23  1  0  0  0  0
 19 20  1  0  0  0  0
 20 21  2  0  0  0  0
 21 22  1  0  0  0  0
 22 23  2  0  0  0  0
 23 24  1  0  0  0  0
 24 25  1  0  0  0  0
 26 27  1  0  0  0  0
 27 28  2  0  0  0  0
 28 29  1  0  0  0  0
 29 30  2  0  0  0  0
 30 31  1  0  0  0  0
M  END
$$$$
