# Supplementary material for: Solvent-Site Prediction for Fragment Docking and Its Implication on Fragment-Based Drug Discovery
Source: J Chem Inf Model. 2025 Nov 24;65(23):12959–77. doi: 10.1021/acs.jcim.5c02352 (PMC12690578; doi:10.1021/acs.jcim.5c02352)
Supplement: Supplementary file 3 [file ci5c02352_si_003.zip › Frag2Lead_dataset/2017-04/rec-frag.pdb]

ATOM      1  N   ILE A  16       4.782   2.046   9.786  1.00 15.05           N  
ATOM      2  CA  ILE A  16       4.143   0.736   9.623  1.00 14.78           C  
ATOM      3  C   ILE A  16       2.747   0.815  10.251  1.00 18.26           C  
ATOM      4  O   ILE A  16       2.636   1.163  11.424  1.00 17.36           O  
ATOM      5  CB  ILE A  16       4.990  -0.367  10.325  1.00 17.10           C  
ATOM      6  CG1 ILE A  16       6.472  -0.480   9.770  1.00 17.16           C  
ATOM      7  CG2 ILE A  16       4.283  -1.721  10.243  1.00 20.26           C  
ATOM      8  CD1 ILE A  16       6.633  -1.156   8.314  1.00 19.00           C  
ATOM      9  N   LEU A  17       1.730   0.392   9.512  1.00 20.25           N  
ATOM     10  CA  LEU A  17       0.355   0.329  10.010  1.00 21.30           C  
ATOM     11  C   LEU A  17       0.059  -1.089  10.355  1.00 21.76           C  
ATOM     12  O   LEU A  17       0.385  -2.001   9.603  1.00 20.82           O  
ATOM     13  CB  LEU A  17      -0.646   0.702   8.895  1.00 22.93           C  
ATOM     14  CG  LEU A  17      -0.802   2.133   8.423  1.00 31.43           C  
ATOM     15  CD1 LEU A  17      -2.233   2.354   7.937  1.00 32.64           C  
ATOM     16  CD2 LEU A  17      -0.519   3.141   9.509  1.00 34.84           C  
ATOM     17  N   GLY A  18      -0.651  -1.285  11.463  1.00 21.35           N  
ATOM     18  CA  GLY A  18      -1.066  -2.619  11.872  1.00 21.99           C  
ATOM     19  C   GLY A  18       0.020  -3.614  12.214  1.00 24.15           C  
ATOM     20  O   GLY A  18      -0.196  -4.824  12.125  1.00 25.24           O  
ATOM     21  N   GLY A  19       1.199  -3.110  12.551  1.00 21.36           N  
ATOM     22  CA  GLY A  19       2.304  -3.978  12.928  1.00 20.81           C  
ATOM     23  C   GLY A  19       2.479  -4.042  14.433  1.00 25.37           C  
ATOM     24  O   GLY A  19       1.534  -3.814  15.196  1.00 24.89           O  
ATOM     25  N   ARG A  20       3.695  -4.368  14.861  1.00 19.45           N  
ATOM     26  CA  ARG A  20       4.079  -4.490  16.265  1.00 20.69           C  
ATOM     27  C   ARG A  20       5.477  -3.960  16.429  1.00 21.97           C  
ATOM     28  O   ARG A  20       6.252  -3.920  15.458  1.00 18.50           O  
ATOM     29  CB  ARG A  20       4.081  -5.975  16.711  1.00 24.61           C  
ATOM     30  CG  ARG A  20       2.692  -6.558  16.937  1.00 36.45           C  
ATOM     31  CD  ARG A  20       2.731  -7.927  17.594  1.00 49.58           C  
ATOM     32  NE  ARG A  20       1.383  -8.466  17.793  1.00 64.08           N  
ATOM     33  CZ  ARG A  20       1.057  -9.748  17.654  1.00 80.69           C  
ATOM     34  NH1 ARG A  20       1.979 -10.643  17.320  1.00 72.91           N1+
ATOM     35  NH2 ARG A  20      -0.194 -10.146  17.848  1.00 64.79           N  
ATOM     36  N   GLU A  21       5.837  -3.585  17.663  1.00 19.39           N  
ATOM     37  CA  GLU A  21       7.181  -3.135  17.944  1.00 18.43           C  
ATOM     38  C   GLU A  21       8.131  -4.292  17.638  1.00 20.80           C  
ATOM     39  O   GLU A  21       7.861  -5.457  17.970  1.00 22.76           O  
ATOM     40  CB  GLU A  21       7.321  -2.677  19.397  1.00 20.01           C  
ATOM     41  CG  GLU A  21       8.666  -2.011  19.656  1.00 20.61           C  
ATOM     42  CD  GLU A  21       8.949  -1.484  21.047  1.00 29.07           C  
ATOM     43  OE1 GLU A  21       7.993  -1.254  21.817  1.00 25.66           O  
ATOM     44  OE2 GLU A  21      10.134  -1.219  21.338  1.00 25.29           O1-
ATOM     45  N   ALA A  22       9.220  -4.000  16.896  1.00 16.45           N  
ATOM     46  CA  ALA A  22      10.182  -5.035  16.581  1.00 15.90           C  
ATOM     47  C   ALA A  22      11.041  -5.409  17.790  1.00 19.60           C  
ATOM     48  O   ALA A  22      11.186  -4.603  18.718  1.00 20.34           O  
ATOM     49  CB  ALA A  22      11.088  -4.542  15.459  1.00 17.14           C  
ATOM     50  N   GLU A  23      11.621  -6.621  17.764  1.00 20.66           N  
ATOM     51  CA  GLU A  23      12.549  -7.085  18.797  1.00 21.88           C  
ATOM     52  C   GLU A  23      13.813  -6.235  18.598  1.00 22.50           C  
ATOM     53  O   GLU A  23      14.401  -6.240  17.501  1.00 20.63           O  
ATOM     54  CB  GLU A  23      12.867  -8.576  18.604  1.00 24.58           C  
ATOM     55  CG  GLU A  23      13.848  -9.173  19.603  1.00 36.96           C  
ATOM     56  CD  GLU A  23      14.451 -10.526  19.257  1.00 60.55           C  
ATOM     57  OE1 GLU A  23      13.901 -11.235  18.383  1.00 58.19           O  
ATOM     58  OE2 GLU A  23      15.484 -10.879  19.870  1.00 58.11           O1-
ATOM     59  N   ALA A  24      14.189  -5.472  19.625  1.00 19.89           N  
ATOM     60  CA  ALA A  24      15.348  -4.587  19.547  1.00 19.32           C  
ATOM     61  C   ALA A  24      16.606  -5.285  18.997  1.00 20.80           C  
ATOM     62  O   ALA A  24      17.014  -6.347  19.486  1.00 21.10           O  
ATOM     63  CB  ALA A  24      15.643  -3.996  20.920  1.00 20.38           C  
ATOM     64  N   HIS A  25      17.190  -4.727  17.917  1.00 18.04           N  
ATOM     65  CA  HIS A  25      18.446  -5.166  17.316  1.00 17.22           C  
ATOM     66  C   HIS A  25      18.404  -6.548  16.636  1.00 19.85           C  
ATOM     67  O   HIS A  25      19.456  -7.038  16.232  1.00 20.33           O  
ATOM     68  CB  HIS A  25      19.625  -5.093  18.357  1.00 18.53           C  
ATOM     69  CG  HIS A  25      19.671  -3.791  19.090  1.00 20.60           C  
ATOM     70  CD2 HIS A  25      19.363  -3.510  20.382  1.00 21.40           C  
ATOM     71  ND1 HIS A  25      19.966  -2.599  18.433  1.00 20.67           N  
ATOM     72  CE1 HIS A  25      19.845  -1.647  19.340  1.00 20.53           C  
ATOM     73  NE2 HIS A  25      19.487  -2.156  20.535  1.00 21.12           N  
ATOM     74  N   ALA A  26      17.195  -7.138  16.430  1.00 17.21           N  
ATOM     75  CA  ALA A  26      17.035  -8.440  15.757  1.00 18.18           C  
ATOM     76  C   ALA A  26      17.171  -8.311  14.234  1.00 18.91           C  
ATOM     77  O   ALA A  26      17.217  -9.321  13.534  1.00 20.08           O  
ATOM     78  CB  ALA A  26      15.677  -9.032  16.108  1.00 20.02           C  
ATOM     79  N   ARG A  27      17.180  -7.059  13.718  1.00 16.27           N  
ATOM     80  CA  ARG A  27      17.354  -6.790  12.272  1.00 14.52           C  
ATOM     81  C   ARG A  27      18.554  -5.846  12.177  1.00 15.11           C  
ATOM     82  O   ARG A  27      18.387  -4.621  12.029  1.00 14.64           O  
ATOM     83  CB  ARG A  27      16.094  -6.127  11.723  1.00 15.56           C  
ATOM     84  CG  ARG A  27      14.889  -7.070  11.724  1.00 17.96           C  
ATOM     85  CD  ARG A  27      13.568  -6.341  11.513  1.00 19.66           C  
ATOM     86  NE  ARG A  27      12.476  -7.319  11.524  1.00 20.71           N  
ATOM     87  CZ  ARG A  27      11.961  -7.877  12.619  1.00 23.90           C  
ATOM     88  NH1 ARG A  27      12.348  -7.475  13.824  1.00 19.54           N1+
ATOM     89  NH2 ARG A  27      11.027  -8.816  12.516  1.00 24.02           N  
ATOM     90  N   PRO A  28      19.772  -6.391  12.267  1.00 14.54           N  
ATOM     91  CA  PRO A  28      20.978  -5.541  12.387  1.00 14.13           C  
ATOM     92  C   PRO A  28      21.325  -4.760  11.128  1.00 15.48           C  
ATOM     93  O   PRO A  28      22.213  -3.908  11.133  1.00 14.27           O  
ATOM     94  CB  PRO A  28      22.083  -6.544  12.743  1.00 17.16           C  
ATOM     95  CG  PRO A  28      21.557  -7.883  12.315  1.00 21.60           C  
ATOM     96  CD  PRO A  28      20.094  -7.815  12.515  1.00 17.97           C  
ATOM     97  N   TYR A  29      20.614  -5.078  10.029  1.00 13.70           N  
ATOM     98  CA  TYR A  29      20.791  -4.391   8.757  1.00 13.15           C  
ATOM     99  C   TYR A  29      19.924  -3.134   8.650  1.00 13.30           C  
ATOM    100  O   TYR A  29      20.034  -2.412   7.661  1.00 12.72           O  
ATOM    101  CB  TYR A  29      20.382  -5.397   7.642  1.00 14.00           C  
ATOM    102  CG  TYR A  29      19.020  -6.032   7.851  1.00 13.44           C  
ATOM    103  CD1 TYR A  29      17.846  -5.339   7.539  1.00 13.09           C  
ATOM    104  CD2 TYR A  29      18.895  -7.305   8.431  1.00 14.37           C  
ATOM    105  CE1 TYR A  29      16.589  -5.899   7.756  1.00 13.61           C  
ATOM    106  CE2 TYR A  29      17.639  -7.874   8.647  1.00 16.58           C  
ATOM    107  CZ  TYR A  29      16.492  -7.167   8.301  1.00 15.57           C  
ATOM    108  OH  TYR A  29      15.222  -7.672   8.466  1.00 20.07           O  
ATOM    109  N  AMET A  30      18.998  -2.914   9.584  0.50 10.93           N  
ATOM    110  N  BMET A  30      19.048  -2.888   9.631  0.50 13.19           N  
ATOM    111  CA AMET A  30      18.036  -1.818   9.477  0.50  9.54           C  
ATOM    112  CA BMET A  30      18.144  -1.750   9.554  0.50 13.73           C  
ATOM    113  C  AMET A  30      18.673  -0.475   9.728  0.50 12.47           C  
ATOM    114  C  BMET A  30      18.871  -0.465   9.639  0.50 13.57           C  
ATOM    115  O  AMET A  30      19.242  -0.259  10.806  0.50 12.68           O  
ATOM    116  O  BMET A  30      19.745  -0.289  10.494  0.50 12.90           O  
ATOM    117  CB AMET A  30      16.851  -2.075  10.418  0.50  9.75           C  
ATOM    118  CB BMET A  30      17.070  -1.789  10.653  0.50 16.34           C  
ATOM    119  CG AMET A  30      15.772  -1.032  10.333  0.50  9.37           C  
ATOM    120  CG BMET A  30      15.879  -2.653  10.326  0.50 19.89           C  
ATOM    121  SD AMET A  30      14.832  -1.277   8.821  0.50  9.64           S  
ATOM    122  SD BMET A  30      15.108  -2.345   8.709  0.50 24.38           S  
ATOM    123  CE AMET A  30      14.271   0.341   8.533  0.50  7.62           C  
ATOM    124  CE BMET A  30      14.388  -0.761   8.948  0.50 21.12           C  
ATOM    125  N   ALA A  31      18.503   0.459   8.759  1.00 10.89           N  
ATOM    126  CA  ALA A  31      19.066   1.805   8.845  1.00 10.97           C  
ATOM    127  C   ALA A  31      17.961   2.839   8.901  1.00 11.64           C  
ATOM    128  O   ALA A  31      16.910   2.664   8.264  1.00 11.31           O  
ATOM    129  CB  ALA A  31      19.936   2.079   7.615  1.00 12.10           C  
ATOM    130  N   SER A  32      18.215   3.950   9.623  1.00 11.11           N  
ATOM    131  CA  SER A  32      17.340   5.118   9.583  1.00 10.77           C  
ATOM    132  C   SER A  32      18.115   6.148   8.774  1.00 12.71           C  
ATOM    133  O   SER A  32      19.219   6.550   9.189  1.00 12.96           O  
ATOM    134  CB  SER A  32      17.013   5.641  10.987  1.00 12.56           C  
ATOM    135  OG  SER A  32      16.438   6.948  10.875  1.00 12.86           O  
ATOM    136  N   VAL A  33      17.561   6.553   7.618  1.00 11.62           N  
ATOM    137  CA  VAL A  33      18.159   7.620   6.807  1.00 11.57           C  
ATOM    138  C   VAL A  33      17.572   8.901   7.369  1.00 14.44           C  
ATOM    139  O   VAL A  33      16.349   9.056   7.444  1.00 13.69           O  
ATOM    140  CB  VAL A  33      17.843   7.428   5.318  1.00 13.37           C  
ATOM    141  CG1 VAL A  33      18.400   8.580   4.499  1.00 14.45           C  
ATOM    142  CG2 VAL A  33      18.379   6.083   4.817  1.00 12.85           C  
ATOM    143  N   GLN A  34      18.461   9.791   7.808  1.00 14.46           N  
ATOM    144  CA  GLN A  34      18.075  11.019   8.511  1.00 15.20           C  
ATOM    145  C   GLN A  34      18.419  12.275   7.747  1.00 18.64           C  
ATOM    146  O   GLN A  34      19.409  12.322   7.016  1.00 16.56           O  
ATOM    147  CB  GLN A  34      18.735  11.042   9.886  1.00 17.19           C  
ATOM    148  CG  GLN A  34      18.600   9.680  10.577  1.00 18.90           C  
ATOM    149  CD  GLN A  34      18.436   9.826  12.049  1.00 23.41           C  
ATOM    150  NE2 GLN A  34      17.596   8.986  12.637  1.00 18.76           N  
ATOM    151  OE1 GLN A  34      19.065  10.697  12.668  1.00 25.55           O  
ATOM    152  N   LEU A  35      17.556  13.288   7.914  1.00 17.83           N  
ATOM    153  CA  LEU A  35      17.780  14.587   7.289  1.00 19.22           C  
ATOM    154  C   LEU A  35      17.724  15.607   8.401  1.00 24.56           C  
ATOM    155  O   LEU A  35      16.741  15.656   9.144  1.00 23.44           O  
ATOM    156  CB  LEU A  35      16.687  14.850   6.239  1.00 21.28           C  
ATOM    157  CG  LEU A  35      16.805  16.156   5.418  1.00 27.52           C  
ATOM    158  CD1 LEU A  35      18.130  16.246   4.696  1.00 27.83           C  
ATOM    159  CD2 LEU A  35      15.641  16.260   4.416  1.00 31.54           C  
ATOM    160  N   ASN A  36      18.828  16.352   8.575  1.00 23.01           N  
ATOM    161  CA  ASN A  36      18.947  17.355   9.642  1.00 25.53           C  
ATOM    162  C   ASN A  36      18.615  16.789  11.034  1.00 29.91           C  
ATOM    163  O   ASN A  36      17.958  17.449  11.850  1.00 30.60           O  
ATOM    164  CB  ASN A  36      18.126  18.598   9.300  1.00 30.84           C  
ATOM    165  CG  ASN A  36      18.617  19.273   8.058  1.00 40.02           C  
ATOM    166  ND2 ASN A  36      17.704  19.766   7.238  1.00 38.93           N  
ATOM    167  OD1 ASN A  36      19.818  19.324   7.802  1.00 35.32           O  
ATOM    168  N   GLY A  38      19.060  15.561  11.283  1.00 24.07           N  
ATOM    169  CA  GLY A  38      18.873  14.887  12.562  1.00 23.91           C  
ATOM    170  C   GLY A  38      17.527  14.237  12.860  1.00 26.38           C  
ATOM    171  O   GLY A  38      17.323  13.770  13.985  1.00 28.39           O  
ATOM    172  N   ALA A  39      16.604  14.185  11.882  1.00 20.83           N  
ATOM    173  CA  ALA A  39      15.323  13.518  12.085  1.00 21.42           C  
ATOM    174  C   ALA A  39      15.174  12.370  11.074  1.00 20.60           C  
ATOM    175  O   ALA A  39      15.610  12.481   9.925  1.00 18.57           O  
ATOM    176  CB  ALA A  39      14.182  14.507  11.905  1.00 22.92           C  
ATOM    177  N   HIS A  40      14.497  11.313  11.493  1.00 16.78           N  
ATOM    178  CA  HIS A  40      14.239  10.191  10.611  1.00 14.84           C  
ATOM    179  C   HIS A  40      13.466  10.689   9.394  1.00 17.46           C  
ATOM    180  O   HIS A  40      12.465  11.427   9.508  1.00 16.54           O  
ATOM    181  CB  HIS A  40      13.408   9.154  11.354  1.00 13.76           C  
ATOM    182  CG  HIS A  40      12.962   8.046  10.467  1.00 13.89           C  
ATOM    183  CD2 HIS A  40      11.786   7.873   9.817  1.00 14.63           C  
ATOM    184  ND1 HIS A  40      13.818   7.006  10.123  1.00 13.24           N  
ATOM    185  CE1 HIS A  40      13.123   6.231   9.291  1.00 12.24           C  
ATOM    186  NE2 HIS A  40      11.910   6.710   9.074  1.00 13.68           N  
ATOM    187  N   LEU A  41      13.905  10.259   8.217  1.00 14.00           N  
ATOM    188  CA  LEU A  41      13.246  10.585   6.977  1.00 14.61           C  
ATOM    189  C   LEU A  41      12.736   9.307   6.287  1.00 15.66           C  
ATOM    190  O   LEU A  41      11.571   9.239   5.880  1.00 16.22           O  
ATOM    191  CB  LEU A  41      14.248  11.356   6.089  1.00 16.11           C  
ATOM    192  CG  LEU A  41      13.833  11.620   4.643  1.00 21.87           C  
ATOM    193  CD1 LEU A  41      12.735  12.651   4.573  1.00 24.61           C  
ATOM    194  CD2 LEU A  41      15.037  11.970   3.800  1.00 22.94           C  
ATOM    195  N   CYS A  42      13.633   8.322   6.107  1.00 13.66           N  
ATOM    196  CA  CYS A  42      13.319   7.098   5.369  1.00 13.91           C  
ATOM    197  C   CYS A  42      13.985   5.939   6.014  1.00 12.08           C  
ATOM    198  O   CYS A  42      14.963   6.080   6.728  1.00 12.18           O  
ATOM    199  CB  CYS A  42      13.831   7.223   3.930  1.00 15.52           C  
ATOM    200  SG  CYS A  42      12.718   8.145   2.853  1.00 20.32           S  
ATOM    201  N   GLY A  43      13.513   4.748   5.678  1.00 10.73           N  
ATOM    202  CA  GLY A  43      14.244   3.544   6.023  1.00 10.50           C  
ATOM    203  C   GLY A  43      15.378   3.305   5.037  1.00 12.11           C  
ATOM    204  O   GLY A  43      15.477   3.974   3.993  1.00 11.80           O  
ATOM    205  N   GLY A  44      16.248   2.379   5.391  1.00 10.51           N  
ATOM    206  CA  GLY A  44      17.338   1.954   4.521  1.00 10.53           C  
ATOM    207  C   GLY A  44      17.804   0.593   4.971  1.00 11.80           C  
ATOM    208  O   GLY A  44      17.393   0.113   6.044  1.00 11.85           O  
ATOM    209  N  AVAL A  45      18.684  -0.034   4.190  0.50 10.05           N  
ATOM    210  N  BVAL A  45      18.719   0.000   4.178  0.50 11.00           N  
ATOM    211  CA AVAL A  45      19.172  -1.356   4.555  0.50  9.24           C  
ATOM    212  CA BVAL A  45      19.236  -1.344   4.406  0.50 10.90           C  
ATOM    213  C  AVAL A  45      20.664  -1.432   4.254  0.50 10.77           C  
ATOM    214  C  BVAL A  45      20.733  -1.351   4.246  0.50 12.63           C  
ATOM    215  O  AVAL A  45      21.104  -1.111   3.138  0.50 11.18           O  
ATOM    216  O  BVAL A  45      21.237  -1.010   3.168  0.50 12.70           O  
ATOM    217  CB AVAL A  45      18.348  -2.500   3.879  0.50 11.84           C  
ATOM    218  CB BVAL A  45      18.643  -2.326   3.359  0.50 13.71           C  
ATOM    219  CG1AVAL A  45      18.249  -2.332   2.357  0.50 11.51           C  
ATOM    220  CG1BVAL A  45      18.950  -3.782   3.706  0.50 12.98           C  
ATOM    221  CG2AVAL A  45      18.884  -3.884   4.245  0.50 11.71           C  
ATOM    222  CG2BVAL A  45      17.147  -2.101   3.147  0.50 13.86           C  
ATOM    223  N   LEU A  46      21.457  -1.829   5.256  1.00 10.73           N  
ATOM    224  CA  LEU A  46      22.907  -1.981   5.111  1.00 10.60           C  
ATOM    225  C   LEU A  46      23.169  -3.191   4.212  1.00 12.77           C  
ATOM    226  O   LEU A  46      22.746  -4.299   4.580  1.00 12.61           O  
ATOM    227  CB  LEU A  46      23.535  -2.163   6.492  1.00 11.17           C  
ATOM    228  CG  LEU A  46      25.063  -2.190   6.525  1.00 14.27           C  
ATOM    229  CD1 LEU A  46      25.652  -0.802   6.197  1.00 15.12           C  
ATOM    230  CD2 LEU A  46      25.542  -2.637   7.920  1.00 15.60           C  
ATOM    231  N   VAL A  47      23.761  -2.973   3.028  1.00 11.86           N  
ATOM    232  CA  VAL A  47      23.998  -4.054   2.035  1.00 12.65           C  
ATOM    233  C   VAL A  47      25.457  -4.385   1.867  1.00 14.14           C  
ATOM    234  O   VAL A  47      25.810  -5.383   1.219  1.00 15.69           O  
ATOM    235  CB  VAL A  47      23.321  -3.777   0.665  1.00 13.60           C  
ATOM    236  CG1 VAL A  47      21.797  -3.775   0.808  1.00 14.45           C  
ATOM    237  CG2 VAL A  47      23.794  -2.463   0.039  1.00 14.34           C  
ATOM    238  N   ALA A  48      26.335  -3.524   2.392  1.00 13.24           N  
ATOM    239  CA  ALA A  48      27.783  -3.776   2.390  1.00 14.97           C  
ATOM    240  C   ALA A  48      28.336  -2.975   3.563  1.00 18.68           C  
ATOM    241  O   ALA A  48      27.589  -2.233   4.219  1.00 17.35           O  
ATOM    242  CB  ALA A  48      28.415  -3.375   1.071  1.00 16.60           C  
ATOM    243  N   GLU A  49      29.632  -3.154   3.878  1.00 16.65           N  
ATOM    244  CA  GLU A  49      30.168  -2.461   5.043  1.00 18.14           C  
ATOM    245  C   GLU A  49      30.034  -0.941   4.978  1.00 17.39           C  
ATOM    246  O   GLU A  49      29.825  -0.321   6.003  1.00 18.74           O  
ATOM    247  CB  GLU A  49      31.641  -2.817   5.278  1.00 21.38           C  
ATOM    248  CG  GLU A  49      31.810  -4.289   5.601  1.00 32.82           C  
ATOM    249  CD  GLU A  49      33.232  -4.745   5.852  1.00 55.05           C  
ATOM    250  OE1 GLU A  49      33.933  -4.107   6.669  1.00 47.96           O  
ATOM    251  OE2 GLU A  49      33.615  -5.797   5.293  1.00 57.49           O1-
ATOM    252  N   GLN A  50      30.104  -0.368   3.766  1.00 14.63           N  
ATOM    253  CA  GLN A  50      30.074   1.074   3.587  1.00 14.06           C  
ATOM    254  C   GLN A  50      28.871   1.585   2.806  1.00 14.58           C  
ATOM    255  O   GLN A  50      28.843   2.743   2.422  1.00 14.17           O  
ATOM    256  CB  GLN A  50      31.365   1.527   2.881  1.00 16.14           C  
ATOM    257  CG  GLN A  50      31.770   2.966   3.242  1.00 19.08           C  
ATOM    258  CD  GLN A  50      33.150   3.328   2.706  1.00 25.54           C  
ATOM    259  NE2 GLN A  50      33.461   4.621   2.693  1.00 20.88           N  
ATOM    260  OE1 GLN A  50      33.920   2.461   2.290  1.00 26.03           O  
ATOM    261  N   TRP A  51      27.847   0.731   2.611  1.00 12.52           N  
ATOM    262  CA  TRP A  51      26.758   1.109   1.729  1.00 12.33           C  
ATOM    263  C   TRP A  51      25.420   0.770   2.272  1.00 10.82           C  
ATOM    264  O   TRP A  51      25.186  -0.360   2.689  1.00 12.64           O  
ATOM    265  CB  TRP A  51      26.909   0.411   0.349  1.00 12.22           C  
ATOM    266  CG  TRP A  51      28.101   0.889  -0.425  1.00 13.41           C  
ATOM    267  CD1 TRP A  51      29.377   0.379  -0.392  1.00 17.02           C  
ATOM    268  CD2 TRP A  51      28.123   1.986  -1.326  1.00 13.06           C  
ATOM    269  CE2 TRP A  51      29.445   2.101  -1.824  1.00 16.35           C  
ATOM    270  CE3 TRP A  51      27.153   2.907  -1.753  1.00 14.11           C  
ATOM    271  NE1 TRP A  51      30.190   1.111  -1.237  1.00 16.90           N  
ATOM    272  CZ2 TRP A  51      29.782   3.038  -2.808  1.00 15.96           C  
ATOM    273  CZ3 TRP A  51      27.485   3.843  -2.720  1.00 15.76           C  
ATOM    274  CH2 TRP A  51      28.812   3.930  -3.209  1.00 16.00           C  
ATOM    275  N   VAL A  52      24.519   1.759   2.201  1.00 10.27           N  
ATOM    276  CA  VAL A  52      23.112   1.613   2.604  1.00  9.93           C  
ATOM    277  C   VAL A  52      22.243   1.829   1.368  1.00 11.68           C  
ATOM    278  O   VAL A  52      22.432   2.800   0.632  1.00 12.68           O  
ATOM    279  CB  VAL A  52      22.768   2.596   3.735  1.00 12.13           C  
ATOM    280  CG1 VAL A  52      21.247   2.673   3.989  1.00 12.83           C  
ATOM    281  CG2 VAL A  52      23.504   2.177   5.017  1.00 13.32           C  
ATOM    282  N   LEU A  53      21.303   0.920   1.138  1.00 10.13           N  
ATOM    283  CA  LEU A  53      20.357   1.024   0.036  1.00  9.82           C  
ATOM    284  C   LEU A  53      19.041   1.597   0.571  1.00 11.46           C  
ATOM    285  O   LEU A  53      18.561   1.183   1.644  1.00 11.41           O  
ATOM    286  CB  LEU A  53      20.103  -0.371  -0.539  1.00 10.25           C  
ATOM    287  CG  LEU A  53      19.156  -0.467  -1.738  1.00 12.94           C  
ATOM    288  CD1 LEU A  53      19.726   0.272  -2.968  1.00 12.16           C  
ATOM    289  CD2 LEU A  53      18.927  -1.943  -2.118  1.00 12.57           C  
ATOM    290  N   SER A  54      18.477   2.558  -0.146  1.00  9.98           N  
ATOM    291  CA  SER A  54      17.237   3.207   0.230  1.00 10.48           C  
ATOM    292  C   SER A  54      16.470   3.584  -1.054  1.00 11.33           C  
ATOM    293  O   SER A  54      16.715   2.962  -2.118  1.00 11.05           O  
ATOM    294  CB  SER A  54      17.542   4.425   1.094  1.00 11.49           C  
ATOM    295  OG  SER A  54      16.369   5.034   1.652  1.00 12.90           O  
ATOM    296  N   ALA A  55      15.515   4.530  -0.964  1.00 11.26           N  
ATOM    297  CA  ALA A  55      14.695   4.945  -2.106  1.00 12.06           C  
ATOM    298  C   ALA A  55      15.107   6.324  -2.610  1.00 15.02           C  
ATOM    299  O   ALA A  55      15.398   7.220  -1.825  1.00 15.66           O  
ATOM    300  CB  ALA A  55      13.209   4.923  -1.715  1.00 14.00           C  
ATOM    301  N   ALA A  56      15.118   6.485  -3.942  1.00 15.09           N  
ATOM    302  CA  ALA A  56      15.550   7.723  -4.567  1.00 15.43           C  
ATOM    303  C   ALA A  56      14.693   8.920  -4.176  1.00 18.21           C  
ATOM    304  O   ALA A  56      15.272   9.972  -3.925  1.00 18.25           O  
ATOM    305  CB  ALA A  56      15.584   7.564  -6.091  1.00 16.09           C  
ATOM    306  N   HIS A  57      13.361   8.791  -4.066  1.00 17.27           N  
ATOM    307  CA  HIS A  57      12.498   9.943  -3.714  1.00 19.68           C  
ATOM    308  C   HIS A  57      12.758  10.482  -2.322  1.00 22.75           C  
ATOM    309  O   HIS A  57      12.364  11.620  -2.037  1.00 23.75           O  
ATOM    310  CB  HIS A  57      10.987   9.712  -3.902  1.00 24.40           C  
ATOM    311  CG  HIS A  57      10.525   9.351  -5.269  1.00 31.23           C  
ATOM    312  CD2 HIS A  57       9.801   8.278  -5.671  1.00 35.38           C  
ATOM    313  ND1 HIS A  57      10.684  10.211  -6.340  1.00 34.74           N  
ATOM    314  CE1 HIS A  57      10.124   9.601  -7.370  1.00 35.27           C  
ATOM    315  NE2 HIS A  57       9.579   8.436  -7.014  1.00 35.84           N  
ATOM    316  N   CYS A  58      13.470   9.715  -1.472  1.00 19.37           N  
ATOM    317  CA  CYS A  58      13.851  10.204  -0.137  1.00 21.23           C  
ATOM    318  C   CYS A  58      14.785  11.406  -0.266  1.00 29.11           C  
ATOM    319  O   CYS A  58      14.725  12.313   0.556  1.00 30.68           O  
ATOM    320  CB  CYS A  58      14.506   9.092   0.661  1.00 19.60           C  
ATOM    321  SG  CYS A  58      13.416   7.695   0.999  1.00 21.94           S  
ATOM    322  N   LEU A  59      15.631  11.411  -1.304  1.00 29.21           N  
ATOM    323  CA  LEU A  59      16.617  12.463  -1.570  1.00 31.70           C  
ATOM    324  C   LEU A  59      16.016  13.719  -2.196  1.00 38.62           C  
ATOM    325  O   LEU A  59      16.687  14.754  -2.216  1.00 37.15           O  
ATOM    326  CB  LEU A  59      17.723  11.884  -2.481  1.00 33.42           C  
ATOM    327  CG  LEU A  59      19.165  12.339  -2.255  1.00 40.09           C  
ATOM    328  CD1 LEU A  59      19.744  11.750  -0.953  1.00 40.83           C  
ATOM    329  CD2 LEU A  59      20.040  11.910  -3.423  1.00 42.03           C  
ATOM    330  N   GLU A  60      14.769  13.640  -2.719  1.00 38.73           N  
ATOM    331  CA  GLU A  60      14.106  14.766  -3.380  1.00 40.41           C  
ATOM    332  C   GLU A  60      13.959  15.989  -2.484  1.00 49.25           C  
ATOM    333  O   GLU A  60      13.538  15.872  -1.329  1.00 49.82           O  
ATOM    334  CB  GLU A  60      12.768  14.357  -3.994  1.00 41.58           C  
ATOM    335  CG  GLU A  60      12.863  14.203  -5.500  1.00 53.57           C  
ATOM    336  CD  GLU A  60      11.911  13.200  -6.116  1.00 78.23           C  
ATOM    337  OE1 GLU A  60      10.698  13.250  -5.807  1.00 67.25           O  
ATOM    338  OE2 GLU A  60      12.381  12.366  -6.922  1.00 80.63           O1-
ATOM    339  N   ASP A  61      14.376  17.158  -3.019  1.00 49.20           N  
ATOM    340  CA  ASP A  61      14.373  18.471  -2.363  1.00 50.27           C  
ATOM    341  C   ASP A  61      15.204  18.514  -1.063  1.00 55.05           C  
ATOM    342  O   ASP A  61      15.077  19.472  -0.296  1.00 55.02           O  
ATOM    343  CB  ASP A  61      12.934  18.979  -2.128  1.00 52.60           C  
ATOM    344  CG  ASP A  61      12.205  19.454  -3.368  1.00 65.04           C  
ATOM    345  OD1 ASP A  61      11.990  18.626  -4.286  1.00 65.00           O  
ATOM    346  OD2 ASP A  61      11.788  20.636  -3.395  1.00 72.68           O1-
ATOM    347  N   ALA A  61A     16.055  17.485  -0.820  1.00 51.97           N  
ATOM    348  CA  ALA A  61A     16.904  17.405   0.374  1.00 52.07           C  
ATOM    349  C   ALA A  61A     18.251  18.107   0.176  1.00 57.54           C  
ATOM    350  O   ALA A  61A     19.051  18.147   1.117  1.00 58.24           O  
ATOM    351  CB  ALA A  61A     17.111  15.955   0.793  1.00 52.80           C  
ATOM    352  N   ALA A  61B     18.489  18.681  -1.033  1.00 53.39           N  
ATOM    353  CA  ALA A  61B     19.714  19.408  -1.405  1.00 53.12           C  
ATOM    354  C   ALA A  61B     20.060  20.461  -0.359  1.00 56.43           C  
ATOM    355  O   ALA A  61B     19.168  21.169   0.114  1.00 57.14           O  
ATOM    356  CB  ALA A  61B     19.545  20.062  -2.763  1.00 53.95           C  
ATOM    357  N   ASP A  61C     21.350  20.514   0.037  1.00 51.51           N  
ATOM    358  CA  ASP A  61C     21.920  21.382   1.081  1.00 50.26           C  
ATOM    359  C   ASP A  61C     21.740  20.754   2.471  1.00 48.92           C  
ATOM    360  O   ASP A  61C     22.689  20.801   3.261  1.00 47.89           O  
ATOM    361  CB  ASP A  61C     21.378  22.828   1.019  1.00 52.95           C  
ATOM    362  CG  ASP A  61C     21.882  23.772   2.091  1.00 69.32           C  
ATOM    363  OD1 ASP A  61C     22.740  24.623   1.775  1.00 71.23           O  
ATOM    364  OD2 ASP A  61C     21.360  23.712   3.229  1.00 76.52           O1-
ATOM    365  N   GLY A  62      20.543  20.175   2.734  1.00 41.30           N  
ATOM    366  CA  GLY A  62      20.168  19.497   3.982  1.00 37.49           C  
ATOM    367  C   GLY A  62      21.118  18.355   4.284  1.00 33.01           C  
ATOM    368  O   GLY A  62      21.636  17.736   3.353  1.00 33.04           O  
ATOM    369  N   LYS A  63      21.419  18.114   5.571  1.00 23.70           N  
ATOM    370  CA  LYS A  63      22.419  17.116   5.939  1.00 20.42           C  
ATOM    371  C   LYS A  63      21.822  15.725   6.062  1.00 21.42           C  
ATOM    372  O   LYS A  63      21.012  15.496   6.948  1.00 20.42           O  
ATOM    373  CB  LYS A  63      23.121  17.477   7.246  1.00 23.08           C  
ATOM    374  CG  LYS A  63      24.391  16.670   7.448  1.00 30.29           C  
ATOM    375  CD  LYS A  63      24.893  16.779   8.842  1.00 35.02           C  
ATOM    376  CE  LYS A  63      26.201  16.054   8.924  1.00 39.81           C  
ATOM    377  NZ  LYS A  63      26.830  16.199  10.262  1.00 54.12           N1+
ATOM    378  N   VAL A  64      22.327  14.808   5.245  1.00 19.61           N  
ATOM    379  CA  VAL A  64      21.876  13.399   5.239  1.00 18.11           C  
ATOM    380  C   VAL A  64      22.856  12.572   6.043  1.00 18.32           C  
ATOM    381  O   VAL A  64      24.073  12.648   5.845  1.00 17.08           O  
ATOM    382  CB  VAL A  64      21.725  12.876   3.782  1.00 22.52           C  
ATOM    383  CG1 VAL A  64      21.299  11.395   3.755  1.00 23.39           C  
ATOM    384  CG2 VAL A  64      20.729  13.731   3.004  1.00 22.77           C  
ATOM    385  N   GLN A  65      22.321  11.763   6.964  1.00 15.46           N  
ATOM    386  CA  GLN A  65      23.138  10.875   7.770  1.00 13.97           C  
ATOM    387  C   GLN A  65      22.417   9.528   7.854  1.00 12.21           C  
ATOM    388  O   GLN A  65      21.235   9.428   7.491  1.00 14.20           O  
ATOM    389  CB  GLN A  65      23.344  11.440   9.175  1.00 16.15           C  
ATOM    390  CG  GLN A  65      24.222  12.699   9.176  1.00 20.20           C  
ATOM    391  CD  GLN A  65      24.188  13.377  10.510  1.00 25.42           C  
ATOM    392  NE2 GLN A  65      25.342  13.430  11.184  1.00 25.30           N  
ATOM    393  OE1 GLN A  65      23.125  13.797  10.973  1.00 23.79           O  
ATOM    394  N   VAL A  66      23.132   8.517   8.314  1.00 12.92           N  
ATOM    395  CA  VAL A  66      22.533   7.181   8.458  1.00 12.67           C  
ATOM    396  C   VAL A  66      22.785   6.706   9.859  1.00 14.74           C  
ATOM    397  O   VAL A  66      23.929   6.642  10.303  1.00 15.54           O  
ATOM    398  CB  VAL A  66      23.075   6.175   7.419  1.00 13.51           C  
ATOM    399  CG1 VAL A  66      22.442   4.787   7.637  1.00 14.87           C  
ATOM    400  CG2 VAL A  66      22.794   6.621   5.995  1.00 14.28           C  
ATOM    401  N   LEU A  67      21.691   6.344  10.549  1.00 12.67           N  
ATOM    402  CA  LEU A  67      21.782   5.804  11.886  1.00 12.88           C  
ATOM    403  C   LEU A  67      21.703   4.282  11.809  1.00 12.88           C  
ATOM    404  O   LEU A  67      20.695   3.737  11.320  1.00 13.15           O  
ATOM    405  CB  LEU A  67      20.622   6.357  12.713  1.00 13.38           C  
ATOM    406  CG  LEU A  67      20.536   5.906  14.185  1.00 16.40           C  
ATOM    407  CD1 LEU A  67      21.752   6.378  15.007  1.00 18.22           C  
ATOM    408  CD2 LEU A  67      19.196   6.415  14.776  1.00 18.74           C  
ATOM    409  N   LEU A  68      22.766   3.611  12.289  1.00 12.24           N  
ATOM    410  CA  LEU A  68      22.838   2.153  12.322  1.00 12.72           C  
ATOM    411  C   LEU A  68      22.817   1.678  13.767  1.00 15.60           C  
ATOM    412  O   LEU A  68      23.113   2.454  14.671  1.00 15.24           O  
ATOM    413  CB  LEU A  68      24.138   1.659  11.653  1.00 12.83           C  
ATOM    414  CG  LEU A  68      24.265   1.950  10.133  1.00 14.17           C  
ATOM    415  CD1 LEU A  68      25.594   1.424   9.609  1.00 14.09           C  
ATOM    416  CD2 LEU A  68      23.110   1.335   9.352  1.00 16.38           C  
ATOM    417  N   GLY A  69      22.453   0.409  13.954  1.00 13.45           N  
ATOM    418  CA  GLY A  69      22.428  -0.211  15.279  1.00 14.08           C  
ATOM    419  C   GLY A  69      21.341   0.277  16.201  1.00 15.82           C  
ATOM    420  O   GLY A  69      21.439   0.084  17.428  1.00 17.68           O  
ATOM    421  N   ALA A  70      20.313   0.934  15.657  1.00 13.85           N  
ATOM    422  CA  ALA A  70      19.259   1.536  16.446  1.00 13.99           C  
ATOM    423  C   ALA A  70      18.037   0.713  16.647  1.00 15.87           C  
ATOM    424  O   ALA A  70      17.646  -0.070  15.776  1.00 15.38           O  
ATOM    425  CB  ALA A  70      18.830   2.853  15.834  1.00 15.91           C  
ATOM    426  N   HIS A  71      17.371   0.946  17.787  1.00 13.61           N  
ATOM    427  CA  HIS A  71      16.017   0.490  18.010  1.00 14.57           C  
ATOM    428  C   HIS A  71      15.194   1.743  18.243  1.00 15.90           C  
ATOM    429  O   HIS A  71      14.276   2.065  17.495  1.00 16.61           O  
ATOM    430  CB  HIS A  71      15.906  -0.522  19.162  1.00 14.73           C  
ATOM    431  CG  HIS A  71      14.499  -1.029  19.231  1.00 16.16           C  
ATOM    432  CD2 HIS A  71      13.560  -0.864  20.195  1.00 17.43           C  
ATOM    433  ND1 HIS A  71      13.914  -1.680  18.136  1.00 16.97           N  
ATOM    434  CE1 HIS A  71      12.665  -1.941  18.493  1.00 17.53           C  
ATOM    435  NE2 HIS A  71      12.411  -1.493  19.738  1.00 17.64           N  
ATOM    436  N   SER A  72      15.544   2.493  19.296  1.00 16.10           N  
ATOM    437  CA  SER A  72      14.935   3.764  19.598  1.00 15.47           C  
ATOM    438  C   SER A  72      15.653   4.836  18.773  1.00 17.21           C  
ATOM    439  O   SER A  72      16.898   4.866  18.727  1.00 17.33           O  
ATOM    440  CB  SER A  72      15.125   4.076  21.087  1.00 17.36           C  
ATOM    441  OG  SER A  72      14.830   5.445  21.316  1.00 19.22           O  
ATOM    442  N   LEU A  73      14.885   5.784  18.227  1.00 15.81           N  
ATOM    443  CA  LEU A  73      15.483   6.898  17.508  1.00 16.51           C  
ATOM    444  C   LEU A  73      16.037   7.925  18.479  1.00 21.94           C  
ATOM    445  O   LEU A  73      17.005   8.596  18.153  1.00 21.46           O  
ATOM    446  CB  LEU A  73      14.447   7.579  16.613  1.00 16.47           C  
ATOM    447  CG  LEU A  73      13.953   6.765  15.411  1.00 16.48           C  
ATOM    448  CD1 LEU A  73      12.797   7.434  14.783  1.00 17.83           C  
ATOM    449  CD2 LEU A  73      15.071   6.602  14.338  1.00 16.61           C  
ATOM    450  N   SER A  74      15.438   8.063  19.664  1.00 19.98           N  
ATOM    451  CA  SER A  74      15.832   9.151  20.564  1.00 21.69           C  
ATOM    452  C   SER A  74      16.717   8.775  21.722  1.00 25.62           C  
ATOM    453  O   SER A  74      17.388   9.662  22.265  1.00 26.32           O  
ATOM    454  CB  SER A  74      14.579   9.824  21.112  1.00 23.25           C  
ATOM    455  OG  SER A  74      13.855   8.918  21.930  1.00 25.68           O  
ATOM    456  N   GLN A  75      16.684   7.516  22.155  1.00 22.20           N  
ATOM    457  CA  GLN A  75      17.395   7.103  23.356  1.00 23.58           C  
ATOM    458  C   GLN A  75      18.787   6.537  23.128  1.00 26.53           C  
ATOM    459  O   GLN A  75      19.051   5.908  22.106  1.00 25.16           O  
ATOM    460  CB  GLN A  75      16.526   6.110  24.158  1.00 25.37           C  
ATOM    461  CG  GLN A  75      15.176   6.712  24.568  1.00 29.50           C  
ATOM    462  CD  GLN A  75      15.305   8.058  25.261  1.00 43.72           C  
ATOM    463  NE2 GLN A  75      14.653   9.074  24.716  1.00 26.97           N  
ATOM    464  OE1 GLN A  75      16.029   8.215  26.257  1.00 42.74           O  
ATOM    465  N   PRO A  76      19.712   6.723  24.091  1.00 24.41           N  
ATOM    466  CA  PRO A  76      21.068   6.181  23.909  1.00 24.62           C  
ATOM    467  C   PRO A  76      21.084   4.664  23.988  1.00 26.86           C  
ATOM    468  O   PRO A  76      20.374   4.061  24.802  1.00 25.73           O  
ATOM    469  CB  PRO A  76      21.881   6.838  25.048  1.00 27.00           C  
ATOM    470  CG  PRO A  76      20.894   7.250  26.033  1.00 30.88           C  
ATOM    471  CD  PRO A  76      19.597   7.503  25.343  1.00 26.38           C  
ATOM    472  N   GLU A  77      21.838   4.041  23.085  1.00 20.69           N  
ATOM    473  CA  GLU A  77      22.011   2.592  22.989  1.00 19.39           C  
ATOM    474  C   GLU A  77      23.469   2.350  22.633  1.00 23.24           C  
ATOM    475  O   GLU A  77      24.004   3.028  21.744  1.00 22.68           O  
ATOM    476  CB  GLU A  77      21.084   1.974  21.900  1.00 20.11           C  
ATOM    477  CG  GLU A  77      19.593   2.169  22.162  1.00 21.26           C  
ATOM    478  CD  GLU A  77      18.692   1.778  21.007  1.00 27.32           C  
ATOM    479  OE1 GLU A  77      19.210   1.581  19.886  1.00 23.86           O  
ATOM    480  OE2 GLU A  77      17.467   1.683  21.224  1.00 21.37           O1-
ATOM    481  N   PRO A  78      24.155   1.414  23.310  1.00 23.88           N  
ATOM    482  CA  PRO A  78      25.583   1.201  23.018  1.00 24.48           C  
ATOM    483  C   PRO A  78      25.919   0.911  21.557  1.00 26.03           C  
ATOM    484  O   PRO A  78      26.996   1.304  21.101  1.00 25.75           O  
ATOM    485  CB  PRO A  78      25.966   0.011  23.910  1.00 27.95           C  
ATOM    486  CG  PRO A  78      24.962   0.019  25.016  1.00 32.42           C  
ATOM    487  CD  PRO A  78      23.689   0.562  24.430  1.00 27.29           C  
ATOM    488  N   SER A  79      24.994   0.242  20.814  1.00 22.30           N  
ATOM    489  CA  SER A  79      25.235  -0.116  19.418  1.00 21.03           C  
ATOM    490  C   SER A  79      24.907   0.986  18.410  1.00 21.63           C  
ATOM    491  O   SER A  79      25.244   0.822  17.239  1.00 20.26           O  
ATOM    492  CB  SER A  79      24.462  -1.369  19.052  1.00 22.11           C  
ATOM    493  OG  SER A  79      23.073  -1.159  19.260  1.00 21.45           O  
ATOM    494  N   LYS A  80      24.228   2.061  18.835  1.00 19.86           N  
ATOM    495  CA  LYS A  80      23.839   3.157  17.939  1.00 18.96           C  
ATOM    496  C   LYS A  80      25.008   3.955  17.456  1.00 21.81           C  
ATOM    497  O   LYS A  80      25.855   4.383  18.251  1.00 22.92           O  
ATOM    498  CB  LYS A  80      22.834   4.121  18.580  1.00 23.02           C  
ATOM    499  CG  LYS A  80      21.424   3.646  18.436  1.00 24.43           C  
ATOM    500  CD  LYS A  80      20.395   4.494  19.216  1.00 25.38           C  
ATOM    501  CE  LYS A  80      20.248   5.925  18.785  1.00 27.30           C  
ATOM    502  NZ  LYS A  80      19.096   6.592  19.460  1.00 21.43           N1+
ATOM    503  N   ARG A  81      25.066   4.191  16.151  1.00 16.46           N  
ATOM    504  CA  ARG A  81      26.111   5.031  15.596  1.00 16.77           C  
ATOM    505  C   ARG A  81      25.571   5.755  14.400  1.00 20.05           C  
ATOM    506  O   ARG A  81      24.937   5.163  13.512  1.00 17.07           O  
ATOM    507  CB  ARG A  81      27.388   4.234  15.254  1.00 19.79           C  
ATOM    508  CG  ARG A  81      28.569   5.145  14.931  1.00 31.85           C  
ATOM    509  CD  ARG A  81      29.876   4.396  14.928  1.00 45.36           C  
ATOM    510  NE  ARG A  81      31.002   5.289  14.660  1.00 55.89           N  
ATOM    511  CZ  ARG A  81      32.225   4.878  14.346  1.00 74.29           C  
ATOM    512  NH1 ARG A  81      32.490   3.582  14.236  1.00 62.99           N1+
ATOM    513  NH2 ARG A  81      33.193   5.759  14.134  1.00 64.89           N  
ATOM    514  N   LEU A  82      25.794   7.061  14.401  1.00 18.07           N  
ATOM    515  CA  LEU A  82      25.369   7.943  13.340  1.00 16.87           C  
ATOM    516  C   LEU A  82      26.520   8.159  12.410  1.00 22.38           C  
ATOM    517  O   LEU A  82      27.612   8.564  12.838  1.00 23.15           O  
ATOM    518  CB  LEU A  82      24.827   9.262  13.933  1.00 17.77           C  
ATOM    519  CG  LEU A  82      24.117  10.258  13.004  1.00 21.94           C  
ATOM    520  CD1 LEU A  82      22.801   9.706  12.465  1.00 19.22           C  
ATOM    521  CD2 LEU A  82      23.791  11.544  13.754  1.00 22.68           C  
ATOM    522  N   TYR A  83      26.305   7.838  11.142  1.00 16.44           N  
ATOM    523  CA  TYR A  83      27.315   7.960  10.109  1.00 16.64           C  
ATOM    524  C   TYR A  83      26.977   9.072   9.171  1.00 16.75           C  
ATOM    525  O   TYR A  83      25.830   9.246   8.746  1.00 16.36           O  
ATOM    526  CB  TYR A  83      27.398   6.657   9.272  1.00 16.54           C  
ATOM    527  CG  TYR A  83      27.984   5.515  10.047  1.00 16.28           C  
ATOM    528  CD1 TYR A  83      27.191   4.736  10.887  1.00 17.79           C  
ATOM    529  CD2 TYR A  83      29.358   5.268  10.026  1.00 17.47           C  
ATOM    530  CE1 TYR A  83      27.732   3.684  11.624  1.00 17.79           C  
ATOM    531  CE2 TYR A  83      29.917   4.243  10.780  1.00 18.36           C  
ATOM    532  CZ  TYR A  83      29.104   3.454  11.583  1.00 20.26           C  
ATOM    533  OH  TYR A  83      29.690   2.476  12.338  1.00 23.19           O  
ATOM    534  N   ASP A  84      28.011   9.803   8.786  1.00 17.63           N  
ATOM    535  CA  ASP A  84      27.874  10.798   7.767  1.00 17.08           C  
ATOM    536  C   ASP A  84      27.915  10.082   6.407  1.00 17.18           C  
ATOM    537  O   ASP A  84      28.330   8.903   6.323  1.00 17.16           O  
ATOM    538  CB  ASP A  84      29.031  11.796   7.912  1.00 19.84           C  
ATOM    539  CG  ASP A  84      28.779  12.762   9.055  1.00 28.79           C  
ATOM    540  OD1 ASP A  84      27.659  13.312   9.131  1.00 28.40           O  
ATOM    541  OD2 ASP A  84      29.723  13.028   9.823  1.00 35.41           O1-
ATOM    542  N   VAL A  85      27.487  10.784   5.362  1.00 16.45           N  
ATOM    543  CA  VAL A  85      27.397  10.228   4.012  1.00 15.79           C  
ATOM    544  C   VAL A  85      28.424  10.897   3.099  1.00 18.65           C  
ATOM    545  O   VAL A  85      28.398  12.126   2.973  1.00 18.88           O  
ATOM    546  CB  VAL A  85      25.945  10.391   3.492  1.00 18.71           C  
ATOM    547  CG1 VAL A  85      25.850  10.084   2.002  1.00 18.08           C  
ATOM    548  CG2 VAL A  85      25.006   9.449   4.263  1.00 18.58           C  
ATOM    549  N   LEU A  86      29.275  10.109   2.483  1.00 15.60           N  
ATOM    550  CA  LEU A  86      30.289  10.586   1.520  1.00 15.74           C  
ATOM    551  C   LEU A  86      29.657  10.866   0.153  1.00 20.47           C  
ATOM    552  O   LEU A  86      29.929  11.922  -0.433  1.00 19.75           O  
ATOM    553  CB  LEU A  86      31.426   9.561   1.415  1.00 17.05           C  
ATOM    554  CG  LEU A  86      32.581   9.845   0.439  1.00 22.18           C  
ATOM    555  CD1 LEU A  86      33.367  11.109   0.859  1.00 22.56           C  
ATOM    556  CD2 LEU A  86      33.503   8.626   0.308  1.00 24.47           C  
ATOM    557  N   ARG A  87      28.797   9.935  -0.350  1.00 16.82           N  
ATOM    558  CA  ARG A  87      28.132  10.049  -1.646  1.00 17.23           C  
ATOM    559  C   ARG A  87      26.688   9.552  -1.529  1.00 18.58           C  
ATOM    560  O   ARG A  87      26.439   8.557  -0.857  1.00 17.45           O  
ATOM    561  CB  ARG A  87      28.830   9.155  -2.707  1.00 20.19           C  
ATOM    562  CG  ARG A  87      30.248   9.552  -3.076  1.00 27.00           C  
ATOM    563  CD  ARG A  87      30.808   8.676  -4.192  1.00 26.49           C  
ATOM    564  NE  ARG A  87      32.101   9.192  -4.676  1.00 29.17           N  
ATOM    565  CZ  ARG A  87      33.286   8.853  -4.177  1.00 44.84           C  
ATOM    566  NH1 ARG A  87      33.369   8.014  -3.154  1.00 38.85           N1+
ATOM    567  NH2 ARG A  87      34.396   9.370  -4.681  1.00 35.09           N  
ATOM    568  N   ALA A  88      25.777  10.243  -2.193  1.00 17.34           N  
ATOM    569  CA  ALA A  88      24.383   9.810  -2.339  1.00 17.00           C  
ATOM    570  C   ALA A  88      24.214   9.578  -3.832  1.00 21.24           C  
ATOM    571  O   ALA A  88      24.488  10.496  -4.628  1.00 23.05           O  
ATOM    572  CB  ALA A  88      23.430  10.878  -1.849  1.00 17.58           C  
ATOM    573  N   VAL A  89      23.901   8.318  -4.222  1.00 15.86           N  
ATOM    574  CA  VAL A  89      23.802   7.906  -5.637  1.00 14.61           C  
ATOM    575  C   VAL A  89      22.387   7.414  -5.970  1.00 14.28           C  
ATOM    576  O   VAL A  89      22.079   6.242  -5.753  1.00 15.47           O  
ATOM    577  CB  VAL A  89      24.841   6.815  -5.964  1.00 16.36           C  
ATOM    578  CG1 VAL A  89      24.831   6.488  -7.465  1.00 17.30           C  
ATOM    579  CG2 VAL A  89      26.260   7.248  -5.522  1.00 16.27           C  
ATOM    580  N   PRO A  90      21.528   8.300  -6.499  1.00 13.92           N  
ATOM    581  CA  PRO A  90      20.202   7.859  -6.931  1.00 14.35           C  
ATOM    582  C   PRO A  90      20.318   7.112  -8.246  1.00 17.76           C  
ATOM    583  O   PRO A  90      21.233   7.357  -9.037  1.00 17.56           O  
ATOM    584  CB  PRO A  90      19.404   9.156  -7.098  1.00 16.96           C  
ATOM    585  CG  PRO A  90      20.451  10.230  -7.372  1.00 22.56           C  
ATOM    586  CD  PRO A  90      21.777   9.729  -6.838  1.00 17.67           C  
ATOM    587  N   HIS A  91      19.400   6.195  -8.488  1.00 14.91           N  
ATOM    588  CA  HIS A  91      19.397   5.476  -9.768  1.00 13.26           C  
ATOM    589  C   HIS A  91      19.242   6.532 -10.913  1.00 15.00           C  
ATOM    590  O   HIS A  91      18.414   7.410 -10.818  1.00 16.73           O  
ATOM    591  CB  HIS A  91      18.252   4.474  -9.844  1.00 13.25           C  
ATOM    592  CG  HIS A  91      18.382   3.555 -11.012  1.00 14.90           C  
ATOM    593  CD2 HIS A  91      18.825   2.280 -11.058  1.00 16.98           C  
ATOM    594  ND1 HIS A  91      18.119   3.987 -12.310  1.00 16.78           N  
ATOM    595  CE1 HIS A  91      18.390   2.959 -13.090  1.00 16.34           C  
ATOM    596  NE2 HIS A  91      18.788   1.892 -12.385  1.00 16.84           N  
ATOM    597  N   PRO A  92      20.080   6.446 -11.972  1.00 15.28           N  
ATOM    598  CA  PRO A  92      20.047   7.495 -13.027  1.00 17.35           C  
ATOM    599  C   PRO A  92      18.730   7.611 -13.772  1.00 21.94           C  
ATOM    600  O   PRO A  92      18.483   8.660 -14.373  1.00 23.90           O  
ATOM    601  CB  PRO A  92      21.152   7.098 -13.989  1.00 19.20           C  
ATOM    602  CG  PRO A  92      21.859   5.964 -13.410  1.00 22.06           C  
ATOM    603  CD  PRO A  92      21.162   5.475 -12.160  1.00 15.71           C  
ATOM    604  N   ASP A  93      17.921   6.553 -13.791  1.00 17.67           N  
ATOM    605  CA  ASP A  93      16.649   6.597 -14.495  1.00 18.76           C  
ATOM    606  C   ASP A  93      15.463   6.981 -13.592  1.00 23.08           C  
ATOM    607  O   ASP A  93      14.325   7.007 -14.053  1.00 22.06           O  
ATOM    608  CB  ASP A  93      16.412   5.274 -15.225  1.00 19.17           C  
ATOM    609  CG  ASP A  93      17.388   4.996 -16.343  1.00 25.71           C  
ATOM    610  OD1 ASP A  93      17.433   5.797 -17.298  1.00 22.49           O  
ATOM    611  OD2 ASP A  93      18.093   3.966 -16.269  1.00 27.90           O1-
ATOM    612  N   SER A  94      15.711   7.248 -12.289  1.00 20.68           N  
ATOM    613  CA  SER A  94      14.633   7.679 -11.400  1.00 21.11           C  
ATOM    614  C   SER A  94      14.169   9.086 -11.789  1.00 27.26           C  
ATOM    615  O   SER A  94      14.976   9.879 -12.288  1.00 26.47           O  
ATOM    616  CB  SER A  94      15.078   7.649  -9.939  1.00 21.83           C  
ATOM    617  OG  SER A  94      16.193   8.493  -9.716  1.00 24.81           O  
ATOM    618  N   GLN A  95      12.863   9.360 -11.599  1.00 26.89           N  
ATOM    619  CA  GLN A  95      12.194  10.617 -11.961  1.00 27.74           C  
ATOM    620  C   GLN A  95      11.233  11.023 -10.848  1.00 33.97           C  
ATOM    621  O   GLN A  95      10.607  10.144 -10.255  1.00 30.82           O  
ATOM    622  CB  GLN A  95      11.406  10.433 -13.273  1.00 29.00           C  
ATOM    623  CG  GLN A  95      12.292  10.300 -14.515  1.00 45.80           C  
ATOM    624  CD  GLN A  95      11.535  10.240 -15.821  1.00 72.32           C  
ATOM    625  NE2 GLN A  95      10.534   9.374 -15.914  1.00 66.29           N  
ATOM    626  OE1 GLN A  95      11.872  10.936 -16.784  1.00 71.38           O  
ATOM    627  N   PRO A  96      11.044  12.342 -10.583  1.00 35.37           N  
ATOM    628  CA  PRO A  96      10.126  12.748  -9.501  1.00 36.09           C  
ATOM    629  C   PRO A  96       8.676  12.272  -9.625  1.00 40.92           C  
ATOM    630  O   PRO A  96       8.061  11.976  -8.597  1.00 42.57           O  
ATOM    631  CB  PRO A  96      10.218  14.278  -9.511  1.00 38.31           C  
ATOM    632  CG  PRO A  96      11.556  14.573 -10.121  1.00 43.38           C  
ATOM    633  CD  PRO A  96      11.724  13.514 -11.178  1.00 38.44           C  
ATOM    634  N   ASP A  97       8.129  12.171 -10.854  1.00 36.54           N  
ATOM    635  CA  ASP A  97       6.729  11.766 -11.012  1.00 36.71           C  
ATOM    636  C   ASP A  97       6.505  10.281 -11.378  1.00 37.91           C  
ATOM    637  O   ASP A  97       5.443   9.940 -11.909  1.00 38.13           O  
ATOM    638  CB  ASP A  97       6.000  12.691 -12.012  1.00 39.41           C  
ATOM    639  CG  ASP A  97       5.728  14.115 -11.524  1.00 54.50           C  
ATOM    640  OD1 ASP A  97       6.005  14.409 -10.331  1.00 54.22           O  
ATOM    641  OD2 ASP A  97       5.224  14.930 -12.329  1.00 61.05           O1-
ATOM    642  N   THR A  98       7.476   9.382 -11.069  1.00 30.75           N  
ATOM    643  CA  THR A  98       7.274   7.957 -11.340  1.00 28.43           C  
ATOM    644  C   THR A  98       7.701   7.136 -10.132  1.00 28.85           C  
ATOM    645  O   THR A  98       8.486   7.611  -9.324  1.00 27.24           O  
ATOM    646  CB  THR A  98       8.065   7.449 -12.566  1.00 35.91           C  
ATOM    647  CG2 THR A  98       7.745   8.182 -13.861  1.00 33.34           C  
ATOM    648  OG1 THR A  98       9.455   7.481 -12.273  1.00 35.53           O  
ATOM    649  N   ILE A  99       7.257   5.877 -10.076  1.00 26.27           N  
ATOM    650  CA  ILE A  99       7.618   4.927  -9.026  1.00 26.24           C  
ATOM    651  C   ILE A  99       8.766   4.019  -9.527  1.00 23.73           C  
ATOM    652  O   ILE A  99       9.198   3.130  -8.796  1.00 22.57           O  
ATOM    653  CB  ILE A  99       6.382   4.097  -8.536  1.00 29.90           C  
ATOM    654  CG1 ILE A  99       5.832   3.146  -9.638  1.00 30.87           C  
ATOM    655  CG2 ILE A  99       5.287   5.025  -7.963  1.00 32.59           C  
ATOM    656  CD1 ILE A  99       4.623   2.167  -9.194  1.00 37.76           C  
ATOM    657  N   ASP A 100       9.192   4.198 -10.784  1.00 20.14           N  
ATOM    658  CA  ASP A 100      10.191   3.336 -11.406  1.00 17.38           C  
ATOM    659  C   ASP A 100      11.624   3.670 -11.002  1.00 17.47           C  
ATOM    660  O   ASP A 100      11.984   4.837 -10.803  1.00 18.30           O  
ATOM    661  CB  ASP A 100      10.073   3.405 -12.938  1.00 19.59           C  
ATOM    662  CG  ASP A 100       8.659   3.089 -13.402  1.00 27.93           C  
ATOM    663  OD1 ASP A 100       8.144   1.997 -13.058  1.00 25.89           O  
ATOM    664  OD2 ASP A 100       8.024   3.974 -14.000  1.00 35.14           O1-
ATOM    665  N   HIS A 101      12.440   2.630 -10.881  1.00 15.27           N  
ATOM    666  CA  HIS A 101      13.872   2.784 -10.563  1.00 14.94           C  
ATOM    667  C   HIS A 101      14.106   3.600  -9.291  1.00 16.13           C  
ATOM    668  O   HIS A 101      15.059   4.390  -9.208  1.00 16.74           O  
ATOM    669  CB  HIS A 101      14.608   3.439 -11.765  1.00 15.90           C  
ATOM    670  CG  HIS A 101      14.132   2.955 -13.100  1.00 18.98           C  
ATOM    671  CD2 HIS A 101      13.551   3.644 -14.106  1.00 21.18           C  
ATOM    672  ND1 HIS A 101      14.067   1.610 -13.392  1.00 20.60           N  
ATOM    673  CE1 HIS A 101      13.538   1.523 -14.602  1.00 21.03           C  
ATOM    674  NE2 HIS A 101      13.214   2.723 -15.075  1.00 21.16           N  
ATOM    675  N   ASP A 102      13.257   3.362  -8.289  1.00 14.27           N  
ATOM    676  CA  ASP A 102      13.256   4.176  -7.075  1.00 13.56           C  
ATOM    677  C   ASP A 102      14.260   3.697  -6.042  1.00 14.78           C  
ATOM    678  O   ASP A 102      13.899   3.311  -4.911  1.00 15.45           O  
ATOM    679  CB  ASP A 102      11.838   4.282  -6.508  1.00 14.84           C  
ATOM    680  CG  ASP A 102      11.688   5.278  -5.383  1.00 17.13           C  
ATOM    681  OD1 ASP A 102      12.544   6.179  -5.263  1.00 16.67           O  
ATOM    682  OD2 ASP A 102      10.671   5.194  -4.662  1.00 19.14           O1-
ATOM    683  N   LEU A 103      15.539   3.695  -6.446  1.00 12.93           N  
ATOM    684  CA  LEU A 103      16.602   3.229  -5.560  1.00 12.59           C  
ATOM    685  C   LEU A 103      17.654   4.274  -5.363  1.00 12.88           C  
ATOM    686  O   LEU A 103      17.913   5.075  -6.276  1.00 12.41           O  
ATOM    687  CB  LEU A 103      17.237   1.971  -6.116  1.00 13.04           C  
ATOM    688  CG  LEU A 103      16.356   0.720  -6.180  1.00 15.27           C  
ATOM    689  CD1 LEU A 103      17.162  -0.450  -6.679  1.00 15.60           C  
ATOM    690  CD2 LEU A 103      15.798   0.347  -4.784  1.00 14.62           C  
ATOM    691  N   LEU A 104      18.289   4.233  -4.197  1.00 10.61           N  
ATOM    692  CA  LEU A 104      19.326   5.179  -3.793  1.00 10.90           C  
ATOM    693  C   LEU A 104      20.397   4.427  -3.039  1.00 12.07           C  
ATOM    694  O   LEU A 104      20.099   3.667  -2.102  1.00 12.33           O  
ATOM    695  CB  LEU A 104      18.655   6.181  -2.795  1.00 12.83           C  
ATOM    696  CG  LEU A 104      19.536   7.180  -2.064  1.00 16.27           C  
ATOM    697  CD1 LEU A 104      20.206   8.102  -3.082  1.00 16.59           C  
ATOM    698  CD2 LEU A 104      18.706   7.986  -1.048  1.00 18.00           C  
ATOM    699  N   LEU A 105      21.668   4.662  -3.378  1.00 10.65           N  
ATOM    700  CA  LEU A 105      22.748   4.083  -2.624  1.00 10.91           C  
ATOM    701  C   LEU A 105      23.495   5.171  -1.884  1.00 13.18           C  
ATOM    702  O   LEU A 105      23.896   6.175  -2.486  1.00 14.15           O  
ATOM    703  CB  LEU A 105      23.690   3.289  -3.532  1.00 11.25           C  
ATOM    704  CG  LEU A 105      23.221   1.850  -3.775  1.00 13.46           C  
ATOM    705  CD1 LEU A 105      23.917   1.267  -5.004  1.00 15.03           C  
ATOM    706  CD2 LEU A 105      23.452   0.951  -2.560  1.00 13.67           C  
ATOM    707  N   LEU A 106      23.658   4.985  -0.588  1.00 11.37           N  
ATOM    708  CA  LEU A 106      24.380   5.929   0.263  1.00 10.92           C  
ATOM    709  C   LEU A 106      25.684   5.320   0.713  1.00 13.14           C  
ATOM    710  O   LEU A 106      25.720   4.249   1.321  1.00 13.08           O  
ATOM    711  CB  LEU A 106      23.527   6.260   1.511  1.00 11.68           C  
ATOM    712  CG  LEU A 106      22.165   6.852   1.204  1.00 13.92           C  
ATOM    713  CD1 LEU A 106      21.313   6.933   2.448  1.00 16.51           C  
ATOM    714  CD2 LEU A 106      22.279   8.269   0.657  1.00 15.96           C  
ATOM    715  N   GLN A 107      26.795   5.977   0.336  1.00 13.05           N  
ATOM    716  CA  GLN A 107      28.130   5.541   0.744  1.00 13.25           C  
ATOM    717  C   GLN A 107      28.432   6.228   2.055  1.00 14.43           C  
ATOM    718  O   GLN A 107      28.477   7.470   2.124  1.00 14.50           O  
ATOM    719  CB  GLN A 107      29.204   5.966  -0.283  1.00 14.91           C  
ATOM    720  CG  GLN A 107      30.527   5.294   0.038  1.00 17.57           C  
ATOM    721  CD  GLN A 107      31.587   5.629  -0.976  1.00 19.71           C  
ATOM    722  NE2 GLN A 107      32.618   4.805  -1.055  1.00 23.80           N  
ATOM    723  OE1 GLN A 107      31.466   6.581  -1.712  1.00 22.83           O  
ATOM    724  N   LEU A 108      28.605   5.441   3.113  1.00 13.66           N  
ATOM    725  CA  LEU A 108      28.922   6.008   4.414  1.00 13.37           C  
ATOM    726  C   LEU A 108      30.332   6.633   4.388  1.00 15.64           C  
ATOM    727  O   LEU A 108      31.183   6.227   3.591  1.00 15.98           O  
ATOM    728  CB  LEU A 108      28.866   4.937   5.485  1.00 13.83           C  
ATOM    729  CG  LEU A 108      27.579   4.126   5.535  1.00 15.91           C  
ATOM    730  CD1 LEU A 108      27.704   3.097   6.627  1.00 17.08           C  
ATOM    731  CD2 LEU A 108      26.352   5.061   5.743  1.00 17.39           C  
ATOM    732  N  ASER A 109      30.565   7.567   5.319  0.50 14.40           N  
ATOM    733  N  BSER A 109      30.589   7.589   5.265  0.50 14.08           N  
ATOM    734  CA ASER A 109      31.842   8.281   5.487  0.50 14.30           C  
ATOM    735  CA BSER A 109      31.922   8.208   5.261  0.50 13.48           C  
ATOM    736  C  ASER A 109      33.019   7.337   5.759  0.50 18.85           C  
ATOM    737  C  BSER A 109      33.055   7.221   5.585  0.50 18.39           C  
ATOM    738  O  ASER A 109      34.162   7.695   5.491  0.50 17.69           O  
ATOM    739  O  BSER A 109      34.187   7.401   5.123  0.50 17.30           O  
ATOM    740  CB ASER A 109      31.726   9.297   6.611  0.50 17.83           C  
ATOM    741  CB BSER A 109      31.954   9.428   6.160  0.50 15.34           C  
ATOM    742  OG ASER A 109      31.488   8.611   7.823  0.50 23.24           O  
ATOM    743  OG BSER A 109      31.134  10.430   5.585  0.50 15.49           O  
ATOM    744  N   GLU A 110      32.740   6.154   6.333  1.00 16.40           N  
ATOM    745  CA  GLU A 110      33.708   5.090   6.606  1.00 18.31           C  
ATOM    746  C   GLU A 110      32.931   3.801   6.687  1.00 18.31           C  
ATOM    747  O   GLU A 110      31.706   3.822   6.812  1.00 17.06           O  
ATOM    748  CB  GLU A 110      34.481   5.327   7.905  1.00 20.55           C  
ATOM    749  CG  GLU A 110      33.608   5.463   9.132  1.00 21.91           C  
ATOM    750  CD  GLU A 110      34.369   5.798  10.406  1.00 40.38           C  
ATOM    751  OE1 GLU A 110      35.618   5.725  10.404  1.00 39.83           O  
ATOM    752  OE2 GLU A 110      33.705   6.114  11.417  1.00 49.35           O1-
ATOM    753  N   LYS A 111      33.642   2.676   6.654  1.00 18.09           N  
ATOM    754  CA  LYS A 111      33.024   1.377   6.820  1.00 17.84           C  
ATOM    755  C   LYS A 111      32.379   1.323   8.188  1.00 18.49           C  
ATOM    756  O   LYS A 111      32.927   1.838   9.165  1.00 18.57           O  
ATOM    757  CB  LYS A 111      34.069   0.265   6.671  1.00 20.07           C  
ATOM    758  CG  LYS A 111      34.470   0.000   5.243  1.00 22.48           C  
ATOM    759  CD  LYS A 111      35.481  -1.161   5.169  1.00 32.10           C  
ATOM    760  CE  LYS A 111      35.956  -1.417   3.760  1.00 47.66           C  
ATOM    761  NZ  LYS A 111      37.167  -0.621   3.433  1.00 61.01           N1+
ATOM    762  N   ALA A 112      31.166   0.766   8.262  1.00 15.80           N  
ATOM    763  CA  ALA A 112      30.460   0.671   9.523  1.00 16.19           C  
ATOM    764  C   ALA A 112      31.175  -0.325  10.448  1.00 18.87           C  
ATOM    765  O   ALA A 112      31.686  -1.343   9.972  1.00 19.10           O  
ATOM    766  CB  ALA A 112      29.037   0.180   9.279  1.00 17.35           C  
ATOM    767  N   THR A 113      31.147  -0.049  11.748  1.00 18.09           N  
ATOM    768  CA  THR A 113      31.637  -0.976  12.749  1.00 18.20           C  
ATOM    769  C   THR A 113      30.579  -2.070  12.860  1.00 17.79           C  
ATOM    770  O   THR A 113      29.433  -1.801  13.261  1.00 18.57           O  
ATOM    771  CB  THR A 113      31.834  -0.270  14.097  1.00 24.94           C  
ATOM    772  CG2 THR A 113      32.323  -1.223  15.180  1.00 24.89           C  
ATOM    773  OG1 THR A 113      32.764   0.795  13.916  1.00 27.84           O  
ATOM    774  N   LEU A 114      30.956  -3.284  12.491  1.00 18.91           N  
ATOM    775  CA  LEU A 114      30.025  -4.408  12.530  1.00 19.28           C  
ATOM    776  C   LEU A 114      30.038  -5.098  13.859  1.00 24.37           C  
ATOM    777  O   LEU A 114      31.027  -5.003  14.593  1.00 25.16           O  
ATOM    778  CB  LEU A 114      30.275  -5.413  11.401  1.00 19.80           C  
ATOM    779  CG  LEU A 114      30.377  -4.827   9.956  1.00 22.43           C  
ATOM    780  CD1 LEU A 114      30.488  -5.941   8.923  1.00 22.79           C  
ATOM    781  CD2 LEU A 114      29.144  -3.959   9.595  1.00 21.47           C  
ATOM    782  N   GLY A 115      28.937  -5.754  14.172  1.00 21.34           N  
ATOM    783  CA  GLY A 115      28.761  -6.490  15.418  1.00 22.52           C  
ATOM    784  C   GLY A 115      27.395  -7.146  15.479  1.00 25.98           C  
ATOM    785  O   GLY A 115      26.626  -7.061  14.520  1.00 22.70           O  
ATOM    786  N   PRO A 118      27.002  -7.765  16.606  1.00 24.13           N  
ATOM    787  CA  PRO A 118      25.664  -8.375  16.673  1.00 23.78           C  
ATOM    788  C   PRO A 118      24.467  -7.453  16.314  1.00 24.79           C  
ATOM    789  O   PRO A 118      23.455  -7.962  15.838  1.00 24.10           O  
ATOM    790  CB  PRO A 118      25.590  -8.867  18.123  1.00 26.97           C  
ATOM    791  CG  PRO A 118      27.017  -9.126  18.489  1.00 32.16           C  
ATOM    792  CD  PRO A 118      27.773  -8.006  17.849  1.00 27.11           C  
ATOM    793  N   ALA A 119      24.593  -6.118  16.502  1.00 19.71           N  
ATOM    794  CA  ALA A 119      23.508  -5.172  16.194  1.00 19.32           C  
ATOM    795  C   ALA A 119      23.646  -4.415  14.855  1.00 17.52           C  
ATOM    796  O   ALA A 119      22.742  -3.633  14.520  1.00 16.62           O  
ATOM    797  CB  ALA A 119      23.341  -4.162  17.312  1.00 21.38           C  
ATOM    798  N   VAL A 120      24.766  -4.583  14.155  1.00 15.62           N  
ATOM    799  CA  VAL A 120      25.065  -3.890  12.886  1.00 14.54           C  
ATOM    800  C   VAL A 120      25.715  -4.883  11.946  1.00 17.79           C  
ATOM    801  O   VAL A 120      26.872  -5.268  12.141  1.00 17.09           O  
ATOM    802  CB  VAL A 120      25.968  -2.641  13.046  1.00 16.76           C  
ATOM    803  CG1 VAL A 120      26.122  -1.941  11.676  1.00 16.39           C  
ATOM    804  CG2 VAL A 120      25.411  -1.664  14.079  1.00 16.10           C  
ATOM    805  N   ARG A 121      24.988  -5.328  10.916  1.00 15.54           N  
ATOM    806  CA  ARG A 121      25.508  -6.310   9.987  1.00 16.68           C  
ATOM    807  C   ARG A 121      24.765  -6.184   8.639  1.00 16.26           C  
ATOM    808  O   ARG A 121      23.544  -6.023   8.651  1.00 16.53           O  
ATOM    809  CB  ARG A 121      25.255  -7.740  10.559  1.00 22.20           C  
ATOM    810  CG  ARG A 121      25.903  -8.922   9.805  1.00 38.52           C  
ATOM    811  CD  ARG A 121      27.421  -9.017   9.908  1.00 49.60           C  
ATOM    812  NE  ARG A 121      27.908  -9.134  11.285  1.00 61.01           N  
ATOM    813  CZ  ARG A 121      29.191  -9.261  11.612  1.00 70.63           C  
ATOM    814  NH1 ARG A 121      30.124  -9.297  10.669  1.00 55.54           N1+
ATOM    815  NH2 ARG A 121      29.551  -9.350  12.884  1.00 56.00           N  
ATOM    816  N   PRO A 122      25.466  -6.270   7.514  1.00 13.97           N  
ATOM    817  CA  PRO A 122      24.766  -6.207   6.216  1.00 13.40           C  
ATOM    818  C   PRO A 122      23.858  -7.424   6.007  1.00 18.02           C  
ATOM    819  O   PRO A 122      24.088  -8.490   6.575  1.00 18.27           O  
ATOM    820  CB  PRO A 122      25.880  -6.233   5.198  1.00 16.15           C  
ATOM    821  CG  PRO A 122      27.145  -5.776   5.961  1.00 20.98           C  
ATOM    822  CD  PRO A 122      26.931  -6.369   7.327  1.00 17.24           C  
ATOM    823  N   LEU A 123      22.831  -7.251   5.190  1.00 15.24           N  
ATOM    824  CA  LEU A 123      21.896  -8.323   4.894  1.00 16.44           C  
ATOM    825  C   LEU A 123      22.217  -8.851   3.508  1.00 17.54           C  
ATOM    826  O   LEU A 123      22.289  -8.063   2.561  1.00 16.92           O  
ATOM    827  CB  LEU A 123      20.452  -7.739   4.890  1.00 17.88           C  
ATOM    828  CG  LEU A 123      19.283  -8.653   4.532  1.00 21.66           C  
ATOM    829  CD1 LEU A 123      19.107  -9.767   5.570  1.00 23.22           C  
ATOM    830  CD2 LEU A 123      17.986  -7.854   4.523  1.00 21.14           C  
ATOM    831  N   PRO A 124      22.254 -10.193   3.347  1.00 15.08           N  
ATOM    832  CA  PRO A 124      22.353 -10.764   1.989  1.00 16.04           C  
ATOM    833  C   PRO A 124      21.158 -10.352   1.147  1.00 15.33           C  
ATOM    834  O   PRO A 124      20.020 -10.263   1.649  1.00 15.24           O  
ATOM    835  CB  PRO A 124      22.329 -12.264   2.235  1.00 18.92           C  
ATOM    836  CG  PRO A 124      22.825 -12.425   3.648  1.00 23.85           C  
ATOM    837  CD  PRO A 124      22.182 -11.259   4.362  1.00 19.04           C  
ATOM    838  N   TRP A 124A     21.423 -10.101  -0.116  1.00 15.30           N  
ATOM    839  CA  TRP A 124A     20.384  -9.602  -0.987  1.00 15.95           C  
ATOM    840  C   TRP A 124A     20.275 -10.423  -2.248  1.00 17.87           C  
ATOM    841  O   TRP A 124A     21.228 -11.083  -2.657  1.00 16.53           O  
ATOM    842  CB  TRP A 124A     20.556  -8.098  -1.240  1.00 14.94           C  
ATOM    843  CG  TRP A 124A     21.845  -7.676  -1.875  1.00 14.41           C  
ATOM    844  CD1 TRP A 124A     23.014  -7.339  -1.242  1.00 17.50           C  
ATOM    845  CD2 TRP A 124A     22.053  -7.448  -3.265  1.00 14.36           C  
ATOM    846  CE2 TRP A 124A     23.376  -6.978  -3.421  1.00 17.35           C  
ATOM    847  CE3 TRP A 124A     21.241  -7.605  -4.398  1.00 15.54           C  
ATOM    848  NE1 TRP A 124A     23.938  -6.909  -2.168  1.00 17.83           N  
ATOM    849  CZ2 TRP A 124A     23.920  -6.717  -4.681  1.00 16.59           C  
ATOM    850  CZ3 TRP A 124A     21.766  -7.321  -5.638  1.00 17.02           C  
ATOM    851  CH2 TRP A 124A     23.090  -6.872  -5.771  1.00 17.36           C  
ATOM    852  N   GLN A 125      19.065 -10.476  -2.794  1.00 13.60           N  
ATOM    853  CA  GLN A 125      18.759 -11.338  -3.919  1.00 13.72           C  
ATOM    854  C   GLN A 125      19.384 -10.900  -5.220  1.00 16.90           C  
ATOM    855  O   GLN A 125      19.097  -9.801  -5.725  1.00 16.24           O  
ATOM    856  CB  GLN A 125      17.229 -11.425  -4.061  1.00 14.69           C  
ATOM    857  CG  GLN A 125      16.769 -12.437  -5.137  1.00 16.69           C  
ATOM    858  CD  GLN A 125      17.238 -13.827  -4.806  1.00 19.79           C  
ATOM    859  NE2 GLN A 125      16.606 -14.460  -3.827  1.00 21.16           N  
ATOM    860  OE1 GLN A 125      18.232 -14.301  -5.366  1.00 21.73           O  
ATOM    861  N  AARG A 126      20.174 -11.793  -5.818  0.50 17.07           N  
ATOM    862  N  BARG A 126      20.225 -11.775  -5.805  0.50 17.00           N  
ATOM    863  CA AARG A 126      20.830 -11.490  -7.079  0.50 17.78           C  
ATOM    864  CA BARG A 126      20.866 -11.485  -7.084  0.50 17.68           C  
ATOM    865  C  AARG A 126      20.222 -12.244  -8.251  0.50 21.75           C  
ATOM    866  C  BARG A 126      20.255 -12.260  -8.252  0.50 21.71           C  
ATOM    867  O  AARG A 126      20.469 -11.866  -9.392  0.50 24.99           O  
ATOM    868  O  BARG A 126      20.552 -11.924  -9.395  0.50 24.81           O  
ATOM    869  CB AARG A 126      22.330 -11.760  -6.966  0.50 19.70           C  
ATOM    870  CB BARG A 126      22.381 -11.714  -7.014  0.50 19.33           C  
ATOM    871  CG AARG A 126      22.982 -10.892  -5.896  0.50 26.89           C  
ATOM    872  CG BARG A 126      23.144 -10.496  -6.505  0.50 24.26           C  
ATOM    873  CD AARG A 126      24.413 -11.312  -5.717  0.50 36.77           C  
ATOM    874  CD BARG A 126      24.620 -10.824  -6.395  0.50 27.02           C  
ATOM    875  NE AARG A 126      25.290 -10.208  -5.340  0.50 41.59           N  
ATOM    876  NE BARG A 126      25.412  -9.915  -5.560  0.50 29.03           N  
ATOM    877  CZ AARG A 126      25.795  -9.313  -6.184  0.50 44.82           C  
ATOM    878  CZ BARG A 126      25.422  -9.918  -4.229  0.50 26.65           C  
ATOM    879  NH1AARG A 126      25.457  -9.335  -7.474  0.50 27.85           N1+
ATOM    880  NH1BARG A 126      24.573 -10.680  -3.552  0.50 22.79           N1+
ATOM    881  NH2AARG A 126      26.608  -8.369  -5.744  0.50 29.38           N  
ATOM    882  NH2BARG A 126      26.220  -9.095  -3.567  0.50 22.66           N  
ATOM    883  N   VAL A 127      19.448 -13.291  -7.985  1.00 18.07           N  
ATOM    884  CA  VAL A 127      18.811 -14.092  -9.044  1.00 19.24           C  
ATOM    885  C   VAL A 127      17.487 -13.420  -9.376  1.00 18.40           C  
ATOM    886  O   VAL A 127      16.624 -13.298  -8.513  1.00 16.98           O  
ATOM    887  CB  VAL A 127      18.624 -15.566  -8.637  1.00 24.98           C  
ATOM    888  CG1 VAL A 127      17.941 -16.349  -9.760  1.00 25.14           C  
ATOM    889  CG2 VAL A 127      19.962 -16.209  -8.286  1.00 24.93           C  
ATOM    890  N   ASP A 128      17.335 -13.029 -10.636  1.00 17.92           N  
ATOM    891  CA  ASP A 128      16.150 -12.325 -11.063  1.00 17.31           C  
ATOM    892  C   ASP A 128      14.987 -13.280 -11.357  1.00 21.15           C  
ATOM    893  O   ASP A 128      14.683 -13.574 -12.515  1.00 23.64           O  
ATOM    894  CB  ASP A 128      16.488 -11.409 -12.250  1.00 19.16           C  
ATOM    895  CG  ASP A 128      15.401 -10.391 -12.583  1.00 22.19           C  
ATOM    896  OD1 ASP A 128      14.443 -10.291 -11.820  1.00 21.71           O  
ATOM    897  OD2 ASP A 128      15.566  -9.643 -13.577  1.00 22.77           O1-
ATOM    898  N   ARG A 129      14.346 -13.751 -10.302  1.00 17.95           N  
ATOM    899  CA  ARG A 129      13.142 -14.583 -10.351  1.00 18.92           C  
ATOM    900  C   ARG A 129      12.202 -14.045  -9.286  1.00 19.75           C  
ATOM    901  O   ARG A 129      12.639 -13.619  -8.200  1.00 20.31           O  
ATOM    902  CB  ARG A 129      13.461 -16.050 -10.061  1.00 23.16           C  
ATOM    903  CG  ARG A 129      13.986 -16.827 -11.256  1.00 38.81           C  
ATOM    904  CD  ARG A 129      13.854 -18.327 -11.031  1.00 44.51           C  
ATOM    905  NE  ARG A 129      14.812 -18.833 -10.046  1.00 51.09           N  
ATOM    906  CZ  ARG A 129      16.023 -19.298 -10.343  1.00 66.26           C  
ATOM    907  NH1 ARG A 129      16.448 -19.312 -11.601  1.00 50.60           N1+
ATOM    908  NH2 ARG A 129      16.826 -19.734  -9.381  1.00 56.86           N  
ATOM    909  N   ASP A 129A     10.926 -14.016  -9.616  1.00 18.19           N  
ATOM    910  CA  ASP A 129A      9.923 -13.467  -8.714  1.00 17.44           C  
ATOM    911  C   ASP A 129A      9.791 -14.243  -7.451  1.00 20.20           C  
ATOM    912  O   ASP A 129A      9.898 -15.464  -7.473  1.00 21.03           O  
ATOM    913  CB  ASP A 129A      8.537 -13.449  -9.368  1.00 19.16           C  
ATOM    914  CG  ASP A 129A      8.318 -12.334 -10.349  1.00 23.23           C  
ATOM    915  OD1 ASP A 129A      9.026 -11.301 -10.248  1.00 24.19           O  
ATOM    916  OD2 ASP A 129A      7.453 -12.494 -11.222  1.00 23.66           O1-
ATOM    917  N   VAL A 130       9.481 -13.551  -6.363  1.00 17.09           N  
ATOM    918  CA  VAL A 130       9.127 -14.207  -5.110  1.00 15.78           C  
ATOM    919  C   VAL A 130       7.727 -14.818  -5.335  1.00 20.03           C  
ATOM    920  O   VAL A 130       6.832 -14.159  -5.903  1.00 19.26           O  
ATOM    921  CB  VAL A 130       9.103 -13.186  -3.940  1.00 18.10           C  
ATOM    922  CG1 VAL A 130       8.660 -13.845  -2.637  1.00 18.69           C  
ATOM    923  CG2 VAL A 130      10.474 -12.570  -3.755  1.00 18.38           C  
ATOM    924  N   ALA A 131       7.530 -16.056  -4.858  1.00 18.11           N  
ATOM    925  CA  ALA A 131       6.232 -16.709  -5.047  1.00 18.03           C  
ATOM    926  C   ALA A 131       5.095 -15.989  -4.319  1.00 18.54           C  
ATOM    927  O   ALA A 131       5.233 -15.610  -3.144  1.00 17.77           O  
ATOM    928  CB  ALA A 131       6.310 -18.158  -4.572  1.00 20.37           C  
ATOM    929  N   PRO A 132       3.922 -15.833  -4.976  1.00 17.83           N  
ATOM    930  CA  PRO A 132       2.764 -15.276  -4.260  1.00 18.84           C  
ATOM    931  C   PRO A 132       2.443 -16.092  -3.005  1.00 19.14           C  
ATOM    932  O   PRO A 132       2.613 -17.344  -2.979  1.00 18.22           O  
ATOM    933  CB  PRO A 132       1.608 -15.419  -5.256  1.00 20.95           C  
ATOM    934  CG  PRO A 132       2.257 -15.531  -6.576  1.00 23.41           C  
ATOM    935  CD  PRO A 132       3.593 -16.168  -6.376  1.00 19.24           C  
ATOM    936  N   GLY A 133       2.096 -15.379  -1.953  1.00 18.16           N  
ATOM    937  CA  GLY A 133       1.776 -15.982  -0.681  1.00 17.72           C  
ATOM    938  C   GLY A 133       2.960 -16.073   0.247  1.00 18.93           C  
ATOM    939  O   GLY A 133       2.765 -16.276   1.437  1.00 19.83           O  
ATOM    940  N   THR A 134       4.198 -15.851  -0.265  1.00 17.21           N  
ATOM    941  CA  THR A 134       5.400 -15.887   0.587  1.00 17.30           C  
ATOM    942  C   THR A 134       5.285 -14.823   1.649  1.00 19.97           C  
ATOM    943  O   THR A 134       4.908 -13.688   1.322  1.00 18.82           O  
ATOM    944  CB  THR A 134       6.675 -15.684  -0.222  1.00 17.72           C  
ATOM    945  CG2 THR A 134       7.944 -15.702   0.645  1.00 17.33           C  
ATOM    946  OG1 THR A 134       6.795 -16.676  -1.234  1.00 19.59           O  
ATOM    947  N   LEU A 135       5.578 -15.180   2.921  1.00 18.84           N  
ATOM    948  CA  LEU A 135       5.469 -14.211   4.005  1.00 20.36           C  
ATOM    949  C   LEU A 135       6.787 -13.466   4.125  1.00 20.42           C  
ATOM    950  O   LEU A 135       7.832 -14.085   4.324  1.00 22.02           O  
ATOM    951  CB  LEU A 135       5.126 -14.878   5.356  1.00 22.98           C  
ATOM    952  CG  LEU A 135       3.650 -15.094   5.586  1.00 29.81           C  
ATOM    953  CD1 LEU A 135       3.448 -16.022   6.753  1.00 31.70           C  
ATOM    954  CD2 LEU A 135       2.931 -13.768   5.868  1.00 32.42           C  
ATOM    955  N   CYS A 136       6.728 -12.149   3.949  1.00 17.68           N  
ATOM    956  CA  CYS A 136       7.943 -11.317   4.011  1.00 16.84           C  
ATOM    957  C   CYS A 136       7.806 -10.284   5.098  1.00 20.11           C  
ATOM    958  O   CYS A 136       6.701  -9.877   5.476  1.00 22.79           O  
ATOM    959  CB  CYS A 136       8.178 -10.637   2.672  1.00 16.57           C  
ATOM    960  SG  CYS A 136       8.354 -11.800   1.296  1.00 19.64           S  
ATOM    961  N   ASP A 137       8.939  -9.856   5.607  1.00 17.52           N  
ATOM    962  CA  ASP A 137       8.946  -8.923   6.723  1.00 16.72           C  
ATOM    963  C   ASP A 137       9.365  -7.536   6.277  1.00 16.38           C  
ATOM    964  O   ASP A 137      10.356  -7.407   5.567  1.00 16.21           O  
ATOM    965  CB  ASP A 137       9.932  -9.418   7.792  1.00 19.08           C  
ATOM    966  CG  ASP A 137       9.925  -8.543   9.030  1.00 31.30           C  
ATOM    967  OD1 ASP A 137       8.865  -8.416   9.641  1.00 31.86           O  
ATOM    968  OD2 ASP A 137      10.921  -7.794   9.240  1.00 36.60           O1-
ATOM    969  N  AVAL A 138       8.626  -6.514   6.700  0.50 14.38           N  
ATOM    970  N  BVAL A 138       8.611  -6.523   6.667  0.50 13.88           N  
ATOM    971  CA AVAL A 138       8.965  -5.119   6.430  0.50 13.70           C  
ATOM    972  CA BVAL A 138       8.919  -5.122   6.386  0.50 13.08           C  
ATOM    973  C  AVAL A 138       9.010  -4.343   7.741  0.50 15.18           C  
ATOM    974  C  BVAL A 138       9.127  -4.491   7.782  0.50 15.68           C  
ATOM    975  O  AVAL A 138       8.061  -4.398   8.544  0.50 13.67           O  
ATOM    976  O  BVAL A 138       8.426  -4.853   8.723  0.50 15.72           O  
ATOM    977  CB AVAL A 138       8.112  -4.440   5.335  0.50 16.70           C  
ATOM    978  CB BVAL A 138       7.754  -4.433   5.599  0.50 15.30           C  
ATOM    979  CG1AVAL A 138       6.646  -4.329   5.729  0.50 16.59           C  
ATOM    980  CG1BVAL A 138       8.055  -2.973   5.237  0.50 15.33           C  
ATOM    981  CG2AVAL A 138       8.669  -3.070   4.957  0.50 17.26           C  
ATOM    982  CG2BVAL A 138       7.384  -5.202   4.330  0.50 15.77           C  
ATOM    983  N   ALA A 139      10.101  -3.583   7.931  1.00 13.80           N  
ATOM    984  CA  ALA A 139      10.322  -2.875   9.180  1.00 13.77           C  
ATOM    985  C   ALA A 139      10.536  -1.399   8.891  1.00 14.80           C  
ATOM    986  O   ALA A 139      10.990  -1.033   7.796  1.00 14.19           O  
ATOM    987  CB  ALA A 139      11.527  -3.479   9.909  1.00 14.49           C  
ATOM    988  N   GLY A 140      10.221  -0.549   9.861  1.00 13.22           N  
ATOM    989  CA  GLY A 140      10.459   0.863   9.709  1.00 13.72           C  
ATOM    990  C   GLY A 140       9.995   1.702  10.881  1.00 12.71           C  
ATOM    991  O   GLY A 140       9.226   1.247  11.756  1.00 14.16           O  
ATOM    992  N   TRP A 141      10.334   2.967  10.799  1.00 13.08           N  
ATOM    993  CA  TRP A 141       9.958   3.988  11.778  1.00 12.88           C  
ATOM    994  C   TRP A 141       8.906   4.929  11.186  1.00 16.38           C  
ATOM    995  O   TRP A 141       8.736   6.056  11.648  1.00 14.53           O  
ATOM    996  CB  TRP A 141      11.198   4.779  12.252  1.00 12.33           C  
ATOM    997  CG  TRP A 141      12.157   4.018  13.107  1.00 11.78           C  
ATOM    998  CD1 TRP A 141      12.112   3.919  14.473  1.00 14.84           C  
ATOM    999  CD2 TRP A 141      13.354   3.348  12.695  1.00 11.39           C  
ATOM   1000  CE2 TRP A 141      13.996   2.881  13.863  1.00 15.23           C  
ATOM   1001  CE3 TRP A 141      13.984   3.143  11.445  1.00 11.99           C  
ATOM   1002  NE1 TRP A 141      13.217   3.263  14.934  1.00 13.92           N  
ATOM   1003  CZ2 TRP A 141      15.213   2.185  13.824  1.00 15.87           C  
ATOM   1004  CZ3 TRP A 141      15.172   2.435  11.410  1.00 13.95           C  
ATOM   1005  CH2 TRP A 141      15.795   1.995  12.583  1.00 14.40           C  
ATOM   1006  N   GLY A 142       8.212   4.467  10.132  1.00 14.60           N  
ATOM   1007  CA  GLY A 142       7.175   5.274   9.509  1.00 14.24           C  
ATOM   1008  C   GLY A 142       5.937   5.464  10.373  1.00 16.51           C  
ATOM   1009  O   GLY A 142       5.821   4.883  11.454  1.00 16.95           O  
ATOM   1010  N   ILE A 143       4.980   6.247   9.876  1.00 14.48           N  
ATOM   1011  CA  ILE A 143       3.790   6.552  10.659  1.00 14.57           C  
ATOM   1012  C   ILE A 143       2.998   5.300  10.987  1.00 17.44           C  
ATOM   1013  O   ILE A 143       2.972   4.339  10.207  1.00 16.42           O  
ATOM   1014  CB  ILE A 143       2.926   7.648  10.031  1.00 16.28           C  
ATOM   1015  CG1 ILE A 143       2.237   7.176   8.701  1.00 16.59           C  
ATOM   1016  CG2 ILE A 143       3.732   8.977   9.852  1.00 17.95           C  
ATOM   1017  CD1 ILE A 143       1.169   8.202   8.135  1.00 18.78           C  
ATOM   1018  N   VAL A 144       2.307   5.340  12.154  1.00 16.45           N  
ATOM   1019  CA  VAL A 144       1.567   4.172  12.633  1.00 16.66           C  
ATOM   1020  C   VAL A 144       0.048   4.361  12.625  1.00 19.83           C  
ATOM   1021  O   VAL A 144      -0.667   3.395  12.922  1.00 21.77           O  
ATOM   1022  CB  VAL A 144       2.050   3.688  14.024  1.00 20.07           C  
ATOM   1023  CG1 VAL A 144       3.514   3.226  13.978  1.00 20.18           C  
ATOM   1024  CG2 VAL A 144       1.839   4.767  15.098  1.00 19.36           C  
ATOM   1025  N   ASN A 145      -0.451   5.560  12.237  1.00 17.65           N  
ATOM   1026  CA  ASN A 145      -1.899   5.780  12.150  1.00 17.35           C  
ATOM   1027  C   ASN A 145      -2.197   6.906  11.151  1.00 21.18           C  
ATOM   1028  O   ASN A 145      -1.262   7.566  10.649  1.00 18.26           O  
ATOM   1029  CB  ASN A 145      -2.483   6.073  13.564  1.00 19.08           C  
ATOM   1030  CG  ASN A 145      -1.966   7.301  14.239  1.00 21.24           C  
ATOM   1031  ND2 ASN A 145      -2.097   7.350  15.573  1.00 24.98           N  
ATOM   1032  OD1 ASN A 145      -1.545   8.264  13.595  1.00 19.96           O  
ATOM   1033  N   HIS A 146      -3.479   7.119  10.846  1.00 19.23           N  
ATOM   1034  CA  HIS A 146      -3.861   8.162   9.906  1.00 20.41           C  
ATOM   1035  C   HIS A 146      -3.577   9.566  10.385  1.00 20.35           C  
ATOM   1036  O   HIS A 146      -3.400  10.430   9.536  1.00 20.88           O  
ATOM   1037  CB  HIS A 146      -5.334   8.037   9.481  1.00 22.77           C  
ATOM   1038  CG  HIS A 146      -5.692   6.787   8.729  1.00 27.92           C  
ATOM   1039  CD2 HIS A 146      -6.918   6.283   8.448  1.00 30.79           C  
ATOM   1040  ND1 HIS A 146      -4.729   5.957   8.165  1.00 30.99           N  
ATOM   1041  CE1 HIS A 146      -5.401   4.977   7.576  1.00 30.80           C  
ATOM   1042  NE2 HIS A 146      -6.716   5.129   7.721  1.00 31.08           N  
ATOM   1043  N   ALA A 147      -3.467   9.795  11.709  1.00 18.35           N  
ATOM   1044  CA  ALA A 147      -3.119  11.120  12.245  1.00 19.63           C  
ATOM   1045  C   ALA A 147      -1.637  11.470  12.001  1.00 20.85           C  
ATOM   1046  O   ALA A 147      -1.265  12.651  12.055  1.00 19.90           O  
ATOM   1047  CB  ALA A 147      -3.409  11.173  13.733  1.00 20.92           C  
ATOM   1048  N   GLY A 149      -0.823  10.457  11.672  1.00 19.68           N  
ATOM   1049  CA  GLY A 149       0.607  10.632  11.411  1.00 19.75           C  
ATOM   1050  C   GLY A 149       1.512  10.419  12.612  1.00 20.99           C  
ATOM   1051  O   GLY A 149       2.663  10.863  12.587  1.00 18.84           O  
ATOM   1052  N   ARG A 150       1.048   9.687  13.646  1.00 18.02           N  
ATOM   1053  CA  ARG A 150       1.876   9.430  14.832  1.00 17.14           C  
ATOM   1054  C   ARG A 150       3.168   8.713  14.379  1.00 18.88           C  
ATOM   1055  O   ARG A 150       3.083   7.726  13.655  1.00 16.95           O  
ATOM   1056  CB  ARG A 150       1.132   8.536  15.840  1.00 20.28           C  
ATOM   1057  CG  ARG A 150       1.975   8.224  17.060  1.00 26.04           C  
ATOM   1058  CD  ARG A 150       1.124   7.769  18.209  1.00 41.28           C  
ATOM   1059  NE  ARG A 150       1.849   7.945  19.463  1.00 58.21           N  
ATOM   1060  CZ  ARG A 150       1.864   7.062  20.454  1.00 75.68           C  
ATOM   1061  NH1 ARG A 150       1.175   5.932  20.357  1.00 68.36           N1+
ATOM   1062  NH2 ARG A 150       2.558   7.306  21.553  1.00 59.23           N  
ATOM   1063  N   ARG A 151       4.323   9.196  14.845  1.00 18.73           N  
ATOM   1064  CA  ARG A 151       5.631   8.624  14.522  1.00 19.56           C  
ATOM   1065  C   ARG A 151       6.100   7.840  15.755  1.00 20.87           C  
ATOM   1066  O   ARG A 151       6.063   8.371  16.874  1.00 22.56           O  
ATOM   1067  CB  ARG A 151       6.622   9.741  14.192  1.00 21.72           C  
ATOM   1068  CG  ARG A 151       6.208  10.536  12.952  1.00 28.56           C  
ATOM   1069  CD  ARG A 151       7.400  10.853  12.098  1.00 45.23           C  
ATOM   1070  NE  ARG A 151       7.132  10.751  10.658  1.00 57.54           N  
ATOM   1071  CZ  ARG A 151       7.549   9.751   9.879  1.00 64.49           C  
ATOM   1072  NH1 ARG A 151       8.225   8.731  10.397  1.00 39.50           N1+
ATOM   1073  NH2 ARG A 151       7.278   9.756   8.581  1.00 44.69           N  
ATOM   1074  N   PRO A 152       6.429   6.558  15.583  1.00 15.79           N  
ATOM   1075  CA  PRO A 152       6.943   5.762  16.699  1.00 16.09           C  
ATOM   1076  C   PRO A 152       8.399   6.103  17.037  1.00 19.38           C  
ATOM   1077  O   PRO A 152       9.194   6.434  16.148  1.00 16.87           O  
ATOM   1078  CB  PRO A 152       6.877   4.329  16.171  1.00 17.17           C  
ATOM   1079  CG  PRO A 152       7.112   4.488  14.659  1.00 18.93           C  
ATOM   1080  CD  PRO A 152       6.509   5.834  14.294  1.00 15.30           C  
ATOM   1081  N   ASP A 153       8.775   5.987  18.306  1.00 16.13           N  
ATOM   1082  CA  ASP A 153      10.171   6.172  18.661  1.00 16.32           C  
ATOM   1083  C   ASP A 153      10.965   4.882  18.316  1.00 17.09           C  
ATOM   1084  O   ASP A 153      12.157   4.948  17.998  1.00 15.99           O  
ATOM   1085  CB  ASP A 153      10.275   6.449  20.182  1.00 17.91           C  
ATOM   1086  CG  ASP A 153      11.714   6.515  20.628  1.00 19.52           C  
ATOM   1087  OD1 ASP A 153      12.404   7.471  20.231  1.00 21.99           O  
ATOM   1088  OD2 ASP A 153      12.197   5.514  21.209  1.00 18.99           O1-
ATOM   1089  N   SER A 154      10.332   3.702  18.406  1.00 15.65           N  
ATOM   1090  CA  SER A 154      11.030   2.459  18.193  1.00 16.20           C  
ATOM   1091  C   SER A 154      10.612   1.756  16.907  1.00 15.48           C  
ATOM   1092  O   SER A 154       9.548   2.016  16.344  1.00 15.52           O  
ATOM   1093  CB  SER A 154      10.921   1.544  19.405  1.00 24.39           C  
ATOM   1094  OG  SER A 154       9.576   1.161  19.574  1.00 32.31           O  
ATOM   1095  N   LEU A 155      11.531   0.944  16.413  1.00 14.75           N  
ATOM   1096  CA  LEU A 155      11.326   0.250  15.143  1.00 13.28           C  
ATOM   1097  C   LEU A 155      10.100  -0.647  15.224  1.00 16.17           C  
ATOM   1098  O   LEU A 155       9.939  -1.391  16.213  1.00 17.01           O  
ATOM   1099  CB  LEU A 155      12.561  -0.569  14.845  1.00 12.89           C  
ATOM   1100  CG  LEU A 155      12.599  -1.280  13.489  1.00 15.11           C  
ATOM   1101  CD1 LEU A 155      12.677  -0.301  12.329  1.00 14.62           C  
ATOM   1102  CD2 LEU A 155      13.738  -2.277  13.434  1.00 15.11           C  
ATOM   1103  N   GLN A 156       9.268  -0.608  14.181  1.00 13.60           N  
ATOM   1104  CA  GLN A 156       8.068  -1.441  14.050  1.00 12.65           C  
ATOM   1105  C   GLN A 156       8.250  -2.395  12.892  1.00 15.87           C  
ATOM   1106  O   GLN A 156       9.118  -2.182  12.021  1.00 15.39           O  
ATOM   1107  CB  GLN A 156       6.821  -0.559  13.761  1.00 15.42           C  
ATOM   1108  CG  GLN A 156       6.628   0.627  14.725  1.00 15.62           C  
ATOM   1109  CD  GLN A 156       6.258   0.205  16.130  1.00 21.95           C  
ATOM   1110  NE2 GLN A 156       7.063   0.597  17.083  1.00 20.69           N  
ATOM   1111  OE1 GLN A 156       5.302  -0.547  16.349  1.00 26.49           O  
ATOM   1112  N   HIS A 157       7.458  -3.452  12.852  1.00 15.16           N  
ATOM   1113  CA  HIS A 157       7.524  -4.332  11.706  1.00 15.36           C  
ATOM   1114  C   HIS A 157       6.193  -5.000  11.470  1.00 19.15           C  
ATOM   1115  O   HIS A 157       5.314  -4.974  12.339  1.00 17.55           O  
ATOM   1116  CB  HIS A 157       8.632  -5.383  11.846  1.00 17.03           C  
ATOM   1117  CG  HIS A 157       8.260  -6.541  12.710  1.00 21.99           C  
ATOM   1118  CD2 HIS A 157       7.943  -6.576  14.025  1.00 25.46           C  
ATOM   1119  ND1 HIS A 157       8.129  -7.805  12.184  1.00 24.76           N  
ATOM   1120  CE1 HIS A 157       7.762  -8.580  13.197  1.00 25.58           C  
ATOM   1121  NE2 HIS A 157       7.656  -7.890  14.325  1.00 26.29           N  
ATOM   1122  N   VAL A 158       6.045  -5.585  10.286  1.00 16.94           N  
ATOM   1123  CA  VAL A 158       4.831  -6.338   9.937  1.00 17.31           C  
ATOM   1124  C   VAL A 158       5.203  -7.440   8.952  1.00 20.05           C  
ATOM   1125  O   VAL A 158       6.121  -7.274   8.132  1.00 17.29           O  
ATOM   1126  CB  VAL A 158       3.724  -5.375   9.454  1.00 22.45           C  
ATOM   1127  CG1 VAL A 158       4.050  -4.802   8.081  1.00 21.25           C  
ATOM   1128  CG2 VAL A 158       2.353  -6.038   9.490  1.00 23.63           C  
ATOM   1129  N   LEU A 159       4.524  -8.617   9.056  1.00 17.26           N  
ATOM   1130  CA  LEU A 159       4.710  -9.753   8.163  1.00 19.18           C  
ATOM   1131  C   LEU A 159       3.590  -9.668   7.159  1.00 21.09           C  
ATOM   1132  O   LEU A 159       2.420  -9.517   7.548  1.00 21.97           O  
ATOM   1133  CB  LEU A 159       4.624 -11.076   8.939  1.00 20.77           C  
ATOM   1134  CG  LEU A 159       5.771 -11.341   9.893  1.00 28.59           C  
ATOM   1135  CD1 LEU A 159       5.446 -12.543  10.791  1.00 29.33           C  
ATOM   1136  CD2 LEU A 159       7.057 -11.590   9.144  1.00 32.48           C  
ATOM   1137  N   LEU A 160       3.961  -9.620   5.873  1.00 18.42           N  
ATOM   1138  CA  LEU A 160       3.029  -9.410   4.782  1.00 18.10           C  
ATOM   1139  C   LEU A 160       3.183 -10.486   3.721  1.00 20.38           C  
ATOM   1140  O   LEU A 160       4.295 -10.824   3.329  1.00 19.15           O  
ATOM   1141  CB  LEU A 160       3.261  -8.037   4.106  1.00 17.83           C  
ATOM   1142  CG  LEU A 160       3.183  -6.805   4.995  1.00 20.92           C  
ATOM   1143  CD1 LEU A 160       3.556  -5.578   4.216  1.00 20.43           C  
ATOM   1144  CD2 LEU A 160       1.785  -6.631   5.556  1.00 24.05           C  
ATOM   1145  N   PRO A 161       2.068 -11.023   3.199  1.00 18.45           N  
ATOM   1146  CA  PRO A 161       2.196 -11.992   2.103  1.00 17.27           C  
ATOM   1147  C   PRO A 161       2.384 -11.281   0.766  1.00 17.84           C  
ATOM   1148  O   PRO A 161       1.738 -10.250   0.492  1.00 17.50           O  
ATOM   1149  CB  PRO A 161       0.861 -12.742   2.126  1.00 18.73           C  
ATOM   1150  CG  PRO A 161      -0.126 -11.783   2.741  1.00 24.52           C  
ATOM   1151  CD  PRO A 161       0.655 -10.768   3.567  1.00 20.11           C  
ATOM   1152  N   VAL A 162       3.221 -11.856  -0.085  1.00 16.33           N  
ATOM   1153  CA  VAL A 162       3.462 -11.335  -1.432  1.00 15.52           C  
ATOM   1154  C   VAL A 162       2.185 -11.562  -2.270  1.00 19.66           C  
ATOM   1155  O   VAL A 162       1.549 -12.624  -2.172  1.00 19.16           O  
ATOM   1156  CB  VAL A 162       4.683 -12.035  -2.059  1.00 18.51           C  
ATOM   1157  CG1 VAL A 162       4.829 -11.711  -3.534  1.00 19.06           C  
ATOM   1158  CG2 VAL A 162       5.974 -11.680  -1.315  1.00 18.13           C  
ATOM   1159  N   LEU A 163       1.780 -10.546  -3.012  1.00 16.77           N  
ATOM   1160  CA  LEU A 163       0.618 -10.565  -3.890  1.00 17.48           C  
ATOM   1161  C   LEU A 163       1.119 -10.754  -5.310  1.00 20.32           C  
ATOM   1162  O   LEU A 163       2.023 -10.030  -5.759  1.00 18.65           O  
ATOM   1163  CB  LEU A 163      -0.171  -9.246  -3.762  1.00 18.28           C  
ATOM   1164  CG  LEU A 163      -1.432  -9.099  -4.627  1.00 23.12           C  
ATOM   1165  CD1 LEU A 163      -2.502 -10.101  -4.222  1.00 24.46           C  
ATOM   1166  CD2 LEU A 163      -1.975  -7.701  -4.534  1.00 25.96           C  
ATOM   1167  N   ASP A 164       0.497 -11.692  -6.068  1.00 18.18           N  
ATOM   1168  CA  ASP A 164       0.856 -11.908  -7.458  1.00 16.50           C  
ATOM   1169  C   ASP A 164       0.693 -10.616  -8.307  1.00 17.52           C  
ATOM   1170  O   ASP A 164      -0.205  -9.804  -8.071  1.00 19.01           O  
ATOM   1171  CB  ASP A 164       0.066 -13.071  -8.064  1.00 18.42           C  
ATOM   1172  CG  ASP A 164      -1.357 -12.725  -8.400  1.00 21.77           C  
ATOM   1173  OD1 ASP A 164      -2.194 -12.762  -7.496  1.00 23.65           O  
ATOM   1174  OD2 ASP A 164      -1.604 -12.288  -9.544  1.00 22.32           O1-
ATOM   1175  N   ARG A 165       1.614 -10.408  -9.242  1.00 15.99           N  
ATOM   1176  CA  ARG A 165       1.667  -9.179 -10.021  1.00 15.76           C  
ATOM   1177  C   ARG A 165       0.419  -8.924 -10.846  1.00 20.29           C  
ATOM   1178  O   ARG A 165      -0.012  -7.783 -10.946  1.00 18.96           O  
ATOM   1179  CB  ARG A 165       2.909  -9.194 -10.903  1.00 15.28           C  
ATOM   1180  CG  ARG A 165       3.177  -7.859 -11.602  1.00 17.88           C  
ATOM   1181  CD  ARG A 165       4.444  -7.891 -12.431  1.00 17.93           C  
ATOM   1182  NE  ARG A 165       5.629  -7.939 -11.568  1.00 17.67           N  
ATOM   1183  CZ  ARG A 165       6.370  -9.017 -11.345  1.00 18.60           C  
ATOM   1184  NH1 ARG A 165       6.083 -10.171 -11.951  1.00 17.26           N1+
ATOM   1185  NH2 ARG A 165       7.382  -8.965 -10.491  1.00 19.40           N  
ATOM   1186  N   ALA A 166      -0.165  -9.975 -11.428  1.00 18.24           N  
ATOM   1187  CA  ALA A 166      -1.395  -9.810 -12.232  1.00 17.40           C  
ATOM   1188  C   ALA A 166      -2.540  -9.236 -11.371  1.00 20.35           C  
ATOM   1189  O   ALA A 166      -3.181  -8.262 -11.791  1.00 20.33           O  
ATOM   1190  CB  ALA A 166      -1.814 -11.140 -12.837  1.00 18.52           C  
ATOM   1191  N   THR A 167      -2.726  -9.738 -10.129  1.00 17.32           N  
ATOM   1192  CA  THR A 167      -3.783  -9.175  -9.288  1.00 17.57           C  
ATOM   1193  C   THR A 167      -3.411  -7.734  -8.953  1.00 22.78           C  
ATOM   1194  O   THR A 167      -4.264  -6.857  -8.967  1.00 22.30           O  
ATOM   1195  CB  THR A 167      -3.921  -9.960  -7.998  1.00 24.18           C  
ATOM   1196  CG2 THR A 167      -5.010  -9.392  -7.095  1.00 23.08           C  
ATOM   1197  OG1 THR A 167      -4.211 -11.336  -8.312  1.00 22.66           O  
ATOM   1198  N   CYS A 168      -2.125  -7.492  -8.642  1.00 19.38           N  
ATOM   1199  CA  CYS A 168      -1.701  -6.147  -8.284  1.00 19.04           C  
ATOM   1200  C   CYS A 168      -1.926  -5.106  -9.390  1.00 21.92           C  
ATOM   1201  O   CYS A 168      -2.203  -3.934  -9.102  1.00 21.13           O  
ATOM   1202  CB  CYS A 168      -0.253  -6.175  -7.840  1.00 18.23           C  
ATOM   1203  SG  CYS A 168       0.197  -4.741  -6.861  1.00 20.96           S  
ATOM   1204  N   ASN A 169      -1.820  -5.540 -10.641  1.00 19.50           N  
ATOM   1205  CA  ASN A 169      -2.023  -4.724 -11.823  1.00 19.32           C  
ATOM   1206  C   ASN A 169      -3.477  -4.533 -12.244  1.00 25.58           C  
ATOM   1207  O   ASN A 169      -3.704  -3.802 -13.213  1.00 25.94           O  
ATOM   1208  CB  ASN A 169      -1.228  -5.322 -12.976  1.00 18.51           C  
ATOM   1209  CG  ASN A 169       0.154  -4.756 -13.060  1.00 20.28           C  
ATOM   1210  ND2 ASN A 169       1.122  -5.578 -13.454  1.00 20.96           N  
ATOM   1211  OD1 ASN A 169       0.347  -3.558 -12.785  1.00 22.57           O  
ATOM   1212  N   ARG A 170      -4.443  -5.189 -11.579  1.00 22.92           N  
ATOM   1213  CA  ARG A 170      -5.872  -5.033 -11.942  1.00 23.34           C  
ATOM   1214  C   ARG A 170      -6.297  -3.566 -11.877  1.00 29.88           C  
ATOM   1215  O   ARG A 170      -5.745  -2.805 -11.087  1.00 26.80           O  
ATOM   1216  CB  ARG A 170      -6.784  -5.884 -11.060  1.00 24.22           C  
ATOM   1217  CG  ARG A 170      -6.723  -7.357 -11.391  1.00 34.76           C  
ATOM   1218  CD  ARG A 170      -7.603  -8.144 -10.446  1.00 42.96           C  
ATOM   1219  NE  ARG A 170      -7.722  -9.539 -10.862  1.00 49.38           N  
ATOM   1220  CZ  ARG A 170      -8.628 -10.385 -10.383  1.00 66.33           C  
ATOM   1221  NH1 ARG A 170      -9.511  -9.981  -9.478  1.00 55.39           N1+
ATOM   1222  NH2 ARG A 170      -8.668 -11.637 -10.817  1.00 50.53           N  
ATOM   1223  N   ARG A 170A     -7.300  -3.178 -12.699  1.00 29.82           N  
ATOM   1224  CA  ARG A 170A     -7.838  -1.816 -12.759  1.00 30.98           C  
ATOM   1225  C   ARG A 170A     -8.181  -1.253 -11.356  1.00 35.04           C  
ATOM   1226  O   ARG A 170A     -7.833  -0.109 -11.055  1.00 34.03           O  
ATOM   1227  CB  ARG A 170A     -9.071  -1.804 -13.686  1.00 34.02           C  
ATOM   1228  CG  ARG A 170A     -9.496  -0.418 -14.164  1.00 52.85           C  
ATOM   1229  CD  ARG A 170A    -10.784  -0.514 -14.962  1.00 69.25           C  
ATOM   1230  NE  ARG A 170A    -11.044   0.695 -15.743  1.00 81.80           N  
ATOM   1231  CZ  ARG A 170A    -11.900   0.761 -16.759  1.00 99.21           C  
ATOM   1232  NH1 ARG A 170A    -12.580  -0.316 -17.136  1.00 86.72           N1+
ATOM   1233  NH2 ARG A 170A    -12.074   1.901 -17.415  1.00 87.99           N  
ATOM   1234  N   THR A 170B     -8.791  -2.090 -10.490  1.00 31.72           N  
ATOM   1235  CA  THR A 170B     -9.179  -1.759  -9.110  1.00 32.11           C  
ATOM   1236  C   THR A 170B     -7.967  -1.606  -8.173  1.00 35.53           C  
ATOM   1237  O   THR A 170B     -8.098  -1.054  -7.069  1.00 35.64           O  
ATOM   1238  CB  THR A 170B    -10.144  -2.827  -8.568  1.00 44.15           C  
ATOM   1239  CG2 THR A 170B    -11.451  -2.906  -9.368  1.00 45.84           C  
ATOM   1240  OG1 THR A 170B     -9.492  -4.099  -8.579  1.00 45.22           O  
ATOM   1241  N   HIS A 171      -6.800  -2.119  -8.595  1.00 29.87           N  
ATOM   1242  CA  HIS A 171      -5.598  -2.024  -7.768  1.00 28.38           C  
ATOM   1243  C   HIS A 171      -4.622  -1.007  -8.345  1.00 30.23           C  
ATOM   1244  O   HIS A 171      -4.930   0.187  -8.304  1.00 30.22           O  
ATOM   1245  CB  HIS A 171      -4.979  -3.415  -7.506  1.00 29.30           C  
ATOM   1246  CG  HIS A 171      -5.932  -4.347  -6.820  1.00 33.57           C  
ATOM   1247  CD2 HIS A 171      -6.811  -4.104  -5.818  1.00 36.69           C  
ATOM   1248  ND1 HIS A 171      -6.113  -5.637  -7.263  1.00 36.42           N  
ATOM   1249  CE1 HIS A 171      -7.055  -6.156  -6.488  1.00 36.29           C  
ATOM   1250  NE2 HIS A 171      -7.515  -5.269  -5.614  1.00 36.75           N  
ATOM   1251  N   HIS A 172      -3.473  -1.441  -8.889  1.00 25.47           N  
ATOM   1252  CA  HIS A 172      -2.506  -0.486  -9.411  1.00 23.55           C  
ATOM   1253  C   HIS A 172      -2.530  -0.333 -10.920  1.00 27.60           C  
ATOM   1254  O   HIS A 172      -1.654   0.323 -11.468  1.00 27.70           O  
ATOM   1255  CB  HIS A 172      -1.087  -0.767  -8.884  1.00 23.11           C  
ATOM   1256  CG  HIS A 172      -0.965  -0.482  -7.418  1.00 24.26           C  
ATOM   1257  CD2 HIS A 172      -0.598  -1.300  -6.405  1.00 24.01           C  
ATOM   1258  ND1 HIS A 172      -1.333   0.748  -6.883  1.00 25.38           N  
ATOM   1259  CE1 HIS A 172      -1.110   0.658  -5.578  1.00 23.43           C  
ATOM   1260  NE2 HIS A 172      -0.709  -0.561  -5.241  1.00 23.84           N  
ATOM   1261  N   ASP A 173      -3.593  -0.850 -11.588  1.00 25.61           N  
ATOM   1262  CA  ASP A 173      -3.923  -0.616 -12.999  1.00 26.53           C  
ATOM   1263  C   ASP A 173      -2.711  -0.530 -13.961  1.00 30.80           C  
ATOM   1264  O   ASP A 173      -2.469   0.497 -14.601  1.00 32.23           O  
ATOM   1265  CB  ASP A 173      -4.800   0.663 -13.078  1.00 28.23           C  
ATOM   1266  CG  ASP A 173      -5.467   0.944 -14.417  1.00 38.91           C  
ATOM   1267  OD1 ASP A 173      -5.670  -0.013 -15.197  1.00 39.44           O  
ATOM   1268  OD2 ASP A 173      -5.760   2.121 -14.693  1.00 46.26           O1-
ATOM   1269  N   GLY A 174      -1.967  -1.622 -14.046  1.00 25.41           N  
ATOM   1270  CA  GLY A 174      -0.851  -1.751 -14.977  1.00 24.74           C  
ATOM   1271  C   GLY A 174       0.474  -1.105 -14.616  1.00 27.59           C  
ATOM   1272  O   GLY A 174       1.408  -1.170 -15.417  1.00 28.65           O  
ATOM   1273  N   ALA A 175       0.581  -0.466 -13.440  1.00 24.50           N  
ATOM   1274  CA  ALA A 175       1.812   0.244 -13.062  1.00 24.68           C  
ATOM   1275  C   ALA A 175       2.906  -0.697 -12.558  1.00 25.23           C  
ATOM   1276  O   ALA A 175       4.047  -0.266 -12.384  1.00 23.97           O  
ATOM   1277  CB  ALA A 175       1.499   1.261 -11.983  1.00 26.13           C  
ATOM   1278  N   ILE A 176       2.552  -1.954 -12.259  1.00 20.49           N  
ATOM   1279  CA  ILE A 176       3.513  -2.870 -11.666  1.00 18.65           C  
ATOM   1280  C   ILE A 176       4.302  -3.591 -12.735  1.00 20.33           C  
ATOM   1281  O   ILE A 176       3.813  -4.548 -13.329  1.00 20.99           O  
ATOM   1282  CB  ILE A 176       2.856  -3.829 -10.658  1.00 20.26           C  
ATOM   1283  CG1 ILE A 176       1.864  -3.088  -9.728  1.00 21.24           C  
ATOM   1284  CG2 ILE A 176       3.920  -4.656  -9.878  1.00 20.26           C  
ATOM   1285  CD1 ILE A 176       2.497  -2.011  -8.820  1.00 22.95           C  
ATOM   1286  N   THR A 177       5.535  -3.106 -13.003  1.00 15.80           N  
ATOM   1287  CA  THR A 177       6.400  -3.720 -13.988  1.00 16.03           C  
ATOM   1288  C   THR A 177       7.049  -4.975 -13.437  1.00 17.36           C  
ATOM   1289  O   THR A 177       6.912  -5.263 -12.242  1.00 16.39           O  
ATOM   1290  CB  THR A 177       7.490  -2.754 -14.411  1.00 18.53           C  
ATOM   1291  CG2 THR A 177       6.945  -1.398 -14.861  1.00 18.81           C  
ATOM   1292  OG1 THR A 177       8.370  -2.576 -13.289  1.00 19.29           O  
ATOM   1293  N   GLU A 178       7.811  -5.679 -14.286  1.00 16.53           N  
ATOM   1294  CA  GLU A 178       8.583  -6.825 -13.844  1.00 17.31           C  
ATOM   1295  C   GLU A 178       9.654  -6.442 -12.824  1.00 16.22           C  
ATOM   1296  O   GLU A 178      10.199  -7.332 -12.189  1.00 16.63           O  
ATOM   1297  CB  GLU A 178       9.223  -7.534 -15.041  1.00 19.93           C  
ATOM   1298  CG  GLU A 178      10.358  -6.769 -15.701  1.00 29.37           C  
ATOM   1299  CD  GLU A 178      11.249  -7.619 -16.587  1.00 55.98           C  
ATOM   1300  OE1 GLU A 178      10.716  -8.272 -17.514  1.00 45.36           O  
ATOM   1301  OE2 GLU A 178      12.480  -7.632 -16.353  1.00 47.27           O1-
ATOM   1302  N   ARG A 179       9.984  -5.150 -12.686  1.00 15.49           N  
ATOM   1303  CA  ARG A 179      11.010  -4.678 -11.729  1.00 15.37           C  
ATOM   1304  C   ARG A 179      10.426  -4.357 -10.373  1.00 16.41           C  
ATOM   1305  O   ARG A 179      11.177  -4.004  -9.458  1.00 16.10           O  
ATOM   1306  CB  ARG A 179      11.735  -3.447 -12.309  1.00 15.18           C  
ATOM   1307  CG  ARG A 179      12.189  -3.739 -13.752  1.00 18.58           C  
ATOM   1308  CD  ARG A 179      13.146  -2.724 -14.342  1.00 22.54           C  
ATOM   1309  NE  ARG A 179      14.506  -3.109 -14.003  1.00 20.77           N  
ATOM   1310  CZ  ARG A 179      15.596  -2.472 -14.399  1.00 26.24           C  
ATOM   1311  NH1 ARG A 179      15.508  -1.466 -15.252  1.00 25.72           N1+
ATOM   1312  NH2 ARG A 179      16.788  -2.873 -13.991  1.00 23.22           N  
ATOM   1313  N   LEU A 180       9.093  -4.474 -10.224  1.00 13.72           N  
ATOM   1314  CA  LEU A 180       8.364  -4.182  -8.996  1.00 13.34           C  
ATOM   1315  C   LEU A 180       7.649  -5.414  -8.480  1.00 15.45           C  
ATOM   1316  O   LEU A 180       7.370  -6.365  -9.250  1.00 15.87           O  
ATOM   1317  CB  LEU A 180       7.322  -3.073  -9.256  1.00 14.12           C  
ATOM   1318  CG  LEU A 180       7.884  -1.724  -9.637  1.00 16.47           C  
ATOM   1319  CD1 LEU A 180       6.771  -0.785 -10.050  1.00 18.51           C  
ATOM   1320  CD2 LEU A 180       8.603  -1.100  -8.439  1.00 17.01           C  
ATOM   1321  N   MET A 181       7.361  -5.423  -7.181  1.00 13.03           N  
ATOM   1322  CA  MET A 181       6.578  -6.492  -6.570  1.00 13.13           C  
ATOM   1323  C   MET A 181       5.555  -5.873  -5.622  1.00 15.55           C  
ATOM   1324  O   MET A 181       5.645  -4.672  -5.292  1.00 14.86           O  
ATOM   1325  CB  MET A 181       7.451  -7.561  -5.897  1.00 15.02           C  
ATOM   1326  CG  MET A 181       8.230  -7.042  -4.715  1.00 15.48           C  
ATOM   1327  SD  MET A 181       9.312  -8.329  -4.027  1.00 17.61           S  
ATOM   1328  CE  MET A 181       8.092  -9.492  -3.259  1.00 17.53           C  
ATOM   1329  N   CYS A 182       4.556  -6.654  -5.242  1.00 14.40           N  
ATOM   1330  CA  CYS A 182       3.491  -6.191  -4.356  1.00 15.08           C  
ATOM   1331  C   CYS A 182       3.320  -7.073  -3.187  1.00 15.63           C  
ATOM   1332  O   CYS A 182       3.626  -8.276  -3.262  1.00 14.74           O  
ATOM   1333  CB  CYS A 182       2.167  -6.099  -5.091  1.00 16.71           C  
ATOM   1334  SG  CYS A 182       2.184  -5.004  -6.512  1.00 20.13           S  
ATOM   1335  N   ALA A 183       2.820  -6.494  -2.104  1.00 14.96           N  
ATOM   1336  CA  ALA A 183       2.446  -7.273  -0.928  1.00 16.36           C  
ATOM   1337  C   ALA A 183       1.092  -6.781  -0.474  1.00 20.58           C  
ATOM   1338  O   ALA A 183       0.687  -5.663  -0.784  1.00 19.31           O  
ATOM   1339  CB  ALA A 183       3.478  -7.156   0.197  1.00 17.74           C  
ATOM   1340  N   GLU A 184       0.373  -7.648   0.234  1.00 20.01           N  
ATOM   1341  CA  GLU A 184      -0.955  -7.324   0.719  1.00 21.19           C  
ATOM   1342  C   GLU A 184      -0.888  -6.144   1.662  1.00 26.04           C  
ATOM   1343  O   GLU A 184       0.140  -5.923   2.314  1.00 25.70           O  
ATOM   1344  CB  GLU A 184      -1.626  -8.562   1.321  1.00 23.73           C  
ATOM   1345  CG  GLU A 184      -1.971  -9.587   0.251  1.00 34.93           C  
ATOM   1346  CD  GLU A 184      -2.766 -10.794   0.697  1.00 54.69           C  
ATOM   1347  OE1 GLU A 184      -3.481 -10.707   1.722  1.00 57.29           O  
ATOM   1348  OE2 GLU A 184      -2.663 -11.839   0.018  1.00 44.32           O1-
ATOM   1349  N   SER A 185      -1.947  -5.339   1.651  1.00 22.84           N  
ATOM   1350  CA  SER A 185      -2.051  -4.122   2.411  1.00 21.51           C  
ATOM   1351  C   SER A 185      -3.352  -4.116   3.212  1.00 26.49           C  
ATOM   1352  O   SER A 185      -3.861  -3.048   3.468  1.00 27.85           O  
ATOM   1353  CB  SER A 185      -2.016  -2.927   1.459  1.00 20.45           C  
ATOM   1354  OG  SER A 185      -3.018  -3.018   0.449  1.00 27.10           O  
ATOM   1355  N   ASN A 186      -3.836  -5.288   3.649  1.00 26.80           N  
ATOM   1356  CA  ASN A 186      -5.089  -5.382   4.397  1.00 27.88           C  
ATOM   1357  C   ASN A 186      -4.902  -5.143   5.896  1.00 31.32           C  
ATOM   1358  O   ASN A 186      -4.632  -6.070   6.659  1.00 32.72           O  
ATOM   1359  CB  ASN A 186      -5.795  -6.701   4.102  1.00 29.47           C  
ATOM   1360  CG  ASN A 186      -7.197  -6.784   4.653  1.00 49.42           C  
ATOM   1361  ND2 ASN A 186      -7.878  -5.648   4.739  1.00 34.44           N  
ATOM   1362  OD1 ASN A 186      -7.687  -7.866   4.985  1.00 48.14           O  
ATOM   1363  N   ARG A 187      -5.057  -3.880   6.299  1.00 29.15           N  
ATOM   1364  CA  ARG A 187      -4.934  -3.377   7.679  1.00 30.79           C  
ATOM   1365  C   ARG A 187      -3.496  -3.415   8.207  1.00 36.22           C  
ATOM   1366  O   ARG A 187      -3.218  -2.801   9.240  1.00 37.97           O  
ATOM   1367  CB  ARG A 187      -5.886  -4.099   8.659  1.00 32.15           C  
ATOM   1368  CG  ARG A 187      -7.348  -4.214   8.194  1.00 44.84           C  
ATOM   1369  CD  ARG A 187      -8.205  -5.032   9.156  1.00 56.68           C  
ATOM   1370  NE  ARG A 187      -7.698  -6.394   9.356  1.00 66.34           N  
ATOM   1371  CZ  ARG A 187      -8.153  -7.473   8.726  1.00 78.33           C  
ATOM   1372  NH1 ARG A 187      -9.143  -7.371   7.848  1.00 67.65           N1+
ATOM   1373  NH2 ARG A 187      -7.626  -8.663   8.976  1.00 61.23           N  
ATOM   1374  N   ARG A 188      -2.604  -4.149   7.507  1.00 30.49           N  
ATOM   1375  CA  ARG A 188      -1.175  -4.333   7.822  1.00 26.99           C  
ATOM   1376  C   ARG A 188      -0.432  -3.839   6.592  1.00 27.40           C  
ATOM   1377  O   ARG A 188      -0.745  -4.300   5.488  1.00 25.57           O  
ATOM   1378  CB  ARG A 188      -0.867  -5.815   8.035  1.00 29.68           C  
ATOM   1379  CG  ARG A 188      -1.521  -6.423   9.263  1.00 40.20           C  
ATOM   1380  CD  ARG A 188      -1.673  -7.923   9.140  1.00 54.81           C  
ATOM   1381  NE  ARG A 188      -0.412  -8.639   9.335  1.00 69.02           N  
ATOM   1382  CZ  ARG A 188      -0.272  -9.708  10.113  1.00 88.81           C  
ATOM   1383  NH1 ARG A 188       0.906 -10.307  10.221  1.00 75.11           N1+
ATOM   1384  NH2 ARG A 188      -1.313 -10.191  10.784  1.00 78.39           N  
ATOM   1385  N   ASP A 189       0.501  -2.865   6.746  1.00 22.83           N  
ATOM   1386  CA  ASP A 189       1.154  -2.260   5.581  1.00 21.18           C  
ATOM   1387  C   ASP A 189       2.341  -1.382   5.946  1.00 23.95           C  
ATOM   1388  O   ASP A 189       2.504  -0.986   7.105  1.00 22.37           O  
ATOM   1389  CB  ASP A 189       0.151  -1.318   4.905  1.00 22.22           C  
ATOM   1390  CG  ASP A 189       0.340  -1.021   3.425  1.00 25.95           C  
ATOM   1391  OD1 ASP A 189       1.344  -1.504   2.834  1.00 22.43           O  
ATOM   1392  OD2 ASP A 189      -0.477  -0.274   2.870  1.00 25.56           O1-
ATOM   1393  N   SER A 190       3.153  -1.025   4.925  1.00 20.79           N  
ATOM   1394  CA  SER A 190       4.183  -0.010   5.090  1.00 20.27           C  
ATOM   1395  C   SER A 190       3.485   1.343   4.817  1.00 24.31           C  
ATOM   1396  O   SER A 190       2.386   1.372   4.239  1.00 25.04           O  
ATOM   1397  CB  SER A 190       5.328  -0.243   4.107  1.00 20.90           C  
ATOM   1398  OG  SER A 190       4.843  -0.288   2.773  1.00 28.25           O  
ATOM   1399  N   CYS A 191       4.058   2.453   5.291  1.00 17.88           N  
ATOM   1400  CA  CYS A 191       3.470   3.773   5.164  1.00 19.92           C  
ATOM   1401  C   CYS A 191       4.521   4.868   5.067  1.00 20.85           C  
ATOM   1402  O   CYS A 191       5.699   4.545   4.924  1.00 19.09           O  
ATOM   1403  CB  CYS A 191       2.498   4.019   6.321  1.00 23.02           C  
ATOM   1404  SG  CYS A 191       1.151   5.170   5.924  1.00 28.07           S  
ATOM   1405  N   LYS A 192       4.117   6.138   5.134  1.00 18.07           N  
ATOM   1406  CA  LYS A 192       5.020   7.288   5.056  1.00 17.90           C  
ATOM   1407  C   LYS A 192       6.111   7.153   6.106  1.00 20.25           C  
ATOM   1408  O   LYS A 192       5.805   6.864   7.277  1.00 19.14           O  
ATOM   1409  CB  LYS A 192       4.250   8.608   5.258  1.00 20.31           C  
ATOM   1410  CG  LYS A 192       5.140   9.838   5.134  1.00 28.59           C  
ATOM   1411  CD  LYS A 192       4.493  11.049   5.768  1.00 40.36           C  
ATOM   1412  CE  LYS A 192       5.257  12.336   5.557  1.00 54.87           C  
ATOM   1413  NZ  LYS A 192       6.537  12.373   6.310  1.00 68.03           N1+
ATOM   1414  N   GLY A 193       7.367   7.306   5.675  1.00 16.96           N  
ATOM   1415  CA  GLY A 193       8.494   7.149   6.588  1.00 15.55           C  
ATOM   1416  C   GLY A 193       9.114   5.766   6.537  1.00 16.23           C  
ATOM   1417  O   GLY A 193      10.206   5.557   7.089  1.00 14.72           O  
ATOM   1418  N   ASP A 194       8.417   4.782   5.938  1.00 13.76           N  
ATOM   1419  CA  ASP A 194       8.925   3.423   5.763  1.00 12.61           C  
ATOM   1420  C   ASP A 194       9.594   3.276   4.401  1.00 13.10           C  
ATOM   1421  O   ASP A 194      10.314   2.294   4.199  1.00 13.19           O  
ATOM   1422  CB  ASP A 194       7.807   2.393   5.880  1.00 13.84           C  
ATOM   1423  CG  ASP A 194       7.209   2.383   7.262  1.00 16.74           C  
ATOM   1424  OD1 ASP A 194       7.988   2.436   8.252  1.00 16.15           O  
ATOM   1425  OD2 ASP A 194       5.959   2.316   7.357  1.00 17.34           O1-
ATOM   1426  N   SER A 195       9.370   4.237   3.507  1.00 13.40           N  
ATOM   1427  CA  SER A 195       9.977   4.267   2.182  1.00 12.40           C  
ATOM   1428  C   SER A 195      11.485   4.036   2.298  1.00 14.92           C  
ATOM   1429  O   SER A 195      12.118   4.553   3.215  1.00 13.81           O  
ATOM   1430  CB  SER A 195       9.734   5.618   1.543  1.00 17.49           C  
ATOM   1431  OG  SER A 195       8.330   5.872   1.506  1.00 22.79           O  
ATOM   1432  N   GLY A 196      12.057   3.232   1.405  1.00 12.48           N  
ATOM   1433  CA  GLY A 196      13.480   2.962   1.464  1.00 13.07           C  
ATOM   1434  C   GLY A 196      13.892   1.756   2.291  1.00 12.09           C  
ATOM   1435  O   GLY A 196      15.028   1.274   2.175  1.00 12.75           O  
ATOM   1436  N   GLY A 197      12.975   1.293   3.163  1.00 11.84           N  
ATOM   1437  CA  GLY A 197      13.297   0.159   4.010  1.00 12.31           C  
ATOM   1438  C   GLY A 197      13.200  -1.179   3.314  1.00 12.73           C  
ATOM   1439  O   GLY A 197      12.776  -1.282   2.168  1.00 12.78           O  
ATOM   1440  N   PRO A 198      13.559  -2.203   4.054  1.00 12.36           N  
ATOM   1441  CA  PRO A 198      13.640  -3.548   3.487  1.00 13.50           C  
ATOM   1442  C   PRO A 198      12.388  -4.399   3.538  1.00 14.52           C  
ATOM   1443  O   PRO A 198      11.638  -4.341   4.506  1.00 16.96           O  
ATOM   1444  CB  PRO A 198      14.722  -4.203   4.372  1.00 15.32           C  
ATOM   1445  CG  PRO A 198      14.516  -3.569   5.728  1.00 18.35           C  
ATOM   1446  CD  PRO A 198      14.071  -2.140   5.437  1.00 13.84           C  
ATOM   1447  N   LEU A 199      12.180  -5.195   2.472  1.00 12.09           N  
ATOM   1448  CA  LEU A 199      11.198  -6.277   2.411  1.00 12.17           C  
ATOM   1449  C   LEU A 199      12.049  -7.543   2.358  1.00 13.12           C  
ATOM   1450  O   LEU A 199      12.781  -7.758   1.374  1.00 13.63           O  
ATOM   1451  CB  LEU A 199      10.304  -6.178   1.181  1.00 13.04           C  
ATOM   1452  CG  LEU A 199       9.215  -7.266   1.127  1.00 17.32           C  
ATOM   1453  CD1 LEU A 199       8.204  -7.050   2.163  1.00 20.58           C  
ATOM   1454  CD2 LEU A 199       8.532  -7.309  -0.218  1.00 22.64           C  
ATOM   1455  N   VAL A 200      12.046  -8.337   3.457  1.00 12.36           N  
ATOM   1456  CA  VAL A 200      12.923  -9.468   3.611  1.00 12.29           C  
ATOM   1457  C   VAL A 200      12.122 -10.765   3.543  1.00 16.45           C  
ATOM   1458  O   VAL A 200      11.101 -10.856   4.208  1.00 17.72           O  
ATOM   1459  CB  VAL A 200      13.675  -9.325   4.961  1.00 15.70           C  
ATOM   1460  CG1 VAL A 200      14.685 -10.452   5.106  1.00 16.15           C  
ATOM   1461  CG2 VAL A 200      14.405  -7.974   5.022  1.00 15.91           C  
ATOM   1462  N   CYS A 201      12.544 -11.696   2.721  1.00 15.24           N  
ATOM   1463  CA  CYS A 201      11.817 -12.971   2.582  1.00 16.07           C  
ATOM   1464  C   CYS A 201      12.832 -14.081   2.799  1.00 19.74           C  
ATOM   1465  O   CYS A 201      13.866 -14.128   2.125  1.00 18.98           O  
ATOM   1466  CB  CYS A 201      11.172 -13.084   1.195  1.00 17.55           C  
ATOM   1467  SG  CYS A 201      10.274 -11.607   0.624  1.00 20.57           S  
ATOM   1468  N   GLY A 202      12.545 -14.963   3.746  1.00 21.40           N  
ATOM   1469  CA  GLY A 202      13.458 -16.065   4.049  1.00 20.78           C  
ATOM   1470  C   GLY A 202      14.892 -15.639   4.334  1.00 24.10           C  
ATOM   1471  O   GLY A 202      15.844 -16.288   3.877  1.00 26.00           O  
ATOM   1472  N   GLY A 207      15.047 -14.526   5.049  1.00 20.85           N  
ATOM   1473  CA  GLY A 207      16.344 -14.007   5.459  1.00 20.04           C  
ATOM   1474  C   GLY A 207      17.155 -13.291   4.389  1.00 20.45           C  
ATOM   1475  O   GLY A 207      18.316 -12.962   4.623  1.00 20.90           O  
ATOM   1476  N   VAL A 208      16.554 -13.046   3.201  1.00 16.65           N  
ATOM   1477  CA  VAL A 208      17.216 -12.418   2.079  1.00 14.41           C  
ATOM   1478  C   VAL A 208      16.441 -11.144   1.672  1.00 14.48           C  
ATOM   1479  O   VAL A 208      15.225 -11.151   1.601  1.00 15.30           O  
ATOM   1480  CB  VAL A 208      17.391 -13.392   0.882  1.00 17.86           C  
ATOM   1481  CG1 VAL A 208      18.037 -12.725  -0.328  1.00 16.54           C  
ATOM   1482  CG2 VAL A 208      18.224 -14.609   1.298  1.00 18.79           C  
ATOM   1483  N   LEU A 209      17.165 -10.047   1.432  1.00 12.07           N  
ATOM   1484  CA  LEU A 209      16.481  -8.848   0.956  1.00 12.07           C  
ATOM   1485  C   LEU A 209      15.928  -9.094  -0.443  1.00 14.07           C  
ATOM   1486  O   LEU A 209      16.689  -9.458  -1.346  1.00 13.74           O  
ATOM   1487  CB  LEU A 209      17.493  -7.696   0.894  1.00 12.21           C  
ATOM   1488  CG  LEU A 209      16.912  -6.357   0.424  1.00 14.21           C  
ATOM   1489  CD1 LEU A 209      15.946  -5.778   1.443  1.00 14.50           C  
ATOM   1490  CD2 LEU A 209      18.006  -5.382   0.132  1.00 14.36           C  
ATOM   1491  N   GLU A 210      14.630  -8.834  -0.612  1.00 12.51           N  
ATOM   1492  CA  GLU A 210      13.963  -8.972  -1.894  1.00 11.96           C  
ATOM   1493  C   GLU A 210      13.491  -7.651  -2.464  1.00 13.95           C  
ATOM   1494  O   GLU A 210      13.500  -7.472  -3.682  1.00 13.63           O  
ATOM   1495  CB  GLU A 210      12.792  -9.966  -1.811  1.00 14.08           C  
ATOM   1496  CG  GLU A 210      13.263 -11.406  -1.651  1.00 14.80           C  
ATOM   1497  CD  GLU A 210      13.835 -12.065  -2.894  1.00 23.34           C  
ATOM   1498  OE1 GLU A 210      13.750 -11.493  -4.008  1.00 21.93           O  
ATOM   1499  OE2 GLU A 210      14.336 -13.201  -2.744  1.00 25.96           O1-
ATOM   1500  N   GLY A 211      13.043  -6.755  -1.589  1.00 13.07           N  
ATOM   1501  CA  GLY A 211      12.499  -5.508  -2.077  1.00 12.99           C  
ATOM   1502  C   GLY A 211      12.883  -4.330  -1.213  1.00 11.70           C  
ATOM   1503  O   GLY A 211      13.330  -4.491  -0.060  1.00 11.91           O  
ATOM   1504  N   VAL A 212      12.668  -3.138  -1.770  1.00 12.28           N  
ATOM   1505  CA  VAL A 212      12.870  -1.887  -1.043  1.00 10.04           C  
ATOM   1506  C   VAL A 212      11.540  -1.153  -1.138  1.00 11.85           C  
ATOM   1507  O   VAL A 212      11.007  -0.984  -2.253  1.00 12.20           O  
ATOM   1508  CB  VAL A 212      13.988  -1.069  -1.704  1.00 12.30           C  
ATOM   1509  CG1 VAL A 212      14.067   0.366  -1.140  1.00 13.65           C  
ATOM   1510  CG2 VAL A 212      15.317  -1.785  -1.565  1.00 13.25           C  
ATOM   1511  N   VAL A 213      11.005  -0.686   0.011  1.00 11.64           N  
ATOM   1512  CA  VAL A 213       9.733   0.013  -0.002  1.00 11.33           C  
ATOM   1513  C   VAL A 213       9.813   1.208  -0.949  1.00 13.29           C  
ATOM   1514  O   VAL A 213      10.746   2.042  -0.853  1.00 13.12           O  
ATOM   1515  CB  VAL A 213       9.390   0.497   1.437  1.00 12.88           C  
ATOM   1516  CG1 VAL A 213       8.014   1.167   1.462  1.00 14.76           C  
ATOM   1517  CG2 VAL A 213       9.429  -0.673   2.432  1.00 13.24           C  
ATOM   1518  N   THR A 214       8.812   1.351  -1.856  1.00 12.31           N  
ATOM   1519  CA  THR A 214       8.791   2.516  -2.745  1.00 13.56           C  
ATOM   1520  C   THR A 214       8.461   3.807  -1.977  1.00 19.94           C  
ATOM   1521  O   THR A 214       7.949   3.756  -0.834  1.00 20.26           O  
ATOM   1522  CB  THR A 214       7.896   2.301  -3.952  1.00 21.65           C  
ATOM   1523  CG2 THR A 214       8.374   1.171  -4.843  1.00 21.09           C  
ATOM   1524  OG1 THR A 214       6.569   2.082  -3.495  1.00 21.84           O  
ATOM   1525  N   SER A 215       8.774   4.954  -2.570  1.00 18.56           N  
ATOM   1526  CA  SER A 215       8.621   6.213  -1.835  1.00 19.89           C  
ATOM   1527  C   SER A 215       7.579   7.174  -2.399  1.00 29.82           C  
ATOM   1528  O   SER A 215       7.410   8.276  -1.857  1.00 32.12           O  
ATOM   1529  CB  SER A 215       9.974   6.888  -1.651  1.00 21.49           C  
ATOM   1530  OG  SER A 215      10.622   7.129  -2.879  1.00 25.37           O  
ATOM   1531  N   GLY A 216       6.796   6.701  -3.359  1.00 25.83           N  
ATOM   1532  CA  GLY A 216       5.702   7.486  -3.916  1.00 27.15           C  
ATOM   1533  C   GLY A 216       4.505   7.473  -2.987  1.00 33.78           C  
ATOM   1534  O   GLY A 216       4.257   6.466  -2.315  1.00 34.67           O  
ATOM   1535  N   SER A 217       3.764   8.597  -2.920  1.00 30.75           N  
ATOM   1536  CA  SER A 217       2.577   8.712  -2.066  1.00 30.10           C  
ATOM   1537  C   SER A 217       1.556   7.620  -2.418  1.00 31.57           C  
ATOM   1538  O   SER A 217       1.356   7.321  -3.596  1.00 32.58           O  
ATOM   1539  CB  SER A 217       1.944  10.092  -2.221  1.00 33.59           C  
ATOM   1540  OG  SER A 217       2.783  11.099  -1.673  1.00 42.74           O  
ATOM   1541  N   ARG A 218       0.982   6.975  -1.401  1.00 26.08           N  
ATOM   1542  CA  ARG A 218      -0.007   5.906  -1.567  1.00 24.44           C  
ATOM   1543  C   ARG A 218      -0.763   5.793  -0.253  1.00 25.34           C  
ATOM   1544  O   ARG A 218      -0.157   5.997   0.804  1.00 25.42           O  
ATOM   1545  CB  ARG A 218       0.733   4.557  -1.848  1.00 25.95           C  
ATOM   1546  CG  ARG A 218      -0.167   3.328  -2.119  1.00 33.58           C  
ATOM   1547  CD  ARG A 218       0.615   2.014  -2.186  1.00 28.83           C  
ATOM   1548  NE  ARG A 218       1.439   1.833  -0.985  1.00 21.88           N  
ATOM   1549  CZ  ARG A 218       1.079   1.139   0.087  1.00 22.23           C  
ATOM   1550  NH1 ARG A 218      -0.057   0.448   0.093  1.00 20.02           N1+
ATOM   1551  NH2 ARG A 218       1.875   1.086   1.145  1.00 26.97           N  
ATOM   1552  N   VAL A 219      -2.061   5.401  -0.295  1.00 23.55           N  
ATOM   1553  CA  VAL A 219      -2.825   5.107   0.919  1.00 24.40           C  
ATOM   1554  C   VAL A 219      -2.224   3.888   1.581  1.00 27.49           C  
ATOM   1555  O   VAL A 219      -1.774   3.010   0.867  1.00 24.50           O  
ATOM   1556  CB  VAL A 219      -4.349   4.862   0.690  1.00 29.37           C  
ATOM   1557  CG1 VAL A 219      -5.071   6.147   0.491  1.00 29.85           C  
ATOM   1558  CG2 VAL A 219      -4.632   3.903  -0.471  1.00 29.10           C  
ATOM   1559  N   CYS A 220      -2.289   3.801   2.924  1.00 25.70           N  
ATOM   1560  CA  CYS A 220      -1.777   2.680   3.697  1.00 26.08           C  
ATOM   1561  C   CYS A 220      -2.888   1.879   4.341  1.00 28.16           C  
ATOM   1562  O   CYS A 220      -3.836   2.462   4.906  1.00 28.38           O  
ATOM   1563  CB  CYS A 220      -0.788   3.166   4.754  1.00 25.88           C  
ATOM   1564  SG  CYS A 220       0.323   4.486   4.191  1.00 28.83           S  
ATOM   1565  N   GLY A 221      -2.709   0.562   4.368  1.00 24.98           N  
ATOM   1566  CA  GLY A 221      -3.621  -0.349   5.051  1.00 25.16           C  
ATOM   1567  C   GLY A 221      -4.962  -0.556   4.379  1.00 28.72           C  
ATOM   1568  O   GLY A 221      -5.860  -1.133   4.993  1.00 28.61           O  
ATOM   1569  N   ASN A 222      -5.082  -0.144   3.103  1.00 24.11           N  
ATOM   1570  CA  ASN A 222      -6.293  -0.343   2.303  1.00 24.84           C  
ATOM   1571  C   ASN A 222      -6.002  -1.503   1.360  1.00 29.24           C  
ATOM   1572  O   ASN A 222      -5.154  -1.372   0.464  1.00 27.39           O  
ATOM   1573  CB  ASN A 222      -6.631   0.916   1.503  1.00 24.96           C  
ATOM   1574  CG  ASN A 222      -7.941   0.852   0.742  1.00 41.53           C  
ATOM   1575  ND2 ASN A 222      -8.576   2.013   0.579  1.00 33.60           N  
ATOM   1576  OD1 ASN A 222      -8.382  -0.212   0.266  1.00 29.19           O  
ATOM   1577  N   ARG A 223      -6.710  -2.634   1.560  1.00 27.16           N  
ATOM   1578  CA  ARG A 223      -6.517  -3.848   0.762  1.00 27.56           C  
ATOM   1579  C   ARG A 223      -6.594  -3.596  -0.755  1.00 29.93           C  
ATOM   1580  O   ARG A 223      -5.961  -4.331  -1.513  1.00 29.45           O  
ATOM   1581  CB  ARG A 223      -7.486  -4.967   1.220  1.00 33.43           C  
ATOM   1582  CG  ARG A 223      -8.596  -5.357   0.233  1.00 50.71           C  
ATOM   1583  CD  ARG A 223      -9.545  -6.414   0.774  1.00 64.64           C  
ATOM   1584  NE  ARG A 223      -8.864  -7.642   1.197  1.00 76.86           N  
ATOM   1585  CZ  ARG A 223      -9.481  -8.792   1.456  1.00 92.32           C  
ATOM   1586  NH1 ARG A 223     -10.795  -8.897   1.310  1.00 81.89           N1+
ATOM   1587  NH2 ARG A 223      -8.786  -9.849   1.851  1.00 77.51           N  
ATOM   1588  N   LYS A 223A     -7.321  -2.548  -1.194  1.00 26.97           N  
ATOM   1589  CA  LYS A 223A     -7.461  -2.246  -2.619  1.00 27.39           C  
ATOM   1590  C   LYS A 223A     -6.213  -1.614  -3.257  1.00 29.33           C  
ATOM   1591  O   LYS A 223A     -6.119  -1.526  -4.477  1.00 28.24           O  
ATOM   1592  CB  LYS A 223A     -8.711  -1.382  -2.881  1.00 31.28           C  
ATOM   1593  CG  LYS A 223A    -10.050  -2.084  -2.548  1.00 50.30           C  
ATOM   1594  CD  LYS A 223A    -10.302  -3.424  -3.290  1.00 63.74           C  
ATOM   1595  CE  LYS A 223A    -10.529  -3.273  -4.779  1.00 80.57           C  
ATOM   1596  NZ  LYS A 223A    -11.547  -4.228  -5.287  1.00 91.93           N1+
ATOM   1597  N   LYS A 224      -5.247  -1.163  -2.436  1.00 26.13           N  
ATOM   1598  CA  LYS A 224      -4.039  -0.506  -2.955  1.00 24.11           C  
ATOM   1599  C   LYS A 224      -2.813  -1.154  -2.322  1.00 23.58           C  
ATOM   1600  O   LYS A 224      -2.300  -0.674  -1.296  1.00 21.55           O  
ATOM   1601  CB  LYS A 224      -4.084   1.012  -2.718  1.00 25.74           C  
ATOM   1602  CG  LYS A 224      -5.303   1.701  -3.353  1.00 30.43           C  
ATOM   1603  CD  LYS A 224      -5.118   1.890  -4.851  1.00 33.27           C  
ATOM   1604  CE  LYS A 224      -6.432   2.145  -5.558  1.00 40.08           C  
ATOM   1605  NZ  LYS A 224      -6.232   2.332  -7.017  1.00 36.19           N1+
ATOM   1606  N   PRO A 225      -2.395  -2.320  -2.878  1.00 19.56           N  
ATOM   1607  CA  PRO A 225      -1.267  -3.064  -2.302  1.00 18.07           C  
ATOM   1608  C   PRO A 225       0.024  -2.277  -2.141  1.00 18.14           C  
ATOM   1609  O   PRO A 225       0.254  -1.303  -2.856  1.00 17.46           O  
ATOM   1610  CB  PRO A 225      -1.070  -4.219  -3.295  1.00 20.04           C  
ATOM   1611  CG  PRO A 225      -2.457  -4.410  -3.900  1.00 24.33           C  
ATOM   1612  CD  PRO A 225      -2.939  -3.014  -4.066  1.00 20.43           C  
ATOM   1613  N   GLY A 226       0.857  -2.749  -1.218  1.00 15.73           N  
ATOM   1614  CA  GLY A 226       2.171  -2.150  -1.034  1.00 15.41           C  
ATOM   1615  C   GLY A 226       3.010  -2.436  -2.260  1.00 17.52           C  
ATOM   1616  O   GLY A 226       2.918  -3.528  -2.834  1.00 14.62           O  
ATOM   1617  N   ILE A 227       3.824  -1.462  -2.685  1.00 15.09           N  
ATOM   1618  CA  ILE A 227       4.693  -1.621  -3.868  1.00 14.17           C  
ATOM   1619  C   ILE A 227       6.144  -1.578  -3.398  1.00 14.99           C  
ATOM   1620  O   ILE A 227       6.530  -0.733  -2.572  1.00 15.61           O  
ATOM   1621  CB  ILE A 227       4.448  -0.541  -4.931  1.00 16.19           C  
ATOM   1622  CG1 ILE A 227       2.958  -0.558  -5.352  1.00 17.71           C  
ATOM   1623  CG2 ILE A 227       5.343  -0.781  -6.142  1.00 16.93           C  
ATOM   1624  CD1 ILE A 227       2.512   0.678  -6.144  1.00 18.79           C  
ATOM   1625  N   TYR A 228       6.951  -2.517  -3.886  1.00 11.84           N  
ATOM   1626  CA  TYR A 228       8.362  -2.645  -3.461  1.00 11.90           C  
ATOM   1627  C   TYR A 228       9.212  -2.846  -4.685  1.00 14.98           C  
ATOM   1628  O   TYR A 228       8.836  -3.613  -5.589  1.00 14.17           O  
ATOM   1629  CB  TYR A 228       8.495  -3.852  -2.487  1.00 13.06           C  
ATOM   1630  CG  TYR A 228       7.545  -3.766  -1.311  1.00 13.95           C  
ATOM   1631  CD1 TYR A 228       6.215  -4.158  -1.436  1.00 14.64           C  
ATOM   1632  CD2 TYR A 228       7.971  -3.289  -0.073  1.00 14.19           C  
ATOM   1633  CE1 TYR A 228       5.310  -4.002  -0.385  1.00 14.88           C  
ATOM   1634  CE2 TYR A 228       7.074  -3.145   0.994  1.00 15.08           C  
ATOM   1635  CZ  TYR A 228       5.745  -3.516   0.828  1.00 18.12           C  
ATOM   1636  OH  TYR A 228       4.844  -3.360   1.866  1.00 20.93           O  
ATOM   1637  N   THR A 229      10.385  -2.174  -4.738  1.00 11.84           N  
ATOM   1638  CA  THR A 229      11.281  -2.344  -5.850  1.00 10.59           C  
ATOM   1639  C   THR A 229      12.046  -3.637  -5.691  1.00 14.03           C  
ATOM   1640  O   THR A 229      12.610  -3.877  -4.635  1.00 12.94           O  
ATOM   1641  CB  THR A 229      12.246  -1.158  -5.907  1.00 13.36           C  
ATOM   1642  CG2 THR A 229      13.185  -1.236  -7.115  1.00 15.32           C  
ATOM   1643  OG1 THR A 229      11.467   0.042  -5.956  1.00 14.20           O  
ATOM   1644  N   ARG A 230      12.075  -4.469  -6.748  1.00 11.82           N  
ATOM   1645  CA  ARG A 230      12.783  -5.746  -6.672  1.00 12.64           C  
ATOM   1646  C   ARG A 230      14.295  -5.535  -6.779  1.00 14.16           C  
ATOM   1647  O   ARG A 230      14.781  -5.164  -7.857  1.00 14.35           O  
ATOM   1648  CB  ARG A 230      12.307  -6.690  -7.779  1.00 12.91           C  
ATOM   1649  CG  ARG A 230      10.861  -7.173  -7.587  1.00 15.69           C  
ATOM   1650  CD  ARG A 230      10.363  -8.036  -8.741  1.00 13.33           C  
ATOM   1651  NE  ARG A 230      11.166  -9.259  -8.741  1.00 15.97           N  
ATOM   1652  CZ  ARG A 230      12.100  -9.566  -9.639  1.00 21.01           C  
ATOM   1653  NH1 ARG A 230      12.271  -8.813 -10.721  1.00 17.33           N1+
ATOM   1654  NH2 ARG A 230      12.870 -10.628  -9.463  1.00 19.04           N  
ATOM   1655  N   VAL A 231      15.058  -5.842  -5.696  1.00 12.76           N  
ATOM   1656  CA  VAL A 231      16.503  -5.584  -5.761  1.00 11.71           C  
ATOM   1657  C   VAL A 231      17.184  -6.446  -6.807  1.00 14.51           C  
ATOM   1658  O   VAL A 231      18.141  -5.968  -7.413  1.00 14.29           O  
ATOM   1659  CB  VAL A 231      17.193  -5.745  -4.378  1.00 15.98           C  
ATOM   1660  CG1 VAL A 231      16.597  -4.737  -3.387  1.00 17.58           C  
ATOM   1661  CG2 VAL A 231      17.085  -7.174  -3.828  1.00 16.44           C  
ATOM   1662  N   ALA A 232      16.669  -7.683  -7.061  1.00 14.54           N  
ATOM   1663  CA  ALA A 232      17.318  -8.582  -8.030  1.00 15.58           C  
ATOM   1664  C   ALA A 232      17.314  -7.968  -9.416  1.00 18.23           C  
ATOM   1665  O   ALA A 232      18.256  -8.190 -10.177  1.00 18.44           O  
ATOM   1666  CB  ALA A 232      16.630  -9.925  -8.038  1.00 16.82           C  
ATOM   1667  N  ASER A 233      16.300  -7.138  -9.711  0.50 14.47           N  
ATOM   1668  N  BSER A 233      16.301  -7.115  -9.749  0.50 14.62           N  
ATOM   1669  CA ASER A 233      16.176  -6.461 -10.982  0.50 13.96           C  
ATOM   1670  CA BSER A 233      16.248  -6.432 -11.048  0.50 14.34           C  
ATOM   1671  C  ASER A 233      17.229  -5.355 -11.174  0.50 17.02           C  
ATOM   1672  C  BSER A 233      17.363  -5.415 -11.210  0.50 17.17           C  
ATOM   1673  O  ASER A 233      17.429  -4.901 -12.302  0.50 17.76           O  
ATOM   1674  O  BSER A 233      17.703  -5.043 -12.340  0.50 16.71           O  
ATOM   1675  CB ASER A 233      14.776  -5.877 -11.080  0.50 15.70           C  
ATOM   1676  CB BSER A 233      14.934  -5.670 -11.176  0.50 17.60           C  
ATOM   1677  OG ASER A 233      14.514  -5.455 -12.403  0.50 14.25           O  
ATOM   1678  OG BSER A 233      13.818  -6.537 -11.221  0.50 22.30           O  
ATOM   1679  N   TYR A 234      17.921  -4.933 -10.093  1.00 14.15           N  
ATOM   1680  CA  TYR A 234      18.928  -3.879 -10.096  1.00 13.42           C  
ATOM   1681  C   TYR A 234      20.284  -4.340  -9.639  1.00 15.15           C  
ATOM   1682  O   TYR A 234      21.105  -3.504  -9.305  1.00 14.47           O  
ATOM   1683  CB  TYR A 234      18.425  -2.709  -9.220  1.00 13.41           C  
ATOM   1684  CG  TYR A 234      17.212  -2.048  -9.831  1.00 14.47           C  
ATOM   1685  CD1 TYR A 234      17.348  -1.037 -10.780  1.00 16.71           C  
ATOM   1686  CD2 TYR A 234      15.922  -2.503  -9.542  1.00 14.00           C  
ATOM   1687  CE1 TYR A 234      16.233  -0.485 -11.409  1.00 16.67           C  
ATOM   1688  CE2 TYR A 234      14.802  -1.940 -10.152  1.00 14.69           C  
ATOM   1689  CZ  TYR A 234      14.965  -0.944 -11.091  1.00 19.11           C  
ATOM   1690  OH  TYR A 234      13.838  -0.437 -11.690  1.00 19.82           O  
ATOM   1691  N   ALA A 235      20.533  -5.659  -9.671  1.00 16.66           N  
ATOM   1692  CA  ALA A 235      21.803  -6.253  -9.216  1.00 17.09           C  
ATOM   1693  C   ALA A 235      23.003  -5.639  -9.918  1.00 20.34           C  
ATOM   1694  O   ALA A 235      23.947  -5.237  -9.238  1.00 19.10           O  
ATOM   1695  CB  ALA A 235      21.776  -7.754  -9.399  1.00 18.19           C  
ATOM   1696  N   ALA A 236      22.937  -5.482 -11.264  1.00 18.76           N  
ATOM   1697  CA  ALA A 236      24.058  -4.892 -11.996  1.00 19.74           C  
ATOM   1698  C   ALA A 236      24.298  -3.434 -11.660  1.00 20.58           C  
ATOM   1699  O   ALA A 236      25.451  -2.995 -11.618  1.00 21.20           O  
ATOM   1700  CB  ALA A 236      23.861  -5.063 -13.491  1.00 20.51           C  
ATOM   1701  N   TRP A 237      23.225  -2.658 -11.415  1.00 17.74           N  
ATOM   1702  CA  TRP A 237      23.407  -1.275 -11.021  1.00 16.25           C  
ATOM   1703  C   TRP A 237      24.049  -1.169  -9.625  1.00 18.01           C  
ATOM   1704  O   TRP A 237      24.970  -0.354  -9.444  1.00 18.38           O  
ATOM   1705  CB  TRP A 237      22.083  -0.519 -11.043  1.00 15.56           C  
ATOM   1706  CG  TRP A 237      22.206   0.871 -10.498  1.00 16.72           C  
ATOM   1707  CD1 TRP A 237      22.868   1.925 -11.073  1.00 19.50           C  
ATOM   1708  CD2 TRP A 237      21.754   1.333  -9.219  1.00 15.73           C  
ATOM   1709  CE2 TRP A 237      22.140   2.688  -9.098  1.00 18.07           C  
ATOM   1710  CE3 TRP A 237      21.054   0.737  -8.160  1.00 14.67           C  
ATOM   1711  NE1 TRP A 237      22.811   3.024 -10.249  1.00 19.20           N  
ATOM   1712  CZ2 TRP A 237      21.831   3.462  -7.964  1.00 17.40           C  
ATOM   1713  CZ3 TRP A 237      20.753   1.506  -7.046  1.00 14.91           C  
ATOM   1714  CH2 TRP A 237      21.153   2.844  -6.949  1.00 15.44           C  
ATOM   1715  N   ILE A 238      23.581  -2.005  -8.663  1.00 15.10           N  
ATOM   1716  CA  ILE A 238      24.137  -2.002  -7.308  1.00 15.44           C  
ATOM   1717  C   ILE A 238      25.652  -2.289  -7.405  1.00 21.14           C  
ATOM   1718  O   ILE A 238      26.475  -1.512  -6.891  1.00 20.60           O  
ATOM   1719  CB  ILE A 238      23.363  -2.948  -6.390  1.00 17.41           C  
ATOM   1720  CG1 ILE A 238      21.917  -2.424  -6.174  1.00 16.80           C  
ATOM   1721  CG2 ILE A 238      24.067  -3.086  -5.006  1.00 19.39           C  
ATOM   1722  CD1 ILE A 238      20.973  -3.419  -5.539  1.00 19.89           C  
ATOM   1723  N   ASP A 239      26.010  -3.329  -8.187  1.00 20.25           N  
ATOM   1724  CA  ASP A 239      27.434  -3.678  -8.397  1.00 20.56           C  
ATOM   1725  C   ASP A 239      28.253  -2.583  -9.019  1.00 22.87           C  
ATOM   1726  O   ASP A 239      29.386  -2.364  -8.601  0.50 19.96           O  
ATOM   1727  CB  ASP A 239      27.542  -4.939  -9.267  1.00 21.48           C  
ATOM   1728  CG  ASP A 239      27.026  -6.191  -8.594  1.00 27.68           C  
ATOM   1729  OD1 ASP A 239      27.042  -6.248  -7.344  1.00 29.49           O  
ATOM   1730  OD2 ASP A 239      26.582  -7.104  -9.311  1.00 37.76           O1-
ATOM   1731  N  ASER A 240      27.680  -1.883 -10.004  0.50 21.52           N  
ATOM   1732  N  BSER A 240      27.682  -1.871 -10.009  0.50 22.11           N  
ATOM   1733  CA ASER A 240      28.357  -0.807 -10.707  0.50 20.67           C  
ATOM   1734  CA BSER A 240      28.359  -0.793 -10.728  0.50 21.64           C  
ATOM   1735  C  ASER A 240      28.698   0.347  -9.785  0.50 25.32           C  
ATOM   1736  C  BSER A 240      28.674   0.399  -9.836  0.50 25.83           C  
ATOM   1737  O  ASER A 240      29.800   0.887  -9.855  0.50 25.38           O  
ATOM   1738  O  BSER A 240      29.730   1.019  -9.978  0.50 25.98           O  
ATOM   1739  CB ASER A 240      27.500  -0.296 -11.857  0.50 22.61           C  
ATOM   1740  CB BSER A 240      27.533  -0.338 -11.926  0.50 24.65           C  
ATOM   1741  OG ASER A 240      28.054   0.902 -12.372  0.50 25.11           O  
ATOM   1742  OG BSER A 240      26.496   0.551 -11.544  0.50 30.49           O  
ATOM   1743  N   VAL A 241      27.741   0.743  -8.932  1.00 20.83           N  
ATOM   1744  CA  VAL A 241      27.950   1.869  -8.047  1.00 18.93           C  
ATOM   1745  C   VAL A 241      29.017   1.571  -7.018  1.00 24.86           C  
ATOM   1746  O   VAL A 241      29.888   2.407  -6.790  1.00 24.74           O  
ATOM   1747  CB  VAL A 241      26.619   2.245  -7.391  1.00 18.84           C  
ATOM   1748  CG1 VAL A 241      26.850   3.262  -6.268  1.00 19.54           C  
ATOM   1749  CG2 VAL A 241      25.648   2.791  -8.428  1.00 17.41           C  
ATOM   1750  N   LEU A 242      28.980   0.386  -6.424  1.00 21.51           N  
ATOM   1751  CA  LEU A 242      29.999   0.062  -5.434  1.00 22.06           C  
ATOM   1752  C   LEU A 242      31.396  -0.033  -6.076  1.00 28.96           C  
ATOM   1753  O   LEU A 242      32.382   0.356  -5.449  1.00 29.39           O  
ATOM   1754  CB  LEU A 242      29.611  -1.245  -4.759  1.00 21.08           C  
ATOM   1755  CG  LEU A 242      28.681  -1.158  -3.553  1.00 24.33           C  
ATOM   1756  CD1 LEU A 242      27.369  -0.377  -3.834  1.00 23.72           C  
ATOM   1757  CD2 LEU A 242      28.296  -2.528  -3.108  1.00 25.23           C  
ATOM   1758  N   ALA A 243      31.471  -0.484  -7.332  1.00 25.03           N  
ATOM   1759  CA  ALA A 243      32.760  -0.577  -8.043  1.00 24.69           C  
ATOM   1760  C   ALA A 243      33.235   0.795  -8.541  1.00 36.62           C  
ATOM   1761  O   ALA A 243      34.463   1.051  -8.507  1.00 40.40           O  
ATOM   1762  CB  ALA A 243      32.638  -1.542  -9.203  1.00 25.90           C  
TER   
HETATM 1763  C1  GOL A 301       4.835  -9.997  -7.396  1.00 18.31           C  
HETATM 1764  O1  GOL A 301       4.616  -9.359  -6.149  1.00 16.75           O  
HETATM 1765  C2  GOL A 301       5.171 -11.461  -7.212  1.00 17.56           C  
HETATM 1766  O2  GOL A 301       6.478 -11.585  -6.625  1.00 18.74           O  
HETATM 1767  C3  GOL A 301       5.143 -12.190  -8.535  1.00 18.93           C  
HETATM 1768  O3  GOL A 301       3.790 -12.310  -8.985  1.00 17.98           O  
HETATM 1769  C1  5WD A 302       3.414  10.040   1.794  1.00 52.68           C  
HETATM 1770  C2  5WD A 302       2.123   9.594   2.205  1.00 49.36           C  
HETATM 1771  C3  5WD A 302       1.798   8.212   2.285  1.00 46.04           C  
HETATM 1772  C4  5WD A 302       4.388   9.077   1.465  1.00 46.68           C  
HETATM 1773  C5  5WD A 302       4.055   7.728   1.551  1.00 41.64           C  
HETATM 1774  C6  5WD A 302       2.805   7.281   1.945  1.00 42.63           C  
HETATM 1775  N7  5WD A 302       2.804   5.918   1.923  1.00 39.25           N  
HETATM 1776  C8  5WD A 302       3.986   5.453   1.551  1.00 36.90           C  
HETATM 1777  C9  5WD A 302       4.822   6.468   1.310  1.00 37.63           C  
HETATM 1778  C10 5WD A 302       4.439   4.056   1.402  1.00 34.29           C  
HETATM 1779  N11 5WD A 302       5.718   3.735   1.115  1.00 33.59           N  
HETATM 1780  O12 5WD A 302       3.610   3.183   1.570  1.00 37.36           O  
HETATM 1781  O13 5WD A 302       3.814  11.399   1.693  1.00 59.42           O  
HETATM 1782  C14 5WD A 302       5.182  11.790   1.960  1.00 64.39           C  
HETATM 1783  C15 5WD A 302       5.510  13.224   1.528  1.00 68.89           C  
HETATM 1784  C16 5WD A 302       5.915  13.486   0.206  1.00 70.73           C  
HETATM 1785  C17 5WD A 302       6.248  14.797  -0.175  1.00 71.77           C  
HETATM 1786  C18 5WD A 302       6.238  15.841   0.768  1.00 71.66           C  
HETATM 1787  C19 5WD A 302       5.884  15.581   2.104  1.00 71.18           C  
HETATM 1788  C20 5WD A 302       5.543  14.264   2.479  1.00 70.48           C  
HETATM 1789  C21 5WD A 302       5.880  16.704   3.120  1.00 70.58           C  
HETATM 1790  O22 5WD A 302       6.762  16.685   4.124  1.00 70.70           O  
HETATM 1791  O23 5WD A 302       5.076  17.616   3.012  1.00 70.32           O  
HETATM 1792  O   HOH A 401       2.848  -0.882  15.792  1.00 32.28           O  
HETATM 1793  O   HOH A 402      30.660   9.277  10.144  1.00 31.43           O  
HETATM 1794  O   HOH A 403      21.364  -1.491  12.169  1.00 19.12           O  
HETATM 1795  O   HOH A 404       7.607   2.867  19.215  1.00 34.76           O  
HETATM 1796  O   HOH A 405      14.066 -14.795  -0.654  1.00 27.48           O  
HETATM 1797  O   HOH A 406      11.380  -0.041 -10.801  1.00 18.94           O  
HETATM 1798  O   HOH A 407      17.931  -9.189 -14.688  1.00 35.86           O  
HETATM 1799  O   HOH A 408       2.076  -0.535  13.386  1.00 30.70           O  
HETATM 1800  O   HOH A 409      13.726  -7.638 -13.700  1.00 24.29           O  
HETATM 1801  O   HOH A 410      -3.172   0.757   1.091  1.00 22.73           O  
HETATM 1802  O   HOH A 411       9.669  -0.185 -12.995  1.00 23.45           O  
HETATM 1803  O   HOH A 412      11.455   7.344 -10.077  1.00 24.05           O  
HETATM 1804  O   HOH A 413      19.978  10.768  15.169  1.00 31.20           O  
HETATM 1805  O   HOH A 414       4.090  12.331  10.875  1.00 20.42           O  
HETATM 1806  O   HOH A 415       6.967 -14.795 -12.485  1.00 33.84           O  
HETATM 1807  O   HOH A 416      23.305   8.190 -10.501  1.00 31.33           O  
HETATM 1808  O   HOH A 417      11.173   1.388  -8.312  1.00 15.52           O  
HETATM 1809  O   HOH A 418      19.491  -8.758 -12.487  1.00 28.03           O  
HETATM 1810  O   HOH A 419       7.979   8.070   3.002  1.00 27.35           O  
HETATM 1811  O   HOH A 420      28.140   0.633  13.519  1.00 21.52           O  
HETATM 1812  O   HOH A 421       0.797  -7.190  12.914  1.00 40.64           O  
HETATM 1813  O   HOH A 422      35.009   9.651   3.859  1.00 21.77           O  
HETATM 1814  O   HOH A 423      26.647  13.400   5.979  1.00 21.90           O  
HETATM 1815  O   HOH A 424      -3.786  -7.702 -14.347  1.00 35.70           O  
HETATM 1816  O   HOH A 425       5.358   1.883 -13.337  1.00 27.98           O  
HETATM 1817  O   HOH A 426      33.255   2.505  11.753  1.00 38.09           O  
HETATM 1818  O   HOH A 427      33.805  -2.697   9.003  1.00 34.82           O  
HETATM 1819  O   HOH A 428      12.669  -6.438   7.698  1.00 32.55           O  
HETATM 1820  O   HOH A 429      17.584   9.583  15.709  1.00 25.78           O  
HETATM 1821  O   HOH A 430      11.797   9.642  18.746  1.00 35.91           O  
HETATM 1822  O   HOH A 431      16.089   1.830  23.541  1.00 39.61           O  
HETATM 1823  O   HOH A 432      15.004 -10.296   9.081  1.00 39.69           O  
HETATM 1824  O   HOH A 433       3.074 -19.361  -4.720  1.00 28.40           O  
HETATM 1825  O   HOH A 434      33.697  -4.569  14.633  1.00 46.06           O  
HETATM 1826  O   HOH A 435      20.360  -2.998  15.635  1.00 17.62           O  
HETATM 1827  O   HOH A 436      11.955   1.651  -3.834  1.00 15.39           O  
HETATM 1828  O   HOH A 437      28.527   2.295  19.100  1.00 53.00           O  
HETATM 1829  O   HOH A 438      -0.867   0.750  13.466  1.00 27.12           O  
HETATM 1830  O   HOH A 439      21.178 -10.729 -11.745  1.00 49.06           O  
HETATM 1831  O   HOH A 440      19.789 -13.458   6.842  1.00 37.65           O  
HETATM 1832  O   HOH A 441      18.274 -17.353   4.434  1.00 43.77           O  
HETATM 1833  O   HOH A 442      26.022   5.444  20.741  1.00 38.92           O  
HETATM 1834  O   HOH A 443      31.266  15.161  10.475  1.00 42.99           O  
HETATM 1835  O   HOH A 444      11.455   6.744 -13.956  1.00 33.01           O  
HETATM 1836  O   HOH A 445      31.025  -4.155  -7.377  1.00 32.17           O  
HETATM 1837  O   HOH A 446      27.472  -4.008 -13.130  1.00 43.11           O  
HETATM 1838  O   HOH A 447      27.721   0.369  16.208  1.00 26.09           O  
HETATM 1839  O   HOH A 448      -1.361 -13.569  -5.033  1.00 27.77           O  
HETATM 1840  O   HOH A 449      14.282  -5.701  14.834  1.00 17.86           O  
HETATM 1841  O   HOH A 450      11.904  -2.367  23.061  1.00 29.57           O  
HETATM 1842  O   HOH A 451      36.479   2.110   3.156  1.00 49.03           O  
HETATM 1843  O   HOH A 452       9.684 -10.255 -12.676  1.00 32.14           O  
HETATM 1844  O   HOH A 453       6.555   2.299  11.939  1.00 15.59           O  
HETATM 1845  O   HOH A 454       9.441 -17.469  -9.269  1.00 36.55           O  
HETATM 1846  O   HOH A 455       8.966  -0.648  24.297  1.00 25.55           O  
HETATM 1847  O   HOH A 456      18.196   3.801  26.439  1.00 42.48           O  
HETATM 1848  O   HOH A 457      11.551   1.345   6.558  1.00 13.06           O  
HETATM 1849  O   HOH A 458      24.952  -7.941   1.739  1.00 23.36           O  
HETATM 1850  O   HOH A 459       2.161  -3.911   1.642  1.00 22.59           O  
HETATM 1851  O   HOH A 460      18.515  -1.113  22.885  1.00 36.60           O  
HETATM 1852  O   HOH A 461      19.506   1.574  12.838  1.00 13.92           O  
HETATM 1853  O   HOH A 462      -4.454  -1.230  11.128  1.00 55.24           O  
HETATM 1854  O   HOH A 463       8.679 -18.684  -1.308  1.00 32.27           O  
HETATM 1855  O   HOH A 464      30.807  14.271   0.718  1.00 27.38           O  
HETATM 1856  O   HOH A 465       9.305  10.599   6.682  1.00 36.10           O  
HETATM 1857  O   HOH A 466       9.489   7.802  13.762  1.00 19.32           O  
HETATM 1858  O   HOH A 467      14.424  -9.066  -5.746  1.00 18.12           O  
HETATM 1859  O   HOH A 468      -1.809  14.412  14.123  1.00 21.70           O  
HETATM 1860  O   HOH A 469      11.694   3.556   8.303  1.00 13.42           O  
HETATM 1861  O   HOH A 470      -5.619 -10.885 -12.078  1.00 38.09           O  
HETATM 1862  O   HOH A 471       9.083 -10.642  -6.835  1.00 20.31           O  
HETATM 1863  O   HOH A 472       2.951  -8.958  11.545  1.00 32.07           O  
HETATM 1864  O   HOH A 473      11.927  -4.521  21.405  1.00 25.23           O  
HETATM 1865  O   HOH A 474      17.599 -10.569  11.066  1.00 39.08           O  
HETATM 1866  O   HOH A 475      35.505   6.433  -2.294  1.00 48.84           O  
HETATM 1867  O   HOH A 476      -2.165   3.064  -8.206  1.00 42.85           O  
HETATM 1868  O   HOH A 477      28.801  14.957  11.805  1.00 53.94           O  
HETATM 1869  O   HOH A 478      12.618 -11.336  -6.585  1.00 27.56           O  
HETATM 1870  O   HOH A 479       4.305  -5.625 -15.864  1.00 46.76           O  
HETATM 1871  O   HOH A 480      11.715  13.890   8.393  1.00 38.13           O  
HETATM 1872  O   HOH A 481      18.646  -1.767  13.767  1.00 17.34           O  
HETATM 1873  O   HOH A 482       4.500   3.977  -3.749  1.00 43.02           O  
HETATM 1874  O   HOH A 483      33.833  -0.155   1.232  1.00 31.98           O  
HETATM 1875  O   HOH A 484      22.534  -1.463  22.026  1.00 33.47           O  
HETATM 1876  O   HOH A 485      20.741  14.089   9.467  1.00 21.09           O  
HETATM 1877  O   HOH A 486      10.281  11.157  11.298  1.00 33.16           O  
HETATM 1878  O   HOH A 487      26.753  -6.349  -1.291  1.00 35.01           O  
HETATM 1879  O   HOH A 488      20.822   3.493 -15.591  1.00 31.05           O  
HETATM 1880  O   HOH A 489      13.484  -0.836 -17.160  1.00 29.13           O  
HETATM 1881  O   HOH A 490      36.949   6.724   5.343  1.00 53.36           O  
HETATM 1882  O   HOH A 491      16.088  -2.407  16.432  1.00 18.31           O  
HETATM 1883  O   HOH A 492      19.839   9.316  19.018  1.00 37.01           O  
HETATM 1884  O   HOH A 493      -4.944   2.644  -9.764  1.00 62.51           O  
HETATM 1885  O   HOH A 494      33.243  11.769   4.191  1.00 23.98           O  
HETATM 1886  O   HOH A 495      33.666  -3.874  11.776  1.00 30.39           O  
HETATM 1887  O   HOH A 496      -3.929  -6.182  -0.238  1.00 27.40           O  
HETATM 1888  O   HOH A 497      36.072   5.478   1.848  1.00 34.94           O  
HETATM 1889  O   HOH A 498      -8.366  -5.097 -14.558  1.00 35.45           O  
HETATM 1890  O   HOH A 499      10.413 -14.161   5.604  1.00 29.09           O  
HETATM 1891  O   HOH A 500      15.895 -17.900   1.483  1.00 42.69           O  
HETATM 1892  O   HOH A 501      13.337 -14.425  -5.516  1.00 33.32           O  
HETATM 1893  O   HOH A 502      -8.900  -8.564  -7.036  1.00 48.44           O  
HETATM 1894  O   HOH A 503      16.725   5.751  27.598  1.00 33.68           O  
HETATM 1895  O   HOH A 504      31.706  -4.271   2.201  1.00 49.22           O  
HETATM 1896  O   HOH A 505      24.652  15.574   3.696  1.00 28.85           O  
HETATM 1897  O   HOH A 506       9.777 -17.579  -3.839  1.00 29.40           O  
HETATM 1898  O   HOH A 507      19.202 -13.705 -12.751  1.00 31.66           O  
HETATM 1899  O   HOH A 508      26.364  14.106   2.338  1.00 42.99           O  
HETATM 1900  O   HOH A 509       4.698   0.814  -0.899  1.00 38.52           O  
HETATM 1901  O   HOH A 510      16.763  -4.219  14.428  1.00 16.07           O  
HETATM 1902  O   HOH A 511       7.604  -5.089 -17.155  1.00 30.69           O  
HETATM 1903  O   HOH A 512      28.467  -2.377  15.974  1.00 25.82           O  
HETATM 1904  O   HOH A 513      13.157  11.533  14.098  1.00 28.52           O  
HETATM 1905  O   HOH A 514      -8.541  -2.729   3.861  1.00 45.29           O  
HETATM 1906  O   HOH A 515      -1.397  -7.039   4.634  1.00 37.81           O  
HETATM 1907  O   HOH A 516      12.826 -13.257   6.508  1.00 36.39           O  
HETATM 1908  O   HOH A 517      26.787   8.392  16.833  1.00 34.11           O  
HETATM 1909  O   HOH A 518      36.521   2.946   6.084  1.00 30.04           O  
HETATM 1910  O   HOH A 519       6.159 -18.012   3.524  1.00 29.24           O  
HETATM 1911  O   HOH A 520      20.715  -3.188 -12.879  1.00 20.62           O  
HETATM 1912  O   HOH A 521      10.907  -8.893  15.978  1.00 30.53           O  
HETATM 1913  O   HOH A 522       4.548 -10.636 -14.437  1.00 24.59           O  
HETATM 1914  O   HOH A 523      31.574  -1.653   1.540  1.00 21.62           O  
HETATM 1915  O   HOH A 524      35.838   2.144   9.624  1.00 52.61           O  
HETATM 1916  O   HOH A 525      14.840  -5.840 -16.313  1.00 41.61           O  
HETATM 1917  O   HOH A 526       3.788  -3.712  19.811  1.00 28.50           O  
HETATM 1918  O   HOH A 527      -5.402   5.127  11.932  1.00 33.53           O  
HETATM 1919  O   HOH A 528      10.279 -14.814 -12.409  1.00 37.92           O  
HETATM 1920  O   HOH A 529      20.750  -6.428 -13.059  1.00 27.87           O  
HETATM 1921  O   HOH A 530       9.693  10.190   3.758  1.00 42.12           O  
HETATM 1922  O   HOH A 531      29.343  -5.651  -5.532  1.00 41.11           O  
HETATM 1923  O   HOH A 532      26.486  12.993  -3.141  1.00 32.73           O  
HETATM 1924  O   HOH A 533       4.252  11.801  16.324  1.00 38.43           O  
HETATM 1925  O   HOH A 534       0.770  -8.320 -14.621  1.00 25.44           O  
HETATM 1926  O   HOH A 535      26.863  -4.242  17.117  1.00 25.49           O  
HETATM 1927  O   HOH A 536      -5.393   8.292  13.504  1.00 32.78           O  
HETATM 1928  O   HOH A 537       5.998   0.649  19.928  1.00 48.14           O  
HETATM 1929  O   HOH A 538      23.534   6.114  21.601  1.00 32.88           O  
HETATM 1930  O   HOH A 539      -2.078   9.978  17.154  1.00 36.36           O  
HETATM 1931  O   HOH A 540       8.680   9.922  17.433  1.00 52.92           O  
HETATM 1932  O   HOH A 541      -2.774  -6.596  12.362  1.00 48.70           O  
HETATM 1933  O   HOH A 542      21.886  -8.683   8.845  1.00 36.47           O  
HETATM 1934  O   HOH A 543      11.944 -11.458 -13.333  1.00 39.19           O  
HETATM 1935  O   HOH A 544       4.033  -7.643  13.600  1.00 43.98           O  
HETATM 1936  O   HOH A 545      18.177 -16.865  -2.301  1.00 33.70           O  
HETATM 1937  O   HOH A 546      15.631  11.128  14.873  1.00 42.02           O  
HETATM 1938  O   HOH A 547      -1.643   6.309   7.166  1.00 36.06           O  
HETATM 1939  O   HOH A 548      18.247  11.165 -12.209  1.00 61.30           O  
HETATM 1940  O   HOH A 549       2.510   4.897  -5.867  1.00 52.73           O  
HETATM 1941  O   HOH A 550       4.768   2.972  18.814  1.00 49.83           O  
HETATM 1942  O   HOH A 551      15.767 -16.879  -1.039  1.00 43.49           O  
HETATM 1943  O   HOH A 552       0.429   3.895  -8.366  1.00 63.37           O  
HETATM 1944  O   HOH A 553       6.289 -12.698 -14.960  1.00 39.47           O  
HETATM 1945  O   HOH A 554      -1.219  -5.100 -16.591  1.00 45.71           O  
HETATM 1946  O   HOH A 555      10.790  -0.641 -15.749  1.00 33.16           O  
HETATM 1947  O   HOH A 556      10.928  -6.940  22.254  1.00 39.34           O  
HETATM 1948  O   HOH A 557      11.554 -15.980  -1.062  1.00 38.39           O  
HETATM 1949  O   HOH A 558      -1.392  -7.820 -16.145  1.00 39.55           O  
HETATM 1950  O   HOH A 559      13.263  -8.245  22.802  1.00 70.63           O  
HETATM 1951  O   HOH A 560      -7.719   5.475  -1.957  1.00 41.68           O  
HETATM 1952  O   HOH A 561      -7.515   6.712  12.507  1.00 47.56           O  
HETATM 1953  O   HOH A 562      10.564  10.263  13.860  1.00 25.32           O  
HETATM 1954  O   HOH A 563      20.021 -10.376   9.883  1.00 53.06           O  
HETATM 1955  O   HOH A 564      21.653   9.678  16.999  1.00 32.89           O  
HETATM 1956  O   HOH A 565       9.180  11.941  15.549  1.00 41.94           O  
CONECT 1763 1764 1765
CONECT 1764 1763
CONECT 1765 1763 1766 1767
CONECT 1766 1765
CONECT 1767 1765 1768
CONECT 1768 1767
CONECT 1769 1770 1772 1781
CONECT 1770 1769 1771
CONECT 1771 1770 1774
CONECT 1772 1769 1773
CONECT 1773 1772 1774 1777
CONECT 1774 1771 1773 1775
CONECT 1775 1774 1776
CONECT 1776 1775 1777 1778
CONECT 1777 1773 1776
CONECT 1778 1776 1779 1780
CONECT 1779 1778
CONECT 1780 1778
CONECT 1781 1769 1782
CONECT 1782 1781 1783
CONECT 1783 1782 1784 1788
CONECT 1784 1783 1785
CONECT 1785 1784 1786
CONECT 1786 1785 1787
CONECT 1787 1786 1788 1789
CONECT 1788 1783 1787
CONECT 1789 1787 1790 1791
CONECT 1790 1789
CONECT 1791 1789
END
