# Supplementary material for: Solvent-Site Prediction for Fragment Docking and Its Implication on Fragment-Based Drug Discovery
Source: J Chem Inf Model. 2025 Nov 24;65(23):12959–77. doi: 10.1021/acs.jcim.5c02352 (PMC12690578; doi:10.1021/acs.jcim.5c02352)
Supplement: Supplementary file 3 [file ci5c02352_si_003.zip › Frag2Lead_dataset/2017-04/rec-lead.pdb]

ATOM      1  N   ILE A  16       4.827   1.875   9.891  1.00 15.72           N  
ANISOU    1  N   ILE A  16     1460   3826    684   -726    225   -860       N  
ATOM      2  CA  ILE A  16       4.163   0.520   9.777  1.00 17.02           C  
ANISOU    2  CA  ILE A  16     1595   3456   1412   -950    748  -1349       C  
ATOM      3  C   ILE A  16       2.784   0.582  10.447  1.00 19.48           C  
ANISOU    3  C   ILE A  16     1864   3625   1913  -1159    978  -1785       C  
ATOM      4  O   ILE A  16       2.641   1.016  11.555  1.00 19.44           O  
ANISOU    4  O   ILE A  16     2123   3508   1754   -927   1149  -1682       O  
ATOM      5  CB  ILE A  16       4.997  -0.570  10.438  1.00 19.44           C  
ANISOU    5  CB  ILE A  16     2274   3662   1451  -1190   1063  -1342       C  
ATOM      6  CG1 ILE A  16       6.373  -0.657   9.893  1.00 16.89           C  
ANISOU    6  CG1 ILE A  16     2163   3201   1053  -1010    893   -817       C  
ATOM      7  CG2 ILE A  16       4.295  -1.833  10.556  1.00 20.96           C  
ANISOU    7  CG2 ILE A  16     2578   3605   1780  -1260   1128  -1020       C  
ATOM      8  CD1 ILE A  16       6.566  -1.298   8.523  1.00 17.67           C  
ANISOU    8  CD1 ILE A  16     2001   3207   1504   -531    652  -1324       C  
ATOM      9  N   LEU A  17       1.753   0.163   9.720  1.00 20.43           N  
ANISOU    9  N   LEU A  17     1623   4006   2131  -1053    535  -1359       N  
ATOM     10  CA  LEU A  17       0.449   0.065  10.260  1.00 21.24           C  
ANISOU   10  CA  LEU A  17     1825   4306   1938   -728    838   -559       C  
ATOM     11  C   LEU A  17       0.159  -1.381  10.604  1.00 19.30           C  
ANISOU   11  C   LEU A  17     1788   4543   1001   -395    -22   -649       C  
ATOM     12  O   LEU A  17       0.463  -2.243   9.855  1.00 21.19           O  
ANISOU   12  O   LEU A  17     2104   4398   1548  -1181    653  -1131       O  
ATOM     13  CB  LEU A  17      -0.545   0.523   9.278  1.00 21.59           C  
ANISOU   13  CB  LEU A  17     1848   4726   1626   -349    794  -1736       C  
ATOM     14  CG  LEU A  17      -0.435   1.956   8.701  1.00 26.83           C  
ANISOU   14  CG  LEU A  17     2750   4128   3315   -191    525  -1665       C  
ATOM     15  CD1 LEU A  17      -1.711   2.239   7.981  1.00 28.12           C  
ANISOU   15  CD1 LEU A  17     3572   5086   2024   -166    236  -1032       C  
ATOM     16  CD2 LEU A  17      -0.357   2.973   9.808  1.00 26.72           C  
ANISOU   16  CD2 LEU A  17     2321   5147   2684   -660    959  -1680       C  
ATOM     17  N   GLY A  18      -0.519  -1.587  11.712  1.00 26.36           N  
ANISOU   17  N   GLY A  18     2858   5130   2027  -1747   1288  -1561       N  
ATOM     18  CA  GLY A  18      -0.846  -2.945  12.134  1.00 19.37           C  
ANISOU   18  CA  GLY A  18     1503   5181    674   -677    102   -410       C  
ATOM     19  C   GLY A  18       0.214  -3.852  12.626  1.00 21.59           C  
ANISOU   19  C   GLY A  18     1998   4206   1996  -1337    922  -1497       C  
ATOM     20  O   GLY A  18      -0.021  -5.054  12.647  1.00 24.33           O  
ANISOU   20  O   GLY A  18     2385   4869   1988  -1673    787  -1576       O  
ATOM     21  N   GLY A  19       1.405  -3.276  12.963  1.00 20.78           N  
ANISOU   21  N   GLY A  19     1732   4193   1969  -1118    851  -1054       N  
ATOM     22  CA  GLY A  19       2.483  -3.984  13.329  1.00 21.39           C  
ANISOU   22  CA  GLY A  19     2006   4619   1499  -1036    854  -1233       C  
ATOM     23  C   GLY A  19       2.644  -3.946  14.815  1.00 21.01           C  
ANISOU   23  C   GLY A  19     2232   4485   1261   -712    731  -1446       C  
ATOM     24  O   GLY A  19       1.682  -3.773  15.585  1.00 20.50           O  
ANISOU   24  O   GLY A  19     2203   4289   1296   -666    611   -489       O  
ATOM     25  N   ARG A  20       3.839  -4.298  15.249  1.00 18.28           N  
ANISOU   25  N   ARG A  20     2462   3176   1306  -1216    986   -328       N  
ATOM     26  CA  ARG A  20       4.154  -4.400  16.710  1.00 22.88           C  
ANISOU   26  CA  ARG A  20     3339   4324   1029  -1238   1086   -279       C  
ATOM     27  C   ARG A  20       5.594  -3.945  16.833  1.00 19.02           C  
ANISOU   27  C   ARG A  20     2806   3327   1094  -1210    940   -327       C  
ATOM     28  O   ARG A  20       6.312  -3.882  15.795  1.00 17.31           O  
ANISOU   28  O   ARG A  20     2938   2764    873   -913    886   -740       O  
ATOM     29  CB  ARG A  20       4.118  -5.857  17.267  1.00 27.28           C  
ANISOU   29  CB  ARG A  20     3455   4331   2577  -2172    629    167       C  
ATOM     30  CG  ARG A  20       2.773  -6.471  17.117  1.00 32.70           C  
ANISOU   30  CG  ARG A  20     3318   5025   4077  -1140    439  -1073       C  
ATOM     31  CD  ARG A  20       2.762  -7.987  17.124  1.00 49.12           C  
ANISOU   31  CD  ARG A  20     6922   5313   6428   -579   -312    960       C  
ATOM     32  NE  ARG A  20       3.289  -8.472  18.387  1.00 54.99           N  
ANISOU   32  NE  ARG A  20     8455   7261   5175   -323   -705    779       N  
ATOM     33  CZ  ARG A  20       2.646  -9.282  19.249  1.00 66.42           C  
ANISOU   33  CZ  ARG A  20     6310  10727   8199  -1573    896   -176       C  
ATOM     34  NH1 ARG A  20       1.396  -9.716  19.029  1.00 80.75           N1+
ANISOU   34  NH1 ARG A  20     5823  12224  12633   -622   -318  -1246       N1+
ATOM     35  NH2 ARG A  20       3.259  -9.674  20.374  1.00 83.52           N  
ANISOU   35  NH2 ARG A  20     9640   9937  12156    840  -2381    879       N  
ATOM     36  N   GLU A  21       6.090  -3.645  18.072  1.00 16.31           N  
ANISOU   36  N   GLU A  21     2914   2441    839   -735    452    -78       N  
ATOM     37  CA  GLU A  21       7.391  -3.219  18.236  1.00 16.23           C  
ANISOU   37  CA  GLU A  21     2787   2536    844   -524   1106   -591       C  
ATOM     38  C   GLU A  21       8.319  -4.372  17.974  1.00 17.51           C  
ANISOU   38  C   GLU A  21     3183   2436   1034   -768   1077   -743       C  
ATOM     39  O   GLU A  21       8.092  -5.538  18.457  1.00 17.45           O  
ANISOU   39  O   GLU A  21     2572   2666   1392   -685    644   -342       O  
ATOM     40  CB  GLU A  21       7.575  -2.774  19.762  1.00 17.89           C  
ANISOU   40  CB  GLU A  21     3080   2726    990   -268    683   -623       C  
ATOM     41  CG  GLU A  21       8.885  -2.009  19.949  1.00 19.49           C  
ANISOU   41  CG  GLU A  21     3722   3197    484  -1001    500   -311       C  
ATOM     42  CD  GLU A  21       9.174  -1.340  21.221  1.00 20.94           C  
ANISOU   42  CD  GLU A  21     2561   3888   1507   -699    -93  -1207       C  
ATOM     43  OE1 GLU A  21       8.205  -0.839  21.815  1.00 20.00           O  
ANISOU   43  OE1 GLU A  21     3789   2875    931   -382    354   -189       O  
ATOM     44  OE2 GLU A  21      10.356  -1.560  21.722  1.00 20.69           O1-
ANISOU   44  OE2 GLU A  21     2827   3894   1138   -634    505   -529       O1-
ATOM     45  N   ALA A  22       9.333  -4.173  17.135  1.00 15.81           N  
ANISOU   45  N   ALA A  22     2501   2528    976   -595    855   -582       N  
ATOM     46  CA  ALA A  22      10.379  -5.176  16.930  1.00 16.06           C  
ANISOU   46  CA  ALA A  22     2361   2282   1456   -706    878   -499       C  
ATOM     47  C   ALA A  22      11.185  -5.488  18.177  1.00 17.17           C  
ANISOU   47  C   ALA A  22     2829   2259   1435   -372   1055   -376       C  
ATOM     48  O   ALA A  22      11.349  -4.620  19.067  1.00 19.28           O  
ANISOU   48  O   ALA A  22     3106   2453   1766  -1020   1248   -562       O  
ATOM     49  CB  ALA A  22      11.311  -4.617  15.835  1.00 17.57           C  
ANISOU   49  CB  ALA A  22     2585   2532   1557   -397   1119   -408       C  
ATOM     50  N   GLU A  23      11.784  -6.715  18.229  1.00 18.42           N  
ANISOU   50  N   GLU A  23     2284   2446   2266   -688    991   -476       N  
ATOM     51  CA  GLU A  23      12.850  -7.064  19.234  1.00 21.34           C  
ANISOU   51  CA  GLU A  23     2776   3065   2264   -891    743    -33       C  
ATOM     52  C   GLU A  23      14.008  -6.180  18.970  1.00 17.78           C  
ANISOU   52  C   GLU A  23     3121   2307   1327   -966    758     96       C  
ATOM     53  O   GLU A  23      14.394  -5.971  17.782  1.00 15.89           O  
ANISOU   53  O   GLU A  23     2498   2537   1000   -387    431    265       O  
ATOM     54  CB  GLU A  23      13.223  -8.521  19.113  1.00 21.77           C  
ANISOU   54  CB  GLU A  23     3045   2801   2423  -1032    586    260       C  
ATOM     55  CG  GLU A  23      14.222  -9.046  20.074  1.00 42.50           C  
ANISOU   55  CG  GLU A  23     5535   5427   5184    350   -449    416       C  
ATOM     56  CD  GLU A  23      14.692 -10.459  19.735  1.00 48.15           C  
ANISOU   56  CD  GLU A  23     6929   4624   6739    614  -1454    379       C  
ATOM     57  OE1 GLU A  23      14.073 -11.116  18.879  1.00 61.79           O  
ANISOU   57  OE1 GLU A  23    11095   5367   7014  -3789  -1463   1439       O  
ATOM     58  OE2 GLU A  23      15.699 -10.869  20.355  1.00 90.89           O1-
ANISOU   58  OE2 GLU A  23    10273   7670  16589  -3248  -6435   5156       O1-
ATOM     59  N   ALA A  24      14.578  -5.510  19.951  1.00 18.93           N  
ANISOU   59  N   ALA A  24     3449   2465   1279   -855    785    119       N  
ATOM     60  CA  ALA A  24      15.687  -4.629  19.715  1.00 17.80           C  
ANISOU   60  CA  ALA A  24     3229   2779    752   -684    502   -215       C  
ATOM     61  C   ALA A  24      16.829  -5.308  19.130  1.00 15.72           C  
ANISOU   61  C   ALA A  24     3633   2134    203   -612    348   -344       C  
ATOM     62  O   ALA A  24      17.288  -6.360  19.563  1.00 20.06           O  
ANISOU   62  O   ALA A  24     4079   2802    740   -392    329    147       O  
ATOM     63  CB  ALA A  24      16.138  -4.008  21.088  1.00 18.96           C  
ANISOU   63  CB  ALA A  24     3133   3333    738   -611    498   -357       C  
ATOM     64  N   HIS A  25      17.302  -4.689  17.992  1.00 15.24           N  
ANISOU   64  N   HIS A  25     2881   2764    143   -665    158   -169       N  
ATOM     65  CA  HIS A  25      18.523  -5.147  17.295  1.00 14.29           C  
ANISOU   65  CA  HIS A  25     2878   2210    342   -446    169    173       C  
ATOM     66  C   HIS A  25      18.414  -6.483  16.639  1.00 13.69           C  
ANISOU   66  C   HIS A  25     2838   2158    205   -489    -79    401       C  
ATOM     67  O   HIS A  25      19.442  -7.038  16.311  1.00 17.04           O  
ANISOU   67  O   HIS A  25     2747   2699   1026   -540   -277     28       O  
ATOM     68  CB  HIS A  25      19.797  -5.037  18.316  1.00 15.87           C  
ANISOU   68  CB  HIS A  25     2843   2294    892   -114    -76    363       C  
ATOM     69  CG  HIS A  25      19.781  -3.764  19.083  1.00 15.46           C  
ANISOU   69  CG  HIS A  25     3230   2011    633   -690    126     79       C  
ATOM     70  CD2 HIS A  25      19.567  -3.477  20.410  1.00 17.64           C  
ANISOU   70  CD2 HIS A  25     3776   2576    348   -905    -41    632       C  
ATOM     71  ND1 HIS A  25      19.944  -2.553  18.480  1.00 14.99           N  
ANISOU   71  ND1 HIS A  25     2888   2204    602   -754   -252     37       N  
ATOM     72  CE1 HIS A  25      19.837  -1.569  19.373  1.00 14.58           C  
ANISOU   72  CE1 HIS A  25     2992   1924    623   -627    280    160       C  
ATOM     73  NE2 HIS A  25      19.573  -2.111  20.535  1.00 17.31           N  
ANISOU   73  NE2 HIS A  25     3317   2460    799   -635     67    612       N  
ATOM     74  N   ALA A  26      17.189  -6.983  16.509  1.00 13.62           N  
ANISOU   74  N   ALA A  26     2785   1972    416   -409     84    234       N  
ATOM     75  CA  ALA A  26      17.000  -8.291  15.878  1.00 14.63           C  
ANISOU   75  CA  ALA A  26     2707   1970    879    -77    229    382       C  
ATOM     76  C   ALA A  26      17.137  -8.203  14.348  1.00 13.68           C  
ANISOU   76  C   ALA A  26     2598   1796    800   -394    117    190       C  
ATOM     77  O   ALA A  26      17.163  -9.265  13.671  1.00 14.12           O  
ANISOU   77  O   ALA A  26     2752   1789    821   -118     41    121       O  
ATOM     78  CB  ALA A  26      15.681  -8.914  16.272  1.00 18.56           C  
ANISOU   78  CB  ALA A  26     3363   2148   1539   -709    886    459       C  
ATOM     79  N   ARG A  27      17.171  -6.976  13.836  1.00 13.37           N  
ANISOU   79  N   ARG A  27     2689   2012    377   -200    194     20       N  
ATOM     80  CA  ARG A  27      17.294  -6.764  12.356  1.00 12.60           C  
ANISOU   80  CA  ARG A  27     2314   2027    445   -190    517     51       C  
ATOM     81  C   ARG A  27      18.532  -5.826  12.269  1.00 11.80           C  
ANISOU   81  C   ARG A  27     2247   2069    165    -42    -53    272       C  
ATOM     82  O   ARG A  27      18.388  -4.576  12.049  1.00 12.12           O  
ANISOU   82  O   ARG A  27     2270   2037    296   -124    127     53       O  
ATOM     83  CB  ARG A  27      16.011  -6.138  11.820  1.00 12.49           C  
ANISOU   83  CB  ARG A  27     2259   1765    718   -206    307    -55       C  
ATOM     84  CG  ARG A  27      14.870  -7.052  11.815  1.00 13.64           C  
ANISOU   84  CG  ARG A  27     2379   2126    676   -189    316    -91       C  
ATOM     85  CD  ARG A  27      13.580  -6.361  11.606  1.00 14.15           C  
ANISOU   85  CD  ARG A  27     2590   2191    591   -231    102    -96       C  
ATOM     86  NE  ARG A  27      12.400  -7.190  11.635  1.00 17.66           N  
ANISOU   86  NE  ARG A  27     2533   2885   1292   -535   -332    215       N  
ATOM     87  CZ  ARG A  27      11.947  -7.785  12.706  1.00 15.64           C  
ANISOU   87  CZ  ARG A  27     2196   2575   1167   -696   -274   -129       C  
ATOM     88  NH1 ARG A  27      12.406  -7.475  13.908  1.00 18.97           N1+
ANISOU   88  NH1 ARG A  27     2398   3725   1084   -587   -198   -452       N1+
ATOM     89  NH2 ARG A  27      10.980  -8.600  12.584  1.00 18.03           N  
ANISOU   89  NH2 ARG A  27     2634   3197   1017  -1010    355   -758       N  
ATOM     90  N   PRO A  28      19.716  -6.398  12.288  1.00 12.35           N  
ANISOU   90  N   PRO A  28     2034   2026    631   -262   -210    190       N  
ATOM     91  CA  PRO A  28      20.916  -5.549  12.384  1.00 12.53           C  
ANISOU   91  CA  PRO A  28     2387   1907    466   -209   -128     51       C  
ATOM     92  C   PRO A  28      21.317  -4.830  11.089  1.00  9.94           C  
ANISOU   92  C   PRO A  28     1780   1501    497   -122   -284      9       C  
ATOM     93  O   PRO A  28      22.164  -3.959  11.164  1.00 11.00           O  
ANISOU   93  O   PRO A  28     1971   1844    364   -203   -383     20       O  
ATOM     94  CB  PRO A  28      22.005  -6.523  12.790  1.00 15.57           C  
ANISOU   94  CB  PRO A  28     2359   2315   1241   -156   -385    572       C  
ATOM     95  CG  PRO A  28      21.503  -7.863  12.373  1.00 16.91           C  
ANISOU   95  CG  PRO A  28     2345   2056   2024    188   -335    607       C  
ATOM     96  CD  PRO A  28      20.006  -7.825  12.490  1.00 15.12           C  
ANISOU   96  CD  PRO A  28     2316   2273   1157   -119   -626    292       C  
ATOM     97  N   TYR A  29      20.565  -5.112  10.037  1.00 10.59           N  
ANISOU   97  N   TYR A  29     1672   1993    356    -14   -283    219       N  
ATOM     98  CA  TYR A  29      20.708  -4.423   8.780  1.00  9.25           C  
ANISOU   98  CA  TYR A  29     1541   1473    499    -74   -112    196       C  
ATOM     99  C   TYR A  29      19.922  -3.196   8.702  1.00  8.83           C  
ANISOU   99  C   TYR A  29     1408   1398    546     40    -76     -2       C  
ATOM    100  O   TYR A  29      20.019  -2.397   7.703  1.00 10.27           O  
ANISOU  100  O   TYR A  29     1650   1790    461     42    -17    145       O  
ATOM    101  CB  TYR A  29      20.291  -5.367   7.632  1.00  9.72           C  
ANISOU  101  CB  TYR A  29     1439   1585    667    135   -164    -50       C  
ATOM    102  CG  TYR A  29      18.933  -5.999   7.873  1.00 10.64           C  
ANISOU  102  CG  TYR A  29     1784   1835    421   -184   -230   -138       C  
ATOM    103  CD1 TYR A  29      17.774  -5.340   7.584  1.00 10.61           C  
ANISOU  103  CD1 TYR A  29     1919   1974    137   -214     83   -123       C  
ATOM    104  CD2 TYR A  29      18.792  -7.271   8.418  1.00 11.49           C  
ANISOU  104  CD2 TYR A  29     1886   1866    614    -55   -109   -134       C  
ATOM    105  CE1 TYR A  29      16.535  -5.891   7.794  1.00 11.47           C  
ANISOU  105  CE1 TYR A  29     1817   2098    442   -236      2   -186       C  
ATOM    106  CE2 TYR A  29      17.536  -7.819   8.708  1.00 13.17           C  
ANISOU  106  CE2 TYR A  29     2593   2202    210   -592    -11    231       C  
ATOM    107  CZ  TYR A  29      16.395  -7.127   8.366  1.00 13.13           C  
ANISOU  107  CZ  TYR A  29     2369   2265    355   -484    -28   -232       C  
ATOM    108  OH  TYR A  29      15.113  -7.644   8.529  1.00 16.24           O  
ANISOU  108  OH  TYR A  29     2481   2686   1004   -703      1   -184       O  
ATOM    109  N   MET A  30      19.004  -2.904   9.636  1.00  9.68           N  
ANISOU  109  N   MET A  30     1689   1663    324    -86    -43    -38       N  
ATOM    110  CA  MET A  30      18.079  -1.818   9.526  1.00  9.14           C  
ANISOU  110  CA  MET A  30     1541   1784    144   -106     49    160       C  
ATOM    111  C   MET A  30      18.725  -0.489   9.668  1.00 10.65           C  
ANISOU  111  C   MET A  30     1611   1720    712    -81   -103    134       C  
ATOM    112  O   MET A  30      19.477  -0.271  10.655  1.00 12.45           O  
ANISOU  112  O   MET A  30     2005   1797    925     44   -485   -210       O  
ATOM    113  CB  MET A  30      16.931  -1.903  10.521  1.00 12.67           C  
ANISOU  113  CB  MET A  30     1998   2319    494     11    509    345       C  
ATOM    114  CG  MET A  30      15.742  -1.185  10.309  1.00 18.59           C  
ANISOU  114  CG  MET A  30     3022   3393    648     68    472    263       C  
ATOM    115  SD  MET A  30      14.852  -1.691   8.780  1.00 23.23           S  
ANISOU  115  SD  MET A  30     2155   6144    524  -1153   -215    771       S  
ATOM    116  CE  MET A  30      14.298   0.006   8.516  1.00 24.63           C  
ANISOU  116  CE  MET A  30     3017   5890    449   -722   -140    256       C  
ATOM    117  N   ALA A  31      18.446   0.484   8.833  1.00  9.10           N  
ANISOU  117  N   ALA A  31     1477   1533    447    -25     10     -1       N  
ATOM    118  CA  ALA A  31      18.948   1.855   8.871  1.00  9.71           C  
ANISOU  118  CA  ALA A  31     1274   1952    463   -240    -70     54       C  
ATOM    119  C   ALA A  31      17.844   2.864   8.903  1.00  8.34           C  
ANISOU  119  C   ALA A  31     1381   1425    361   -250    127   -208       C  
ATOM    120  O   ALA A  31      16.770   2.652   8.265  1.00  9.25           O  
ANISOU  120  O   ALA A  31     1408   1781    323    -31     50   -135       O  
ATOM    121  CB  ALA A  31      19.791   2.140   7.623  1.00 10.31           C  
ANISOU  121  CB  ALA A  31     1393   1862    660   -189     33     -8       C  
ATOM    122  N   SER A  32      18.087   3.974   9.605  1.00  8.73           N  
ANISOU  122  N   SER A  32     1278   1819    220   -112     81   -393       N  
ATOM    123  CA  SER A  32      17.271   5.153   9.497  1.00  8.97           C  
ANISOU  123  CA  SER A  32     1245   1718    444    -84    108   -370       C  
ATOM    124  C   SER A  32      18.036   6.205   8.722  1.00  8.66           C  
ANISOU  124  C   SER A  32     1303   1675    309    -32   -153   -176       C  
ATOM    125  O   SER A  32      19.130   6.595   9.132  1.00  9.81           O  
ANISOU  125  O   SER A  32     1538   1879    307   -323      5   -251       O  
ATOM    126  CB  SER A  32      16.867   5.713  10.856  1.00  9.91           C  
ANISOU  126  CB  SER A  32     1355   1809    599    -90     57   -539       C  
ATOM    127  OG  SER A  32      16.270   6.938  10.820  1.00  9.80           O  
ANISOU  127  OG  SER A  32     1353   1882    487   -197    185   -479       O  
ATOM    128  N   VAL A  33      17.452   6.614   7.580  1.00  8.53           N  
ANISOU  128  N   VAL A  33     1332   1533    375     24    -35    -25       N  
ATOM    129  CA  VAL A  33      18.015   7.645   6.758  1.00  8.69           C  
ANISOU  129  CA  VAL A  33     1180   1622    497   -121      6   -143       C  
ATOM    130  C   VAL A  33      17.423   8.975   7.203  1.00  8.01           C  
ANISOU  130  C   VAL A  33     1193   1578    271   -180    285    -48       C  
ATOM    131  O   VAL A  33      16.204   9.095   7.290  1.00 10.00           O  
ANISOU  131  O   VAL A  33     1284   1760    754    -44     71   -331       O  
ATOM    132  CB  VAL A  33      17.770   7.414   5.207  1.00  9.50           C  
ANISOU  132  CB  VAL A  33     1247   1928    433    133    -17      9       C  
ATOM    133  CG1 VAL A  33      18.295   8.584   4.395  1.00 11.24           C  
ANISOU  133  CG1 VAL A  33     1825   1890    553    241     71   -112       C  
ATOM    134  CG2 VAL A  33      18.324   6.060   4.809  1.00 10.46           C  
ANISOU  134  CG2 VAL A  33     1417   1881    673     32     86    -80       C  
ATOM    135  N   GLN A  34      18.290   9.942   7.551  1.00  9.49           N  
ANISOU  135  N   GLN A  34     1559   1261    786   -221    311      8       N  
ATOM    136  CA  GLN A  34      17.876  11.155   8.245  1.00  9.87           C  
ANISOU  136  CA  GLN A  34     1511   1568    669   -178     77   -198       C  
ATOM    137  C   GLN A  34      18.275  12.385   7.528  1.00 10.36           C  
ANISOU  137  C   GLN A  34     1540   1292   1104   -127    263   -360       C  
ATOM    138  O   GLN A  34      19.325  12.407   6.828  1.00 12.50           O  
ANISOU  138  O   GLN A  34     1803   1886   1057    -87    398    130       O  
ATOM    139  CB  GLN A  34      18.470  11.126   9.645  1.00 11.22           C  
ANISOU  139  CB  GLN A  34     1698   1961    602   -334     66    -13       C  
ATOM    140  CG  GLN A  34      18.076   9.831  10.353  1.00 10.51           C  
ANISOU  140  CG  GLN A  34     1556   1923    511    -81    282   -263       C  
ATOM    141  CD  GLN A  34      18.259   9.840  11.898  1.00 11.45           C  
ANISOU  141  CD  GLN A  34     2212   1564    574   -460   -116     -6       C  
ATOM    142  NE2 GLN A  34      17.601   8.928  12.526  1.00 11.81           N  
ANISOU  142  NE2 GLN A  34     2291   1861    337   -410    308    -30       N  
ATOM    143  OE1 GLN A  34      18.986  10.714  12.412  1.00 15.34           O  
ANISOU  143  OE1 GLN A  34     3020   2475    333  -1092     30    -99       O  
ATOM    144  N   LEU A  35      17.556  13.456   7.769  1.00 12.68           N  
ANISOU  144  N   LEU A  35     1951   1513   1351     58    595   -220       N  
ATOM    145  CA  LEU A  35      17.837  14.806   7.269  1.00 15.18           C  
ANISOU  145  CA  LEU A  35     2043   1750   1973   -307    218   -218       C  
ATOM    146  C   LEU A  35      17.877  15.690   8.472  1.00 18.53           C  
ANISOU  146  C   LEU A  35     2713   2236   2093   -564    589   -371       C  
ATOM    147  O   LEU A  35      16.863  15.794   9.182  1.00 22.04           O  
ANISOU  147  O   LEU A  35     2987   2088   3297   -686   1278   -792       O  
ATOM    148  CB  LEU A  35      16.790  15.298   6.330  1.00 19.08           C  
ANISOU  148  CB  LEU A  35     2128   1973   3150    -31     94     12       C  
ATOM    149  CG  LEU A  35      16.971  16.703   5.782  1.00 23.85           C  
ANISOU  149  CG  LEU A  35     3253   2324   3482   -250     15    734       C  
ATOM    150  CD1 LEU A  35      18.285  16.701   5.003  1.00 27.47           C  
ANISOU  150  CD1 LEU A  35     3599   3384   3452   -151    130   1911       C  
ATOM    151  CD2 LEU A  35      15.787  17.054   4.886  1.00 32.13           C  
ANISOU  151  CD2 LEU A  35     4115   3172   4919   1148   -484   1406       C  
ATOM    152  N   ASN A  36      19.020  16.319   8.723  1.00 21.78           N  
ANISOU  152  N   ASN A  36     3084   2348   2843   -982    819   -791       N  
ATOM    153  CA  ASN A  36      19.192  17.114   9.951  1.00 24.96           C  
ANISOU  153  CA  ASN A  36     3228   2770   3482  -1379   1050  -1135       C  
ATOM    154  C   ASN A  36      18.707  16.413  11.247  1.00 24.79           C  
ANISOU  154  C   ASN A  36     3239   3041   3137  -1302   1681  -1363       C  
ATOM    155  O   ASN A  36      18.138  17.024  12.163  1.00 28.25           O  
ANISOU  155  O   ASN A  36     3367   4252   3113  -1395   1484  -2064       O  
ATOM    156  CB  ASN A  36      18.436  18.437   9.778  1.00 31.15           C  
ANISOU  156  CB  ASN A  36     4056   3150   4629   -861    836   -903       C  
ATOM    157  CG  ASN A  36      18.926  19.269   8.586  1.00 28.20           C  
ANISOU  157  CG  ASN A  36     3710   3261   3739   -784    798   -829       C  
ATOM    158  ND2 ASN A  36      17.982  19.978   7.967  1.00 35.02           N  
ANISOU  158  ND2 ASN A  36     4084   3365   5854    406   1252   -423       N  
ATOM    159  OD1 ASN A  36      20.087  19.194   8.172  1.00 29.68           O  
ANISOU  159  OD1 ASN A  36     3457   4128   3691  -1122    875   -838       O  
ATOM    160  N   GLY A  38      19.009  15.149  11.395  1.00 21.97           N  
ANISOU  160  N   GLY A  38     2511   2999   2836   -777    471  -1490       N  
ATOM    161  CA  GLY A  38      18.627  14.389  12.579  1.00 20.91           C  
ANISOU  161  CA  GLY A  38     2566   3528   1848   -620   -265  -1058       C  
ATOM    162  C   GLY A  38      17.162  13.966  12.725  1.00 18.07           C  
ANISOU  162  C   GLY A  38     2751   2464   1649   -812    333  -1084       C  
ATOM    163  O   GLY A  38      16.792  13.402  13.724  1.00 20.79           O  
ANISOU  163  O   GLY A  38     3115   3705   1079   -234     79   -717       O  
ATOM    164  N   ALA A  39      16.353  14.140  11.653  1.00 16.89           N  
ANISOU  164  N   ALA A  39     2603   2668   1145   -757    739  -1130       N  
ATOM    165  CA  ALA A  39      15.003  13.681  11.631  1.00 15.12           C  
ANISOU  165  CA  ALA A  39     2381   2030   1333   -603    607   -852       C  
ATOM    166  C   ALA A  39      14.901  12.488  10.687  1.00 14.29           C  
ANISOU  166  C   ALA A  39     2294   1888   1247   -347    669   -821       C  
ATOM    167  O   ALA A  39      15.310  12.557   9.518  1.00 15.09           O  
ANISOU  167  O   ALA A  39     2172   2491   1069   -322    476   -732       O  
ATOM    168  CB  ALA A  39      14.094  14.760  11.238  1.00 19.46           C  
ANISOU  168  CB  ALA A  39     2890   2304   2199   -225    861   -569       C  
ATOM    169  N   HIS A  40      14.274  11.399  11.069  1.00 12.24           N  
ANISOU  169  N   HIS A  40     1869   1710   1071   -409    490   -718       N  
ATOM    170  CA  HIS A  40      14.007  10.299  10.226  1.00 10.59           C  
ANISOU  170  CA  HIS A  40     1300   1587   1137   -133     83   -497       C  
ATOM    171  C   HIS A  40      13.189  10.715   9.039  1.00 11.50           C  
ANISOU  171  C   HIS A  40     1733   1672    964    186    325   -173       C  
ATOM    172  O   HIS A  40      12.127  11.298   9.126  1.00 11.98           O  
ANISOU  172  O   HIS A  40     1546   2121    882    -63    238   -387       O  
ATOM    173  CB  HIS A  40      13.266   9.205  11.055  1.00 12.05           C  
ANISOU  173  CB  HIS A  40     1679   2038    861   -324    434   -643       C  
ATOM    174  CG  HIS A  40      12.846   8.066  10.190  1.00 11.16           C  
ANISOU  174  CG  HIS A  40     1636   1784    821   -232    157   -349       C  
ATOM    175  CD2 HIS A  40      11.697   7.839   9.463  1.00 12.03           C  
ANISOU  175  CD2 HIS A  40     1606   1806   1158   -269    140   -433       C  
ATOM    176  ND1 HIS A  40      13.672   6.984   9.995  1.00  9.82           N  
ANISOU  176  ND1 HIS A  40     1482   1901    346   -226    -32     22       N  
ATOM    177  CE1 HIS A  40      13.044   6.164   9.180  1.00 10.25           C  
ANISOU  177  CE1 HIS A  40     1460   1889    546   -244    393   -493       C  
ATOM    178  NE2 HIS A  40      11.846   6.651   8.826  1.00 11.93           N  
ANISOU  178  NE2 HIS A  40     1511   1918   1104   -111    349   -443       N  
ATOM    179  N   LEU A  41      13.707  10.300   7.855  1.00 11.12           N  
ANISOU  179  N   LEU A  41     1527   1896    802     71     98   -351       N  
ATOM    180  CA  LEU A  41      12.978  10.411   6.549  1.00 13.28           C  
ANISOU  180  CA  LEU A  41     2069   1882   1095     80   -162   -429       C  
ATOM    181  C   LEU A  41      12.538   9.075   6.009  1.00 11.38           C  
ANISOU  181  C   LEU A  41     1815   1826    682    -10    207   -399       C  
ATOM    182  O   LEU A  41      11.405   8.955   5.444  1.00 12.37           O  
ANISOU  182  O   LEU A  41     1604   2011   1083   -218    353   -587       O  
ATOM    183  CB  LEU A  41      14.059  10.833   5.402  1.00 20.87           C  
ANISOU  183  CB  LEU A  41     3031   3027   1868   -154    733   -342       C  
ATOM    184  CG  LEU A  41      14.786  12.114   5.562  1.00 21.14           C  
ANISOU  184  CG  LEU A  41     2535   3076   2420    122    808    179       C  
ATOM    185  CD1 LEU A  41      15.909  12.216   4.517  1.00 22.01           C  
ANISOU  185  CD1 LEU A  41     3179   3347   1837   -485    833   -118       C  
ATOM    186  CD2 LEU A  41      13.767  13.170   5.248  1.00 28.81           C  
ANISOU  186  CD2 LEU A  41     2289   4160   4496    614     62    412       C  
ATOM    187  N   CYS A  42      13.396   8.091   5.980  1.00 10.07           N  
ANISOU  187  N   CYS A  42     1673   1702    447    -76    -61   -277       N  
ATOM    188  CA  CYS A  42      13.173   6.838   5.264  1.00  9.49           C  
ANISOU  188  CA  CYS A  42     1176   1773    654    -88     55   -436       C  
ATOM    189  C   CYS A  42      13.880   5.712   5.926  1.00  9.50           C  
ANISOU  189  C   CYS A  42     1089   1696    823    -75    402   -255       C  
ATOM    190  O   CYS A  42      14.910   5.938   6.648  1.00  9.07           O  
ANISOU  190  O   CYS A  42     1245   1799    402   -252    173    -73       O  
ATOM    191  CB  CYS A  42      13.802   6.943   3.848  1.00 10.30           C  
ANISOU  191  CB  CYS A  42     1595   1909    408    -32   -108   -208       C  
ATOM    192  SG  CYS A  42      12.791   7.962   2.723  1.00 12.79           S  
ANISOU  192  SG  CYS A  42     2148   2191    521    310    -19    -78       S  
ATOM    193  N   GLY A  43      13.409   4.522   5.743  1.00  8.73           N  
ANISOU  193  N   GLY A  43     1222   1814    279   -138    157   -392       N  
ATOM    194  CA  GLY A  43      14.169   3.363   6.014  1.00  9.81           C  
ANISOU  194  CA  GLY A  43     1338   1755    632   -106    301   -532       C  
ATOM    195  C   GLY A  43      15.358   3.192   5.097  1.00  7.63           C  
ANISOU  195  C   GLY A  43     1100   1384    413    179     35   -189       C  
ATOM    196  O   GLY A  43      15.392   3.872   4.013  1.00  9.08           O  
ANISOU  196  O   GLY A  43     1251   1781    415    142   -177     38       O  
ATOM    197  N   GLY A  44      16.193   2.276   5.390  1.00  8.26           N  
ANISOU  197  N   GLY A  44     1318   1595    222    411    237   -173       N  
ATOM    198  CA  GLY A  44      17.273   1.870   4.520  1.00  8.60           C  
ANISOU  198  CA  GLY A  44     1038   1632    597    251    212   -366       C  
ATOM    199  C   GLY A  44      17.812   0.513   4.939  1.00  8.71           C  
ANISOU  199  C   GLY A  44     1431   1456    421    253    -14   -318       C  
ATOM    200  O   GLY A  44      17.393   0.012   6.060  1.00  9.21           O  
ANISOU  200  O   GLY A  44     1407   1855    237    122    -37   -232       O  
ATOM    201  N   VAL A  45      18.682  -0.113   4.211  1.00  7.92           N  
ANISOU  201  N   VAL A  45     1075   1536    396    192     -0   -144       N  
ATOM    202  CA  VAL A  45      19.222  -1.426   4.529  1.00  9.54           C  
ANISOU  202  CA  VAL A  45     1124   1763    736    132     48      8       C  
ATOM    203  C   VAL A  45      20.677  -1.461   4.300  1.00  7.81           C  
ANISOU  203  C   VAL A  45     1105   1519    344    233    -96    -29       C  
ATOM    204  O   VAL A  45      21.164  -1.095   3.150  1.00  9.47           O  
ANISOU  204  O   VAL A  45     1258   1981    356    112     93     72       O  
ATOM    205  CB  VAL A  45      18.458  -2.537   3.780  1.00 11.58           C  
ANISOU  205  CB  VAL A  45     1460   2114    824      4    120      5       C  
ATOM    206  CG1 VAL A  45      18.303  -2.261   2.363  1.00 15.58           C  
ANISOU  206  CG1 VAL A  45     2564   2678    675   -162    348   -281       C  
ATOM    207  CG2 VAL A  45      18.970  -3.877   4.066  1.00 11.53           C  
ANISOU  207  CG2 VAL A  45     1464   2128    785    -92    150   -127       C  
ATOM    208  N   LEU A  46      21.448  -1.872   5.267  1.00  8.55           N  
ANISOU  208  N   LEU A  46     1115   1764    370    159   -103    225       N  
ATOM    209  CA  LEU A  46      22.867  -2.025   5.112  1.00  8.48           C  
ANISOU  209  CA  LEU A  46     1156   1776    290    146   -147     88       C  
ATOM    210  C   LEU A  46      23.126  -3.233   4.240  1.00  9.38           C  
ANISOU  210  C   LEU A  46     1256   1697    611     10     51    -12       C  
ATOM    211  O   LEU A  46      22.736  -4.332   4.516  1.00 10.10           O  
ANISOU  211  O   LEU A  46     1667   1544    625      5     48     10       O  
ATOM    212  CB  LEU A  46      23.567  -2.173   6.442  1.00  9.18           C  
ANISOU  212  CB  LEU A  46     1341   1756    389     -5   -300    213       C  
ATOM    213  CG  LEU A  46      25.077  -2.176   6.465  1.00 10.22           C  
ANISOU  213  CG  LEU A  46     1453   1933    496     63   -370    -98       C  
ATOM    214  CD1 LEU A  46      25.651  -0.854   6.099  1.00 11.63           C  
ANISOU  214  CD1 LEU A  46     1594   2060    763   -130   -263   -176       C  
ATOM    215  CD2 LEU A  46      25.565  -2.594   7.856  1.00 11.54           C  
ANISOU  215  CD2 LEU A  46     1692   1903    788     15   -523     95       C  
ATOM    216  N   VAL A  47      23.763  -2.991   3.059  1.00  8.88           N  
ANISOU  216  N   VAL A  47     1375   1581    415      9    -44   -104       N  
ATOM    217  CA  VAL A  47      23.989  -4.092   2.046  1.00  9.12           C  
ANISOU  217  CA  VAL A  47     1212   1732    521    -90   -102    -93       C  
ATOM    218  C   VAL A  47      25.457  -4.376   1.846  1.00 10.22           C  
ANISOU  218  C   VAL A  47     1377   1950    554     25    -76     53       C  
ATOM    219  O   VAL A  47      25.763  -5.415   1.177  1.00 13.43           O  
ANISOU  219  O   VAL A  47     1571   2065   1467     62    172   -306       O  
ATOM    220  CB  VAL A  47      23.301  -3.791   0.699  1.00 10.62           C  
ANISOU  220  CB  VAL A  47     1482   1942    608    272   -110   -136       C  
ATOM    221  CG1 VAL A  47      21.787  -3.870   0.851  1.00 11.66           C  
ANISOU  221  CG1 VAL A  47     1549   1971    910     27   -164   -136       C  
ATOM    222  CG2 VAL A  47      23.796  -2.492   0.103  1.00 11.19           C  
ANISOU  222  CG2 VAL A  47     1461   2210    578    172    -24   -228       C  
ATOM    223  N   ALA A  48      26.360  -3.552   2.363  1.00 11.74           N  
ANISOU  223  N   ALA A  48     1269   2207    982     41   -141   -194       N  
ATOM    224  CA  ALA A  48      27.779  -3.785   2.306  1.00 11.06           C  
ANISOU  224  CA  ALA A  48     1386   1728   1085    137     20   -169       C  
ATOM    225  C   ALA A  48      28.363  -3.012   3.475  1.00 13.55           C  
ANISOU  225  C   ALA A  48     1531   2049   1568    305   -500   -198       C  
ATOM    226  O   ALA A  48      27.643  -2.219   4.132  1.00 14.47           O  
ANISOU  226  O   ALA A  48     1842   2416   1237     40   -215   -200       O  
ATOM    227  CB  ALA A  48      28.385  -3.324   0.965  1.00 13.52           C  
ANISOU  227  CB  ALA A  48     1340   2448   1347    -63    256    -54       C  
ATOM    228  N   GLU A  49      29.624  -3.161   3.717  1.00 14.32           N  
ANISOU  228  N   GLU A  49     1657   1943   1839    240   -632   -214       N  
ATOM    229  CA  GLU A  49      30.145  -2.527   4.894  1.00 16.18           C  
ANISOU  229  CA  GLU A  49     2258   2189   1699   -362   -935    136       C  
ATOM    230  C   GLU A  49      30.057  -1.052   4.901  1.00 15.63           C  
ANISOU  230  C   GLU A  49     2179   2128   1631   -614   -740   -249       C  
ATOM    231  O   GLU A  49      29.900  -0.386   5.983  1.00 17.28           O  
ANISOU  231  O   GLU A  49     2827   2494   1244   -936   -716   -139       O  
ATOM    232  CB  GLU A  49      31.611  -2.920   5.060  1.00 22.49           C  
ANISOU  232  CB  GLU A  49     2699   2752   3093   -346  -1050     27       C  
ATOM    233  CG  GLU A  49      31.889  -4.345   5.287  1.00 27.36           C  
ANISOU  233  CG  GLU A  49     3592   3340   3464   -182  -1608    435       C  
ATOM    234  CD  GLU A  49      33.367  -4.440   5.694  1.00 35.89           C  
ANISOU  234  CD  GLU A  49     3467   5520   4646   1976  -1163   -446       C  
ATOM    235  OE1 GLU A  49      33.661  -4.082   6.878  1.00 34.16           O  
ANISOU  235  OE1 GLU A  49     3901   3797   5281    908   -358  -1559       O  
ATOM    236  OE2 GLU A  49      34.254  -4.719   4.839  1.00 50.93           O1-
ANISOU  236  OE2 GLU A  49     4625   9368   5353   2267  -1215  -3326       O1-
ATOM    237  N   GLN A  50      30.089  -0.407   3.729  1.00 13.64           N  
ANISOU  237  N   GLN A  50     1462   2137   1582     23   -295     27       N  
ATOM    238  CA  GLN A  50      30.088   0.977   3.618  1.00 11.80           C  
ANISOU  238  CA  GLN A  50     1413   2094    975   -147   -357   -141       C  
ATOM    239  C   GLN A  50      28.837   1.589   2.863  1.00  9.57           C  
ANISOU  239  C   GLN A  50     1332   1809    492    -87    -81   -272       C  
ATOM    240  O   GLN A  50      28.861   2.770   2.571  1.00 11.01           O  
ANISOU  240  O   GLN A  50     1427   1840    913   -125    -52   -140       O  
ATOM    241  CB  GLN A  50      31.371   1.530   3.027  1.00 14.08           C  
ANISOU  241  CB  GLN A  50     1309   2304   1735    -92    -92    -90       C  
ATOM    242  CG  GLN A  50      31.714   2.984   3.400  1.00 14.77           C  
ANISOU  242  CG  GLN A  50     1596   2610   1406   -203     38    -40       C  
ATOM    243  CD  GLN A  50      33.113   3.391   3.005  1.00 18.37           C  
ANISOU  243  CD  GLN A  50     1756   2910   2311   -244    601   -684       C  
ATOM    244  NE2 GLN A  50      33.403   4.685   3.043  1.00 16.27           N  
ANISOU  244  NE2 GLN A  50     1843   2782   1553   -513    304   -357       N  
ATOM    245  OE1 GLN A  50      33.917   2.519   2.551  1.00 27.15           O  
ANISOU  245  OE1 GLN A  50     2054   3252   5009   -443   1668   -650       O  
ATOM    246  N   TRP A  51      27.832   0.770   2.587  1.00  9.45           N  
ANISOU  246  N   TRP A  51     1002   1755    833     28   -176    -62       N  
ATOM    247  CA  TRP A  51      26.774   1.185   1.760  1.00 10.00           C  
ANISOU  247  CA  TRP A  51     1107   2071    621    -10   -226   -183       C  
ATOM    248  C   TRP A  51      25.398   0.794   2.296  1.00  8.38           C  
ANISOU  248  C   TRP A  51     1124   1681    381   -100   -337   -176       C  
ATOM    249  O   TRP A  51      25.184  -0.338   2.651  1.00  9.81           O  
ANISOU  249  O   TRP A  51     1434   1685    606     38    105   -117       O  
ATOM    250  CB  TRP A  51      26.920   0.569   0.327  1.00  9.94           C  
ANISOU  250  CB  TRP A  51     1004   1896    875    182     68   -308       C  
ATOM    251  CG  TRP A  51      28.102   1.124  -0.382  1.00 11.13           C  
ANISOU  251  CG  TRP A  51     1130   2447    653   -155   -133   -524       C  
ATOM    252  CD1 TRP A  51      29.346   0.574  -0.401  1.00 13.04           C  
ANISOU  252  CD1 TRP A  51     1347   2846    760    120    -46   -196       C  
ATOM    253  CD2 TRP A  51      28.093   2.236  -1.279  1.00 12.54           C  
ANISOU  253  CD2 TRP A  51     1449   2784    530    -81    247   -430       C  
ATOM    254  CE2 TRP A  51      29.356   2.315  -1.846  1.00 13.25           C  
ANISOU  254  CE2 TRP A  51     1468   2895    671   -255    164   -284       C  
ATOM    255  CE3 TRP A  51      27.096   3.132  -1.719  1.00 11.69           C  
ANISOU  255  CE3 TRP A  51     1230   2790    421   -288    -53    -90       C  
ATOM    256  NE1 TRP A  51      30.131   1.354  -1.268  1.00 14.37           N  
ANISOU  256  NE1 TRP A  51     1350   3115    995     -2    356   -510       N  
ATOM    257  CZ2 TRP A  51      29.662   3.307  -2.802  1.00 14.07           C  
ANISOU  257  CZ2 TRP A  51     1745   2989    609   -283    408   -281       C  
ATOM    258  CZ3 TRP A  51      27.422   4.117  -2.667  1.00 12.84           C  
ANISOU  258  CZ3 TRP A  51     1444   2808    625     12   -144    176       C  
ATOM    259  CH2 TRP A  51      28.691   4.141  -3.193  1.00 13.49           C  
ANISOU  259  CH2 TRP A  51     1647   3342    135   -232     11   -169       C  
ATOM    260  N   VAL A  52      24.496   1.787   2.245  1.00  8.59           N  
ANISOU  260  N   VAL A  52     1226   1811    225      8    -51     -6       N  
ATOM    261  CA  VAL A  52      23.129   1.600   2.636  1.00  9.35           C  
ANISOU  261  CA  VAL A  52     1226   1771    553    126    -50     79       C  
ATOM    262  C   VAL A  52      22.226   1.812   1.397  1.00  8.00           C  
ANISOU  262  C   VAL A  52      924   1558    555     80     26   -190       C  
ATOM    263  O   VAL A  52      22.367   2.864   0.724  1.00  8.72           O  
ANISOU  263  O   VAL A  52     1428   1728    154   -331   -128    -20       O  
ATOM    264  CB  VAL A  52      22.708   2.541   3.767  1.00  8.78           C  
ANISOU  264  CB  VAL A  52     1294   1604    436    202    -69     25       C  
ATOM    265  CG1 VAL A  52      21.268   2.600   3.959  1.00  9.80           C  
ANISOU  265  CG1 VAL A  52     1435   1790    498     39    180   -308       C  
ATOM    266  CG2 VAL A  52      23.510   2.125   5.030  1.00  9.98           C  
ANISOU  266  CG2 VAL A  52     1497   1889    403    277    -37    -96       C  
ATOM    267  N   LEU A  53      21.317   0.915   1.178  1.00  7.81           N  
ANISOU  267  N   LEU A  53     1088   1679    201    -71    -44    -92       N  
ATOM    268  CA  LEU A  53      20.324   0.979   0.049  1.00  8.04           C  
ANISOU  268  CA  LEU A  53      871   1756    425   -146    -27    102       C  
ATOM    269  C   LEU A  53      19.034   1.574   0.573  1.00  8.28           C  
ANISOU  269  C   LEU A  53      888   1779    478    -22     25    115       C  
ATOM    270  O   LEU A  53      18.548   1.161   1.667  1.00  8.69           O  
ANISOU  270  O   LEU A  53     1087   1951    261    140     -1    135       O  
ATOM    271  CB  LEU A  53      20.128  -0.359  -0.478  1.00  8.49           C  
ANISOU  271  CB  LEU A  53     1226   1568    431   -114   -131    123       C  
ATOM    272  CG  LEU A  53      19.199  -0.518  -1.708  1.00  8.96           C  
ANISOU  272  CG  LEU A  53     1112   1910    379    -35     -9     28       C  
ATOM    273  CD1 LEU A  53      19.731   0.224  -2.935  1.00  9.72           C  
ANISOU  273  CD1 LEU A  53     1427   2009    255    -70    -45     -7       C  
ATOM    274  CD2 LEU A  53      18.977  -1.919  -2.046  1.00 10.76           C  
ANISOU  274  CD2 LEU A  53     1455   1887    746   -183   -199    -84       C  
ATOM    275  N   SER A  54      18.431   2.497  -0.119  1.00  8.21           N  
ANISOU  275  N   SER A  54      986   1677    455     24     85    -13       N  
ATOM    276  CA  SER A  54      17.144   3.131   0.222  1.00  7.94           C  
ANISOU  276  CA  SER A  54     1119   1517    379    179    -76     88       C  
ATOM    277  C   SER A  54      16.420   3.509  -1.058  1.00  7.39           C  
ANISOU  277  C   SER A  54      945   1467    393     67    -37     77       C  
ATOM    278  O   SER A  54      16.698   2.882  -2.116  1.00  9.33           O  
ANISOU  278  O   SER A  54     1351   1698    496     83    216    -33       O  
ATOM    279  CB  SER A  54      17.458   4.319   1.152  1.00  9.38           C  
ANISOU  279  CB  SER A  54     1355   1660    549    128    260    138       C  
ATOM    280  OG  SER A  54      16.322   4.954   1.665  1.00  9.48           O  
ANISOU  280  OG  SER A  54     1294   1767    540     83    120   -109       O  
ATOM    281  N   ALA A  55      15.496   4.436  -1.029  1.00  8.61           N  
ANISOU  281  N   ALA A  55     1069   1678    524    218     99    189       N  
ATOM    282  CA  ALA A  55      14.677   4.802  -2.219  1.00  8.66           C  
ANISOU  282  CA  ALA A  55     1058   1625    604    236   -132    -81       C  
ATOM    283  C   ALA A  55      15.046   6.150  -2.673  1.00 10.58           C  
ANISOU  283  C   ALA A  55     1330   1977    710    161   -285    -89       C  
ATOM    284  O   ALA A  55      15.407   7.077  -1.919  1.00 10.46           O  
ANISOU  284  O   ALA A  55     1677   1821    473   -172      9    -23       O  
ATOM    285  CB  ALA A  55      13.225   4.711  -1.848  1.00 10.73           C  
ANISOU  285  CB  ALA A  55     1301   2020    754    114   -189    241       C  
ATOM    286  N   ALA A  56      14.980   6.353  -4.020  1.00 11.98           N  
ANISOU  286  N   ALA A  56     2002   1845    703    305     12    215       N  
ATOM    287  CA  ALA A  56      15.440   7.591  -4.635  1.00 12.30           C  
ANISOU  287  CA  ALA A  56     2128   2023    522    347    228    340       C  
ATOM    288  C   ALA A  56      14.766   8.841  -4.276  1.00 12.28           C  
ANISOU  288  C   ALA A  56     1828   1737   1100     84    336    385       C  
ATOM    289  O   ALA A  56      15.414   9.868  -4.193  1.00 21.66           O  
ANISOU  289  O   ALA A  56     2450   2216   3562   -223    739    877       O  
ATOM    290  CB  ALA A  56      15.403   7.412  -6.150  1.00 13.81           C  
ANISOU  290  CB  ALA A  56     2413   2252    580    324    324    217       C  
ATOM    291  N   HIS A  57      13.482   8.795  -3.997  1.00 11.86           N  
ANISOU  291  N   HIS A  57     1787   1936    783    107    169     91       N  
ATOM    292  CA  HIS A  57      12.799  10.040  -3.614  1.00 12.94           C  
ANISOU  292  CA  HIS A  57     1834   1934   1145    -82    289   -162       C  
ATOM    293  C   HIS A  57      13.080  10.517  -2.182  1.00 11.65           C  
ANISOU  293  C   HIS A  57     1537   1780   1107     95    -55    143       C  
ATOM    294  O   HIS A  57      12.677  11.595  -1.825  1.00 13.85           O  
ANISOU  294  O   HIS A  57     1770   1878   1613     74    246    142       O  
ATOM    295  CB  HIS A  57      11.290   9.973  -3.870  1.00 17.36           C  
ANISOU  295  CB  HIS A  57     2186   2696   1714    450   -485   -317       C  
ATOM    296  CG  HIS A  57      10.933   9.748  -5.283  1.00 22.78           C  
ANISOU  296  CG  HIS A  57     3806   3036   1812    833  -1311    308       C  
ATOM    297  CD2 HIS A  57      10.401  10.571  -6.199  1.00 28.41           C  
ANISOU  297  CD2 HIS A  57     4455   3906   2432   1425  -1802    466       C  
ATOM    298  ND1 HIS A  57      11.098   8.541  -5.913  1.00 37.29           N  
ANISOU  298  ND1 HIS A  57     6547   4593   3027    979  -2071   -789       N  
ATOM    299  CE1 HIS A  57      10.691   8.631  -7.166  1.00 44.61           C  
ANISOU  299  CE1 HIS A  57     8596   5504   2847   1091  -2471   -395       C  
ATOM    300  NE2 HIS A  57      10.201   9.828  -7.340  1.00 37.56           N  
ANISOU  300  NE2 HIS A  57     6366   5621   2284    801  -1461   -429       N  
ATOM    301  N   CYS A  58      13.801   9.715  -1.440  1.00 11.34           N  
ANISOU  301  N   CYS A  58     1893   1762    650    107     18   -161       N  
ATOM    302  CA  CYS A  58      14.057  10.083  -0.036  1.00 12.18           C  
ANISOU  302  CA  CYS A  58     1825   2004    795   -196   -328   -273       C  
ATOM    303  C   CYS A  58      14.856  11.330   0.101  1.00 14.71           C  
ANISOU  303  C   CYS A  58     1913   1700   1976    147    224     -1       C  
ATOM    304  O   CYS A  58      14.682  12.058   1.128  1.00 19.49           O  
ANISOU  304  O   CYS A  58     2812   2188   2402    -27   -147   -618       O  
ATOM    305  CB  CYS A  58      14.777   8.923   0.607  1.00 12.64           C  
ANISOU  305  CB  CYS A  58     2068   2093    643   -132    292    -73       C  
ATOM    306  SG  CYS A  58      13.695   7.496   0.921  1.00 13.83           S  
ANISOU  306  SG  CYS A  58     2182   2213    857    114    -41    -99       S  
ATOM    307  N   LEU A  59      15.694  11.689  -0.861  1.00 15.46           N  
ANISOU  307  N   LEU A  59     1689   2153   2032      1     79    456       N  
ATOM    308  CA  LEU A  59      16.462  12.909  -0.687  1.00 23.42           C  
ANISOU  308  CA  LEU A  59     2369   2788   3742   -199    417    595       C  
ATOM    309  C   LEU A  59      15.866  14.066  -1.425  1.00 23.94           C  
ANISOU  309  C   LEU A  59     2378   2706   4010   -562   -152    932       C  
ATOM    310  O   LEU A  59      16.539  15.078  -1.640  1.00 26.40           O  
ANISOU  310  O   LEU A  59     2897   2945   4186   -745   -414   1337       O  
ATOM    311  CB  LEU A  59      17.968  12.730  -0.876  1.00 24.27           C  
ANISOU  311  CB  LEU A  59     2838   3206   3177   -450    376    250       C  
ATOM    312  CG  LEU A  59      18.522  11.645   0.028  1.00 19.17           C  
ANISOU  312  CG  LEU A  59     2432   3105   1744    133   -105  -1039       C  
ATOM    313  CD1 LEU A  59      20.022  11.681  -0.293  1.00 21.43           C  
ANISOU  313  CD1 LEU A  59     2571   2711   2857    147    316   -383       C  
ATOM    314  CD2 LEU A  59      18.253  11.756   1.516  1.00 26.44           C  
ANISOU  314  CD2 LEU A  59     3382   4699   1963    188    202   -878       C  
ATOM    315  N   GLU A  60      14.581  13.994  -1.695  1.00 24.37           N  
ANISOU  315  N   GLU A  60     2688   2862   3708   -136   -621    694       N  
ATOM    316  CA  GLU A  60      13.904  15.100  -2.434  1.00 30.59           C  
ANISOU  316  CA  GLU A  60     4005   3196   4423    713   -875    492       C  
ATOM    317  C   GLU A  60      14.048  16.447  -1.753  1.00 30.43           C  
ANISOU  317  C   GLU A  60     3704   2632   5224   -200  -2051   1110       C  
ATOM    318  O   GLU A  60      14.119  17.514  -2.394  1.00 37.64           O  
ANISOU  318  O   GLU A  60     5209   2939   6151    186   -447   1735       O  
ATOM    319  CB  GLU A  60      12.382  14.769  -2.660  1.00 35.02           C  
ANISOU  319  CB  GLU A  60     4916   2775   5613   1891  -1910   1759       C  
ATOM    320  CG  GLU A  60      11.537  14.528  -1.347  1.00 35.99           C  
ANISOU  320  CG  GLU A  60     5086   3047   5542   -603  -1080    177       C  
ATOM    321  CD  GLU A  60      10.087  13.993  -1.574  1.00 37.52           C  
ANISOU  321  CD  GLU A  60     4538   6734   2981    370  -2092     -4       C  
ATOM    322  OE1 GLU A  60       9.786  13.157  -2.548  1.00 30.32           O  
ANISOU  322  OE1 GLU A  60     3125   3674   4721    224    -10   -593       O  
ATOM    323  OE2 GLU A  60       9.193  14.393  -0.768  1.00 41.01           O1-
ANISOU  323  OE2 GLU A  60     4120   5911   5550    635   -482    212       O1-
ATOM    324  N   ASP A  61      14.019  16.433  -0.430  1.00 33.99           N  
ANISOU  324  N   ASP A  61     3374   3604   5935   -285  -1016      0       N  
ATOM    325  CA  ASP A  61      13.862  17.693   0.337  1.00 39.69           C  
ANISOU  325  CA  ASP A  61     5071   3407   6601  -1265    548    256       C  
ATOM    326  C   ASP A  61      15.212  17.996   1.063  1.00 38.97           C  
ANISOU  326  C   ASP A  61     4798   3320   6685    -42    163  -1973       C  
ATOM    327  O   ASP A  61      15.274  18.821   2.020  1.00 31.33           O  
ANISOU  327  O   ASP A  61     3327   3543   5029   -140   1371   -428       O  
ATOM    328  CB  ASP A  61      12.625  17.548   1.257  1.00 46.13           C  
ANISOU  328  CB  ASP A  61     5441   5000   7083   -743    871   -691       C  
ATOM    329  CG  ASP A  61      12.283  18.784   1.991  1.00 65.60           C  
ANISOU  329  CG  ASP A  61     9204   5502  10216   2142   1201    308       C  
ATOM    330  OD1 ASP A  61      11.560  19.654   1.400  1.00 70.83           O  
ANISOU  330  OD1 ASP A  61    11501   4078  11332   2348   -459    -54       O  
ATOM    331  OD2 ASP A  61      12.717  18.822   3.193  1.00 64.69           O1-
ANISOU  331  OD2 ASP A  61     7565   5632  11381   3580   1362   2413       O1-
ATOM    332  N   ALA A  61A     16.318  17.346   0.619  1.00 31.91           N  
ANISOU  332  N   ALA A  61A    3207   3071   5846    304   -779    210       N  
ATOM    333  CA  ALA A  61A     17.550  17.236   1.385  1.00 31.96           C  
ANISOU  333  CA  ALA A  61A    3747   3567   4829   -406   -601    371       C  
ATOM    334  C   ALA A  61A     18.640  18.245   1.005  1.00 31.44           C  
ANISOU  334  C   ALA A  61A    3560   4295   4090   -578    822    329       C  
ATOM    335  O   ALA A  61A     19.731  18.262   1.617  1.00 31.38           O  
ANISOU  335  O   ALA A  61A    5200   2686   4035   -341    -44   -514       O  
ATOM    336  CB  ALA A  61A     18.086  15.827   1.193  1.00 35.26           C  
ANISOU  336  CB  ALA A  61A    4105   4170   5121    450   -337  -1221       C  
ATOM    337  N   ALA A  61B     18.408  19.071   0.016  1.00 33.57           N  
ANISOU  337  N   ALA A  61B    4125   3163   5467   -798   -405   1114       N  
ATOM    338  CA  ALA A  61B     19.579  19.780  -0.664  1.00 38.59           C  
ANISOU  338  CA  ALA A  61B    5931   2911   5821  -1008    974    827       C  
ATOM    339  C   ALA A  61B     20.311  20.728   0.280  1.00 35.26           C  
ANISOU  339  C   ALA A  61B    4457   4449   4489   -876    576   1804       C  
ATOM    340  O   ALA A  61B     21.526  21.009   0.250  1.00 32.46           O  
ANISOU  340  O   ALA A  61B    4816   3498   4020  -1223   1364     11       O  
ATOM    341  CB  ALA A  61B     19.035  20.577  -1.825  1.00 48.45           C  
ANISOU  341  CB  ALA A  61B    5464   6675   6267  -1212   -767   1325       C  
ATOM    342  N   ASP A  61C     19.517  21.286   1.185  1.00 44.05           N  
ANISOU  342  N   ASP A  61C    6210   4076   6448    238    401   -574       N  
ATOM    343  CA  ASP A  61C     20.051  22.291   2.114  1.00 31.52           C  
ANISOU  343  CA  ASP A  61C    4789   3174   4011   -658    155   1626       C  
ATOM    344  C   ASP A  61C     20.239  21.780   3.495  1.00 25.96           C  
ANISOU  344  C   ASP A  61C    2813   3010   4039   -264   -799    879       C  
ATOM    345  O   ASP A  61C     20.343  22.573   4.442  1.00 37.50           O  
ANISOU  345  O   ASP A  61C    4680   4280   5286   -225   -907   -493       O  
ATOM    346  CB  ASP A  61C     19.070  23.533   2.199  1.00 38.40           C  
ANISOU  346  CB  ASP A  61C    4734   4192   5663   -182  -1518    249       C  
ATOM    347  CG  ASP A  61C     19.133  24.379   0.998  1.00 42.66           C  
ANISOU  347  CG  ASP A  61C    4394   3938   7876   -250   -233   1412       C  
ATOM    348  OD1 ASP A  61C     20.259  24.571   0.580  1.00 44.22           O  
ANISOU  348  OD1 ASP A  61C    3369   6140   7294   -886  -1091    821       O  
ATOM    349  OD2 ASP A  61C     18.081  24.799   0.486  1.00 50.87           O1-
ANISOU  349  OD2 ASP A  61C    5791   4512   9024   -755  -2583   1077       O1-
ATOM    350  N   GLY A  62      20.328  20.477   3.632  1.00 32.15           N  
ANISOU  350  N   GLY A  62     5128   2744   4343   -252   -178    891       N  
ATOM    351  CA  GLY A  62      20.537  19.908   4.913  1.00 29.61           C  
ANISOU  351  CA  GLY A  62     4649   2986   3614     19    333    772       C  
ATOM    352  C   GLY A  62      21.536  18.759   4.867  1.00 27.36           C  
ANISOU  352  C   GLY A  62     3512   2979   3902   -481   1096    321       C  
ATOM    353  O   GLY A  62      22.125  18.462   3.920  1.00 30.48           O  
ANISOU  353  O   GLY A  62     4424   3697   3456   -848   1415   -263       O  
ATOM    354  N   LYS A  63      21.737  18.139   5.986  1.00 23.84           N  
ANISOU  354  N   LYS A  63     3318   2322   3416   -126   1254     60       N  
ATOM    355  CA  LYS A  63      22.702  17.115   6.096  1.00 21.82           C  
ANISOU  355  CA  LYS A  63     2833   1933   3522   -537    801    413       C  
ATOM    356  C   LYS A  63      22.012  15.752   6.186  1.00 17.61           C  
ANISOU  356  C   LYS A  63     2706   1866   2117   -500    653    -21       C  
ATOM    357  O   LYS A  63      21.124  15.487   7.040  1.00 15.99           O  
ANISOU  357  O   LYS A  63     2349   2229   1497   -526    284   -119       O  
ATOM    358  CB  LYS A  63      23.488  17.413   7.346  1.00 29.07           C  
ANISOU  358  CB  LYS A  63     3926   2732   4388  -1059   -396   -173       C  
ATOM    359  CG  LYS A  63      24.743  16.536   7.446  1.00 33.99           C  
ANISOU  359  CG  LYS A  63     5059   2899   4958    -90   -398   1710       C  
ATOM    360  CD  LYS A  63      25.141  16.479   8.944  1.00 32.46           C  
ANISOU  360  CD  LYS A  63     4953   2745   4635  -2258   1227   1393       C  
ATOM    361  CE  LYS A  63      26.600  16.225   9.307  1.00 35.80           C  
ANISOU  361  CE  LYS A  63     3821   3100   6680  -2280   1766   -309       C  
ATOM    362  NZ  LYS A  63      26.887  15.106   8.368  1.00 43.24           N1+
ANISOU  362  NZ  LYS A  63     4915   5516   5998  -1138     40   -609       N1+
ATOM    363  N   VAL A  64      22.376  14.898   5.279  1.00 17.67           N  
ANISOU  363  N   VAL A  64     2804   2124   1782    156   1035    112       N  
ATOM    364  CA  VAL A  64      21.910  13.534   5.242  1.00 14.32           C  
ANISOU  364  CA  VAL A  64     2327   2248    862    127   -151    197       C  
ATOM    365  C   VAL A  64      22.839  12.626   6.022  1.00 12.41           C  
ANISOU  365  C   VAL A  64     1669   2017   1026   -301    -33    177       C  
ATOM    366  O   VAL A  64      24.068  12.654   5.876  1.00 13.47           O  
ANISOU  366  O   VAL A  64     1743   2402    973   -422    -46    298       O  
ATOM    367  CB  VAL A  64      21.864  13.012   3.804  1.00 17.05           C  
ANISOU  367  CB  VAL A  64     2927   2715    834    368    418    415       C  
ATOM    368  CG1 VAL A  64      21.348  11.512   3.746  1.00 17.85           C  
ANISOU  368  CG1 VAL A  64     2592   2881   1310    389   -576   -432       C  
ATOM    369  CG2 VAL A  64      21.037  13.954   2.986  1.00 20.27           C  
ANISOU  369  CG2 VAL A  64     3766   2636   1300    366     44    952       C  
ATOM    370  N   GLN A  65      22.251  11.831   6.946  1.00 10.96           N  
ANISOU  370  N   GLN A  65     1789   1660    714   -109    131     89       N  
ATOM    371  CA  GLN A  65      22.944  10.918   7.753  1.00 10.02           C  
ANISOU  371  CA  GLN A  65     1600   1533    674   -302    149    -45       C  
ATOM    372  C   GLN A  65      22.255   9.602   7.831  1.00 10.19           C  
ANISOU  372  C   GLN A  65     1571   1568    730   -433    301   -188       C  
ATOM    373  O   GLN A  65      21.090   9.478   7.466  1.00 11.88           O  
ANISOU  373  O   GLN A  65     1601   1961    949   -207     64    158       O  
ATOM    374  CB  GLN A  65      23.203  11.459   9.201  1.00 12.11           C  
ANISOU  374  CB  GLN A  65     1848   2087    665   -366    157   -185       C  
ATOM    375  CG  GLN A  65      24.031  12.698   9.194  1.00 13.54           C  
ANISOU  375  CG  GLN A  65     2100   2190    855   -429    165   -335       C  
ATOM    376  CD  GLN A  65      24.060  13.413  10.552  1.00 13.20           C  
ANISOU  376  CD  GLN A  65     2073   2513    427   -792     32     12       C  
ATOM    377  NE2 GLN A  65      25.171  13.525  11.203  1.00 16.85           N  
ANISOU  377  NE2 GLN A  65     2646   2586   1169   -688   -601   -334       N  
ATOM    378  OE1 GLN A  65      22.973  13.754  11.046  1.00 18.23           O  
ANISOU  378  OE1 GLN A  65     2587   3097   1243   -651    607   -594       O  
ATOM    379  N   VAL A  66      22.947   8.555   8.268  1.00 10.06           N  
ANISOU  379  N   VAL A  66     1587   1897    335   -169    231   -209       N  
ATOM    380  CA  VAL A  66      22.349   7.221   8.397  1.00 10.25           C  
ANISOU  380  CA  VAL A  66     1302   1932    656    -91      5     -4       C  
ATOM    381  C   VAL A  66      22.649   6.705   9.819  1.00  9.82           C  
ANISOU  381  C   VAL A  66     1266   1730    735   -343   -157     15       C  
ATOM    382  O   VAL A  66      23.783   6.622  10.236  1.00 10.23           O  
ANISOU  382  O   VAL A  66     1287   2196    400   -188     83   -177       O  
ATOM    383  CB  VAL A  66      22.942   6.266   7.372  1.00 10.10           C  
ANISOU  383  CB  VAL A  66     1424   1779    634    155      9    201       C  
ATOM    384  CG1 VAL A  66      22.282   4.948   7.557  1.00 12.62           C  
ANISOU  384  CG1 VAL A  66     2166   1965    662    -45     97   -434       C  
ATOM    385  CG2 VAL A  66      22.699   6.729   5.954  1.00 12.12           C  
ANISOU  385  CG2 VAL A  66     1836   2395    374   -123     55     -2       C  
ATOM    386  N   LEU A  67      21.531   6.313  10.485  1.00  9.27           N  
ANISOU  386  N   LEU A  67     1309   1989    222   -425   -249   -184       N  
ATOM    387  CA  LEU A  67      21.629   5.793  11.834  1.00 10.21           C  
ANISOU  387  CA  LEU A  67     1758   1918    202    -95   -106   -345       C  
ATOM    388  C   LEU A  67      21.620   4.275  11.761  1.00  9.87           C  
ANISOU  388  C   LEU A  67     1509   2050    191   -181    103     73       C  
ATOM    389  O   LEU A  67      20.603   3.730  11.272  1.00  9.60           O  
ANISOU  389  O   LEU A  67     1435   1841    372   -310    -83    139       O  
ATOM    390  CB  LEU A  67      20.470   6.310  12.590  1.00  9.92           C  
ANISOU  390  CB  LEU A  67     1694   1667    408   -108     86    -92       C  
ATOM    391  CG  LEU A  67      20.462   5.840  14.141  1.00 11.16           C  
ANISOU  391  CG  LEU A  67     1820   1983    438   -287    104     26       C  
ATOM    392  CD1 LEU A  67      21.567   6.462  14.893  1.00 16.26           C  
ANISOU  392  CD1 LEU A  67     2186   3226    765   -589   -116    -49       C  
ATOM    393  CD2 LEU A  67      19.096   6.276  14.742  1.00 13.20           C  
ANISOU  393  CD2 LEU A  67     1979   2270    766   -283    478     97       C  
ATOM    394  N   LEU A  68      22.681   3.654  12.211  1.00 10.22           N  
ANISOU  394  N   LEU A  68     1524   1993    364   -124     65    -91       N  
ATOM    395  CA  LEU A  68      22.762   2.225  12.259  1.00 10.03           C  
ANISOU  395  CA  LEU A  68     1657   1965    186   -127    -12   -122       C  
ATOM    396  C   LEU A  68      22.746   1.752  13.739  1.00 10.66           C  
ANISOU  396  C   LEU A  68     1901   1804    344   -345     32    117       C  
ATOM    397  O   LEU A  68      23.070   2.534  14.658  1.00 12.25           O  
ANISOU  397  O   LEU A  68     2036   2375    243   -339    -13   -162       O  
ATOM    398  CB  LEU A  68      24.053   1.669  11.616  1.00 10.31           C  
ANISOU  398  CB  LEU A  68     1432   2017    466   -175    107    140       C  
ATOM    399  CG  LEU A  68      24.144   1.977  10.081  1.00 10.71           C  
ANISOU  399  CG  LEU A  68     1713   1965    388    -21    130      5       C  
ATOM    400  CD1 LEU A  68      25.474   1.420   9.581  1.00 11.46           C  
ANISOU  400  CD1 LEU A  68     1592   1917    842   -100     55     72       C  
ATOM    401  CD2 LEU A  68      23.042   1.405   9.339  1.00 12.05           C  
ANISOU  401  CD2 LEU A  68     1477   2610    491    -65    -27    208       C  
ATOM    402  N   GLY A  69      22.396   0.490  13.900  1.00 10.28           N  
ANISOU  402  N   GLY A  69     1858   1889    158   -418     91     98       N  
ATOM    403  CA  GLY A  69      22.467  -0.080  15.272  1.00 10.57           C  
ANISOU  403  CA  GLY A  69     1795   1956    264   -229     12    191       C  
ATOM    404  C   GLY A  69      21.341   0.348  16.142  1.00 10.96           C  
ANISOU  404  C   GLY A  69     1853   1956    355   -174    342    332       C  
ATOM    405  O   GLY A  69      21.443   0.105  17.382  1.00 13.91           O  
ANISOU  405  O   GLY A  69     2503   2513    269   -264    194    233       O  
ATOM    406  N   ALA A  70      20.281   0.914  15.690  1.00 11.26           N  
ANISOU  406  N   ALA A  70     1764   1847    666   -148     36   -139       N  
ATOM    407  CA  ALA A  70      19.263   1.557  16.455  1.00 11.34           C  
ANISOU  407  CA  ALA A  70     2009   1767    530   -405    -29   -275       C  
ATOM    408  C   ALA A  70      18.048   0.713  16.677  1.00 10.95           C  
ANISOU  408  C   ALA A  70     2140   1826    192   -411    141    -12       C  
ATOM    409  O   ALA A  70      17.597  -0.117  15.835  1.00 11.68           O  
ANISOU  409  O   ALA A  70     1956   2141    341   -467    122    -80       O  
ATOM    410  CB  ALA A  70      18.865   2.845  15.894  1.00 12.76           C  
ANISOU  410  CB  ALA A  70     2536   1760    552   -321    448   -367       C  
ATOM    411  N   HIS A  71      17.432   0.968  17.822  1.00 12.13           N  
ANISOU  411  N   HIS A  71     2250   2134    222   -621    385    105       N  
ATOM    412  CA  HIS A  71      16.067   0.560  18.078  1.00 12.79           C  
ANISOU  412  CA  HIS A  71     2291   2193    377   -564    327    -56       C  
ATOM    413  C   HIS A  71      15.230   1.791  18.280  1.00 12.32           C  
ANISOU  413  C   HIS A  71     1980   2190    510   -756    307   -477       C  
ATOM    414  O   HIS A  71      14.280   2.028  17.553  1.00 13.29           O  
ANISOU  414  O   HIS A  71     2096   2411    540   -661    437   -402       O  
ATOM    415  CB  HIS A  71      15.982  -0.436  19.246  1.00 13.19           C  
ANISOU  415  CB  HIS A  71     2143   2379    488   -630    360    235       C  
ATOM    416  CG  HIS A  71      14.613  -0.985  19.333  1.00 13.81           C  
ANISOU  416  CG  HIS A  71     2443   2494    307   -911    523   -327       C  
ATOM    417  CD2 HIS A  71      13.769  -0.993  20.370  1.00 15.53           C  
ANISOU  417  CD2 HIS A  71     2490   2609    802   -629    802    -50       C  
ATOM    418  ND1 HIS A  71      14.022  -1.687  18.270  1.00 13.77           N  
ANISOU  418  ND1 HIS A  71     2381   2101    750   -815     93   -146       N  
ATOM    419  CE1 HIS A  71      12.813  -2.044  18.691  1.00 16.44           C  
ANISOU  419  CE1 HIS A  71     2424   2567   1253  -1169    382   -683       C  
ATOM    420  NE2 HIS A  71      12.619  -1.615  19.956  1.00 17.51           N  
ANISOU  420  NE2 HIS A  71     2303   3045   1302   -807    648   -523       N  
ATOM    421  N   SER A  72      15.493   2.527  19.348  1.00 12.93           N  
ANISOU  421  N   SER A  72     2353   2368    190   -684     30   -253       N  
ATOM    422  CA  SER A  72      14.934   3.847  19.534  1.00 11.63           C  
ANISOU  422  CA  SER A  72     2009   2142    265   -679    152   -181       C  
ATOM    423  C   SER A  72      15.684   4.917  18.732  1.00 12.27           C  
ANISOU  423  C   SER A  72     1951   2339    371   -678    168   -538       C  
ATOM    424  O   SER A  72      16.902   4.976  18.710  1.00 13.44           O  
ANISOU  424  O   SER A  72     1899   2627    578   -699    130   -177       O  
ATOM    425  CB  SER A  72      15.088   4.207  21.018  1.00 12.14           C  
ANISOU  425  CB  SER A  72     1941   2399    272   -626    379   -290       C  
ATOM    426  OG  SER A  72      14.758   5.541  21.304  1.00 13.69           O  
ANISOU  426  OG  SER A  72     2524   2510    164   -742    277   -202       O  
ATOM    427  N   LEU A  73      14.925   5.830  18.166  1.00 12.15           N  
ANISOU  427  N   LEU A  73     2031   2119    467   -434    367     -5       N  
ATOM    428  CA  LEU A  73      15.522   6.913  17.490  1.00 13.79           C  
ANISOU  428  CA  LEU A  73     2613   2229    398   -651    176   -109       C  
ATOM    429  C   LEU A  73      16.150   7.935  18.454  1.00 14.13           C  
ANISOU  429  C   LEU A  73     2493   2462    411   -738    363   -190       C  
ATOM    430  O   LEU A  73      17.082   8.646  18.079  1.00 15.96           O  
ANISOU  430  O   LEU A  73     2846   3033    183  -1155    221   -342       O  
ATOM    431  CB  LEU A  73      14.527   7.625  16.591  1.00 13.11           C  
ANISOU  431  CB  LEU A  73     2411   2172    396   -534    394   -258       C  
ATOM    432  CG  LEU A  73      13.943   6.835  15.458  1.00 12.31           C  
ANISOU  432  CG  LEU A  73     2294   2018    362   -550    400   -216       C  
ATOM    433  CD1 LEU A  73      12.806   7.612  14.824  1.00 15.84           C  
ANISOU  433  CD1 LEU A  73     2480   2302   1233   -510    208   -382       C  
ATOM    434  CD2 LEU A  73      15.017   6.471  14.420  1.00 13.85           C  
ANISOU  434  CD2 LEU A  73     1817   2757    686   -316     86   -256       C  
ATOM    435  N   SER A  74      15.633   8.022  19.671  1.00 16.06           N  
ANISOU  435  N   SER A  74     3030   2659    413  -1115    556   -335       N  
ATOM    436  CA  SER A  74      16.048   9.107  20.616  1.00 14.65           C  
ANISOU  436  CA  SER A  74     2794   2163    609   -708     37      3       C  
ATOM    437  C   SER A  74      16.946   8.689  21.718  1.00 14.23           C  
ANISOU  437  C   SER A  74     2395   2207    805   -590      4   -221       C  
ATOM    438  O   SER A  74      17.658   9.528  22.232  1.00 16.34           O  
ANISOU  438  O   SER A  74     2843   2601    762   -813     -0   -237       O  
ATOM    439  CB  SER A  74      14.834   9.824  21.137  1.00 15.98           C  
ANISOU  439  CB  SER A  74     2968   2278    825   -421    100     58       C  
ATOM    440  OG  SER A  74      14.044   8.927  21.915  1.00 14.91           O  
ANISOU  440  OG  SER A  74     2660   2340    662   -473    290   -289       O  
ATOM    441  N   GLN A  75      16.884   7.431  22.159  1.00 14.04           N  
ANISOU  441  N   GLN A  75     2702   2318    313   -795    128   -356       N  
ATOM    442  CA  GLN A  75      17.555   7.017  23.433  1.00 14.64           C  
ANISOU  442  CA  GLN A  75     2369   2760    432   -650    -86   -414       C  
ATOM    443  C   GLN A  75      18.947   6.532  23.167  1.00 15.28           C  
ANISOU  443  C   GLN A  75     2093   2714    999   -726     63   -263       C  
ATOM    444  O   GLN A  75      19.163   5.894  22.095  1.00 16.45           O  
ANISOU  444  O   GLN A  75     2549   2864    835   -540    495   -229       O  
ATOM    445  CB  GLN A  75      16.697   5.932  24.109  1.00 14.37           C  
ANISOU  445  CB  GLN A  75     2020   2858    580   -554   -200    -20       C  
ATOM    446  CG  GLN A  75      15.333   6.399  24.524  1.00 15.28           C  
ANISOU  446  CG  GLN A  75     2581   2917    305   -407    125   -369       C  
ATOM    447  CD  GLN A  75      14.587   5.496  25.474  1.00 14.59           C  
ANISOU  447  CD  GLN A  75     2520   2866    154   -149    124    -19       C  
ATOM    448  NE2 GLN A  75      14.865   4.198  25.427  1.00 16.02           N  
ANISOU  448  NE2 GLN A  75     2814   2535    736   -208    296   -108       N  
ATOM    449  OE1 GLN A  75      13.671   5.993  26.237  1.00 14.57           O  
ANISOU  449  OE1 GLN A  75     2385   2222    927   -387    461    -43       O  
ATOM    450  N   PRO A  76      19.840   6.641  24.102  1.00 17.88           N  
ANISOU  450  N   PRO A  76     2333   2746   1712   -635   -279   -522       N  
ATOM    451  CA  PRO A  76      21.167   6.084  23.933  1.00 20.02           C  
ANISOU  451  CA  PRO A  76     3057   2964   1586   -349     57   -295       C  
ATOM    452  C   PRO A  76      21.153   4.542  23.961  1.00 19.47           C  
ANISOU  452  C   PRO A  76     3213   2952   1231   -637     36   -366       C  
ATOM    453  O   PRO A  76      20.451   3.895  24.818  1.00 18.25           O  
ANISOU  453  O   PRO A  76     2992   3044    895   -427     89   -344       O  
ATOM    454  CB  PRO A  76      21.909   6.687  25.206  1.00 25.03           C  
ANISOU  454  CB  PRO A  76     2613   3619   3277   -911   -922   -480       C  
ATOM    455  CG  PRO A  76      20.818   6.767  26.195  1.00 26.34           C  
ANISOU  455  CG  PRO A  76     2930   3992   3082   -631  -1349   -496       C  
ATOM    456  CD  PRO A  76      19.642   7.256  25.485  1.00 19.64           C  
ANISOU  456  CD  PRO A  76     2716   3155   1589   -737   -937   -662       C  
ATOM    457  N   GLU A  77      21.913   3.942  23.070  1.00 17.09           N  
ANISOU  457  N   GLU A  77     2704   3174    615   -743   -125   -108       N  
ATOM    458  CA  GLU A  77      22.088   2.486  22.940  1.00 15.21           C  
ANISOU  458  CA  GLU A  77     2510   3099    166   -281   -296    -62       C  
ATOM    459  C   GLU A  77      23.558   2.249  22.588  1.00 15.75           C  
ANISOU  459  C   GLU A  77     2744   3077    162   -427     52    145       C  
ATOM    460  O   GLU A  77      23.999   2.926  21.711  1.00 16.42           O  
ANISOU  460  O   GLU A  77     2588   3324    325   -736   -219    390       O  
ATOM    461  CB  GLU A  77      21.134   1.921  21.910  1.00 15.72           C  
ANISOU  461  CB  GLU A  77     2515   3153    304   -315   -481    151       C  
ATOM    462  CG  GLU A  77      19.584   2.303  22.138  1.00 17.09           C  
ANISOU  462  CG  GLU A  77     2790   3169    535   -538   -488   -125       C  
ATOM    463  CD  GLU A  77      18.666   1.980  21.023  1.00 16.30           C  
ANISOU  463  CD  GLU A  77     2597   3309    287   -532    -44   -547       C  
ATOM    464  OE1 GLU A  77      19.117   1.721  19.905  1.00 17.60           O  
ANISOU  464  OE1 GLU A  77     2911   3225    548   -668    445   -621       O  
ATOM    465  OE2 GLU A  77      17.449   1.852  21.224  1.00 15.57           O1-
ANISOU  465  OE2 GLU A  77     2519   3040    355   -371    -85   -555       O1-
ATOM    466  N   PRO A  78      24.294   1.282  23.170  1.00 18.94           N  
ANISOU  466  N   PRO A  78     2727   3972    493   -572     65    344       N  
ATOM    467  CA  PRO A  78      25.680   1.115  22.836  1.00 18.84           C  
ANISOU  467  CA  PRO A  78     2896   3535    723   -204   -229    560       C  
ATOM    468  C   PRO A  78      25.996   0.917  21.360  1.00 16.64           C  
ANISOU  468  C   PRO A  78     2403   3257    658   -595   -382    478       C  
ATOM    469  O   PRO A  78      27.015   1.351  20.964  1.00 18.22           O  
ANISOU  469  O   PRO A  78     2621   3404    895   -749      7   -180       O  
ATOM    470  CB  PRO A  78      26.098  -0.125  23.602  1.00 23.71           C  
ANISOU  470  CB  PRO A  78     3580   4300   1125    419   -133   1066       C  
ATOM    471  CG  PRO A  78      25.126  -0.292  24.740  1.00 26.44           C  
ANISOU  471  CG  PRO A  78     4122   3871   2053    137    548    880       C  
ATOM    472  CD  PRO A  78      23.835   0.425  24.320  1.00 21.33           C  
ANISOU  472  CD  PRO A  78     3222   3709   1171   -741    -56    829       C  
ATOM    473  N   SER A  79      25.158   0.222  20.640  1.00 17.45           N  
ANISOU  473  N   SER A  79     2915   3312    402   -426   -425    552       N  
ATOM    474  CA  SER A  79      25.398  -0.045  19.239  1.00 15.65           C  
ANISOU  474  CA  SER A  79     2503   2958    485   -191   -422    440       C  
ATOM    475  C   SER A  79      24.952   1.066  18.345  1.00 15.34           C  
ANISOU  475  C   SER A  79     2482   2823    523   -154   -609    422       C  
ATOM    476  O   SER A  79      25.189   0.986  17.094  1.00 16.33           O  
ANISOU  476  O   SER A  79     2452   3330    422    -27   -435    152       O  
ATOM    477  CB  SER A  79      24.666  -1.348  18.894  1.00 18.50           C  
ANISOU  477  CB  SER A  79     2631   3179   1218   -298   -600    -50       C  
ATOM    478  OG  SER A  79      23.267  -1.198  19.050  1.00 17.81           O  
ANISOU  478  OG  SER A  79     2746   3126    894   -357   -607    463       O  
ATOM    479  N   LYS A  80      24.266   2.094  18.766  1.00 14.52           N  
ANISOU  479  N   LYS A  80     1910   3145    461   -223   -389    270       N  
ATOM    480  CA  LYS A  80      23.764   3.161  17.868  1.00 15.99           C  
ANISOU  480  CA  LYS A  80     2391   3161    523    -20   -471     47       C  
ATOM    481  C   LYS A  80      24.908   4.017  17.426  1.00 16.00           C  
ANISOU  481  C   LYS A  80     3044   2370    662   -565   -696    337       C  
ATOM    482  O   LYS A  80      25.716   4.515  18.206  1.00 20.18           O  
ANISOU  482  O   LYS A  80     3667   2849   1151   -914   -895     69       O  
ATOM    483  CB  LYS A  80      22.846   4.156  18.635  1.00 20.59           C  
ANISOU  483  CB  LYS A  80     2561   3290   1971   -192    332    178       C  
ATOM    484  CG  LYS A  80      21.523   3.871  18.409  1.00 20.03           C  
ANISOU  484  CG  LYS A  80     2853   3957    799   -551    275  -1273       C  
ATOM    485  CD  LYS A  80      20.443   4.666  19.131  1.00 18.42           C  
ANISOU  485  CD  LYS A  80     2143   3436   1418   -432    174   -943       C  
ATOM    486  CE  LYS A  80      20.283   6.148  18.786  1.00 19.24           C  
ANISOU  486  CE  LYS A  80     2882   3477    949   -392   -156  -1032       C  
ATOM    487  NZ  LYS A  80      19.060   6.691  19.397  1.00 16.78           N1+
ANISOU  487  NZ  LYS A  80     2596   2839    940   -731    216   -646       N1+
ATOM    488  N   ARG A  81      24.952   4.286  16.122  1.00 14.41           N  
ANISOU  488  N   ARG A  81     2166   2746    560   -383   -213    126       N  
ATOM    489  CA  ARG A  81      25.974   5.213  15.576  1.00 15.21           C  
ANISOU  489  CA  ARG A  81     2413   2903    462   -504   -549    113       C  
ATOM    490  C   ARG A  81      25.356   5.880  14.389  1.00 12.78           C  
ANISOU  490  C   ARG A  81     1703   2500    652   -568   -321    143       C  
ATOM    491  O   ARG A  81      24.774   5.234  13.498  1.00 14.59           O  
ANISOU  491  O   ARG A  81     2199   2849    493   -824   -550    298       O  
ATOM    492  CB  ARG A  81      27.243   4.536  15.165  1.00 17.13           C  
ANISOU  492  CB  ARG A  81     2455   3197    856   -486   -450     56       C  
ATOM    493  CG  ARG A  81      28.208   5.631  14.820  1.00 25.58           C  
ANISOU  493  CG  ARG A  81     2725   4415   2577   -855   -615    260       C  
ATOM    494  CD  ARG A  81      29.597   5.124  14.649  1.00 28.89           C  
ANISOU  494  CD  ARG A  81     2915   5529   2531   -457    143  -1618       C  
ATOM    495  NE  ARG A  81      30.429   6.053  13.807  1.00 31.98           N  
ANISOU  495  NE  ARG A  81     2534   5559   4059   -870    765  -1818       N  
ATOM    496  CZ  ARG A  81      31.570   5.728  13.204  1.00 31.62           C  
ANISOU  496  CZ  ARG A  81     2966   4733   4314   -961   1184  -1690       C  
ATOM    497  NH1 ARG A  81      32.071   4.566  13.423  1.00 33.68           N1+
ANISOU  497  NH1 ARG A  81     3160   4516   5120   -526   -674   -721       N1+
ATOM    498  NH2 ARG A  81      32.210   6.639  12.427  1.00 39.85           N  
ANISOU  498  NH2 ARG A  81     3988   4829   6323  -1275    279   -599       N  
ATOM    499  N   LEU A  82      25.472   7.203  14.349  1.00 15.56           N  
ANISOU  499  N   LEU A  82     2738   2485    688   -924   -445    196       N  
ATOM    500  CA  LEU A  82      25.004   8.032  13.271  1.00 14.93           C  
ANISOU  500  CA  LEU A  82     2444   2508    718   -806   -213    359       C  
ATOM    501  C   LEU A  82      26.198   8.314  12.379  1.00 15.95           C  
ANISOU  501  C   LEU A  82     2290   2999    768   -951   -390   -156       C  
ATOM    502  O   LEU A  82      27.220   8.922  12.779  1.00 21.03           O  
ANISOU  502  O   LEU A  82     3011   4268    711  -1579   -130   -337       O  
ATOM    503  CB  LEU A  82      24.424   9.347  13.935  1.00 14.98           C  
ANISOU  503  CB  LEU A  82     2753   2541    396  -1211   -377   -122       C  
ATOM    504  CG  LEU A  82      23.791  10.359  12.973  1.00 16.87           C  
ANISOU  504  CG  LEU A  82     3347   2277    785   -880   -166   -178       C  
ATOM    505  CD1 LEU A  82      22.527   9.699  12.406  1.00 14.88           C  
ANISOU  505  CD1 LEU A  82     2719   2248    686   -263    113   -146       C  
ATOM    506  CD2 LEU A  82      23.466  11.583  13.795  1.00 19.30           C  
ANISOU  506  CD2 LEU A  82     3698   2299   1334  -1228    359   -449       C  
ATOM    507  N   TYR A  83      26.087   7.813  11.168  1.00 12.75           N  
ANISOU  507  N   TYR A  83     1863   2280    698   -550   -267   -142       N  
ATOM    508  CA  TYR A  83      27.141   8.031  10.172  1.00 12.31           C  
ANISOU  508  CA  TYR A  83     1614   2182    881   -359   -442     95       C  
ATOM    509  C   TYR A  83      26.797   9.202   9.235  1.00 10.57           C  
ANISOU  509  C   TYR A  83     1682   1897    434   -484     -1   -290       C  
ATOM    510  O   TYR A  83      25.638   9.360   8.768  1.00 12.41           O  
ANISOU  510  O   TYR A  83     1557   2442    713   -425     80   -103       O  
ATOM    511  CB  TYR A  83      27.250   6.780   9.342  1.00 13.61           C  
ANISOU  511  CB  TYR A  83     1629   2535   1007   -189   -200   -286       C  
ATOM    512  CG  TYR A  83      27.862   5.629  10.075  1.00 12.53           C  
ANISOU  512  CG  TYR A  83     1452   2463    845   -277     -5   -419       C  
ATOM    513  CD1 TYR A  83      27.099   4.771  10.841  1.00 13.01           C  
ANISOU  513  CD1 TYR A  83     1889   2268    786   -329    119   -490       C  
ATOM    514  CD2 TYR A  83      29.202   5.340  10.011  1.00 13.93           C  
ANISOU  514  CD2 TYR A  83     1486   2733   1071    -90    101    139       C  
ATOM    515  CE1 TYR A  83      27.660   3.759  11.564  1.00 14.64           C  
ANISOU  515  CE1 TYR A  83     2218   2454    890   -276   -381   -236       C  
ATOM    516  CE2 TYR A  83      29.765   4.274  10.697  1.00 15.11           C  
ANISOU  516  CE2 TYR A  83     1760   2669   1311     13   -476   -128       C  
ATOM    517  CZ  TYR A  83      28.991   3.495  11.533  1.00 15.05           C  
ANISOU  517  CZ  TYR A  83     1939   2629   1150   -265    -50   -315       C  
ATOM    518  OH  TYR A  83      29.625   2.485  12.292  1.00 17.57           O  
ANISOU  518  OH  TYR A  83     2367   2907   1401    122    -32    -29       O  
ATOM    519  N   ASP A  84      27.822   9.950   8.904  1.00 12.37           N  
ANISOU  519  N   ASP A  84     1444   2091   1164   -632   -332     24       N  
ATOM    520  CA  ASP A  84      27.747  10.897   7.794  1.00 13.29           C  
ANISOU  520  CA  ASP A  84     1873   2054   1121   -614   -126   -266       C  
ATOM    521  C   ASP A  84      27.825  10.115   6.479  1.00 11.98           C  
ANISOU  521  C   ASP A  84     1860   2020    669   -461     -2   -105       C  
ATOM    522  O   ASP A  84      28.209   8.977   6.421  1.00 13.55           O  
ANISOU  522  O   ASP A  84     1801   2268   1079   -255    -58    -73       O  
ATOM    523  CB  ASP A  84      28.866  11.923   7.899  1.00 16.16           C  
ANISOU  523  CB  ASP A  84     2045   2592   1503   -835     -1     38       C  
ATOM    524  CG  ASP A  84      28.735  12.741   9.200  1.00 20.51           C  
ANISOU  524  CG  ASP A  84     2426   2718   2648   -600    366   -814       C  
ATOM    525  OD1 ASP A  84      27.657  13.211   9.435  1.00 28.39           O  
ANISOU  525  OD1 ASP A  84     3164   2940   4684   -460    840  -1342       O  
ATOM    526  OD2 ASP A  84      29.745  12.901   9.851  1.00 27.89           O1-
ANISOU  526  OD2 ASP A  84     4443   4426   1725  -1240     60   -330       O1-
ATOM    527  N   VAL A  85      27.300  10.822   5.474  1.00 14.18           N  
ANISOU  527  N   VAL A  85     2459   2132    796   -128     77    -65       N  
ATOM    528  CA  VAL A  85      27.262  10.242   4.110  1.00 12.50           C  
ANISOU  528  CA  VAL A  85     2152   1661    934   -287    411    -35       C  
ATOM    529  C   VAL A  85      28.259  10.967   3.207  1.00 11.63           C  
ANISOU  529  C   VAL A  85     2089   2010    320   -534   -242     71       C  
ATOM    530  O   VAL A  85      28.244  12.173   3.010  1.00 14.67           O  
ANISOU  530  O   VAL A  85     2644   1958    970   -543   -132    211       O  
ATOM    531  CB  VAL A  85      25.855  10.366   3.588  1.00 13.84           C  
ANISOU  531  CB  VAL A  85     2303   2023    931   -234    232    -93       C  
ATOM    532  CG1 VAL A  85      25.786  10.031   2.100  1.00 13.76           C  
ANISOU  532  CG1 VAL A  85     1851   2415    962   -134    152    112       C  
ATOM    533  CG2 VAL A  85      24.894   9.385   4.319  1.00 15.99           C  
ANISOU  533  CG2 VAL A  85     2276   2696   1102   -416    487   -266       C  
ATOM    534  N   LEU A  86      29.156  10.142   2.622  1.00 13.67           N  
ANISOU  534  N   LEU A  86     2019   2223    952   -484    -36    133       N  
ATOM    535  CA  LEU A  86      30.194  10.712   1.703  1.00 13.82           C  
ANISOU  535  CA  LEU A  86     1947   2234   1069   -634    -13    -29       C  
ATOM    536  C   LEU A  86      29.582  11.050   0.340  1.00 15.15           C  
ANISOU  536  C   LEU A  86     1499   3021   1236   -381    -39    269       C  
ATOM    537  O   LEU A  86      29.863  12.105  -0.236  1.00 17.99           O  
ANISOU  537  O   LEU A  86     2157   3281   1398  -1044    318    323       O  
ATOM    538  CB  LEU A  86      31.257   9.638   1.516  1.00 17.77           C  
ANISOU  538  CB  LEU A  86     1554   3215   1981   -296   -282   -167       C  
ATOM    539  CG  LEU A  86      32.586   9.859   0.942  1.00 22.20           C  
ANISOU  539  CG  LEU A  86     2124   3081   3227   -433     73    757       C  
ATOM    540  CD1 LEU A  86      33.257  11.123   1.436  1.00 23.08           C  
ANISOU  540  CD1 LEU A  86     1725   3327   3716  -1129   -431   1481       C  
ATOM    541  CD2 LEU A  86      33.385   8.606   1.367  1.00 28.77           C  
ANISOU  541  CD2 LEU A  86     2331   3621   4978   -105  -1235    455       C  
ATOM    542  N   ARG A  87      28.703  10.162  -0.132  1.00 14.97           N  
ANISOU  542  N   ARG A  87     1819   3108    761   -764    -85     62       N  
ATOM    543  CA  ARG A  87      28.083  10.231  -1.437  1.00 15.41           C  
ANISOU  543  CA  ARG A  87     1849   3235    771   -456    -78    286       C  
ATOM    544  C   ARG A  87      26.721   9.679  -1.434  1.00 13.20           C  
ANISOU  544  C   ARG A  87     1936   2611    469   -417   -434    103       C  
ATOM    545  O   ARG A  87      26.550   8.595  -0.916  1.00 13.19           O  
ANISOU  545  O   ARG A  87     1789   2340    880   -250   -319    260       O  
ATOM    546  CB  ARG A  87      28.875   9.340  -2.501  1.00 22.59           C  
ANISOU  546  CB  ARG A  87     2178   5163   1242    349     40    -46       C  
ATOM    547  CG  ARG A  87      29.676  10.116  -3.315  1.00 37.32           C  
ANISOU  547  CG  ARG A  87     5329   5220   3630   -210   1385   -731       C  
ATOM    548  CD  ARG A  87      29.805   9.397  -4.613  1.00 36.79           C  
ANISOU  548  CD  ARG A  87     4272   4761   4945  -1502    189  -2344       C  
ATOM    549  NE  ARG A  87      30.524   8.131  -4.367  1.00 35.42           N  
ANISOU  549  NE  ARG A  87     4050   5233   4176   -673   1706  -1985       N  
ATOM    550  CZ  ARG A  87      30.561   7.084  -5.226  1.00 33.78           C  
ANISOU  550  CZ  ARG A  87     3949   5764   3121   -570    547  -1796       C  
ATOM    551  NH1 ARG A  87      29.789   7.018  -6.388  1.00 26.44           N1+
ANISOU  551  NH1 ARG A  87     3054   4430   2562   -456   1140    244       N1+
ATOM    552  NH2 ARG A  87      31.345   6.034  -4.846  1.00 31.44           N  
ANISOU  552  NH2 ARG A  87     3673   5654   2615  -1676    824    434       N  
ATOM    553  N   ALA A  88      25.779  10.359  -2.082  1.00 12.70           N  
ANISOU  553  N   ALA A  88     1747   2536    539   -419   -291    307       N  
ATOM    554  CA  ALA A  88      24.439   9.823  -2.326  1.00 12.07           C  
ANISOU  554  CA  ALA A  88     1586   2001    996   -271   -182     36       C  
ATOM    555  C   ALA A  88      24.247   9.610  -3.831  1.00 12.19           C  
ANISOU  555  C   ALA A  88     1903   1848    881   -113   -207    292       C  
ATOM    556  O   ALA A  88      24.539  10.485  -4.594  1.00 15.70           O  
ANISOU  556  O   ALA A  88     3170   1872    922   -362   -383    168       O  
ATOM    557  CB  ALA A  88      23.397  10.784  -1.870  1.00 12.87           C  
ANISOU  557  CB  ALA A  88     1619   2336    933   -132     80     88       C  
ATOM    558  N   VAL A  89      23.846   8.416  -4.193  1.00 10.78           N  
ANISOU  558  N   VAL A  89     1781   1986    327   -180     45    273       N  
ATOM    559  CA  VAL A  89      23.787   7.973  -5.579  1.00 10.41           C  
ANISOU  559  CA  VAL A  89     1647   2068    238   -261     43    365       C  
ATOM    560  C   VAL A  89      22.365   7.469  -5.882  1.00  9.59           C  
ANISOU  560  C   VAL A  89     1610   1904    130   -217      0     80       C  
ATOM    561  O   VAL A  89      22.032   6.297  -5.718  1.00 10.12           O  
ANISOU  561  O   VAL A  89     1663   1791    389     84     63    105       O  
ATOM    562  CB  VAL A  89      24.794   6.849  -5.854  1.00 11.62           C  
ANISOU  562  CB  VAL A  89     1777   2269    367    -68    -73    203       C  
ATOM    563  CG1 VAL A  89      24.858   6.563  -7.381  1.00 13.23           C  
ANISOU  563  CG1 VAL A  89     2144   2395    486    -75    374      7       C  
ATOM    564  CG2 VAL A  89      26.209   7.203  -5.332  1.00 13.05           C  
ANISOU  564  CG2 VAL A  89     1632   2197   1129   -205    293     81       C  
ATOM    565  N   PRO A  90      21.475   8.412  -6.267  1.00 11.33           N  
ANISOU  565  N   PRO A  90     1766   2137    400    -36    140    295       N  
ATOM    566  CA  PRO A  90      20.200   8.002  -6.754  1.00 10.89           C  
ANISOU  566  CA  PRO A  90     1596   2146    395     55   -144    110       C  
ATOM    567  C   PRO A  90      20.301   7.250  -8.088  1.00 10.74           C  
ANISOU  567  C   PRO A  90     1667   2108    304    -79     46    271       C  
ATOM    568  O   PRO A  90      21.193   7.531  -8.867  1.00 11.95           O  
ANISOU  568  O   PRO A  90     1841   2562    136   -434     78     98       O  
ATOM    569  CB  PRO A  90      19.412   9.299  -6.926  1.00 12.97           C  
ANISOU  569  CB  PRO A  90     2145   2168    614    106    -27    318       C  
ATOM    570  CG  PRO A  90      20.428  10.315  -7.206  1.00 14.95           C  
ANISOU  570  CG  PRO A  90     2160   2160   1358    196    -25    346       C  
ATOM    571  CD  PRO A  90      21.670   9.854  -6.399  1.00 13.27           C  
ANISOU  571  CD  PRO A  90     2085   2195    761   -129   -149    378       C  
ATOM    572  N   HIS A  91      19.382   6.334  -8.296  1.00 10.28           N  
ANISOU  572  N   HIS A  91     1463   2256    185   -161    -35    140       N  
ATOM    573  CA  HIS A  91      19.444   5.644  -9.623  1.00 10.11           C  
ANISOU  573  CA  HIS A  91     1400   2105    335    119   -212    181       C  
ATOM    574  C   HIS A  91      19.276   6.672 -10.749  1.00 12.30           C  
ANISOU  574  C   HIS A  91     2069   2398    205    322     77    307       C  
ATOM    575  O   HIS A  91      18.400   7.520 -10.705  1.00 12.08           O  
ANISOU  575  O   HIS A  91     1867   2407    315    329     44    309       O  
ATOM    576  CB  HIS A  91      18.306   4.629  -9.733  1.00 11.26           C  
ANISOU  576  CB  HIS A  91     1807   2313    158   -293   -228     80       C  
ATOM    577  CG  HIS A  91      18.416   3.691 -10.889  1.00 10.08           C  
ANISOU  577  CG  HIS A  91     1483   2088    258    173    -83    111       C  
ATOM    578  CD2 HIS A  91      18.823   2.429 -10.940  1.00 10.53           C  
ANISOU  578  CD2 HIS A  91     1587   2174    240    173   -229    -24       C  
ATOM    579  ND1 HIS A  91      18.235   4.100 -12.195  1.00 12.20           N  
ANISOU  579  ND1 HIS A  91     1793   2299    539    438    -81    576       N  
ATOM    580  CE1 HIS A  91      18.580   3.090 -12.948  1.00 13.49           C  
ANISOU  580  CE1 HIS A  91     2023   2235    867    238    187    327       C  
ATOM    581  NE2 HIS A  91      18.881   2.041 -12.258  1.00 12.39           N  
ANISOU  581  NE2 HIS A  91     1735   2802    171     -7     71     41       N  
ATOM    582  N   PRO A  92      20.172   6.610 -11.782  1.00 13.33           N  
ANISOU  582  N   PRO A  92     2244   2640    178    283     90    354       N  
ATOM    583  CA  PRO A  92      20.166   7.664 -12.811  1.00 13.90           C  
ANISOU  583  CA  PRO A  92     1887   2756    638    387     92    732       C  
ATOM    584  C   PRO A  92      18.923   7.699 -13.669  1.00 13.10           C  
ANISOU  584  C   PRO A  92     1995   2765    215    251    152    468       C  
ATOM    585  O   PRO A  92      18.729   8.694 -14.347  1.00 15.92           O  
ANISOU  585  O   PRO A  92     2648   2647    752    -37   -341    691       O  
ATOM    586  CB  PRO A  92      21.424   7.356 -13.607  1.00 20.01           C  
ANISOU  586  CB  PRO A  92     2375   3725   1501    787    579    623       C  
ATOM    587  CG  PRO A  92      21.797   6.065 -13.320  1.00 16.46           C  
ANISOU  587  CG  PRO A  92     2345   3287    619    281    802    130       C  
ATOM    588  CD  PRO A  92      21.293   5.664 -11.956  1.00 13.83           C  
ANISOU  588  CD  PRO A  92     1909   2926    419    -21    187    337       C  
ATOM    589  N   ASP A  93      18.102   6.661 -13.695  1.00 12.50           N  
ANISOU  589  N   ASP A  93     2055   2535    158    333    160    234       N  
ATOM    590  CA  ASP A  93      16.857   6.661 -14.452  1.00 13.64           C  
ANISOU  590  CA  ASP A  93     1872   2554    755    588    -67    259       C  
ATOM    591  C   ASP A  93      15.658   7.063 -13.683  1.00 13.72           C  
ANISOU  591  C   ASP A  93     2047   2709    454    609     40     27       C  
ATOM    592  O   ASP A  93      14.569   7.128 -14.167  1.00 17.20           O  
ANISOU  592  O   ASP A  93     2260   3610    664    831    -80   -185       O  
ATOM    593  CB  ASP A  93      16.660   5.332 -15.146  1.00 13.73           C  
ANISOU  593  CB  ASP A  93     2054   2525    637    619     53    -25       C  
ATOM    594  CG  ASP A  93      17.724   4.970 -16.175  1.00 13.63           C  
ANISOU  594  CG  ASP A  93     2125   2538    515    484   -201   -109       C  
ATOM    595  OD1 ASP A  93      17.864   5.733 -17.146  1.00 15.79           O  
ANISOU  595  OD1 ASP A  93     2720   2863    414    290    207    146       O  
ATOM    596  OD2 ASP A  93      18.406   3.955 -16.027  1.00 17.80           O1-
ANISOU  596  OD2 ASP A  93     3452   2964    344   1062    385    353       O1-
ATOM    597  N   SER A  94      15.819   7.309 -12.340  1.00 12.72           N  
ANISOU  597  N   SER A  94     2144   2303    385    467    270    153       N  
ATOM    598  CA  SER A  94      14.705   7.747 -11.492  1.00 13.87           C  
ANISOU  598  CA  SER A  94     2069   2567    635    448    170    -51       C  
ATOM    599  C   SER A  94      14.317   9.116 -11.853  1.00 16.10           C  
ANISOU  599  C   SER A  94     2835   2553    728    290   -303     53       C  
ATOM    600  O   SER A  94      15.161   9.938 -12.367  1.00 17.36           O  
ANISOU  600  O   SER A  94     3142   2097   1357    353     78    165       O  
ATOM    601  CB  SER A  94      15.057   7.635 -10.028  1.00 14.78           C  
ANISOU  601  CB  SER A  94     2385   2582    647    597     36     25       C  
ATOM    602  OG  SER A  94      16.103   8.456  -9.646  1.00 15.21           O  
ANISOU  602  OG  SER A  94     2340   2761    675    578    225     48       O  
ATOM    603  N   GLN A  95      13.046   9.404 -11.621  1.00 19.34           N  
ANISOU  603  N   GLN A  95     3100   2742   1504    450     18    156       N  
ATOM    604  CA  GLN A  95      12.420  10.668 -11.929  1.00 19.57           C  
ANISOU  604  CA  GLN A  95     3313   2638   1482    350   -108   -326       C  
ATOM    605  C   GLN A  95      11.486  11.097 -10.872  1.00 17.25           C  
ANISOU  605  C   GLN A  95     2689   2257   1607    620   -176    294       C  
ATOM    606  O   GLN A  95      10.789  10.224 -10.317  1.00 18.47           O  
ANISOU  606  O   GLN A  95     2718   2360   1936    443      3    -23       O  
ATOM    607  CB  GLN A  95      11.645  10.602 -13.281  1.00 22.71           C  
ANISOU  607  CB  GLN A  95     3929   2740   1957   1131   -481   -677       C  
ATOM    608  CG  GLN A  95      12.559  10.344 -14.466  1.00 28.04           C  
ANISOU  608  CG  GLN A  95     4090   4305   2259   1459   -216     89       C  
ATOM    609  CD  GLN A  95      11.721  10.358 -15.745  1.00 26.67           C  
ANISOU  609  CD  GLN A  95     4290   3553   2289   1625   -441    541       C  
ATOM    610  NE2 GLN A  95      10.886   9.351 -15.923  1.00 35.54           N  
ANISOU  610  NE2 GLN A  95     6504   4988   2010    663  -2007   -650       N  
ATOM    611  OE1 GLN A  95      11.764  11.282 -16.464  1.00 53.00           O  
ANISOU  611  OE1 GLN A  95     8104   5578   6453    234  -1708   3245       O  
ATOM    612  N   PRO A  96      11.262  12.361 -10.703  1.00 21.70           N  
ANISOU  612  N   PRO A  96     2981   2545   2718     27    -34   -140       N  
ATOM    613  CA  PRO A  96      10.247  12.822  -9.692  1.00 24.40           C  
ANISOU  613  CA  PRO A  96     3065   2852   3354   1050    -78   -594       C  
ATOM    614  C   PRO A  96       8.927  12.344 -10.208  1.00 26.48           C  
ANISOU  614  C   PRO A  96     2467   3151   4441    817    381    138       C  
ATOM    615  O   PRO A  96       8.700  12.386 -11.406  1.00 38.85           O  
ANISOU  615  O   PRO A  96     4219   6244   4297    331  -1731   1293       O  
ATOM    616  CB  PRO A  96      10.288  14.334  -9.806  1.00 28.25           C  
ANISOU  616  CB  PRO A  96     3432   2986   4315   1101   1065    -10       C  
ATOM    617  CG  PRO A  96      11.596  14.657 -10.365  1.00 31.11           C  
ANISOU  617  CG  PRO A  96     3216   3076   5527   -549    532   -764       C  
ATOM    618  CD  PRO A  96      12.132  13.449 -11.140  1.00 27.45           C  
ANISOU  618  CD  PRO A  96     3160   2619   4648    404   1169    484       C  
ATOM    619  N   ASP A  97       7.983  11.914  -9.465  1.00 34.18           N  
ANISOU  619  N   ASP A  97     3196   3162   6626    885   1183    440       N  
ATOM    620  CA  ASP A  97       6.689  11.703 -10.373  1.00 36.54           C  
ANISOU  620  CA  ASP A  97     4358   3534   5992   1963   -634    831       C  
ATOM    621  C   ASP A  97       6.592  10.350 -11.045  1.00 31.36           C  
ANISOU  621  C   ASP A  97     3068   3813   5033   1173  -1170    120       C  
ATOM    622  O   ASP A  97       5.537  10.046 -11.555  1.00 34.33           O  
ANISOU  622  O   ASP A  97     3230   4093   5718    788  -1616   1179       O  
ATOM    623  CB  ASP A  97       6.304  12.799 -11.495  1.00 25.87           C  
ANISOU  623  CB  ASP A  97     2697   3420   3711    538   -661    153       C  
ATOM    624  CG  ASP A  97       5.874  14.128 -10.888  1.00 34.39           C  
ANISOU  624  CG  ASP A  97     3466   4095   5503   1615   -330     -1       C  
ATOM    625  OD1 ASP A  97       5.813  14.203  -9.648  1.00 48.99           O  
ANISOU  625  OD1 ASP A  97     7689   5776   5147   1003   -447    884       O  
ATOM    626  OD2 ASP A  97       5.624  15.097 -11.656  1.00 49.14           O1-
ANISOU  626  OD2 ASP A  97     6491   6306   5873   2308    925   1434       O1-
ATOM    627  N   THR A  98       7.613   9.507 -10.953  1.00 24.05           N  
ANISOU  627  N   THR A  98     3260   3112   2765    897   -704   -335       N  
ATOM    628  CA  THR A  98       7.404   8.136 -11.193  1.00 22.62           C  
ANISOU  628  CA  THR A  98     2798   2559   3238    762   -601    238       C  
ATOM    629  C   THR A  98       7.904   7.301 -10.025  1.00 18.87           C  
ANISOU  629  C   THR A  98     2066   2914   2189    594   -307   -262       C  
ATOM    630  O   THR A  98       8.691   7.762  -9.244  1.00 19.21           O  
ANISOU  630  O   THR A  98     2733   2770   1794    354   -173    317       O  
ATOM    631  CB  THR A  98       8.133   7.586 -12.472  1.00 22.70           C  
ANISOU  631  CB  THR A  98     2859   3134   2630    567   -946    238       C  
ATOM    632  CG2 THR A  98       7.901   8.403 -13.812  1.00 26.22           C  
ANISOU  632  CG2 THR A  98     3850   3435   2676    939  -1232    383       C  
ATOM    633  OG1 THR A  98       9.467   7.368 -12.160  1.00 24.58           O  
ANISOU  633  OG1 THR A  98     3166   3869   2301    764   -694   -273       O  
ATOM    634  N   ILE A  99       7.506   6.044  -9.885  1.00 21.40           N  
ANISOU  634  N   ILE A  99     2048   2944   3138    533   -587     49       N  
ATOM    635  CA  ILE A  99       8.209   5.188  -8.848  1.00 20.76           C  
ANISOU  635  CA  ILE A  99     3353   1958   2577    282     18    161       C  
ATOM    636  C   ILE A  99       9.046   4.144  -9.563  1.00 17.53           C  
ANISOU  636  C   ILE A  99     1899   2906   1853    514   -196    255       C  
ATOM    637  O   ILE A  99       9.324   3.098  -8.947  1.00 17.46           O  
ANISOU  637  O   ILE A  99     2454   2787   1389    651   -342   -154       O  
ATOM    638  CB  ILE A  99       7.267   4.499  -7.836  1.00 21.86           C  
ANISOU  638  CB  ILE A  99     3030   2652   2623    201   -480     10       C  
ATOM    639  CG1 ILE A  99       6.276   3.720  -8.665  1.00 22.73           C  
ANISOU  639  CG1 ILE A  99     2452   3462   2720     25   -664    -54       C  
ATOM    640  CG2 ILE A  99       6.718   5.540  -6.821  1.00 27.80           C  
ANISOU  640  CG2 ILE A  99     4375   2837   3350    104    473   -389       C  
ATOM    641  CD1 ILE A  99       5.709   2.613  -7.796  1.00 31.25           C  
ANISOU  641  CD1 ILE A  99     3269   5123   3478  -1202    502    385       C  
ATOM    642  N   ASP A 100       9.393   4.384 -10.894  1.00 17.92           N  
ANISOU  642  N   ASP A 100     2246   3165   1397    692   -654    172       N  
ATOM    643  CA  ASP A 100      10.317   3.413 -11.529  1.00 15.86           C  
ANISOU  643  CA  ASP A 100     2034   3091    902    147   -536    314       C  
ATOM    644  C   ASP A 100      11.749   3.685 -11.031  1.00 13.34           C  
ANISOU  644  C   ASP A 100     1541   3061    465    446    281    313       C  
ATOM    645  O   ASP A 100      12.127   4.882 -10.821  1.00 16.10           O  
ANISOU  645  O   ASP A 100     2002   3046   1066    151   -162    142       O  
ATOM    646  CB  ASP A 100      10.180   3.563 -13.041  1.00 18.11           C  
ANISOU  646  CB  ASP A 100     2512   3392    976    568  -1020    -89       C  
ATOM    647  CG  ASP A 100       8.791   3.148 -13.520  1.00 22.90           C  
ANISOU  647  CG  ASP A 100     2760   3602   2336    121  -1141   -398       C  
ATOM    648  OD1 ASP A 100       8.216   2.121 -13.132  1.00 23.99           O  
ANISOU  648  OD1 ASP A 100     3119   3492   2501    132  -1267   -147       O  
ATOM    649  OD2 ASP A 100       8.216   3.967 -14.166  1.00 28.87           O1-
ANISOU  649  OD2 ASP A 100     3351   4271   3346   -261  -1332    968       O1-
ATOM    650  N   HIS A 101      12.536   2.668 -10.995  1.00 12.66           N  
ANISOU  650  N   HIS A 101     1612   2466    731    192   -330   -111       N  
ATOM    651  CA  HIS A 101      13.941   2.823 -10.668  1.00 12.18           C  
ANISOU  651  CA  HIS A 101     1667   2564    393    189   -169    -19       C  
ATOM    652  C   HIS A 101      14.198   3.568  -9.305  1.00 11.56           C  
ANISOU  652  C   HIS A 101     1341   2668    383   -205   -317     72       C  
ATOM    653  O   HIS A 101      15.136   4.349  -9.181  1.00 11.56           O  
ANISOU  653  O   HIS A 101     1439   2447    507   -165    -51    174       O  
ATOM    654  CB  HIS A 101      14.675   3.464 -11.820  1.00 12.75           C  
ANISOU  654  CB  HIS A 101     1993   2375    474    -92    -89     -8       C  
ATOM    655  CG  HIS A 101      14.175   3.097 -13.156  1.00 14.68           C  
ANISOU  655  CG  HIS A 101     1920   3162    492    594   -329   -167       C  
ATOM    656  CD2 HIS A 101      13.610   3.851 -14.166  1.00 16.59           C  
ANISOU  656  CD2 HIS A 101     2566   3063    672    637   -220    189       C  
ATOM    657  ND1 HIS A 101      14.107   1.762 -13.529  1.00 18.03           N  
ANISOU  657  ND1 HIS A 101     2946   3537    367    734   -247   -286       N  
ATOM    658  CE1 HIS A 101      13.573   1.739 -14.773  1.00 21.47           C  
ANISOU  658  CE1 HIS A 101     3591   4077    487   1022   -464   -615       C  
ATOM    659  NE2 HIS A 101      13.239   2.964 -15.141  1.00 20.29           N  
ANISOU  659  NE2 HIS A 101     2959   3846    902    755   -113   -588       N  
ATOM    660  N   ASP A 102      13.272   3.290  -8.327  1.00 11.71           N  
ANISOU  660  N   ASP A 102     1417   2167    864   -167   -127    100       N  
ATOM    661  CA  ASP A 102      13.259   4.072  -7.129  1.00 10.82           C  
ANISOU  661  CA  ASP A 102     1244   1990    875    194   -363   -149       C  
ATOM    662  C   ASP A 102      14.249   3.583  -6.122  1.00 10.09           C  
ANISOU  662  C   ASP A 102     1309   1982    539    237    -76    266       C  
ATOM    663  O   ASP A 102      13.872   3.252  -4.973  1.00 11.18           O  
ANISOU  663  O   ASP A 102     1472   2437    339    181     72     34       O  
ATOM    664  CB  ASP A 102      11.869   4.086  -6.586  1.00 12.04           C  
ANISOU  664  CB  ASP A 102     1322   2267    983    310   -320    356       C  
ATOM    665  CG  ASP A 102      11.666   5.179  -5.504  1.00 13.09           C  
ANISOU  665  CG  ASP A 102     1571   2284   1116    334    -56    374       C  
ATOM    666  OD1 ASP A 102      12.456   6.104  -5.382  1.00 14.52           O  
ANISOU  666  OD1 ASP A 102     2010   2490   1017    384    179   -254       O  
ATOM    667  OD2 ASP A 102      10.613   5.066  -4.813  1.00 16.16           O1-
ANISOU  667  OD2 ASP A 102     2035   2778   1324    296    388     48       O1-
ATOM    668  N   LEU A 103      15.531   3.595  -6.407  1.00  8.93           N  
ANISOU  668  N   LEU A 103     1219   1909    264     29    -62     54       N  
ATOM    669  CA  LEU A 103      16.615   3.171  -5.557  1.00  8.77           C  
ANISOU  669  CA  LEU A 103     1156   1842    330     37    -59     66       C  
ATOM    670  C   LEU A 103      17.618   4.258  -5.358  1.00  7.83           C  
ANISOU  670  C   LEU A 103     1122   1691    161    128     -9     82       C  
ATOM    671  O   LEU A 103      17.875   5.133  -6.230  1.00  9.32           O  
ANISOU  671  O   LEU A 103     1341   1875    325    -78    209    177       O  
ATOM    672  CB  LEU A 103      17.259   1.954  -6.095  1.00  9.58           C  
ANISOU  672  CB  LEU A 103     1431   1831    378     83   -222    -35       C  
ATOM    673  CG  LEU A 103      16.456   0.712  -6.246  1.00 10.03           C  
ANISOU  673  CG  LEU A 103     1682   1948    177     81     10   -101       C  
ATOM    674  CD1 LEU A 103      17.244  -0.438  -6.844  1.00 11.66           C  
ANISOU  674  CD1 LEU A 103     1888   1895    647    -14    -26   -427       C  
ATOM    675  CD2 LEU A 103      15.891   0.270  -4.896  1.00  9.27           C  
ANISOU  675  CD2 LEU A 103     1395   1733    394     61     32   -119       C  
ATOM    676  N   LEU A 104      18.310   4.238  -4.182  1.00  8.36           N  
ANISOU  676  N   LEU A 104     1045   1836    294    113    -83    -40       N  
ATOM    677  CA  LEU A 104      19.300   5.181  -3.740  1.00  8.80           C  
ANISOU  677  CA  LEU A 104     1072   1931    340     -4     75     72       C  
ATOM    678  C   LEU A 104      20.399   4.413  -2.989  1.00  7.76           C  
ANISOU  678  C   LEU A 104     1146   1493    308   -157   -102    -54       C  
ATOM    679  O   LEU A 104      20.042   3.604  -2.093  1.00  9.19           O  
ANISOU  679  O   LEU A 104     1146   2012    331    -80    204     50       O  
ATOM    680  CB  LEU A 104      18.622   6.162  -2.703  1.00 11.17           C  
ANISOU  680  CB  LEU A 104     1433   1980    831    -24    213     -4       C  
ATOM    681  CG  LEU A 104      19.545   7.146  -1.977  1.00 10.62           C  
ANISOU  681  CG  LEU A 104     1488   1857    689    -33    265      6       C  
ATOM    682  CD1 LEU A 104      20.168   8.068  -2.964  1.00 10.61           C  
ANISOU  682  CD1 LEU A 104     1564   1734    733   -188    -32     86       C  
ATOM    683  CD2 LEU A 104      18.697   7.890  -1.018  1.00 11.82           C  
ANISOU  683  CD2 LEU A 104     1841   1954    697    -75    222      6       C  
ATOM    684  N   LEU A 105      21.636   4.680  -3.304  1.00  8.33           N  
ANISOU  684  N   LEU A 105     1073   1813    280    -44    -73    -44       N  
ATOM    685  CA  LEU A 105      22.735   4.106  -2.571  1.00  8.01           C  
ANISOU  685  CA  LEU A 105     1056   1573    414    -51    221     -3       C  
ATOM    686  C   LEU A 105      23.468   5.200  -1.860  1.00  8.53           C  
ANISOU  686  C   LEU A 105     1027   1771    444   -224   -140    221       C  
ATOM    687  O   LEU A 105      23.822   6.237  -2.441  1.00 10.24           O  
ANISOU  687  O   LEU A 105     1694   1878    316   -262     72      9       O  
ATOM    688  CB  LEU A 105      23.657   3.274  -3.455  1.00  8.24           C  
ANISOU  688  CB  LEU A 105      993   1687    448    -75    218     14       C  
ATOM    689  CG  LEU A 105      23.170   1.846  -3.630  1.00  8.93           C  
ANISOU  689  CG  LEU A 105     1176   1833    381     70    188    -97       C  
ATOM    690  CD1 LEU A 105      23.845   1.127  -4.789  1.00  9.53           C  
ANISOU  690  CD1 LEU A 105     1348   1762    510      1    135   -214       C  
ATOM    691  CD2 LEU A 105      23.394   0.984  -2.373  1.00 10.02           C  
ANISOU  691  CD2 LEU A 105     1396   1883    528    -99    138      9       C  
ATOM    692  N   LEU A 106      23.695   4.978  -0.541  1.00  9.01           N  
ANISOU  692  N   LEU A 106     1256   1811    356    -90    -60     75       N  
ATOM    693  CA  LEU A 106      24.394   5.968   0.292  1.00  8.96           C  
ANISOU  693  CA  LEU A 106     1137   1700    565    -64     93    -11       C  
ATOM    694  C   LEU A 106      25.711   5.352   0.798  1.00  9.35           C  
ANISOU  694  C   LEU A 106     1196   1699    658   -110    -58   -210       C  
ATOM    695  O   LEU A 106      25.729   4.298   1.408  1.00 10.20           O  
ANISOU  695  O   LEU A 106     1407   1913    552    -66    -51     60       O  
ATOM    696  CB  LEU A 106      23.524   6.338   1.518  1.00  9.54           C  
ANISOU  696  CB  LEU A 106     1209   1851    565   -112      4   -128       C  
ATOM    697  CG  LEU A 106      22.179   6.870   1.190  1.00  9.41           C  
ANISOU  697  CG  LEU A 106     1292   1853    429    -58     51    -84       C  
ATOM    698  CD1 LEU A 106      21.306   6.902   2.451  1.00 13.31           C  
ANISOU  698  CD1 LEU A 106     1840   2698    516    239    276     58       C  
ATOM    699  CD2 LEU A 106      22.222   8.172   0.469  1.00 14.01           C  
ANISOU  699  CD2 LEU A 106     1685   2254   1383     77    -18    196       C  
ATOM    700  N   GLN A 107      26.813   6.043   0.437  1.00  9.25           N  
ANISOU  700  N   GLN A 107     1157   2064    292   -251   -153    -33       N  
ATOM    701  CA  GLN A 107      28.098   5.635   0.845  1.00 10.16           C  
ANISOU  701  CA  GLN A 107     1120   2194    545   -396   -225    -43       C  
ATOM    702  C   GLN A 107      28.387   6.338   2.176  1.00 10.64           C  
ANISOU  702  C   GLN A 107     1321   2090    631    -90   -154     46       C  
ATOM    703  O   GLN A 107      28.443   7.546   2.267  1.00 11.49           O  
ANISOU  703  O   GLN A 107     1681   2076    607   -351    -43     49       O  
ATOM    704  CB  GLN A 107      29.197   6.026  -0.103  1.00 12.77           C  
ANISOU  704  CB  GLN A 107     1355   2500    997   -459    183   -210       C  
ATOM    705  CG  GLN A 107      30.551   5.412   0.204  1.00 13.60           C  
ANISOU  705  CG  GLN A 107     1364   2717   1087   -289   -117    -72       C  
ATOM    706  CD  GLN A 107      31.636   5.810  -0.751  1.00 18.54           C  
ANISOU  706  CD  GLN A 107     1428   4346   1270   -230   -386    845       C  
ATOM    707  NE2 GLN A 107      32.757   5.159  -0.707  1.00 25.50           N  
ANISOU  707  NE2 GLN A 107     1539   6225   1922    358    114    957       N  
ATOM    708  OE1 GLN A 107      31.416   6.739  -1.538  1.00 23.43           O  
ANISOU  708  OE1 GLN A 107     1934   4849   2116     79    606   1221       O  
ATOM    709  N   LEU A 108      28.600   5.510   3.224  1.00 10.14           N  
ANISOU  709  N   LEU A 108     1314   1872    665    -36   -163     -5       N  
ATOM    710  CA  LEU A 108      28.920   6.053   4.567  1.00 10.32           C  
ANISOU  710  CA  LEU A 108     1543   1838    537   -219    -63    -25       C  
ATOM    711  C   LEU A 108      30.265   6.631   4.571  1.00 11.53           C  
ANISOU  711  C   LEU A 108     1735   1627   1018   -250   -258   -106       C  
ATOM    712  O   LEU A 108      31.153   6.259   3.804  1.00 12.09           O  
ANISOU  712  O   LEU A 108     1575   2297    719   -284   -218   -108       O  
ATOM    713  CB  LEU A 108      28.817   4.918   5.596  1.00 10.70           C  
ANISOU  713  CB  LEU A 108     1795   1565    704   -100     47   -118       C  
ATOM    714  CG  LEU A 108      27.497   4.197   5.609  1.00 12.03           C  
ANISOU  714  CG  LEU A 108     1884   1912    774   -247    135   -114       C  
ATOM    715  CD1 LEU A 108      27.593   3.062   6.626  1.00 13.81           C  
ANISOU  715  CD1 LEU A 108     1996   2415    834   -583     87     10       C  
ATOM    716  CD2 LEU A 108      26.286   5.080   5.791  1.00 14.51           C  
ANISOU  716  CD2 LEU A 108     2001   2145   1365   -277    373   -315       C  
ATOM    717  N   SER A 109      30.483   7.506   5.546  1.00 11.43           N  
ANISOU  717  N   SER A 109     1781   1850    710   -392   -376   -172       N  
ATOM    718  CA ASER A 109      31.810   8.212   5.725  0.50 13.87           C  
ANISOU  718  CA ASER A 109     1896   2214   1157   -357   -744     -3       C  
ATOM    719  CA BSER A 109      31.839   8.170   5.572  0.50 14.24           C  
ANISOU  719  CA BSER A 109     1901   2115   1392   -346   -408     73       C  
ATOM    720  C   SER A 109      32.980   7.251   5.926  1.00 13.72           C  
ANISOU  720  C   SER A 109     1777   2246   1188   -420   -740    -24       C  
ATOM    721  O   SER A 109      34.123   7.565   5.651  1.00 15.91           O  
ANISOU  721  O   SER A 109     2086   2517   1443   -668   -526    550       O  
ATOM    722  CB ASER A 109      31.678   9.156   6.957  0.50 14.14           C  
ANISOU  722  CB ASER A 109     1973   1572   1825   -258  -1005   -147       C  
ATOM    723  CB BSER A 109      31.813   9.409   6.441  0.50 19.01           C  
ANISOU  723  CB BSER A 109     2344   2268   2611   -302   -477   -342       C  
ATOM    724  OG ASER A 109      31.453   8.400   8.122  0.50 16.23           O  
ANISOU  724  OG ASER A 109     2178   3122    865   -264   -319   -753       O  
ATOM    725  OG BSER A 109      31.105  10.386   5.723  0.50 25.02           O  
ANISOU  725  OG BSER A 109     3368   2858   3280     32    -35    214       O  
ATOM    726  N   GLU A 110      32.687   6.141   6.525  1.00 12.28           N  
ANISOU  726  N   GLU A 110     1441   1923   1302   -261   -262    -13       N  
ATOM    727  CA  GLU A 110      33.660   5.113   6.735  1.00 13.99           C  
ANISOU  727  CA  GLU A 110     1472   2198   1642   -123   -349    -60       C  
ATOM    728  C   GLU A 110      32.900   3.765   6.823  1.00 12.25           C  
ANISOU  728  C   GLU A 110     1525   1907   1221    -28   -520    399       C  
ATOM    729  O   GLU A 110      31.664   3.737   6.940  1.00 13.38           O  
ANISOU  729  O   GLU A 110     1572   2216   1295   -263   -442    171       O  
ATOM    730  CB  GLU A 110      34.539   5.356   7.993  1.00 17.40           C  
ANISOU  730  CB  GLU A 110     2301   2917   1391   -341   -388    607       C  
ATOM    731  CG  GLU A 110      33.784   5.395   9.235  1.00 17.26           C  
ANISOU  731  CG  GLU A 110     3046   2687    824   -463   -519    364       C  
ATOM    732  CD  GLU A 110      34.753   5.613  10.448  1.00 24.31           C  
ANISOU  732  CD  GLU A 110     3512   3820   1905   -775  -1359    982       C  
ATOM    733  OE1 GLU A 110      35.894   5.143  10.471  1.00 36.89           O  
ANISOU  733  OE1 GLU A 110     5358   5002   3655   -170  -2757   -857       O  
ATOM    734  OE2 GLU A 110      34.193   6.103  11.355  1.00 36.19           O1-
ANISOU  734  OE2 GLU A 110     6329   6132   1288   -391  -1776   -787       O1-
ATOM    735  N   LYS A 111      33.620   2.670   6.741  1.00 14.92           N  
ANISOU  735  N   LYS A 111     1880   2084   1702     81   -321     53       N  
ATOM    736  CA  LYS A 111      33.027   1.379   6.917  1.00 15.55           C  
ANISOU  736  CA  LYS A 111     1783   2154   1972     51   -504    119       C  
ATOM    737  C   LYS A 111      32.312   1.303   8.262  1.00 15.60           C  
ANISOU  737  C   LYS A 111     1737   2315   1872     35   -657     -4       C  
ATOM    738  O   LYS A 111      32.822   1.797   9.310  1.00 17.00           O  
ANISOU  738  O   LYS A 111     2185   2467   1806   -153   -969    243       O  
ATOM    739  CB  LYS A 111      34.060   0.277   6.752  1.00 20.88           C  
ANISOU  739  CB  LYS A 111     2535   2689   2707    352    -17     97       C  
ATOM    740  CG  LYS A 111      34.553   0.085   5.307  1.00 24.96           C  
ANISOU  740  CG  LYS A 111     3650   2847   2983    459    533    316       C  
ATOM    741  CD  LYS A 111      35.361  -1.169   5.029  1.00 34.60           C  
ANISOU  741  CD  LYS A 111     3538   4349   5258   1509    157    739       C  
ATOM    742  CE  LYS A 111      36.641  -1.140   5.797  1.00 38.24           C  
ANISOU  742  CE  LYS A 111     4784   3845   5899    865   -751    -95       C  
ATOM    743  NZ  LYS A 111      37.648  -1.816   4.930  1.00 55.31           N1+
ANISOU  743  NZ  LYS A 111     6518   6740   7756    195   1629   -571       N1+
ATOM    744  N   ALA A 112      31.116   0.736   8.264  1.00 12.32           N  
ANISOU  744  N   ALA A 112     1696   2414    571    101   -442    112       N  
ATOM    745  CA  ALA A 112      30.412   0.605   9.527  1.00 14.49           C  
ANISOU  745  CA  ALA A 112     2043   2223   1239    230      5    269       C  
ATOM    746  C   ALA A 112      31.075  -0.379  10.434  1.00 13.07           C  
ANISOU  746  C   ALA A 112     1962   1971   1029     63    -99    205       C  
ATOM    747  O   ALA A 112      31.591  -1.385   9.993  1.00 15.17           O  
ANISOU  747  O   ALA A 112     2295   2247   1220    144   -528    375       O  
ATOM    748  CB  ALA A 112      29.007   0.098   9.238  1.00 15.69           C  
ANISOU  748  CB  ALA A 112     1956   2554   1452    179   -352    459       C  
ATOM    749  N   THR A 113      31.042  -0.082  11.754  1.00 16.06           N  
ANISOU  749  N   THR A 113     2348   2520   1232     46   -450   -174       N  
ATOM    750  CA  THR A 113      31.544  -1.022  12.755  1.00 17.30           C  
ANISOU  750  CA  THR A 113     2175   3247   1149   -497   -878   -122       C  
ATOM    751  C   THR A 113      30.531  -2.125  12.872  1.00 15.66           C  
ANISOU  751  C   THR A 113     2178   2981    788   -116   -774    367       C  
ATOM    752  O   THR A 113      29.373  -1.854  13.169  1.00 16.57           O  
ANISOU  752  O   THR A 113     2218   3248    828   -226   -256    195       O  
ATOM    753  CB  THR A 113      31.656  -0.273  14.092  1.00 19.39           C  
ANISOU  753  CB  THR A 113     2757   3508   1099   -507  -1118     32       C  
ATOM    754  CG2 THR A 113      32.166  -1.209  15.129  1.00 21.11           C  
ANISOU  754  CG2 THR A 113     3240   3895    884   -635   -597    501       C  
ATOM    755  OG1 THR A 113      32.535   0.852  13.911  1.00 23.33           O  
ANISOU  755  OG1 THR A 113     3528   3930   1406   -947  -1302    397       O  
ATOM    756  N   LEU A 114      30.901  -3.348  12.568  1.00 17.91           N  
ANISOU  756  N   LEU A 114     2169   3033   1600    -18   -594    541       N  
ATOM    757  CA  LEU A 114      29.963  -4.493  12.610  1.00 17.06           C  
ANISOU  757  CA  LEU A 114     2018   2937   1528    240   -158    582       C  
ATOM    758  C   LEU A 114      30.006  -5.197  13.969  1.00 17.92           C  
ANISOU  758  C   LEU A 114     1535   3628   1643    263   -312    900       C  
ATOM    759  O   LEU A 114      30.975  -5.168  14.638  1.00 22.54           O  
ANISOU  759  O   LEU A 114     2502   4030   2030   -121  -1018    668       O  
ATOM    760  CB  LEU A 114      30.338  -5.459  11.498  1.00 18.62           C  
ANISOU  760  CB  LEU A 114     2254   3113   1707    -41    287    288       C  
ATOM    761  CG  LEU A 114      30.427  -4.866  10.055  1.00 18.96           C  
ANISOU  761  CG  LEU A 114     2713   2891   1597    160     30    118       C  
ATOM    762  CD1 LEU A 114      30.630  -5.932   9.007  1.00 23.37           C  
ANISOU  762  CD1 LEU A 114     3596   3335   1947     55   -628   -333       C  
ATOM    763  CD2 LEU A 114      29.167  -4.009   9.737  1.00 19.60           C  
ANISOU  763  CD2 LEU A 114     2547   3268   1630    -77   -417    276       C  
ATOM    764  N   GLY A 115      28.872  -5.800  14.238  1.00 16.30           N  
ANISOU  764  N   GLY A 115     2175   2936   1079     36   -315    588       N  
ATOM    765  CA  GLY A 115      28.698  -6.572  15.463  1.00 20.09           C  
ANISOU  765  CA  GLY A 115     2772   3270   1591    240   -517   1105       C  
ATOM    766  C   GLY A 115      27.330  -7.229  15.446  1.00 17.80           C  
ANISOU  766  C   GLY A 115     2664   2919   1179    -90   -446    554       C  
ATOM    767  O   GLY A 115      26.636  -7.241  14.471  1.00 17.14           O  
ANISOU  767  O   GLY A 115     2594   2773   1144    -11   -417    769       O  
ATOM    768  N   PRO A 118      26.858  -7.755  16.612  1.00 20.74           N  
ANISOU  768  N   PRO A 118     3061   3465   1353    373   -189   1025       N  
ATOM    769  CA  PRO A 118      25.573  -8.394  16.576  1.00 20.60           C  
ANISOU  769  CA  PRO A 118     2842   3316   1669    231    292    875       C  
ATOM    770  C   PRO A 118      24.369  -7.475  16.233  1.00 17.04           C  
ANISOU  770  C   PRO A 118     3010   3012    451     33   -425    231       C  
ATOM    771  O   PRO A 118      23.372  -7.968  15.724  1.00 19.61           O  
ANISOU  771  O   PRO A 118     3124   2527   1799   -156   -633     98       O  
ATOM    772  CB  PRO A 118      25.428  -9.089  17.972  1.00 24.89           C  
ANISOU  772  CB  PRO A 118     3655   4042   1758    469     43   1226       C  
ATOM    773  CG  PRO A 118      26.734  -8.949  18.616  1.00 30.95           C  
ANISOU  773  CG  PRO A 118     3560   4757   3442    -34   -149   1733       C  
ATOM    774  CD  PRO A 118      27.590  -7.939  17.871  1.00 23.25           C  
ANISOU  774  CD  PRO A 118     3795   3432   1606     27   -782    955       C  
ATOM    775  N   ALA A 119      24.525  -6.162  16.403  1.00 15.78           N  
ANISOU  775  N   ALA A 119     2823   2417    754    190   -183    225       N  
ATOM    776  CA  ALA A 119      23.485  -5.230  16.144  1.00 14.58           C  
ANISOU  776  CA  ALA A 119     2507   2203    830   -178   -125    216       C  
ATOM    777  C   ALA A 119      23.660  -4.428  14.877  1.00 13.75           C  
ANISOU  777  C   ALA A 119     1906   2490    826   -432   -330    375       C  
ATOM    778  O   ALA A 119      22.777  -3.685  14.502  1.00 13.59           O  
ANISOU  778  O   ALA A 119     2479   2337    346      7    -59   -202       O  
ATOM    779  CB  ALA A 119      23.334  -4.243  17.308  1.00 15.54           C  
ANISOU  779  CB  ALA A 119     2593   2855    458   -193   -440     59       C  
ATOM    780  N   VAL A 120      24.799  -4.636  14.139  1.00 13.23           N  
ANISOU  780  N   VAL A 120     1937   2311    776      2   -314    337       N  
ATOM    781  CA  VAL A 120      25.029  -3.923  12.839  1.00 11.59           C  
ANISOU  781  CA  VAL A 120     1674   2173    555    193   -251    131       C  
ATOM    782  C   VAL A 120      25.694  -4.954  11.911  1.00 12.33           C  
ANISOU  782  C   VAL A 120     1887   2296    502    298   -381    166       C  
ATOM    783  O   VAL A 120      26.826  -5.370  12.110  1.00 14.34           O  
ANISOU  783  O   VAL A 120     1860   2662    926    398   -562    223       O  
ATOM    784  CB  VAL A 120      25.915  -2.700  12.999  1.00 12.22           C  
ANISOU  784  CB  VAL A 120     1819   2147    676     22    -42    162       C  
ATOM    785  CG1 VAL A 120      26.144  -2.077  11.625  1.00 12.91           C  
ANISOU  785  CG1 VAL A 120     1804   2418    683    -55   -253    281       C  
ATOM    786  CG2 VAL A 120      25.360  -1.726  14.043  1.00 13.03           C  
ANISOU  786  CG2 VAL A 120     1845   2394    712    116   -177     49       C  
ATOM    787  N   ARG A 121      24.939  -5.359  10.867  1.00 11.86           N  
ANISOU  787  N   ARG A 121     1578   2255    671    300   -375    185       N  
ATOM    788  CA  ARG A 121      25.452  -6.384   9.951  1.00 13.34           C  
ANISOU  788  CA  ARG A 121     1775   2301    991     99   -357    -73       C  
ATOM    789  C   ARG A 121      24.716  -6.239   8.646  1.00 13.30           C  
ANISOU  789  C   ARG A 121     1980   2216    855     74   -240    512       C  
ATOM    790  O   ARG A 121      23.525  -6.031   8.604  1.00 12.77           O  
ANISOU  790  O   ARG A 121     2098   2208    545     36   -182     90       O  
ATOM    791  CB  ARG A 121      25.058  -7.775  10.418  1.00 19.12           C  
ANISOU  791  CB  ARG A 121     3160   2369   1733    188   -936    492       C  
ATOM    792  CG  ARG A 121      25.701  -8.881   9.633  1.00 26.17           C  
ANISOU  792  CG  ARG A 121     4118   2903   2921   1024  -1245    670       C  
ATOM    793  CD  ARG A 121      27.126  -9.001   9.852  1.00 34.62           C  
ANISOU  793  CD  ARG A 121     4119   4316   4717   1113   -458   -782       C  
ATOM    794  NE  ARG A 121      27.464  -9.068  11.285  1.00 46.06           N  
ANISOU  794  NE  ARG A 121     4811   7833   4854   -566  -1025   1343       N  
ATOM    795  CZ  ARG A 121      28.736  -9.162  11.681  1.00 47.44           C  
ANISOU  795  CZ  ARG A 121     4241   8272   5512   -477   -723    585       C  
ATOM    796  NH1 ARG A 121      29.715  -9.208  10.751  1.00 33.63           N1+
ANISOU  796  NH1 ARG A 121     4194   3127   5456   1436   -219   -544       N1+
ATOM    797  NH2 ARG A 121      29.058  -9.221  12.964  1.00 43.14           N  
ANISOU  797  NH2 ARG A 121     6242   4906   5243     41   -495    208       N  
ATOM    798  N   PRO A 122      25.460  -6.286   7.486  1.00 12.01           N  
ANISOU  798  N   PRO A 122     1616   2008    938    263   -414    161       N  
ATOM    799  CA  PRO A 122      24.722  -6.258   6.176  1.00 11.06           C  
ANISOU  799  CA  PRO A 122     1343   2126    732    205   -274    244       C  
ATOM    800  C   PRO A 122      23.813  -7.434   6.022  1.00 11.55           C  
ANISOU  800  C   PRO A 122     1770   1900    716    433    -64    -60       C  
ATOM    801  O   PRO A 122      24.076  -8.561   6.486  1.00 14.87           O  
ANISOU  801  O   PRO A 122     2512   1982   1154    369   -121    191       O  
ATOM    802  CB  PRO A 122      25.850  -6.256   5.172  1.00 13.09           C  
ANISOU  802  CB  PRO A 122     1588   2203   1182    463   -162     30       C  
ATOM    803  CG  PRO A 122      27.050  -5.727   5.907  1.00 16.01           C  
ANISOU  803  CG  PRO A 122     1604   3299   1178    514   -230    203       C  
ATOM    804  CD  PRO A 122      26.922  -6.303   7.275  1.00 14.78           C  
ANISOU  804  CD  PRO A 122     1708   2930    976    485   -570    -58       C  
ATOM    805  N   LEU A 123      22.757  -7.183   5.240  1.00 11.02           N  
ANISOU  805  N   LEU A 123     1645   1824    717    110   -208    133       N  
ATOM    806  CA  LEU A 123      21.755  -8.207   4.857  1.00 12.13           C  
ANISOU  806  CA  LEU A 123     1944   1836    829     69    167    -26       C  
ATOM    807  C   LEU A 123      22.095  -8.757   3.487  1.00 11.15           C  
ANISOU  807  C   LEU A 123     1548   1826    860    145    215     71       C  
ATOM    808  O   LEU A 123      22.205  -7.976   2.534  1.00 12.40           O  
ANISOU  808  O   LEU A 123     2100   1854    759   -117    157    -28       O  
ATOM    809  CB  LEU A 123      20.351  -7.666   4.839  1.00 13.01           C  
ANISOU  809  CB  LEU A 123     1808   2278    854    -59    176     59       C  
ATOM    810  CG  LEU A 123      19.218  -8.572   4.506  1.00 14.39           C  
ANISOU  810  CG  LEU A 123     2067   2193   1208     62    380   -378       C  
ATOM    811  CD1 LEU A 123      19.090  -9.659   5.519  1.00 16.32           C  
ANISOU  811  CD1 LEU A 123     1921   2344   1935   -309    299   -246       C  
ATOM    812  CD2 LEU A 123      17.940  -7.829   4.462  1.00 14.07           C  
ANISOU  812  CD2 LEU A 123     1862   2486    998   -268    224   -235       C  
ATOM    813  N   PRO A 124      22.241 -10.088   3.320  1.00 11.88           N  
ANISOU  813  N   PRO A 124     1738   1899    873    305     57     30       N  
ATOM    814  CA  PRO A 124      22.336 -10.642   1.954  1.00 12.55           C  
ANISOU  814  CA  PRO A 124     1843   1949    975    176   -262   -204       C  
ATOM    815  C   PRO A 124      21.186 -10.201   1.083  1.00 10.70           C  
ANISOU  815  C   PRO A 124     1364   1850    850    102     47   -146       C  
ATOM    816  O   PRO A 124      20.026 -10.166   1.567  1.00 12.15           O  
ANISOU  816  O   PRO A 124     1528   2189    899     55   -179    -58       O  
ATOM    817  CB  PRO A 124      22.272 -12.157   2.157  1.00 13.76           C  
ANISOU  817  CB  PRO A 124     1913   2028   1285    529     -2      2       C  
ATOM    818  CG  PRO A 124      22.806 -12.319   3.543  1.00 16.74           C  
ANISOU  818  CG  PRO A 124     2791   2192   1375    731   -220   -150       C  
ATOM    819  CD  PRO A 124      22.193 -11.150   4.328  1.00 13.79           C  
ANISOU  819  CD  PRO A 124     2298   1792   1150    278     72    -92       C  
ATOM    820  N   TRP A 124A     21.434  -9.952  -0.199  1.00 12.35           N  
ANISOU  820  N   TRP A 124A    1697   2149    845    421     33   -169       N  
ATOM    821  CA  TRP A 124A     20.409  -9.473  -1.075  1.00 11.93           C  
ANISOU  821  CA  TRP A 124A    1544   2021    965    384    -37   -531       C  
ATOM    822  C   TRP A 124A     20.271 -10.314  -2.324  1.00 12.02           C  
ANISOU  822  C   TRP A 124A    1868   1851    847    362    -73   -256       C  
ATOM    823  O   TRP A 124A     21.231 -10.958  -2.787  1.00 14.70           O  
ANISOU  823  O   TRP A 124A    2158   2451    975    597      0   -439       O  
ATOM    824  CB  TRP A 124A     20.604  -7.993  -1.381  1.00 13.12           C  
ANISOU  824  CB  TRP A 124A    1771   2075   1138    552   -191   -378       C  
ATOM    825  CG  TRP A 124A     21.917  -7.598  -2.097  1.00 14.45           C  
ANISOU  825  CG  TRP A 124A    1929   2229   1330    504   -192    108       C  
ATOM    826  CD1 TRP A 124A     23.116  -7.284  -1.473  1.00 17.21           C  
ANISOU  826  CD1 TRP A 124A    1765   2732   2040    415    -42   -191       C  
ATOM    827  CD2 TRP A 124A     22.087  -7.444  -3.490  1.00 15.12           C  
ANISOU  827  CD2 TRP A 124A    1968   2154   1622    374    183    400       C  
ATOM    828  CE2 TRP A 124A     23.436  -7.039  -3.676  1.00 14.23           C  
ANISOU  828  CE2 TRP A 124A    1612   2194   1601    447   -114    311       C  
ATOM    829  CE3 TRP A 124A     21.242  -7.599  -4.614  1.00 18.56           C  
ANISOU  829  CE3 TRP A 124A    1829   2801   2421    787     99   -588       C  
ATOM    830  NE1 TRP A 124A     24.051  -6.968  -2.438  1.00 16.22           N  
ANISOU  830  NE1 TRP A 124A    1771   2290   2101    264   -554     43       N  
ATOM    831  CZ2 TRP A 124A     23.954  -6.728  -4.953  1.00 16.94           C  
ANISOU  831  CZ2 TRP A 124A    2413   2371   1652    198   -122    691       C  
ATOM    832  CZ3 TRP A 124A     21.793  -7.293  -5.894  1.00 21.20           C  
ANISOU  832  CZ3 TRP A 124A    2216   3112   2727    718    -52    537       C  
ATOM    833  CH2 TRP A 124A     23.139  -6.942  -6.006  1.00 15.90           C  
ANISOU  833  CH2 TRP A 124A    2360   2327   1355    374     87    152       C  
ATOM    834  N   GLN A 125      19.020 -10.404  -2.830  1.00 12.33           N  
ANISOU  834  N   GLN A 125     2073   1777    831    314   -365   -355       N  
ATOM    835  CA  GLN A 125      18.722 -11.326  -3.894  1.00 12.35           C  
ANISOU  835  CA  GLN A 125     2312   1680    697    496   -376   -360       C  
ATOM    836  C   GLN A 125      19.363 -10.934  -5.247  1.00 15.28           C  
ANISOU  836  C   GLN A 125     3132   1985    688    363   -224   -519       C  
ATOM    837  O   GLN A 125      19.100  -9.845  -5.713  1.00 15.59           O  
ANISOU  837  O   GLN A 125     2747   2099   1075    541   -283   -439       O  
ATOM    838  CB  GLN A 125      17.226 -11.369  -4.071  1.00 14.55           C  
ANISOU  838  CB  GLN A 125     2642   2299    586    -26   -238   -431       C  
ATOM    839  CG  GLN A 125      16.734 -12.424  -5.082  1.00 15.03           C  
ANISOU  839  CG  GLN A 125     2801   1838   1070    437   -603   -375       C  
ATOM    840  CD  GLN A 125      17.097 -13.824  -4.769  1.00 21.38           C  
ANISOU  840  CD  GLN A 125     4642   2631    848   1132  -1761   -427       C  
ATOM    841  NE2 GLN A 125      16.541 -14.305  -3.699  1.00 31.24           N  
ANISOU  841  NE2 GLN A 125     7969   2634   1267   1389   -473   -190       N  
ATOM    842  OE1 GLN A 125      17.966 -14.376  -5.309  1.00 28.89           O  
ANISOU  842  OE1 GLN A 125     5076   2467   3432   1632  -1099   -568       O  
ATOM    843  N   ARG A 126      20.184 -11.847  -5.789  1.00 20.16           N  
ANISOU  843  N   ARG A 126     4657   2451    550   1252    275   -229       N  
ATOM    844  CA  ARG A 126      20.912 -11.643  -7.055  1.00 26.34           C  
ANISOU  844  CA  ARG A 126     5913   3156    939   1449    811    333       C  
ATOM    845  C   ARG A 126      20.166 -12.417  -8.223  1.00 30.32           C  
ANISOU  845  C   ARG A 126     7015   2559   1944   2240    285     10       C  
ATOM    846  O   ARG A 126      20.445 -12.058  -9.436  1.00 47.58           O  
ANISOU  846  O   ARG A 126    10837   5693   1546   2041    175    195       O  
ATOM    847  CB  ARG A 126      22.420 -11.937  -6.889  1.00 31.71           C  
ANISOU  847  CB  ARG A 126     5526   4642   1878     36   1024     67       C  
ATOM    848  N   VAL A 127      19.222 -13.418  -7.956  1.00 27.60           N  
ANISOU  848  N   VAL A 127     6893   2120   1472   1529  -1325   -740       N  
ATOM    849  CA  VAL A 127      18.583 -14.212  -9.059  1.00 35.68           C  
ANISOU  849  CA  VAL A 127     7074   4216   2265   2103  -2099  -1409       C  
ATOM    850  C   VAL A 127      17.232 -13.541  -9.326  1.00 29.35           C  
ANISOU  850  C   VAL A 127     7025   3313    812   2055  -1010   -519       C  
ATOM    851  O   VAL A 127      16.349 -13.270  -8.422  1.00 29.69           O  
ANISOU  851  O   VAL A 127     7042   2736   1503   1813   -657   -352       O  
ATOM    852  CB  VAL A 127      18.371 -15.624  -8.508  1.00 39.71           C  
ANISOU  852  CB  VAL A 127     7941   3508   3638   1247  -1802  -1682       C  
ATOM    853  CG1 VAL A 127      17.643 -16.481  -9.539  1.00 37.09           C  
ANISOU  853  CG1 VAL A 127     7115   3110   3863   1260  -1984  -1609       C  
ATOM    854  CG2 VAL A 127      19.733 -16.264  -8.207  1.00 42.31           C  
ANISOU  854  CG2 VAL A 127     8365   3997   3712   1998  -2944  -1294       C  
ATOM    855  N   ASP A 128      17.121 -13.191 -10.607  1.00 26.60           N  
ANISOU  855  N   ASP A 128     5926   3226    954   2179  -1171   -463       N  
ATOM    856  CA  ASP A 128      15.992 -12.374 -11.020  1.00 23.00           C  
ANISOU  856  CA  ASP A 128     5499   2853    387   1759    -40   -560       C  
ATOM    857  C   ASP A 128      14.789 -13.263 -11.314  1.00 25.71           C  
ANISOU  857  C   ASP A 128     5717   2905   1144   1207   -304    277       C  
ATOM    858  O   ASP A 128      14.390 -13.447 -12.472  1.00 27.00           O  
ANISOU  858  O   ASP A 128     6017   3327    910    800    168   -320       O  
ATOM    859  CB  ASP A 128      16.416 -11.478 -12.161  1.00 20.16           C  
ANISOU  859  CB  ASP A 128     3460   2930   1268   1366   -261   -277       C  
ATOM    860  CG  ASP A 128      15.415 -10.473 -12.509  1.00 17.60           C  
ANISOU  860  CG  ASP A 128     3051   2530   1106   1162   -554   -801       C  
ATOM    861  OD1 ASP A 128      14.484 -10.188 -11.752  1.00 20.95           O  
ANISOU  861  OD1 ASP A 128     3232   3403   1324   1443   -147   -362       O  
ATOM    862  OD2 ASP A 128      15.546  -9.779 -13.569  1.00 19.40           O1-
ANISOU  862  OD2 ASP A 128     2848   3196   1325    929   -148     -2       O1-
ATOM    863  N   ARG A 129      14.186 -13.775 -10.266  1.00 27.70           N  
ANISOU  863  N   ARG A 129     6232   2961   1331   1596    696   -197       N  
ATOM    864  CA  ARG A 129      12.948 -14.522 -10.370  1.00 28.17           C  
ANISOU  864  CA  ARG A 129     5565   3359   1779   1471    625   -459       C  
ATOM    865  C   ARG A 129      12.009 -14.095  -9.248  1.00 25.75           C  
ANISOU  865  C   ARG A 129     5953   2389   1441   1147    760   -224       C  
ATOM    866  O   ARG A 129      12.444 -13.648  -8.109  1.00 29.82           O  
ANISOU  866  O   ARG A 129     6095   3841   1390   1712    449    -42       O  
ATOM    867  CB  ARG A 129      13.174 -16.070 -10.352  1.00 34.05           C  
ANISOU  867  CB  ARG A 129     5596   3700   3641   1442   1504    -90       C  
ATOM    868  CG  ARG A 129      13.673 -16.656 -11.706  1.00 33.08           C  
ANISOU  868  CG  ARG A 129     5015   3636   3916    664   2113    264       C  
ATOM    869  CD  ARG A 129      13.595 -18.192 -11.819  1.00 41.82           C  
ANISOU  869  CD  ARG A 129     6017   4058   5815   -705    728   -689       C  
ATOM    870  NE  ARG A 129      14.423 -18.964 -10.886  1.00 51.38           N  
ANISOU  870  NE  ARG A 129     6780   5906   6835    585    941   -406       N  
ATOM    871  CZ  ARG A 129      15.744 -19.195 -10.990  1.00 55.83           C  
ANISOU  871  CZ  ARG A 129     7420   7188   6603   1149    522  -1520       C  
ATOM    872  NH1 ARG A 129      16.474 -18.709 -12.005  1.00 52.97           N1+
ANISOU  872  NH1 ARG A 129     6713   5546   7864   1492   1424  -2384       N1+
ATOM    873  NH2 ARG A 129      16.352 -19.937 -10.064  1.00 64.06           N  
ANISOU  873  NH2 ARG A 129     7982   8662   7694    298    -40   -216       N  
ATOM    874  N   ASP A 129A     10.715 -14.139  -9.574  1.00 33.06           N  
ANISOU  874  N   ASP A 129A    5975   4722   1864   2542    448    -65       N  
ATOM    875  CA  ASP A 129A      9.676 -13.617  -8.644  1.00 33.76           C  
ANISOU  875  CA  ASP A 129A    6306   4130   2389   3075    628   -232       C  
ATOM    876  C   ASP A 129A      9.726 -14.428  -7.390  1.00 31.82           C  
ANISOU  876  C   ASP A 129A    4968   4478   2645   2956   -987   -528       C  
ATOM    877  O   ASP A 129A      9.824 -15.634  -7.469  1.00 30.98           O  
ANISOU  877  O   ASP A 129A    5474   4792   1505   2690   1487    709       O  
ATOM    878  CB  ASP A 129A      8.240 -13.786  -9.208  1.00 33.23           C  
ANISOU  878  CB  ASP A 129A    6475   4420   1731   2329    653    452       C  
ATOM    879  CG  ASP A 129A      7.747 -12.545  -9.998  1.00 36.34           C  
ANISOU  879  CG  ASP A 129A    8085   3727   1993   2069   -495   -290       C  
ATOM    880  OD1 ASP A 129A      8.151 -11.457  -9.609  1.00 39.10           O  
ANISOU  880  OD1 ASP A 129A    7269   4153   3433   1346  -1741  -1193       O  
ATOM    881  OD2 ASP A 129A      7.047 -12.677 -11.057  1.00 43.72           O1-
ANISOU  881  OD2 ASP A 129A    8241   6099   2270   2151   -825    170       O1-
ATOM    882  N   VAL A 130       9.569 -13.663  -6.285  1.00 26.72           N  
ANISOU  882  N   VAL A 130     4373   3902   1874   1243    574    141       N  
ATOM    883  CA  VAL A 130       9.263 -14.263  -4.997  1.00 21.55           C  
ANISOU  883  CA  VAL A 130     3111   3291   1785    137   -101   -659       C  
ATOM    884  C   VAL A 130       7.846 -14.822  -5.303  1.00 21.35           C  
ANISOU  884  C   VAL A 130     3142   3766   1203    393   -598  -1194       C  
ATOM    885  O   VAL A 130       6.980 -14.033  -5.737  1.00 20.35           O  
ANISOU  885  O   VAL A 130     2624   3352   1756    -99   -239   -182       O  
ATOM    886  CB  VAL A 130       9.282 -13.327  -3.782  1.00 19.07           C  
ANISOU  886  CB  VAL A 130     3109   2986   1149   -682    103   -252       C  
ATOM    887  CG1 VAL A 130       8.627 -14.046  -2.576  1.00 23.14           C  
ANISOU  887  CG1 VAL A 130     2859   3561   2369   -909    392    216       C  
ATOM    888  CG2 VAL A 130      10.709 -12.869  -3.522  1.00 20.11           C  
ANISOU  888  CG2 VAL A 130     3008   2769   1862   -594     36    203       C  
ATOM    889  N   ALA A 131       7.602 -16.067  -4.997  1.00 20.32           N  
ANISOU  889  N   ALA A 131     3518   2970   1232   1121   -900   -770       N  
ATOM    890  CA  ALA A 131       6.297 -16.592  -5.083  1.00 27.06           C  
ANISOU  890  CA  ALA A 131     2688   3892   3701    802   -875  -2862       C  
ATOM    891  C   ALA A 131       5.123 -16.006  -4.230  1.00 22.55           C  
ANISOU  891  C   ALA A 131     3663   4027    876   1984   -895   -610       C  
ATOM    892  O   ALA A 131       5.280 -15.638  -3.072  1.00 22.32           O  
ANISOU  892  O   ALA A 131     3931   3909    638   1387   -383   -536       O  
ATOM    893  CB  ALA A 131       6.375 -17.984  -4.588  1.00 24.75           C  
ANISOU  893  CB  ALA A 131     3105   4017   2281   2043   -221  -2238       C  
ATOM    894  N   PRO A 132       3.940 -15.884  -4.845  1.00 23.82           N  
ANISOU  894  N   PRO A 132     3712   4272   1064   1836   -863   -911       N  
ATOM    895  CA  PRO A 132       2.920 -15.154  -4.064  1.00 20.17           C  
ANISOU  895  CA  PRO A 132     3629   2977   1057   1509   -488     16       C  
ATOM    896  C   PRO A 132       2.462 -15.932  -2.794  1.00 18.59           C  
ANISOU  896  C   PRO A 132     3526   2868    669    520  -1003   -524       C  
ATOM    897  O   PRO A 132       2.566 -17.159  -2.616  1.00 22.30           O  
ANISOU  897  O   PRO A 132     3407   2979   2087    901  -1348  -1272       O  
ATOM    898  CB  PRO A 132       1.894 -14.792  -5.095  1.00 21.29           C  
ANISOU  898  CB  PRO A 132     3047   3581   1461   1020   -413   -112       C  
ATOM    899  CG  PRO A 132       1.990 -15.998  -6.044  1.00 23.52           C  
ANISOU  899  CG  PRO A 132     3148   3460   2328   1137  -1078   -425       C  
ATOM    900  CD  PRO A 132       3.458 -16.217  -6.171  1.00 21.23           C  
ANISOU  900  CD  PRO A 132     2935   3738   1390     58   -899   -642       C  
ATOM    901  N   GLY A 133       1.979 -15.129  -1.865  1.00 14.11           N  
ANISOU  901  N   GLY A 133     2509   1961    890    267   -378   -119       N  
ATOM    902  CA  GLY A 133       1.623 -15.593  -0.523  1.00 12.82           C  
ANISOU  902  CA  GLY A 133     1989   1609   1270   -254   -353     49       C  
ATOM    903  C   GLY A 133       2.795 -15.770   0.397  1.00 12.55           C  
ANISOU  903  C   GLY A 133     1898   1900    971   -266   -352    -57       C  
ATOM    904  O   GLY A 133       2.580 -15.814   1.598  1.00 14.02           O  
ANISOU  904  O   GLY A 133     2343   2027    957   -479   -178   -222       O  
ATOM    905  N   THR A 134       4.021 -15.706  -0.064  1.00 13.09           N  
ANISOU  905  N   THR A 134     1882   2035   1055   -191   -308    136       N  
ATOM    906  CA  THR A 134       5.193 -15.822   0.742  1.00 12.77           C  
ANISOU  906  CA  THR A 134     1879   1706   1266   -308   -345     30       C  
ATOM    907  C   THR A 134       5.142 -14.716   1.776  1.00 12.80           C  
ANISOU  907  C   THR A 134     2107   1714   1042   -550   -312    194       C  
ATOM    908  O   THR A 134       4.953 -13.544   1.454  1.00 12.78           O  
ANISOU  908  O   THR A 134     2066   1904    884   -188   -377     56       O  
ATOM    909  CB  THR A 134       6.470 -15.684  -0.098  1.00 15.15           C  
ANISOU  909  CB  THR A 134     2050   2279   1425    197   -249   -343       C  
ATOM    910  CG2 THR A 134       7.669 -15.784   0.724  1.00 16.73           C  
ANISOU  910  CG2 THR A 134     1795   2857   1702     24   -170   -197       C  
ATOM    911  OG1 THR A 134       6.557 -16.692  -1.132  1.00 14.48           O  
ANISOU  911  OG1 THR A 134     2019   2080   1400    -94   -216   -492       O  
ATOM    912  N   LEU A 135       5.387 -15.110   3.064  1.00 13.30           N  
ANISOU  912  N   LEU A 135     1846   2051   1153    -42   -178    341       N  
ATOM    913  CA  LEU A 135       5.370 -14.101   4.124  1.00 15.08           C  
ANISOU  913  CA  LEU A 135     2355   2080   1293    -80     98     95       C  
ATOM    914  C   LEU A 135       6.714 -13.403   4.209  1.00 14.35           C  
ANISOU  914  C   LEU A 135     2104   2249   1100    142   -210    -83       C  
ATOM    915  O   LEU A 135       7.703 -14.064   4.536  1.00 19.58           O  
ANISOU  915  O   LEU A 135     2194   2550   2694   -246   -985    -20       O  
ATOM    916  CB  LEU A 135       5.151 -14.832   5.461  1.00 18.70           C  
ANISOU  916  CB  LEU A 135     3104   2783   1216    207     66    329       C  
ATOM    917  CG  LEU A 135       3.726 -15.037   5.723  1.00 26.22           C  
ANISOU  917  CG  LEU A 135     4012   3743   2207   -354    412   1158       C  
ATOM    918  CD1 LEU A 135       3.598 -15.758   7.076  1.00 25.86           C  
ANISOU  918  CD1 LEU A 135     3788   3946   2090   -502    385   1393       C  
ATOM    919  CD2 LEU A 135       2.803 -13.772   5.833  1.00 24.24           C  
ANISOU  919  CD2 LEU A 135     2275   4087   2848     18    302    860       C  
ATOM    920  N   CYS A 136       6.718 -12.073   4.030  1.00 12.74           N  
ANISOU  920  N   CYS A 136     2012   2095    731   -112   -122   -265       N  
ATOM    921  CA  CYS A 136       7.883 -11.267   4.088  1.00 12.62           C  
ANISOU  921  CA  CYS A 136     2144   2122    528   -179    -56   -271       C  
ATOM    922  C   CYS A 136       7.816 -10.270   5.220  1.00 14.36           C  
ANISOU  922  C   CYS A 136     2170   2384    901   -353    149   -476       C  
ATOM    923  O   CYS A 136       6.764  -9.909   5.600  1.00 21.21           O  
ANISOU  923  O   CYS A 136     2402   4228   1426    467   -514  -1435       O  
ATOM    924  CB  CYS A 136       8.163 -10.596   2.778  1.00 13.00           C  
ANISOU  924  CB  CYS A 136     2058   2420    461   -438    -55   -194       C  
ATOM    925  SG  CYS A 136       8.330 -11.783   1.370  1.00 16.56           S  
ANISOU  925  SG  CYS A 136     2512   3119    659   -505   -167   -411       S  
ATOM    926  N   ASP A 137       8.969  -9.923   5.724  1.00 13.01           N  
ANISOU  926  N   ASP A 137     2256   2005    680   -581    356   -358       N  
ATOM    927  CA  ASP A 137       9.059  -9.012   6.871  1.00 14.60           C  
ANISOU  927  CA  ASP A 137     2428   2525    594   -932     29   -444       C  
ATOM    928  C   ASP A 137       9.349  -7.598   6.375  1.00 12.65           C  
ANISOU  928  C   ASP A 137     2248   2120    438   -552    101   -744       C  
ATOM    929  O   ASP A 137      10.340  -7.427   5.570  1.00 14.24           O  
ANISOU  929  O   ASP A 137     2300   2198    914   -523    542   -523       O  
ATOM    930  CB  ASP A 137      10.172  -9.476   7.788  1.00 17.41           C  
ANISOU  930  CB  ASP A 137     3036   2867    711   -417     28    145       C  
ATOM    931  CG  ASP A 137      10.320  -8.607   9.080  1.00 22.57           C  
ANISOU  931  CG  ASP A 137     4468   3519    587  -1093     63     21       C  
ATOM    932  OD1 ASP A 137       9.532  -8.868   9.919  1.00 35.61           O  
ANISOU  932  OD1 ASP A 137     6209   5289   2032  -2619    789   -643       O  
ATOM    933  OD2 ASP A 137      11.212  -7.732   9.149  1.00 27.47           O1-
ANISOU  933  OD2 ASP A 137     4612   3952   1872  -1310   -150   -243       O1-
ATOM    934  N   VAL A 138       8.609  -6.577   6.828  1.00 12.22           N  
ANISOU  934  N   VAL A 138     1885   2070    688   -570    461   -590       N  
ATOM    935  CA  VAL A 138       9.002  -5.226   6.616  1.00 12.05           C  
ANISOU  935  CA  VAL A 138     1748   2244    584   -560     45   -424       C  
ATOM    936  C   VAL A 138       9.068  -4.515   7.960  1.00 13.61           C  
ANISOU  936  C   VAL A 138     2330   2254    586   -925    407   -486       C  
ATOM    937  O   VAL A 138       8.141  -4.658   8.787  1.00 16.73           O  
ANISOU  937  O   VAL A 138     2594   3205    555  -1524    467   -731       O  
ATOM    938  CB  VAL A 138       8.055  -4.490   5.703  1.00 14.72           C  
ANISOU  938  CB  VAL A 138     2502   2475    614   -382   -137   -348       C  
ATOM    939  CG1 VAL A 138       6.709  -4.509   6.073  1.00 21.31           C  
ANISOU  939  CG1 VAL A 138     2465   3087   2544    215   -369   -168       C  
ATOM    940  CG2 VAL A 138       8.486  -3.061   5.266  1.00 18.00           C  
ANISOU  940  CG2 VAL A 138     3289   2383   1168   -377   -254    -66       C  
ATOM    941  N   ALA A 139      10.088  -3.728   8.144  1.00 12.65           N  
ANISOU  941  N   ALA A 139     1998   2160    645   -711    350   -480       N  
ATOM    942  CA  ALA A 139      10.287  -3.038   9.409  1.00 10.76           C  
ANISOU  942  CA  ALA A 139     1572   1994    521   -384    248   -384       C  
ATOM    943  C   ALA A 139      10.518  -1.559   9.061  1.00 11.54           C  
ANISOU  943  C   ALA A 139     1725   1950    709   -226    453   -588       C  
ATOM    944  O   ALA A 139      10.985  -1.214   7.954  1.00 12.13           O  
ANISOU  944  O   ALA A 139     1744   2286    575   -381    560   -557       O  
ATOM    945  CB  ALA A 139      11.432  -3.612  10.193  1.00 13.59           C  
ANISOU  945  CB  ALA A 139     1712   2474    974   -558      5   -226       C  
ATOM    946  N   GLY A 140      10.204  -0.676  10.007  1.00 12.53           N  
ANISOU  946  N   GLY A 140     2037   2021    699   -679    486   -867       N  
ATOM    947  CA  GLY A 140      10.442   0.737   9.778  1.00 13.11           C  
ANISOU  947  CA  GLY A 140     2147   2084    747   -702    529   -878       C  
ATOM    948  C   GLY A 140      10.025   1.608  10.961  1.00 10.71           C  
ANISOU  948  C   GLY A 140     1830   1898    340   -801    222   -611       C  
ATOM    949  O   GLY A 140       9.304   1.110  11.862  1.00 12.14           O  
ANISOU  949  O   GLY A 140     2049   2254    306   -698    462   -422       O  
ATOM    950  N   TRP A 141      10.403   2.856  10.881  1.00 10.05           N  
ANISOU  950  N   TRP A 141     1602   1730    484   -579    353   -569       N  
ATOM    951  CA  TRP A 141      10.063   3.923  11.774  1.00 11.44           C  
ANISOU  951  CA  TRP A 141     1729   2045    570   -370    380   -776       C  
ATOM    952  C   TRP A 141       9.006   4.816  11.126  1.00 11.05           C  
ANISOU  952  C   TRP A 141     1523   2053    623   -608    328   -221       C  
ATOM    953  O   TRP A 141       8.784   5.972  11.549  1.00 12.17           O  
ANISOU  953  O   TRP A 141     1679   2661    285   -351    132   -514       O  
ATOM    954  CB  TRP A 141      11.223   4.670  12.313  1.00  9.78           C  
ANISOU  954  CB  TRP A 141     1471   1499    745   -267    366   -454       C  
ATOM    955  CG  TRP A 141      12.252   3.961  13.115  1.00 11.20           C  
ANISOU  955  CG  TRP A 141     1717   1863    673   -409    249   -204       C  
ATOM    956  CD1 TRP A 141      12.228   3.879  14.515  1.00 12.39           C  
ANISOU  956  CD1 TRP A 141     1861   2220    624   -481    736   -199       C  
ATOM    957  CD2 TRP A 141      13.394   3.304  12.725  1.00 11.02           C  
ANISOU  957  CD2 TRP A 141     1578   2046    561   -402    -59   -367       C  
ATOM    958  CE2 TRP A 141      14.100   2.855  13.889  1.00 12.03           C  
ANISOU  958  CE2 TRP A 141     1755   1991    823   -305     21   -355       C  
ATOM    959  CE3 TRP A 141      13.956   3.066  11.431  1.00 12.18           C  
ANISOU  959  CE3 TRP A 141     1956   2020    649   -603    119   -490       C  
ATOM    960  NE1 TRP A 141      13.331   3.248  14.947  1.00 13.50           N  
ANISOU  960  NE1 TRP A 141     1867   2247   1014   -346    316   -415       N  
ATOM    961  CZ2 TRP A 141      15.217   2.133  13.830  1.00 13.57           C  
ANISOU  961  CZ2 TRP A 141     1826   2399    931   -584    279     19       C  
ATOM    962  CZ3 TRP A 141      15.126   2.347  11.358  1.00 13.56           C  
ANISOU  962  CZ3 TRP A 141     2191   2190    768   -546    224     78       C  
ATOM    963  CH2 TRP A 141      15.787   1.949  12.567  1.00 13.29           C  
ANISOU  963  CH2 TRP A 141     1366   2533   1149   -328    367    306       C  
ATOM    964  N   GLY A 142       8.312   4.273  10.081  1.00 12.06           N  
ANISOU  964  N   GLY A 142     1440   2271    869   -289    295   -716       N  
ATOM    965  CA  GLY A 142       7.273   5.022   9.534  1.00 12.71           C  
ANISOU  965  CA  GLY A 142     1490   2138   1199   -325    388   -889       C  
ATOM    966  C   GLY A 142       6.041   5.243  10.382  1.00 14.39           C  
ANISOU  966  C   GLY A 142     1449   3254    763   -574    343   -749       C  
ATOM    967  O   GLY A 142       5.937   4.662  11.500  1.00 14.46           O  
ANISOU  967  O   GLY A 142     2012   3185    295   -435    143   -716       O  
ATOM    968  N   ILE A 143       5.098   6.052   9.900  1.00 14.62           N  
ANISOU  968  N   ILE A 143     1535   3086    933   -751    579  -1154       N  
ATOM    969  CA  ILE A 143       3.934   6.368  10.652  1.00 17.37           C  
ANISOU  969  CA  ILE A 143     2032   2854   1712   -560   1007  -1326       C  
ATOM    970  C   ILE A 143       3.124   5.116  11.088  1.00 16.29           C  
ANISOU  970  C   ILE A 143     1688   2780   1721   -495   1091  -1197       C  
ATOM    971  O   ILE A 143       3.063   4.124  10.377  1.00 19.02           O  
ANISOU  971  O   ILE A 143     1986   3486   1752   -838    854  -1569       O  
ATOM    972  CB  ILE A 143       3.032   7.430  10.027  1.00 16.08           C  
ANISOU  972  CB  ILE A 143     1844   3465    800   -559    679  -1159       C  
ATOM    973  CG1 ILE A 143       2.419   6.979   8.723  1.00 17.12           C  
ANISOU  973  CG1 ILE A 143     1650   3574   1279   -318    413  -1381       C  
ATOM    974  CG2 ILE A 143       3.849   8.689   9.740  1.00 17.02           C  
ANISOU  974  CG2 ILE A 143     2224   3184   1056   -249    370   -754       C  
ATOM    975  CD1 ILE A 143       1.401   7.886   8.153  1.00 18.38           C  
ANISOU  975  CD1 ILE A 143     1617   3885   1478     24    430  -1007       C  
ATOM    976  N   VAL A 144       2.497   5.192  12.259  1.00 19.06           N  
ANISOU  976  N   VAL A 144     2413   3134   1692  -1011   1340  -1325       N  
ATOM    977  CA  VAL A 144       1.825   4.048  12.885  1.00 18.50           C  
ANISOU  977  CA  VAL A 144     2612   2581   1835   -769   1254  -1232       C  
ATOM    978  C   VAL A 144       0.322   4.205  12.955  1.00 20.64           C  
ANISOU  978  C   VAL A 144     2655   2594   2591   -990    675  -1611       C  
ATOM    979  O   VAL A 144      -0.327   3.292  13.366  1.00 21.73           O  
ANISOU  979  O   VAL A 144     2380   3323   2550  -1029   1310  -1400       O  
ATOM    980  CB  VAL A 144       2.404   3.611  14.303  1.00 20.54           C  
ANISOU  980  CB  VAL A 144     2787   3114   1902   -659   1184  -1299       C  
ATOM    981  CG1 VAL A 144       3.834   3.102  14.142  1.00 20.15           C  
ANISOU  981  CG1 VAL A 144     2725   3566   1362  -1119    786  -1093       C  
ATOM    982  CG2 VAL A 144       2.293   4.755  15.296  1.00 20.56           C  
ANISOU  982  CG2 VAL A 144     3109   3248   1454   -318    737  -1108       C  
ATOM    983  N   ASN A 145      -0.231   5.318  12.469  1.00 19.35           N  
ANISOU  983  N   ASN A 145     2690   2878   1784   -926   1796  -1179       N  
ATOM    984  CA  ASN A 145      -1.699   5.529  12.398  1.00 21.69           C  
ANISOU  984  CA  ASN A 145     2734   3348   2158   -799   1545  -1059       C  
ATOM    985  C   ASN A 145      -1.963   6.601  11.288  1.00 21.47           C  
ANISOU  985  C   ASN A 145     3412   3332   1411  -1715   1282  -1152       C  
ATOM    986  O   ASN A 145      -1.037   7.241  10.715  1.00 24.95           O  
ANISOU  986  O   ASN A 145     3663   3789   2028  -1801   1742  -1390       O  
ATOM    987  CB  ASN A 145      -2.282   5.862  13.773  1.00 17.11           C  
ANISOU  987  CB  ASN A 145     1929   2642   1928   -287   1450   -319       C  
ATOM    988  CG  ASN A 145      -1.772   7.130  14.333  1.00 16.90           C  
ANISOU  988  CG  ASN A 145     2523   2981    914   -519    283    213       C  
ATOM    989  ND2 ASN A 145      -1.839   7.259  15.675  1.00 22.84           N  
ANISOU  989  ND2 ASN A 145     3292   4200   1186   -513    658   -817       N  
ATOM    990  OD1 ASN A 145      -1.391   8.098  13.576  1.00 19.31           O  
ANISOU  990  OD1 ASN A 145     3286   2847   1202   -833   1299   -720       O  
ATOM    991  N   HIS A 146      -3.229   6.707  10.954  1.00 22.52           N  
ANISOU  991  N   HIS A 146     2998   3780   1778  -1331   1167  -1083       N  
ATOM    992  CA  HIS A 146      -3.673   7.694   9.955  1.00 25.36           C  
ANISOU  992  CA  HIS A 146     4458   3443   1735  -1671    644   -360       C  
ATOM    993  C   HIS A 146      -3.498   9.128  10.293  1.00 22.16           C  
ANISOU  993  C   HIS A 146     3873   3483   1060  -1628   1308   -546       C  
ATOM    994  O   HIS A 146      -3.403  10.002   9.443  1.00 22.89           O  
ANISOU  994  O   HIS A 146     3268   4594    835  -1475    185   -378       O  
ATOM    995  CB  HIS A 146      -5.202   7.468   9.648  1.00 32.14           C  
ANISOU  995  CB  HIS A 146     4940   5028   2244  -1475   -250   -855       C  
ATOM    996  CG  HIS A 146      -5.435   6.268   8.842  1.00 34.61           C  
ANISOU  996  CG  HIS A 146     6411   5262   1477  -2398   1610   -551       C  
ATOM    997  CD2 HIS A 146      -4.534   5.603   8.120  1.00 26.96           C  
ANISOU  997  CD2 HIS A 146     3002   1664   5575   -438  -2682   -332       C  
ATOM    998  ND1 HIS A 146      -6.678   5.836   8.406  1.00 48.31           N  
ANISOU  998  ND1 HIS A 146     8184   7055   3116  -4961   1256  -1548       N  
ATOM    999  CE1 HIS A 146      -6.520   4.770   7.586  1.00 28.40           C  
ANISOU  999  CE1 HIS A 146     4123   5154   1513  -3894  -1119     16       C  
ATOM   1000  NE2 HIS A 146      -5.163   4.581   7.540  1.00 38.26           N  
ANISOU 1000  NE2 HIS A 146     6454   3951   4129  -2368  -2156  -1430       N  
ATOM   1001  N   ALA A 147      -3.419   9.425  11.623  1.00 19.71           N  
ANISOU 1001  N   ALA A 147     2627   3676   1183   -676    690   -732       N  
ATOM   1002  CA  ALA A 147      -3.092  10.753  12.041  1.00 17.89           C  
ANISOU 1002  CA  ALA A 147     2363   3392   1041   -577    369   -465       C  
ATOM   1003  C   ALA A 147      -1.652  11.191  11.799  1.00 17.61           C  
ANISOU 1003  C   ALA A 147     2568   3319    804   -981    620   -656       C  
ATOM   1004  O   ALA A 147      -1.335  12.395  11.827  1.00 17.42           O  
ANISOU 1004  O   ALA A 147     2267   3145   1204   -767    549   -944       O  
ATOM   1005  CB  ALA A 147      -3.346  10.865  13.579  1.00 16.89           C  
ANISOU 1005  CB  ALA A 147     2093   3204   1117   -371    815   -429       C  
ATOM   1006  N   GLY A 149      -0.777  10.185  11.416  1.00 16.89           N  
ANISOU 1006  N   GLY A 149     2409   3260    747   -698    481   -486       N  
ATOM   1007  CA  GLY A 149       0.609  10.475  11.169  1.00 15.70           C  
ANISOU 1007  CA  GLY A 149     2333   2175   1454   -372    452     91       C  
ATOM   1008  C   GLY A 149       1.585  10.310  12.350  1.00 15.56           C  
ANISOU 1008  C   GLY A 149     2701   2204   1004   -837    230   -635       C  
ATOM   1009  O   GLY A 149       2.699  10.855  12.314  1.00 15.49           O  
ANISOU 1009  O   GLY A 149     2452   2249   1183   -296    327   -305       O  
ATOM   1010  N   ARG A 150       1.137   9.595  13.435  1.00 15.25           N  
ANISOU 1010  N   ARG A 150     2054   2659   1080   -409    610   -597       N  
ATOM   1011  CA  ARG A 150       2.019   9.511  14.633  1.00 16.50           C  
ANISOU 1011  CA  ARG A 150     2367   2809   1092   -676    199   -740       C  
ATOM   1012  C   ARG A 150       3.335   8.808  14.277  1.00 14.54           C  
ANISOU 1012  C   ARG A 150     2383   2834    307   -655    467   -528       C  
ATOM   1013  O   ARG A 150       3.317   7.727  13.618  1.00 17.50           O  
ANISOU 1013  O   ARG A 150     2627   2916   1107   -785   1012   -947       O  
ATOM   1014  CB  ARG A 150       1.276   8.739  15.673  1.00 18.33           C  
ANISOU 1014  CB  ARG A 150     2305   2861   1799   -591    755   -433       C  
ATOM   1015  CG  ARG A 150       2.120   8.538  16.947  1.00 22.76           C  
ANISOU 1015  CG  ARG A 150     3018   4012   1618   -208    427   -396       C  
ATOM   1016  CD  ARG A 150       1.443   7.535  17.930  1.00 35.84           C  
ANISOU 1016  CD  ARG A 150     4440   5139   4038   -492    993    111       C  
ATOM   1017  NE  ARG A 150       1.281   7.920  19.309  1.00 53.87           N  
ANISOU 1017  NE  ARG A 150     8019   7489   4957   1688   1906    372       N  
ATOM   1018  CZ  ARG A 150       1.242   7.052  20.359  1.00 64.79           C  
ANISOU 1018  CZ  ARG A 150    12019   9932   2664   2515   2601    -38       C  
ATOM   1019  NH1 ARG A 150       1.493   5.691  20.266  1.00 90.78           N1+
ANISOU 1019  NH1 ARG A 150    13308  13114   8068   2084  -3871  -1093       N1+
ATOM   1020  NH2 ARG A 150       1.019   7.542  21.566  1.00 68.08           N  
ANISOU 1020  NH2 ARG A 150    12756   9380   3728   5511   1180  -1624       N  
ATOM   1021  N   ARG A 151       4.463   9.386  14.657  1.00 14.10           N  
ANISOU 1021  N   ARG A 151     2342   2512    503   -404    169   -541       N  
ATOM   1022  CA  ARG A 151       5.830   8.853  14.378  1.00 15.26           C  
ANISOU 1022  CA  ARG A 151     2445   2528    826   -241    331   -504       C  
ATOM   1023  C   ARG A 151       6.243   7.973  15.585  1.00 13.44           C  
ANISOU 1023  C   ARG A 151     2159   2298    647   -613    360   -550       C  
ATOM   1024  O   ARG A 151       6.249   8.498  16.746  1.00 15.80           O  
ANISOU 1024  O   ARG A 151     3036   2252    714   -385    620   -676       O  
ATOM   1025  CB  ARG A 151       6.854   9.941  14.265  1.00 14.37           C  
ANISOU 1025  CB  ARG A 151     2374   2638    448   -203    825   -285       C  
ATOM   1026  CG  ARG A 151       6.731  10.751  12.999  1.00 17.62           C  
ANISOU 1026  CG  ARG A 151     3123   2678    894   -103    404    -26       C  
ATOM   1027  CD  ARG A 151       7.780  11.840  13.078  1.00 22.88           C  
ANISOU 1027  CD  ARG A 151     3455   2673   2564   -112    272    -20       C  
ATOM   1028  N   PRO A 152       6.594   6.709  15.442  1.00 13.77           N  
ANISOU 1028  N   PRO A 152     2320   2707    205   -216     95   -447       N  
ATOM   1029  CA  PRO A 152       7.062   5.914  16.644  1.00 12.50           C  
ANISOU 1029  CA  PRO A 152     2030   2431    286   -546    268   -234       C  
ATOM   1030  C   PRO A 152       8.494   6.253  16.984  1.00 11.90           C  
ANISOU 1030  C   PRO A 152     2240   1980    302   -689    377   -261       C  
ATOM   1031  O   PRO A 152       9.359   6.370  16.053  1.00 14.11           O  
ANISOU 1031  O   PRO A 152     1998   2782    580   -496    389   -110       O  
ATOM   1032  CB  PRO A 152       6.957   4.480  16.041  1.00 14.11           C  
ANISOU 1032  CB  PRO A 152     2136   2436    788   -812    673   -437       C  
ATOM   1033  CG  PRO A 152       7.261   4.602  14.531  1.00 15.16           C  
ANISOU 1033  CG  PRO A 152     2432   2692    635   -658    420   -683       C  
ATOM   1034  CD  PRO A 152       6.554   5.931  14.196  1.00 13.26           C  
ANISOU 1034  CD  PRO A 152     2136   2498    403   -470    643   -552       C  
ATOM   1035  N   ASP A 153       8.843   6.212  18.225  1.00 13.99           N  
ANISOU 1035  N   ASP A 153     2553   2520    241   -423    225   -298       N  
ATOM   1036  CA  ASP A 153      10.226   6.318  18.542  1.00 13.12           C  
ANISOU 1036  CA  ASP A 153     2372   2108    504   -424    428   -384       C  
ATOM   1037  C   ASP A 153      10.990   5.042  18.253  1.00 12.57           C  
ANISOU 1037  C   ASP A 153     2224   2240    312   -788    485   -546       C  
ATOM   1038  O   ASP A 153      12.232   5.112  18.026  1.00 13.56           O  
ANISOU 1038  O   ASP A 153     2061   2529    560   -691    530   -439       O  
ATOM   1039  CB  ASP A 153      10.351   6.713  20.049  1.00 14.43           C  
ANISOU 1039  CB  ASP A 153     2230   2771    482    -11    413   -442       C  
ATOM   1040  CG  ASP A 153      11.790   6.697  20.530  1.00 13.73           C  
ANISOU 1040  CG  ASP A 153     2323   2466    426   -255    354   -538       C  
ATOM   1041  OD1 ASP A 153      12.540   7.692  20.169  1.00 16.56           O  
ANISOU 1041  OD1 ASP A 153     2827   2769    694   -665    -18   -243       O  
ATOM   1042  OD2 ASP A 153      12.178   5.787  21.277  1.00 14.87           O1-
ANISOU 1042  OD2 ASP A 153     2419   2980    251    -60    311   -146       O1-
ATOM   1043  N   SER A 154      10.350   3.879  18.333  1.00 13.30           N  
ANISOU 1043  N   SER A 154     1836   2252    967   -671    517   -303       N  
ATOM   1044  CA ASER A 154      11.148   2.686  18.126  0.50 13.26           C  
ANISOU 1044  CA ASER A 154     2059   2331    648   -372    114   -534       C  
ATOM   1045  CA BSER A 154      11.030   2.585  18.265  0.50 12.17           C  
ANISOU 1045  CA BSER A 154     1743   2187    692   -552    187   -400       C  
ATOM   1046  C   SER A 154      10.660   1.868  16.935  1.00 12.22           C  
ANISOU 1046  C   SER A 154     1846   1991    802   -799    509   -500       C  
ATOM   1047  O   SER A 154       9.534   1.975  16.462  1.00 15.33           O  
ANISOU 1047  O   SER A 154     2034   2673   1116   -781    533   -665       O  
ATOM   1048  CB ASER A 154      11.155   1.818  19.369  0.50 15.44           C  
ANISOU 1048  CB ASER A 154     2408   2815    642   -126    784   -306       C  
ATOM   1049  CB BSER A 154      10.710   1.722  19.561  0.50 12.82           C  
ANISOU 1049  CB BSER A 154     1751   2282    838   -459    -71   -142       C  
ATOM   1050  OG ASER A 154       9.843   1.383  19.500  0.50 17.16           O  
ANISOU 1050  OG ASER A 154     2619   3079    818   -509    954    276       O  
ATOM   1051  OG BSER A 154      11.438   2.121  20.798  0.50 13.26           O  
ANISOU 1051  OG BSER A 154     2741   2170    128    152     12     47       O  
ATOM   1052  N   LEU A 155      11.507   0.981  16.486  1.00 11.72           N  
ANISOU 1052  N   LEU A 155     2071   2100    281   -369    409   -439       N  
ATOM   1053  CA  LEU A 155      11.349   0.207  15.263  1.00 11.99           C  
ANISOU 1053  CA  LEU A 155     2193   1855    504   -734    351   -498       C  
ATOM   1054  C   LEU A 155      10.146  -0.681  15.381  1.00 14.13           C  
ANISOU 1054  C   LEU A 155     2179   2163   1025   -988    285   -597       C  
ATOM   1055  O   LEU A 155       9.963  -1.452  16.365  1.00 14.50           O  
ANISOU 1055  O   LEU A 155     2171   2574    763   -488    589   -470       O  
ATOM   1056  CB  LEU A 155      12.616  -0.629  14.976  1.00 13.88           C  
ANISOU 1056  CB  LEU A 155     2455   2439    379   -554    483   -203       C  
ATOM   1057  CG  LEU A 155      12.593  -1.388  13.639  1.00 13.14           C  
ANISOU 1057  CG  LEU A 155     2374   2040    579   -807    623   -257       C  
ATOM   1058  CD1 LEU A 155      12.637  -0.412  12.466  1.00 11.91           C  
ANISOU 1058  CD1 LEU A 155     1758   2299    468   -536    359   -250       C  
ATOM   1059  CD2 LEU A 155      13.757  -2.347  13.624  1.00 15.08           C  
ANISOU 1059  CD2 LEU A 155     2321   2416    993   -676    414   -307       C  
ATOM   1060  N   GLN A 156       9.261  -0.680  14.400  1.00 14.00           N  
ANISOU 1060  N   GLN A 156     1828   2726    763  -1137    689   -687       N  
ATOM   1061  CA  GLN A 156       8.133  -1.527  14.267  1.00 14.58           C  
ANISOU 1061  CA  GLN A 156     2158   2907    473  -1163    576   -506       C  
ATOM   1062  C   GLN A 156       8.319  -2.544  13.153  1.00 15.91           C  
ANISOU 1062  C   GLN A 156     2340   2742    961  -1214    973   -685       C  
ATOM   1063  O   GLN A 156       9.098  -2.269  12.215  1.00 14.82           O  
ANISOU 1063  O   GLN A 156     2166   2848    616   -980    754   -600       O  
ATOM   1064  CB  GLN A 156       6.897  -0.675  13.947  1.00 15.64           C  
ANISOU 1064  CB  GLN A 156     1822   2754   1365   -880    435   -606       C  
ATOM   1065  CG  GLN A 156       6.648   0.508  14.903  1.00 15.27           C  
ANISOU 1065  CG  GLN A 156     2267   2777    758   -923    563   -522       C  
ATOM   1066  CD  GLN A 156       6.356   0.073  16.346  1.00 15.18           C  
ANISOU 1066  CD  GLN A 156     2518   2268    979   -913    163    -25       C  
ATOM   1067  NE2 GLN A 156       7.166   0.531  17.263  1.00 16.52           N  
ANISOU 1067  NE2 GLN A 156     2601   2869    807   -356    577   -677       N  
ATOM   1068  OE1 GLN A 156       5.411  -0.641  16.562  1.00 19.54           O  
ANISOU 1068  OE1 GLN A 156     3003   2599   1820   -978    946   -410       O  
ATOM   1069  N   HIS A 157       7.517  -3.578  13.165  1.00 16.50           N  
ANISOU 1069  N   HIS A 157     2469   2785   1013  -1250   1015  -1053       N  
ATOM   1070  CA  HIS A 157       7.563  -4.466  11.995  1.00 15.75           C  
ANISOU 1070  CA  HIS A 157     2057   2806   1121  -1078    815  -1133       C  
ATOM   1071  C   HIS A 157       6.201  -5.164  11.785  1.00 17.31           C  
ANISOU 1071  C   HIS A 157     2339   2752   1485  -1288   1135  -1513       C  
ATOM   1072  O   HIS A 157       5.374  -5.180  12.690  1.00 17.74           O  
ANISOU 1072  O   HIS A 157     2316   3393   1031  -1196    845   -951       O  
ATOM   1073  CB  HIS A 157       8.660  -5.499  12.133  1.00 20.35           C  
ANISOU 1073  CB  HIS A 157     2776   3283   1672   -889    331   -913       C  
ATOM   1074  CG  HIS A 157       8.285  -6.630  13.038  1.00 23.61           C  
ANISOU 1074  CG  HIS A 157     2543   2956   3470   -897    970   -706       C  
ATOM   1075  CD2 HIS A 157       7.971  -6.626  14.365  1.00 25.71           C  
ANISOU 1075  CD2 HIS A 157     3704   2938   3125   -819   1019    219       C  
ATOM   1076  ND1 HIS A 157       7.900  -7.871  12.570  1.00 28.44           N  
ANISOU 1076  ND1 HIS A 157     2713   2936   5154   -780   -552   -601       N  
ATOM   1077  CE1 HIS A 157       7.519  -8.617  13.605  1.00 32.19           C  
ANISOU 1077  CE1 HIS A 157     3290   3166   5775  -1349    465   -710       C  
ATOM   1078  NE2 HIS A 157       7.580  -7.890  14.705  1.00 28.49           N  
ANISOU 1078  NE2 HIS A 157     3304   3753   3766  -1141    280    668       N  
ATOM   1079  N   VAL A 158       6.076  -5.766  10.597  1.00 15.92           N  
ANISOU 1079  N   VAL A 158     2447   2591   1010  -1217    801   -946       N  
ATOM   1080  CA  VAL A 158       4.958  -6.569  10.283  1.00 17.81           C  
ANISOU 1080  CA  VAL A 158     2604   3008   1151  -1260    834  -1032       C  
ATOM   1081  C   VAL A 158       5.293  -7.572   9.212  1.00 14.28           C  
ANISOU 1081  C   VAL A 158     1964   2889    572  -1007     74   -762       C  
ATOM   1082  O   VAL A 158       6.207  -7.350   8.372  1.00 17.11           O  
ANISOU 1082  O   VAL A 158     2445   2749   1306  -1031    789   -883       O  
ATOM   1083  CB  VAL A 158       3.816  -5.674   9.897  1.00 19.28           C  
ANISOU 1083  CB  VAL A 158     2593   2996   1735   -473    545   -962       C  
ATOM   1084  CG1 VAL A 158       3.968  -4.993   8.545  1.00 19.40           C  
ANISOU 1084  CG1 VAL A 158     2505   3542   1324   -177   -658  -1475       C  
ATOM   1085  CG2 VAL A 158       2.481  -6.436   9.951  1.00 21.85           C  
ANISOU 1085  CG2 VAL A 158     2847   3694   1760   -475    127  -1077       C  
ATOM   1086  N   LEU A 159       4.565  -8.674   9.214  1.00 15.07           N  
ANISOU 1086  N   LEU A 159     2242   2512    971  -1017    409   -460       N  
ATOM   1087  CA  LEU A 159       4.711  -9.688   8.222  1.00 14.68           C  
ANISOU 1087  CA  LEU A 159     2223   1919   1436   -504    208   -249       C  
ATOM   1088  C   LEU A 159       3.617  -9.576   7.205  1.00 17.34           C  
ANISOU 1088  C   LEU A 159     2219   3018   1352   -543     56   -133       C  
ATOM   1089  O   LEU A 159       2.466  -9.488   7.524  1.00 18.45           O  
ANISOU 1089  O   LEU A 159     2458   3789    760  -1071   -149   -145       O  
ATOM   1090  CB  LEU A 159       4.674 -11.088   8.834  1.00 17.57           C  
ANISOU 1090  CB  LEU A 159     2969   2881    823  -1041   -302    333       C  
ATOM   1091  CG  LEU A 159       5.857 -11.607   9.683  1.00 23.11           C  
ANISOU 1091  CG  LEU A 159     3590   3963   1227  -1120   -715    831       C  
ATOM   1092  CD1 LEU A 159       5.353 -12.946  10.260  1.00 29.51           C  
ANISOU 1092  CD1 LEU A 159     3307   4387   3516   -821    -39   1973       C  
ATOM   1093  CD2 LEU A 159       7.059 -11.764   8.690  1.00 30.12           C  
ANISOU 1093  CD2 LEU A 159     3339   3934   4168   -699      9   1379       C  
ATOM   1094  N   LEU A 160       3.939  -9.529   5.934  1.00 13.58           N  
ANISOU 1094  N   LEU A 160     1722   2196   1238   -477   -135   -310       N  
ATOM   1095  CA  LEU A 160       3.010  -9.297   4.834  1.00 12.71           C  
ANISOU 1095  CA  LEU A 160     1778   2101    949   -204    -94   -357       C  
ATOM   1096  C   LEU A 160       3.199 -10.365   3.745  1.00 12.88           C  
ANISOU 1096  C   LEU A 160     1671   2028   1192   -155   -354   -338       C  
ATOM   1097  O   LEU A 160       4.334 -10.672   3.375  1.00 13.76           O  
ANISOU 1097  O   LEU A 160     1728   2278   1220   -202   -217   -544       O  
ATOM   1098  CB  LEU A 160       3.304  -7.954   4.164  1.00 14.98           C  
ANISOU 1098  CB  LEU A 160     2320   2278   1091    -25    -72   -334       C  
ATOM   1099  CG  LEU A 160       3.249  -6.720   5.024  1.00 14.70           C  
ANISOU 1099  CG  LEU A 160     2050   2225   1311   -105   -336   -516       C  
ATOM   1100  CD1 LEU A 160       3.551  -5.438   4.263  1.00 15.69           C  
ANISOU 1100  CD1 LEU A 160     2323   2304   1333    187   -466   -260       C  
ATOM   1101  CD2 LEU A 160       1.913  -6.494   5.636  1.00 17.82           C  
ANISOU 1101  CD2 LEU A 160     2448   2346   1975    401     61   -619       C  
ATOM   1102  N   PRO A 161       2.105 -10.938   3.278  1.00 13.21           N  
ANISOU 1102  N   PRO A 161     1634   2125   1260   -139   -270   -526       N  
ATOM   1103  CA  PRO A 161       2.178 -11.892   2.163  1.00 12.38           C  
ANISOU 1103  CA  PRO A 161     1799   1742   1161   -221    -61   -314       C  
ATOM   1104  C   PRO A 161       2.446 -11.111   0.832  1.00 12.06           C  
ANISOU 1104  C   PRO A 161     1317   1730   1535    -32   -177   -127       C  
ATOM   1105  O   PRO A 161       1.805 -10.150   0.553  1.00 11.75           O  
ANISOU 1105  O   PRO A 161     1687   1836    940      7    -14   -357       O  
ATOM   1106  CB  PRO A 161       0.816 -12.532   2.092  1.00 14.52           C  
ANISOU 1106  CB  PRO A 161     2210   1814   1494   -618     58   -402       C  
ATOM   1107  CG  PRO A 161       0.105 -12.070   3.250  1.00 21.14           C  
ANISOU 1107  CG  PRO A 161     2116   3135   2782   -511    102  -1175       C  
ATOM   1108  CD  PRO A 161       0.746 -10.870   3.828  1.00 13.61           C  
ANISOU 1108  CD  PRO A 161     1788   2416    965   -286   -244   -298       C  
ATOM   1109  N   VAL A 162       3.321 -11.703   0.009  1.00 11.88           N  
ANISOU 1109  N   VAL A 162     1809   1610   1093     42   -290    -81       N  
ATOM   1110  CA  VAL A 162       3.490 -11.196  -1.321  1.00 11.18           C  
ANISOU 1110  CA  VAL A 162     1540   1667   1042    -10   -367    187       C  
ATOM   1111  C   VAL A 162       2.165 -11.354  -2.134  1.00 11.35           C  
ANISOU 1111  C   VAL A 162     1709   1327   1273    -98   -335   -457       C  
ATOM   1112  O   VAL A 162       1.476 -12.375  -1.993  1.00 11.29           O  
ANISOU 1112  O   VAL A 162     1755   1600    931   -322   -103   -155       O  
ATOM   1113  CB  VAL A 162       4.648 -11.962  -2.029  1.00 12.77           C  
ANISOU 1113  CB  VAL A 162     1987   1951    914    -11   -119    -96       C  
ATOM   1114  CG1 VAL A 162       4.780 -11.554  -3.523  1.00 15.38           C  
ANISOU 1114  CG1 VAL A 162     2406   2441    997    371   -250     48       C  
ATOM   1115  CG2 VAL A 162       5.934 -11.579  -1.310  1.00 13.58           C  
ANISOU 1115  CG2 VAL A 162     1925   2437    796   -321    -88    124       C  
ATOM   1116  N   LEU A 163       1.843 -10.312  -2.903  1.00 11.44           N  
ANISOU 1116  N   LEU A 163     1792   1301   1253   -116   -187   -408       N  
ATOM   1117  CA  LEU A 163       0.588 -10.312  -3.696  1.00 11.94           C  
ANISOU 1117  CA  LEU A 163     1619   1698   1220   -345   -197    116       C  
ATOM   1118  C   LEU A 163       1.001 -10.608  -5.134  1.00 12.92           C  
ANISOU 1118  C   LEU A 163     1602   1975   1331   -553   -344    500       C  
ATOM   1119  O   LEU A 163       1.854  -9.900  -5.690  1.00 16.42           O  
ANISOU 1119  O   LEU A 163     1896   3191   1152   -942   -299    418       O  
ATOM   1120  CB  LEU A 163      -0.086  -8.994  -3.520  1.00 13.86           C  
ANISOU 1120  CB  LEU A 163     2056   1921   1286   -282   -517   -212       C  
ATOM   1121  CG  LEU A 163      -1.349  -8.797  -4.313  1.00 15.38           C  
ANISOU 1121  CG  LEU A 163     1772   1932   2137    -19   -168   -282       C  
ATOM   1122  CD1 LEU A 163      -2.391  -9.728  -3.870  1.00 17.73           C  
ANISOU 1122  CD1 LEU A 163     1931   2841   1961   -112     54    203       C  
ATOM   1123  CD2 LEU A 163      -1.695  -7.325  -4.454  1.00 18.01           C  
ANISOU 1123  CD2 LEU A 163     2269   2475   2099    182   -169    499       C  
ATOM   1124  N   ASP A 164       0.294 -11.493  -5.761  1.00 13.04           N  
ANISOU 1124  N   ASP A 164     2037   2057    856   -525    -66    252       N  
ATOM   1125  CA  ASP A 164       0.682 -11.895  -7.170  1.00 14.38           C  
ANISOU 1125  CA  ASP A 164     1949   2559    953      5    -84    186       C  
ATOM   1126  C   ASP A 164       0.520 -10.712  -8.083  1.00 13.72           C  
ANISOU 1126  C   ASP A 164     1525   2665   1022    -97   -516    237       C  
ATOM   1127  O   ASP A 164      -0.337  -9.839  -7.942  1.00 12.20           O  
ANISOU 1127  O   ASP A 164     1727   2216    692    -97   -257    272       O  
ATOM   1128  CB  ASP A 164      -0.227 -13.053  -7.613  1.00 16.61           C  
ANISOU 1128  CB  ASP A 164     3113   2260    938   -182   -164    115       C  
ATOM   1129  CG  ASP A 164      -1.661 -12.709  -7.812  1.00 16.30           C  
ANISOU 1129  CG  ASP A 164     2527   2456   1209   -254     91    279       C  
ATOM   1130  OD1 ASP A 164      -2.458 -12.603  -6.864  1.00 20.77           O  
ANISOU 1130  OD1 ASP A 164     3468   2331   2093  -1151    895   -302       O  
ATOM   1131  OD2 ASP A 164      -2.086 -12.385  -8.987  1.00 18.17           O1-
ANISOU 1131  OD2 ASP A 164     2890   2403   1609   -290   -330    135       O1-
ATOM   1132  N   ARG A 165       1.401 -10.660  -9.082  1.00 14.83           N  
ANISOU 1132  N   ARG A 165     1765   2672   1197    202    -76    -38       N  
ATOM   1133  CA  ARG A 165       1.429  -9.459  -9.970  1.00 16.39           C  
ANISOU 1133  CA  ARG A 165     2035   2766   1427    487     -8    288       C  
ATOM   1134  C   ARG A 165       0.157  -9.264 -10.776  1.00 14.91           C  
ANISOU 1134  C   ARG A 165     1621   2603   1439   -351    197    421       C  
ATOM   1135  O   ARG A 165      -0.249  -8.120 -10.949  1.00 13.71           O  
ANISOU 1135  O   ARG A 165     2010   2232    966   -374   -267    228       O  
ATOM   1136  CB  ARG A 165       2.637  -9.492 -10.892  1.00 20.32           C  
ANISOU 1136  CB  ARG A 165     2376   4071   1273    244    308    682       C  
ATOM   1137  CG  ARG A 165       2.989  -8.099 -11.599  1.00 24.11           C  
ANISOU 1137  CG  ARG A 165     2878   4104   2177   -705   -405    287       C  
ATOM   1138  CD  ARG A 165       4.302  -7.864 -12.455  1.00 23.26           C  
ANISOU 1138  CD  ARG A 165     2610   3480   2747   -200   -546   -532       C  
ATOM   1139  NE  ARG A 165       5.580  -7.860 -11.629  1.00 17.27           N  
ANISOU 1139  NE  ARG A 165     2319   2616   1624   -220   -128   -363       N  
ATOM   1140  CZ  ARG A 165       6.137  -9.024 -11.259  1.00 21.19           C  
ANISOU 1140  CZ  ARG A 165     2177   3042   2831    307     51   -383       C  
ATOM   1141  NH1 ARG A 165       5.589 -10.194 -11.701  1.00 23.43           N1+
ANISOU 1141  NH1 ARG A 165     4051   2871   1979    217    706   -524       N1+
ATOM   1142  NH2 ARG A 165       7.148  -9.058 -10.350  1.00 21.32           N  
ANISOU 1142  NH2 ARG A 165     2160   2471   3467    417   -509   -653       N  
ATOM   1143  N   ALA A 166      -0.496 -10.340 -11.237  1.00 12.54           N  
ANISOU 1143  N   ALA A 166     1713   2172    876     12     52    473       N  
ATOM   1144  CA  ALA A 166      -1.725 -10.158 -11.988  1.00 13.63           C  
ANISOU 1144  CA  ALA A 166     1934   2556    688   -116   -292     53       C  
ATOM   1145  C   ALA A 166      -2.798  -9.469 -11.174  1.00 14.15           C  
ANISOU 1145  C   ALA A 166     1795   2400   1180   -140   -220    146       C  
ATOM   1146  O   ALA A 166      -3.463  -8.548 -11.623  1.00 15.13           O  
ANISOU 1146  O   ALA A 166     1870   2734   1143   -186   -339    283       O  
ATOM   1147  CB  ALA A 166      -2.261 -11.481 -12.585  1.00 15.49           C  
ANISOU 1147  CB  ALA A 166     2823   2808    254   -260   -374    258       C  
ATOM   1148  N   THR A 167      -2.924  -9.827  -9.874  1.00 12.98           N  
ANISOU 1148  N   THR A 167     1872   2043   1015   -572   -351    -80       N  
ATOM   1149  CA  THR A 167      -3.922  -9.135  -9.078  1.00 14.88           C  
ANISOU 1149  CA  THR A 167     1755   2292   1605   -242   -229     25       C  
ATOM   1150  C   THR A 167      -3.492  -7.705  -8.876  1.00 12.59           C  
ANISOU 1150  C   THR A 167     1539   2201   1042     -8   -112   -143       C  
ATOM   1151  O   THR A 167      -4.329  -6.785  -8.976  1.00 14.48           O  
ANISOU 1151  O   THR A 167     1824   2843    831    176   -269   -171       O  
ATOM   1152  CB  THR A 167      -4.066  -9.820  -7.678  1.00 16.01           C  
ANISOU 1152  CB  THR A 167     1682   2365   2034   -373   -301    398       C  
ATOM   1153  CG2 THR A 167      -5.003  -8.978  -6.890  1.00 17.49           C  
ANISOU 1153  CG2 THR A 167     2218   3196   1229   -287   -211    470       C  
ATOM   1154  OG1 THR A 167      -4.531 -11.134  -7.857  1.00 18.68           O  
ANISOU 1154  OG1 THR A 167     2608   3140   1349  -1145   -416    654       O  
ATOM   1155  N   CYS A 168      -2.191  -7.509  -8.597  1.00 11.51           N  
ANISOU 1155  N   CYS A 168     1629   1827    917   -108   -359     30       N  
ATOM   1156  CA  CYS A 168      -1.739  -6.172  -8.330  1.00 13.14           C  
ANISOU 1156  CA  CYS A 168     2039   1706   1247    -67   -353     36       C  
ATOM   1157  C   CYS A 168      -1.963  -5.209  -9.502  1.00 15.64           C  
ANISOU 1157  C   CYS A 168     2522   1737   1683   -368   -456    237       C  
ATOM   1158  O   CYS A 168      -2.134  -4.022  -9.317  1.00 15.90           O  
ANISOU 1158  O   CYS A 168     2615   2091   1335    -75   -619     51       O  
ATOM   1159  CB  CYS A 168      -0.238  -6.215  -7.976  1.00 14.72           C  
ANISOU 1159  CB  CYS A 168     2426   1927   1239   -242   -421     67       C  
ATOM   1160  SG  CYS A 168       0.114  -4.798  -6.932  1.00 16.21           S  
ANISOU 1160  SG  CYS A 168     2350   2298   1510   -135   -445   -124       S  
ATOM   1161  N   ASN A 169      -1.912  -5.765 -10.744  1.00 14.69           N  
ANISOU 1161  N   ASN A 169     1976   2150   1454     82   -759    278       N  
ATOM   1162  CA  ASN A 169      -2.112  -5.047 -11.994  1.00 14.55           C  
ANISOU 1162  CA  ASN A 169     2288   1699   1540   -142   -608    246       C  
ATOM   1163  C   ASN A 169      -3.529  -4.817 -12.352  1.00 15.79           C  
ANISOU 1163  C   ASN A 169     2143   2307   1551    235   -699    186       C  
ATOM   1164  O   ASN A 169      -3.829  -4.083 -13.322  1.00 19.30           O  
ANISOU 1164  O   ASN A 169     3006   2494   1830    100   -703    502       O  
ATOM   1165  CB  ASN A 169      -1.288  -5.708 -13.048  1.00 16.00           C  
ANISOU 1165  CB  ASN A 169     2424   2002   1650   -250   -356    107       C  
ATOM   1166  CG  ASN A 169       0.046  -5.069 -13.166  1.00 15.31           C  
ANISOU 1166  CG  ASN A 169     2706   2311    798   -480   -548    519       C  
ATOM   1167  ND2 ASN A 169       1.011  -5.880 -13.476  1.00 17.22           N  
ANISOU 1167  ND2 ASN A 169     2321   2715   1505   -474   -375    273       N  
ATOM   1168  OD1 ASN A 169       0.208  -3.839 -12.960  1.00 17.98           O  
ANISOU 1168  OD1 ASN A 169     2739   2685   1409   -778   -495    643       O  
ATOM   1169  N   ARG A 170      -4.498  -5.437 -11.675  1.00 16.60           N  
ANISOU 1169  N   ARG A 170     2197   2419   1690   -106  -1022     37       N  
ATOM   1170  CA  ARG A 170      -5.945  -5.258 -12.098  1.00 17.89           C  
ANISOU 1170  CA  ARG A 170     2204   3196   1395    -38   -915    709       C  
ATOM   1171  C   ARG A 170      -6.320  -3.798 -12.004  1.00 21.39           C  
ANISOU 1171  C   ARG A 170     2498   3380   2248    229  -1334     -7       C  
ATOM   1172  O   ARG A 170      -5.753  -3.027 -11.226  1.00 20.22           O  
ANISOU 1172  O   ARG A 170     2528   2825   2329    269  -1038   -140       O  
ATOM   1173  CB  ARG A 170      -6.875  -6.101 -11.232  1.00 21.34           C  
ANISOU 1173  CB  ARG A 170     1990   3968   2151   -131   -334    530       C  
ATOM   1174  CG  ARG A 170      -6.702  -7.557 -11.462  1.00 23.77           C  
ANISOU 1174  CG  ARG A 170     2610   3896   2525   -775   -537    837       C  
ATOM   1175  N   ARG A 170A     -7.360  -3.458 -12.804  1.00 26.00           N  
ANISOU 1175  N   ARG A 170A    3371   4033   2475    966  -1654    -45       N  
ATOM   1176  CA  ARG A 170A     -7.879  -2.072 -12.856  1.00 28.58           C  
ANISOU 1176  CA  ARG A 170A    3580   3975   3305   1079  -1237    905       C  
ATOM   1177  C   ARG A 170A     -8.236  -1.612 -11.436  1.00 32.58           C  
ANISOU 1177  C   ARG A 170A    4231   3730   4416   1383  -1843   -485       C  
ATOM   1178  O   ARG A 170A     -8.000  -0.449 -11.059  1.00 30.37           O  
ANISOU 1178  O   ARG A 170A    4689   3460   3389   1497   -856    314       O  
ATOM   1179  CB  ARG A 170A     -9.132  -2.013 -13.748  1.00 26.39           C  
ANISOU 1179  CB  ARG A 170A    2942   3754   3328    629   -955   -242       C  
ATOM   1180  N   THR A 170B     -8.806  -2.554 -10.664  1.00 29.16           N  
ANISOU 1180  N   THR A 170B    3212   5595   2271   1658  -1500  -1095       N  
ATOM   1181  CA  THR A 170B     -9.169  -2.293  -9.239  1.00 31.99           C  
ANISOU 1181  CA  THR A 170B    3499   6016   2636   1293  -1267   -800       C  
ATOM   1182  C   THR A 170B     -8.002  -1.945  -8.271  1.00 28.01           C  
ANISOU 1182  C   THR A 170B    2359   4583   3698    936   -867  -1102       C  
ATOM   1183  O   THR A 170B     -8.209  -1.275  -7.234  1.00 29.54           O  
ANISOU 1183  O   THR A 170B    2894   4937   3389   1605   -447   -950       O  
ATOM   1184  CB  THR A 170B     -9.957  -3.477  -8.642  1.00 31.88           C  
ANISOU 1184  CB  THR A 170B    2780   5584   3748    538  -1410  -1045       C  
ATOM   1185  CG2 THR A 170B    -11.303  -3.606  -9.330  1.00 33.52           C  
ANISOU 1185  CG2 THR A 170B    2539   6278   3917    711  -1154  -1186       C  
ATOM   1186  OG1 THR A 170B     -9.202  -4.672  -8.777  1.00 28.86           O  
ANISOU 1186  OG1 THR A 170B    2667   5938   2358    335   -769    350       O  
ATOM   1187  N   HIS A 171      -6.822  -2.408  -8.641  1.00 23.85           N  
ANISOU 1187  N   HIS A 171     2143   3636   3281    916   -811   -395       N  
ATOM   1188  CA  HIS A 171      -5.625  -2.288  -7.838  1.00 18.04           C  
ANISOU 1188  CA  HIS A 171     2201   3003   1650    479   -227    -58       C  
ATOM   1189  C   HIS A 171      -4.773  -1.218  -8.495  1.00 19.18           C  
ANISOU 1189  C   HIS A 171     2652   2366   2268    441   -713   -101       C  
ATOM   1190  O   HIS A 171      -5.119  -0.033  -8.404  1.00 24.04           O  
ANISOU 1190  O   HIS A 171     3863   2609   2661    905    -64    337       O  
ATOM   1191  CB  HIS A 171      -4.979  -3.655  -7.644  1.00 17.40           C  
ANISOU 1191  CB  HIS A 171     2327   2537   1744    140   -569   -240       C  
ATOM   1192  CG  HIS A 171      -5.773  -4.577  -6.787  1.00 18.40           C  
ANISOU 1192  CG  HIS A 171     1815   3164   2010    277    175   -241       C  
ATOM   1193  CD2 HIS A 171      -5.470  -5.133  -5.583  1.00 20.42           C  
ANISOU 1193  CD2 HIS A 171     2803   2750   2205    -64   -713   -147       C  
ATOM   1194  ND1 HIS A 171      -6.997  -5.074  -7.115  1.00 22.19           N  
ANISOU 1194  ND1 HIS A 171     2345   3629   2455   -295   -145    274       N  
ATOM   1195  CE1 HIS A 171      -7.457  -5.864  -6.162  1.00 20.97           C  
ANISOU 1195  CE1 HIS A 171     1915   3219   2832   -425   -650    322       C  
ATOM   1196  NE2 HIS A 171      -6.543  -5.911  -5.204  1.00 21.62           N  
ANISOU 1196  NE2 HIS A 171     2149   2841   3224     21   -792   -690       N  
ATOM   1197  N   HIS A 172      -3.609  -1.587  -9.024  1.00 17.88           N  
ANISOU 1197  N   HIS A 172     2415   2169   2209    462   -908   -149       N  
ATOM   1198  CA  HIS A 172      -2.674  -0.570  -9.565  1.00 19.25           C  
ANISOU 1198  CA  HIS A 172     3274   2350   1688    128   -803    473       C  
ATOM   1199  C   HIS A 172      -2.708  -0.441 -11.118  1.00 21.17           C  
ANISOU 1199  C   HIS A 172     4029   2272   1742    102   -803   -269       C  
ATOM   1200  O   HIS A 172      -1.832   0.261 -11.617  1.00 22.94           O  
ANISOU 1200  O   HIS A 172     4028   2990   1697   -208   -798    286       O  
ATOM   1201  CB  HIS A 172      -1.259  -0.803  -9.078  1.00 17.76           C  
ANISOU 1201  CB  HIS A 172     2749   2222   1777     17   -502   -256       C  
ATOM   1202  CG  HIS A 172      -1.121  -0.510  -7.618  1.00 16.12           C  
ANISOU 1202  CG  HIS A 172     2148   2151   1825    295   -381     11       C  
ATOM   1203  CD2 HIS A 172      -0.583  -1.219  -6.566  1.00 15.10           C  
ANISOU 1203  CD2 HIS A 172     1831   2213   1690   -236   -189    -53       C  
ATOM   1204  ND1 HIS A 172      -1.478   0.717  -7.100  1.00 17.53           N  
ANISOU 1204  ND1 HIS A 172     2502   2273   1885    334   -686    -82       N  
ATOM   1205  CE1 HIS A 172      -1.188   0.723  -5.812  1.00 18.08           C  
ANISOU 1205  CE1 HIS A 172     2555   2431   1881    100   -696   -600       C  
ATOM   1206  NE2 HIS A 172      -0.662  -0.434  -5.459  1.00 17.35           N  
ANISOU 1206  NE2 HIS A 172     2047   2587   1959   -140   -371   -344       N  
ATOM   1207  N   ASP A 173      -3.651  -1.107 -11.743  1.00 19.44           N  
ANISOU 1207  N   ASP A 173     3190   2586   1610    515   -766   -197       N  
ATOM   1208  CA  ASP A 173      -4.087  -0.787 -13.111  1.00 22.50           C  
ANISOU 1208  CA  ASP A 173     3724   2684   2140    398  -1445     74       C  
ATOM   1209  C   ASP A 173      -2.897  -0.765 -14.127  1.00 21.87           C  
ANISOU 1209  C   ASP A 173     4004   2377   1927    475  -1287    471       C  
ATOM   1210  O   ASP A 173      -2.652   0.213 -14.794  1.00 27.67           O  
ANISOU 1210  O   ASP A 173     5002   3337   2171    389   -929   1376       O  
ATOM   1211  CB  ASP A 173      -4.888   0.525 -13.115  1.00 25.88           C  
ANISOU 1211  CB  ASP A 173     3596   3123   3111    533  -1294    381       C  
ATOM   1212  CG  ASP A 173      -5.645   0.802 -14.423  1.00 29.62           C  
ANISOU 1212  CG  ASP A 173     4935   2852   3467    463  -1739   1121       C  
ATOM   1213  OD1 ASP A 173      -5.828  -0.192 -15.118  1.00 29.55           O  
ANISOU 1213  OD1 ASP A 173     5255   3284   2689    802   -945    176       O  
ATOM   1214  OD2 ASP A 173      -5.990   1.987 -14.727  1.00 39.29           O1-
ANISOU 1214  OD2 ASP A 173     5848   3696   5384   1836  -1845   1277       O1-
ATOM   1215  N   GLY A 174      -2.145  -1.820 -14.149  1.00 18.11           N  
ANISOU 1215  N   GLY A 174     2961   2552   1365    135   -737    -30       N  
ATOM   1216  CA  GLY A 174      -1.034  -2.058 -15.091  1.00 20.06           C  
ANISOU 1216  CA  GLY A 174     3376   2854   1391    -11   -133    194       C  
ATOM   1217  C   GLY A 174       0.266  -1.317 -14.811  1.00 21.37           C  
ANISOU 1217  C   GLY A 174     3339   2797   1985   -343   -157    540       C  
ATOM   1218  O   GLY A 174       1.213  -1.467 -15.525  1.00 24.22           O  
ANISOU 1218  O   GLY A 174     3625   3893   1682   -308      9    565       O  
ATOM   1219  N   ALA A 175       0.395  -0.716 -13.633  1.00 21.61           N  
ANISOU 1219  N   ALA A 175     3207   3117   1887   -164   -974    706       N  
ATOM   1220  CA  ALA A 175       1.623   0.040 -13.337  1.00 24.01           C  
ANISOU 1220  CA  ALA A 175     3714   2950   2458   -763    267    134       C  
ATOM   1221  C   ALA A 175       2.738  -0.850 -12.791  1.00 21.70           C  
ANISOU 1221  C   ALA A 175     3482   2834   1928  -1131   -142     46       C  
ATOM   1222  O   ALA A 175       3.874  -0.389 -12.504  1.00 21.68           O  
ANISOU 1222  O   ALA A 175     3663   2865   1707  -1118    -11     74       O  
ATOM   1223  CB  ALA A 175       1.293   1.191 -12.378  1.00 24.91           C  
ANISOU 1223  CB  ALA A 175     4210   2835   2419     18   -390    635       C  
ATOM   1224  N   ILE A 176       2.448  -2.099 -12.446  1.00 15.68           N  
ANISOU 1224  N   ILE A 176     2632   2234   1089   -451   -626   -103       N  
ATOM   1225  CA  ILE A 176       3.427  -2.958 -11.813  1.00 16.22           C  
ANISOU 1225  CA  ILE A 176     2554   2514   1093   -414   -664    340       C  
ATOM   1226  C   ILE A 176       4.243  -3.679 -12.857  1.00 19.28           C  
ANISOU 1226  C   ILE A 176     2757   2941   1624   -527   -857   -197       C  
ATOM   1227  O   ILE A 176       3.774  -4.667 -13.410  1.00 19.93           O  
ANISOU 1227  O   ILE A 176     3147   3075   1350  -1023     58   -124       O  
ATOM   1228  CB  ILE A 176       2.827  -3.925 -10.782  1.00 17.09           C  
ANISOU 1228  CB  ILE A 176     2114   2649   1728   -365   -406    306       C  
ATOM   1229  CG1 ILE A 176       1.780  -3.197  -9.849  1.00 15.41           C  
ANISOU 1229  CG1 ILE A 176     1673   2531   1649   -162   -450    368       C  
ATOM   1230  CG2 ILE A 176       3.904  -4.628  -9.991  1.00 16.15           C  
ANISOU 1230  CG2 ILE A 176     2132   2784   1220   -220   -265     55       C  
ATOM   1231  CD1 ILE A 176       2.411  -2.008  -9.094  1.00 17.68           C  
ANISOU 1231  CD1 ILE A 176     2117   3168   1433   -229   -173    -46       C  
ATOM   1232  N   THR A 177       5.427  -3.142 -13.147  1.00 14.02           N  
ANISOU 1232  N   THR A 177     2573   2215    537   -202   -534   -283       N  
ATOM   1233  CA  THR A 177       6.358  -3.722 -14.110  1.00 16.44           C  
ANISOU 1233  CA  THR A 177     2445   2578   1224   -125   -850   -351       C  
ATOM   1234  C   THR A 177       7.016  -4.960 -13.533  1.00 13.33           C  
ANISOU 1234  C   THR A 177     2059   2287    719      8   -607    -74       C  
ATOM   1235  O   THR A 177       6.948  -5.259 -12.292  1.00 14.21           O  
ANISOU 1235  O   THR A 177     2173   2660    562    -82   -451   -137       O  
ATOM   1236  CB  THR A 177       7.476  -2.704 -14.485  1.00 14.73           C  
ANISOU 1236  CB  THR A 177     1946   2821    830    156   -533   -465       C  
ATOM   1237  CG2 THR A 177       6.880  -1.320 -14.906  1.00 18.32           C  
ANISOU 1237  CG2 THR A 177     2378   3613    967    123   -599    783       C  
ATOM   1238  OG1 THR A 177       8.326  -2.587 -13.322  1.00 15.34           O  
ANISOU 1238  OG1 THR A 177     2601   2557    670   -180   -791    188       O  
ATOM   1239  N   GLU A 178       7.840  -5.641 -14.306  1.00 14.41           N  
ANISOU 1239  N   GLU A 178     2607   2271    594    -81   -427   -513       N  
ATOM   1240  CA  GLU A 178       8.571  -6.790 -13.873  1.00 14.46           C  
ANISOU 1240  CA  GLU A 178     2546   1994    955   -340   -181   -374       C  
ATOM   1241  C   GLU A 178       9.583  -6.439 -12.790  1.00 14.71           C  
ANISOU 1241  C   GLU A 178     2043   2555    989   -102    -73   -463       C  
ATOM   1242  O   GLU A 178      10.174  -7.330 -12.140  1.00 15.92           O  
ANISOU 1242  O   GLU A 178     2248   2608   1190     72    155   -518       O  
ATOM   1243  CB  GLU A 178       9.261  -7.538 -14.988  1.00 19.77           C  
ANISOU 1243  CB  GLU A 178     3635   2423   1452   -152   -331   -844       C  
ATOM   1244  CG  GLU A 178      10.399  -6.872 -15.679  1.00 24.96           C  
ANISOU 1244  CG  GLU A 178     3461   3667   2354   -335   -449  -1055       C  
ATOM   1245  CD  GLU A 178      11.196  -7.920 -16.481  1.00 34.73           C  
ANISOU 1245  CD  GLU A 178     3824   5335   4038    276    451  -1511       C  
ATOM   1246  OE1 GLU A 178      10.516  -8.650 -17.253  1.00 42.27           O  
ANISOU 1246  OE1 GLU A 178     5913   8138   2008   -443   -271  -1584       O  
ATOM   1247  OE2 GLU A 178      12.478  -8.042 -16.291  1.00 26.85           O1-
ANISOU 1247  OE2 GLU A 178     4066   4232   1902    362   -287   -616       O1-
ATOM   1248  N   ARG A 179       9.948  -5.178 -12.699  1.00 13.30           N  
ANISOU 1248  N   ARG A 179     2113   2515    423   -313   -146   -343       N  
ATOM   1249  CA  ARG A 179      10.977  -4.725 -11.755  1.00 11.17           C  
ANISOU 1249  CA  ARG A 179     1953   1858    430    109   -177   -497       C  
ATOM   1250  C   ARG A 179      10.436  -4.342 -10.397  1.00 11.82           C  
ANISOU 1250  C   ARG A 179     1856   2179    454    318    -46   -294       C  
ATOM   1251  O   ARG A 179      11.216  -4.001  -9.504  1.00 11.89           O  
ANISOU 1251  O   ARG A 179     1752   2301    463     -4   -113    127       O  
ATOM   1252  CB  ARG A 179      11.777  -3.540 -12.363  1.00 12.48           C  
ANISOU 1252  CB  ARG A 179     1985   2138    616    -43   -263   -215       C  
ATOM   1253  CG  ARG A 179      12.164  -3.800 -13.925  1.00 14.26           C  
ANISOU 1253  CG  ARG A 179     1823   2930    665   -105    -38    -36       C  
ATOM   1254  CD  ARG A 179      13.126  -2.795 -14.389  1.00 14.76           C  
ANISOU 1254  CD  ARG A 179     1966   2750    888   -203    276   -441       C  
ATOM   1255  NE  ARG A 179      14.529  -3.101 -14.053  1.00 13.82           N  
ANISOU 1255  NE  ARG A 179     2196   2859    194     72     58   -285       N  
ATOM   1256  CZ  ARG A 179      15.583  -2.353 -14.409  1.00 14.24           C  
ANISOU 1256  CZ  ARG A 179     2285   2726    398     95   -116     78       C  
ATOM   1257  NH1 ARG A 179      15.433  -1.378 -15.253  1.00 18.22           N1+
ANISOU 1257  NH1 ARG A 179     2284   3444   1192    123     71    732       N1+
ATOM   1258  NH2 ARG A 179      16.784  -2.684 -14.122  1.00 16.48           N  
ANISOU 1258  NH2 ARG A 179     2319   2578   1362   -182   -247    -31       N  
ATOM   1259  N   LEU A 180       9.123  -4.476 -10.240  1.00 10.95           N  
ANISOU 1259  N   LEU A 180     1946   2029    184      6   -226   -239       N  
ATOM   1260  CA  LEU A 180       8.407  -4.166  -8.976  1.00 10.95           C  
ANISOU 1260  CA  LEU A 180     1789   2032    338   -137     74   -269       C  
ATOM   1261  C   LEU A 180       7.701  -5.421  -8.558  1.00 12.32           C  
ANISOU 1261  C   LEU A 180     1792   2276    611   -109    -62   -179       C  
ATOM   1262  O   LEU A 180       7.396  -6.352  -9.279  1.00 12.98           O  
ANISOU 1262  O   LEU A 180     2371   2011    550    119   -301    -58       O  
ATOM   1263  CB  LEU A 180       7.342  -3.087  -9.305  1.00 12.92           C  
ANISOU 1263  CB  LEU A 180     1435   2388   1083   -219   -206   -109       C  
ATOM   1264  CG  LEU A 180       7.930  -1.764  -9.703  1.00 11.63           C  
ANISOU 1264  CG  LEU A 180     1690   1995    733      8   -197   -165       C  
ATOM   1265  CD1 LEU A 180       6.803  -0.821 -10.159  1.00 14.37           C  
ANISOU 1265  CD1 LEU A 180     2096   2345   1015    -10   -501    127       C  
ATOM   1266  CD2 LEU A 180       8.755  -1.114  -8.657  1.00 13.03           C  
ANISOU 1266  CD2 LEU A 180     1659   2210   1080    -90   -504   -163       C  
ATOM   1267  N   MET A 181       7.380  -5.417  -7.254  1.00 10.65           N  
ANISOU 1267  N   MET A 181     1590   1859    598   -190    103   -250       N  
ATOM   1268  CA  MET A 181       6.620  -6.449  -6.634  1.00 11.70           C  
ANISOU 1268  CA  MET A 181     1791   1606   1046    -80    284   -457       C  
ATOM   1269  C   MET A 181       5.592  -5.846  -5.651  1.00 10.38           C  
ANISOU 1269  C   MET A 181     1410   1890    641   -115      4   -387       C  
ATOM   1270  O   MET A 181       5.849  -4.693  -5.182  1.00 11.99           O  
ANISOU 1270  O   MET A 181     1631   1972    952   -439     66   -389       O  
ATOM   1271  CB  MET A 181       7.431  -7.545  -5.931  1.00 13.45           C  
ANISOU 1271  CB  MET A 181     2020   2062   1028    139    -55   -257       C  
ATOM   1272  CG  MET A 181       8.198  -7.020  -4.728  1.00 13.07           C  
ANISOU 1272  CG  MET A 181     1958   2267    739    -26    103    -67       C  
ATOM   1273  SD  MET A 181       9.341  -8.202  -3.980  1.00 14.64           S  
ANISOU 1273  SD  MET A 181     2017   2415   1129    -34     93     55       S  
ATOM   1274  CE  MET A 181       8.145  -9.351  -3.200  1.00 15.73           C  
ANISOU 1274  CE  MET A 181     2405   2524   1046   -180    116    257       C  
ATOM   1275  N   CYS A 182       4.518  -6.564  -5.360  1.00 10.22           N  
ANISOU 1275  N   CYS A 182     1589   1502    791    -82    -91   -246       N  
ATOM   1276  CA  CYS A 182       3.555  -6.020  -4.406  1.00 10.30           C  
ANISOU 1276  CA  CYS A 182     1559   1330   1024     18      7   -219       C  
ATOM   1277  C   CYS A 182       3.419  -6.972  -3.219  1.00 10.84           C  
ANISOU 1277  C   CYS A 182     1513   1517   1088   -405     47   -332       C  
ATOM   1278  O   CYS A 182       3.688  -8.149  -3.264  1.00 11.54           O  
ANISOU 1278  O   CYS A 182     1700   1558   1125   -348    -49    -34       O  
ATOM   1279  CB  CYS A 182       2.171  -5.992  -5.035  1.00 13.69           C  
ANISOU 1279  CB  CYS A 182     2038   2241    922    -64     40     63       C  
ATOM   1280  SG  CYS A 182       2.139  -4.946  -6.518  1.00 15.45           S  
ANISOU 1280  SG  CYS A 182     2156   2450   1261   -187   -248    367       S  
ATOM   1281  N   ALA A 183       2.946  -6.357  -2.108  1.00 10.86           N  
ANISOU 1281  N   ALA A 183     1680   1514    932   -173     25   -160       N  
ATOM   1282  CA  ALA A 183       2.535  -7.117  -0.944  1.00 11.19           C  
ANISOU 1282  CA  ALA A 183     1409   1834   1006   -205    -72    145       C  
ATOM   1283  C   ALA A 183       1.182  -6.683  -0.509  1.00 11.67           C  
ANISOU 1283  C   ALA A 183     1557   1653   1225   -382     23   -564       C  
ATOM   1284  O   ALA A 183       0.771  -5.578  -0.792  1.00 12.55           O  
ANISOU 1284  O   ALA A 183     1825   1864   1077   -175     80   -224       O  
ATOM   1285  CB  ALA A 183       3.583  -7.035   0.192  1.00 10.48           C  
ANISOU 1285  CB  ALA A 183     1560   1888    534   -184     32     -6       C  
ATOM   1286  N   GLU A 184       0.451  -7.548   0.177  1.00 11.85           N  
ANISOU 1286  N   GLU A 184     1476   1776   1247   -321   -125   -187       N  
ATOM   1287  CA  GLU A 184      -0.849  -7.131   0.660  1.00 13.01           C  
ANISOU 1287  CA  GLU A 184     1477   2040   1422   -322   -120   -296       C  
ATOM   1288  C   GLU A 184      -0.797  -5.901   1.585  1.00 13.09           C  
ANISOU 1288  C   GLU A 184     1351   2425   1195   -531    228   -393       C  
ATOM   1289  O   GLU A 184       0.178  -5.740   2.310  1.00 14.93           O  
ANISOU 1289  O   GLU A 184     1694   2653   1323   -225   -235   -263       O  
ATOM   1290  CB  GLU A 184      -1.541  -8.331   1.384  1.00 14.90           C  
ANISOU 1290  CB  GLU A 184     1752   1894   2015   -298    318   -351       C  
ATOM   1291  CG  GLU A 184      -1.821  -9.527   0.467  1.00 14.14           C  
ANISOU 1291  CG  GLU A 184     2047   1765   1559   -182     16    -90       C  
ATOM   1292  CD  GLU A 184      -2.605 -10.630   1.109  1.00 18.34           C  
ANISOU 1292  CD  GLU A 184     1862   2210   2896   -710    465   -762       C  
ATOM   1293  OE1 GLU A 184      -3.093 -10.379   2.242  1.00 22.67           O  
ANISOU 1293  OE1 GLU A 184     3184   2516   2911   -663   1420   -447       O  
ATOM   1294  OE2 GLU A 184      -2.720 -11.735   0.517  1.00 17.00           O1-
ANISOU 1294  OE2 GLU A 184     1908   2387   2164   -578     32   -387       O1-
ATOM   1295  N   SER A 185      -1.907  -5.207   1.573  1.00 14.19           N  
ANISOU 1295  N   SER A 185     1513   2320   1559   -424     31   -879       N  
ATOM   1296  CA  SER A 185      -2.028  -3.991   2.302  1.00 14.29           C  
ANISOU 1296  CA  SER A 185     1722   2180   1525   -396    140   -731       C  
ATOM   1297  C   SER A 185      -3.344  -3.950   3.073  1.00 18.03           C  
ANISOU 1297  C   SER A 185     2261   2675   1913   -110    597   -860       C  
ATOM   1298  O   SER A 185      -3.899  -2.854   3.282  1.00 22.90           O  
ANISOU 1298  O   SER A 185     2451   3433   2815    292    682  -1189       O  
ATOM   1299  CB  SER A 185      -1.963  -2.853   1.358  1.00 16.91           C  
ANISOU 1299  CB  SER A 185     1845   2045   2534   -447     91   -557       C  
ATOM   1300  OG  SER A 185      -2.921  -3.101   0.305  1.00 17.64           O  
ANISOU 1300  OG  SER A 185     1860   2707   2135   -217    334   -762       O  
ATOM   1301  N   ASN A 186      -3.871  -5.090   3.530  1.00 16.08           N  
ANISOU 1301  N   ASN A 186     1675   2935   1498   -469    -37   -786       N  
ATOM   1302  CA  ASN A 186      -5.141  -5.104   4.174  1.00 22.23           C  
ANISOU 1302  CA  ASN A 186     2221   4350   1872   -844    295   -887       C  
ATOM   1303  C   ASN A 186      -4.900  -4.877   5.698  1.00 20.22           C  
ANISOU 1303  C   ASN A 186     1690   4019   1971  -1145    337  -1055       C  
ATOM   1304  O   ASN A 186      -4.458  -5.825   6.410  1.00 26.42           O  
ANISOU 1304  O   ASN A 186     2937   5044   2056   -878    295  -1304       O  
ATOM   1305  CB  ASN A 186      -5.856  -6.347   3.989  1.00 22.48           C  
ANISOU 1305  CB  ASN A 186     2896   3558   2088   -755    284   -360       C  
ATOM   1306  CG  ASN A 186      -7.186  -6.367   4.693  1.00 27.80           C  
ANISOU 1306  CG  ASN A 186     2519   4228   3813  -1343    245  -1102       C  
ATOM   1307  ND2 ASN A 186      -7.883  -5.228   4.850  1.00 26.55           N  
ANISOU 1307  ND2 ASN A 186     2073   5233   2780  -1198    363   -707       N  
ATOM   1308  OD1 ASN A 186      -7.585  -7.406   5.051  1.00 41.73           O  
ANISOU 1308  OD1 ASN A 186     4499   4780   6572  -1213   1539    879       O  
ATOM   1309  N   ARG A 187      -5.070  -3.617   6.119  1.00 23.46           N  
ANISOU 1309  N   ARG A 187     1869   4417   2627   -688    803  -1296       N  
ATOM   1310  CA  ARG A 187      -4.833  -3.109   7.463  1.00 24.21           C  
ANISOU 1310  CA  ARG A 187     2054   4397   2746   -420    348  -1088       C  
ATOM   1311  C   ARG A 187      -3.351  -3.085   7.837  1.00 19.44           C  
ANISOU 1311  C   ARG A 187     1866   3828   1689   -548    593  -1457       C  
ATOM   1312  O   ARG A 187      -2.856  -2.008   8.194  1.00 29.45           O  
ANISOU 1312  O   ARG A 187     2535   4168   4486   -837    540  -1724       O  
ATOM   1313  CB  ARG A 187      -5.649  -3.906   8.512  1.00 24.55           C  
ANISOU 1313  CB  ARG A 187     2477   4175   2674   -709    541   -977       C  
ATOM   1314  CG  ARG A 187      -7.118  -3.751   8.317  1.00 30.96           C  
ANISOU 1314  CG  ARG A 187     2950   4857   3952    537   1324   -112       C  
ATOM   1315  CD  ARG A 187      -7.991  -4.559   9.297  1.00 34.99           C  
ANISOU 1315  CD  ARG A 187     4291   6527   2477    292   1124    752       C  
ATOM   1316  NE  ARG A 187      -7.784  -6.030   9.108  1.00 46.16           N  
ANISOU 1316  NE  ARG A 187     4253   6615   6671  -1169    220    266       N  
ATOM   1317  CZ  ARG A 187      -8.464  -6.840   8.276  1.00 49.50           C  
ANISOU 1317  CZ  ARG A 187     5670   6485   6651     28   -452    122       C  
ATOM   1318  NH1 ARG A 187      -9.487  -6.391   7.525  1.00 58.24           N1+
ANISOU 1318  NH1 ARG A 187     5068   9155   7905   1592    136    -72       N1+
ATOM   1319  NH2 ARG A 187      -8.142  -8.122   8.200  1.00 42.21           N  
ANISOU 1319  NH2 ARG A 187     5458   5513   5065  -1114    -67   2325       N  
ATOM   1320  N   ARG A 188      -2.675  -4.258   7.797  1.00 22.02           N  
ANISOU 1320  N   ARG A 188     1980   4210   2175   -701   1082  -1361       N  
ATOM   1321  CA  ARG A 188      -1.252  -4.372   8.033  1.00 20.23           C  
ANISOU 1321  CA  ARG A 188     1789   4157   1739  -1110    536  -1071       C  
ATOM   1322  C   ARG A 188      -0.555  -3.797   6.788  1.00 19.15           C  
ANISOU 1322  C   ARG A 188     1849   3929   1498  -1114    178  -1072       C  
ATOM   1323  O   ARG A 188      -0.902  -4.213   5.670  1.00 18.80           O  
ANISOU 1323  O   ARG A 188     1793   4033   1314  -1057    -51   -848       O  
ATOM   1324  CB  ARG A 188      -0.840  -5.867   8.295  1.00 22.95           C  
ANISOU 1324  CB  ARG A 188     2950   4373   1397  -1190    688  -1122       C  
ATOM   1325  CG  ARG A 188      -1.365  -6.599   9.647  1.00 25.33           C  
ANISOU 1325  CG  ARG A 188     2574   6153    895  -1991    605   -924       C  
ATOM   1326  CD  ARG A 188      -1.747  -8.054   9.297  1.00 37.36           C  
ANISOU 1326  CD  ARG A 188     5081   5562   3549   -648    529    -82       C  
ATOM   1327  NE  ARG A 188      -2.485  -8.524  10.500  1.00 53.13           N  
ANISOU 1327  NE  ARG A 188     8272   6816   5097  -1024    849   1543       N  
ATOM   1328  CZ  ARG A 188      -2.556  -9.777  10.953  1.00 55.09           C  
ANISOU 1328  CZ  ARG A 188     6330   7846   6752  -3568   1635   1603       C  
ATOM   1329  NH1 ARG A 188      -2.022 -10.813  10.274  1.00 76.08           N1+
ANISOU 1329  NH1 ARG A 188     9395  10500   9010   -517    709    521       N1+
ATOM   1330  NH2 ARG A 188      -3.174 -10.021  12.109  1.00 55.71           N  
ANISOU 1330  NH2 ARG A 188     8049   8350   4768  -1504    933   2305       N  
ATOM   1331  N   ASP A 189       0.390  -2.918   6.925  1.00 17.02           N  
ANISOU 1331  N   ASP A 189     1457   3869   1139   -791    282  -1003       N  
ATOM   1332  CA  ASP A 189       1.024  -2.312   5.713  1.00 20.06           C  
ANISOU 1332  CA  ASP A 189     1636   3794   2190  -1003    916  -1113       C  
ATOM   1333  C   ASP A 189       2.265  -1.527   6.062  1.00 19.39           C  
ANISOU 1333  C   ASP A 189     1087   4281   1998   -753    660  -1565       C  
ATOM   1334  O   ASP A 189       2.473  -1.137   7.247  1.00 21.21           O  
ANISOU 1334  O   ASP A 189     2091   4109   1857   -835    489  -1429       O  
ATOM   1335  CB  ASP A 189       0.054  -1.386   5.052  1.00 19.19           C  
ANISOU 1335  CB  ASP A 189     1977   3509   1802   -507    316  -1583       C  
ATOM   1336  CG  ASP A 189       0.369  -1.036   3.554  1.00 18.47           C  
ANISOU 1336  CG  ASP A 189     1859   2929   2229   -202    473  -1505       C  
ATOM   1337  OD1 ASP A 189       1.223  -1.636   2.940  1.00 16.54           O  
ANISOU 1337  OD1 ASP A 189     1678   2685   1921   -227    233  -1256       O  
ATOM   1338  OD2 ASP A 189      -0.435  -0.219   3.032  1.00 20.09           O1-
ANISOU 1338  OD2 ASP A 189     1556   2954   3120   -255    461  -1357       O1-
ATOM   1339  N   SER A 190       3.087  -1.280   5.090  1.00 18.38           N  
ANISOU 1339  N   SER A 190     1297   3148   2537   -589    959  -1259       N  
ATOM   1340  CA  SER A 190       4.086  -0.219   5.127  1.00 18.44           C  
ANISOU 1340  CA  SER A 190     1717   3254   2033   -516   1007  -1458       C  
ATOM   1341  C   SER A 190       3.472   1.138   4.756  1.00 17.30           C  
ANISOU 1341  C   SER A 190     1486   2897   2188   -351    820  -1591       C  
ATOM   1342  O   SER A 190       2.394   1.225   4.118  1.00 18.71           O  
ANISOU 1342  O   SER A 190     1558   3452   2099   -732    480  -1428       O  
ATOM   1343  CB  SER A 190       5.291  -0.595   4.237  1.00 19.38           C  
ANISOU 1343  CB  SER A 190     1585   2918   2858   -722   1206  -1658       C  
ATOM   1344  OG  SER A 190       4.905  -0.855   2.880  1.00 22.77           O  
ANISOU 1344  OG  SER A 190     2710   3579   2360   -968   1605  -1467       O  
ATOM   1345  N   CYS A 191       4.073   2.229   5.252  1.00 15.40           N  
ANISOU 1345  N   CYS A 191     1961   2792   1096   -426    723  -1035       N  
ATOM   1346  CA  CYS A 191       3.490   3.529   5.036  1.00 14.88           C  
ANISOU 1346  CA  CYS A 191     1195   2860   1597   -442    317  -1483       C  
ATOM   1347  C   CYS A 191       4.561   4.598   4.948  1.00 12.04           C  
ANISOU 1347  C   CYS A 191     1121   2768    685   -252    328  -1077       C  
ATOM   1348  O   CYS A 191       5.751   4.294   4.871  1.00 13.69           O  
ANISOU 1348  O   CYS A 191     1277   2743   1179    -81    264   -721       O  
ATOM   1349  CB  CYS A 191       2.409   3.750   6.088  1.00 18.48           C  
ANISOU 1349  CB  CYS A 191     1440   3401   2179   -362    799  -1455       C  
ATOM   1350  SG  CYS A 191       1.156   5.032   5.708  1.00 20.31           S  
ANISOU 1350  SG  CYS A 191     1695   4248   1771   -523    516  -1641       S  
ATOM   1351  N   LYS A 192       4.085   5.849   5.010  1.00 12.35           N  
ANISOU 1351  N   LYS A 192     1162   2675    855    -40    134  -1104       N  
ATOM   1352  CA  LYS A 192       4.988   7.001   4.983  1.00 12.66           C  
ANISOU 1352  CA  LYS A 192     1344   2580    885   -150    -37  -1216       C  
ATOM   1353  C   LYS A 192       6.100   6.866   6.001  1.00 11.80           C  
ANISOU 1353  C   LYS A 192      997   2670    815   -499    -69   -769       C  
ATOM   1354  O   LYS A 192       5.874   6.574   7.229  1.00 14.69           O  
ANISOU 1354  O   LYS A 192     1677   2990    912     -7    427   -769       O  
ATOM   1355  CB  LYS A 192       4.147   8.247   5.263  1.00 15.38           C  
ANISOU 1355  CB  LYS A 192     1548   2631   1665    148   -212   -661       C  
ATOM   1356  CG  LYS A 192       4.881   9.567   5.199  1.00 15.69           C  
ANISOU 1356  CG  LYS A 192     1763   2724   1472    305   -203   -690       C  
ATOM   1357  CD  LYS A 192       3.974  10.676   5.191  1.00 16.46           C  
ANISOU 1357  CD  LYS A 192     1793   2696   1764    402    245   -811       C  
ATOM   1358  CE  LYS A 192       4.609  11.855   4.789  1.00 17.45           C  
ANISOU 1358  CE  LYS A 192     2342   2566   1722    292     44     -5       C  
ATOM   1359  NZ  LYS A 192       3.702  12.970   4.769  1.00 20.47           N1+
ANISOU 1359  NZ  LYS A 192     2801   2865   2111    304    705    315       N1+
ATOM   1360  N   GLY A 193       7.339   7.099   5.573  1.00 10.23           N  
ANISOU 1360  N   GLY A 193     1129   2296    458    -89    203   -714       N  
ATOM   1361  CA  GLY A 193       8.502   6.892   6.392  1.00 10.53           C  
ANISOU 1361  CA  GLY A 193     1096   2039    863   -231     17   -697       C  
ATOM   1362  C   GLY A 193       9.081   5.521   6.464  1.00 10.52           C  
ANISOU 1362  C   GLY A 193     1283   2224    488   -261    311   -475       C  
ATOM   1363  O   GLY A 193      10.202   5.346   6.929  1.00 11.76           O  
ANISOU 1363  O   GLY A 193     1386   2279    801   -276    -53   -453       O  
ATOM   1364  N   ASP A 194       8.332   4.495   5.999  1.00 11.11           N  
ANISOU 1364  N   ASP A 194     1275   1989    955   -188    231   -692       N  
ATOM   1365  CA  ASP A 194       8.876   3.198   5.760  1.00 10.64           C  
ANISOU 1365  CA  ASP A 194     1230   2112    696   -167    199   -547       C  
ATOM   1366  C   ASP A 194       9.564   3.046   4.359  1.00 10.44           C  
ANISOU 1366  C   ASP A 194     1071   2043    851     -5    191   -707       C  
ATOM   1367  O   ASP A 194      10.298   2.117   4.143  1.00 10.06           O  
ANISOU 1367  O   ASP A 194     1298   1934    589    -39    234   -426       O  
ATOM   1368  CB  ASP A 194       7.805   2.077   5.972  1.00 11.32           C  
ANISOU 1368  CB  ASP A 194     1463   1978    860   -115    297   -358       C  
ATOM   1369  CG  ASP A 194       7.159   2.068   7.369  1.00 12.85           C  
ANISOU 1369  CG  ASP A 194     1454   2559    868   -335    336   -619       C  
ATOM   1370  OD1 ASP A 194       7.964   2.158   8.329  1.00 14.06           O  
ANISOU 1370  OD1 ASP A 194     1670   2789    883   -749    271   -609       O  
ATOM   1371  OD2 ASP A 194       5.899   1.981   7.392  1.00 15.76           O1-
ANISOU 1371  OD2 ASP A 194     1472   3364   1151   -606    311   -863       O1-
ATOM   1372  N   SER A 195       9.192   4.028   3.480  1.00 11.10           N  
ANISOU 1372  N   SER A 195     1253   2136    827    215    206   -546       N  
ATOM   1373  CA  SER A 195       9.861   4.196   2.168  1.00 10.63           C  
ANISOU 1373  CA  SER A 195     1212   2008    818    -54    199   -498       C  
ATOM   1374  C   SER A 195      11.340   3.964   2.263  1.00 10.38           C  
ANISOU 1374  C   SER A 195     1308   1877    760   -205    199   -308       C  
ATOM   1375  O   SER A 195      11.959   4.525   3.202  1.00 11.20           O  
ANISOU 1375  O   SER A 195     1420   2163    672   -217    -32   -366       O  
ATOM   1376  CB  SER A 195       9.564   5.572   1.677  1.00 13.48           C  
ANISOU 1376  CB  SER A 195     1576   2190   1354     89   -284   -525       C  
ATOM   1377  OG  SER A 195       9.710   6.561   2.630  1.00 13.89           O  
ANISOU 1377  OG  SER A 195     1747   2192   1337   -163    -54   -322       O  
ATOM   1378  N   GLY A 196      11.977   3.182   1.377  1.00  8.28           N  
ANISOU 1378  N   GLY A 196     1292   1651    201     20    -29    -34       N  
ATOM   1379  CA  GLY A 196      13.408   2.965   1.433  1.00  8.34           C  
ANISOU 1379  CA  GLY A 196     1216   1706    247     23    -99   -123       C  
ATOM   1380  C   GLY A 196      13.845   1.808   2.244  1.00  8.67           C  
ANISOU 1380  C   GLY A 196      873   1871    547     56     43     13       C  
ATOM   1381  O   GLY A 196      14.946   1.337   2.114  1.00  8.73           O  
ANISOU 1381  O   GLY A 196     1141   2016    159    -71    119   -196       O  
ATOM   1382  N   GLY A 197      12.911   1.286   3.097  1.00  8.22           N  
ANISOU 1382  N   GLY A 197     1228   1643    252    -11    194   -225       N  
ATOM   1383  CA  GLY A 197      13.254   0.152   3.937  1.00  9.85           C  
ANISOU 1383  CA  GLY A 197     1399   1696    646    125    169    -16       C  
ATOM   1384  C   GLY A 197      13.139  -1.201   3.302  1.00  9.48           C  
ANISOU 1384  C   GLY A 197     1476   1732    393    170    -69   -107       C  
ATOM   1385  O   GLY A 197      12.729  -1.299   2.116  1.00  9.15           O  
ANISOU 1385  O   GLY A 197     1267   1988    220    111     64   -141       O  
ATOM   1386  N   PRO A 198      13.573  -2.242   3.963  1.00 10.41           N  
ANISOU 1386  N   PRO A 198     1811   1428    714    -21   -291   -220       N  
ATOM   1387  CA  PRO A 198      13.670  -3.539   3.360  1.00 10.96           C  
ANISOU 1387  CA  PRO A 198     1554   1500   1109     15   -219   -105       C  
ATOM   1388  C   PRO A 198      12.462  -4.382   3.469  1.00 11.77           C  
ANISOU 1388  C   PRO A 198     1863   1683    923   -346    163   -140       C  
ATOM   1389  O   PRO A 198      11.754  -4.426   4.504  1.00 16.54           O  
ANISOU 1389  O   PRO A 198     2507   2418   1356   -710    638   -417       O  
ATOM   1390  CB  PRO A 198      14.800  -4.164   4.243  1.00 15.67           C  
ANISOU 1390  CB  PRO A 198     2272   1767   1915    366   -485     43       C  
ATOM   1391  CG  PRO A 198      14.661  -3.547   5.506  1.00 17.74           C  
ANISOU 1391  CG  PRO A 198     2729   2377   1635    234  -1050     82       C  
ATOM   1392  CD  PRO A 198      14.125  -2.151   5.337  1.00 15.39           C  
ANISOU 1392  CD  PRO A 198     2722   2319    804    161   -609    130       C  
ATOM   1393  N   LEU A 199      12.154  -5.141   2.375  1.00 10.73           N  
ANISOU 1393  N   LEU A 199     1494   1648    933    -26    -38   -144       N  
ATOM   1394  CA  LEU A 199      11.180  -6.236   2.399  1.00  9.81           C  
ANISOU 1394  CA  LEU A 199     1747   1646    333    102    -18   -312       C  
ATOM   1395  C   LEU A 199      12.005  -7.466   2.340  1.00 10.24           C  
ANISOU 1395  C   LEU A 199     1638   1591    659    183     14   -360       C  
ATOM   1396  O   LEU A 199      12.680  -7.746   1.366  1.00 11.72           O  
ANISOU 1396  O   LEU A 199     1926   1974    553    492    -82   -188       O  
ATOM   1397  CB  LEU A 199      10.176  -6.104   1.232  1.00 11.92           C  
ANISOU 1397  CB  LEU A 199     1609   2091    828      6   -162    -70       C  
ATOM   1398  CG  LEU A 199       9.139  -7.203   1.220  1.00 13.21           C  
ANISOU 1398  CG  LEU A 199     1678   1884   1454      0   -131   -342       C  
ATOM   1399  CD1 LEU A 199       8.170  -7.046   2.383  1.00 16.75           C  
ANISOU 1399  CD1 LEU A 199     1678   2217   2469     29    108   -303       C  
ATOM   1400  CD2 LEU A 199       8.376  -7.219  -0.093  1.00 20.01           C  
ANISOU 1400  CD2 LEU A 199     2791   2779   2032   -696   -931   -342       C  
ATOM   1401  N   VAL A 200      12.013  -8.299   3.418  1.00 10.74           N  
ANISOU 1401  N   VAL A 200     1730   1624    727    187    -89    -78       N  
ATOM   1402  CA  VAL A 200      12.858  -9.435   3.572  1.00 10.52           C  
ANISOU 1402  CA  VAL A 200     1705   1528    762    -23   -160   -304       C  
ATOM   1403  C   VAL A 200      12.060 -10.716   3.532  1.00 12.81           C  
ANISOU 1403  C   VAL A 200     1890   1653   1324    -76   -233    -85       C  
ATOM   1404  O   VAL A 200      11.040 -10.874   4.210  1.00 14.52           O  
ANISOU 1404  O   VAL A 200     2334   2047   1136   -325    208     66       O  
ATOM   1405  CB  VAL A 200      13.669  -9.274   4.943  1.00 12.94           C  
ANISOU 1405  CB  VAL A 200     2136   2045    736    147   -229   -525       C  
ATOM   1406  CG1 VAL A 200      14.736 -10.395   5.092  1.00 15.50           C  
ANISOU 1406  CG1 VAL A 200     2433   2355   1102    404   -570   -129       C  
ATOM   1407  CG2 VAL A 200      14.299  -7.908   5.025  1.00 13.02           C  
ANISOU 1407  CG2 VAL A 200     1872   2072   1003    114   -625   -347       C  
ATOM   1408  N   CYS A 201      12.487 -11.667   2.624  1.00 11.92           N  
ANISOU 1408  N   CYS A 201     2133   1694    702    -59     90    175       N  
ATOM   1409  CA  CYS A 201      11.849 -12.942   2.450  1.00 14.53           C  
ANISOU 1409  CA  CYS A 201     2178   1903   1437    -16    199    378       C  
ATOM   1410  C   CYS A 201      12.870 -14.034   2.597  1.00 16.64           C  
ANISOU 1410  C   CYS A 201     2401   1638   2281    -51      1    460       C  
ATOM   1411  O   CYS A 201      13.922 -13.942   2.006  1.00 16.56           O  
ANISOU 1411  O   CYS A 201     2210   2211   1872   -125     -3   -343       O  
ATOM   1412  CB  CYS A 201      11.177 -12.930   1.049  1.00 17.73           C  
ANISOU 1412  CB  CYS A 201     2482   2167   2085   -356     25   -304       C  
ATOM   1413  SG  CYS A 201      10.180 -11.529   0.587  1.00 17.52           S  
ANISOU 1413  SG  CYS A 201     2704   2858   1092   -467     36    -18       S  
ATOM   1414  N   GLY A 202      12.615 -15.017   3.465  1.00 21.42           N  
ANISOU 1414  N   GLY A 202     2649   2139   3348     81    238   1138       N  
ATOM   1415  CA  GLY A 202      13.574 -16.082   3.726  1.00 23.99           C  
ANISOU 1415  CA  GLY A 202     3608   2067   3438    357    141    970       C  
ATOM   1416  C   GLY A 202      14.950 -15.569   4.112  1.00 23.08           C  
ANISOU 1416  C   GLY A 202     3195   2542   3029    293    484   1165       C  
ATOM   1417  O   GLY A 202      15.948 -16.186   3.799  1.00 24.36           O  
ANISOU 1417  O   GLY A 202     2998   2534   3723    373    104    740       O  
ATOM   1418  N   GLY A 207      15.066 -14.492   4.895  1.00 22.22           N  
ANISOU 1418  N   GLY A 207     3255   2538   2647     74    479   1503       N  
ATOM   1419  CA  GLY A 207      16.332 -13.988   5.329  1.00 19.48           C  
ANISOU 1419  CA  GLY A 207     3131   2393   1877    461     80    677       C  
ATOM   1420  C   GLY A 207      17.139 -13.269   4.287  1.00 17.10           C  
ANISOU 1420  C   GLY A 207     2651   1941   1905    377   -309    812       C  
ATOM   1421  O   GLY A 207      18.308 -12.991   4.496  1.00 19.27           O  
ANISOU 1421  O   GLY A 207     3139   2611   1571    328   -458    122       O  
ATOM   1422  N   VAL A 208      16.503 -12.992   3.125  1.00 13.22           N  
ANISOU 1422  N   VAL A 208     2034   1693   1296    198   -176     77       N  
ATOM   1423  CA  VAL A 208      17.204 -12.300   2.016  1.00 12.62           C  
ANISOU 1423  CA  VAL A 208     1641   1438   1715    -58   -368   -113       C  
ATOM   1424  C   VAL A 208      16.406 -11.027   1.666  1.00 10.18           C  
ANISOU 1424  C   VAL A 208     1691   1431    747     91   -143   -371       C  
ATOM   1425  O   VAL A 208      15.209 -11.042   1.618  1.00 12.59           O  
ANISOU 1425  O   VAL A 208     1684   1824   1274    -28   -228    104       O  
ATOM   1426  CB  VAL A 208      17.443 -13.227   0.827  1.00 13.34           C  
ANISOU 1426  CB  VAL A 208     1764   1757   1547     70    118    -42       C  
ATOM   1427  CG1 VAL A 208      18.044 -12.555  -0.340  1.00 14.75           C  
ANISOU 1427  CG1 VAL A 208     2049   1994   1560    -50   -201    -35       C  
ATOM   1428  CG2 VAL A 208      18.318 -14.411   1.235  1.00 15.55           C  
ANISOU 1428  CG2 VAL A 208     2302   1936   1671    -15   -330    201       C  
ATOM   1429  N   LEU A 209      17.133  -9.964   1.398  1.00 10.76           N  
ANISOU 1429  N   LEU A 209     1685   1576    825     -3    -52   -114       N  
ATOM   1430  CA  LEU A 209      16.508  -8.741   0.910  1.00 10.12           C  
ANISOU 1430  CA  LEU A 209     1534   1511    799     71   -126   -241       C  
ATOM   1431  C   LEU A 209      15.912  -8.976  -0.470  1.00 11.75           C  
ANISOU 1431  C   LEU A 209     1531   1956    975     84   -278   -299       C  
ATOM   1432  O   LEU A 209      16.672  -9.391  -1.436  1.00 12.39           O  
ANISOU 1432  O   LEU A 209     1694   1919   1093    240   -298   -396       O  
ATOM   1433  CB  LEU A 209      17.516  -7.619   0.803  1.00 11.47           C  
ANISOU 1433  CB  LEU A 209     2026   1439    892     63     66   -378       C  
ATOM   1434  CG  LEU A 209      17.000  -6.271   0.369  1.00 10.94           C  
ANISOU 1434  CG  LEU A 209     1846   1505    806      4   -147   -303       C  
ATOM   1435  CD1 LEU A 209      15.944  -5.757   1.360  1.00 11.21           C  
ANISOU 1435  CD1 LEU A 209     1720   1510   1028    137   -182    -81       C  
ATOM   1436  CD2 LEU A 209      18.081  -5.284   0.120  1.00 11.84           C  
ANISOU 1436  CD2 LEU A 209     1863   1854    782    -11    -26    -63       C  
ATOM   1437  N   GLU A 210      14.625  -8.787  -0.614  1.00 10.12           N  
ANISOU 1437  N   GLU A 210     1549   1681    613    171   -245   -274       N  
ATOM   1438  CA  GLU A 210      13.970  -8.949  -1.924  1.00 11.17           C  
ANISOU 1438  CA  GLU A 210     1774   1826    644    410   -316   -617       C  
ATOM   1439  C   GLU A 210      13.477  -7.655  -2.467  1.00 10.82           C  
ANISOU 1439  C   GLU A 210     1558   1832    721    435   -232   -230       C  
ATOM   1440  O   GLU A 210      13.537  -7.434  -3.712  1.00 13.33           O  
ANISOU 1440  O   GLU A 210     2015   2510    538    498   -146   -441       O  
ATOM   1441  CB  GLU A 210      12.822  -9.867  -1.768  1.00 13.78           C  
ANISOU 1441  CB  GLU A 210     1860   2193   1180    110   -423   -551       C  
ATOM   1442  CG  GLU A 210      13.282 -11.273  -1.706  1.00 19.03           C  
ANISOU 1442  CG  GLU A 210     2736   2699   1793    -84   -555   -630       C  
ATOM   1443  CD  GLU A 210      13.701 -11.998  -2.999  1.00 18.39           C  
ANISOU 1443  CD  GLU A 210     3468   2136   1381    415   -335   -532       C  
ATOM   1444  OE1 GLU A 210      13.714 -11.354  -4.063  1.00 26.41           O  
ANISOU 1444  OE1 GLU A 210     5394   2626   2012    100   -629   -288       O  
ATOM   1445  OE2 GLU A 210      14.284 -12.980  -2.806  1.00 23.07           O1-
ANISOU 1445  OE2 GLU A 210     4665   2247   1853     64    396   -260       O1-
ATOM   1446  N   GLY A 211      13.023  -6.757  -1.609  1.00 10.70           N  
ANISOU 1446  N   GLY A 211     1822   1461    782    425   -148   -156       N  
ATOM   1447  CA  GLY A 211      12.443  -5.530  -2.088  1.00 10.55           C  
ANISOU 1447  CA  GLY A 211     1618   1621    766    287    -90   -408       C  
ATOM   1448  C   GLY A 211      12.838  -4.294  -1.309  1.00  8.74           C  
ANISOU 1448  C   GLY A 211     1424   1612    285    394    -75   -482       C  
ATOM   1449  O   GLY A 211      13.247  -4.456  -0.116  1.00 10.26           O  
ANISOU 1449  O   GLY A 211     1478   2102    317    161   -174   -192       O  
ATOM   1450  N   VAL A 212      12.680  -3.103  -1.818  1.00  9.13           N  
ANISOU 1450  N   VAL A 212     1477   1527    465    225     11   -131       N  
ATOM   1451  CA  VAL A 212      12.864  -1.847  -1.163  1.00  8.01           C  
ANISOU 1451  CA  VAL A 212     1137   1505    400     57   -185      2       C  
ATOM   1452  C   VAL A 212      11.588  -1.096  -1.278  1.00  8.25           C  
ANISOU 1452  C   VAL A 212      828   1818    487     39   -140   -140       C  
ATOM   1453  O   VAL A 212      10.991  -0.904  -2.363  1.00  9.76           O  
ANISOU 1453  O   VAL A 212     1132   1974    603    311   -372   -389       O  
ATOM   1454  CB  VAL A 212      14.024  -1.026  -1.778  1.00 10.15           C  
ANISOU 1454  CB  VAL A 212     1342   2003    511     70    249    -76       C  
ATOM   1455  CG1 VAL A 212      14.087   0.324  -1.164  1.00 11.14           C  
ANISOU 1455  CG1 VAL A 212     1493   2101    639   -114    135   -436       C  
ATOM   1456  CG2 VAL A 212      15.343  -1.785  -1.621  1.00 11.99           C  
ANISOU 1456  CG2 VAL A 212     1535   2275    746    137     75   -342       C  
ATOM   1457  N   VAL A 213      10.982  -0.675  -0.138  1.00  9.23           N  
ANISOU 1457  N   VAL A 213      999   1858    649     63     -5   -128       N  
ATOM   1458  CA  VAL A 213       9.708  -0.000  -0.118  1.00  8.48           C  
ANISOU 1458  CA  VAL A 213     1160   1701    358     85    -12   -121       C  
ATOM   1459  C   VAL A 213       9.836   1.224  -1.052  1.00  8.60           C  
ANISOU 1459  C   VAL A 213      895   1709    662    213     52   -147       C  
ATOM   1460  O   VAL A 213      10.772   2.053  -0.926  1.00  9.04           O  
ANISOU 1460  O   VAL A 213     1342   1855    234    -36   -121    -82       O  
ATOM   1461  CB  VAL A 213       9.365   0.467   1.326  1.00  9.09           C  
ANISOU 1461  CB  VAL A 213     1337   1690    425    205     16   -166       C  
ATOM   1462  CG1 VAL A 213       7.948   1.021   1.322  1.00 10.89           C  
ANISOU 1462  CG1 VAL A 213     1297   2086    754     80    -17     83       C  
ATOM   1463  CG2 VAL A 213       9.413  -0.686   2.342  1.00 10.40           C  
ANISOU 1463  CG2 VAL A 213     1663   1718    569    198     96    -64       C  
ATOM   1464  N   THR A 214       8.838   1.397  -1.923  1.00  7.90           N  
ANISOU 1464  N   THR A 214      997   1538    463    150    -18    -64       N  
ATOM   1465  CA  THR A 214       8.896   2.578  -2.773  1.00  9.32           C  
ANISOU 1465  CA  THR A 214     1169   1632    740    218   -149     -3       C  
ATOM   1466  C   THR A 214       8.612   3.843  -2.008  1.00 10.99           C  
ANISOU 1466  C   THR A 214     1155   1701   1319    272    153   -244       C  
ATOM   1467  O   THR A 214       8.051   3.841  -0.880  1.00 12.13           O  
ANISOU 1467  O   THR A 214     1457   2177    973    346    -98   -174       O  
ATOM   1468  CB  THR A 214       7.952   2.425  -3.968  1.00 10.78           C  
ANISOU 1468  CB  THR A 214     1554   2028    513    243   -265    -94       C  
ATOM   1469  CG2 THR A 214       8.451   1.329  -4.925  1.00 12.82           C  
ANISOU 1469  CG2 THR A 214     2162   1853    856    326   -268    -52       C  
ATOM   1470  OG1 THR A 214       6.618   2.213  -3.537  1.00 11.94           O  
ANISOU 1470  OG1 THR A 214     1407   2207    922    102   -353    -93       O  
ATOM   1471  N   SER A 215       8.824   4.988  -2.638  1.00 11.49           N  
ANISOU 1471  N   SER A 215     1809   1626    928    259   -442   -221       N  
ATOM   1472  CA  SER A 215       8.849   6.263  -1.958  1.00 13.03           C  
ANISOU 1472  CA  SER A 215     2149   1875    925    366   -484   -299       C  
ATOM   1473  C   SER A 215       7.921   7.291  -2.585  1.00 16.06           C  
ANISOU 1473  C   SER A 215     2976   2164    960    694   -668   -160       C  
ATOM   1474  O   SER A 215       8.062   8.513  -2.256  1.00 19.33           O  
ANISOU 1474  O   SER A 215     3865   2086   1392    749   -627   -285       O  
ATOM   1475  CB  SER A 215      10.275   6.765  -1.773  1.00 14.91           C  
ANISOU 1475  CB  SER A 215     2576   1945   1143    -39   -322   -508       C  
ATOM   1476  OG  SER A 215      10.954   7.043  -3.037  1.00 17.21           O  
ANISOU 1476  OG  SER A 215     2785   2254   1501   -406   -378   -156       O  
ATOM   1477  N   GLY A 216       6.979   6.847  -3.435  1.00 18.61           N  
ANISOU 1477  N   GLY A 216     2731   2578   1760   1191  -1123   -348       N  
ATOM   1478  CA  GLY A 216       5.871   7.695  -3.869  1.00 21.69           C  
ANISOU 1478  CA  GLY A 216     3047   2790   2402   1342   -929   -284       C  
ATOM   1479  C   GLY A 216       4.724   7.742  -2.828  1.00 19.43           C  
ANISOU 1479  C   GLY A 216     2584   2967   1828   1498  -1382   -356       C  
ATOM   1480  O   GLY A 216       4.530   6.777  -2.034  1.00 21.57           O  
ANISOU 1480  O   GLY A 216     3213   2348   2631   1255  -1013   -441       O  
ATOM   1481  N   SER A 217       3.944   8.811  -2.852  1.00 18.93           N  
ANISOU 1481  N   SER A 217     2669   2524   2000   1316  -1450   -663       N  
ATOM   1482  CA  SER A 217       2.793   8.913  -1.932  1.00 19.75           C  
ANISOU 1482  CA  SER A 217     2383   1922   3199    544  -1261   -307       C  
ATOM   1483  C   SER A 217       1.774   7.878  -2.341  1.00 20.28           C  
ANISOU 1483  C   SER A 217     2399   1848   3458    763  -1548   -976       C  
ATOM   1484  O   SER A 217       1.567   7.621  -3.532  1.00 27.79           O  
ANISOU 1484  O   SER A 217     3647   3079   3832   1048  -2378  -1579       O  
ATOM   1485  CB  SER A 217       2.145  10.263  -1.980  1.00 16.68           C  
ANISOU 1485  CB  SER A 217     2413   2214   1709    781   -524   -571       C  
ATOM   1486  OG  SER A 217       3.196  11.146  -1.588  1.00 18.09           O  
ANISOU 1486  OG  SER A 217     2616   2765   1492    598   -281   -115       O  
ATOM   1487  N   ARG A 218       1.057   7.341  -1.345  1.00 23.80           N  
ANISOU 1487  N   ARG A 218     2972   2360   3709    206  -2103   -453       N  
ATOM   1488  CA  ARG A 218       0.023   6.328  -1.481  1.00 23.62           C  
ANISOU 1488  CA  ARG A 218     2869   1898   4206    371  -1746    124       C  
ATOM   1489  C   ARG A 218      -0.832   6.172  -0.270  1.00 25.24           C  
ANISOU 1489  C   ARG A 218     2033   2008   5548    445  -2163    364       C  
ATOM   1490  O   ARG A 218      -0.393   6.528   0.846  1.00 25.46           O  
ANISOU 1490  O   ARG A 218     1839   2488   5347    239  -1235   -497       O  
ATOM   1491  CB  ARG A 218       0.655   5.016  -1.854  1.00 24.73           C  
ANISOU 1491  CB  ARG A 218     2933   2384   4078    244  -2019   -258       C  
ATOM   1492  CG  ARG A 218       1.695   4.537  -0.830  1.00 19.85           C  
ANISOU 1492  CG  ARG A 218     2022   1886   3634   -180  -1449     34       C  
ATOM   1493  CD  ARG A 218       2.249   3.148  -1.114  1.00 21.63           C  
ANISOU 1493  CD  ARG A 218     2474   2090   3653     97  -1055    471       C  
ATOM   1494  NE  ARG A 218       1.311   2.100  -0.904  1.00 19.18           N  
ANISOU 1494  NE  ARG A 218     1930   2040   3314    245   -800    117       N  
ATOM   1495  CZ  ARG A 218       1.078   1.484   0.284  1.00 17.04           C  
ANISOU 1495  CZ  ARG A 218     1516   1982   2973    259   -616   -882       C  
ATOM   1496  NH1 ARG A 218       1.685   1.886   1.396  1.00 15.44           N1+
ANISOU 1496  NH1 ARG A 218     1543   1688   2634   -137   -712   -312       N1+
ATOM   1497  NH2 ARG A 218       0.119   0.547   0.357  1.00 15.98           N  
ANISOU 1497  NH2 ARG A 218     1224   2284   2562    137   -441  -1010       N  
ATOM   1498  N   VAL A 219      -2.068   5.649  -0.448  1.00 26.22           N  
ANISOU 1498  N   VAL A 219     2149   2097   5713   -238  -1748    316       N  
ATOM   1499  CA  VAL A 219      -2.821   5.245   0.721  1.00 27.68           C  
ANISOU 1499  CA  VAL A 219     1670   2712   6134    304  -1205   -712       C  
ATOM   1500  C   VAL A 219      -2.176   4.078   1.357  1.00 20.95           C  
ANISOU 1500  C   VAL A 219     1370   2579   4010    555   -774   -834       C  
ATOM   1501  O   VAL A 219      -1.671   3.235   0.595  1.00 21.49           O  
ANISOU 1501  O   VAL A 219     1780   2402   3981     96   -180  -1225       O  
ATOM   1502  CB  VAL A 219      -4.308   4.744   0.419  1.00 29.12           C  
ANISOU 1502  CB  VAL A 219     2190   3954   4917   -471  -1342    360       C  
ATOM   1503  CG1 VAL A 219      -5.215   5.776   0.493  1.00 28.07           C  
ANISOU 1503  CG1 VAL A 219     3016   3519   4128     30    604   -557       C  
ATOM   1504  CG2 VAL A 219      -4.481   4.051  -0.945  1.00 35.19           C  
ANISOU 1504  CG2 VAL A 219     2420   4302   6647    478  -2098   -694       C  
ATOM   1505  N   CYS A 220      -2.388   3.933   2.669  1.00 23.28           N  
ANISOU 1505  N   CYS A 220     1311   3498   4036    382   -456  -1693       N  
ATOM   1506  CA  CYS A 220      -1.794   2.806   3.408  1.00 20.03           C  
ANISOU 1506  CA  CYS A 220     1205   3674   2732     77   -136  -1601       C  
ATOM   1507  C   CYS A 220      -2.992   2.080   4.021  1.00 20.07           C  
ANISOU 1507  C   CYS A 220     1182   3706   2736   -146   -366  -2307       C  
ATOM   1508  O   CYS A 220      -3.974   2.707   4.505  1.00 26.20           O  
ANISOU 1508  O   CYS A 220     1522   4425   4004    557   -188  -2507       O  
ATOM   1509  CB  CYS A 220      -0.862   3.219   4.557  1.00 19.85           C  
ANISOU 1509  CB  CYS A 220     1838   3517   2184   -158   -188  -1540       C  
ATOM   1510  SG  CYS A 220       0.376   4.338   3.943  1.00 23.44           S  
ANISOU 1510  SG  CYS A 220     1669   4980   2254   -245    270  -1773       S  
ATOM   1511  N   GLY A 221      -2.797   0.775   4.108  1.00 21.74           N  
ANISOU 1511  N   GLY A 221     1385   3389   3486   -179    462  -2349       N  
ATOM   1512  CA  GLY A 221      -3.768  -0.085   4.830  1.00 21.51           C  
ANISOU 1512  CA  GLY A 221     1239   3422   3509   -348    171  -1890       C  
ATOM   1513  C   GLY A 221      -5.038  -0.434   4.069  1.00 22.13           C  
ANISOU 1513  C   GLY A 221     1263   3685   3460   -231    251  -2018       C  
ATOM   1514  O   GLY A 221      -5.893  -1.041   4.624  1.00 24.74           O  
ANISOU 1514  O   GLY A 221     1323   4839   3235   -956    426  -2166       O  
ATOM   1515  N   ASN A 222      -5.113  -0.098   2.784  1.00 21.87           N  
ANISOU 1515  N   ASN A 222     1462   3872   2975   -299    188  -1936       N  
ATOM   1516  CA  ASN A 222      -6.243  -0.395   1.927  1.00 23.48           C  
ANISOU 1516  CA  ASN A 222     1775   3748   3400   -174   -146  -1785       C  
ATOM   1517  C   ASN A 222      -5.957  -1.539   0.988  1.00 19.98           C  
ANISOU 1517  C   ASN A 222     1483   2837   3270   -338   -639  -1346       C  
ATOM   1518  O   ASN A 222      -5.023  -1.409   0.213  1.00 19.73           O  
ANISOU 1518  O   ASN A 222     1432   2837   3224     33   -469   -813       O  
ATOM   1519  CB  ASN A 222      -6.596   0.838   1.096  1.00 23.72           C  
ANISOU 1519  CB  ASN A 222     1602   3249   4158    129   -220  -1577       C  
ATOM   1520  CG  ASN A 222      -7.866   0.668   0.343  1.00 29.67           C  
ANISOU 1520  CG  ASN A 222     2335   3581   5355    628  -1066  -1780       C  
ATOM   1521  ND2 ASN A 222      -8.684   1.651   0.473  1.00 30.31           N  
ANISOU 1521  ND2 ASN A 222     3102   2874   5537    685  -1106   -337       N  
ATOM   1522  OD1 ASN A 222      -8.121  -0.327  -0.304  1.00 25.37           O  
ANISOU 1522  OD1 ASN A 222     2188   3498   3953    322   -794  -1114       O  
ATOM   1523  N   ARG A 223      -6.682  -2.647   1.160  1.00 19.56           N  
ANISOU 1523  N   ARG A 223     1645   3134   2652   -469   -398   -778       N  
ATOM   1524  CA  ARG A 223      -6.385  -3.825   0.404  1.00 19.90           C  
ANISOU 1524  CA  ARG A 223     2508   2706   2346   -304   -213   -216       C  
ATOM   1525  C   ARG A 223      -6.338  -3.648  -1.124  1.00 18.46           C  
ANISOU 1525  C   ARG A 223     1368   2599   3046    170   -349   -436       C  
ATOM   1526  O   ARG A 223      -5.592  -4.367  -1.736  1.00 19.72           O  
ANISOU 1526  O   ARG A 223     2512   2553   2429    450  -1019   -806       O  
ATOM   1527  CB  ARG A 223      -7.254  -4.968   0.776  1.00 24.76           C  
ANISOU 1527  CB  ARG A 223     2423   3854   3129   -738    269   -572       C  
ATOM   1528  CG  ARG A 223      -8.636  -4.938   0.306  1.00 34.35           C  
ANISOU 1528  CG  ARG A 223     3792   4912   4345  -1162   -863    509       C  
ATOM   1529  CD  ARG A 223      -9.081  -6.412   0.206  1.00 48.86           C  
ANISOU 1529  CD  ARG A 223     5046   5837   7680  -2922   -419  -1080       C  
ATOM   1530  NE  ARG A 223      -9.418  -6.927   1.535  1.00 51.72           N  
ANISOU 1530  NE  ARG A 223     6491   7242   5917  -3087  -1068  -2203       N  
ATOM   1531  CZ  ARG A 223     -10.524  -6.578   2.180  1.00 58.80           C  
ANISOU 1531  CZ  ARG A 223     8209   8350   5782    315   -474  -1612       C  
ATOM   1532  NH1 ARG A 223     -10.775  -7.093   3.372  1.00 72.09           N1+
ANISOU 1532  NH1 ARG A 223     8814   9968   8607   -645    598   1478       N1+
ATOM   1533  NH2 ARG A 223     -11.391  -5.724   1.622  1.00 63.08           N  
ANISOU 1533  NH2 ARG A 223     9252   5165   9551     83   1176    -30       N  
ATOM   1534  N   LYS A 223A     -7.114  -2.723  -1.676  1.00 18.94           N  
ANISOU 1534  N   LYS A 223A    1821   2217   3158    218   -544   -425       N  
ATOM   1535  CA  LYS A 223A     -7.105  -2.463  -3.096  1.00 21.75           C  
ANISOU 1535  CA  LYS A 223A    2235   2787   3242    259  -1075   -259       C  
ATOM   1536  C   LYS A 223A     -5.969  -1.598  -3.592  1.00 22.44           C  
ANISOU 1536  C   LYS A 223A    2109   2880   3535    376  -1088   -258       C  
ATOM   1537  O   LYS A 223A     -5.905  -1.275  -4.790  1.00 22.17           O  
ANISOU 1537  O   LYS A 223A    2216   2976   3230    572   -527    -69       O  
ATOM   1538  CB  LYS A 223A     -8.415  -1.894  -3.507  1.00 25.85           C  
ANISOU 1538  CB  LYS A 223A    2093   3625   4103    531   -289    340       C  
ATOM   1539  CG  LYS A 223A     -9.601  -2.751  -3.087  1.00 33.05           C  
ANISOU 1539  CG  LYS A 223A    2862   4492   5201   -841  -1331    181       C  
ATOM   1540  CD  LYS A 223A    -10.004  -3.594  -4.213  1.00 40.59           C  
ANISOU 1540  CD  LYS A 223A    5549   3896   5977  -1856   -448    -68       C  
ATOM   1541  CE  LYS A 223A    -11.451  -4.003  -4.140  1.00 45.96           C  
ANISOU 1541  CE  LYS A 223A    5480   5024   6956  -1527   -672   -216       C  
ATOM   1542  NZ  LYS A 223A    -11.553  -5.255  -4.981  1.00 67.31           N1+
ANISOU 1542  NZ  LYS A 223A    8511   7232   9832  -1658   -293  -2189       N1+
ATOM   1543  N   LYS A 224      -5.076  -1.146  -2.711  1.00 16.84           N  
ANISOU 1543  N   LYS A 224     1622   2147   2626    225   -115   -848       N  
ATOM   1544  CA  LYS A 224      -3.922  -0.342  -3.075  1.00 17.12           C  
ANISOU 1544  CA  LYS A 224     1594   2117   2792    193    117     47       C  
ATOM   1545  C   LYS A 224      -2.684  -0.945  -2.379  1.00 16.35           C  
ANISOU 1545  C   LYS A 224     1371   2008   2833   -275   -245   -407       C  
ATOM   1546  O   LYS A 224      -2.165  -0.432  -1.434  1.00 16.91           O  
ANISOU 1546  O   LYS A 224     1680   2070   2675      6    -55   -666       O  
ATOM   1547  CB  LYS A 224      -4.165   1.121  -2.811  1.00 22.37           C  
ANISOU 1547  CB  LYS A 224     2006   2339   4151    -14    514   -809       C  
ATOM   1548  CG  LYS A 224      -5.272   1.813  -3.677  1.00 23.67           C  
ANISOU 1548  CG  LYS A 224     2723   1982   4287    452    859    369       C  
ATOM   1549  CD  LYS A 224      -4.860   1.987  -5.133  1.00 30.62           C  
ANISOU 1549  CD  LYS A 224     2949   4425   4258    404   1361    201       C  
ATOM   1550  CE  LYS A 224      -5.981   2.292  -6.176  1.00 36.07           C  
ANISOU 1550  CE  LYS A 224     3999   4678   5025    389    789   -289       C  
ATOM   1551  NZ  LYS A 224      -6.959   1.171  -6.246  1.00 31.38           N1+
ANISOU 1551  NZ  LYS A 224     4160   4199   3565    755   -478    -89       N1+
ATOM   1552  N   PRO A 225      -2.273  -2.100  -2.919  1.00 14.76           N  
ANISOU 1552  N   PRO A 225     1537   1667   2404     49   -220   -117       N  
ATOM   1553  CA  PRO A 225      -1.141  -2.820  -2.355  1.00 12.66           C  
ANISOU 1553  CA  PRO A 225     1706   1712   1391     12   -222   -342       C  
ATOM   1554  C   PRO A 225       0.133  -2.078  -2.267  1.00 11.86           C  
ANISOU 1554  C   PRO A 225     1421   1302   1782    134   -226   -229       C  
ATOM   1555  O   PRO A 225       0.345  -1.072  -2.970  1.00 12.94           O  
ANISOU 1555  O   PRO A 225     1680   1702   1534   -129   -211    -92       O  
ATOM   1556  CB  PRO A 225      -0.936  -3.973  -3.283  1.00 14.95           C  
ANISOU 1556  CB  PRO A 225     1952   1723   2005    106   -259   -377       C  
ATOM   1557  CG  PRO A 225      -2.278  -4.194  -3.997  1.00 15.36           C  
ANISOU 1557  CG  PRO A 225     2387   1945   1503   -136   -500   -604       C  
ATOM   1558  CD  PRO A 225      -2.908  -2.857  -4.055  1.00 15.40           C  
ANISOU 1558  CD  PRO A 225     1412   2045   2392    -22    -81   -195       C  
ATOM   1559  N   GLY A 226       0.937  -2.430  -1.234  1.00 11.04           N  
ANISOU 1559  N   GLY A 226     1268   1962    962    -72    187    -92       N  
ATOM   1560  CA  GLY A 226       2.246  -1.844  -1.184  1.00 11.43           C  
ANISOU 1560  CA  GLY A 226     1544   1648   1149    -67     60   -236       C  
ATOM   1561  C   GLY A 226       3.097  -2.273  -2.403  1.00 10.70           C  
ANISOU 1561  C   GLY A 226     1481   1671    913     -3   -107   -229       C  
ATOM   1562  O   GLY A 226       2.953  -3.368  -2.849  1.00 11.19           O  
ANISOU 1562  O   GLY A 226     1411   1836   1002   -185     64   -152       O  
ATOM   1563  N   ILE A 227       3.977  -1.345  -2.796  1.00 11.12           N  
ANISOU 1563  N   ILE A 227     1542   1594   1086    -31    -17   -340       N  
ATOM   1564  CA  ILE A 227       4.825  -1.606  -3.952  1.00 11.01           C  
ANISOU 1564  CA  ILE A 227     1410   1752   1020    100      5   -248       C  
ATOM   1565  C   ILE A 227       6.278  -1.521  -3.471  1.00 10.08           C  
ANISOU 1565  C   ILE A 227     1210   1738    881     -4     20     67       C  
ATOM   1566  O   ILE A 227       6.657  -0.644  -2.619  1.00 11.61           O  
ANISOU 1566  O   ILE A 227     1524   1910    974    -48     69   -149       O  
ATOM   1567  CB  ILE A 227       4.569  -0.585  -5.059  1.00 12.91           C  
ANISOU 1567  CB  ILE A 227     1566   1906   1430   -285   -276     38       C  
ATOM   1568  CG1 ILE A 227       3.092  -0.513  -5.399  1.00 15.66           C  
ANISOU 1568  CG1 ILE A 227     1778   2255   1914   -387   -325    306       C  
ATOM   1569  CG2 ILE A 227       5.457  -0.858  -6.235  1.00 15.40           C  
ANISOU 1569  CG2 ILE A 227     1801   2495   1554    -89   -266   -121       C  
ATOM   1570  CD1 ILE A 227       2.824   0.573  -6.380  1.00 16.86           C  
ANISOU 1570  CD1 ILE A 227     2243   2578   1583    -80   -305    276       C  
ATOM   1571  N   TYR A 228       7.072  -2.459  -3.916  1.00  9.87           N  
ANISOU 1571  N   TYR A 228     1296   1748    704    -42    -35    -92       N  
ATOM   1572  CA  TYR A 228       8.484  -2.625  -3.487  1.00  9.29           C  
ANISOU 1572  CA  TYR A 228     1433   1814    280    108     23   -195       C  
ATOM   1573  C   TYR A 228       9.330  -2.874  -4.730  1.00  8.80           C  
ANISOU 1573  C   TYR A 228     1247   1892    204     95   -123   -175       C  
ATOM   1574  O   TYR A 228       8.960  -3.649  -5.639  1.00 11.50           O  
ANISOU 1574  O   TYR A 228     1888   2020    461   -481     -2   -327       O  
ATOM   1575  CB  TYR A 228       8.558  -3.847  -2.509  1.00 10.33           C  
ANISOU 1575  CB  TYR A 228     1272   1893    757    -72    -37    -28       C  
ATOM   1576  CG  TYR A 228       7.541  -3.771  -1.376  1.00 10.48           C  
ANISOU 1576  CG  TYR A 228     1447   1876    655   -270    154   -289       C  
ATOM   1577  CD1 TYR A 228       6.232  -4.089  -1.576  1.00 10.02           C  
ANISOU 1577  CD1 TYR A 228     1507   1692    609    -70    108    -95       C  
ATOM   1578  CD2 TYR A 228       7.952  -3.316  -0.093  1.00 10.24           C  
ANISOU 1578  CD2 TYR A 228     1111   1996    784   -258     66   -432       C  
ATOM   1579  CE1 TYR A 228       5.313  -3.997  -0.520  1.00 10.97           C  
ANISOU 1579  CE1 TYR A 228     1322   2044    802   -144    117     12       C  
ATOM   1580  CE2 TYR A 228       6.997  -3.199   0.930  1.00 12.09           C  
ANISOU 1580  CE2 TYR A 228     1465   2097   1029   -310    320   -500       C  
ATOM   1581  CZ  TYR A 228       5.699  -3.527   0.728  1.00 11.94           C  
ANISOU 1581  CZ  TYR A 228     1439   2250    844   -160    225   -146       C  
ATOM   1582  OH  TYR A 228       4.776  -3.327   1.771  1.00 13.56           O  
ANISOU 1582  OH  TYR A 228     1859   2537    754   -496    414   -334       O  
ATOM   1583  N   THR A 229      10.475  -2.205  -4.807  1.00  8.56           N  
ANISOU 1583  N   THR A 229     1063   1743    445     -7     66   -326       N  
ATOM   1584  CA  THR A 229      11.354  -2.360  -5.954  1.00  8.87           C  
ANISOU 1584  CA  THR A 229     1083   1728    558    259     96   -257       C  
ATOM   1585  C   THR A 229      12.133  -3.656  -5.792  1.00  9.01           C  
ANISOU 1585  C   THR A 229     1339   1626    457    266   -136   -295       C  
ATOM   1586  O   THR A 229      12.714  -3.854  -4.709  1.00 10.44           O  
ANISOU 1586  O   THR A 229     1726   1899    339    332   -123    -73       O  
ATOM   1587  CB  THR A 229      12.244  -1.142  -6.055  1.00  9.29           C  
ANISOU 1587  CB  THR A 229     1373   1747    409     82    -43     57       C  
ATOM   1588  CG2 THR A 229      13.253  -1.279  -7.235  1.00 11.29           C  
ANISOU 1588  CG2 THR A 229     1449   1799   1042    274    114   -259       C  
ATOM   1589  OG1 THR A 229      11.519   0.016  -6.130  1.00 10.27           O  
ANISOU 1589  OG1 THR A 229     1564   1708    626    122    173      5       O  
ATOM   1590  N   ARG A 230      12.178  -4.492  -6.809  1.00  9.59           N  
ANISOU 1590  N   ARG A 230     1550   1654    437    152      2   -347       N  
ATOM   1591  CA  ARG A 230      12.871  -5.754  -6.726  1.00 10.18           C  
ANISOU 1591  CA  ARG A 230     1714   1825    329     99    -56   -261       C  
ATOM   1592  C   ARG A 230      14.362  -5.549  -6.875  1.00 12.55           C  
ANISOU 1592  C   ARG A 230     1557   2498    711    361   -320   -245       C  
ATOM   1593  O   ARG A 230      14.846  -5.228  -7.940  1.00 12.43           O  
ANISOU 1593  O   ARG A 230     1727   2154    841    258    109    -85       O  
ATOM   1594  CB  ARG A 230      12.349  -6.734  -7.761  1.00  9.66           C  
ANISOU 1594  CB  ARG A 230     1850   1663    158    196    -75   -216       C  
ATOM   1595  CG  ARG A 230      10.904  -7.115  -7.580  1.00 11.25           C  
ANISOU 1595  CG  ARG A 230     1892   1782    599     -7   -197    -70       C  
ATOM   1596  CD  ARG A 230      10.409  -8.045  -8.686  1.00 11.41           C  
ANISOU 1596  CD  ARG A 230     1841   1766    727    -46    -43    -24       C  
ATOM   1597  NE  ARG A 230      11.162  -9.246  -8.727  1.00 15.10           N  
ANISOU 1597  NE  ARG A 230     2729   1920   1086    278    124   -330       N  
ATOM   1598  CZ  ARG A 230      12.084  -9.582  -9.627  1.00 17.20           C  
ANISOU 1598  CZ  ARG A 230     3510   2185    839    742    150   -207       C  
ATOM   1599  NH1 ARG A 230      12.183  -8.859 -10.714  1.00 16.70           N1+
ANISOU 1599  NH1 ARG A 230     3238   2378    727    569    100   -288       N1+
ATOM   1600  NH2 ARG A 230      12.861 -10.558  -9.430  1.00 18.46           N  
ANISOU 1600  NH2 ARG A 230     3386   2685    941    647    382   -103       N  
ATOM   1601  N   VAL A 231      15.154  -5.823  -5.851  1.00 10.88           N  
ANISOU 1601  N   VAL A 231     1613   1803    714    453   -215   -194       N  
ATOM   1602  CA  VAL A 231      16.607  -5.616  -5.881  1.00 10.33           C  
ANISOU 1602  CA  VAL A 231     1599   1779    547    204   -125   -236       C  
ATOM   1603  C   VAL A 231      17.263  -6.448  -6.982  1.00 12.19           C  
ANISOU 1603  C   VAL A 231     1838   2187    604    262   -229   -495       C  
ATOM   1604  O   VAL A 231      18.255  -5.953  -7.578  1.00 12.45           O  
ANISOU 1604  O   VAL A 231     1604   2191    936    370   -149   -130       O  
ATOM   1605  CB  VAL A 231      17.302  -5.733  -4.523  1.00 11.76           C  
ANISOU 1605  CB  VAL A 231     1619   2166    683    378   -242   -189       C  
ATOM   1606  CG1 VAL A 231      16.721  -4.632  -3.601  1.00 12.34           C  
ANISOU 1606  CG1 VAL A 231     1721   2030    934    153   -213   -283       C  
ATOM   1607  CG2 VAL A 231      17.203  -7.135  -3.931  1.00 12.67           C  
ANISOU 1607  CG2 VAL A 231     2205   2112    495    479   -243   -170       C  
ATOM   1608  N   ALA A 232      16.792  -7.655  -7.200  1.00 10.75           N  
ANISOU 1608  N   ALA A 232     1518   2022    545    237   -134   -336       N  
ATOM   1609  CA  ALA A 232      17.422  -8.514  -8.190  1.00 12.29           C  
ANISOU 1609  CA  ALA A 232     1749   2068    851    512    206   -172       C  
ATOM   1610  C   ALA A 232      17.369  -7.901  -9.574  1.00 11.49           C  
ANISOU 1610  C   ALA A 232     1669   2063    632    283     78   -260       C  
ATOM   1611  O   ALA A 232      18.225  -8.161 -10.426  1.00 13.12           O  
ANISOU 1611  O   ALA A 232     1546   2529    908    409     78   -295       O  
ATOM   1612  CB  ALA A 232      16.819  -9.882  -8.219  1.00 12.94           C  
ANISOU 1612  CB  ALA A 232     1920   1952   1042    471    343   -162       C  
ATOM   1613  N   SER A 233      16.330  -7.188  -9.832  1.00 10.96           N  
ANISOU 1613  N   SER A 233     1616   2079    467    184     10   -403       N  
ATOM   1614  CA  SER A 233      16.147  -6.472 -11.087  1.00 10.98           C  
ANISOU 1614  CA  SER A 233     1724   1826    622      6   -172   -299       C  
ATOM   1615  C   SER A 233      17.193  -5.419 -11.356  1.00 12.53           C  
ANISOU 1615  C   SER A 233     1967   1650   1144    -74     -7   -282       C  
ATOM   1616  O   SER A 233      17.380  -4.946 -12.501  1.00 13.62           O  
ANISOU 1616  O   SER A 233     1998   2348    826     66    -20    -89       O  
ATOM   1617  CB  SER A 233      14.727  -5.875 -11.177  1.00 13.43           C  
ANISOU 1617  CB  SER A 233     1924   2868    310    245    -51   -259       C  
ATOM   1618  OG  SER A 233      14.440  -5.509 -12.484  1.00 15.11           O  
ANISOU 1618  OG  SER A 233     2118   3111    510    395     37     21       O  
ATOM   1619  N   TYR A 234      17.860  -4.952 -10.304  1.00 10.90           N  
ANISOU 1619  N   TYR A 234     1310   1900    933     21    321   -427       N  
ATOM   1620  CA  TYR A 234      18.812  -3.843 -10.313  1.00 10.95           C  
ANISOU 1620  CA  TYR A 234     1602   1925    630    -67    138   -457       C  
ATOM   1621  C   TYR A 234      20.190  -4.326  -9.939  1.00 11.34           C  
ANISOU 1621  C   TYR A 234     1663   1833    812     85    226   -183       C  
ATOM   1622  O   TYR A 234      21.011  -3.485  -9.464  1.00 11.49           O  
ANISOU 1622  O   TYR A 234     1726   2075    562     94    279   -515       O  
ATOM   1623  CB  TYR A 234      18.277  -2.720  -9.441  1.00 11.16           C  
ANISOU 1623  CB  TYR A 234     1436   1881    921    150    168   -284       C  
ATOM   1624  CG  TYR A 234      17.093  -2.031 -10.043  1.00 11.44           C  
ANISOU 1624  CG  TYR A 234     1729   1929    687     94    -33   -444       C  
ATOM   1625  CD1 TYR A 234      17.279  -1.050 -10.975  1.00 12.79           C  
ANISOU 1625  CD1 TYR A 234     1718   2207    933    178   -178   -201       C  
ATOM   1626  CD2 TYR A 234      15.779  -2.459  -9.789  1.00 11.63           C  
ANISOU 1626  CD2 TYR A 234     1662   2235    519     84    -51   -423       C  
ATOM   1627  CE1 TYR A 234      16.180  -0.494 -11.604  1.00 12.45           C  
ANISOU 1627  CE1 TYR A 234     2282   2114    333    137   -186    -58       C  
ATOM   1628  CE2 TYR A 234      14.675  -1.929 -10.410  1.00 13.21           C  
ANISOU 1628  CE2 TYR A 234     1513   2906    601     51   -170   -482       C  
ATOM   1629  CZ  TYR A 234      14.877  -0.902 -11.325  1.00 14.47           C  
ANISOU 1629  CZ  TYR A 234     1747   2481   1268    322    -82   -553       C  
ATOM   1630  OH  TYR A 234      13.830  -0.317 -11.972  1.00 14.49           O  
ANISOU 1630  OH  TYR A 234     2031   2862    612    356     50    -44       O  
ATOM   1631  N   ALA A 235      20.464  -5.598 -10.041  1.00 13.26           N  
ANISOU 1631  N   ALA A 235     1553   2010   1475     78    202   -340       N  
ATOM   1632  CA  ALA A 235      21.728  -6.150  -9.542  1.00 13.70           C  
ANISOU 1632  CA  ALA A 235     1828   2232   1142    296    194   -121       C  
ATOM   1633  C   ALA A 235      22.926  -5.494 -10.216  1.00 14.72           C  
ANISOU 1633  C   ALA A 235     1427   2384   1781     23    192   -767       C  
ATOM   1634  O   ALA A 235      23.923  -5.164  -9.571  1.00 16.18           O  
ANISOU 1634  O   ALA A 235     1559   2415   2174    246     -6   -813       O  
ATOM   1635  CB  ALA A 235      21.781  -7.558  -9.700  1.00 14.40           C  
ANISOU 1635  CB  ALA A 235     1820   2165   1487    354     80    134       C  
ATOM   1636  N   ALA A 236      22.868  -5.279 -11.533  1.00 16.25           N  
ANISOU 1636  N   ALA A 236     1574   2913   1685   -182    303  -1241       N  
ATOM   1637  CA  ALA A 236      23.992  -4.575 -12.214  1.00 16.31           C  
ANISOU 1637  CA  ALA A 236     1797   2799   1598    278    583  -1351       C  
ATOM   1638  C   ALA A 236      24.245  -3.206 -11.739  1.00 12.73           C  
ANISOU 1638  C   ALA A 236     1528   2550    757    -83    524   -679       C  
ATOM   1639  O   ALA A 236      25.415  -2.827 -11.555  1.00 14.67           O  
ANISOU 1639  O   ALA A 236     1572   2881   1119    283    221  -1003       O  
ATOM   1640  CB  ALA A 236      23.844  -4.632 -13.686  1.00 17.12           C  
ANISOU 1640  CB  ALA A 236     1878   3089   1537   -374    460  -1512       C  
ATOM   1641  N   TRP A 237      23.191  -2.465 -11.489  1.00 12.23           N  
ANISOU 1641  N   TRP A 237     1576   2544    524    -46    417   -419       N  
ATOM   1642  CA  TRP A 237      23.343  -1.134 -10.979  1.00 11.94           C  
ANISOU 1642  CA  TRP A 237     1708   2348    481     24    277   -278       C  
ATOM   1643  C   TRP A 237      23.993  -1.138  -9.546  1.00 11.04           C  
ANISOU 1643  C   TRP A 237     1532   2228    433     11    421   -152       C  
ATOM   1644  O   TRP A 237      24.980  -0.469  -9.288  1.00 12.01           O  
ANISOU 1644  O   TRP A 237     1650   2414    497      1    261   -240       O  
ATOM   1645  CB  TRP A 237      22.041  -0.375 -10.944  1.00 11.52           C  
ANISOU 1645  CB  TRP A 237     1700   2217    462     22    199     49       C  
ATOM   1646  CG  TRP A 237      22.172   0.952 -10.451  1.00 10.56           C  
ANISOU 1646  CG  TRP A 237     1587   2117    307     91    -11     56       C  
ATOM   1647  CD1 TRP A 237      22.737   2.062 -11.072  1.00 12.17           C  
ANISOU 1647  CD1 TRP A 237     1906   2096    622    142     58    144       C  
ATOM   1648  CD2 TRP A 237      21.785   1.438  -9.156  1.00 10.25           C  
ANISOU 1648  CD2 TRP A 237     1494   2234    164     36   -121    213       C  
ATOM   1649  CE2 TRP A 237      22.151   2.793  -9.047  1.00 11.51           C  
ANISOU 1649  CE2 TRP A 237     1650   2189    531      8    -15    119       C  
ATOM   1650  CE3 TRP A 237      21.126   0.828  -8.089  1.00 10.40           C  
ANISOU 1650  CE3 TRP A 237     1557   2250    145     22    -56    188       C  
ATOM   1651  NE1 TRP A 237      22.758   3.171 -10.245  1.00 12.42           N  
ANISOU 1651  NE1 TRP A 237     1947   2143    629    -10    141    -20       N  
ATOM   1652  CZ2 TRP A 237      21.856   3.535  -7.878  1.00 11.85           C  
ANISOU 1652  CZ2 TRP A 237     1504   2430    566    387   -201     68       C  
ATOM   1653  CZ3 TRP A 237      20.881   1.594  -6.953  1.00 10.64           C  
ANISOU 1653  CZ3 TRP A 237     1391   2368    282     67     40    -31       C  
ATOM   1654  CH2 TRP A 237      21.258   2.867  -6.888  1.00 11.79           C  
ANISOU 1654  CH2 TRP A 237     1672   2107    699    437    -51    -73       C  
ATOM   1655  N   ILE A 238      23.427  -1.973  -8.697  1.00 10.43           N  
ANISOU 1655  N   ILE A 238     1507   2029    425    -60    101   -129       N  
ATOM   1656  CA  ILE A 238      23.909  -2.036  -7.255  1.00 10.54           C  
ANISOU 1656  CA  ILE A 238     1804   1944    253    245    353    -19       C  
ATOM   1657  C   ILE A 238      25.378  -2.406  -7.309  1.00 11.41           C  
ANISOU 1657  C   ILE A 238     1704   2065    565    201    387    -80       C  
ATOM   1658  O   ILE A 238      26.230  -1.805  -6.685  1.00 13.12           O  
ANISOU 1658  O   ILE A 238     2016   2372    596    271     14   -344       O  
ATOM   1659  CB  ILE A 238      23.075  -2.989  -6.454  1.00 11.85           C  
ANISOU 1659  CB  ILE A 238     2003   1886    613    267    436    171       C  
ATOM   1660  CG1 ILE A 238      21.639  -2.437  -6.245  1.00 13.62           C  
ANISOU 1660  CG1 ILE A 238     1883   2116   1174    197    765    -93       C  
ATOM   1661  CG2 ILE A 238      23.707  -3.239  -5.117  1.00 13.32           C  
ANISOU 1661  CG2 ILE A 238     2361   1912    787    258    215    251       C  
ATOM   1662  CD1 ILE A 238      20.642  -3.475  -5.674  1.00 14.61           C  
ANISOU 1662  CD1 ILE A 238     2157   2071   1321    161    650   -173       C  
ATOM   1663  N   ASP A 239      25.704  -3.500  -8.098  1.00 12.62           N  
ANISOU 1663  N   ASP A 239     1760   2280    755    451     13   -262       N  
ATOM   1664  CA  ASP A 239      27.090  -3.947  -8.116  1.00 14.27           C  
ANISOU 1664  CA  ASP A 239     1770   2531   1120    589    188   -273       C  
ATOM   1665  C   ASP A 239      28.003  -2.840  -8.586  1.00 11.65           C  
ANISOU 1665  C   ASP A 239     1478   2311    637    336    236   -503       C  
ATOM   1666  O   ASP A 239      29.128  -2.619  -8.056  1.00 13.94           O  
ANISOU 1666  O   ASP A 239     1550   2800    945    184    165   -230       O  
ATOM   1667  CB  ASP A 239      27.229  -5.102  -9.062  1.00 15.85           C  
ANISOU 1667  CB  ASP A 239     1767   2621   1631    432    348   -559       C  
ATOM   1668  CG  ASP A 239      26.687  -6.397  -8.513  1.00 23.74           C  
ANISOU 1668  CG  ASP A 239     2591   2619   3808    655    650   -596       C  
ATOM   1669  OD1 ASP A 239      26.591  -6.587  -7.326  1.00 28.92           O  
ANISOU 1669  OD1 ASP A 239     3263   3043   4682    645   1545    589       O  
ATOM   1670  OD2 ASP A 239      26.538  -7.287  -9.391  1.00 36.72           O1-
ANISOU 1670  OD2 ASP A 239     2647   2867   8436    721   -393  -1636       O1-
ATOM   1671  N   SER A 240      27.613  -2.084  -9.664  1.00 13.75           N  
ANISOU 1671  N   SER A 240     1984   3038    199   -152    307   -281       N  
ATOM   1672  CA  SER A 240      28.517  -1.010 -10.151  1.00 13.84           C  
ANISOU 1672  CA  SER A 240     1846   3078    335    162    381   -567       C  
ATOM   1673  C   SER A 240      28.728   0.072  -9.119  1.00 13.03           C  
ANISOU 1673  C   SER A 240     1395   2991    561    266    100   -423       C  
ATOM   1674  O   SER A 240      29.863   0.457  -8.931  1.00 16.02           O  
ANISOU 1674  O   SER A 240     1403   3652   1030   -190    314   -542       O  
ATOM   1675  CB  SER A 240      27.848  -0.503 -11.402  1.00 14.48           C  
ANISOU 1675  CB  SER A 240     2179   2964    358   -393    111   -395       C  
ATOM   1676  OG  SER A 240      28.619   0.623 -11.806  1.00 17.71           O  
ANISOU 1676  OG  SER A 240     2453   3461    814   -377    248   -323       O  
ATOM   1677  N   VAL A 241      27.670   0.546  -8.459  1.00 11.94           N  
ANISOU 1677  N   VAL A 241     1610   2669    256    172    373   -255       N  
ATOM   1678  CA  VAL A 241      27.822   1.578  -7.463  1.00 12.31           C  
ANISOU 1678  CA  VAL A 241     1434   2625    616     10     72   -411       C  
ATOM   1679  C   VAL A 241      28.696   1.140  -6.282  1.00 14.19           C  
ANISOU 1679  C   VAL A 241     1383   2716   1291    192      6   -203       C  
ATOM   1680  O   VAL A 241      29.590   1.856  -5.854  1.00 19.26           O  
ANISOU 1680  O   VAL A 241     1994   3457   1864    203   -743   -853       O  
ATOM   1681  CB  VAL A 241      26.462   2.153  -7.100  1.00 10.66           C  
ANISOU 1681  CB  VAL A 241     1340   2364    342    -75    164   -214       C  
ATOM   1682  CG1 VAL A 241      26.649   3.185  -6.026  1.00 10.95           C  
ANISOU 1682  CG1 VAL A 241     1490   2171    500    236   -151   -201       C  
ATOM   1683  CG2 VAL A 241      25.780   2.750  -8.387  1.00 12.57           C  
ANISOU 1683  CG2 VAL A 241     1703   2446    624   -115   -321   -270       C  
ATOM   1684  N   LEU A 242      28.396  -0.102  -5.849  1.00 13.80           N  
ANISOU 1684  N   LEU A 242     1898   2894    449    294   -288   -534       N  
ATOM   1685  CA  LEU A 242      29.123  -0.638  -4.693  1.00 15.37           C  
ANISOU 1685  CA  LEU A 242     2344   3092    404    478   -266   -391       C  
ATOM   1686  C   LEU A 242      30.588  -0.722  -4.959  1.00 22.01           C  
ANISOU 1686  C   LEU A 242     2353   4014   1993    920   -946  -1139       C  
ATOM   1687  O   LEU A 242      31.430  -0.645  -4.002  1.00 24.41           O  
ANISOU 1687  O   LEU A 242     2610   4607   2058   1153  -1236  -1227       O  
ATOM   1688  CB  LEU A 242      28.565  -1.969  -4.216  1.00 18.78           C  
ANISOU 1688  CB  LEU A 242     3313   2830    992   1033   -153   -603       C  
ATOM   1689  CG  LEU A 242      27.531  -2.119  -3.128  1.00 29.36           C  
ANISOU 1689  CG  LEU A 242     4239   3182   3731    733   1606   -887       C  
ATOM   1690  CD1 LEU A 242      26.686  -0.952  -2.806  1.00 22.17           C  
ANISOU 1690  CD1 LEU A 242     2483   3425   2513    472    209  -1723       C  
ATOM   1691  CD2 LEU A 242      26.825  -3.511  -3.194  1.00 26.97           C  
ANISOU 1691  CD2 LEU A 242     4228   3318   2701    728    651   -813       C  
ATOM   1692  N   ALA A 243      30.996  -0.944  -6.210  1.00 19.38           N  
ANISOU 1692  N   ALA A 243     1676   3895   1790    152   -281   -508       N  
ATOM   1693  CA  ALA A 243      32.385  -1.047  -6.603  1.00 23.72           C  
ANISOU 1693  CA  ALA A 243     1990   4603   2417   -261   -136   -600       C  
ATOM   1694  C   ALA A 243      33.025   0.248  -6.867  1.00 23.74           C  
ANISOU 1694  C   ALA A 243     2054   5168   1798   -282   -533   -249       C  
ATOM   1695  O   ALA A 243      34.294   0.264  -7.048  1.00 31.82           O  
ANISOU 1695  O   ALA A 243     2025   6720   3342    934     45    593       O  
ATOM   1696  CB  ALA A 243      32.536  -1.957  -7.804  1.00 27.43           C  
ANISOU 1696  CB  ALA A 243     2392   4943   3087    638     56  -1095       C  
ATOM   1697  N   SER A 244      32.224   1.331  -6.866  1.00 25.04           N  
ANISOU 1697  N   SER A 244     2050   4286   3175   -773   -252   -449       N  
ATOM   1698  CA  SER A 244      32.705   2.637  -7.320  1.00 27.90           C  
ANISOU 1698  CA  SER A 244     2571   4642   3387  -1193    408     71       C  
ATOM   1699  C   SER A 244      33.622   3.345  -6.305  1.00 31.97           C  
ANISOU 1699  C   SER A 244     2088   5413   4644  -1150     35   -245       C  
ATOM   1700  O   SER A 244      34.277   4.345  -6.670  1.00 34.78           O  
ANISOU 1700  O   SER A 244     3429   5051   4734  -1066   1290   -975       O  
ATOM   1701  CB  SER A 244      31.536   3.565  -7.645  1.00 26.12           C  
ANISOU 1701  CB  SER A 244     2985   4135   2802  -1021   -103   -197       C  
ATOM   1702  OG  SER A 244      30.780   3.938  -6.491  1.00 25.06           O  
ANISOU 1702  OG  SER A 244     2612   3765   3144   -133   -239   -235       O  
ATOM   1703  N   ALA A 245      33.696   2.813  -5.096  1.00 33.04           N  
ANISOU 1703  N   ALA A 245     2906   5575   4075  -1106   -190  -1548       N  
ATOM   1704  CA  ALA A 245      34.766   3.192  -4.179  1.00 39.12           C  
ANISOU 1704  CA  ALA A 245     3456   6316   5089    -87  -1291   -882       C  
ATOM   1705  C   ALA A 245      36.033   2.471  -4.672  1.00 38.50           C  
ANISOU 1705  C   ALA A 245     1947   8189   4490    604   -924    470       C  
ATOM   1706  O   ALA A 245      37.039   2.529  -4.041  1.00 65.78           O  
ANISOU 1706  O   ALA A 245     4869  12071   8050  -2054  -3448   1014       O  
ATOM   1707  CB  ALA A 245      34.401   2.762  -2.756  1.00 43.73           C  
ANISOU 1707  CB  ALA A 245     5572   5845   5196    597   -581     82       C  
TER   
HETATM 1708  O   DMS A 301      20.598  -5.570 -13.325  1.00 19.00           O  
ANISOU 1708  O   DMS A 301     2621   3770    827     72   -216   -729       O  
HETATM 1709  C1  DMS A 301      20.831  -6.676 -15.736  1.00 18.50           C  
ANISOU 1709  C1  DMS A 301     2942   3447    639    192    160   -185       C  
HETATM 1710  C2  DMS A 301      19.297  -7.689 -13.808  1.00 19.51           C  
ANISOU 1710  C2  DMS A 301     2861   3158   1392    -75    264    602       C  
HETATM 1711  S   DMS A 301      19.781  -6.105 -14.464  1.00 18.36           S  
ANISOU 1711  S   DMS A 301     2735   3236   1006     76     92   -143       S  
HETATM 1712  O   DMS A 302       9.311 -10.957 -12.797  1.00 45.16           O  
ANISOU 1712  O   DMS A 302     3639   8929   4589    154   -502   1725       O  
HETATM 1713  C1  DMS A 302      10.502 -13.339 -13.310  1.00 31.40           C  
ANISOU 1713  C1  DMS A 302     3172   5134   3625   -722    263  -2801       C  
HETATM 1714  C2  DMS A 302      11.700 -10.901 -14.110  1.00 33.77           C  
ANISOU 1714  C2  DMS A 302     3524   5036   4269   -496   1665  -1086       C  
HETATM 1715  S   DMS A 302      10.750 -11.712 -12.892  1.00 37.90           S  
ANISOU 1715  S   DMS A 302     5802   4670   3926     68    249  -1052       S  
HETATM 1716  C1  8NQ A 303       8.667  10.929   4.305  1.00 10.38           C  
ANISOU 1716  C1  8NQ A 303     1461   1456   1026     98     72   -242       C  
HETATM 1717  N1  8NQ A 303       8.703   9.989   2.017  1.00 10.93           N  
ANISOU 1717  N1  8NQ A 303     1258   1748   1146   -252     70   -170       N  
HETATM 1718  O1  8NQ A 303       7.737  11.662   4.050  1.00 13.72           O  
ANISOU 1718  O1  8NQ A 303     1680   2105   1426    292     52   -240       O  
HETATM 1719  C2  8NQ A 303       9.488  10.380   3.145  1.00 11.12           C  
ANISOU 1719  C2  8NQ A 303     1531   1468   1225     -8     15   -400       C  
HETATM 1720  N2  8NQ A 303       5.949   7.822   0.975  1.00 10.29           N  
ANISOU 1720  N2  8NQ A 303     1289   1597   1023     61   -108    -60       N  
HETATM 1721  O2  8NQ A 303       3.585   4.131   1.864  1.00 15.02           O  
ANISOU 1721  O2  8NQ A 303     1477   2059   2168    217   -203   -430       O  
HETATM 1722  C3  8NQ A 303      10.693  11.176   2.662  1.00 11.35           C  
ANISOU 1722  C3  8NQ A 303     1461   1750   1100     86     89   -200       C  
HETATM 1723  N3  8NQ A 303       5.595   3.778   0.901  1.00 12.17           N  
ANISOU 1723  N3  8NQ A 303     1274   1791   1559     73   -226   -154       N  
HETATM 1724  O3  8NQ A 303       7.384   8.614   3.109  1.00 11.05           O  
ANISOU 1724  O3  8NQ A 303     1444   1825    928    -24    139   -146       O  
HETATM 1725  C4  8NQ A 303      10.529  11.158   1.187  1.00 12.84           C  
ANISOU 1725  C4  8NQ A 303     1834   1842   1202   -305    274     45       C  
HETATM 1726  N4  8NQ A 303       6.072   6.499   0.976  1.00 11.15           N  
ANISOU 1726  N4  8NQ A 303     1474   1559   1200   -116   -111     73       N  
HETATM 1727  C5  8NQ A 303       9.270  10.532   0.850  1.00 11.81           C  
ANISOU 1727  C5  8NQ A 303     1455   1681   1348   -166     49    221       C  
HETATM 1728  N5  8NQ A 303       9.062  10.558   5.562  1.00 11.70           N  
ANISOU 1728  N5  8NQ A 303     1487   1931   1026    207      7   -280       N  
HETATM 1729  C6  8NQ A 303      10.546  10.047   0.314  1.00 13.48           C  
ANISOU 1729  C6  8NQ A 303     1748   1863   1510    251     11    -78       C  
HETATM 1730  N6  8NQ A 303       8.537   9.864   7.742  1.00 12.08           N  
ANISOU 1730  N6  8NQ A 303     1652   1853   1083    178    301   -352       N  
HETATM 1731  C7  8NQ A 303       7.720   9.117   2.052  1.00  9.54           C  
ANISOU 1731  C7  8NQ A 303     1152   1491    981   -194    149    -32       C  
HETATM 1732  C8  8NQ A 303       7.067   8.702   0.750  1.00 11.25           C  
ANISOU 1732  C8  8NQ A 303     1482   1657   1133    -47    -60   -348       C  
HETATM 1733  C9  8NQ A 303       4.683   8.199   1.273  1.00 10.34           C  
ANISOU 1733  C9  8NQ A 303     1318   1573   1036     84     58   -257       C  
HETATM 1734  C10 8NQ A 303       4.114   9.469   1.398  1.00 11.65           C  
ANISOU 1734  C10 8NQ A 303     1473   1560   1392     97     10    -97       C  
HETATM 1735  C11 8NQ A 303       2.782   9.493   1.704  1.00 11.83           C  
ANISOU 1735  C11 8NQ A 303     1447   1520   1526    416     45   -225       C  
HETATM 1736  C12 8NQ A 303       2.036   8.356   1.959  1.00 12.58           C  
ANISOU 1736  C12 8NQ A 303     1214   2041   1525    158     60   -222       C  
HETATM 1737  C13 8NQ A 303       2.591   7.093   1.845  1.00 13.28           C  
ANISOU 1737  C13 8NQ A 303     1413   1946   1686     58    -91    -64       C  
HETATM 1738  C14 8NQ A 303       3.970   7.031   1.529  1.00  9.98           C  
ANISOU 1738  C14 8NQ A 303     1308   1311   1173     63   -200   -147       C  
HETATM 1739  C15 8NQ A 303       4.888   5.976   1.299  1.00 10.11           C  
ANISOU 1739  C15 8NQ A 303     1237   1479   1125    -20   -402   -255       C  
HETATM 1740  C16 8NQ A 303       4.641   4.561   1.364  1.00 10.87           C  
ANISOU 1740  C16 8NQ A 303     1263   1601   1267     98    -23   -164       C  
HETATM 1741  C17 8NQ A 303       8.346  10.789   6.776  1.00 10.97           C  
ANISOU 1741  C17 8NQ A 303     1625   1540   1000     95     85   -388       C  
HETATM 1742  C18 8NQ A 303       7.425  11.795   6.908  1.00 13.24           C  
ANISOU 1742  C18 8NQ A 303     1864   2088   1075    233   -377   -526       C  
HETATM 1743  C19 8NQ A 303       6.722  11.876   8.118  1.00 12.71           C  
ANISOU 1743  C19 8NQ A 303     1756   1695   1375    612   -144   -284       C  
HETATM 1744  C20 8NQ A 303       6.895  10.912   9.057  1.00 12.28           C  
ANISOU 1744  C20 8NQ A 303     1822   1571   1272    622   -367   -319       C  
HETATM 1745  C21 8NQ A 303       7.847   9.958   8.910  1.00 13.75           C  
ANISOU 1745  C21 8NQ A 303     1359   1607   2256    169    551  -1300       C  
HETATM 1746 BR1  8NQ A 303       8.095   8.605  10.149  1.00 14.61          BR  
ANISOU 1746 BR1  8NQ A 303     1968   2668    915     11    148   -434      BR  
HETATM 1747  O   HOH A 401       0.597   7.937  23.379  1.00 32.82           O  
ANISOU 1747  O   HOH A 401     3914   5597   2959   1410   -701  -1258       O  
HETATM 1748  O   HOH A 402       7.707  -9.585  11.088  1.00 37.03           O  
ANISOU 1748  O   HOH A 402     5263   5602   3204  -1969    480  -1594       O  
HETATM 1749  O   HOH A 403      28.350  -6.435  -5.707  1.00 34.02           O  
ANISOU 1749  O   HOH A 403     4369   5019   3538   -298   -728   -762       O  
HETATM 1750  O   HOH A 404       4.541   0.906   1.275  1.00 21.10           O  
ANISOU 1750  O   HOH A 404     2430   3528   2060   -199    203   -834       O  
HETATM 1751  O   HOH A 405       9.398  15.081   1.546  1.00 37.09           O  
ANISOU 1751  O   HOH A 405     6427   5165   2498   2597   1154   1021       O  
HETATM 1752  O   HOH A 406      12.739  -6.350   7.725  1.00 25.89           O  
ANISOU 1752  O   HOH A 406     3022   3849   2967     76    462  -1365       O  
HETATM 1753  O   HOH A 407      30.360   9.458  10.120  1.00 28.00           O  
ANISOU 1753  O   HOH A 407     2600   5928   2108   -742   -424    719       O  
HETATM 1754  O   HOH A 408       3.977 -13.883  -6.391  1.00 28.64           O  
ANISOU 1754  O   HOH A 408     3432   4967   2481    357   -184   -579       O  
HETATM 1755  O   HOH A 409      28.456   8.889  -7.476  1.00 26.24           O  
ANISOU 1755  O   HOH A 409     4258   3710   1998   -698    157   -493       O  
HETATM 1756  O   HOH A 410       9.722 -15.498   3.934  1.00 34.04           O  
ANISOU 1756  O   HOH A 410     4282   5769   2880    559    -63    318       O  
HETATM 1757  O   HOH A 411      33.655  -2.719   9.038  1.00 34.15           O  
ANISOU 1757  O   HOH A 411     3518   4074   5383    421    198   1478       O  
HETATM 1758  O   HOH A 412     -10.256  -4.367   6.141  1.00 57.34           O  
ANISOU 1758  O   HOH A 412     4068   8751   8964  -1934   1294   2129       O  
HETATM 1759  O   HOH A 413      -6.517   2.765   4.929  1.00 36.10           O  
ANISOU 1759  O   HOH A 413     3564   4476   5676    323   1461  -1812       O  
HETATM 1760  O   HOH A 414      14.019 -14.529  -0.755  1.00 22.82           O  
ANISOU 1760  O   HOH A 414     3220   3032   2416   -195    916   -389       O  
HETATM 1761  O   HOH A 415      25.310  -8.218 -11.475  1.00 45.22           O  
ANISOU 1761  O   HOH A 415     8179   5939   3062   3240  -1314  -1101       O  
HETATM 1762  O   HOH A 416      13.053 -11.496  -6.792  1.00 31.93           O  
ANISOU 1762  O   HOH A 416     6219   4220   1691  -1829  -1247    177       O  
HETATM 1763  O   HOH A 417      19.875 -10.247 -11.221  1.00 21.78           O  
ANISOU 1763  O   HOH A 417     2886   3008   2380   -203    738   -973       O  
HETATM 1764  O   HOH A 418       6.716   0.673  20.291  1.00 20.96           O  
ANISOU 1764  O   HOH A 418     3250   2850   1862   -299    328   -126       O  
HETATM 1765  O   HOH A 419      15.997 -17.702   1.663  1.00 35.79           O  
ANISOU 1765  O   HOH A 419     5530   3170   4899   -724   -861    606       O  
HETATM 1766  O   HOH A 420       6.623   2.180  12.020  1.00 15.45           O  
ANISOU 1766  O   HOH A 420     2322   2964    583   -898    410   -756       O  
HETATM 1767  O   HOH A 421      23.090 -10.368  14.685  1.00 35.53           O  
ANISOU 1767  O   HOH A 421     5324   2996   5178    721  -1549   -424       O  
HETATM 1768  O   HOH A 422      28.078   0.657  13.388  1.00 15.72           O  
ANISOU 1768  O   HOH A 422     2071   2706   1193   -196   -376    269       O  
HETATM 1769  O   HOH A 423      11.910   1.562  -4.025  1.00 10.85           O  
ANISOU 1769  O   HOH A 423     1732   1903    486    121    242   -147       O  
HETATM 1770  O   HOH A 424      11.208   1.287  -8.533  1.00 13.16           O  
ANISOU 1770  O   HOH A 424     1815   2436    749   -202   -351     55       O  
HETATM 1771  O   HOH A 425      -4.273  -8.554 -14.143  1.00 22.87           O  
ANISOU 1771  O   HOH A 425     3201   4325   1164   -108   -408    430       O  
HETATM 1772  O   HOH A 426      23.100   9.252  -9.510  1.00 20.82           O  
ANISOU 1772  O   HOH A 426     2771   2772   2367   -264    830    -97       O  
HETATM 1773  O   HOH A 427      21.279  -1.455  12.202  1.00 17.30           O  
ANISOU 1773  O   HOH A 427     2996   2395   1181    333  -1120   -388       O  
HETATM 1774  O   HOH A 428      -4.476 -11.525   4.201  1.00 46.15           O  
ANISOU 1774  O   HOH A 428     9054   4173   4309  -2084   2737   -976       O  
HETATM 1775  O   HOH A 429      16.336  10.068 -14.748  1.00 32.33           O  
ANISOU 1775  O   HOH A 429     5669   5364   1249   -601    228   -281       O  
HETATM 1776  O   HOH A 430      13.642  14.470   1.534  1.00 27.73           O  
ANISOU 1776  O   HOH A 430     3542   3509   3483    760    513    439       O  
HETATM 1777  O   HOH A 431       2.220  -0.592  13.637  1.00 35.29           O  
ANISOU 1777  O   HOH A 431     7275   4567   1564  -1896   1262   -884       O  
HETATM 1778  O   HOH A 432       2.340 -19.034  -4.496  1.00 23.20           O  
ANISOU 1778  O   HOH A 432     2868   3060   2884   -526    319   -518       O  
HETATM 1779  O   HOH A 433      14.007  -7.664 -14.084  1.00 21.76           O  
ANISOU 1779  O   HOH A 433     2617   3287   2365    705   -752  -1161       O  
HETATM 1780  O   HOH A 434      27.241   1.507 -13.910  1.00 18.21           O  
ANISOU 1780  O   HOH A 434     3399   2988    530    -16    404    -75       O  
HETATM 1781  O   HOH A 435      26.554  13.606   5.728  1.00 22.39           O  
ANISOU 1781  O   HOH A 435     2169   3120   3215   -657    577  -1496       O  
HETATM 1782  O   HOH A 436      -1.194   0.770  13.297  1.00 35.70           O  
ANISOU 1782  O   HOH A 436     6751   3803   3009   -977   2861   -647       O  
HETATM 1783  O   HOH A 437      11.354  -0.065 -11.006  1.00 17.15           O  
ANISOU 1783  O   HOH A 437     1817   3368   1329    478   -356   -786       O  
HETATM 1784  O   HOH A 438      25.602 -10.586   5.645  1.00 32.47           O  
ANISOU 1784  O   HOH A 438     4385   4781   3168   1435    999   1017       O  
HETATM 1785  O   HOH A 439       5.250   1.894 -12.729  1.00 37.26           O  
ANISOU 1785  O   HOH A 439     3452   3278   7426    460  -1074   1085       O  
HETATM 1786  O   HOH A 440      35.035   9.774   4.437  1.00 38.81           O  
ANISOU 1786  O   HOH A 440     3430   5344   5971  -1436  -1266   3289       O  
HETATM 1787  O   HOH A 441      13.939   8.627  26.669  1.00 16.98           O  
ANISOU 1787  O   HOH A 441     2888   2845    718    -69    233    -46       O  
HETATM 1788  O   HOH A 442      -1.076 -12.985  -1.430  1.00 21.90           O  
ANISOU 1788  O   HOH A 442     2982   3290   2046  -1583   1102   -798       O  
HETATM 1789  O   HOH A 443       4.105  -8.978  -6.832  1.00 15.99           O  
ANISOU 1789  O   HOH A 443     2446   2445   1185   -719    391   -715       O  
HETATM 1790  O   HOH A 444      35.888   6.978  13.257  1.00 84.91           O  
ANISOU 1790  O   HOH A 444    14378  14490   3391  -3502   -459   1740       O  
HETATM 1791  O   HOH A 445      19.800  10.890  14.975  1.00 16.60           O  
ANISOU 1791  O   HOH A 445     2571   3132    602  -1011     51   -374       O  
HETATM 1792  O   HOH A 446       2.103  -3.732   1.488  1.00 14.00           O  
ANISOU 1792  O   HOH A 446     1972   2344   1004   -213    141   -250       O  
HETATM 1793  O   HOH A 447       9.607  -0.226 -13.058  1.00 19.37           O  
ANISOU 1793  O   HOH A 447     2732   2585   2041   -355   -874     39       O  
HETATM 1794  O   HOH A 448       8.137 -18.871  -0.909  1.00 28.33           O  
ANISOU 1794  O   HOH A 448     3017   2982   4763    413  -1530   -615       O  
HETATM 1795  O   HOH A 449      18.518   2.422 -18.247  1.00 16.15           O  
ANISOU 1795  O   HOH A 449     2698   2456    983   -444    215   -242       O  
HETATM 1796  O   HOH A 450      21.053  24.698  -2.000  1.00 30.05           O  
ANISOU 1796  O   HOH A 450     2928   4622   3865    428    890   1389       O  
HETATM 1797  O   HOH A 451      30.440  -4.536  -6.677  1.00 28.12           O  
ANISOU 1797  O   HOH A 451     3275   3587   3820   1668   -870  -1108       O  
HETATM 1798  O   HOH A 452      13.992  10.089  24.358  1.00 21.72           O  
ANISOU 1798  O   HOH A 452     4702   2957    592   -569   -118   -252       O  
HETATM 1799  O   HOH A 453      11.572   7.422 -10.039  1.00 18.12           O  
ANISOU 1799  O   HOH A 453     2001   3453   1427    598    -24   -320       O  
HETATM 1800  O   HOH A 454      22.230  14.995  13.345  1.00 46.43           O  
ANISOU 1800  O   HOH A 454     6874   7766   2999  -1515   -416  -3455       O  
HETATM 1801  O   HOH A 455       5.110   4.472  -3.402  1.00 34.84           O  
ANISOU 1801  O   HOH A 455     2208   3520   7510    860  -1110  -2378       O  
HETATM 1802  O   HOH A 456      18.567  -8.733  19.186  1.00 47.81           O  
ANISOU 1802  O   HOH A 456    10529   4738   2899    542    358     67       O  
HETATM 1803  O   HOH A 457       1.628 -16.756   3.968  1.00 29.36           O  
ANISOU 1803  O   HOH A 457     3502   4671   2981  -1454   -172    850       O  
HETATM 1804  O   HOH A 458      -1.331  -6.692   4.610  1.00 22.31           O  
ANISOU 1804  O   HOH A 458     2733   3823   1921   -707    383   -856       O  
HETATM 1805  O   HOH A 459      14.603  17.280   8.772  1.00 41.06           O  
ANISOU 1805  O   HOH A 459     5130   3870   6599   -285   2815    -65       O  
HETATM 1806  O   HOH A 460      24.775  -7.946   1.517  1.00 17.80           O  
ANISOU 1806  O   HOH A 460     2170   2912   1681     70    -40     70       O  
HETATM 1807  O   HOH A 461      17.520   9.502  15.509  1.00 14.53           O  
ANISOU 1807  O   HOH A 461     2392   2429    697   -705    285   -522       O  
HETATM 1808  O   HOH A 462      26.634  -6.526  -1.183  1.00 19.21           O  
ANISOU 1808  O   HOH A 462     2729   2980   1588   -171   -177   -277       O  
HETATM 1809  O   HOH A 463      -6.641  -7.706  -3.123  1.00 24.83           O  
ANISOU 1809  O   HOH A 463     2892   3362   3178   -498   -354   -185       O  
HETATM 1810  O   HOH A 464       7.797  11.162  -2.950  1.00 25.89           O  
ANISOU 1810  O   HOH A 464     3112   2846   3878    548   -732   -777       O  
HETATM 1811  O   HOH A 465      11.867   0.517  22.993  1.00 20.50           O  
ANISOU 1811  O   HOH A 465     3276   4027    481    696    359    -81       O  
HETATM 1812  O   HOH A 466      11.017  13.548   7.987  1.00 22.67           O  
ANISOU 1812  O   HOH A 466     2993   3337   2282    155    574   -494       O  
HETATM 1813  O   HOH A 467     -10.754  -1.002   0.140  1.00 35.21           O  
ANISOU 1813  O   HOH A 467     3046   5029   5300   -289   -311  -1216       O  
HETATM 1814  O   HOH A 468      27.664   0.314  16.089  1.00 18.63           O  
ANISOU 1814  O   HOH A 468     2354   3592   1131    -43   -427     66       O  
HETATM 1815  O   HOH A 469      21.506 -13.639  -4.168  1.00 35.04           O  
ANISOU 1815  O   HOH A 469     5405   4824   3081   1871   2055    680       O  
HETATM 1816  O   HOH A 470       5.028   7.897  19.144  1.00 22.35           O  
ANISOU 1816  O   HOH A 470     3370   4270    850   1136    250    251       O  
HETATM 1817  O   HOH A 471       6.598  -6.488  20.575  1.00 22.41           O  
ANISOU 1817  O   HOH A 471     3175   3610   1730    117    762    404       O  
HETATM 1818  O   HOH A 472      19.678  -0.161 -13.725  1.00 27.22           O  
ANISOU 1818  O   HOH A 472     3581   5781    980   1991   -400  -1284       O  
HETATM 1819  O   HOH A 473      11.698   9.862  18.669  1.00 36.99           O  
ANISOU 1819  O   HOH A 473     6787   3933   3332    187  -1369    386       O  
HETATM 1820  O   HOH A 474      -2.678   2.912  -8.289  1.00 36.54           O  
ANISOU 1820  O   HOH A 474     7757   3123   3001   1041  -1437   -925       O  
HETATM 1821  O   HOH A 475      22.853  -1.787  21.728  1.00 30.19           O  
ANISOU 1821  O   HOH A 475     4036   6393   1038    124   -312   1329       O  
HETATM 1822  O   HOH A 476      27.586  -3.833 -12.958  1.00 20.04           O  
ANISOU 1822  O   HOH A 476     2091   3625   1896     50    385   -945       O  
HETATM 1823  O   HOH A 477      16.933 -10.396  11.147  1.00 41.44           O  
ANISOU 1823  O   HOH A 477     8643   3996   3107   -700   -998   -112       O  
HETATM 1824  O   HOH A 478      -3.757  -6.096  -0.576  1.00 20.91           O  
ANISOU 1824  O   HOH A 478     2436   2699   2808     34  -1216   -445       O  
HETATM 1825  O   HOH A 479      26.399  10.829  -6.625  1.00 25.90           O  
ANISOU 1825  O   HOH A 479     4438   3188   2215   -328    405    395       O  
HETATM 1826  O   HOH A 480      19.524 -13.104   6.989  1.00 38.15           O  
ANISOU 1826  O   HOH A 480     4909   6354   3229   -752  -2336   1488       O  
HETATM 1827  O   HOH A 481       4.435  10.810  -4.721  1.00 35.27           O  
ANISOU 1827  O   HOH A 481     5664   4681   3056   1795    916   1746       O  
HETATM 1828  O   HOH A 482      18.973  22.326   6.850  1.00 35.78           O  
ANISOU 1828  O   HOH A 482     4242   4987   4362  -1244    522    306       O  
HETATM 1829  O   HOH A 483      17.955  12.125  21.276  1.00 25.20           O  
ANISOU 1829  O   HOH A 483     3712   3492   2369   -602   -364   -450       O  
HETATM 1830  O   HOH A 484      18.623  -1.755  13.831  1.00 13.99           O  
ANISOU 1830  O   HOH A 484     2311   2614    391   -399     16    -77       O  
HETATM 1831  O   HOH A 485      15.552  11.247  14.978  1.00 20.23           O  
ANISOU 1831  O   HOH A 485     2885   3469   1330   -447    252   -396       O  
HETATM 1832  O   HOH A 486      31.813   0.717 -10.910  1.00 24.04           O  
ANISOU 1832  O   HOH A 486     2547   4902   1683   -220    789   -381       O  
HETATM 1833  O   HOH A 487      11.506   1.152   6.564  1.00 11.04           O  
ANISOU 1833  O   HOH A 487     1465   2190    537   -226    300   -605       O  
HETATM 1834  O   HOH A 488       9.467   7.785  13.564  1.00 14.69           O  
ANISOU 1834  O   HOH A 488     2298   2613    670   -704    463   -568       O  
HETATM 1835  O   HOH A 489      26.429  13.014  -2.678  1.00 39.38           O  
ANISOU 1835  O   HOH A 489     5485   3553   5923  -1749    567   1146       O  
HETATM 1836  O   HOH A 490      20.376  -2.909  15.715  1.00 14.35           O  
ANISOU 1836  O   HOH A 490     2551   2497    404   -277     74    126       O  
HETATM 1837  O   HOH A 491      -3.149   0.870   0.875  1.00 17.87           O  
ANISOU 1837  O   HOH A 491     1476   2732   2582    -26     90  -1101       O  
HETATM 1838  O   HOH A 492      20.660  13.865   9.464  1.00 18.91           O  
ANISOU 1838  O   HOH A 492     2604   2994   1584   -505    571   -493       O  
HETATM 1839  O   HOH A 493      19.785   9.389  19.040  1.00 25.85           O  
ANISOU 1839  O   HOH A 493     4121   4082   1617  -2013    640   -609       O  
HETATM 1840  O   HOH A 494      31.676  14.943  10.033  1.00 28.55           O  
ANISOU 1840  O   HOH A 494     4688   3926   2233  -1138    573    324       O  
HETATM 1841  O   HOH A 495      14.554  -8.989  -5.830  1.00 14.60           O  
ANISOU 1841  O   HOH A 495     2304   2012   1232     75    331   -205       O  
HETATM 1842  O   HOH A 496      27.649  11.671  12.327  1.00 56.08           O  
ANISOU 1842  O   HOH A 496     4593   3753  12960  -1329   2076  -3012       O  
HETATM 1843  O   HOH A 497      16.135  -2.461  16.561  1.00 13.27           O  
ANISOU 1843  O   HOH A 497     2429   2325    287   -468     46   -104       O  
HETATM 1844  O   HOH A 498      19.480   1.573  12.798  1.00 11.23           O  
ANISOU 1844  O   HOH A 498     1617   2247    401   -153     71    -39       O  
HETATM 1845  O   HOH A 499       8.095  10.338  17.842  1.00 33.73           O  
ANISOU 1845  O   HOH A 499     4745   5335   2737  -1275   -833   -996       O  
HETATM 1846  O   HOH A 500       5.950  11.433  -1.006  1.00 36.76           O  
ANISOU 1846  O   HOH A 500     2651   6583   4733    865     28   3565       O  
HETATM 1847  O   HOH A 501      36.785   6.630   5.437  1.00 39.17           O  
ANISOU 1847  O   HOH A 501     2959   7334   4590   -683    735    941       O  
HETATM 1848  O   HOH A 502      -1.798  14.110  14.031  1.00 23.72           O  
ANISOU 1848  O   HOH A 502     3910   4039   1062   -744    900   -899       O  
HETATM 1849  O   HOH A 503      14.368  -5.695  14.964  1.00 16.00           O  
ANISOU 1849  O   HOH A 503     2405   2835    839   -457    335   -278       O  
HETATM 1850  O   HOH A 504      11.682   3.360   8.318  1.00 10.84           O  
ANISOU 1850  O   HOH A 504     1489   2473    157   -405    206    -58       O  
HETATM 1851  O   HOH A 505      -5.143   4.906  12.053  1.00 37.35           O  
ANISOU 1851  O   HOH A 505     3525   5602   5062  -1200    833   2092       O  
HETATM 1852  O   HOH A 506      -2.617  -6.243  12.715  1.00 43.43           O  
ANISOU 1852  O   HOH A 506     4090   7174   5237  -3042   1034  -1128       O  
HETATM 1853  O   HOH A 507       4.737   1.019  -1.296  1.00 22.98           O  
ANISOU 1853  O   HOH A 507     1811   2463   4457     54    536  -1488       O  
HETATM 1854  O   HOH A 508      24.261  15.690   3.265  1.00 35.59           O  
ANISOU 1854  O   HOH A 508     5816   3685   4019    -41   2496   1599       O  
HETATM 1855  O   HOH A 509      17.241  20.694   2.961  1.00 42.42           O  
ANISOU 1855  O   HOH A 509     4308   4759   7048   -278    315   -169       O  
HETATM 1856  O   HOH A 510      29.078 -12.013  10.599  1.00 38.04           O  
ANISOU 1856  O   HOH A 510     6371   4064   4017   1431    -22   -362       O  
HETATM 1857  O   HOH A 511      36.459   2.958   6.345  1.00 33.42           O  
ANISOU 1857  O   HOH A 511     2319   4207   6171   -461    441  -1096       O  
HETATM 1858  O   HOH A 512       7.758  -5.087 -17.142  1.00 24.86           O  
ANISOU 1858  O   HOH A 512     4661   3951    830    -93   -353   -584       O  
HETATM 1859  O   HOH A 513      10.234 -10.668  -6.381  1.00 76.75           O  
ANISOU 1859  O   HOH A 513    21581   4520   3059   8004   2637   -932       O  
HETATM 1860  O   HOH A 514      13.401 -14.550  -5.528  1.00 32.45           O  
ANISOU 1860  O   HOH A 514     3466   5653   3209   -181   -388   -586       O  
HETATM 1861  O   HOH A 515      26.279   8.516  16.817  1.00 26.79           O  
ANISOU 1861  O   HOH A 515     4954   4089   1136  -1217   -874   -268       O  
HETATM 1862  O   HOH A 516      22.331  16.981   1.332  1.00 29.04           O  
ANISOU 1862  O   HOH A 516     4071   4264   2698   -143    632    509       O  
HETATM 1863  O   HOH A 517      29.366   3.274 -10.851  1.00 19.30           O  
ANISOU 1863  O   HOH A 517     2743   3740    851    -36     49     71       O  
HETATM 1864  O   HOH A 518      -8.639  -2.830   3.313  1.00 30.93           O  
ANISOU 1864  O   HOH A 518     4063   4006   3681   -714    770    700       O  
HETATM 1865  O   HOH A 519       3.876  -7.481  13.672  1.00 28.58           O  
ANISOU 1865  O   HOH A 519     4227   3813   2818   -817   1788   -903       O  
HETATM 1866  O   HOH A 520      -8.477   3.795   2.446  1.00 32.51           O  
ANISOU 1866  O   HOH A 520     3135   3583   5632   -100     73   -143       O  
HETATM 1867  O   HOH A 521      33.662  -3.989  11.837  1.00 26.99           O  
ANISOU 1867  O   HOH A 521     2206   4504   3543    361   -620   1247       O  
HETATM 1868  O   HOH A 522      28.382  -2.317  15.890  1.00 19.56           O  
ANISOU 1868  O   HOH A 522     2667   3769    993   -247   -437    496       O  
HETATM 1869  O   HOH A 523       5.719 -17.959   3.676  1.00 22.26           O  
ANISOU 1869  O   HOH A 523     3623   2533   2302    -90   -679    273       O  
HETATM 1870  O   HOH A 524      11.965  16.769   5.148  1.00 27.40           O  
ANISOU 1870  O   HOH A 524     3114   4850   2445    372    657    183       O  
HETATM 1871  O   HOH A 525       4.122  -3.429  20.238  1.00 23.15           O  
ANISOU 1871  O   HOH A 525     3587   3704   1503   -133   1652     24       O  
HETATM 1872  O   HOH A 526       3.519 -12.693  -9.043  1.00 30.63           O  
ANISOU 1872  O   HOH A 526     4267   5920   1450   2641   -729  -1370       O  
HETATM 1873  O   HOH A 527      13.091  11.442  13.757  1.00 14.69           O  
ANISOU 1873  O   HOH A 527     2346   2493    741   -557    429   -733       O  
HETATM 1874  O   HOH A 528      16.759  -4.151  14.526  1.00 12.87           O  
ANISOU 1874  O   HOH A 528     2295   2117    475   -352    174   -365       O  
HETATM 1875  O   HOH A 529       2.401  12.754  -3.918  1.00 75.77           O  
ANISOU 1875  O   HOH A 529     9567   5542  13678   -377    -70  -1674       O  
HETATM 1876  O   HOH A 530      19.174 -14.123 -12.499  1.00 48.44           O  
ANISOU 1876  O   HOH A 530     6739   8349   3313   2268  -1206  -1746       O  
HETATM 1877  O   HOH A 531      19.224   8.858 -17.246  1.00 41.40           O  
ANISOU 1877  O   HOH A 531     7318   4625   3786   1561    641   1228       O  
HETATM 1878  O   HOH A 532      10.559  13.802  -5.317  1.00 34.67           O  
ANISOU 1878  O   HOH A 532     4077   4698   4398    -66    -51    200       O  
HETATM 1879  O   HOH A 533      11.285  -8.925  16.229  1.00 27.26           O  
ANISOU 1879  O   HOH A 533     3748   4276   2330    148   1123    152       O  
HETATM 1880  O   HOH A 534      23.025  13.001  -4.977  1.00 41.37           O  
ANISOU 1880  O   HOH A 534     8844   3224   3648   1056  -1501   -552       O  
HETATM 1881  O   HOH A 535      -1.136   2.221  -2.570  1.00 33.14           O  
ANISOU 1881  O   HOH A 535     4323   4962   3305  -2018  -1860    893       O  
HETATM 1882  O   HOH A 536      16.302  -5.993 -15.055  1.00 20.02           O  
ANISOU 1882  O   HOH A 536     2923   3480   1204    -27    351    -30       O  
HETATM 1883  O   HOH A 537       3.093  -9.383  11.686  1.00 34.78           O  
ANISOU 1883  O   HOH A 537     5807   4606   2799  -1338   2278   -152       O  
HETATM 1884  O   HOH A 538      26.749  -4.290  17.022  1.00 21.95           O  
ANISOU 1884  O   HOH A 538     2756   4045   1538    -11   -984    433       O  
HETATM 1885  O   HOH A 539      -4.666 -13.120 -10.277  1.00 15.71           O  
ANISOU 1885  O   HOH A 539     1738   2852   1378   -484    264   -666       O  
HETATM 1886  O   HOH A 540      -5.306   8.014  13.485  1.00 34.06           O  
ANISOU 1886  O   HOH A 540     4598   5190   3151   -444   1886   -305       O  
HETATM 1887  O   HOH A 541      13.168  -0.536 -17.037  1.00 25.20           O  
ANISOU 1887  O   HOH A 541     4383   4650    540    665   -641   -408       O  
HETATM 1888  O   HOH A 542      21.189   3.035 -15.350  1.00 22.84           O  
ANISOU 1888  O   HOH A 542     3846   3851    978    630    557    -63       O  
HETATM 1889  O   HOH A 543       5.226 -11.845  -6.826  1.00 28.48           O  
ANISOU 1889  O   HOH A 543     3485   5382   1953   -176   -445   1039       O  
HETATM 1890  O   HOH A 544      21.541  -8.330  18.101  1.00 36.31           O  
ANISOU 1890  O   HOH A 544     3395   3498   6901   -145   1265     35       O  
HETATM 1891  O   HOH A 545       9.617 -18.047  -3.922  1.00 29.98           O  
ANISOU 1891  O   HOH A 545     3405   4364   3621   1062   -873   -365       O  
HETATM 1892  O   HOH A 546      24.379 -10.440  -0.674  1.00 18.90           O  
ANISOU 1892  O   HOH A 546     2372   3859    950   1141    548     16       O  
HETATM 1893  O   HOH A 547      23.419   6.081  21.539  1.00 34.33           O  
ANISOU 1893  O   HOH A 547     3755   4520   4767  -1045    407   1967       O  
HETATM 1894  O   HOH A 548      -9.957  -7.800  -5.434  1.00 28.80           O  
ANISOU 1894  O   HOH A 548     4007   4074   2859   -594    300    -79       O  
HETATM 1895  O   HOH A 549       0.895  11.939   4.137  1.00 20.57           O  
ANISOU 1895  O   HOH A 549     2760   2954   2101    956   -480   -646       O  
HETATM 1896  O   HOH A 550       9.680  -2.127  24.658  1.00 14.22           O  
ANISOU 1896  O   HOH A 550     1954   2895    552   -134    171    215       O  
HETATM 1897  O   HOH A 551       0.507  -8.754 -14.447  1.00 19.09           O  
ANISOU 1897  O   HOH A 551     2769   3036   1449   -313   -234   -201       O  
HETATM 1898  O   HOH A 552      24.955   3.541  25.155  1.00 35.42           O  
ANISOU 1898  O   HOH A 552     4832   5920   2706    775  -1629  -1089       O  
HETATM 1899  O   HOH A 553      21.921  -8.718   8.825  1.00 30.42           O  
ANISOU 1899  O   HOH A 553     3674   4936   2947   -657    212   1210       O  
HETATM 1900  O   HOH A 554      12.303  -5.121 -17.423  1.00 38.06           O  
ANISOU 1900  O   HOH A 554     3848   8519   2093   -897    617  -1395       O  
HETATM 1901  O   HOH A 555      17.827 -11.138  18.049  1.00 49.93           O  
ANISOU 1901  O   HOH A 555     7033   6835   5100   2105   -423   2055       O  
HETATM 1902  O   HOH A 556      -1.988  10.219  16.810  1.00 25.94           O  
ANISOU 1902  O   HOH A 556     3900   4151   1802    316    540    -41       O  
HETATM 1903  O   HOH A 557       4.452  12.208  16.131  1.00 34.90           O  
ANISOU 1903  O   HOH A 557     3500   4121   5638    683   1433   -650       O  
HETATM 1904  O   HOH A 558      12.563 -13.068   6.265  1.00 32.18           O  
ANISOU 1904  O   HOH A 558     4734   3143   4349   -580  -1163   1273       O  
HETATM 1905  O   HOH A 559      14.750   8.959 -16.796  1.00 37.27           O  
ANISOU 1905  O   HOH A 559     5066   7164   1928   2316   -389   -340       O  
HETATM 1906  O   HOH A 560      -0.560   7.328   3.987  1.00 19.50           O  
ANISOU 1906  O   HOH A 560     2626   2832   1948    303    108     29       O  
HETATM 1907  O   HOH A 561      29.064  14.148  -2.631  1.00 36.14           O  
ANISOU 1907  O   HOH A 561     4169   7772   1787  -1290    645   -187       O  
HETATM 1908  O   HOH A 562      16.150  11.119  24.647  1.00 61.01           O  
ANISOU 1908  O   HOH A 562    11382  10328   1472  -5224   3740  -2628       O  
HETATM 1909  O   HOH A 563      17.842  11.830  18.528  1.00 28.57           O  
ANISOU 1909  O   HOH A 563     5051   3709   2091  -1359    452   -455       O  
HETATM 1910  O   HOH A 564      10.121  13.692   5.493  1.00 22.61           O  
ANISOU 1910  O   HOH A 564     2647   3350   2594    486    284   -308       O  
HETATM 1911  O   HOH A 565       3.945  13.622   1.530  1.00 34.42           O  
ANISOU 1911  O   HOH A 565     4030   5040   4004   1362  -2497   -830       O  
HETATM 1912  O   HOH A 566       3.910 -11.070 -14.488  1.00 31.72           O  
ANISOU 1912  O   HOH A 566     4677   3820   3555    155   1263   1123       O  
HETATM 1913  O   HOH A 567      -4.527 -11.313  -2.311  1.00 57.32           O  
ANISOU 1913  O   HOH A 567     5325   7828   8624   -256   3604   -129       O  
HETATM 1914  O   HOH A 568      20.995   8.834  21.186  1.00 38.00           O  
ANISOU 1914  O   HOH A 568     8450   3911   2075     34  -1149    186       O  
HETATM 1915  O   HOH A 569      30.795  -5.076  -9.833  1.00 36.20           O  
ANISOU 1915  O   HOH A 569     3275   6378   4100    -52    647    344       O  
HETATM 1916  O   HOH A 570      -3.148   1.843  11.974  1.00 41.51           O  
ANISOU 1916  O   HOH A 570     7552   4209   4011    982   1942   1409       O  
HETATM 1917  O   HOH A 571      29.990  -3.929 -11.479  1.00 27.56           O  
ANISOU 1917  O   HOH A 571     2545   5554   2371     93    423   -198       O  
HETATM 1918  O   HOH A 572      31.468  -1.275 -12.752  1.00 68.01           O  
ANISOU 1918  O   HOH A 572     6639  10562   8638  -3279   2357  -2732       O  
HETATM 1919  O   HOH A 573      14.954  11.505  17.682  1.00 32.37           O  
ANISOU 1919  O   HOH A 573     5763   5010   1525   1545   -562  -1299       O  
HETATM 1920  O   HOH A 574       8.742  17.716   2.571  1.00 31.39           O  
ANISOU 1920  O   HOH A 574     3986   3845   4096    145  -1389    591       O  
HETATM 1921  O   HOH A 575      27.054  -6.738 -12.938  1.00 25.62           O  
ANISOU 1921  O   HOH A 575     4498   3132   2104    981   -141    145       O  
HETATM 1922  O   HOH A 576      -9.435  -0.301   4.127  1.00 50.42           O  
ANISOU 1922  O   HOH A 576     6335   6842   5977    732   1192   -671       O  
HETATM 1923  O   HOH A 577      30.092  -3.078  17.524  1.00 80.71           O  
ANISOU 1923  O   HOH A 577     9182  15907   5575  -3206  -1793   1453       O  
HETATM 1924  O   HOH A 578      18.836  11.142 -10.274  1.00 40.36           O  
ANISOU 1924  O   HOH A 578     4696   6768   3870   -950  -1502   2775       O  
HETATM 1925  O   HOH A 579      10.540  -0.651 -15.736  1.00 28.91           O  
ANISOU 1925  O   HOH A 579     2628   5884   2472   -367   -687    936       O  
HETATM 1926  O   HOH A 580      34.278   1.882 -10.498  1.00 39.94           O  
ANISOU 1926  O   HOH A 580     4578   7682   2913  -1975    386  -1417       O  
HETATM 1927  O   HOH A 581      -0.287  -6.423  17.626  1.00 84.36           O  
ANISOU 1927  O   HOH A 581    11297  15761   4994  -1752   1434    889       O  
HETATM 1928  O   HOH A 582      28.714  -1.808 -14.861  1.00 23.78           O  
ANISOU 1928  O   HOH A 582     5215   3136    686    492   -178   -370       O  
HETATM 1929  O   HOH A 583      23.390   7.967  17.661  1.00 29.91           O  
ANISOU 1929  O   HOH A 583     4696   4937   1730  -1351   -356    367       O  
HETATM 1930  O   HOH A 584      -4.838  -5.276  11.696  1.00 53.74           O  
ANISOU 1930  O   HOH A 584     6177  10057   4183     51   1051   1083       O  
HETATM 1931  O   HOH A 585       7.841  15.230   5.870  1.00 22.86           O  
ANISOU 1931  O   HOH A 585     2677   3036   2971    734    346    259       O  
HETATM 1932  O   HOH A 586      -0.689  12.438  15.782  1.00 36.80           O  
ANISOU 1932  O   HOH A 586     4630   6945   2405   -761   -235    748       O  
HETATM 1933  O   HOH A 587      14.397   0.542  23.796  1.00 29.31           O  
ANISOU 1933  O   HOH A 587     5050   4939   1146  -1295    801   -392       O  
HETATM 1934  O   HOH A 588      16.621   8.508  27.446  1.00 22.48           O  
ANISOU 1934  O   HOH A 588     2596   3807   2138   -528    451   -894       O  
HETATM 1935  O   HOH A 589       6.583  12.504  17.456  1.00 38.57           O  
ANISOU 1935  O   HOH A 589     4832   6255   3567   1016    -13  -1515       O  
HETATM 1936  O   HOH A 590      10.209  -3.026 -16.931  1.00 36.27           O  
ANISOU 1936  O   HOH A 590     5979   5583   2218    235  -1641   -266       O  
HETATM 1937  O   HOH A 591      11.530  14.877   3.352  1.00 24.64           O  
ANISOU 1937  O   HOH A 591     2668   3657   3035    -75    472    312       O  
HETATM 1938  O   HOH A 592      11.588 -15.833  -0.847  1.00 29.98           O  
ANISOU 1938  O   HOH A 592     4031   3840   3518    821   -649   -906       O  
HETATM 1939  O   HOH A 593      21.468  11.081 -11.013  1.00 32.86           O  
ANISOU 1939  O   HOH A 593     5674   4081   2730    -79   -302    266       O  
HETATM 1940  O   HOH A 594      31.865 -11.280   7.825  1.00 35.90           O  
ANISOU 1940  O   HOH A 594     5477   4200   3960    428    158    750       O  
HETATM 1941  O   HOH A 595      -5.005  -8.567  -1.119  1.00 23.94           O  
ANISOU 1941  O   HOH A 595     2817   3149   3129   -103   -205     76       O  
HETATM 1942  O   HOH A 596      -1.682   4.055  -4.361  1.00 40.52           O  
ANISOU 1942  O   HOH A 596     5792   4031   5573    -25  -3340    350       O  
HETATM 1943  O   HOH A 597      36.697   8.239   2.155  1.00 32.15           O  
ANISOU 1943  O   HOH A 597     3336   3880   4997    -89    544      2       O  
HETATM 1944  O   HOH A 598      -1.905  -8.472 -15.731  1.00 35.79           O  
ANISOU 1944  O   HOH A 598     4384   7422   1792    278   -526    -55       O  
HETATM 1945  O   HOH A 599       9.050   1.015 -17.321  1.00 45.07           O  
ANISOU 1945  O   HOH A 599     7610   7058   2456    594    323   1863       O  
HETATM 1946  O   HOH A 600      36.052  -1.586   9.604  1.00 40.12           O  
ANISOU 1946  O   HOH A 600     5576   4888   4779   -489  -1592    798       O  
HETATM 1947  O   HOH A 601      -6.479 -10.305  -3.985  1.00 27.82           O  
ANISOU 1947  O   HOH A 601     5228   3085   2255   -759   1911   -462       O  
HETATM 1948  O   HOH A 602      29.709   1.828  17.196  1.00 32.54           O  
ANISOU 1948  O   HOH A 602     3893   5744   2726   -618   -807  -1063       O  
HETATM 1949  O   HOH A 603      27.091  -4.520  19.647  1.00 35.06           O  
ANISOU 1949  O   HOH A 603     7760   4297   1263    -97   -632    564       O  
HETATM 1950  O   HOH A 604      10.084  10.861  16.477  1.00 33.56           O  
ANISOU 1950  O   HOH A 604     4627   6269   1852  -1486    497  -1440       O  
HETATM 1951  O   HOH A 605      17.569   6.180  28.514  1.00 24.10           O  
ANISOU 1951  O   HOH A 605     3358   4266   1532   -866     16    310       O  
HETATM 1952  O   HOH A 606      12.260  13.965  14.333  1.00 29.28           O  
ANISOU 1952  O   HOH A 606     4364   3374   3385   -183   1798   -931       O  
HETATM 1953  O   HOH A 607      10.594  10.254  13.604  1.00 17.04           O  
ANISOU 1953  O   HOH A 607     1886   2860   1726   -347    714   -856       O  
HETATM 1954  O   HOH A 608      30.319 -13.388   8.825  1.00 31.46           O  
ANISOU 1954  O   HOH A 608     5363   4169   2420   1650   1200    338       O  
HETATM 1955  O   HOH A 609       1.722  13.049  16.518  1.00 35.06           O  
ANISOU 1955  O   HOH A 609     5342   4864   3112   -520    -32  -1121       O  
HETATM 1956  O   HOH A 610      21.606   9.783  16.857  1.00 21.56           O  
ANISOU 1956  O   HOH A 610     3263   3752   1176   -445    145     -4       O  
HETATM 1957  O   HOH A 611       0.645   9.366   5.235  1.00 19.53           O  
ANISOU 1957  O   HOH A 611     2654   3277   1489    158    -55   -180       O  
HETATM 1958  O   HOH A 612      25.170  -7.678 -14.931  1.00 23.76           O  
ANISOU 1958  O   HOH A 612     4543   3638    844    173    203    603       O  
HETATM 1959  O   HOH A 613      29.303  -5.864  -1.998  1.00 38.46           O  
ANISOU 1959  O   HOH A 613     5609   3831   5171   1822   3063    507       O  
HETATM 1960  O   HOH A 614      12.259  16.055   7.827  1.00 29.72           O  
ANISOU 1960  O   HOH A 614     4080   3567   3645    321    262    855       O  
HETATM 1961  O   HOH A 615       7.105  15.015   8.525  1.00 26.23           O  
ANISOU 1961  O   HOH A 615     3709   3181   3075    461   -902    -80       O  
CONECT 1708 1711
CONECT 1709 1711
CONECT 1710 1711
CONECT 1711 1708 1709 1710
CONECT 1712 1715
CONECT 1713 1715
CONECT 1714 1715
CONECT 1715 1712 1713 1714
CONECT 1716 1719 1728 1718
CONECT 1717 1719 1727 1731
CONECT 1718 1716
CONECT 1719 1716 1717 1722
CONECT 1720 1726 1732 1733
CONECT 1721 1740
CONECT 1722 1719 1725
CONECT 1723 1740
CONECT 1724 1731
CONECT 1725 1722 1727 1729
CONECT 1726 1720 1739
CONECT 1727 1725 1717 1729
CONECT 1728 1716 1741
CONECT 1729 1725 1727
CONECT 1730 1741 1745
CONECT 1731 1717 1724 1732
CONECT 1732 1731 1720
CONECT 1733 1720 1734 1738
CONECT 1734 1733 1735
CONECT 1735 1734 1736
CONECT 1736 1735 1737
CONECT 1737 1736 1738
CONECT 1738 1733 1737 1739
CONECT 1739 1738 1726 1740
CONECT 1740 1723 1739 1721
CONECT 1741 1728 1730 1742
CONECT 1742 1741 1743
CONECT 1743 1742 1744
CONECT 1744 1743 1745
CONECT 1745 1744 1730 1746
CONECT 1746 1745
END
