# Supplementary material for: Solvent-Site Prediction for Fragment Docking and Its Implication on Fragment-Based Drug Discovery
Source: J Chem Inf Model. 2025 Nov 24;65(23):12959–77. doi: 10.1021/acs.jcim.5c02352 (PMC12690578; doi:10.1021/acs.jcim.5c02352)
Supplement: Supplementary file 3 [file ci5c02352_si_003.zip › Frag2Lead_dataset/2017-05/frag.sdf]

frag.A
 OpenBabel12052212493D

 23 25  0  0  0  0  0  0  0  0999 V2000
   44.5270    8.0540  -20.7230 C   0  0  0  0  0  0  0  0  0  0  0  0
   44.8200    7.5020  -19.4910 C   0  0  0  0  0  0  0  0  0  0  0  0
   44.7360    6.1330  -19.2980 C   0  0  0  0  0  0  0  0  0  0  0  0
   44.3480    5.2900  -20.3430 C   0  0  0  0  0  0  0  0  0  0  0  0
   44.0590    5.8630  -21.5890 C   0  0  0  0  0  0  0  0  0  0  0  0
   44.1460    7.2350  -21.7690 C   0  0  0  0  0  0  0  0  0  0  0  0
   44.2630    3.8280  -20.1370 C   0  0  0  0  0  0  0  0  0  0  0  0
   43.8270    2.9180  -21.1660 C   0  0  0  0  0  0  0  0  0  0  0  0
   43.8170    1.5410  -20.9350 C   0  0  0  0  0  0  0  0  0  0  0  0
   44.2270    1.1090  -19.6200 N   0  0  0  0  0  0  0  0  0  0  0  0
   44.6130    2.0400  -18.6810 C   0  0  0  0  0  0  0  0  0  0  0  0
   44.6350    3.3680  -18.9440 N   0  0  0  0  0  0  0  0  0  0  0  0
   44.9270    1.3960  -17.5670 N   0  0  0  0  0  0  0  0  0  0  0  0
   44.7300    0.0750  -17.8350 N   0  0  0  0  0  0  0  0  0  0  0  0
   44.3160   -0.1270  -19.0500 N   0  0  0  0  0  0  0  0  0  0  0  0
   43.4810    0.5710  -21.8010 O   0  0  0  0  0  0  0  0  0  0  0  0
   44.5820    9.1320  -20.8700 H   0  0  0  0  0  0  0  0  0  0  0  0
   45.0990    8.1350  -18.6510 H   0  0  0  0  0  0  0  0  0  0  0  0
   44.9810    5.7540  -18.3060 H   0  0  0  0  0  0  0  0  0  0  0  0
   43.7850    5.2700  -22.4590 H   0  0  0  0  0  0  0  0  0  0  0  0
   43.9200    7.6640  -22.7440 H   0  0  0  0  0  0  0  0  0  0  0  0
   43.4420    3.2950  -22.1100 H   0  0  0  0  0  0  0  0  0  0  0  0
   43.2210    0.9780  -22.6690 H   0  0  0  0  0  0  0  0  0  0  0  0
  1  2  2  0  0  0  0
  1  6  1  0  0  0  0
  1 17  1  0  0  0  0
  2  3  1  0  0  0  0
  2 18  1  0  0  0  0
  3  4  2  0  0  0  0
  3 19  1  0  0  0  0
  4  5  1  0  0  0  0
  4  7  1  0  0  0  0
  5  6  2  0  0  0  0
  5 20  1  0  0  0  0
  6 21  1  0  0  0  0
  7  8  1  0  0  0  0
  7 12  2  0  0  0  0
  8  9  2  0  0  0  0
  8 22  1  0  0  0  0
  9 10  1  0  0  0  0
  9 16  1  0  0  0  0
 10 11  1  0  0  0  0
 10 15  1  0  0  0  0
 11 12  1  0  0  0  0
 11 13  2  0  0  0  0
 13 14  1  0  0  0  0
 14 15  2  0  0  0  0
 16 23  1  0  0  0  0
M  END
$$$$
