# Supplementary material for: Solvent-Site Prediction for Fragment Docking and Its Implication on Fragment-Based Drug Discovery
Source: J Chem Inf Model. 2025 Nov 24;65(23):12959–77. doi: 10.1021/acs.jcim.5c02352 (PMC12690578; doi:10.1021/acs.jcim.5c02352)
Supplement: Supplementary file 3 [file ci5c02352_si_003.zip › Frag2Lead_dataset/2017-05/lead.sdf]

lead.A
 OpenBabel12052212493D

 47 50  0  0  1  0  0  0  0  0999 V2000
   43.7980    1.2810  -22.8770 O   0  0  0  0  0  0  0  0  0  0  0  0
   44.0340    2.0820  -21.7450 C   0  0  0  0  0  0  0  0  0  0  0  0
   44.0490    3.4560  -21.8440 C   0  0  0  0  0  0  0  0  0  0  0  0
   44.2660    4.2440  -20.7140 C   0  0  0  0  0  0  0  0  0  0  0  0
   44.3310    5.7820  -20.7360 C   0  0  0  0  0  0  0  0  0  0  0  0
   44.8450    6.4620  -19.6200 C   0  0  0  0  0  0  0  0  0  0  0  0
   44.9440    7.8530  -19.6110 C   0  0  0  0  0  0  0  0  0  0  0  0
   44.5530    8.5810  -20.7270 C   0  0  0  0  0  0  0  0  0  0  0  0
   44.0470    7.9180  -21.8390 C   0  0  0  0  0  0  0  0  0  0  0  0
   43.9180    6.5260  -21.8420 C   0  0  0  0  0  0  0  0  0  0  0  0
   44.5080    3.6250  -19.5490 N   0  0  0  0  0  0  0  0  0  0  0  0
   44.5050    2.2460  -19.4570 C   0  0  0  0  0  0  0  0  0  0  0  0
   44.6870    1.3900  -18.3580 C   0  0  0  0  0  0  0  0  0  0  0  0
   45.0560    1.8140  -16.9350 C   0  0  0  0  0  0  0  0  0  0  0  0
   45.5040    3.1810  -16.6900 N   0  0  0  0  0  0  0  0  0  0  0  0
   45.9040    3.6920  -15.3660 C   0  0  1  0  0  0  0  0  0  0  0  0
   47.2100    4.5050  -15.5380 C   0  0  0  0  0  0  0  0  0  0  0  0
   47.0900    6.0460  -15.4080 C   0  0  0  0  0  0  0  0  0  0  0  0
   45.7480    6.6650  -15.8560 C   0  0  0  0  0  0  0  0  0  0  0  0
   44.4990    5.7860  -15.6300 C   0  0  0  0  0  0  0  0  0  0  0  0
   44.7950    4.5620  -14.7510 C   0  0  1  0  0  0  0  0  0  0  0  0
   43.5140    3.7530  -14.4580 C   0  0  0  0  0  0  0  0  0  0  0  0
   42.5140    3.8640  -15.2140 O   0  0  0  0  0  0  0  0  0  0  0  0
   43.4500    3.0120  -13.4300 O   0  0  0  0  0  0  0  0  0  0  0  0
   45.0140    1.0160  -16.0590 O   0  0  0  0  0  0  0  0  0  0  0  0
   44.5750    0.1130  -18.8450 C   0  0  0  0  0  0  0  0  0  0  0  0
   44.2910    0.1830  -20.2040 N   0  0  0  0  0  0  0  0  0  0  0  0
   44.2560    1.5030  -20.5420 N   0  0  0  0  0  0  0  0  0  0  0  0
   44.3050    1.5260  -23.5170 H   0  0  0  0  0  0  0  0  0  0  0  0
   43.8880    3.8490  -22.6700 H   0  0  0  0  0  0  0  0  0  0  0  0
   45.1320    5.9890  -18.8740 H   0  0  0  0  0  0  0  0  0  0  0  0
   45.2820    8.2870  -18.8620 H   0  0  0  0  0  0  0  0  0  0  0  0
   44.5970    9.5080  -20.7210 H   0  0  0  0  0  0  0  0  0  0  0  0
   43.7630    8.4110  -22.5760 H   0  0  0  0  0  0  0  0  0  0  0  0
   43.5950    6.1040  -22.6020 H   0  0  0  0  0  0  0  0  0  0  0  0
   45.5440    3.7260  -17.3460 H   0  0  0  0  0  0  0  0  0  0  0  0
   46.0810    2.9550  -14.7640 H   0  0  0  0  0  0  0  0  0  0  0  0
   47.8340    4.2000  -14.8600 H   0  0  0  0  0  0  0  0  0  0  0  0
   47.5940    4.3050  -16.4090 H   0  0  0  0  0  0  0  0  0  0  0  0
   47.8010    6.4530  -15.9300 H   0  0  0  0  0  0  0  0  0  0  0  0
   47.2280    6.2820  -14.4770 H   0  0  0  0  0  0  0  0  0  0  0  0
   45.6270    7.4960  -15.3670 H   0  0  0  0  0  0  0  0  0  0  0  0
   45.8110    6.8730  -16.8020 H   0  0  0  0  0  0  0  0  0  0  0  0
   43.8170    6.3220  -15.1990 H   0  0  0  0  0  0  0  0  0  0  0  0
   44.1660    5.4940  -16.4940 H   0  0  0  0  0  0  0  0  0  0  0  0
   45.1220    4.8840  -13.8960 H   0  0  0  0  0  0  0  0  0  0  0  0
   44.6650   -0.6690  -18.3480 H   0  0  0  0  0  0  0  0  0  0  0  0
  1  2  1  0  0  0  0
  1 29  1  0  0  0  0
  2  3  2  0  0  0  0
  2 28  1  0  0  0  0
  3  4  1  0  0  0  0
  3 30  1  0  0  0  0
  4  5  1  0  0  0  0
  4 11  2  0  0  0  0
  5  6  2  0  0  0  0
  5 10  1  0  0  0  0
  6  7  1  0  0  0  0
  6 31  1  0  0  0  0
  7  8  2  0  0  0  0
  7 32  1  0  0  0  0
  8  9  1  0  0  0  0
  8 33  1  0  0  0  0
  9 10  2  0  0  0  0
  9 34  1  0  0  0  0
 10 35  1  0  0  0  0
 11 12  1  0  0  0  0
 12 13  2  0  0  0  0
 12 28  1  0  0  0  0
 13 14  1  0  0  0  0
 13 26  1  0  0  0  0
 14 15  1  0  0  0  0
 14 25  2  0  0  0  0
 15 16  1  0  0  0  0
 15 36  1  0  0  0  0
 16 17  1  0  0  0  0
 16 21  1  1  0  0  0
 16 37  1  0  0  0  0
 17 18  1  0  0  0  0
 17 38  1  0  0  0  0
 17 39  1  0  0  0  0
 18 19  1  0  0  0  0
 18 40  1  0  0  0  0
 18 41  1  0  0  0  0
 19 20  1  0  0  0  0
 19 42  1  0  0  0  0
 19 43  1  0  0  0  0
 20 21  1  0  0  0  0
 20 44  1  0  0  0  0
 20 45  1  0  0  0  0
 21 22  1  0  0  0  0
 21 46  1  1  0  0  0
 22 23  2  0  0  0  0
 22 24  1  0  0  0  0
 26 27  2  0  0  0  0
 26 47  1  0  0  0  0
 27 28  1  0  0  0  0
M  END
$$$$
