# Supplementary material for: Solvent-Site Prediction for Fragment Docking and Its Implication on Fragment-Based Drug Discovery
Source: J Chem Inf Model. 2025 Nov 24;65(23):12959–77. doi: 10.1021/acs.jcim.5c02352 (PMC12690578; doi:10.1021/acs.jcim.5c02352)
Supplement: Supplementary file 3 [file ci5c02352_si_003.zip › Frag2Lead_dataset/2017-05/rec-frag.pdb]

ATOM      1  N   GLY A 161      74.381  -8.943 -17.834  1.00115.60           N  
ANISOU    1  N   GLY A 161    14035  12855  17032   1551   -423   -259       N  
ATOM      2  CA  GLY A 161      73.983 -10.222 -17.256  1.00116.01           C  
ANISOU    2  CA  GLY A 161    14185  12789  17105   1592   -553   -137       C  
ATOM      3  C   GLY A 161      72.502 -10.492 -17.432  1.00115.82           C  
ANISOU    3  C   GLY A 161    14369  12787  16849   1504   -469   -106       C  
ATOM      4  O   GLY A 161      71.683  -9.822 -16.799  1.00112.77           O  
ANISOU    4  O   GLY A 161    14098  12529  16221   1410   -503    -46       O  
ATOM      5  HA2 GLY A 161      74.557 -11.028 -17.712  1.00117.42           H  
ANISOU    5  HA2 GLY A 161    14278  12837  17500   1684   -532   -175       H  
ATOM      6  HA3 GLY A 161      74.196 -10.221 -16.188  1.00117.15           H  
ANISOU    6  HA3 GLY A 161    14335  12952  17222   1594   -743    -26       H  
ATOM      7  N   ALA A 162      72.157 -11.468 -18.304  1.00112.18           N  
ANISOU    7  N   ALA A 162    13951  12204  16469   1531   -354   -160       N  
ATOM      8  CA  ALA A 162      70.774 -11.860 -18.620  1.00110.84           C  
ANISOU    8  CA  ALA A 162    13957  12046  16112   1441   -268   -151       C  
ATOM      9  C   ALA A 162      70.353 -13.186 -17.995  1.00116.31           C  
ANISOU    9  C   ALA A 162    14762  12591  16840   1445   -382    -27       C  
ATOM     10  O   ALA A 162      69.178 -13.553 -18.110  1.00116.69           O  
ANISOU   10  O   ALA A 162    14951  12651  16735   1351   -327     -7       O  
ATOM     11  CB  ALA A 162      70.607 -11.982 -20.128  1.00110.88           C  
ANISOU   11  CB  ALA A 162    13949  12026  16155   1440    -49   -317       C  
ATOM     12  H   ALA A 162      72.836 -12.014 -18.825  1.00113.16           H  
ANISOU   12  H   ALA A 162    13982  12218  16795   1612   -314   -223       H  
ATOM     13  HA  ALA A 162      70.086 -11.091 -18.269  1.00109.81           H  
ANISOU   13  HA  ALA A 162    13895  12052  15776   1361   -268   -120       H  
ATOM     14  HB1 ALA A 162      69.592 -12.301 -20.355  1.00109.92           H  
ANISOU   14  HB1 ALA A 162    13946  11917  15902   1371     -2   -313       H  
ATOM     15  HB2 ALA A 162      70.801 -11.013 -20.586  1.00110.36           H  
ANISOU   15  HB2 ALA A 162    13829  12066  16037   1424     40   -390       H  
ATOM     16  HB3 ALA A 162      71.310 -12.724 -20.502  1.00111.73           H  
ANISOU   16  HB3 ALA A 162    13984  11995  16472   1522    -30   -366       H  
ATOM     17  N   SER A 163      71.296 -13.923 -17.376  1.00112.12           N  
ANISOU   17  N   SER A 163    14165  11915  16520   1549   -540     58       N  
ATOM     18  CA  SER A 163      71.049 -15.250 -16.812  1.00111.85           C  
ANISOU   18  CA  SER A 163    14242  11699  16557   1568   -655    191       C  
ATOM     19  C   SER A 163      69.883 -15.279 -15.824  1.00110.30           C  
ANISOU   19  C   SER A 163    14236  11581  16090   1433   -735    346       C  
ATOM     20  O   SER A 163      68.949 -16.058 -16.019  1.00110.49           O  
ANISOU   20  O   SER A 163    14395  11529  16057   1358   -673    367       O  
ATOM     21  CB  SER A 163      72.318 -15.778 -16.146  1.00118.50           C  
ANISOU   21  CB  SER A 163    14970  12403  17650   1715   -851    284       C  
ATOM     22  OG  SER A 163      73.450 -15.660 -16.996  1.00128.10           O  
ANISOU   22  OG  SER A 163    15977  13568  19128   1839   -768    131       O  
ATOM     23  H   SER A 163      72.255 -13.620 -17.241  1.00112.59           H  
ANISOU   23  H   SER A 163    14092  11975  16711   1624   -598     43       H  
ATOM     24  HA  SER A 163      70.799 -15.928 -17.626  1.00111.57           H  
ANISOU   24  HA  SER A 163    14234  11553  16605   1576   -537    108       H  
ATOM     25  HB2 SER A 163      72.501 -15.209 -15.236  1.00118.70           H  
ANISOU   25  HB2 SER A 163    14991  12536  17574   1694   -993    382       H  
ATOM     26  HB3 SER A 163      72.168 -16.828 -15.899  1.00120.05           H  
ANISOU   26  HB3 SER A 163    15252  12432  17929   1742   -917    373       H  
ATOM     27  HG  SER A 163      73.228 -15.949 -17.920  1.00127.62           H  
ANISOU   27  HG  SER A 163    15924  13453  19114   1837   -606     12       H  
ATOM     28  N   LYS A 164      69.915 -14.409 -14.802  1.00101.60           N  
ANISOU   28  N   LYS A 164    13145  10639  14819   1389   -855    438       N  
ATOM     29  CA  LYS A 164      68.859 -14.335 -13.794  1.00 99.36           C  
ANISOU   29  CA  LYS A 164    13035  10453  14264   1256   -915    574       C  
ATOM     30  C   LYS A 164      67.543 -13.838 -14.441  1.00 94.41           C  
ANISOU   30  C   LYS A 164    12475   9960  13436   1134   -717    473       C  
ATOM     31  O   LYS A 164      66.455 -14.205 -13.983  1.00 93.61           O  
ANISOU   31  O   LYS A 164    12515   9886  13166   1019   -703    554       O  
ATOM     32  CB  LYS A 164      69.310 -13.424 -12.633  1.00104.09           C  
ANISOU   32  CB  LYS A 164    13618  11200  14731   1242  -1075    656       C  
ATOM     33  CG  LYS A 164      68.545 -13.618 -11.320  1.00133.98           C  
ANISOU   33  CG  LYS A 164    17589  15047  18269   1126  -1189    835       C  
ATOM     34  CD  LYS A 164      69.194 -12.817 -10.184  1.00152.30           C  
ANISOU   34  CD  LYS A 164    19891  17496  20479   1123  -1371    905       C  
ATOM     35  CE  LYS A 164      68.355 -12.765  -8.928  1.00165.07           C  
ANISOU   35  CE  LYS A 164    21703  19223  21795    984  -1441   1047       C  
ATOM     36  NZ  LYS A 164      68.986 -11.953  -7.846  1.00172.09           N1+
ANISOU   36  NZ  LYS A 164    22585  20247  22553    968  -1617   1093       N1+
ATOM     37  H   LYS A 164      70.659 -13.731 -14.674  1.00101.08           H  
ANISOU   37  H   LYS A 164    12968  10639  14798   1437   -902    407       H  
ATOM     38  HA  LYS A 164      68.681 -15.329 -13.385  1.00100.57           H  
ANISOU   38  HA  LYS A 164    13286  10474  14454   1250   -991    690       H  
ATOM     39  HB2 LYS A 164      70.357 -13.628 -12.417  1.00105.22           H  
ANISOU   39  HB2 LYS A 164    13665  11267  15047   1343  -1204    689       H  
ATOM     40  HB3 LYS A 164      69.190 -12.384 -12.932  1.00102.86           H  
ANISOU   40  HB3 LYS A 164    13409  11187  14486   1211   -984    551       H  
ATOM     41  HG2 LYS A 164      67.521 -13.267 -11.438  1.00132.73           H  
ANISOU   41  HG2 LYS A 164    17505  14993  17933   1023  -1062    795       H  
ATOM     42  HG3 LYS A 164      68.560 -14.673 -11.052  1.00135.43           H  
ANISOU   42  HG3 LYS A 164    17849  15080  18529   1143  -1268    951       H  
ATOM     43  HD2 LYS A 164      70.148 -13.277  -9.932  1.00153.89           H  
ANISOU   43  HD2 LYS A 164    20028  17594  20849   1219  -1527    972       H  
ATOM     44  HD3 LYS A 164      69.352 -11.793 -10.521  1.00151.35           H  
ANISOU   44  HD3 LYS A 164    19680  17493  20332   1121  -1296    779       H  
ATOM     45  HE2 LYS A 164      67.382 -12.330  -9.150  1.00163.56           H  
ANISOU   45  HE2 LYS A 164    21562  19134  21449    894  -1284    978       H  
ATOM     46  HE3 LYS A 164      68.243 -13.783  -8.562  1.00166.69           H  
ANISOU   46  HE3 LYS A 164    22008  19303  22026    980  -1521   1186       H  
ATOM     47  HZ1 LYS A 164      68.351 -11.874  -7.058  1.00172.35           H  
ANISOU   47  HZ1 LYS A 164    22756  20365  22362    865  -1635   1169       H  
ATOM     48  HZ2 LYS A 164      69.843 -12.400  -7.536  1.00173.58           H  
ANISOU   48  HZ2 LYS A 164    22731  20349  22871   1047  -1787   1175       H  
ATOM     49  HZ3 LYS A 164      69.203 -11.022  -8.187  1.00170.84           H  
ANISOU   49  HZ3 LYS A 164    22329  20183  22400    978  -1552    963       H  
ATOM     50  N   LEU A 165      67.645 -13.036 -15.531  1.00 84.62           N  
ANISOU   50  N   LEU A 165    11131   8801  12220   1158   -564    301       N  
ATOM     51  CA  LEU A 165      66.470 -12.528 -16.234  1.00 80.05           C  
ANISOU   51  CA  LEU A 165    10598   8349  11469   1065   -397    207       C  
ATOM     52  C   LEU A 165      65.806 -13.665 -16.966  1.00 83.79           C  
ANISOU   52  C   LEU A 165    11138   8699  11998   1027   -312    173       C  
ATOM     53  O   LEU A 165      64.612 -13.874 -16.806  1.00 81.22           O  
ANISOU   53  O   LEU A 165    10913   8433  11516    913   -272    205       O  
ATOM     54  CB  LEU A 165      66.835 -11.391 -17.186  1.00 77.24           C  
ANISOU   54  CB  LEU A 165    10130   8094  11122   1105   -275     56       C  
ATOM     55  CG  LEU A 165      67.447 -10.127 -16.572  1.00 78.99           C  
ANISOU   55  CG  LEU A 165    10284   8438  11290   1123   -336     62       C  
ATOM     56  CD1 LEU A 165      67.598  -9.064 -17.613  1.00 77.51           C  
ANISOU   56  CD1 LEU A 165    10021   8334  11097   1138   -189    -77       C  
ATOM     57  CD2 LEU A 165      66.602  -9.565 -15.448  1.00 78.93           C  
ANISOU   57  CD2 LEU A 165    10378   8567  11045   1032   -396    150       C  
ATOM     58  H   LEU A 165      68.519 -12.712 -15.931  1.00 84.62           H  
ANISOU   58  H   LEU A 165    11014   8784  12354   1239   -556    230       H  
ATOM     59  HA  LEU A 165      65.746 -12.152 -15.513  1.00 80.43           H  
ANISOU   59  HA  LEU A 165    10720   8507  11331    984   -422    272       H  
ATOM     60  HB2 LEU A 165      67.540 -11.769 -17.924  1.00 77.13           H  
ANISOU   60  HB2 LEU A 165    10042   7979  11284   1177   -232    -17       H  
ATOM     61  HB3 LEU A 165      65.923 -11.082 -17.695  1.00 76.75           H  
ANISOU   61  HB3 LEU A 165    10109   8120  10933   1043   -171      3       H  
ATOM     62  HG  LEU A 165      68.434 -10.358 -16.177  1.00 79.86           H  
ANISOU   62  HG  LEU A 165    10327   8474  11540   1188   -442     98       H  
ATOM     63 HD11 LEU A 165      68.120  -8.208 -17.186  1.00 76.98           H  
ANISOU   63 HD11 LEU A 165     9903   8329  11016   1148   -231    -78       H  
ATOM     64 HD12 LEU A 165      68.165  -9.474 -18.447  1.00 77.88           H  
ANISOU   64 HD12 LEU A 165    10002   8292  11298   1193   -125   -149       H  
ATOM     65 HD13 LEU A 165      66.608  -8.760 -17.954  1.00 76.87           H  
ANISOU   65 HD13 LEU A 165    10002   8335  10871   1081   -103   -103       H  
ATOM     66 HD21 LEU A 165      66.983  -8.584 -15.166  1.00 78.69           H  
ANISOU   66 HD21 LEU A 165    10303   8622  10973   1038   -414    124       H  
ATOM     67 HD22 LEU A 165      65.574  -9.473 -15.791  1.00 77.89           H  
ANISOU   67 HD22 LEU A 165    10303   8501  10793    971   -299    122       H  
ATOM     68 HD23 LEU A 165      66.656 -10.231 -14.588  1.00 79.67           H  
ANISOU   68 HD23 LEU A 165    10530   8608  11133   1017   -516    264       H  
ATOM     69  N   ARG A 166      66.598 -14.445 -17.707  1.00 84.95           N  
ANISOU   69  N   ARG A 166    11228   8670  12379   1119   -287    105       N  
ATOM     70  CA  ARG A 166      66.118 -15.652 -18.421  1.00 86.68           C  
ANISOU   70  CA  ARG A 166    11517   8732  12687   1088   -211     55       C  
ATOM     71  C   ARG A 166      65.584 -16.712 -17.450  1.00 87.78           C  
ANISOU   71  C   ARG A 166    11794   8749  12809   1020   -319    222       C  
ATOM     72  O   ARG A 166      64.609 -17.374 -17.786  1.00 86.47           O  
ANISOU   72  O   ARG A 166    11722   8542  12590    913   -247    201       O  
ATOM     73  CB  ARG A 166      67.219 -16.247 -19.329  1.00 91.72           C  
ANISOU   73  CB  ARG A 166    12059   9192  13600   1217   -157    -64       C  
ATOM     74  CG  ARG A 166      67.553 -15.349 -20.523  1.00105.65           C  
ANISOU   74  CG  ARG A 166    13717  11070  15356   1247      0   -246       C  
ATOM     75  CD  ARG A 166      67.428 -16.016 -21.891  1.00117.33           C  
ANISOU   75  CD  ARG A 166    15209  12455  16917   1243    164   -421       C  
ATOM     76  NE  ARG A 166      67.485 -14.989 -22.934  1.00127.35           N  
ANISOU   76  NE  ARG A 166    16416  13882  18088   1233    310   -562       N  
ATOM     77  CZ  ARG A 166      66.437 -14.327 -23.430  1.00143.68           C  
ANISOU   77  CZ  ARG A 166    18545  16123  19922   1129    382   -600       C  
ATOM     78  NH1 ARG A 166      65.198 -14.613 -23.023  1.00134.76           N1+
ANISOU   78  NH1 ARG A 166    17521  15043  18640   1020    337   -530       N1+
ATOM     79  NH2 ARG A 166      66.617 -13.374 -24.337  1.00121.84           N  
ANISOU   79  NH2 ARG A 166    15733  13484  17078   1134    500   -704       N  
ATOM     80  H   ARG A 166      67.585 -14.256 -17.848  1.00 85.64           H  
ANISOU   80  H   ARG A 166    11215   8718  12606   1214   -311     71       H  
ATOM     81  HA  ARG A 166      65.283 -15.381 -19.064  1.00 85.93           H  
ANISOU   81  HA  ARG A 166    11448   8735  12467   1010   -101    -28       H  
ATOM     82  HB2 ARG A 166      68.133 -16.380 -18.750  1.00 92.67           H  
ANISOU   82  HB2 ARG A 166    12118   9232  13859   1312   -269      7       H  
ATOM     83  HB3 ARG A 166      66.874 -17.210 -19.704  1.00 92.91           H  
ANISOU   83  HB3 ARG A 166    12279   9205  13819   1191   -117    -92       H  
ATOM     84  HG2 ARG A 166      66.886 -14.487 -20.517  1.00104.41           H  
ANISOU   84  HG2 ARG A 166    13581  11087  15001   1174     33   -247       H  
ATOM     85  HG3 ARG A 166      68.582 -15.006 -20.419  1.00106.07           H  
ANISOU   85  HG3 ARG A 166    13658  11109  15536   1342    -32   -256       H  
ATOM     86  HD2 ARG A 166      68.284 -16.674 -22.036  1.00119.04           H  
ANISOU   86  HD2 ARG A 166    15370  12506  17353   1339    159   -455       H  
ATOM     87  HD3 ARG A 166      66.511 -16.599 -21.957  1.00117.23           H  
ANISOU   87  HD3 ARG A 166    15302  12415  16826   1152    177   -411       H  
ATOM     88  HE  ARG A 166      68.409 -14.722 -23.259  1.00127.46           H  
ANISOU   88  HE  ARG A 166    16331  13875  18222   1312    352   -624       H  
ATOM     89 HH11 ARG A 166      64.991 -15.313 -22.319  1.00135.28           H  
ANISOU   89 HH11 ARG A 166    17637  15018  18746    999    255   -440       H  
ATOM     90 HH12 ARG A 166      64.419 -14.097 -23.419  1.00133.80           H  
ANISOU   90 HH12 ARG A 166    17426  15057  18356    953    385   -562       H  
ATOM     91 HH21 ARG A 166      67.554 -13.141 -24.652  1.00122.09           H  
ANISOU   91 HH21 ARG A 166    15680  13484  17224   1204    549   -761       H  
ATOM     92 HH22 ARG A 166      65.820 -12.875 -24.719  1.00120.60           H  
ANISOU   92 HH22 ARG A 166    15622  13453  16748   1066    541   -723       H  
ATOM     93  N   ALA A 167      66.169 -16.811 -16.235  1.00 82.98           N  
ANISOU   93  N   ALA A 167    11206   8099  12224   1064   -495    391       N  
ATOM     94  CA  ALA A 167      65.705 -17.723 -15.198  1.00 83.33           C  
ANISOU   94  CA  ALA A 167    11404   8037  12221    990   -608    581       C  
ATOM     95  C   ALA A 167      64.286 -17.348 -14.752  1.00 86.86           C  
ANISOU   95  C   ALA A 167    11957   8665  12382    809   -545    623       C  
ATOM     96  O   ALA A 167      63.441 -18.235 -14.669  1.00 89.09           O  
ANISOU   96  O   ALA A 167    12357   8859  12633    696   -512    676       O  
ATOM     97  CB  ALA A 167      66.645 -17.686 -14.011  1.00 85.18           C  
ANISOU   97  CB  ALA A 167    11632   8236  12495   1073   -819    751       C  
ATOM     98  H   ALA A 167      66.977 -16.264 -15.952  1.00 83.19           H  
ANISOU   98  H   ALA A 167    11147   8165  12297   1144   -565    402       H  
ATOM     99  HA  ALA A 167      65.683 -18.739 -15.587  1.00 84.34           H  
ANISOU   99  HA  ALA A 167    11577   7975  12492   1000   -585    573       H  
ATOM    100  HB1 ALA A 167      66.374 -18.493 -13.334  1.00 86.93           H  
ANISOU  100  HB1 ALA A 167    11981   8347  12702   1027   -903    900       H  
ATOM    101  HB2 ALA A 167      67.668 -17.817 -14.360  1.00 85.42           H  
ANISOU  101  HB2 ALA A 167    11553   8167  12737   1209   -859    705       H  
ATOM    102  HB3 ALA A 167      66.541 -16.730 -13.501  1.00 84.01           H  
ANISOU  102  HB3 ALA A 167    11468   8276  12178   1037   -845    767       H  
ATOM    103  N   VAL A 168      64.023 -16.033 -14.501  1.00 80.47           N  
ANISOU  103  N   VAL A 168    11097   8099  11380    780   -519    587       N  
ATOM    104  CA  VAL A 168      62.713 -15.488 -14.089  1.00 78.71           C  
ANISOU  104  CA  VAL A 168    10938   8072  10895    630   -445    601       C  
ATOM    105  C   VAL A 168      61.659 -15.828 -15.139  1.00 85.97           C  
ANISOU  105  C   VAL A 168    11858   9004  11801    543   -288    480       C  
ATOM    106  O   VAL A 168      60.555 -16.248 -14.795  1.00 85.49           O  
ANISOU  106  O   VAL A 168    11882   8979  11621    399   -246    531       O  
ATOM    107  CB  VAL A 168      62.779 -13.937 -13.842  1.00 78.87           C  
ANISOU  107  CB  VAL A 168    10881   8323  10764    652   -429    544       C  
ATOM    108  CG1 VAL A 168      61.381 -13.294 -13.799  1.00 78.04           C  
ANISOU  108  CG1 VAL A 168    10799   8417  10437    529   -309    500       C  
ATOM    109  CG2 VAL A 168      63.540 -13.607 -12.575  1.00 78.56           C  
ANISOU  109  CG2 VAL A 168    10871   8308  10672    683   -593    673       C  
ATOM    110  H   VAL A 168      64.733 -15.313 -14.577  1.00 79.76           H  
ANISOU  110  H   VAL A 168    10914   8069  11324    863   -544    541       H  
ATOM    111  HA  VAL A 168      62.397 -15.959 -13.160  1.00 79.93           H  
ANISOU  111  HA  VAL A 168    11200   8200  10967    554   -512    742       H  
ATOM    112  HB  VAL A 168      63.316 -13.466 -14.663  1.00 77.64           H  
ANISOU  112  HB  VAL A 168    10623   8171  10705    737   -384    430       H  
ATOM    113 HG11 VAL A 168      61.448 -12.326 -13.303  1.00 77.79           H  
ANISOU  113 HG11 VAL A 168    10746   8518  10294    538   -323    496       H  
ATOM    114 HG12 VAL A 168      61.016 -13.141 -14.814  1.00 77.14           H  
ANISOU  114 HG12 VAL A 168    10626   8330  10354    535   -206    382       H  
ATOM    115 HG13 VAL A 168      60.694 -13.933 -13.245  1.00 79.44           H  
ANISOU  115 HG13 VAL A 168    11070   8578  10538    424   -311    589       H  
ATOM    116 HG21 VAL A 168      62.875 -13.763 -11.726  1.00 79.08           H  
ANISOU  116 HG21 VAL A 168    11042   8427  10578    580   -613    772       H  
ATOM    117 HG22 VAL A 168      64.403 -14.263 -12.489  1.00 79.35           H  
ANISOU  117 HG22 VAL A 168    10963   8254  10934    761   -697    732       H  
ATOM    118 HG23 VAL A 168      63.855 -12.565 -12.607  1.00 77.20           H  
ANISOU  118 HG23 VAL A 168    10624   8252  10456    722   -583    603       H  
ATOM    119  N   LEU A 169      62.008 -15.629 -16.420  1.00 85.23           N  
ANISOU  119  N   LEU A 169    11668   8893  11824    621   -202    316       N  
ATOM    120  CA  LEU A 169      61.095 -15.851 -17.541  1.00 84.69           C  
ANISOU  120  CA  LEU A 169    11590   8856  11730    545    -68    181       C  
ATOM    121  C   LEU A 169      60.663 -17.283 -17.640  1.00 89.97           C  
ANISOU  121  C   LEU A 169    12358   9336  12491    457    -61    209       C  
ATOM    122  O   LEU A 169      59.484 -17.525 -17.900  1.00 89.88           O  
ANISOU  122  O   LEU A 169    12378   9393  12378    318     12    172       O  
ATOM    123  CB  LEU A 169      61.714 -15.364 -18.850  1.00 83.57           C  
ANISOU  123  CB  LEU A 169    11347   8726  11681    647     14     11       C  
ATOM    124  CG  LEU A 169      61.922 -13.836 -18.932  1.00 85.10           C  
ANISOU  124  CG  LEU A 169    11452   9117  11764    706     37    -33       C  
ATOM    125  CD1 LEU A 169      62.831 -13.472 -20.072  1.00 85.52           C  
ANISOU  125  CD1 LEU A 169    11419   9140  11935    810    108   -168       C  
ATOM    126  CD2 LEU A 169      60.635 -13.128 -19.043  1.00 82.27           C  
ANISOU  126  CD2 LEU A 169    11096   8960  11203    613    102    -61       C  
ATOM    127  H   LEU A 169      62.932 -15.318 -16.700  1.00 85.72           H  
ANISOU  127  H   LEU A 169    11656   8922  11992    730   -224    273       H  
ATOM    128  HA  LEU A 169      60.192 -15.270 -17.354  1.00 84.47           H  
ANISOU  128  HA  LEU A 169    11562   8997  11536    465    -27    179       H  
ATOM    129  HB2 LEU A 169      62.688 -15.838 -18.966  1.00 84.25           H  
ANISOU  129  HB2 LEU A 169    11415   8658  11940    739    -21      7       H  
ATOM    130  HB3 LEU A 169      61.064 -15.667 -19.670  1.00 83.97           H  
ANISOU  130  HB3 LEU A 169    11407   8786  11711    586     96    -84       H  
ATOM    131  HG  LEU A 169      62.386 -13.479 -18.015  1.00 84.75           H  
ANISOU  131  HG  LEU A 169    11407   9090  11706    738    -47     59       H  
ATOM    132 HD11 LEU A 169      62.973 -12.393 -20.089  1.00 84.66           H  
ANISOU  132 HD11 LEU A 169    11260   9157  11751    841    124   -187       H  
ATOM    133 HD12 LEU A 169      63.795 -13.956 -19.932  1.00 86.65           H  
ANISOU  133 HD12 LEU A 169    11540   9142  12242    887     61   -150       H  
ATOM    134 HD13 LEU A 169      62.379 -13.820 -20.999  1.00 85.86           H  
ANISOU  134 HD13 LEU A 169    11475   9174  11974    773    190   -264       H  
ATOM    135 HD21 LEU A 169      60.811 -12.121 -19.416  1.00 81.46           H  
ANISOU  135 HD21 LEU A 169    10934   8963  11053    666    138   -118       H  
ATOM    136 HD22 LEU A 169      59.980 -13.666 -19.727  1.00 82.28           H  
ANISOU  136 HD22 LEU A 169    11115   8948  11199    549    159   -125       H  
ATOM    137 HD23 LEU A 169      60.192 -13.076 -18.051  1.00 81.59           H  
ANISOU  137 HD23 LEU A 169    11051   8925  11024    556     56     38       H  
ATOM    138  N   GLU A 170      61.586 -18.224 -17.347  1.00 88.46           N  
ANISOU  138  N   GLU A 170    12212   8904  12494    534   -147    284       N  
ATOM    139  CA  GLU A 170      61.280 -19.660 -17.328  1.00 90.52           C  
ANISOU  139  CA  GLU A 170    12588   8933  12870    458   -151    332       C  
ATOM    140  C   GLU A 170      60.353 -20.008 -16.180  1.00 97.49           C  
ANISOU  140  C   GLU A 170    13596   9847  13599    298   -193    506       C  
ATOM    141  O   GLU A 170      59.427 -20.779 -16.400  1.00 98.71           O  
ANISOU  141  O   GLU A 170    13825   9941  13741    150   -126    490       O  
ATOM    142  CB  GLU A 170      62.551 -20.537 -17.307  1.00 93.46           C  
ANISOU  142  CB  GLU A 170    12972   9024  13515    608   -237    372       C  
ATOM    143  CG  GLU A 170      63.328 -20.616 -18.633  1.00107.71           C  
ANISOU  143  CG  GLU A 170    14674  10740  15512    733   -146    166       C  
ATOM    144  CD  GLU A 170      62.644 -20.327 -19.977  1.00122.73           C  
ANISOU  144  CD  GLU A 170    16536  12759  17336    660     19    -51       C  
ATOM    145  OE1 GLU A 170      61.590 -20.945 -20.267  1.00106.18           O  
ANISOU  145  OE1 GLU A 170    14524  10642  15177    508     78    -89       O  
ATOM    146  OE2 GLU A 170      63.198 -19.518 -20.764  1.00101.54           O1-
ANISOU  146  OE2 GLU A 170    13740  10182  14657    751     85   -184       O1-
ATOM    147  H   GLU A 170      62.557 -18.013 -17.144  1.00 88.47           H  
ANISOU  147  H   GLU A 170    12167   8860  12589    652   -214    311       H  
ATOM    148  HA  GLU A 170      60.709 -19.899 -18.223  1.00 90.45           H  
ANISOU  148  HA  GLU A 170    12573   8930  12863    394    -50    201       H  
ATOM    149  HB2 GLU A 170      63.231 -20.157 -16.545  1.00 93.01           H  
ANISOU  149  HB2 GLU A 170    12891   8988  13460    691   -347    481       H  
ATOM    150  HB3 GLU A 170      62.263 -21.551 -17.037  1.00 95.01           H  
ANISOU  150  HB3 GLU A 170    13279   9045  13776    543   -259    448       H  
ATOM    151  HG2 GLU A 170      64.168 -19.929 -18.552  1.00107.41           H  
ANISOU  151  HG2 GLU A 170    14537  10764  15511    852   -185    161       H  
ATOM    152  HG3 GLU A 170      63.726 -21.627 -18.701  1.00109.76           H  
ANISOU  152  HG3 GLU A 170    14983  10761  15961    776   -169    180       H  
ATOM    153  N   LYS A 171      60.542 -19.413 -14.996  1.00 95.49           N  
ANISOU  153  N   LYS A 171    13365   9701  13215    309   -289    658       N  
ATOM    154  CA  LYS A 171      59.651 -19.632 -13.848  1.00 97.66           C  
ANISOU  154  CA  LYS A 171    13765  10037  13306    144   -308    822       C  
ATOM    155  C   LYS A 171      58.249 -19.068 -14.118  1.00105.55           C  
ANISOU  155  C   LYS A 171    14720  11270  14113    -10   -166    725       C  
ATOM    156  O   LYS A 171      57.252 -19.679 -13.738  1.00106.78           O  
ANISOU  156  O   LYS A 171    14961  11421  14188   -186   -114    789       O  
ATOM    157  CB  LYS A 171      60.243 -19.018 -12.571  1.00100.32           C  
ANISOU  157  CB  LYS A 171    14135  10459  13525    195   -442    981       C  
ATOM    158  CG  LYS A 171      61.459 -19.790 -12.048  1.00118.91           C  
ANISOU  158  CG  LYS A 171    16552  12572  16055    317   -617   1130       C  
ATOM    159  CD  LYS A 171      62.060 -19.160 -10.781  1.00134.11           C  
ANISOU  159  CD  LYS A 171    18510  14601  17843    358   -775   1284       C  
ATOM    160  CE  LYS A 171      63.261 -18.271 -11.043  1.00151.83           C  
ANISOU  160  CE  LYS A 171    20597  16906  20187    542   -852   1197       C  
ATOM    161  NZ  LYS A 171      64.543 -19.031 -11.039  1.00166.64           N1+
ANISOU  161  NZ  LYS A 171    22449  18541  22326    706  -1010   1272       N1+
ATOM    162  H   LYS A 171      61.320 -18.791 -14.803  1.00 94.84           H  
ANISOU  162  H   LYS A 171    13220   9665  13149    421   -352    665       H  
ATOM    163  HA  LYS A 171      59.554 -20.705 -13.685  1.00 99.36           H  
ANISOU  163  HA  LYS A 171    14086  10058  13608     87   -330    904       H  
ATOM    164  HB2 LYS A 171      60.554 -17.994 -12.774  1.00 99.04           H  
ANISOU  164  HB2 LYS A 171    13865  10447  13318    273   -433    893       H  
ATOM    165  HB3 LYS A 171      59.479 -19.022 -11.795  1.00100.31           H  
ANISOU  165  HB3 LYS A 171    14219  10546  13350     60   -424   1075       H  
ATOM    166  HG2 LYS A 171      61.146 -20.803 -11.799  1.00120.69           H  
ANISOU  166  HG2 LYS A 171    16901  12632  16324    239   -631   1233       H  
ATOM    167  HG3 LYS A 171      62.227 -19.824 -12.820  1.00118.28           H  
ANISOU  167  HG3 LYS A 171    16377  12400  16164    453   -623   1028       H  
ATOM    168  HD2 LYS A 171      61.302 -18.549 -10.294  1.00133.53           H  
ANISOU  168  HD2 LYS A 171    18464  14721  17548    246   -717   1292       H  
ATOM    169  HD3 LYS A 171      62.373 -19.957 -10.108  1.00136.12           H  
ANISOU  169  HD3 LYS A 171    18881  14699  18141    357   -893   1454       H  
ATOM    170  HE2 LYS A 171      63.157 -17.805 -12.021  1.00150.36           H  
ANISOU  170  HE2 LYS A 171    20298  16782  20051    574   -734   1023       H  
ATOM    171  HE3 LYS A 171      63.317 -17.505 -10.270  1.00151.52           H  
ANISOU  171  HE3 LYS A 171    20565  17025  19982    522   -910   1246       H  
ATOM    172  HZ1 LYS A 171      65.315 -18.400 -11.227  1.00165.96           H  
ANISOU  172  HZ1 LYS A 171    22240  18511  22308    816  -1050   1203       H  
ATOM    173  HZ2 LYS A 171      64.689 -19.463 -10.132  1.00168.41           H  
ANISOU  173  HZ2 LYS A 171    22781  18702  22507    687  -1138   1447       H  
ATOM    174  HZ3 LYS A 171      64.524 -19.754 -11.751  1.00167.07           H  
ANISOU  174  HZ3 LYS A 171    22499  18434  22544    730   -950   1216       H  
ATOM    175  N   LEU A 172      58.173 -17.921 -14.797  1.00104.58           N  
ANISOU  175  N   LEU A 172    14460  11345  13929     57   -103    574       N  
ATOM    176  CA  LEU A 172      56.894 -17.315 -15.166  1.00106.06           C  
ANISOU  176  CA  LEU A 172    14578  11755  13962    -54     17    473       C  
ATOM    177  C   LEU A 172      56.159 -18.194 -16.214  1.00114.69           C  
ANISOU  177  C   LEU A 172    15668  12770  15140   -157    100    360       C  
ATOM    178  O   LEU A 172      54.924 -18.280 -16.198  1.00114.39           O  
ANISOU  178  O   LEU A 172    15614  12851  14996   -315    177    336       O  
ATOM    179  CB  LEU A 172      57.111 -15.892 -15.750  1.00104.49           C  
ANISOU  179  CB  LEU A 172    14245  11749  13707     67     50    347       C  
ATOM    180  CG  LEU A 172      57.654 -14.786 -14.827  1.00108.28           C  
ANISOU  180  CG  LEU A 172    14710  12350  14082    147    -10    412       C  
ATOM    181  CD1 LEU A 172      57.976 -13.517 -15.640  1.00106.97           C  
ANISOU  181  CD1 LEU A 172    14420  12312  13910    269     31    275       C  
ATOM    182  CD2 LEU A 172      56.691 -14.470 -13.739  1.00109.80           C  
ANISOU  182  CD2 LEU A 172    14945  12699  14073     21     22    492       C  
ATOM    183  H   LEU A 172      58.979 -17.382 -15.094  1.00103.75           H  
ANISOU  183  H   LEU A 172    14287  11248  13884    187   -135    525       H  
ATOM    184  HA  LEU A 172      56.261 -17.251 -14.283  1.00106.59           H  
ANISOU  184  HA  LEU A 172    14694  11911  13894   -159     28    565       H  
ATOM    185  HB2 LEU A 172      57.806 -15.968 -16.585  1.00104.30           H  
ANISOU  185  HB2 LEU A 172    14182  11636  13811    165     45    264       H  
ATOM    186  HB3 LEU A 172      56.152 -15.539 -16.126  1.00104.46           H  
ANISOU  186  HB3 LEU A 172    14186  11890  13614     -3    129    271       H  
ATOM    187  HG  LEU A 172      58.565 -15.123 -14.340  1.00108.89           H  
ANISOU  187  HG  LEU A 172    14837  12302  14235    208   -106    499       H  
ATOM    188 HD11 LEU A 172      58.360 -12.745 -14.975  1.00106.62           H  
ANISOU  188 HD11 LEU A 172    14371  12341  13800    315    -10    313       H  
ATOM    189 HD12 LEU A 172      58.722 -13.757 -16.397  1.00106.85           H  
ANISOU  189 HD12 LEU A 172    14378  12186  14035    352     20    218       H  
ATOM    190 HD13 LEU A 172      57.069 -13.160 -16.129  1.00106.65           H  
ANISOU  190 HD13 LEU A 172    14329  12396  13796    221    112    198       H  
ATOM    191 HD21 LEU A 172      57.074 -13.614 -13.191  1.00109.17           H  
ANISOU  191 HD21 LEU A 172    14853  12710  13917     81    -12    509       H  
ATOM    192 HD22 LEU A 172      55.721 -14.231 -14.174  1.00109.21           H  
ANISOU  192 HD22 LEU A 172    14811  12746  13938    -44    115    411       H  
ATOM    193 HD23 LEU A 172      56.616 -15.329 -13.073  1.00110.91           H  
ANISOU  193 HD23 LEU A 172    15190  12739  14209    -63    -15    610       H  
ATOM    194  N   LYS A 173      56.938 -18.843 -17.120  1.00114.51           N  
ANISOU  194  N   LYS A 173    15650  12548  15310    -70     88    278       N  
ATOM    195  CA  LYS A 173      56.431 -19.726 -18.187  1.00116.13           C  
ANISOU  195  CA  LYS A 173    15866  12649  15607   -159    159    147       C  
ATOM    196  C   LYS A 173      55.816 -21.006 -17.611  1.00126.99           C  
ANISOU  196  C   LYS A 173    17373  13855  17023   -333    159    250       C  
ATOM    197  O   LYS A 173      54.988 -21.633 -18.276  1.00128.15           O  
ANISOU  197  O   LYS A 173    17525  13976  17188   -474    229    148       O  
ATOM    198  CB  LYS A 173      57.563 -20.080 -19.191  1.00117.33           C  
ANISOU  198  CB  LYS A 173    16002  12617  15958    -10    157     29       C  
ATOM    199  CG  LYS A 173      57.085 -20.367 -20.614  1.00130.30           C  
ANISOU  199  CG  LYS A 173    17611  14269  17626    -66    250   -180       C  
ATOM    200  CD  LYS A 173      56.901 -19.075 -21.423  1.00142.88           C  
ANISOU  200  CD  LYS A 173    19081  16122  19083     -6    297   -303       C  
ATOM    201  CE  LYS A 173      56.036 -19.237 -22.661  1.00148.14           C  
ANISOU  201  CE  LYS A 173    19719  16874  19692   -110    368   -481       C  
ATOM    202  NZ  LYS A 173      55.565 -17.919 -23.183  1.00144.82           N1+
ANISOU  202  NZ  LYS A 173    19190  16735  19100    -76    388   -543       N1+
ATOM    203  H   LYS A 173      57.949 -18.760 -17.128  1.00114.53           H  
ANISOU  203  H   LYS A 173    15645  12460  15409     61     32    292       H  
ATOM    204  HA  LYS A 173      55.641 -19.210 -18.731  1.00115.55           H  
ANISOU  204  HA  LYS A 173    15716  12756  15432   -216    221     46       H  
ATOM    205  HB2 LYS A 173      58.256 -19.245 -19.268  1.00116.02           H  
ANISOU  205  HB2 LYS A 173    15766  12531  15785    123    137     12       H  
ATOM    206  HB3 LYS A 173      58.098 -20.959 -18.836  1.00118.38           H  
ANISOU  206  HB3 LYS A 173    16219  12527  16231     12    109    106       H  
ATOM    207  HG2 LYS A 173      57.836 -20.972 -21.120  1.00130.96           H  
ANISOU  207  HG2 LYS A 173    17725  14164  17872      7    257   -243       H  
ATOM    208  HG3 LYS A 173      56.132 -20.893 -20.582  1.00131.02           H  
ANISOU  208  HG3 LYS A 173    17740  14369  17674   -224    279   -184       H  
ATOM    209  HD2 LYS A 173      56.434 -18.323 -20.789  1.00142.37           H  
ANISOU  209  HD2 LYS A 173    18979  16229  18886    -26    280   -227       H  
ATOM    210  HD3 LYS A 173      57.881 -18.725 -21.744  1.00142.53           H  
ANISOU  210  HD3 LYS A 173    19006  16037  19112    134    293   -338       H  
ATOM    211  HE2 LYS A 173      56.619 -19.722 -23.443  1.00148.78           H  
ANISOU  211  HE2 LYS A 173    19826  16820  19883    -65    399   -588       H  
ATOM    212  HE3 LYS A 173      55.160 -19.838 -22.421  1.00149.14           H  
ANISOU  212  HE3 LYS A 173    19880  16993  19795   -261    374   -462       H  
ATOM    213  HZ1 LYS A 173      55.013 -18.056 -24.023  1.00145.01           H  
ANISOU  213  HZ1 LYS A 173    19198  16817  19081   -144    419   -656       H  
ATOM    214  HZ2 LYS A 173      54.991 -17.455 -22.486  1.00144.05           H  
ANISOU  214  HZ2 LYS A 173    19062  16763  18908   -114    370   -459       H  
ATOM    215  HZ3 LYS A 173      56.360 -17.327 -23.405  1.00143.83           H  
ANISOU  215  HZ3 LYS A 173    19038  16617  18993     51    390   -557       H  
ATOM    216  N   LEU A 174      56.219 -21.401 -16.389  1.00127.51           N  
ANISOU  216  N   LEU A 174    17550  13802  17095   -334     77    454       N  
ATOM    217  CA  LEU A 174      55.691 -22.600 -15.743  1.00131.06           C  
ANISOU  217  CA  LEU A 174    18150  14072  17574   -504     76    586       C  
ATOM    218  C   LEU A 174      54.263 -22.407 -15.222  1.00139.39           C  
ANISOU  218  C   LEU A 174    19198  15334  18429   -725    162    619       C  
ATOM    219  O   LEU A 174      53.600 -23.399 -14.927  1.00141.14           O  
ANISOU  219  O   LEU A 174    19525  15431  18671   -912    200    688       O  
ATOM    220  CB  LEU A 174      56.646 -23.099 -14.642  1.00132.51           C  
ANISOU  220  CB  LEU A 174    18469  14053  17826   -423    -56    811       C  
ATOM    221  CG  LEU A 174      57.979 -23.676 -15.149  1.00137.40           C  
ANISOU  221  CG  LEU A 174    19100  14398  18708   -225   -137    785       C  
ATOM    222  CD1 LEU A 174      58.935 -23.940 -14.009  1.00138.67           C  
ANISOU  222  CD1 LEU A 174    19359  14412  18916   -119   -298   1015       C  
ATOM    223  CD2 LEU A 174      57.767 -24.949 -15.952  1.00142.01           C  
ANISOU  223  CD2 LEU A 174    19757  14714  19485   -298    -76    695       C  
ATOM    224  H   LEU A 174      56.923 -20.926 -15.834  1.00127.21           H  
ANISOU  224  H   LEU A 174    17509  13783  17042   -223      6    535       H  
ATOM    225  HA  LEU A 174      55.614 -23.387 -16.491  1.00131.89           H  
ANISOU  225  HA  LEU A 174    18281  14019  17813   -542    113    494       H  
ATOM    226  HB2 LEU A 174      56.877 -22.275 -13.967  1.00131.76           H  
ANISOU  226  HB2 LEU A 174    18346  14113  17604   -367   -104    884       H  
ATOM    227  HB3 LEU A 174      56.140 -23.884 -14.083  1.00134.46           H  
ANISOU  227  HB3 LEU A 174    18839  14191  18057   -568    -49    928       H  
ATOM    228  HG  LEU A 174      58.448 -22.957 -15.816  1.00135.51           H  
ANISOU  228  HG  LEU A 174    18736  14260  18491    -99   -121    652       H  
ATOM    229 HD11 LEU A 174      59.895 -24.248 -14.420  1.00139.09           H  
ANISOU  229 HD11 LEU A 174    19384  14294  19170     40   -352    979       H  
ATOM    230 HD12 LEU A 174      59.057 -23.030 -13.423  1.00137.22           H  
ANISOU  230 HD12 LEU A 174    19130  14426  18582    -84   -341   1068       H  
ATOM    231 HD13 LEU A 174      58.531 -24.735 -13.384  1.00140.68           H  
ANISOU  231 HD13 LEU A 174    19758  14537  19158   -241   -317   1160       H  
ATOM    232 HD21 LEU A 174      58.726 -25.447 -16.085  1.00143.03           H  
ANISOU  232 HD21 LEU A 174    19913  14622  19808   -155   -139    711       H  
ATOM    233 HD22 LEU A 174      57.079 -25.602 -15.416  1.00143.62           H  
ANISOU  233 HD22 LEU A 174    20077  14845  19648   -462    -62    802       H  
ATOM    234 HD23 LEU A 174      57.356 -24.696 -16.927  1.00140.94           H  
ANISOU  234 HD23 LEU A 174    19533  14679  19338   -328     17    505       H  
ATOM    235  N   SER A 175      53.771 -21.153 -15.154  1.00137.31           N  
ANISOU  235  N   SER A 175    18804  15377  17990   -709    205    561       N  
ATOM    236  CA  SER A 175      52.390 -20.854 -14.748  1.00138.82           C  
ANISOU  236  CA  SER A 175    18945  15794  18008   -899    303    559       C  
ATOM    237  C   SER A 175      51.399 -20.970 -15.946  1.00145.31           C  
ANISOU  237  C   SER A 175    19643  16709  18857  -1002    390    362       C  
ATOM    238  O   SER A 175      50.184 -21.018 -15.730  1.00145.84           O  
ANISOU  238  O   SER A 175    19657  16923  18832  -1187    473    348       O  
ATOM    239  CB  SER A 175      52.322 -19.456 -14.145  1.00140.93           C  
ANISOU  239  CB  SER A 175    19123  16328  18095   -818    309    572       C  
ATOM    240  OG  SER A 175      53.338 -19.289 -13.168  1.00149.47           O  
ANISOU  240  OG  SER A 175    20308  17333  19149   -713    209    728       O  
ATOM    241  H   SER A 175      54.307 -20.312 -15.340  1.00135.68           H  
ANISOU  241  H   SER A 175    18523  15266  17764   -566    176    515       H  
ATOM    242  HA  SER A 175      52.078 -21.551 -13.973  1.00140.57           H  
ANISOU  242  HA  SER A 175    19281  15927  18204  -1035    313    691       H  
ATOM    243  HB2 SER A 175      52.457 -18.723 -14.940  1.00139.49           H  
ANISOU  243  HB2 SER A 175    18825  16249  17927   -705    315    442       H  
ATOM    244  HB3 SER A 175      51.351 -19.320 -13.673  1.00141.33           H  
ANISOU  244  HB3 SER A 175    19147  16526  18026   -957    387    590       H  
ATOM    245  HG  SER A 175      54.101 -18.776 -13.545  1.00148.26           H  
ANISOU  245  HG  SER A 175    20106  17178  19049   -557    157    676       H  
ATOM    246  N   ARG A 176      51.931 -21.028 -17.196  1.00142.80           N  
ANISOU  246  N   ARG A 176    19281  16314  18665   -889    369    207       N  
ATOM    247  CA  ARG A 176      51.140 -21.133 -18.437  1.00143.26           C  
ANISOU  247  CA  ARG A 176    19237  16458  18739   -971    424     11       C  
ATOM    248  C   ARG A 176      50.058 -22.265 -18.455  1.00149.40           C  
ANISOU  248  C   ARG A 176    20054  17163  19550  -1235    483     -6       C  
ATOM    249  O   ARG A 176      48.905 -21.978 -18.788  1.00148.70           O  
ANISOU  249  O   ARG A 176    19836  17289  19376  -1363    536   -100       O  
ATOM    250  CB  ARG A 176      52.069 -21.268 -19.667  1.00143.79           C  
ANISOU  250  CB  ARG A 176    19306  16392  18937   -823    396   -133       C  
ATOM    251  H   ARG A 176      52.929 -20.965 -17.373  1.00142.31           H  
ANISOU  251  H   ARG A 176    19246  16140  18684   -739    314    211       H  
ATOM    252  HA  ARG A 176      50.603 -20.194 -18.555  1.00142.32           H  
ANISOU  252  HA  ARG A 176    18993  16579  18504   -952    447    -40       H  
ATOM    253  N   ASP A 177      50.423 -23.526 -18.122  1.00148.09           N  
ANISOU  253  N   ASP A 177    20057  16692  19517  -1314    471     81       N  
ATOM    254  CA  ASP A 177      49.471 -24.667 -18.126  1.00150.33           C  
ANISOU  254  CA  ASP A 177    20401  16866  19853  -1580    532     69       C  
ATOM    255  C   ASP A 177      48.247 -24.528 -17.155  1.00155.31           C  
ANISOU  255  C   ASP A 177    20986  17689  20335  -1795    609    170       C  
ATOM    256  O   ASP A 177      47.140 -24.946 -17.501  1.00156.26           O  
ANISOU  256  O   ASP A 177    21035  17882  20453  -2013    677     77       O  
ATOM    257  CB  ASP A 177      50.215 -25.986 -17.847  1.00154.04           C  
ANISOU  257  CB  ASP A 177    21084  16937  20506  -1598    500    172       C  
ATOM    258  CG  ASP A 177      50.815 -26.081 -16.457  1.00165.60           C  
ANISOU  258  CG  ASP A 177    22689  18289  21943  -1547    446    436       C  
ATOM    259  OD1 ASP A 177      51.387 -25.075 -15.988  1.00164.10           O  
ANISOU  259  OD1 ASP A 177    22448  18250  21653  -1373    393    503       O  
ATOM    260  OD2 ASP A 177      50.699 -27.157 -15.832  1.00175.25           O1-
ANISOU  260  OD2 ASP A 177    24081  19272  23235  -1691    452    579       O1-
ATOM    261  H   ASP A 177      51.376 -23.773 -17.876  1.00147.89           H  
ANISOU  261  H   ASP A 177    20127  16488  19578  -1196    417    158       H  
ATOM    262  HA  ASP A 177      49.060 -24.750 -19.131  1.00150.28           H  
ANISOU  262  HA  ASP A 177    20316  16911  19874  -1627    553   -106       H  
ATOM    263  HB2 ASP A 177      49.518 -26.814 -17.968  1.00155.66           H  
ANISOU  263  HB2 ASP A 177    21334  17050  20759  -1799    550    143       H  
ATOM    264  HB3 ASP A 177      51.028 -26.082 -18.565  1.00153.34           H  
ANISOU  264  HB3 ASP A 177    21008  16724  20532  -1449    463     81       H  
ATOM    265  N   ASP A 178      48.462 -23.979 -15.944  1.00150.91           N  
ANISOU  265  N   ASP A 178    20469  17212  19657  -1745    602    350       N  
ATOM    266  CA  ASP A 178      47.398 -23.763 -14.944  1.00151.04           C  
ANISOU  266  CA  ASP A 178    20448  17423  19517  -1934    695    444       C  
ATOM    267  C   ASP A 178      46.404 -22.668 -15.385  1.00153.21           C  
ANISOU  267  C   ASP A 178    20472  18061  19680  -1939    757    288       C  
ATOM    268  O   ASP A 178      45.233 -22.703 -14.995  1.00153.59           O  
ANISOU  268  O   ASP A 178    20430  18273  19654  -2141    860    283       O  
ATOM    269  CB  ASP A 178      48.009 -23.407 -13.580  1.00152.50           C  
ANISOU  269  CB  ASP A 178    20759  17602  19583  -1860    665    662       C  
ATOM    270  H   ASP A 178      49.383 -23.681 -15.639  1.00150.16           H  
ANISOU  270  H   ASP A 178    20432  17053  19569  -1578    535    427       H  
ATOM    271  HA  ASP A 178      46.838 -24.688 -14.822  1.00152.97           H  
ANISOU  271  HA  ASP A 178    20759  17552  19809  -2139    748    473       H  
ATOM    272  N   ILE A 179      46.889 -21.690 -16.186  1.00147.57           N  
ANISOU  272  N   ILE A 179    19643  17464  18961  -1714    696    167       N  
ATOM    273  CA  ILE A 179      46.086 -20.604 -16.764  1.00145.52           C  
ANISOU  273  CA  ILE A 179    19154  17519  18619  -1671    724     21       C  
ATOM    274  C   ILE A 179      45.000 -21.195 -17.694  1.00145.85           C  
ANISOU  274  C   ILE A 179    19077  17620  18720  -1861    756   -134       C  
ATOM    275  O   ILE A 179      43.907 -20.631 -17.761  1.00145.29           O  
ANISOU  275  O   ILE A 179    18811  17813  18579  -1933    807   -209       O  
ATOM    276  CB  ILE A 179      47.010 -19.544 -17.468  1.00146.91           C  
ANISOU  276  CB  ILE A 179    19281  17749  18791  -1390    642    -51       C  
ATOM    277  CG1 ILE A 179      47.674 -18.641 -16.402  1.00146.55           C  
ANISOU  277  CG1 ILE A 179    19279  17757  18646  -1242    630     79       C  
ATOM    278  CG2 ILE A 179      46.267 -18.719 -18.541  1.00147.31           C  
ANISOU  278  CG2 ILE A 179    19122  18046  18804  -1344    639   -225       C  
ATOM    279  CD1 ILE A 179      48.633 -17.530 -16.935  1.00150.39           C  
ANISOU  279  CD1 ILE A 179    19725  18290  19128   -980    560     25       C  
ATOM    280  H   ILE A 179      47.872 -21.623 -16.431  1.00147.01           H  
ANISOU  280  H   ILE A 179    19641  17269  18949  -1553    625    176       H  
ATOM    281  HA  ILE A 179      45.572 -20.096 -15.950  1.00145.66           H  
ANISOU  281  HA  ILE A 179    19119  17697  18530  -1712    785     82       H  
ATOM    282  HB  ILE A 179      47.816 -20.061 -17.985  1.00146.89           H  
ANISOU  282  HB  ILE A 179    19374  17549  18889  -1326    589    -70       H  
ATOM    283 HG12 ILE A 179      46.886 -18.155 -15.830  1.00146.93           H  
ANISOU  283 HG12 ILE A 179    19244  17991  18593  -1308    697     93       H  
ATOM    284 HG13 ILE A 179      48.259 -19.284 -15.746  1.00147.43           H  
ANISOU  284 HG13 ILE A 179    19544  17684  18787  -1267    607    203       H  
ATOM    285 HG21 ILE A 179      46.901 -17.910 -18.902  1.00145.77           H  
ANISOU  285 HG21 ILE A 179    18907  17890  18590  -1156    593   -251       H  
ATOM    286 HG22 ILE A 179      46.029 -19.364 -19.384  1.00148.19           H  
ANISOU  286 HG22 ILE A 179    19225  18096  18984  -1426    623   -324       H  
ATOM    287 HG23 ILE A 179      45.357 -18.310 -18.108  1.00147.74           H  
ANISOU  287 HG23 ILE A 179    19059  18290  18784  -1419    696   -224       H  
ATOM    288 HD11 ILE A 179      49.254 -17.177 -16.113  1.00149.92           H  
ANISOU  288 HD11 ILE A 179    19735  18204  19024   -903    539    128       H  
ATOM    289 HD12 ILE A 179      49.256 -17.942 -17.728  1.00149.98           H  
ANISOU  289 HD12 ILE A 179    19715  18094  19177   -921    513    -30       H  
ATOM    290 HD13 ILE A 179      48.033 -16.706 -17.317  1.00149.57           H  
ANISOU  290 HD13 ILE A 179    19479  18387  18965   -942    584    -61       H  
ATOM    291  N   SER A 180      45.277 -22.351 -18.355  1.00140.04           N  
ANISOU  291  N   SER A 180    18453  16637  18118  -1949    728   -187       N  
ATOM    292  CA  SER A 180      44.303 -23.018 -19.238  1.00140.11           C  
ANISOU  292  CA  SER A 180    18371  16680  18185  -2154    748   -346       C  
ATOM    293  C   SER A 180      43.048 -23.490 -18.480  1.00140.97           C  
ANISOU  293  C   SER A 180    18415  16882  18266  -2438    853   -298       C  
ATOM    294  O   SER A 180      41.932 -23.257 -18.948  1.00140.96           O  
ANISOU  294  O   SER A 180    18206  17113  18240  -2558    877   -426       O  
ATOM    295  CB  SER A 180      44.927 -24.223 -19.943  1.00145.86           C  
ANISOU  295  CB  SER A 180    19268  17085  19068  -2201    712   -408       C  
ATOM    296  OG  SER A 180      45.905 -23.845 -20.900  1.00155.02           O  
ANISOU  296  OG  SER A 180    20449  18191  20259  -1974    638   -508       O  
ATOM    297  H   SER A 180      46.163 -22.841 -18.292  1.00139.79           H  
ANISOU  297  H   SER A 180    18574  16379  18162  -1882    690   -129       H  
ATOM    298  HA  SER A 180      43.987 -22.310 -20.004  1.00139.28           H  
ANISOU  298  HA  SER A 180    18113  16771  18036  -2078    714   -471       H  
ATOM    299  HB2 SER A 180      45.377 -24.883 -19.204  1.00146.70           H  
ANISOU  299  HB2 SER A 180    19538  16971  19229  -2238    729   -271       H  
ATOM    300  HB3 SER A 180      44.133 -24.764 -20.457  1.00147.38           H  
ANISOU  300  HB3 SER A 180    19402  17302  19295  -2387    733   -520       H  
ATOM    301  HG  SER A 180      45.462 -23.425 -21.683  1.00154.64           H  
ANISOU  301  HG  SER A 180    20278  18313  20167  -1969    618   -640       H  
ATOM    302  N   THR A 181      43.239 -24.175 -17.331  1.00135.10           N  
ANISOU  302  N   THR A 181    17848  15956  17529  -2552    912   -112       N  
ATOM    303  CA  THR A 181      42.125 -24.677 -16.499  1.00135.61           C  
ANISOU  303  CA  THR A 181    17881  16088  17558  -2842   1037    -42       C  
ATOM    304  C   THR A 181      41.291 -23.519 -15.927  1.00134.89           C  
ANISOU  304  C   THR A 181    17573  16361  17320  -2826   1115    -46       C  
ATOM    305  O   THR A 181      40.056 -23.566 -15.932  1.00135.88           O  
ANISOU  305  O   THR A 181    17512  16681  17435  -3028   1204   -124       O  
ATOM    306  CB  THR A 181      42.646 -25.534 -15.323  1.00144.54           C  
ANISOU  306  CB  THR A 181    19281  16945  18694  -2937   1076    192       C  
ATOM    307  CG2 THR A 181      41.539 -26.363 -14.671  1.00144.73           C  
ANISOU  307  CG2 THR A 181    19315  16963  18711  -3288   1215    254       C  
ATOM    308  OG1 THR A 181      43.708 -26.382 -15.766  1.00145.48           O  
ANISOU  308  OG1 THR A 181    19607  16710  18959  -2853    983    215       O  
ATOM    309  H   THR A 181      44.160 -24.394 -16.962  1.00134.61           H  
ANISOU  309  H   THR A 181    17951  15701  17493  -2449    874     -2       H  
ATOM    310  HA  THR A 181      41.473 -25.294 -17.115  1.00136.95           H  
ANISOU  310  HA  THR A 181    17989  16242  17804  -3018   1054   -157       H  
ATOM    311  HB  THR A 181      43.043 -24.872 -14.554  1.00143.54           H  
ANISOU  311  HB  THR A 181    19187  16894  18459  -2812   1075    307       H  
ATOM    312  HG1 THR A 181      44.418 -26.427 -15.074  1.00145.27           H  
ANISOU  312  HG1 THR A 181    19727  16558  18911  -2765    955    370       H  
ATOM    313 HG21 THR A 181      41.950 -26.959 -13.857  1.00145.81           H  
ANISOU  313 HG21 THR A 181    19664  16896  18843  -3347   1233    435       H  
ATOM    314 HG22 THR A 181      40.760 -25.716 -14.269  1.00144.60           H  
ANISOU  314 HG22 THR A 181    19135  17217  18590  -3345   1299    237       H  
ATOM    315 HG23 THR A 181      41.093 -27.033 -15.405  1.00145.92           H  
ANISOU  315 HG23 THR A 181    19428  17042  18972  -3435   1217    133       H  
ATOM    316  N   ALA A 182      41.984 -22.500 -15.408  1.00126.08           N  
ANISOU  316  N   ALA A 182    16478  15326  16100  -2588   1086     33       N  
ATOM    317  CA  ALA A 182      41.367 -21.311 -14.836  1.00123.88           C  
ANISOU  317  CA  ALA A 182    16018  15363  15688  -2528   1160     23       C  
ATOM    318  C   ALA A 182      40.548 -20.554 -15.894  1.00122.80           C  
ANISOU  318  C   ALA A 182    15592  15491  15574  -2469   1133   -179       C  
ATOM    319  O   ALA A 182      39.417 -20.153 -15.620  1.00124.08           O  
ANISOU  319  O   ALA A 182    15544  15903  15697  -2572   1230   -234       O  
ATOM    320  CB  ALA A 182      42.450 -20.412 -14.249  1.00122.80           C  
ANISOU  320  CB  ALA A 182    15987  15214  15458  -2270   1107    125       C  
ATOM    321  H   ALA A 182      42.999 -22.485 -15.366  1.00124.89           H  
ANISOU  321  H   ALA A 182    16469  15019  15964  -2434   1012     98       H  
ATOM    322  HA  ALA A 182      40.691 -21.610 -14.037  1.00125.57           H  
ANISOU  322  HA  ALA A 182    16227  15631  15852  -2718   1276     89       H  
ATOM    323  HB1 ALA A 182      41.975 -19.580 -13.733  1.00122.83           H  
ANISOU  323  HB1 ALA A 182    15875  15432  15361  -2241   1176    117       H  
ATOM    324  HB2 ALA A 182      43.048 -20.991 -13.546  1.00123.41           H  
ANISOU  324  HB2 ALA A 182    16267  15101  15521  -2309   1102    272       H  
ATOM    325  HB3 ALA A 182      43.087 -20.046 -15.053  1.00121.35           H  
ANISOU  325  HB3 ALA A 182    15790  14993  15323  -2086   1005     53       H  
ATOM    326  N   ALA A 183      41.099 -20.422 -17.115  1.00114.12           N  
ANISOU  326  N   ALA A 183    14484  14334  14543  -2312   1003   -290       N  
ATOM    327  CA  ALA A 183      40.413 -19.783 -18.245  1.00111.89           C  
ANISOU  327  CA  ALA A 183    13960  14279  14274  -2251    942   -469       C  
ATOM    328  C   ALA A 183      39.119 -20.517 -18.599  1.00112.92           C  
ANISOU  328  C   ALA A 183    13928  14509  14465  -2530    986   -576       C  
ATOM    329  O   ALA A 183      38.166 -19.876 -19.023  1.00112.17           O  
ANISOU  329  O   ALA A 183    13574  14687  14360  -2526    977   -687       O  
ATOM    330  CB  ALA A 183      41.325 -19.727 -19.462  1.00111.34           C  
ANISOU  330  CB  ALA A 183    13968  14089  14248  -2075    807   -553       C  
ATOM    331  H   ALA A 183      42.036 -20.741 -17.340  1.00113.31           H  
ANISOU  331  H   ALA A 183    14542  14030  14482  -2223    937   -256       H  
ATOM    332  HA  ALA A 183      40.158 -18.760 -17.970  1.00111.28           H  
ANISOU  332  HA  ALA A 183    13754  14399  14127  -2128    963   -471       H  
ATOM    333  HB1 ALA A 183      40.773 -19.302 -20.299  1.00111.35           H  
ANISOU  333  HB1 ALA A 183    13803  14262  14243  -2047    755   -675       H  
ATOM    334  HB2 ALA A 183      42.187 -19.100 -19.235  1.00109.76           H  
ANISOU  334  HB2 ALA A 183    13847  13848  14009  -1877    780   -488       H  
ATOM    335  HB3 ALA A 183      41.649 -20.738 -19.705  1.00112.35           H  
ANISOU  335  HB3 ALA A 183    14233  14003  14452  -2182    794   -558       H  
ATOM    336  N   GLY A 184      39.100 -21.838 -18.418  1.00108.89           N  
ANISOU  336  N   GLY A 184    13568  13775  14031  -2767   1028   -540       N  
ATOM    337  CA  GLY A 184      37.916 -22.668 -18.629  1.00109.82           C  
ANISOU  337  CA  GLY A 184    13556  13951  14218  -3076   1084   -631       C  
ATOM    338  C   GLY A 184      36.752 -22.274 -17.729  1.00111.83           C  
ANISOU  338  C   GLY A 184    13600  14468  14424  -3218   1228   -606       C  
ATOM    339  O   GLY A 184      35.604 -22.202 -18.178  1.00113.05           O  
ANISOU  339  O   GLY A 184    13488  14849  14617  -3351   1239   -741       O  
ATOM    340  H   GLY A 184      39.914 -22.386 -18.155  1.00109.35           H  
ANISOU  340  H   GLY A 184    13840  13593  14115  -2752   1019   -450       H  
ATOM    341  HA2 GLY A 184      37.603 -22.588 -19.669  1.00109.63           H  
ANISOU  341  HA2 GLY A 184    13407  14018  14228  -3066    996   -781       H  
ATOM    342  HA3 GLY A 184      38.171 -23.707 -18.424  1.00110.96           H  
ANISOU  342  HA3 GLY A 184    13881  13853  14425  -3232   1114   -577       H  
ATOM    343  N   MET A 185      37.044 -21.994 -16.448  1.00105.53           N  
ANISOU  343  N   MET A 185    12913  13651  13534  -3188   1339   -439       N  
ATOM    344  CA  MET A 185      36.030 -21.544 -15.481  1.00105.35           C  
ANISOU  344  CA  MET A 185    12708  13876  13442  -3306   1506   -413       C  
ATOM    345  C   MET A 185      35.468 -20.172 -15.885  1.00104.35           C  
ANISOU  345  C   MET A 185    12278  14081  13290  -3098   1475   -540       C  
ATOM    346  O   MET A 185      34.257 -19.972 -15.884  1.00105.87           O  
ANISOU  346  O   MET A 185    12188  14523  13516  -3222   1554   -638       O  
ATOM    347  CB  MET A 185      36.629 -21.462 -14.067  1.00107.44           C  
ANISOU  347  CB  MET A 185    13197  14044  13582  -3288   1614   -211       C  
ATOM    348  H   MET A 185      37.979 -22.092 -16.063  1.00104.54           H  
ANISOU  348  H   MET A 185    13001  13341  13378  -3088   1316   -324       H  
ATOM    349  HA  MET A 185      35.217 -22.269 -15.454  1.00107.77           H  
ANISOU  349  HA  MET A 185    12938  14203  13808  -3566   1582   -450       H  
ATOM    350  N   VAL A 186      36.359 -19.264 -16.293  1.00 95.95           N  
ANISOU  350  N   VAL A 186    11269  13004  12185  -2783   1354   -540       N  
ATOM    351  CA  VAL A 186      36.030 -17.903 -16.722  1.00 94.05           C  
ANISOU  351  CA  VAL A 186    10790  13022  11921  -2543   1302   -636       C  
ATOM    352  C   VAL A 186      35.228 -17.912 -18.029  1.00 98.05           C  
ANISOU  352  C   VAL A 186    11052  13685  12519  -2571   1184   -807       C  
ATOM    353  O   VAL A 186      34.276 -17.138 -18.138  1.00 98.47           O  
ANISOU  353  O   VAL A 186    10812  14012  12589  -2520   1200   -893       O  
ATOM    354  CB  VAL A 186      37.299 -17.021 -16.838  1.00 94.79           C  
ANISOU  354  CB  VAL A 186    11046  13020  11951  -2223   1203   -578       C  
ATOM    355  CG1 VAL A 186      36.960 -15.608 -17.324  1.00 93.28           C  
ANISOU  355  CG1 VAL A 186    10628  13068  11747  -1975   1147   -669       C  
ATOM    356  CG2 VAL A 186      38.026 -16.958 -15.501  1.00 94.48           C  
ANISOU  356  CG2 VAL A 186    11226  12861  11812  -2203   1303   -417       C  
ATOM    357  H   VAL A 186      37.348 -19.476 -16.374  1.00 94.84           H  
ANISOU  357  H   VAL A 186    11340  12661  12035  -2689   1285   -473       H  
ATOM    358  HA  VAL A 186      35.397 -17.449 -15.961  1.00 95.04           H  
ANISOU  358  HA  VAL A 186    10786  13314  12009  -2575   1428   -627       H  
ATOM    359  HB  VAL A 186      37.971 -17.471 -17.567  1.00 93.47           H  
ANISOU  359  HB  VAL A 186    11008  12686  11821  -2189   1094   -589       H  
ATOM    360 HG11 VAL A 186      37.778 -14.930 -17.085  1.00 91.49           H  
ANISOU  360 HG11 VAL A 186    10516  12782  11463  -1781   1125   -611       H  
ATOM    361 HG12 VAL A 186      36.812 -15.617 -18.403  1.00 92.97           H  
ANISOU  361 HG12 VAL A 186    10504  13064  11757  -1937   1028   -759       H  
ATOM    362 HG13 VAL A 186      36.052 -15.269 -16.828  1.00 94.90           H  
ANISOU  362 HG13 VAL A 186    10644  13462  11950  -2033   1251   -701       H  
ATOM    363 HG21 VAL A 186      38.895 -16.311 -15.605  1.00 93.40           H  
ANISOU  363 HG21 VAL A 186    11181  12667  11639  -1986   1229   -388       H  
ATOM    364 HG22 VAL A 186      37.342 -16.549 -14.760  1.00 95.28           H  
ANISOU  364 HG22 VAL A 186    11209  13129  11865  -2254   1427   -416       H  
ATOM    365 HG23 VAL A 186      38.351 -17.947 -15.186  1.00 95.36           H  
ANISOU  365 HG23 VAL A 186    11518  12781  11935  -2357   1323   -334       H  
ATOM    366  N   LYS A 187      35.597 -18.775 -19.017  1.00 93.38           N  
ANISOU  366  N   LYS A 187    10573  12921  11984  -2647   1063   -862       N  
ATOM    367  CA  LYS A 187      34.858 -18.868 -20.290  1.00 92.76           C  
ANISOU  367  CA  LYS A 187    10285  12990  11968  -2699    934  -1030       C  
ATOM    368  C   LYS A 187      33.417 -19.270 -20.010  1.00 99.63           C  
ANISOU  368  C   LYS A 187    10885  14061  12908  -2971   1028  -1105       C  
ATOM    369  O   LYS A 187      32.513 -18.749 -20.651  1.00100.95           O  
ANISOU  369  O   LYS A 187    10757  14490  13110  -2943    951  -1226       O  
ATOM    370  CB  LYS A 187      35.495 -19.875 -21.267  1.00 93.23           C  
ANISOU  370  CB  LYS A 187    10543  12811  12068  -2781    821  -1088       C  
ATOM    371  H   LYS A 187      36.391 -19.404 -18.944  1.00 93.20           H  
ANISOU  371  H   LYS A 187    10783  12665  11965  -2671   1051   -797       H  
ATOM    372  HA  LYS A 187      34.844 -17.888 -20.766  1.00 91.64           H  
ANISOU  372  HA  LYS A 187    10025  12999  11796  -2484    848  -1070       H  
ATOM    373  N   GLY A 188      33.217 -20.151 -19.030  1.00 97.24           N  
ANISOU  373  N   GLY A 188    10681  13643  12624  -3228   1194  -1025       N  
ATOM    374  CA  GLY A 188      31.894 -20.615 -18.640  1.00100.62           C  
ANISOU  374  CA  GLY A 188    10867  14242  13121  -3523   1321  -1085       C  
ATOM    375  C   GLY A 188      31.001 -19.521 -18.100  1.00105.45           C  
ANISOU  375  C   GLY A 188    11164  15181  13721  -3428   1417  -1115       C  
ATOM    376  O   GLY A 188      29.880 -19.337 -18.578  1.00107.33           O  
ANISOU  376  O   GLY A 188    11063  15675  14042  -3504   1388  -1252       O  
ATOM    377  H   GLY A 188      33.954 -20.589 -18.488  1.00 96.29           H  
ANISOU  377  H   GLY A 188    10807  13305  12473  -3247   1245   -912       H  
ATOM    378  HA2 GLY A 188      31.401 -21.069 -19.499  1.00102.36           H  
ANISOU  378  HA2 GLY A 188    10971  14507  13413  -3648   1228  -1208       H  
ATOM    379  HA3 GLY A 188      32.000 -21.374 -17.866  1.00101.78           H  
ANISOU  379  HA3 GLY A 188    11175  14232  13265  -3715   1450   -991       H  
ATOM    380  N   VAL A 189      31.528 -18.758 -17.141  1.00100.03           N  
ANISOU  380  N   VAL A 189    10584  14486  12936  -3247   1520   -999       N  
ATOM    381  CA  VAL A 189      30.816 -17.671 -16.451  1.00 99.61           C  
ANISOU  381  CA  VAL A 189    10278  14707  12863  -3135   1646  -1023       C  
ATOM    382  C   VAL A 189      30.542 -16.483 -17.385  1.00100.02           C  
ANISOU  382  C   VAL A 189    10077  14972  12956  -2840   1483  -1135       C  
ATOM    383  O   VAL A 189      29.461 -15.913 -17.356  1.00100.95           O  
ANISOU  383  O   VAL A 189     9848  15363  13144  -2829   1530  -1232       O  
ATOM    384  CB  VAL A 189      31.600 -17.250 -15.173  1.00101.71           C  
ANISOU  384  CB  VAL A 189    10787  14868  12991  -3032   1790   -870       C  
ATOM    385  CG1 VAL A 189      30.939 -16.075 -14.467  1.00101.56           C  
ANISOU  385  CG1 VAL A 189    10528  15114  12945  -2898   1932   -915       C  
ATOM    386  CG2 VAL A 189      31.742 -18.432 -14.205  1.00103.53           C  
ANISOU  386  CG2 VAL A 189    11257  14909  13172  -3338   1949   -741       C  
ATOM    387  H   VAL A 189      32.491 -18.860 -16.840  1.00 98.58           H  
ANISOU  387  H   VAL A 189    10667  14102  12687  -3165   1512   -893       H  
ATOM    388  HA  VAL A 189      29.850 -18.052 -16.121  1.00102.84           H  
ANISOU  388  HA  VAL A 189    10498  15249  13329  -3359   1769  -1072       H  
ATOM    389  HB  VAL A 189      32.598 -16.931 -15.468  1.00 98.74           H  
ANISOU  389  HB  VAL A 189    10601  14350  12567  -2828   1671   -819       H  
ATOM    390 HG11 VAL A 189      31.291 -16.043 -13.436  1.00101.42           H  
ANISOU  390 HG11 VAL A 189    10679  15034  12822  -2927   2072   -817       H  
ATOM    391 HG12 VAL A 189      31.212 -15.152 -14.973  1.00 99.19           H  
ANISOU  391 HG12 VAL A 189    10167  14870  12649  -2628   1816   -955       H  
ATOM    392 HG13 VAL A 189      29.859 -16.214 -14.483  1.00104.02           H  
ANISOU  392 HG13 VAL A 189    10570  15614  13340  -3049   2012  -1007       H  
ATOM    393 HG21 VAL A 189      32.633 -18.286 -13.599  1.00102.54           H  
ANISOU  393 HG21 VAL A 189    11381  14637  12943  -3237   1965   -619       H  
ATOM    394 HG22 VAL A 189      30.867 -18.462 -13.558  1.00105.78           H  
ANISOU  394 HG22 VAL A 189    11380  15353  13460  -3503   2123   -764       H  
ATOM    395 HG23 VAL A 189      31.823 -19.377 -14.740  1.00104.40           H  
ANISOU  395 HG23 VAL A 189    11453  14870  13346  -3495   1878   -747       H  
ATOM    396  N   VAL A 190      31.510 -16.129 -18.206  1.00 93.63           N  
ANISOU  396  N   VAL A 190     9435  14033  12107  -2608   1295  -1117       N  
ATOM    397  CA  VAL A 190      31.403 -14.999 -19.134  1.00 92.59           C  
ANISOU  397  CA  VAL A 190     9124  14063  11993  -2318   1125  -1192       C  
ATOM    398  C   VAL A 190      30.379 -15.281 -20.247  1.00100.65           C  
ANISOU  398  C   VAL A 190     9856  15272  13113  -2425    979  -1337       C  
ATOM    399  O   VAL A 190      29.566 -14.403 -20.547  1.00101.53           O  
ANISOU  399  O   VAL A 190     9658  15638  13282  -2284    924  -1412       O  
ATOM    400  CB  VAL A 190      32.824 -14.600 -19.658  1.00 92.47           C  
ANISOU  400  CB  VAL A 190     9406  13836  11892  -2067    986  -1120       C  
ATOM    401  CG1 VAL A 190      32.773 -13.813 -20.966  1.00 91.37           C  
ANISOU  401  CG1 VAL A 190     9141  13813  11763  -1842    770  -1195       C  
ATOM    402  CG2 VAL A 190      33.571 -13.813 -18.588  1.00 89.92           C  
ANISOU  402  CG2 VAL A 190     9241  13440  11485  -1887   1104  -1008       C  
ATOM    403  H   VAL A 190      32.401 -16.613 -18.245  1.00 92.53           H  
ANISOU  403  H   VAL A 190     9563  13671  11925  -2615   1260  -1046       H  
ATOM    404  HA  VAL A 190      31.022 -14.145 -18.575  1.00 92.69           H  
ANISOU  404  HA  VAL A 190     8988  14224  12007  -2195   1212  -1195       H  
ATOM    405  HB  VAL A 190      33.401 -15.498 -19.875  1.00 92.31           H  
ANISOU  405  HB  VAL A 190     9594  13619  11861  -2190    956  -1093       H  
ATOM    406 HG11 VAL A 190      33.749 -13.354 -21.121  1.00 89.20           H  
ANISOU  406 HG11 VAL A 190     9059  13408  11425  -1653    718  -1134       H  
ATOM    407 HG12 VAL A 190      32.562 -14.493 -21.789  1.00 91.77           H  
ANISOU  407 HG12 VAL A 190     9170  13857  11840  -1971    664  -1264       H  
ATOM    408 HG13 VAL A 190      32.012 -13.039 -20.895  1.00 92.30           H  
ANISOU  408 HG13 VAL A 190     9008  14140  11922  -1743    778  -1238       H  
ATOM    409 HG21 VAL A 190      34.595 -13.646 -18.917  1.00 87.44           H  
ANISOU  409 HG21 VAL A 190     9135  12965  11121  -1744   1016   -957       H  
ATOM    410 HG22 VAL A 190      33.068 -12.858 -18.434  1.00 90.12           H  
ANISOU  410 HG22 VAL A 190     9074  13643  11526  -1741   1131  -1045       H  
ATOM    411 HG23 VAL A 190      33.566 -14.382 -17.660  1.00 90.50           H  
ANISOU  411 HG23 VAL A 190     9407  13444  11533  -2057   1251   -949       H  
ATOM    412  N   ASP A 191      30.391 -16.506 -20.825  1.00 99.72           N  
ANISOU  412  N   ASP A 191     9834  15032  13023  -2676    915  -1381       N  
ATOM    413  CA  ASP A 191      29.435 -16.914 -21.879  1.00101.90           C  
ANISOU  413  CA  ASP A 191     9855  15479  13382  -2825    767  -1532       C  
ATOM    414  C   ASP A 191      28.006 -16.837 -21.347  1.00109.96           C  
ANISOU  414  C   ASP A 191    10486  16779  14514  -2985    886  -1608       C  
ATOM    415  O   ASP A 191      27.091 -16.488 -22.088  1.00111.25           O  
ANISOU  415  O   ASP A 191    10323  17194  14753  -2960    750  -1724       O  
ATOM    416  CB  ASP A 191      29.721 -18.346 -22.387  1.00104.17           C  
ANISOU  416  CB  ASP A 191    10347  15550  13683  -3108    723  -1573       C  
ATOM    417  CG  ASP A 191      30.898 -18.488 -23.340  1.00116.85           C  
ANISOU  417  CG  ASP A 191    12250  16938  15209  -2968    559  -1567       C  
ATOM    418  OD1 ASP A 191      31.778 -17.584 -23.353  1.00116.38           O  
ANISOU  418  OD1 ASP A 191    12326  16824  15068  -2665    521  -1484       O  
ATOM    419  OD2 ASP A 191      30.976 -19.525 -24.027  1.00125.19           O1-
ANISOU  419  OD2 ASP A 191    13415  17866  16287  -3171    488  -1649       O1-
ATOM    420  H   ASP A 191      31.057 -17.230 -20.576  1.00 99.42           H  
ANISOU  420  H   ASP A 191    10050  14771  12953  -2781    960  -1318       H  
ATOM    421  HA  ASP A 191      29.521 -16.228 -22.721  1.00101.09           H  
ANISOU  421  HA  ASP A 191     9688  15467  13257  -2618    596  -1568       H  
ATOM    422  HB2 ASP A 191      29.905 -19.001 -21.537  1.00103.66           H  
ANISOU  422  HB2 ASP A 191    10429  15332  13624  -3276    885  -1500       H  
ATOM    423  HB3 ASP A 191      28.843 -18.698 -22.926  1.00106.31           H  
ANISOU  423  HB3 ASP A 191    10399  15972  14024  -3273    654  -1691       H  
ATOM    424  N   HIS A 192      27.835 -17.153 -20.050  1.00109.30           N  
ANISOU  424  N   HIS A 192    10438  16656  14436  -3147   1142  -1538       N  
ATOM    425  CA  HIS A 192      26.558 -17.100 -19.324  1.00112.72           C  
ANISOU  425  CA  HIS A 192    10524  17337  14966  -3316   1323  -1601       C  
ATOM    426  C   HIS A 192      26.113 -15.641 -19.186  1.00115.13           C  
ANISOU  426  C   HIS A 192    10550  17894  15300  -3000   1322  -1633       C  
ATOM    427  O   HIS A 192      24.985 -15.314 -19.558  1.00117.29           O  
ANISOU  427  O   HIS A 192    10421  18444  15698  -3007   1273  -1754       O  
ATOM    428  CB  HIS A 192      26.727 -17.723 -17.920  1.00114.51           C  
ANISOU  428  CB  HIS A 192    10945  17423  15142  -3538   1609  -1489       C  
ATOM    429  CG  HIS A 192      25.528 -18.420 -17.376  1.00122.60           C  
ANISOU  429  CG  HIS A 192    11718  18597  16266  -3895   1800  -1556       C  
ATOM    430  CD2 HIS A 192      25.358 -19.735 -17.102  1.00127.23           C  
ANISOU  430  CD2 HIS A 192    12426  19036  16878  -4276   1905  -1535       C  
ATOM    431  ND1 HIS A 192      24.412 -17.725 -16.941  1.00126.95           N  
ANISOU  431  ND1 HIS A 192    11867  19464  16904  -3877   1930  -1645       N  
ATOM    432  CE1 HIS A 192      23.584 -18.641 -16.456  1.00129.96           C  
ANISOU  432  CE1 HIS A 192    12122  19899  17357  -4258   2112  -1682       C  
ATOM    433  NE2 HIS A 192      24.113 -19.864 -16.530  1.00130.37           N  
ANISOU  433  NE2 HIS A 192    12490  19673  17373  -4514   2102  -1612       N  
ATOM    434  H   HIS A 192      28.601 -17.471 -19.466  1.00108.13           H  
ANISOU  434  H   HIS A 192    10568  16300  14218  -3169   1233  -1434       H  
ATOM    435  HA  HIS A 192      25.796 -17.649 -19.875  1.00115.14           H  
ANISOU  435  HA  HIS A 192    10631  17753  15365  -3511   1258  -1707       H  
ATOM    436  HB2 HIS A 192      27.515 -18.473 -17.952  1.00112.90           H  
ANISOU  436  HB2 HIS A 192    11053  16962  14882  -3629   1586  -1413       H  
ATOM    437  HB3 HIS A 192      27.000 -16.949 -17.205  1.00113.14           H  
ANISOU  437  HB3 HIS A 192    10811  17274  14904  -3358   1712  -1425       H  
ATOM    438  HD2 HIS A 192      26.072 -20.533 -17.299  1.00126.78           H  
ANISOU  438  HD2 HIS A 192    12671  18716  16783  -4373   1850  -1471       H  
ATOM    439  HE1 HIS A 192      22.598 -18.431 -16.044  1.00132.67           H  
ANISOU  439  HE1 HIS A 192    12144  20477  17788  -4354   2259  -1760       H  
ATOM    440  HE2 HIS A 192      23.684 -20.729 -16.217  1.00132.63           H  
ANISOU  440  HE2 HIS A 192    12772  19921  17701  -4827   2224  -1615       H  
ATOM    441  N   LEU A 193      27.005 -14.763 -18.666  1.00107.44           N  
ANISOU  441  N   LEU A 193     9785  16815  14223  -2720   1368  -1529       N  
ATOM    442  CA  LEU A 193      26.691 -13.350 -18.478  1.00106.18           C  
ANISOU  442  CA  LEU A 193     9407  16844  14092  -2406   1381  -1555       C  
ATOM    443  C   LEU A 193      26.360 -12.680 -19.795  1.00111.61           C  
ANISOU  443  C   LEU A 193     9877  17681  14850  -2184   1104  -1633       C  
ATOM    444  O   LEU A 193      25.419 -11.894 -19.822  1.00113.50           O  
ANISOU  444  O   LEU A 193     9753  18171  15202  -2055   1102  -1712       O  
ATOM    445  CB  LEU A 193      27.832 -12.592 -17.782  1.00102.54           C  
ANISOU  445  CB  LEU A 193     9253  16209  13499  -2164   1454  -1435       C  
ATOM    446  CG  LEU A 193      28.152 -12.961 -16.323  1.00106.31           C  
ANISOU  446  CG  LEU A 193     9937  16575  13879  -2323   1729  -1345       C  
ATOM    447  CD1 LEU A 193      29.253 -12.097 -15.798  1.00103.93           C  
ANISOU  447  CD1 LEU A 193     9903  16131  13454  -2060   1750  -1249       C  
ATOM    448  CD2 LEU A 193      26.941 -12.860 -15.404  1.00109.18           C  
ANISOU  448  CD2 LEU A 193     9993  17177  14314  -2473   1980  -1422       C  
ATOM    449  H   LEU A 193      27.944 -15.014 -18.373  1.00105.60           H  
ANISOU  449  H   LEU A 193     9867  16364  13894  -2707   1393  -1430       H  
ATOM    450  HA  LEU A 193      25.796 -13.274 -17.862  1.00108.61           H  
ANISOU  450  HA  LEU A 193     9464  17329  14475  -2506   1543  -1612       H  
ATOM    451  HB2 LEU A 193      28.742 -12.754 -18.359  1.00100.33           H  
ANISOU  451  HB2 LEU A 193     9222  15748  13152  -2089   1310  -1378       H  
ATOM    452  HB3 LEU A 193      27.587 -11.532 -17.795  1.00102.22           H  
ANISOU  452  HB3 LEU A 193     9048  16297  13494  -1922   1440  -1468       H  
ATOM    453  HG  LEU A 193      28.501 -13.989 -16.278  1.00106.24           H  
ANISOU  453  HG  LEU A 193    10127  16406  13833  -2542   1738  -1291       H  
ATOM    454 HD11 LEU A 193      29.445 -12.377 -14.765  1.00104.31           H  
ANISOU  454 HD11 LEU A 193    10097  16116  13420  -2184   1932  -1186       H  
ATOM    455 HD12 LEU A 193      30.146 -12.246 -16.405  1.00101.73           H  
ANISOU  455 HD12 LEU A 193     9847  15677  13128  -1978   1592  -1192       H  
ATOM    456 HD13 LEU A 193      28.936 -11.056 -15.846  1.00104.25           H  
ANISOU  456 HD13 LEU A 193     9763  16310  13538  -1838   1744  -1303       H  
ATOM    457 HD21 LEU A 193      27.264 -12.978 -14.371  1.00108.51           H  
ANISOU  457 HD21 LEU A 193    10087  17013  14127  -2552   2167  -1350       H  
ATOM    458 HD22 LEU A 193      26.468 -11.889 -15.535  1.00109.62           H  
ANISOU  458 HD22 LEU A 193     9807  17404  14440  -2260   1964  -1496       H  
ATOM    459 HD23 LEU A 193      26.241 -13.657 -15.647  1.00111.09           H  
ANISOU  459 HD23 LEU A 193    10083  17491  14635  -2718   1989  -1478       H  
ATOM    460  N   LEU A 194      27.084 -13.004 -20.890  1.00107.08           N  
ANISOU  460  N   LEU A 194     9512  16964  14211  -2145    873  -1614       N  
ATOM    461  CA  LEU A 194      26.794 -12.401 -22.194  1.00107.74           C  
ANISOU  461  CA  LEU A 194     9420  17191  14326  -1950    595  -1675       C  
ATOM    462  C   LEU A 194      25.449 -12.865 -22.748  1.00116.22           C  
ANISOU  462  C   LEU A 194    10101  18524  15534  -2149    503  -1813       C  
ATOM    463  O   LEU A 194      24.753 -12.062 -23.358  1.00116.99           O  
ANISOU  463  O   LEU A 194     9896  18845  15708  -1960    343  -1868       O  
ATOM    464  CB  LEU A 194      27.927 -12.637 -23.200  1.00105.50           C  
ANISOU  464  CB  LEU A 194     9474  16695  13917  -1874    397  -1627       C  
ATOM    465  CG  LEU A 194      29.213 -11.850 -22.939  1.00107.67           C  
ANISOU  465  CG  LEU A 194    10063  16766  14079  -1598    422  -1503       C  
ATOM    466  CD1 LEU A 194      30.372 -12.424 -23.721  1.00105.95           C  
ANISOU  466  CD1 LEU A 194    10197  16309  13750  -1614    299  -1465       C  
ATOM    467  CD2 LEU A 194      29.054 -10.349 -23.264  1.00111.10           C  
ANISOU  467  CD2 LEU A 194    10341  17340  14533  -1236    317  -1487       C  
ATOM    468  H   LEU A 194      27.859 -13.660 -20.896  1.00105.32           H  
ANISOU  468  H   LEU A 194     9576  16531  13912  -2241    876  -1557       H  
ATOM    469  HA  LEU A 194      26.704 -11.326 -22.051  1.00107.54           H  
ANISOU  469  HA  LEU A 194     9285  17253  14322  -1691    592  -1657       H  
ATOM    470  HB2 LEU A 194      28.174 -13.698 -23.198  1.00105.44           H  
ANISOU  470  HB2 LEU A 194     9625  16552  13887  -2115    432  -1636       H  
ATOM    471  HB3 LEU A 194      27.579 -12.348 -24.190  1.00106.38           H  
ANISOU  471  HB3 LEU A 194     9445  16934  14040  -1788    192  -1680       H  
ATOM    472  HG  LEU A 194      29.455 -11.929 -21.880  1.00107.27           H  
ANISOU  472  HG  LEU A 194    10109  16632  14018  -1646    618  -1450       H  
ATOM    473 HD11 LEU A 194      31.277 -11.902 -23.416  1.00103.88           H  
ANISOU  473 HD11 LEU A 194    10142  15905  13421  -1440    339  -1378       H  
ATOM    474 HD12 LEU A 194      30.468 -13.485 -23.496  1.00106.41           H  
ANISOU  474 HD12 LEU A 194    10366  16254  13811  -1860    370  -1478       H  
ATOM    475 HD13 LEU A 194      30.202 -12.271 -24.786  1.00106.11           H  
ANISOU  475 HD13 LEU A 194    10150  16413  13755  -1553    105  -1514       H  
ATOM    476 HD21 LEU A 194      30.021  -9.857 -23.151  1.00109.03           H  
ANISOU  476 HD21 LEU A 194    10320  16917  14190  -1065    328  -1404       H  
ATOM    477 HD22 LEU A 194      28.708 -10.240 -24.290  1.00112.04           H  
ANISOU  477 HD22 LEU A 194    10342  17567  14661  -1189    115  -1532       H  
ATOM    478 HD23 LEU A 194      28.340  -9.898 -22.577  1.00112.33           H  
ANISOU  478 HD23 LEU A 194    10268  17637  14774  -1202    437  -1514       H  
ATOM    479  N   LEU A 195      25.058 -14.129 -22.495  1.00116.29           N  
ANISOU  479  N   LEU A 195    10102  18503  15582  -2527    604  -1866       N  
ATOM    480  CA  LEU A 195      23.752 -14.655 -22.931  1.00120.67           C  
ANISOU  480  CA  LEU A 195    10268  19305  16275  -2765    537  -2010       C  
ATOM    481  C   LEU A 195      22.617 -13.917 -22.211  1.00127.17           C  
ANISOU  481  C   LEU A 195    10659  20411  17250  -2698    682  -2066       C  
ATOM    482  O   LEU A 195      21.654 -13.534 -22.864  1.00129.01           O  
ANISOU  482  O   LEU A 195    10504  20909  17603  -2637    517  -2166       O  
ATOM    483  CB  LEU A 195      23.626 -16.171 -22.693  1.00122.27           C  
ANISOU  483  CB  LEU A 195    10583  19380  16495  -3204    651  -2048       C  
ATOM    484  H   LEU A 195      25.634 -14.805 -22.003  1.00115.33           H  
ANISOU  484  H   LEU A 195    10237  18181  15400  -2677    727  -1809       H  
ATOM    485  HA  LEU A 195      23.642 -14.481 -24.000  1.00121.18           H  
ANISOU  485  HA  LEU A 195    10258  19452  16333  -2677    290  -2059       H  
ATOM    486  N   ARG A 196      22.753 -13.671 -20.889  1.00124.14           N  
ANISOU  486  N   ARG A 196    10341  19973  16854  -2691    980  -2003       N  
ATOM    487  CA  ARG A 196      21.742 -12.929 -20.112  1.00127.04           C  
ANISOU  487  CA  ARG A 196    10316  20595  17358  -2616   1163  -2067       C  
ATOM    488  C   ARG A 196      21.777 -11.422 -20.397  1.00131.59           C  
ANISOU  488  C   ARG A 196    10759  21273  17968  -2165   1041  -2056       C  
ATOM    489  O   ARG A 196      20.740 -10.779 -20.325  1.00133.56           O  
ANISOU  489  O   ARG A 196    10582  21782  18381  -2059   1060  -2149       O  
ATOM    490  CB  ARG A 196      21.884 -13.165 -18.599  1.00126.85           C  
ANISOU  490  CB  ARG A 196    10431  20483  17282  -2770   1532  -2012       C  
ATOM    491  CG  ARG A 196      21.241 -12.060 -17.679  1.00139.53           C  
ANISOU  491  CG  ARG A 196    11752  22291  18974  -2575   1751  -2059       C  
ATOM    492  CD  ARG A 196      19.715 -11.862 -17.646  1.00155.24           C  
ANISOU  492  CD  ARG A 196    13167  24627  21190  -2642   1819  -2220       C  
ATOM    493  NE  ARG A 196      18.956 -13.039 -17.193  1.00167.46           N  
ANISOU  493  NE  ARG A 196    14572  26254  22800  -3092   2011  -2283       N  
ATOM    494  CZ  ARG A 196      18.176 -13.824 -17.946  1.00177.80           C  
ANISOU  494  CZ  ARG A 196    15623  27697  24235  -3344   1872  -2382       C  
ATOM    495  NH1 ARG A 196      17.536 -14.854 -17.400  1.00167.41           N1+
ANISOU  495  NH1 ARG A 196    14203  26432  22975  -3765   2087  -2432       N1+
ATOM    496  NH2 ARG A 196      18.032 -13.589 -19.251  1.00154.30           N  
ANISOU  496  NH2 ARG A 196    12500  24806  21321  -3189   1516  -2431       N  
ATOM    497  H   ARG A 196      23.550 -13.982 -20.343  1.00122.12           H  
ANISOU  497  H   ARG A 196    10404  19504  16493  -2739   1099  -1912       H  
ATOM    498  HA  ARG A 196      20.756 -13.297 -20.389  1.00130.08           H  
ANISOU  498  HA  ARG A 196    10374  21177  17873  -2788   1131  -2175       H  
ATOM    499  HB2 ARG A 196      21.429 -14.125 -18.363  1.00128.47           H  
ANISOU  499  HB2 ARG A 196    10584  20704  17524  -3101   1638  -2048       H  
ATOM    500  HB3 ARG A 196      22.947 -13.191 -18.363  1.00123.82           H  
ANISOU  500  HB3 ARG A 196    10428  19864  16753  -2701   1548  -1899       H  
ATOM    501  HG2 ARG A 196      21.511 -12.272 -16.651  1.00139.36           H  
ANISOU  501  HG2 ARG A 196    11904  22179  18869  -2690   1998  -2007       H  
ATOM    502  HG3 ARG A 196      21.683 -11.093 -17.909  1.00137.70           H  
ANISOU  502  HG3 ARG A 196    11576  22028  18715  -2247   1647  -2025       H  
ATOM    503  HD2 ARG A 196      19.527 -11.088 -16.902  1.00155.36           H  
ANISOU  503  HD2 ARG A 196    13080  24717  21233  -2484   2001  -2238       H  
ATOM    504  HD3 ARG A 196      19.339 -11.495 -18.597  1.00156.12           H  
ANISOU  504  HD3 ARG A 196    13055  24865  21399  -2491   1572  -2275       H  
ATOM    505  HE  ARG A 196      19.012 -13.252 -16.202  1.00167.81           H  
ANISOU  505  HE  ARG A 196    14721  26253  22788  -3230   2277  -2251       H  
ATOM    506 HH11 ARG A 196      17.625 -15.045 -16.407  1.00167.60           H  
ANISOU  506 HH11 ARG A 196    14346  26396  22937  -3894   2360  -2387       H  
ATOM    507 HH12 ARG A 196      16.948 -15.454 -17.970  1.00169.44           H  
ANISOU  507 HH12 ARG A 196    14263  26787  23331  -3968   1982  -2515       H  
ATOM    508 HH21 ARG A 196      18.500 -12.832 -19.736  1.00152.17           H  
ANISOU  508 HH21 ARG A 196    12313  24498  21007  -2883   1342  -2387       H  
ATOM    509 HH22 ARG A 196      17.446 -14.212 -19.798  1.00156.10           H  
ANISOU  509 HH22 ARG A 196    12538  25138  21633  -3398   1410  -2513       H  
ATOM    510  N   LEU A 197      22.957 -10.841 -20.640  1.00126.18           N  
ANISOU  510  N   LEU A 197    10428  20376  17140  -1903    940  -1943       N  
ATOM    511  CA  LEU A 197      23.068  -9.401 -20.920  1.00125.31           C  
ANISOU  511  CA  LEU A 197    10233  20322  17057  -1479    827  -1918       C  
ATOM    512  C   LEU A 197      22.405  -9.043 -22.255  1.00131.76           C  
ANISOU  512  C   LEU A 197    10761  21333  17968  -1340    498  -1977       C  
ATOM    513  O   LEU A 197      21.733  -8.019 -22.330  1.00132.45           O  
ANISOU  513  O   LEU A 197    10536  21601  18190  -1080    447  -2013       O  
ATOM    514  CB  LEU A 197      24.536  -8.932 -20.924  1.00121.02           C  
ANISOU  514  CB  LEU A 197    10151  19495  16337  -1266    792  -1783       C  
ATOM    515  CG  LEU A 197      25.117  -8.613 -19.552  1.00123.63           C  
ANISOU  515  CG  LEU A 197    10690  19689  16593  -1232   1084  -1723       C  
ATOM    516  CD1 LEU A 197      26.628  -8.738 -19.577  1.00119.30           C  
ANISOU  516  CD1 LEU A 197    10631  18837  15862  -1178   1044  -1594       C  
ATOM    517  CD2 LEU A 197      24.681  -7.213 -19.067  1.00126.89           C  
ANISOU  517  CD2 LEU A 197    10880  20229  17105   -917   1173  -1760       C  
ATOM    518  H   LEU A 197      23.843 -11.337 -20.644  1.00124.29           H  
ANISOU  518  H   LEU A 197    10530  19921  16775  -1976    938  -1868       H  
ATOM    519  HA  LEU A 197      22.546  -8.856 -20.134  1.00126.48           H  
ANISOU  519  HA  LEU A 197    10182  20582  17291  -1407   1010  -1958       H  
ATOM    520  HB2 LEU A 197      25.159  -9.689 -21.399  1.00119.62           H  
ANISOU  520  HB2 LEU A 197    10220  19169  16061  -1403    699  -1744       H  
ATOM    521  HB3 LEU A 197      24.596  -8.014 -21.505  1.00120.47           H  
ANISOU  521  HB3 LEU A 197    10023  19462  16288   -984    632  -1766       H  
ATOM    522  HG  LEU A 197      24.732  -9.332 -18.831  1.00125.02           H  
ANISOU  522  HG  LEU A 197    10821  19898  16782  -1492   1274  -1753       H  
ATOM    523 HD11 LEU A 197      27.018  -8.451 -18.601  1.00118.36           H  
ANISOU  523 HD11 LEU A 197    10648  18638  15688  -1145   1233  -1554       H  
ATOM    524 HD12 LEU A 197      26.904  -9.769 -19.796  1.00118.71           H  
ANISOU  524 HD12 LEU A 197    10708  18662  15734  -1408   1015  -1576       H  
ATOM    525 HD13 LEU A 197      27.020  -8.081 -20.351  1.00117.83           H  
ANISOU  525 HD13 LEU A 197    10496  18616  15657   -944    858  -1564       H  
ATOM    526 HD21 LEU A 197      25.106  -7.026 -18.081  1.00125.93           H  
ANISOU  526 HD21 LEU A 197    10922  20013  16913   -914   1382  -1729       H  
ATOM    527 HD22 LEU A 197      25.033  -6.463 -19.774  1.00125.84           H  
ANISOU  527 HD22 LEU A 197    10791  20057  16966   -657    985  -1722       H  
ATOM    528 HD23 LEU A 197      23.595  -7.178 -19.005  1.00129.72           H  
ANISOU  528 HD23 LEU A 197    10872  20806  17608   -963   1215  -1858       H  
ATOM    529  N   LYS A 198      22.565  -9.908 -23.286  1.00129.09           N  
ANISOU  529  N   LYS A 198    10526  20961  17564  -1519    277  -1990       N  
ATOM    530  CA  LYS A 198      21.976  -9.740 -24.626  1.00131.02           C  
ANISOU  530  CA  LYS A 198    10535  21391  17854  -1440    -63  -2045       C  
ATOM    531  C   LYS A 198      20.422  -9.676 -24.609  1.00140.65           C  
ANISOU  531  C   LYS A 198    11185  22954  19301  -1511    -84  -2180       C  
ATOM    532  O   LYS A 198      19.824  -9.237 -25.597  1.00142.88           O  
ANISOU  532  O   LYS A 198    11208  23430  19649  -1366   -373  -2215       O  
ATOM    533  CB  LYS A 198      22.440 -10.871 -25.568  1.00132.37           C  
ANISOU  533  CB  LYS A 198    10949  21450  17895  -1692   -240  -2063       C  
ATOM    534  CG  LYS A 198      23.842 -10.717 -26.115  1.00136.25           C  
ANISOU  534  CG  LYS A 198    11911  21674  18184  -1540   -343  -1950       C  
ATOM    535  CD  LYS A 198      24.186 -11.897 -27.013  1.00143.85           C  
ANISOU  535  CD  LYS A 198    13077  22539  19038  -1808   -489  -2002       C  
ATOM    536  CE  LYS A 198      25.562 -12.478 -26.781  1.00149.63           C  
ANISOU  536  CE  LYS A 198    14300  22931  19622  -1875   -372  -1921       C  
ATOM    537  NZ  LYS A 198      25.587 -13.954 -26.943  1.00158.35           N1+
ANISOU  537  NZ  LYS A 198    15529  23927  20711  -2257   -343  -2002       N1+
ATOM    538  H   LYS A 198      23.130 -10.747 -23.207  1.00128.08           H  
ANISOU  538  H   LYS A 198    10658  20667  17340  -1722    327  -1965       H  
ATOM    539  HA  LYS A 198      22.339  -8.806 -25.053  1.00129.79           H  
ANISOU  539  HA  LYS A 198    10441  21211  17662  -1135   -199  -1978       H  
ATOM    540  HB2 LYS A 198      22.392 -11.818 -25.032  1.00132.48           H  
ANISOU  540  HB2 LYS A 198    11022  21396  17917  -1987    -72  -2099       H  
ATOM    541  HB3 LYS A 198      21.775 -10.912 -26.429  1.00134.71           H  
ANISOU  541  HB3 LYS A 198    11014  21932  18239  -1711   -464  -2133       H  
ATOM    542  HG2 LYS A 198      23.897  -9.813 -26.719  1.00135.78           H  
ANISOU  542  HG2 LYS A 198    11810  21675  18106  -1265   -518  -1909       H  
ATOM    543  HG3 LYS A 198      24.555 -10.642 -25.297  1.00134.17           H  
ANISOU  543  HG3 LYS A 198    11881  21227  17872  -1507   -144  -1877       H  
ATOM    544  HD2 LYS A 198      23.461 -12.696 -26.868  1.00146.00           H  
ANISOU  544  HD2 LYS A 198    13167  22909  19397  -2085   -442  -2097       H  
ATOM    545  HD3 LYS A 198      24.146 -11.553 -28.045  1.00144.41           H  
ANISOU  545  HD3 LYS A 198    13118  22694  19055  -1683   -739  -2009       H  
ATOM    546  HE2 LYS A 198      26.255 -12.047 -27.502  1.00148.04           H  
ANISOU  546  HE2 LYS A 198    14290  22650  19307  -1691   -521  -1870       H  
ATOM    547  HE3 LYS A 198      25.893 -12.261 -25.767  1.00148.31           H  
ANISOU  547  HE3 LYS A 198    14221  22661  19469  -1829   -158  -1855       H  
ATOM    548  HZ1 LYS A 198      26.548 -14.278 -26.985  1.00156.11           H  
ANISOU  548  HZ1 LYS A 198    15571  23416  20328  -2261   -311  -1950       H  
ATOM    549  HZ2 LYS A 198      25.123 -14.400 -26.158  1.00159.36           H  
ANISOU  549  HZ2 LYS A 198    15548  24076  20927  -2440   -168  -2026       H  
ATOM    550  HZ3 LYS A 198      25.113 -14.217 -27.801  1.00160.32           H  
ANISOU  550  HZ3 LYS A 198    15652  24301  20961  -2341   -528  -2088       H  
ATOM    551  N   CYS A 199      19.777 -10.147 -23.508  1.00138.46           N  
ANISOU  551  N   CYS A 199    10716  22755  19139  -1746    217  -2252       N  
ATOM    552  CA  CYS A 199      18.318 -10.116 -23.299  1.00142.07           C  
ANISOU  552  CA  CYS A 199    10615  23535  19831  -1838    266  -2391       C  
ATOM    553  C   CYS A 199      17.820  -8.683 -23.091  1.00147.03           C  
ANISOU  553  C   CYS A 199    10937  24319  20608  -1433    264  -2396       C  
ATOM    554  O   CYS A 199      16.697  -8.373 -23.473  1.00150.23           O  
ANISOU  554  O   CYS A 199    10862  25006  21212  -1370    135  -2494       O  
ATOM    555  CB  CYS A 199      17.914 -11.004 -22.117  1.00143.39           C  
ANISOU  555  CB  CYS A 199    10723  23708  20050  -2209    630  -2451       C  
ATOM    556  SG  CYS A 199      18.213 -12.776 -22.366  1.00146.99           S  
ANISOU  556  SG  CYS A 199    11449  24001  20399  -2722    633  -2468       S  
ATOM    557  H   CYS A 199      20.251 -10.613 -22.743  1.00137.04           H  
ANISOU  557  H   CYS A 199    10763  22417  18887  -1897    437  -2216       H  
ATOM    558  HA  CYS A 199      17.837 -10.507 -24.194  1.00143.89           H  
ANISOU  558  HA  CYS A 199    10676  23897  20100  -1940     31  -2454       H  
ATOM    559  HB2 CYS A 199      18.461 -10.688 -21.232  1.00141.41           H  
ANISOU  559  HB2 CYS A 199    10682  23317  19729  -2130    856  -2383       H  
ATOM    560  HB3 CYS A 199      16.850 -10.876 -21.923  1.00146.62           H  
ANISOU  560  HB3 CYS A 199    10703  24363  20643  -2254    688  -2557       H  
ATOM    561  HG  CYS A 199      18.714 -12.969 -23.592  1.00145.57           H  
ANISOU  561  HG  CYS A 199    11452  23743  20115  -2672    310  -2449       H  
ATOM    562  N   ASP A 200      18.612  -7.826 -22.432  1.00140.77           N  
ANISOU  562  N   ASP A 200    10404  23346  19738  -1167    416  -2301       N  
ATOM    563  CA  ASP A 200      18.208  -6.440 -22.205  1.00141.21           C  
ANISOU  563  CA  ASP A 200    10207  23507  19939   -772    430  -2310       C  
ATOM    564  C   ASP A 200      18.323  -5.663 -23.530  1.00145.35           C  
ANISOU  564  C   ASP A 200    10711  24057  20458   -448     26  -2242       C  
ATOM    565  O   ASP A 200      19.232  -5.926 -24.322  1.00141.41           O  
ANISOU  565  O   ASP A 200    10580  23387  19765   -454   -174  -2145       O  
ATOM    566  CB  ASP A 200      19.060  -5.813 -21.098  1.00139.67           C  
ANISOU  566  CB  ASP A 200    10326  23095  19647   -620    717  -2241       C  
ATOM    567  CG  ASP A 200      18.474  -4.538 -20.539  1.00144.61           C  
ANISOU  567  CG  ASP A 200    10654  23835  20456   -288    841  -2297       C  
ATOM    568  OD1 ASP A 200      18.451  -3.527 -21.271  1.00144.77           O  
ANISOU  568  OD1 ASP A 200    10590  23869  20546     72    601  -2255       O  
ATOM    569  OD2 ASP A 200      18.041  -4.551 -19.368  1.00147.30           O1-
ANISOU  569  OD2 ASP A 200    10857  24244  20868   -390   1184  -2384       O1-
ATOM    570  H   ASP A 200      19.518  -8.061 -22.040  1.00138.16           H  
ANISOU  570  H   ASP A 200    10446  22795  19253  -1219    530  -2224       H  
ATOM    571  HA  ASP A 200      17.172  -6.412 -21.872  1.00144.53           H  
ANISOU  571  HA  ASP A 200    10217  24149  20548   -825    527  -2421       H  
ATOM    572  HB2 ASP A 200      19.137  -6.529 -20.280  1.00139.32           H  
ANISOU  572  HB2 ASP A 200    10382  23005  19549   -889    965  -2262       H  
ATOM    573  HB3 ASP A 200      20.049  -5.596 -21.499  1.00136.88           H  
ANISOU  573  HB3 ASP A 200    10329  22539  19139   -494    593  -2131       H  
ATOM    574  N   SER A 201      17.364  -4.756 -23.794  1.00146.70           N  
ANISOU  574  N   SER A 201    10440  24451  20849   -177    -96  -2294       N  
ATOM    575  CA  SER A 201      17.325  -3.965 -25.040  1.00147.76           C  
ANISOU  575  CA  SER A 201    10513  24634  20993    143   -494  -2216       C  
ATOM    576  C   SER A 201      18.574  -3.141 -25.231  1.00147.79           C  
ANISOU  576  C   SER A 201    10980  24354  20820    431   -549  -2057       C  
ATOM    577  O   SER A 201      19.066  -3.023 -26.352  1.00145.93           O  
ANISOU  577  O   SER A 201    10946  24056  20446    530   -857  -1957       O  
ATOM    578  CB  SER A 201      16.137  -3.010 -25.053  1.00156.42           C  
ANISOU  578  CB  SER A 201    11068  25982  22382    431   -567  -2286       C  
ATOM    579  OG  SER A 201      16.001  -2.401 -23.781  1.00167.92           O  
ANISOU  579  OG  SER A 201    12433  27403  23967    552   -201  -2342       O  
ATOM    580  H   SER A 201      16.603  -4.551 -23.154  1.00149.03           H  
ANISOU  580  H   SER A 201    10416  24892  21317   -170     77  -2385       H  
ATOM    581  HA  SER A 201      17.220  -4.638 -25.889  1.00148.49           H  
ANISOU  581  HA  SER A 201    10605  24797  21018    -28   -721  -2224       H  
ATOM    582  HB2 SER A 201      16.314  -2.225 -25.786  1.00156.28           H  
ANISOU  582  HB2 SER A 201    11093  25934  22354    727   -818  -2193       H  
ATOM    583  HB3 SER A 201      15.230  -3.540 -25.337  1.00159.54           H  
ANISOU  583  HB3 SER A 201    11108  26611  22901    260   -658  -2384       H  
ATOM    584  HG  SER A 201      16.482  -1.533 -23.763  1.00166.70           H  
ANISOU  584  HG  SER A 201    12439  27110  23790    835   -218  -2264       H  
ATOM    585  N   ALA A 202      19.047  -2.531 -24.140  1.00143.45           N  
ANISOU  585  N   ALA A 202    10583  23644  20277    565   -247  -2040       N  
ATOM    586  CA  ALA A 202      20.228  -1.667 -24.132  1.00140.50           C  
ANISOU  586  CA  ALA A 202    10629  22993  19761    834   -249  -1904       C  
ATOM    587  C   ALA A 202      21.526  -2.382 -24.521  1.00140.40           C  
ANISOU  587  C   ALA A 202    11136  22740  19467    655   -304  -1802       C  
ATOM    588  O   ALA A 202      22.254  -1.912 -25.400  1.00138.00           O  
ANISOU  588  O   ALA A 202    11088  22307  19039    840   -530  -1683       O  
ATOM    589  CB  ALA A 202      20.393  -1.051 -22.756  1.00140.72           C  
ANISOU  589  CB  ALA A 202    10695  22922  19850    937    116  -1944       C  
ATOM    590  H   ALA A 202      18.602  -2.608 -23.230  1.00144.30           H  
ANISOU  590  H   ALA A 202    10520  23819  20489    483      9  -2128       H  
ATOM    591  HA  ALA A 202      20.067  -0.857 -24.842  1.00141.71           H  
ANISOU  591  HA  ALA A 202    10692  23178  19973   1114   -476  -1848       H  
ATOM    592  HB1 ALA A 202      21.360  -0.554 -22.736  1.00137.65           H  
ANISOU  592  HB1 ALA A 202    10651  22313  19335   1083    119  -1847       H  
ATOM    593  HB2 ALA A 202      19.590  -0.335 -22.586  1.00143.72           H  
ANISOU  593  HB2 ALA A 202    10737  23439  20433   1139    136  -2007       H  
ATOM    594  HB3 ALA A 202      20.371  -1.830 -21.995  1.00140.68           H  
ANISOU  594  HB3 ALA A 202    10721  22924  19806    660    348  -2006       H  
ATOM    595  N   PHE A 203      21.793  -3.525 -23.869  1.00135.73           N  
ANISOU  595  N   PHE A 203    10693  22091  18786    296    -91  -1847       N  
ATOM    596  CA  PHE A 203      22.993  -4.332 -24.072  1.00131.85           C  
ANISOU  596  CA  PHE A 203    10672  21364  18059    102    -98  -1768       C  
ATOM    597  C   PHE A 203      22.744  -5.490 -25.065  1.00138.47           C  
ANISOU  597  C   PHE A 203    11484  22291  18837   -180   -314  -1807       C  
ATOM    598  O   PHE A 203      23.299  -6.570 -24.881  1.00136.77           O  
ANISOU  598  O   PHE A 203    11523  21941  18503   -472   -219  -1810       O  
ATOM    599  CB  PHE A 203      23.456  -4.880 -22.707  1.00131.60           C  
ANISOU  599  CB  PHE A 203    10837  21194  17969   -110    261  -1782       C  
ATOM    600  CG  PHE A 203      23.626  -3.826 -21.640  1.00132.03           C  
ANISOU  600  CG  PHE A 203    10909  21184  18072    122    495  -1775       C  
ATOM    601  CD1 PHE A 203      24.804  -3.110 -21.532  1.00131.40           C  
ANISOU  601  CD1 PHE A 203    11197  20862  17866    333    502  -1668       C  
ATOM    602  CD2 PHE A 203      22.620  -3.575 -20.718  1.00136.63           C  
ANISOU  602  CD2 PHE A 203    11141  21947  18826    111    725  -1888       C  
ATOM    603  CE1 PHE A 203      24.964  -2.152 -20.531  1.00131.59           C  
ANISOU  603  CE1 PHE A 203    11247  20820  17929    528    720  -1679       C  
ATOM    604  CE2 PHE A 203      22.783  -2.612 -19.721  1.00138.79           C  
ANISOU  604  CE2 PHE A 203    11446  22157  19133    317    955  -1903       C  
ATOM    605  CZ  PHE A 203      23.953  -1.909 -19.634  1.00133.41           C  
ANISOU  605  CZ  PHE A 203    11142  21228  18319    521    945  -1800       C  
ATOM    606  H   PHE A 203      21.162  -3.929 -23.184  1.00137.44           H  
ANISOU  606  H   PHE A 203    10701  22422  19098    129     93  -1938       H  
ATOM    607  HA  PHE A 203      23.796  -3.710 -24.464  1.00129.40           H  
ANISOU  607  HA  PHE A 203    10614  20901  17653    310   -199  -1670       H  
ATOM    608  HB2 PHE A 203      22.718  -5.592 -22.342  1.00133.54           H  
ANISOU  608  HB2 PHE A 203    10870  21578  18294   -351    369  -1870       H  
ATOM    609  HB3 PHE A 203      24.420  -5.371 -22.831  1.00128.97           H  
ANISOU  609  HB3 PHE A 203    10860  20667  17476   -209    250  -1713       H  
ATOM    610  HD1 PHE A 203      25.607  -3.297 -22.244  1.00129.33           H  
ANISOU  610  HD1 PHE A 203    11202  20461  17475    339    340  -1585       H  
ATOM    611  HD2 PHE A 203      21.683  -4.125 -20.774  1.00139.44           H  
ANISOU  611  HD2 PHE A 203    11188  22500  19293    -63    732  -1977       H  
ATOM    612  HE1 PHE A 203      25.880  -1.570 -20.476  1.00129.18           H  
ANISOU  612  HE1 PHE A 203    11222  20327  17533    687    715  -1602       H  
ATOM    613  HE2 PHE A 203      21.983  -2.413 -19.010  1.00141.19           H  
ANISOU  613  HE2 PHE A 203    11471  22608  19569    309   1149  -2005       H  
ATOM    614  HZ  PHE A 203      24.075  -1.151 -18.862  1.00133.16           H  
ANISOU  614  HZ  PHE A 203    11137  21144  18312    673   1121  -1824       H  
ATOM    615  N   ARG A 204      21.962  -5.256 -26.144  1.00138.53           N  
ANISOU  615  N   ARG A 204    11206  22509  18919    -87   -616  -1836       N  
ATOM    616  CA  ARG A 204      21.633  -6.309 -27.112  1.00139.92           C  
ANISOU  616  CA  ARG A 204    11331  22794  19038   -360   -836  -1897       C  
ATOM    617  C   ARG A 204      22.839  -6.712 -27.940  1.00141.61           C  
ANISOU  617  C   ARG A 204    12013  22788  19006   -405   -977  -1814       C  
ATOM    618  O   ARG A 204      23.155  -7.900 -28.002  1.00140.58           O  
ANISOU  618  O   ARG A 204    12060  22570  18784   -725   -929  -1861       O  
ATOM    619  CB  ARG A 204      20.484  -5.893 -28.044  1.00144.06           C  
ANISOU  619  CB  ARG A 204    11423  23618  19694   -236  -1146  -1946       C  
ATOM    620  CG  ARG A 204      19.609  -7.071 -28.469  1.00157.84           C  
ANISOU  620  CG  ARG A 204    12910  25572  21491   -602  -1249  -2085       C  
ATOM    621  CD  ARG A 204      18.936  -6.859 -29.813  1.00170.55           C  
ANISOU  621  CD  ARG A 204    14280  27414  23107   -513  -1664  -2102       C  
ATOM    622  NE  ARG A 204      18.102  -5.656 -29.844  1.00183.41           N  
ANISOU  622  NE  ARG A 204    15515  29237  24934   -161  -1783  -2079       N  
ATOM    623  CZ  ARG A 204      17.465  -5.201 -30.921  1.00199.61           C  
ANISOU  623  CZ  ARG A 204    17323  31500  27018      4  -2159  -2062       C  
ATOM    624  NH1 ARG A 204      17.556  -5.846 -32.080  1.00186.87           N1+
ANISOU  624  NH1 ARG A 204    15826  29949  25228   -167  -2456  -2075       N1+
ATOM    625  NH2 ARG A 204      16.733  -4.096 -30.849  1.00187.14           N  
ANISOU  625  NH2 ARG A 204    15389  30070  25647    345  -2247  -2033       N  
ATOM    626  H   ARG A 204      21.588  -4.346 -26.391  1.00139.80           H  
ANISOU  626  H   ARG A 204    11189  22758  19172    178   -727  -1813       H  
ATOM    627  HA  ARG A 204      21.299  -7.187 -26.561  1.00140.53           H  
ANISOU  627  HA  ARG A 204    11329  22906  19160   -649   -670  -1980       H  
ATOM    628  HB2 ARG A 204      19.839  -5.191 -27.522  1.00145.61           H  
ANISOU  628  HB2 ARG A 204    11328  23930  20068    -63  -1064  -1970       H  
ATOM    629  HB3 ARG A 204      20.884  -5.423 -28.942  1.00143.51           H  
ANISOU  629  HB3 ARG A 204    11501  23511  19517    -54  -1385  -1862       H  
ATOM    630  HG2 ARG A 204      20.227  -7.965 -28.543  1.00156.15           H  
ANISOU  630  HG2 ARG A 204    12985  25208  21136   -845  -1198  -2093       H  
ATOM    631  HG3 ARG A 204      18.831  -7.217 -27.722  1.00159.84           H  
ANISOU  631  HG3 ARG A 204    12857  25957  21918   -703  -1073  -2173       H  
ATOM    632  HD2 ARG A 204      19.708  -6.757 -30.574  1.00168.71           H  
ANISOU  632  HD2 ARG A 204    14364  27054  22683   -435  -1830  -2017       H  
ATOM    633  HD3 ARG A 204      18.302  -7.717 -30.031  1.00172.72           H  
ANISOU  633  HD3 ARG A 204    14362  27837  23428   -795  -1720  -2216       H  
ATOM    634  HE  ARG A 204      17.996  -5.134 -28.980  1.00183.27           H  
ANISOU  634  HE  ARG A 204    15404  29190  25041    -30  -1567  -2076       H  
ATOM    635 HH11 ARG A 204      18.102  -6.695 -32.183  1.00185.33           H  
ANISOU  635 HH11 ARG A 204    15899  29634  24884   -420  -2396  -2107       H  
ATOM    636 HH12 ARG A 204      17.066  -5.484 -32.892  1.00189.43           H  
ANISOU  636 HH12 ARG A 204    15970  30442  25562    -41  -2754  -2055       H  
ATOM    637 HH21 ARG A 204      16.659  -3.586 -29.975  1.00186.93           H  
ANISOU  637 HH21 ARG A 204    15275  29994  25754    479  -2015  -2036       H  
ATOM    638 HH22 ARG A 204      16.251  -3.746 -31.670  1.00189.63           H  
ANISOU  638 HH22 ARG A 204    15521  30544  25987    479  -2550  -2006       H  
ATOM    639  N   GLY A 205      23.525  -5.719 -28.518  1.00137.09           N  
ANISOU  639  N   GLY A 205    11643  22110  18336    -86  -1126  -1692       N  
ATOM    640  CA  GLY A 205      24.712  -5.919 -29.351  1.00134.59           C  
ANISOU  640  CA  GLY A 205    11764  21589  17784    -85  -1253  -1608       C  
ATOM    641  C   GLY A 205      26.015  -6.100 -28.599  1.00134.13           C  
ANISOU  641  C   GLY A 205    12123  21225  17617   -118  -1004  -1542       C  
ATOM    642  O   GLY A 205      27.091  -5.866 -29.167  1.00129.71           O  
ANISOU  642  O   GLY A 205    11910  20481  16891    -13  -1080  -1451       O  
ATOM    643  H   GLY A 205      23.272  -4.740 -28.429  1.00137.43           H  
ANISOU  643  H   GLY A 205    11551  22202  18464    178  -1156  -1649       H  
ATOM    644  HA2 GLY A 205      24.569  -6.794 -29.984  1.00135.89           H  
ANISOU  644  HA2 GLY A 205    11942  21810  17882   -310  -1372  -1673       H  
ATOM    645  HA3 GLY A 205      24.835  -5.052 -30.000  1.00134.89           H  
ANISOU  645  HA3 GLY A 205    11827  21642  17783    170  -1432  -1526       H  
ATOM    646  N   VAL A 206      25.922  -6.545 -27.319  1.00132.09           N  
ANISOU  646  N   VAL A 206    11829  20917  17444   -277   -707  -1586       N  
ATOM    647  CA  VAL A 206      27.071  -6.772 -26.455  1.00129.38           C  
ANISOU  647  CA  VAL A 206    11848  20301  17008   -326   -470  -1524       C  
ATOM    648  C   VAL A 206      27.801  -8.026 -26.900  1.00133.39           C  
ANISOU  648  C   VAL A 206    12651  20651  17379   -598   -496  -1538       C  
ATOM    649  O   VAL A 206      27.180  -9.010 -27.313  1.00135.27           O  
ANISOU  649  O   VAL A 206    12760  20996  17640   -862   -568  -1635       O  
ATOM    650  CB  VAL A 206      26.698  -6.792 -24.938  1.00133.94           C  
ANISOU  650  CB  VAL A 206    12300  20892  17699   -403   -155  -1558       C  
ATOM    651  CG1 VAL A 206      26.023  -8.105 -24.499  1.00135.73           C  
ANISOU  651  CG1 VAL A 206    12389  21200  17983   -789    -31  -1657       C  
ATOM    652  CG2 VAL A 206      27.920  -6.508 -24.082  1.00130.44           C  
ANISOU  652  CG2 VAL A 206    12219  20187  17156   -323     39  -1465       C  
ATOM    653  H   VAL A 206      25.056  -6.760 -26.839  1.00134.06           H  
ANISOU  653  H   VAL A 206    11798  21315  17822   -381   -624  -1663       H  
ATOM    654  HA  VAL A 206      27.731  -5.919 -26.597  1.00127.46           H  
ANISOU  654  HA  VAL A 206    11770  19950  16708    -85   -505  -1438       H  
ATOM    655  HB  VAL A 206      25.984  -5.991 -24.751  1.00135.94           H  
ANISOU  655  HB  VAL A 206    12284  21294  18074   -230   -153  -1582       H  
ATOM    656 HG11 VAL A 206      25.485  -7.928 -23.568  1.00136.68           H  
ANISOU  656 HG11 VAL A 206    12330  21401  18200   -810    163  -1691       H  
ATOM    657 HG12 VAL A 206      25.325  -8.435 -25.267  1.00138.13           H  
ANISOU  657 HG12 VAL A 206    12488  21665  18332   -876   -202  -1725       H  
ATOM    658 HG13 VAL A 206      26.782  -8.867 -24.332  1.00133.98           H  
ANISOU  658 HG13 VAL A 206    12454  20792  17660   -954     41  -1626       H  
ATOM    659 HG21 VAL A 206      27.613  -6.487 -23.037  1.00131.05           H  
ANISOU  659 HG21 VAL A 206    12207  20291  17295   -377    252  -1492       H  
ATOM    660 HG22 VAL A 206      28.655  -7.296 -24.239  1.00128.91           H  
ANISOU  660 HG22 VAL A 206    12286  19837  16856   -480     39  -1439       H  
ATOM    661 HG23 VAL A 206      28.335  -5.542 -24.366  1.00129.39           H  
ANISOU  661 HG23 VAL A 206    12162  20001  16998    -59    -38  -1403       H  
ATOM    662  N   GLY A 207      29.116  -7.946 -26.861  1.00128.17           N  
ANISOU  662  N   GLY A 207    12375  19736  16587   -523   -445  -1449       N  
ATOM    663  CA  GLY A 207      29.998  -9.033 -27.250  1.00127.20           C  
ANISOU  663  CA  GLY A 207    12567  19420  16344   -730   -452  -1454       C  
ATOM    664  C   GLY A 207      31.299  -8.978 -26.490  1.00128.56           C  
ANISOU  664  C   GLY A 207    13085  19317  16447   -674   -274  -1360       C  
ATOM    665  O   GLY A 207      31.580  -8.009 -25.785  1.00126.53           O  
ANISOU  665  O   GLY A 207    12845  19021  16211   -464   -171  -1290       O  
ATOM    666  H   GLY A 207      29.619  -7.118 -26.557  1.00126.80           H  
ANISOU  666  H   GLY A 207    12301  19479  16398   -314   -396  -1375       H  
ATOM    667  HA2 GLY A 207      29.532  -9.997 -27.047  1.00128.60           H  
ANISOU  667  HA2 GLY A 207    12666  19631  16566   -989   -398  -1529       H  
ATOM    668  HA3 GLY A 207      30.222  -8.963 -28.313  1.00127.40           H  
ANISOU  668  HA3 GLY A 207    12669  19455  16282   -676   -641  -1455       H  
ATOM    669  N   LEU A 208      32.088 -10.018 -26.654  1.00125.10           N  
ANISOU  669  N   LEU A 208    12912  18686  15933   -861   -246  -1367       N  
ATOM    670  CA  LEU A 208      33.367 -10.165 -25.991  1.00122.97           C  
ANISOU  670  CA  LEU A 208    12969  18147  15605   -837   -100  -1282       C  
ATOM    671  C   LEU A 208      34.399  -9.505 -26.894  1.00127.48           C  
ANISOU  671  C   LEU A 208    13762  18608  16065   -618   -226  -1225       C  
ATOM    672  O   LEU A 208      34.338  -9.743 -28.098  1.00127.58           O  
ANISOU  672  O   LEU A 208    13792  18672  16012   -646   -401  -1275       O  
ATOM    673  CB  LEU A 208      33.630 -11.684 -25.816  1.00123.26           C  
ANISOU  673  CB  LEU A 208    13161  18029  15643  -1147    -23  -1324       C  
ATOM    674  CG  LEU A 208      34.387 -12.185 -24.581  1.00126.83           C  
ANISOU  674  CG  LEU A 208    13828  18262  16100  -1233    185  -1245       C  
ATOM    675  CD1 LEU A 208      35.841 -12.429 -24.868  1.00124.34           C  
ANISOU  675  CD1 LEU A 208    13856  17680  15707  -1166    170  -1187       C  
ATOM    676  CD2 LEU A 208      34.247 -11.268 -23.425  1.00130.02           C  
ANISOU  676  CD2 LEU A 208    14150  18723  16530  -1093    330  -1177       C  
ATOM    677  H   LEU A 208      31.864 -10.777 -27.289  1.00126.19           H  
ANISOU  677  H   LEU A 208    13043  18848  16054  -1027   -335  -1436       H  
ATOM    678  HA  LEU A 208      33.344  -9.636 -25.041  1.00122.58           H  
ANISOU  678  HA  LEU A 208    12882  18098  15596   -753     34  -1235       H  
ATOM    679  HB2 LEU A 208      32.667 -12.191 -25.771  1.00125.41           H  
ANISOU  679  HB2 LEU A 208    13230  18437  15982  -1324    -21  -1397       H  
ATOM    680  HB3 LEU A 208      34.162 -12.042 -26.696  1.00122.66           H  
ANISOU  680  HB3 LEU A 208    13239  17867  15501  -1164   -130  -1348       H  
ATOM    681  HG  LEU A 208      33.951 -13.138 -24.285  1.00128.40           H  
ANISOU  681  HG  LEU A 208    13993  18448  16345  -1473    249  -1284       H  
ATOM    682 HD11 LEU A 208      36.333 -12.744 -23.949  1.00123.28           H  
ANISOU  682 HD11 LEU A 208    13856  17404  15582  -1217    301  -1122       H  
ATOM    683 HD12 LEU A 208      35.929 -13.210 -25.622  1.00125.05           H  
ANISOU  683 HD12 LEU A 208    14014  17714  15783  -1293     93  -1250       H  
ATOM    684 HD13 LEU A 208      36.282 -11.502 -25.224  1.00123.08           H  
ANISOU  684 HD13 LEU A 208    13733  17531  15501   -945    106  -1150       H  
ATOM    685 HD21 LEU A 208      34.574 -11.790 -22.528  1.00129.84           H  
ANISOU  685 HD21 LEU A 208    14251  18578  16505  -1209    471  -1131       H  
ATOM    686 HD22 LEU A 208      34.882 -10.400 -23.589  1.00128.49           H  
ANISOU  686 HD22 LEU A 208    14047  18482  16290   -868    289  -1126       H  
ATOM    687 HD23 LEU A 208      33.204 -10.974 -23.330  1.00131.94           H  
ANISOU  687 HD23 LEU A 208    14125  19170  16838  -1105    334  -1229       H  
ATOM    688  N   LEU A 209      35.308  -8.638 -26.361  1.00124.50           N  
ANISOU  688  N   LEU A 209    13548  18097  15661   -408   -142  -1126       N  
ATOM    689  CA  LEU A 209      36.293  -7.963 -27.242  1.00124.49           C  
ANISOU  689  CA  LEU A 209    13750  17992  15557   -211   -249  -1070       C  
ATOM    690  C   LEU A 209      37.500  -8.842 -27.773  1.00132.23           C  
ANISOU  690  C   LEU A 209    15036  18752  16452   -315   -251  -1076       C  
ATOM    691  O   LEU A 209      38.322  -8.305 -28.497  1.00131.71           O  
ANISOU  691  O   LEU A 209    15132  18612  16300   -171   -320  -1038       O  
ATOM    692  CB  LEU A 209      36.946  -6.724 -26.625  1.00122.65           C  
ANISOU  692  CB  LEU A 209    13600  17675  15326     40   -170   -973       C  
ATOM    693  CG  LEU A 209      37.122  -5.514 -27.599  1.00127.01           C  
ANISOU  693  CG  LEU A 209    14169  18267  15820    294   -320   -918       C  
ATOM    694  CD1 LEU A 209      37.961  -4.405 -26.990  1.00124.72           C  
ANISOU  694  CD1 LEU A 209    14012  17841  15535    508   -226   -829       C  
ATOM    695  CD2 LEU A 209      37.776  -5.900 -28.913  1.00130.35           C  
ANISOU  695  CD2 LEU A 209    14779  18629  16117    261   -453   -926       C  
ATOM    696  H   LEU A 209      35.366  -8.395 -25.376  1.00123.73           H  
ANISOU  696  H   LEU A 209    13443  17965  15602   -383     -5  -1091       H  
ATOM    697  HA  LEU A 209      35.690  -7.571 -28.063  1.00125.81           H  
ANISOU  697  HA  LEU A 209    13782  18312  15707   -143   -399  -1092       H  
ATOM    698  HB2 LEU A 209      36.359  -6.388 -25.774  1.00123.24           H  
ANISOU  698  HB2 LEU A 209    13522  17828  15476     63    -79   -974       H  
ATOM    699  HB3 LEU A 209      37.941  -7.022 -26.294  1.00120.90           H  
ANISOU  699  HB3 LEU A 209    13594  17270  15072     13    -89   -938       H  
ATOM    700  HG  LEU A 209      36.140  -5.115 -27.842  1.00128.68           H  
ANISOU  700  HG  LEU A 209    14157  18657  16077    352   -406   -939       H  
ATOM    701 HD11 LEU A 209      37.911  -3.529 -27.636  1.00124.97           H  
ANISOU  701 HD11 LEU A 209    14029  17912  15541    681   -329   -788       H  
ATOM    702 HD12 LEU A 209      37.573  -4.155 -26.005  1.00124.85           H  
ANISOU  702 HD12 LEU A 209    13921  17890  15627    524   -114   -835       H  
ATOM    703 HD13 LEU A 209      38.993  -4.744 -26.911  1.00122.69           H  
ANISOU  703 HD13 LEU A 209    13973  17415  15229    467   -169   -806       H  
ATOM    704 HD21 LEU A 209      38.112  -5.003 -29.429  1.00130.14           H  
ANISOU  704 HD21 LEU A 209    14817  18590  16039    440   -522   -864       H  
ATOM    705 HD22 LEU A 209      38.642  -6.525 -28.702  1.00129.27           H  
ANISOU  705 HD22 LEU A 209    14833  18327  15957    169   -367   -928       H  
ATOM    706 HD23 LEU A 209      37.056  -6.423 -29.541  1.00132.04           H  
ANISOU  706 HD23 LEU A 209    14877  18976  16317    149   -563   -991       H  
ATOM    707  N   ASN A 210      37.682 -10.114 -27.341  1.00131.73           N  
ANISOU  707  N   ASN A 210    15064  18567  16422   -548   -156  -1116       N  
ATOM    708  CA  ASN A 210      38.688 -11.120 -27.799  1.00131.86           C  
ANISOU  708  CA  ASN A 210    15338  18367  16395   -666   -148  -1145       C  
ATOM    709  C   ASN A 210      40.249 -11.022 -27.578  1.00135.95           C  
ANISOU  709  C   ASN A 210    16124  18652  16879   -519    -78  -1064       C  
ATOM    710  O   ASN A 210      41.048 -11.508 -28.403  1.00135.10           O  
ANISOU  710  O   ASN A 210    16177  18457  16699   -470   -138  -1087       O  
ATOM    711  CB  ASN A 210      38.428 -11.500 -29.273  1.00133.61           C  
ANISOU  711  CB  ASN A 210    15559  18670  16535   -736   -314  -1249       C  
ATOM    712  H   ASN A 210      37.112 -10.516 -26.607  1.00132.81           H  
ANISOU  712  H   ASN A 210    15097  18740  16626   -667    -71  -1128       H  
ATOM    713  HA  ASN A 210      38.503 -12.006 -27.194  1.00132.19           H  
ANISOU  713  HA  ASN A 210    15383  18346  16498   -845    -64  -1166       H  
ATOM    714  N   THR A 211      40.648 -10.542 -26.380  1.00132.33           N  
ANISOU  714  N   THR A 211    15717  18089  16473   -487     58   -980       N  
ATOM    715  CA  THR A 211      42.053 -10.465 -25.947  1.00130.09           C  
ANISOU  715  CA  THR A 211    15658  17591  16180   -377    126   -904       C  
ATOM    716  C   THR A 211      42.442 -11.435 -24.776  1.00133.41           C  
ANISOU  716  C   THR A 211    16185  17840  16665   -523    247   -860       C  
ATOM    717  O   THR A 211      42.973 -12.522 -25.046  1.00132.73           O  
ANISOU  717  O   THR A 211    16240  17586  16606   -644    251   -889       O  
ATOM    718  CB  THR A 211      42.361  -8.973 -25.692  1.00136.18           C  
ANISOU  718  CB  THR A 211    16411  18408  16924   -133    131   -830       C  
ATOM    719  N   GLY A 212      42.134 -11.039 -23.524  1.00129.23           N  
ANISOU  719  N   GLY A 212    15592  17357  16155   -512    343   -792       N  
ATOM    720  CA  GLY A 212      42.419 -11.771 -22.287  1.00128.05           C  
ANISOU  720  CA  GLY A 212    15543  17075  16036   -638    454   -723       C  
ATOM    721  C   GLY A 212      41.501 -12.942 -21.993  1.00131.26           C  
ANISOU  721  C   GLY A 212    15881  17506  16487   -900    500   -757       C  
ATOM    722  O   GLY A 212      40.275 -12.817 -22.090  1.00130.96           O  
ANISOU  722  O   GLY A 212    15626  17671  16460   -976    502   -818       O  
ATOM    723  N   SER A 213      42.136 -14.086 -21.619  1.00127.52           N  
ANISOU  723  N   SER A 213    15593  16809  16050  -1035    538   -713       N  
ATOM    724  CA  SER A 213      41.661 -15.446 -21.268  1.00148.96           C  
ANISOU  724  CA  SER A 213    18342  19434  18820  -1302    592   -715       C  
ATOM    725  C   SER A 213      42.227 -16.515 -22.192  1.00152.36           C  
ANISOU  725  C   SER A 213    18918  19663  19308  -1382    529   -778       C  
ATOM    726  O   SER A 213      42.797 -17.490 -21.710  1.00 99.14           O  
ANISOU  726  O   SER A 213    12353  12691  12623  -1481    570   -716       O  
ATOM    727  CB  SER A 213      40.143 -15.568 -21.155  1.00154.51           C  
ANISOU  727  CB  SER A 213    18808  20360  19538  -1476    634   -780       C  
ATOM    728  N   HIS A 217      45.669 -12.170 -19.646  1.00133.78           N  
ANISOU  728  N   HIS A 217    16806  17263  16759   -533    579   -428       N  
ATOM    729  CA  HIS A 217      45.994 -12.464 -18.254  1.00134.11           C  
ANISOU  729  CA  HIS A 217    16957  17226  16774   -596    641   -314       C  
ATOM    730  C   HIS A 217      46.139 -11.187 -17.400  1.00138.36           C  
ANISOU  730  C   HIS A 217    17470  17868  17232   -459    681   -278       C  
ATOM    731  O   HIS A 217      45.639 -11.162 -16.277  1.00138.15           O  
ANISOU  731  O   HIS A 217    17435  17915  17142   -546    767   -231       O  
ATOM    732  CB  HIS A 217      47.247 -13.347 -18.163  1.00134.46           C  
ANISOU  732  CB  HIS A 217    17202  17008  16879   -601    594   -243       C  
ATOM    733  N   VAL A 218      46.848 -10.147 -17.930  1.00135.29           N  
ANISOU  733  N   VAL A 218    17084  17477  16845   -258    629   -305       N  
ATOM    734  CA  VAL A 218      47.116  -8.780 -17.389  1.00134.93           C  
ANISOU  734  CA  VAL A 218    17019  17504  16742   -100    652   -297       C  
ATOM    735  C   VAL A 218      47.944  -8.644 -16.089  1.00139.75           C  
ANISOU  735  C   VAL A 218    17778  18017  17305    -82    664   -208       C  
ATOM    736  O   VAL A 218      48.021  -7.524 -15.569  1.00138.95           O  
ANISOU  736  O   VAL A 218    17676  17953  17166     49    673   -219       O  
ATOM    737  CB  VAL A 218      45.845  -7.985 -17.049  1.00139.56           C  
ANISOU  737  CB  VAL A 218    17431  18309  17288    -90    730   -351       C  
ATOM    738  N   LYS A 219      48.454  -9.757 -15.520  1.00137.15           N  
ANISOU  738  N   LYS A 219    17571  17570  16969   -219    663   -119       N  
ATOM    739  CA  LYS A 219      49.297  -9.802 -14.312  1.00136.52           C  
ANISOU  739  CA  LYS A 219    17644  17392  16834   -219    643    -15       C  
ATOM    740  C   LYS A 219      50.117 -11.089 -14.473  1.00139.51           C  
ANISOU  740  C   LYS A 219    18156  17554  17299   -279    565     64       C  
ATOM    741  O   LYS A 219      49.560 -12.194 -14.458  1.00139.79           O  
ANISOU  741  O   LYS A 219    18214  17541  17359   -436    589     94       O  
ATOM    742  CB  LYS A 219      48.602  -9.699 -12.930  1.00139.94           C  
ANISOU  742  CB  LYS A 219    18096  17943  17132   -336    741     32       C  
ATOM    743  N   ILE A 220      51.437 -10.925 -14.712  1.00134.32           N  
ANISOU  743  N   ILE A 220    17570  16758  16707   -149    475     85       N  
ATOM    744  CA  ILE A 220      52.368 -12.036 -14.963  1.00133.60           C  
ANISOU  744  CA  ILE A 220    17586  16444  16733   -158    396    144       C  
ATOM    745  C   ILE A 220      52.533 -12.997 -13.770  1.00137.83           C  
ANISOU  745  C   ILE A 220    18264  16871  17234   -279    369    295       C  
ATOM    746  O   ILE A 220      52.916 -14.141 -13.979  1.00138.05           O  
ANISOU  746  O   ILE A 220    18374  16711  17369   -324    323    346       O  
ATOM    747  CB  ILE A 220      53.745 -11.517 -15.454  1.00134.88           C  
ANISOU  747  CB  ILE A 220    17760  16507  16981     17    319    122       C  
ATOM    748  H   ILE A 220      51.873 -10.009 -14.757  1.00133.56           H  
ANISOU  748  H   ILE A 220    17451  16701  16596    -34    461     55       H  
ATOM    749  HA  ILE A 220      51.946 -12.625 -15.777  1.00134.01           H  
ANISOU  749  HA  ILE A 220    17603  16467  16848   -209    413     89       H  
ATOM    750  N   SER A 221      52.230 -12.545 -12.542  1.00134.34           N  
ANISOU  750  N   SER A 221    17862  16541  16640   -333    401    364       N  
ATOM    751  CA  SER A 221      52.296 -13.351 -11.315  1.00135.57           C  
ANISOU  751  CA  SER A 221    18172  16623  16715   -463    380    523       C  
ATOM    752  C   SER A 221      50.873 -13.562 -10.772  1.00141.27           C  
ANISOU  752  C   SER A 221    18869  17493  17315   -653    518    528       C  
ATOM    753  O   SER A 221      50.620 -13.375  -9.572  1.00142.66           O  
ANISOU  753  O   SER A 221    19122  17758  17326   -739    562    607       O  
ATOM    754  CB  SER A 221      53.166 -12.631 -10.288  1.00136.66           C  
ANISOU  754  CB  SER A 221    18391  16786  16747   -385    306    595       C  
ATOM    755  OG  SER A 221      52.725 -11.301 -10.067  1.00135.29           O  
ANISOU  755  OG  SER A 221    18128  16817  16459   -336    384    495       O  
ATOM    756  H   SER A 221      51.952 -11.590 -12.343  1.00133.76           H  
ANISOU  756  H   SER A 221    17726  16609  16486   -289    444    312       H  
ATOM    757  HA  SER A 221      52.728 -14.332 -11.505  1.00136.29           H  
ANISOU  757  HA  SER A 221    18340  16536  16908   -487    320    588       H  
ATOM    758  HB2 SER A 221      53.172 -13.180  -9.348  1.00137.97           H  
ANISOU  758  HB2 SER A 221    18681  16916  16827   -486    285    721       H  
ATOM    759  HB3 SER A 221      54.172 -12.589 -10.700  1.00135.91           H  
ANISOU  759  HB3 SER A 221    18300  16579  16761   -263    209    592       H  
ATOM    760  HG  SER A 221      53.290 -10.676 -10.593  1.00133.59           H  
ANISOU  760  HG  SER A 221    17858  16592  16308   -208    344    429       H  
ATOM    761  N   ALA A 222      49.936 -13.920 -11.673  1.00136.41           N  
ANISOU  761  N   ALA A 222    18136  16919  16774   -726    590    432       N  
ATOM    762  CA  ALA A 222      48.541 -14.047 -11.289  1.00136.37           C  
ANISOU  762  CA  ALA A 222    18058  17075  16681   -903    730    411       C  
ATOM    763  C   ALA A 222      47.702 -14.887 -12.273  1.00137.90           C  
ANISOU  763  C   ALA A 222    18159  17246  16991  -1022    768    336       C  
ATOM    764  O   ALA A 222      46.894 -14.350 -13.033  1.00137.17           O  
ANISOU  764  O   ALA A 222    17883  17313  16922  -1000    815    200       O  
ATOM    765  CB  ALA A 222      47.935 -12.654 -11.105  1.00136.27           C  
ANISOU  765  CB  ALA A 222    17900  17308  16570   -824    816    304       C  
ATOM    766  H   ALA A 222      50.124 -14.147 -12.645  1.00135.86           H  
ANISOU  766  H   ALA A 222    18020  16777  16822   -673    555    367       H  
ATOM    767  HA  ALA A 222      48.480 -14.530 -10.315  1.00137.77           H  
ANISOU  767  HA  ALA A 222    18356  17223  16769  -1024    755    527       H  
ATOM    768  HB1 ALA A 222      47.131 -12.733 -10.377  1.00137.50           H  
ANISOU  768  HB1 ALA A 222    18043  17573  16627   -957    923    323       H  
ATOM    769  HB2 ALA A 222      48.684 -11.955 -10.736  1.00135.26           H  
ANISOU  769  HB2 ALA A 222    17823  17176  16395   -705    767    319       H  
ATOM    770  HB3 ALA A 222      47.551 -12.285 -12.054  1.00135.37           H  
ANISOU  770  HB3 ALA A 222    17644  17260  16531   -757    822    191       H  
ATOM    771  N   PRO A 223      47.825 -16.225 -12.226  1.00133.49           N  
ANISOU  771  N   PRO A 223    17729  16489  16503  -1161    744    426       N  
ATOM    772  CA  PRO A 223      46.944 -17.070 -13.054  1.00133.42           C  
ANISOU  772  CA  PRO A 223    17641  16458  16593  -1313    789    346       C  
ATOM    773  C   PRO A 223      45.495 -17.074 -12.535  1.00134.68           C  
ANISOU  773  C   PRO A 223    17687  16821  16663  -1517    939    323       C  
ATOM    774  O   PRO A 223      44.583 -17.412 -13.283  1.00134.79           O  
ANISOU  774  O   PRO A 223    17563  16904  16748  -1627    981    215       O  
ATOM    775  CB  PRO A 223      47.592 -18.455 -12.947  1.00136.89           C  
ANISOU  775  CB  PRO A 223    18280  16598  17133  -1399    728    465       C  
ATOM    776  CG  PRO A 223      48.224 -18.458 -11.606  1.00142.47           C  
ANISOU  776  CG  PRO A 223    19160  17242  17729  -1394    700    650       C  
ATOM    777  CD  PRO A 223      48.700 -17.042 -11.363  1.00136.10           C  
ANISOU  777  CD  PRO A 223    18284  16604  16824  -1197    673    609       C  
ATOM    778  HA  PRO A 223      46.959 -16.738 -14.091  1.00132.28           H  
ANISOU  778  HA  PRO A 223    17390  16349  16522  -1216    754    223       H  
ATOM    779  HB2 PRO A 223      46.846 -19.244 -13.042  1.00138.34           H  
ANISOU  779  HB2 PRO A 223    18461  16750  17350  -1582    788    459       H  
ATOM    780  HB3 PRO A 223      48.368 -18.555 -13.702  1.00135.98           H  
ANISOU  780  HB3 PRO A 223    18184  16355  17128  -1270    642    420       H  
ATOM    781  HG2 PRO A 223      47.489 -18.750 -10.857  1.00144.25           H  
ANISOU  781  HG2 PRO A 223    19419  17531  17859  -1569    792    718       H  
ATOM    782  HG3 PRO A 223      49.063 -19.152 -11.601  1.00142.91           H  
ANISOU  782  HG3 PRO A 223    19353  17074  17871  -1356    610    737       H  
ATOM    783  HD2 PRO A 223      48.566 -16.783 -10.314  1.00136.75           H  
ANISOU  783  HD2 PRO A 223    18429  16766  16764  -1252    712    696       H  
ATOM    784  HD3 PRO A 223      49.739 -16.930 -11.671  1.00135.00           H  
ANISOU  784  HD3 PRO A 223    18190  16345  16759  -1042    566    618       H  
ATOM    785  N   ASN A 224      45.285 -16.647 -11.265  1.00128.97           N  
ANISOU  785  N   ASN A 224    17011  16212  15782  -1568   1022    412       N  
ATOM    786  CA  ASN A 224      43.974 -16.550 -10.631  1.00129.48           C  
ANISOU  786  CA  ASN A 224    16963  16485  15749  -1754   1192    388       C  
ATOM    787  C   ASN A 224      43.400 -15.120 -10.770  1.00129.47           C  
ANISOU  787  C   ASN A 224    16739  16755  15698  -1613   1254    243       C  
ATOM    788  O   ASN A 224      42.601 -14.683  -9.939  1.00130.55           O  
ANISOU  788  O   ASN A 224    16802  17079  15721  -1699   1401    230       O  
ATOM    789  CB  ASN A 224      44.110 -16.988  -9.165  1.00133.08           C  
ANISOU  789  CB  ASN A 224    17626  16892  16047  -1902   1258    570       C  
ATOM    790  CG  ASN A 224      44.451 -18.456  -9.004  1.00148.47           C  
ANISOU  790  CG  ASN A 224    19785  18570  18056  -2065   1212    724       C  
ATOM    791  ND2 ASN A 224      44.680 -18.875  -7.765  1.00142.79           N  
ANISOU  791  ND2 ASN A 224    19277  17784  17192  -2183   1241    910       N  
ATOM    792  OD1 ASN A 224      44.444 -19.243  -9.965  1.00133.87           O  
ANISOU  792  OD1 ASN A 224    17917  16571  16377  -2100   1157    677       O  
ATOM    793  H   ASN A 224      46.021 -16.376 -10.621  1.00128.35           H  
ANISOU  793  H   ASN A 224    17050  16085  15632  -1490    979    499       H  
ATOM    794  HA  ASN A 224      43.269 -17.226 -11.110  1.00130.55           H  
ANISOU  794  HA  ASN A 224    17026  16614  15965  -1899   1231    343       H  
ATOM    795  HB2 ASN A 224      44.886 -16.402  -8.673  1.00132.20           H  
ANISOU  795  HB2 ASN A 224    17605  16772  15854  -1768   1199    620       H  
ATOM    796  HB3 ASN A 224      43.163 -16.834  -8.654  1.00134.75           H  
ANISOU  796  HB3 ASN A 224    17750  17272  16174  -2037   1404    544       H  
ATOM    797 HD21 ASN A 224      44.614 -18.230  -6.984  1.00142.81           H  
ANISOU  797 HD21 ASN A 224    19294  17926  17041  -2172   1297    933       H  
ATOM    798 HD22 ASN A 224      44.909 -19.849  -7.598  1.00144.22           H  
ANISOU  798 HD22 ASN A 224    19613  17772  17412  -2289   1208   1031       H  
ATOM    799  N   GLU A 225      43.801 -14.408 -11.848  1.00121.80           N  
ANISOU  799  N   GLU A 225    15665  15796  14817  -1398   1150    134       N  
ATOM    800  CA  GLU A 225      43.366 -13.051 -12.179  1.00119.59           C  
ANISOU  800  CA  GLU A 225    15186  15728  14524  -1231   1178      5       C  
ATOM    801  C   GLU A 225      43.253 -12.895 -13.702  1.00117.60           C  
ANISOU  801  C   GLU A 225    14792  15488  14404  -1122   1079   -115       C  
ATOM    802  O   GLU A 225      44.254 -12.998 -14.412  1.00115.54           O  
ANISOU  802  O   GLU A 225    14628  15068  14205  -1003    957   -106       O  
ATOM    803  CB  GLU A 225      44.321 -12.003 -11.582  1.00120.12           C  
ANISOU  803  CB  GLU A 225    15351  15786  14501  -1041   1142     37       C  
ATOM    804  CG  GLU A 225      43.904 -11.560 -10.184  1.00141.35           C  
ANISOU  804  CG  GLU A 225    18070  18609  17026  -1117   1283     71       C  
ATOM    805  CD  GLU A 225      45.000 -10.946  -9.337  1.00178.69           C  
ANISOU  805  CD  GLU A 225    22976  23277  21641  -1007   1232    141       C  
ATOM    806  OE1 GLU A 225      45.676 -10.009  -9.822  1.00183.59           O  
ANISOU  806  OE1 GLU A 225    23570  23882  22303   -797   1149     81       O  
ATOM    807  OE2 GLU A 225      45.162 -11.384  -8.174  1.00179.43           O1-
ANISOU  807  OE2 GLU A 225    23235  23345  21593  -1140   1276    257       O1-
ATOM    808  H   GLU A 225      44.450 -14.752 -12.546  1.00120.98           H  
ANISOU  808  H   GLU A 225    15618  15548  14801  -1332   1046    135       H  
ATOM    809  HA  GLU A 225      42.386 -12.875 -11.741  1.00121.07           H  
ANISOU  809  HA  GLU A 225    15253  16081  14667  -1328   1300    -35       H  
ATOM    810  HB2 GLU A 225      45.315 -12.439 -11.525  1.00119.41           H  
ANISOU  810  HB2 GLU A 225    15426  15520  14424  -1012   1048    124       H  
ATOM    811  HB3 GLU A 225      44.342 -11.117 -12.214  1.00118.77           H  
ANISOU  811  HB3 GLU A 225    15070  15687  14371   -878   1109    -53       H  
ATOM    812  HG2 GLU A 225      43.120 -10.812 -10.284  1.00141.87           H  
ANISOU  812  HG2 GLU A 225    17961  18849  17093  -1073   1365    -35       H  
ATOM    813  HG3 GLU A 225      43.515 -12.416  -9.634  1.00143.12           H  
ANISOU  813  HG3 GLU A 225    18358  18813  17207  -1311   1350    144       H  
ATOM    814  N   PHE A 226      42.022 -12.666 -14.188  1.00111.94           N  
ANISOU  814  N   PHE A 226    13840  14965  13726  -1171   1134   -228       N  
ATOM    815  CA  PHE A 226      41.696 -12.484 -15.599  1.00109.73           C  
ANISOU  815  CA  PHE A 226    13407  14742  13543  -1090   1038   -343       C  
ATOM    816  C   PHE A 226      40.954 -11.165 -15.824  1.00110.67           C  
ANISOU  816  C   PHE A 226    13299  15093  13659   -933   1061   -440       C  
ATOM    817  O   PHE A 226      40.174 -10.740 -14.987  1.00111.24           O  
ANISOU  817  O   PHE A 226    13256  15321  13690   -974   1190   -458       O  
ATOM    818  CB  PHE A 226      40.816 -13.644 -16.067  1.00113.39           C  
ANISOU  818  CB  PHE A 226    13789  15216  14079  -1324   1051   -387       C  
ATOM    819  CG  PHE A 226      41.547 -14.926 -16.360  1.00115.19           C  
ANISOU  819  CG  PHE A 226    14220  15186  14359  -1438    988   -330       C  
ATOM    820  CD1 PHE A 226      41.800 -15.845 -15.355  1.00119.04           C  
ANISOU  820  CD1 PHE A 226    14888  15522  14820  -1606   1057   -204       C  
ATOM    821  CD2 PHE A 226      41.898 -15.258 -17.655  1.00117.90           C  
ANISOU  821  CD2 PHE A 226    14575  15440  14780  -1390    868   -407       C  
ATOM    822  CE1 PHE A 226      42.436 -17.048 -15.635  1.00120.81           C  
ANISOU  822  CE1 PHE A 226    15296  15487  15118  -1701    998   -152       C  
ATOM    823  CE2 PHE A 226      42.541 -16.465 -17.934  1.00121.65           C  
ANISOU  823  CE2 PHE A 226    15233  15666  15323  -1492    826   -376       C  
ATOM    824  CZ  PHE A 226      42.818 -17.344 -16.917  1.00120.52           C  
ANISOU  824  CZ  PHE A 226    15263  15354  15177  -1636    888   -246       C  
ATOM    825  H   PHE A 226      41.196 -12.610 -13.601  1.00113.39           H  
ANISOU  825  H   PHE A 226    13930  15282  13873  -1273   1246   -242       H  
ATOM    826  HA  PHE A 226      42.598 -12.475 -16.208  1.00108.19           H  
ANISOU  826  HA  PHE A 226    13317  14415  13377   -978    935   -333       H  
ATOM    827  HB2 PHE A 226      40.082 -13.862 -15.293  1.00114.70           H  
ANISOU  827  HB2 PHE A 226    13895  15472  14215  -1472   1169   -371       H  
ATOM    828  HB3 PHE A 226      40.310 -13.345 -16.984  1.00113.59           H  
ANISOU  828  HB3 PHE A 226    13655  15351  14153  -1274    993   -486       H  
ATOM    829  HD1 PHE A 226      41.513 -15.619 -14.331  1.00119.45           H  
ANISOU  829  HD1 PHE A 226    14947  15650  14789  -1661   1157   -143       H  
ATOM    830  HD2 PHE A 226      41.704 -14.543 -18.454  1.00117.36           H  
ANISOU  830  HD2 PHE A 226    14382  15492  14717  -1264    808   -493       H  
ATOM    831  HE1 PHE A 226      42.655 -17.748 -14.834  1.00121.62           H  
ANISOU  831  HE1 PHE A 226    15552  15458  15202  -1820   1041    -36       H  
ATOM    832  HE2 PHE A 226      42.858 -16.705 -18.947  1.00121.34           H  
ANISOU  832  HE2 PHE A 226    15211  15556  15336  -1451    744   -450       H  
ATOM    833  HZ  PHE A 226      43.318 -18.286 -17.135  1.00120.94           H  
ANISOU  833  HZ  PHE A 226    15458  15194  15299  -1703    853   -219       H  
ATOM    834  N   ASP A 227      41.196 -10.530 -16.959  1.00105.83           N  
ANISOU  834  N   ASP A 227    12625  14494  13090   -753    942   -502       N  
ATOM    835  CA  ASP A 227      40.556  -9.270 -17.352  1.00106.12           C  
ANISOU  835  CA  ASP A 227    12458  14720  13143   -576    931   -581       C  
ATOM    836  C   ASP A 227      39.764  -9.553 -18.629  1.00110.26           C  
ANISOU  836  C   ASP A 227    12807  15348  13739   -608    830   -668       C  
ATOM    837  O   ASP A 227      40.320 -10.149 -19.557  1.00109.68           O  
ANISOU  837  O   ASP A 227    12837  15155  13680   -629    721   -673       O  
ATOM    838  CB  ASP A 227      41.612  -8.168 -17.629  1.00106.55           C  
ANISOU  838  CB  ASP A 227    12620  14691  13174   -324    861   -559       C  
ATOM    839  CG  ASP A 227      41.246  -6.783 -17.118  1.00122.27           C  
ANISOU  839  CG  ASP A 227    14500  16809  15149   -154    927   -592       C  
ATOM    840  OD1 ASP A 227      40.459  -6.089 -17.796  1.00123.76           O  
ANISOU  840  OD1 ASP A 227    14492  17139  15391    -42    888   -660       O  
ATOM    841  OD2 ASP A 227      41.781  -6.377 -16.057  1.00130.85           O1-
ANISOU  841  OD2 ASP A 227    15702  17844  16170   -125   1009   -552       O1-
ATOM    842  H   ASP A 227      41.848 -10.870 -17.658  1.00105.24           H  
ANISOU  842  H   ASP A 227    12647  14297  13042   -723    850   -495       H  
ATOM    843  HA  ASP A 227      39.888  -8.910 -16.572  1.00107.15           H  
ANISOU  843  HA  ASP A 227    12483  14973  13254   -601   1042   -597       H  
ATOM    844  HB2 ASP A 227      42.544  -8.453 -17.144  1.00105.99           H  
ANISOU  844  HB2 ASP A 227    12734  14471  13068   -339    866   -490       H  
ATOM    845  HB3 ASP A 227      41.775  -8.080 -18.702  1.00105.75           H  
ANISOU  845  HB3 ASP A 227    12502  14573  13104   -250    754   -588       H  
ATOM    846  N   VAL A 228      38.474  -9.150 -18.676  1.00107.44           N  
ANISOU  846  N   VAL A 228    12181  15217  13425   -617    865   -745       N  
ATOM    847  CA  VAL A 228      37.627  -9.311 -19.862  1.00107.46           C  
ANISOU  847  CA  VAL A 228    11985  15354  13489   -641    746   -831       C  
ATOM    848  C   VAL A 228      36.997  -7.956 -20.229  1.00109.76           C  
ANISOU  848  C   VAL A 228    12061  15827  13816   -410    699   -878       C  
ATOM    849  O   VAL A 228      36.720  -7.125 -19.364  1.00108.81           O  
ANISOU  849  O   VAL A 228    11861  15780  13702   -310    812   -878       O  
ATOM    850  CB  VAL A 228      36.593 -10.483 -19.785  1.00113.86           C  
ANISOU  850  CB  VAL A 228    12656  16253  14353   -928    793   -886       C  
ATOM    851  CG1 VAL A 228      37.276 -11.808 -19.460  1.00113.38           C  
ANISOU  851  CG1 VAL A 228    12837  15972  14269  -1140    832   -826       C  
ATOM    852  CG2 VAL A 228      35.470 -10.209 -18.798  1.00115.97           C  
ANISOU  852  CG2 VAL A 228    12695  16714  14655  -1001    955   -920       C  
ATOM    853  H   VAL A 228      37.994  -8.703 -17.900  1.00108.79           H  
ANISOU  853  H   VAL A 228    12260  15486  13590   -607    972   -754       H  
ATOM    854  HA  VAL A 228      38.270  -9.563 -20.703  1.00106.45           H  
ANISOU  854  HA  VAL A 228    11979  15119  13347   -610    634   -826       H  
ATOM    855  HB  VAL A 228      36.128 -10.588 -20.763  1.00114.49           H  
ANISOU  855  HB  VAL A 228    12614  16418  14469   -935    676   -952       H  
ATOM    856 HG11 VAL A 228      36.560 -12.619 -19.586  1.00115.29           H  
ANISOU  856 HG11 VAL A 228    12985  16263  14556  -1342    848   -873       H  
ATOM    857 HG12 VAL A 228      38.117 -11.948 -20.136  1.00112.04           H  
ANISOU  857 HG12 VAL A 228    12823  15664  14085  -1070    732   -812       H  
ATOM    858 HG13 VAL A 228      37.620 -11.791 -18.426  1.00113.10           H  
ANISOU  858 HG13 VAL A 228    12910  15871  14192  -1160    945   -755       H  
ATOM    859 HG21 VAL A 228      35.005 -11.151 -18.503  1.00117.69           H  
ANISOU  859 HG21 VAL A 228    12886  16939  14893  -1234   1024   -930       H  
ATOM    860 HG22 VAL A 228      35.879  -9.705 -17.924  1.00115.51           H  
ANISOU  860 HG22 VAL A 228    12728  16613  14545   -923   1056   -869       H  
ATOM    861 HG23 VAL A 228      34.729  -9.584 -19.292  1.00116.98           H  
ANISOU  861 HG23 VAL A 228    12596  17013  14837   -900    899   -987       H  
ATOM    862  N   MET A 229      36.863  -7.714 -21.527  1.00106.39           N  
ANISOU  862  N   MET A 229    11566  15453  13403   -314    526   -913       N  
ATOM    863  CA  MET A 229      36.287  -6.489 -22.073  1.00106.99           C  
ANISOU  863  CA  MET A 229    11452  15682  13518    -84    439   -938       C  
ATOM    864  C   MET A 229      35.048  -6.854 -22.840  1.00110.68           C  
ANISOU  864  C   MET A 229    11647  16357  14049   -175    332  -1021       C  
ATOM    865  O   MET A 229      35.068  -7.783 -23.653  1.00111.65           O  
ANISOU  865  O   MET A 229    11814  16461  14147   -330    228  -1052       O  
ATOM    866  CB  MET A 229      37.273  -5.795 -23.010  1.00108.44           C  
ANISOU  866  CB  MET A 229    11813  15747  13642    119    304   -886       C  
ATOM    867  CG  MET A 229      38.123  -4.751 -22.332  1.00111.60           C  
ANISOU  867  CG  MET A 229    12357  16028  14020    311    386   -823       C  
ATOM    868  SD  MET A 229      37.626  -3.068 -22.813  1.00117.20           S  
ANISOU  868  SD  MET A 229    12908  16844  14781    624    305   -818       S  
ATOM    869  CE  MET A 229      39.199  -2.441 -23.438  1.00111.90           C  
ANISOU  869  CE  MET A 229    12546  15948  14025    780    236   -731       C  
ATOM    870  H   MET A 229      37.145  -8.374 -22.245  1.00106.04           H  
ANISOU  870  H   MET A 229    11605  15345  13341   -395    439   -922       H  
ATOM    871  HA  MET A 229      36.023  -5.790 -21.282  1.00106.76           H  
ANISOU  871  HA  MET A 229    11344  15704  13518      7    544   -938       H  
ATOM    872  HB2 MET A 229      37.935  -6.542 -23.449  1.00107.93           H  
ANISOU  872  HB2 MET A 229    11915  15564  13529     21    262   -875       H  
ATOM    873  HB3 MET A 229      36.719  -5.295 -23.802  1.00109.30           H  
ANISOU  873  HB3 MET A 229    11782  15976  13770    224    184   -907       H  
ATOM    874  HG2 MET A 229      38.031  -4.840 -21.251  1.00111.82           H  
ANISOU  874  HG2 MET A 229    12378  16050  14057    248    526   -825       H  
ATOM    875  HG3 MET A 229      39.163  -4.915 -22.614  1.00110.52           H  
ANISOU  875  HG3 MET A 229    12433  15733  13828    322    356   -779       H  
ATOM    876  HE1 MET A 229      39.000  -1.636 -24.142  1.00112.57           H  
ANISOU  876  HE1 MET A 229    12580  16074  14119    943    138   -711       H  
ATOM    877  HE2 MET A 229      39.796  -2.069 -22.606  1.00111.07           H  
ANISOU  877  HE2 MET A 229    12547  15741  13914    821    343   -708       H  
ATOM    878  HE3 MET A 229      39.731  -3.245 -23.946  1.00111.40           H  
ANISOU  878  HE3 MET A 229    12607  15812  13908    666    189   -724       H  
ATOM    879  N   PHE A 230      33.969  -6.128 -22.581  1.00106.14           N  
ANISOU  879  N   PHE A 230    10783  15981  13563    -79    356  -1066       N  
ATOM    880  CA  PHE A 230      32.688  -6.338 -23.226  1.00107.47           C  
ANISOU  880  CA  PHE A 230    10637  16381  13817   -144    248  -1149       C  
ATOM    881  C   PHE A 230      32.438  -5.135 -24.134  1.00112.11           C  
ANISOU  881  C   PHE A 230    11105  17063  14429    145     66  -1131       C  
ATOM    882  O   PHE A 230      32.249  -4.016 -23.640  1.00112.85           O  
ANISOU  882  O   PHE A 230    11105  17188  14584    365    128  -1116       O  
ATOM    883  CB  PHE A 230      31.568  -6.502 -22.172  1.00110.46           C  
ANISOU  883  CB  PHE A 230    10740  16927  14303   -268    430  -1219       C  
ATOM    884  CG  PHE A 230      31.432  -7.835 -21.451  1.00111.53           C  
ANISOU  884  CG  PHE A 230    10922  17025  14428   -606    583  -1242       C  
ATOM    885  CD1 PHE A 230      32.359  -8.853 -21.629  1.00112.52           C  
ANISOU  885  CD1 PHE A 230    11346  16942  14463   -773    564  -1196       C  
ATOM    886  CD2 PHE A 230      30.389  -8.059 -20.577  1.00115.63           C  
ANISOU  886  CD2 PHE A 230    11193  17706  15034   -753    757  -1307       C  
ATOM    887  CE1 PHE A 230      32.226 -10.066 -20.949  1.00114.00           C  
ANISOU  887  CE1 PHE A 230    11593  17072  14651  -1076    702  -1202       C  
ATOM    888  CE2 PHE A 230      30.270  -9.265 -19.891  1.00118.95           C  
ANISOU  888  CE2 PHE A 230    11678  18080  15438  -1073    908  -1311       C  
ATOM    889  CZ  PHE A 230      31.182 -10.264 -20.089  1.00115.24           C  
ANISOU  889  CZ  PHE A 230    11517  17388  14882  -1231    871  -1252       C  
ATOM    890  H   PHE A 230      33.955  -5.350 -21.930  1.00105.87           H  
ANISOU  890  H   PHE A 230    10718  15955  13554     53    449  -1053       H  
ATOM    891  HA  PHE A 230      32.702  -7.232 -23.845  1.00107.74           H  
ANISOU  891  HA  PHE A 230    10715  16402  13820   -312    162  -1175       H  
ATOM    892  HB2 PHE A 230      31.706  -5.739 -21.406  1.00109.75           H  
ANISOU  892  HB2 PHE A 230    10659  16815  14225   -131    552  -1199       H  
ATOM    893  HB3 PHE A 230      30.616  -6.321 -22.668  1.00112.32           H  
ANISOU  893  HB3 PHE A 230    10703  17351  14623   -241    335  -1279       H  
ATOM    894  HD1 PHE A 230      33.209  -8.746 -22.297  1.00110.97           H  
ANISOU  894  HD1 PHE A 230    11347  16617  14201   -674    449  -1154       H  
ATOM    895  HD2 PHE A 230      29.650  -7.276 -20.429  1.00117.43           H  
ANISOU  895  HD2 PHE A 230    11171  18098  15350   -616    781  -1355       H  
ATOM    896  HE1 PHE A 230      32.968 -10.853 -21.067  1.00112.90           H  
ANISOU  896  HE1 PHE A 230    11690  16751  14458  -1191    688  -1162       H  
ATOM    897  HE2 PHE A 230      29.430  -9.423 -19.216  1.00121.13           H  
ANISOU  897  HE2 PHE A 230    11753  18492  15778  -1200   1057  -1363       H  
ATOM    898  HZ  PHE A 230      31.087 -11.207 -19.552  1.00115.85           H  
ANISOU  898  HZ  PHE A 230    11656  17411  14953  -1478    985  -1244       H  
ATOM    899  N   LYS A 231      32.515  -5.358 -25.462  1.00107.34           N  
ANISOU  899  N   LYS A 231    10538  16483  13763    146   -157  -1129       N  
ATOM    900  CA  LYS A 231      32.274  -4.308 -26.446  1.00107.57           C  
ANISOU  900  CA  LYS A 231    10479  16600  13791    402   -360  -1091       C  
ATOM    901  C   LYS A 231      30.777  -4.195 -26.713  1.00115.26           C  
ANISOU  901  C   LYS A 231    11048  17853  14893    407   -467  -1166       C  
ATOM    902  O   LYS A 231      30.050  -5.185 -26.618  1.00116.44           O  
ANISOU  902  O   LYS A 231    11028  18126  15089    158   -449  -1257       O  
ATOM    903  CB  LYS A 231      33.064  -4.527 -27.761  1.00108.91           C  
ANISOU  903  CB  LYS A 231    10890  16681  13809    405   -549  -1049       C  
ATOM    904  CG  LYS A 231      32.765  -5.825 -28.531  1.00125.50           C  
ANISOU  904  CG  LYS A 231    12979  18853  15855    134   -659  -1134       C  
ATOM    905  CD  LYS A 231      32.303  -5.622 -29.970  1.00137.18           C  
ANISOU  905  CD  LYS A 231    14376  20486  17259    193   -937  -1142       C  
ATOM    906  CE  LYS A 231      30.819  -5.288 -30.043  1.00156.79           C  
ANISOU  906  CE  LYS A 231    16450  23249  19874    236  -1054  -1192       C  
ATOM    907  NZ  LYS A 231      30.288  -5.289 -31.434  1.00167.40           N1+
ANISOU  907  NZ  LYS A 231    17702  24768  21134    246  -1352  -1208       N1+
ATOM    908  H   LYS A 231      32.752  -6.259 -25.865  1.00106.95           H  
ANISOU  908  H   LYS A 231    10591  16387  13657    -29   -198  -1152       H  
ATOM    909  HA  LYS A 231      32.627  -3.363 -26.040  1.00106.50           H  
ANISOU  909  HA  LYS A 231    10400  16392  13674    602   -298  -1036       H  
ATOM    910  HB2 LYS A 231      32.865  -3.682 -28.419  1.00109.52           H  
ANISOU  910  HB2 LYS A 231    10910  16824  13878    600   -693  -1004       H  
ATOM    911  HB3 LYS A 231      34.123  -4.537 -27.509  1.00106.46           H  
ANISOU  911  HB3 LYS A 231    10840  16177  13432    418   -460  -1000       H  
ATOM    912  HG2 LYS A 231      33.678  -6.415 -28.576  1.00123.78           H  
ANISOU  912  HG2 LYS A 231    13014  18462  15554     34   -603  -1125       H  
ATOM    913  HG3 LYS A 231      31.995  -6.396 -28.014  1.00127.02           H  
ANISOU  913  HG3 LYS A 231    12978  19148  16137    -26   -590  -1206       H  
ATOM    914  HD2 LYS A 231      32.868  -4.813 -30.430  1.00135.96           H  
ANISOU  914  HD2 LYS A 231    14363  20264  17033    390  -1005  -1057       H  
ATOM    915  HD3 LYS A 231      32.474  -6.548 -30.518  1.00137.17           H  
ANISOU  915  HD3 LYS A 231    14473  20466  17180      0   -990  -1201       H  
ATOM    916  HE2 LYS A 231      30.250  -6.026 -29.478  1.00157.82           H  
ANISOU  916  HE2 LYS A 231    16428  23448  20090     40   -958  -1276       H  
ATOM    917  HE3 LYS A 231      30.660  -4.294 -29.629  1.00156.89           H  
ANISOU  917  HE3 LYS A 231    16372  23276  19965    456  -1019  -1136       H  
ATOM    918  HZ1 LYS A 231      29.278  -5.196 -31.419  1.00169.47           H  
ANISOU  918  HZ1 LYS A 231    17668  25222  21500    249  -1428  -1253       H  
ATOM    919  HZ2 LYS A 231      30.685  -4.514 -31.956  1.00166.97           H  
ANISOU  919  HZ2 LYS A 231    17762  24673  21006    441  -1449  -1120       H  
ATOM    920  HZ3 LYS A 231      30.533  -6.158 -31.900  1.00167.36           H  
ANISOU  920  HZ3 LYS A 231    17817  24735  21039     53  -1388  -1265       H  
ATOM    921  N   LEU A 232      30.322  -2.975 -27.013  1.00113.74           N  
ANISOU  921  N   LEU A 232    10694  17751  14770    692   -574  -1126       N  
ATOM    922  CA  LEU A 232      28.928  -2.674 -27.339  1.00117.20           C  
ANISOU  922  CA  LEU A 232    10724  18456  15351    762   -708  -1183       C  
ATOM    923  C   LEU A 232      29.001  -1.663 -28.472  1.00121.00           C  
ANISOU  923  C   LEU A 232    11234  18954  15789   1041   -966  -1085       C  
ATOM    924  O   LEU A 232      29.473  -0.544 -28.260  1.00118.15           O  
ANISOU  924  O   LEU A 232    10983  18465  15445   1303   -928   -999       O  
ATOM    925  CB  LEU A 232      28.201  -2.087 -26.124  1.00118.64           C  
ANISOU  925  CB  LEU A 232    10643  18717  15718    858   -499  -1236       C  
ATOM    926  CG  LEU A 232      26.755  -1.653 -26.336  1.00128.14           C  
ANISOU  926  CG  LEU A 232    11384  20192  17111    969   -611  -1302       C  
ATOM    927  CD1 LEU A 232      25.821  -2.845 -26.299  1.00131.54           C  
ANISOU  927  CD1 LEU A 232    11550  20825  17602    653   -603  -1424       C  
ATOM    928  CD2 LEU A 232      26.329  -0.654 -25.271  1.00131.45           C  
ANISOU  928  CD2 LEU A 232    11619  20626  17700   1182   -409  -1333       C  
ATOM    929  H   LEU A 232      30.919  -2.154 -27.029  1.00112.45           H  
ANISOU  929  H   LEU A 232    10677  17471  14577    887   -572  -1051       H  
ATOM    930  HA  LEU A 232      28.396  -3.563 -27.674  1.00118.79           H  
ANISOU  930  HA  LEU A 232    10802  18780  15553    549   -776  -1255       H  
ATOM    931  HB2 LEU A 232      28.197  -2.843 -25.340  1.00117.90           H  
ANISOU  931  HB2 LEU A 232    10562  18607  15628    641   -314  -1293       H  
ATOM    932  HB3 LEU A 232      28.758  -1.215 -25.785  1.00117.16           H  
ANISOU  932  HB3 LEU A 232    10595  18395  15526   1060   -429  -1175       H  
ATOM    933  HG  LEU A 232      26.640  -1.168 -27.305  1.00129.19           H  
ANISOU  933  HG  LEU A 232    11489  20373  17226   1130   -848  -1245       H  
ATOM    934 HD11 LEU A 232      24.793  -2.499 -26.404  1.00134.75           H  
ANISOU  934 HD11 LEU A 232    11603  21434  18161    739   -676  -1476       H  
ATOM    935 HD12 LEU A 232      26.073  -3.515 -27.119  1.00131.51           H  
ANISOU  935 HD12 LEU A 232    11669  20815  17484    511   -759  -1416       H  
ATOM    936 HD13 LEU A 232      25.941  -3.359 -25.346  1.00130.97           H  
ANISOU  936 HD13 LEU A 232    11524  20701  17538    481   -365  -1469       H  
ATOM    937 HD21 LEU A 232      25.284  -0.389 -25.425  1.00134.27           H  
ANISOU  937 HD21 LEU A 232    11626  21181  18212   1261   -485  -1388       H  
ATOM    938 HD22 LEU A 232      26.456  -1.112 -24.292  1.00130.57           H  
ANISOU  938 HD22 LEU A 232    11552  20473  17586   1019   -170  -1386       H  
ATOM    939 HD23 LEU A 232      26.949   0.238 -25.350  1.00130.13           H  
ANISOU  939 HD23 LEU A 232    11631  20312  17502   1410   -429  -1250       H  
ATOM    940  N   GLU A 233      28.587  -2.065 -29.681  1.00120.36           N  
ANISOU  940  N   GLU A 233    11080  19014  15635    974  -1231  -1093       N  
ATOM    941  CA  GLU A 233      28.676  -1.155 -30.813  1.00121.27           C  
ANISOU  941  CA  GLU A 233    11253  19148  15675   1222  -1492   -981       C  
ATOM    942  C   GLU A 233      27.641  -0.075 -30.689  1.00128.20           C  
ANISOU  942  C   GLU A 233    11786  20176  16748   1499  -1579   -959       C  
ATOM    943  O   GLU A 233      26.480  -0.352 -30.367  1.00130.09           O  
ANISOU  943  O   GLU A 233    11642  20633  17154   1434  -1582  -1061       O  
ATOM    944  CB  GLU A 233      28.580  -1.878 -32.175  1.00123.93           C  
ANISOU  944  CB  GLU A 233    11644  19599  15844   1067  -1761   -994       C  
ATOM    945  CG  GLU A 233      29.578  -1.371 -33.219  1.00133.37           C  
ANISOU  945  CG  GLU A 233    13193  20656  16825   1197  -1907   -864       C  
ATOM    946  CD  GLU A 233      29.108  -0.318 -34.208  1.00152.43           C  
ANISOU  946  CD  GLU A 233    15520  23184  19212   1467  -2197   -744       C  
ATOM    947  OE1 GLU A 233      28.590  -0.714 -35.276  1.00137.12           O  
ANISOU  947  OE1 GLU A 233    13504  21430  17165   1382  -2461   -762       O  
ATOM    948  OE2 GLU A 233      29.447   0.872 -34.017  1.00147.80           O1-
ANISOU  948  OE2 GLU A 233    15017  22469  18672   1750  -2166   -621       O1-
ATOM    949  H   GLU A 233      28.181  -2.973 -29.884  1.00121.44           H  
ANISOU  949  H   GLU A 233    11125  19256  15762    752  -1270  -1173       H  
ATOM    950  HA  GLU A 233      29.644  -0.662 -30.769  1.00119.04           H  
ANISOU  950  HA  GLU A 233    11251  18668  15310   1333  -1427   -895       H  
ATOM    951  HB2 GLU A 233      28.780  -2.938 -32.031  1.00123.04           H  
ANISOU  951  HB2 GLU A 233    11607  19461  15681    803  -1675  -1080       H  
ATOM    952  HB3 GLU A 233      27.578  -1.749 -32.581  1.00126.78           H  
ANISOU  952  HB3 GLU A 233    11715  20173  16282   1108  -1939  -1020       H  
ATOM    953  HG2 GLU A 233      30.454  -0.958 -32.721  1.00131.07           H  
ANISOU  953  HG2 GLU A 233    13123  20161  16518   1283  -1742   -805       H  
ATOM    954  HG3 GLU A 233      29.888  -2.230 -33.813  1.00133.00           H  
ANISOU  954  HG3 GLU A 233    13288  20610  16635    993  -1965   -912       H  
ATOM    955  N   VAL A 234      28.092   1.172 -30.876  1.00124.74           N  
ANISOU  955  N   VAL A 234    11484  19605  16306   1808  -1626   -828       N  
ATOM    956  CA  VAL A 234      27.227   2.337 -30.830  1.00127.49           C  
ANISOU  956  CA  VAL A 234    11547  20047  16847   2123  -1719   -787       C  
ATOM    957  C   VAL A 234      27.278   2.962 -32.241  1.00132.89           C  
ANISOU  957  C   VAL A 234    12327  20755  17409   2311  -2059   -637       C  
ATOM    958  O   VAL A 234      28.368   3.090 -32.815  1.00129.41           O  
ANISOU  958  O   VAL A 234    12271  20135  16764   2314  -2091   -533       O  
ATOM    959  CB  VAL A 234      27.553   3.281 -29.650  1.00130.21           C  
ANISOU  959  CB  VAL A 234    11933  20210  17331   2323  -1453   -780       C  
ATOM    960  CG1 VAL A 234      27.651   2.478 -28.354  1.00128.41           C  
ANISOU  960  CG1 VAL A 234    11685  19960  17145   2079  -1131   -916       C  
ATOM    961  CG2 VAL A 234      28.836   4.079 -29.873  1.00127.54           C  
ANISOU  961  CG2 VAL A 234    12009  19590  16859   2481  -1431   -640       C  
ATOM    962  H   VAL A 234      29.061   1.407 -31.066  1.00122.41           H  
ANISOU  962  H   VAL A 234    11496  19128  15885   1849  -1598   -750       H  
ATOM    963  HA  VAL A 234      26.213   1.993 -30.638  1.00129.87           H  
ANISOU  963  HA  VAL A 234    11508  20552  17285   2058  -1743   -883       H  
ATOM    964  HB  VAL A 234      26.732   3.984 -29.526  1.00132.46           H  
ANISOU  964  HB  VAL A 234    11943  20590  17795   2528  -1501   -787       H  
ATOM    965 HG11 VAL A 234      27.508   3.172 -27.529  1.00128.45           H  
ANISOU  965 HG11 VAL A 234    11609  19915  17283   2229   -969   -940       H  
ATOM    966 HG12 VAL A 234      26.882   1.707 -28.338  1.00129.85           H  
ANISOU  966 HG12 VAL A 234    11627  20330  17379   1901  -1152  -1009       H  
ATOM    967 HG13 VAL A 234      28.634   2.011 -28.284  1.00126.00           H  
ANISOU  967 HG13 VAL A 234    11689  19500  16687   1935  -1046   -893       H  
ATOM    968 HG21 VAL A 234      28.887   4.855 -29.111  1.00127.21           H  
ANISOU  968 HG21 VAL A 234    11948  19445  16939   2647  -1279   -643       H  
ATOM    969 HG22 VAL A 234      29.689   3.417 -29.750  1.00125.14           H  
ANISOU  969 HG22 VAL A 234    11958  19176  16412   2286  -1326   -652       H  
ATOM    970 HG23 VAL A 234      28.873   4.527 -30.862  1.00128.44           H  
ANISOU  970 HG23 VAL A 234    12192  19709  16902   2612  -1658   -530       H  
ATOM    971  N   PRO A 235      26.095   3.274 -32.833  1.00134.20           N  
ANISOU  971  N   PRO A 235    12141  21158  17692   2445  -2319   -628       N  
ATOM    972  CA  PRO A 235      26.043   3.623 -34.271  1.00136.07           C  
ANISOU  972  CA  PRO A 235    12463  21466  17771   2560  -2683   -489       C  
ATOM    973  C   PRO A 235      26.615   4.947 -34.827  1.00139.31           C  
ANISOU  973  C   PRO A 235    13122  21687  18121   2889  -2797   -280       C  
ATOM    974  O   PRO A 235      27.514   4.884 -35.666  1.00137.98           O  
ANISOU  974  O   PRO A 235    13328  21401  17697   2832  -2873   -178       O  
ATOM    975  CB  PRO A 235      24.547   3.578 -34.581  1.00142.50           C  
ANISOU  975  CB  PRO A 235    12785  22597  18761   2615  -2920   -547       C  
ATOM    976  CG  PRO A 235      23.859   3.715 -33.257  1.00147.30           C  
ANISOU  976  CG  PRO A 235    13053  23246  19669   2660  -2660   -677       C  
ATOM    977  CD  PRO A 235      24.736   3.024 -32.300  1.00138.75           C  
ANISOU  977  CD  PRO A 235    12219  21986  18516   2417  -2307   -766       C  
ATOM    978  HA  PRO A 235      26.519   2.814 -34.823  1.00134.98           H  
ANISOU  978  HA  PRO A 235    12523  21333  17429   2334  -2731   -509       H  
ATOM    979  HB2 PRO A 235      24.253   4.379 -35.258  1.00145.11           H  
ANISOU  979  HB2 PRO A 235    13069  22963  19102   2857  -3159   -421       H  
ATOM    980  HB3 PRO A 235      24.320   2.612 -35.026  1.00143.35           H  
ANISOU  980  HB3 PRO A 235    12846  22854  18766   2362  -3019   -628       H  
ATOM    981  HG2 PRO A 235      23.747   4.762 -32.982  1.00148.10           H  
ANISOU  981  HG2 PRO A 235    13097  23262  19911   2952  -2639   -607       H  
ATOM    982  HG3 PRO A 235      22.885   3.230 -33.300  1.00149.96           H  
ANISOU  982  HG3 PRO A 235    13041  23820  20118   2562  -2749   -778       H  
ATOM    983  HD2 PRO A 235      24.593   3.443 -31.305  1.00138.39           H  
ANISOU  983  HD2 PRO A 235    12062  21881  18640   2513  -2084   -814       H  
ATOM    984  HD3 PRO A 235      24.528   1.954 -32.310  1.00138.55           H  
ANISOU  984  HD3 PRO A 235    12127  22076  18441   2131  -2288   -873       H  
ATOM    985  N   ARG A 236      25.994   6.094 -34.542  1.00137.07           N  
ANISOU  985  N   ARG A 236    12616  21400  18063   3222  -2849   -214       N  
ATOM    986  CA  ARG A 236      26.411   7.378 -35.093  1.00137.19           C  
ANISOU  986  CA  ARG A 236    12847  21231  18047   3541  -2977     -6       C  
ATOM    987  C   ARG A 236      26.507   8.232 -33.878  1.00139.08           C  
ANISOU  987  C   ARG A 236    13036  21280  18528   3743  -2696    -39       C  
ATOM    988  O   ARG A 236      25.484   8.670 -33.355  1.00140.81           O  
ANISOU  988  O   ARG A 236    12871  21607  19022   3924  -2690   -104       O  
ATOM    989  CB  ARG A 236      25.377   7.936 -36.095  1.00142.59           C  
ANISOU  989  CB  ARG A 236    13280  22112  18787   3772  -3375    114       C  
ATOM    990  H   ARG A 236      25.165   6.172 -33.959  1.00138.66           H  
ANISOU  990  H   ARG A 236    12490  21713  18483   3283  -2794   -302       H  
ATOM    991  HA  ARG A 236      27.383   7.328 -35.581  1.00135.06           H  
ANISOU  991  HA  ARG A 236    12945  20818  17554   3467  -2975     80       H  
ATOM    992  N   ILE A 237      27.713   8.337 -33.328  1.00131.83           N  
ANISOU  992  N   ILE A 237    12478  20098  17514   3676  -2435    -32       N  
ATOM    993  CA  ILE A 237      27.919   9.091 -32.103  1.00130.47           C  
ANISOU  993  CA  ILE A 237    12298  19733  17539   3828  -2145    -86       C  
ATOM    994  C   ILE A 237      28.776  10.299 -32.332  1.00132.53           C  
ANISOU  994  C   ILE A 237    12888  19700  17765   4067  -2143     83       C  
ATOM    995  O   ILE A 237      29.603  10.331 -33.250  1.00131.50           O  
ANISOU  995  O   ILE A 237    13093  19471  17402   4022  -2268    226       O  
ATOM    996  CB  ILE A 237      28.453   8.192 -30.968  1.00130.53           C  
ANISOU  996  CB  ILE A 237    12380  19698  17517   3540  -1809   -256       C  
ATOM    997  CG1 ILE A 237      29.977   7.929 -31.061  1.00126.79           C  
ANISOU  997  CG1 ILE A 237    12381  18993  16800   3377  -1690   -197       C  
ATOM    998  CG2 ILE A 237      27.659   6.907 -30.945  1.00132.83           C  
ANISOU  998  CG2 ILE A 237    12392  20269  17808   3268  -1840   -398       C  
ATOM    999  CD1 ILE A 237      30.754   8.716 -30.064  1.00132.58           C  
ANISOU  999  CD1 ILE A 237    13304  19464  17607   3486  -1425   -204       C  
ATOM   1000  H   ILE A 237      28.557   7.905 -33.692  1.00129.77           H  
ANISOU 1000  H   ILE A 237    12508  19756  17044   3514  -2417      1       H  
ATOM   1001  HA  ILE A 237      26.960   9.461 -31.746  1.00132.97           H  
ANISOU 1001  HA  ILE A 237    12283  20158  18081   3987  -2161   -141       H  
ATOM   1002  HB  ILE A 237      28.262   8.710 -30.029  1.00130.75           H  
ANISOU 1002  HB  ILE A 237    12300  19660  17721   3657  -1619   -325       H  
ATOM   1003 HG12 ILE A 237      30.168   6.879 -30.844  1.00125.03           H  
ANISOU 1003 HG12 ILE A 237    12182  18837  16488   3112  -1603   -290       H  
ATOM   1004 HG13 ILE A 237      30.360   8.152 -32.056  1.00126.98           H  
ANISOU 1004 HG13 ILE A 237    12594  18974  16679   3424  -1875    -65       H  
ATOM   1005 HG21 ILE A 237      27.727   6.471 -29.951  1.00131.53           H  
ANISOU 1005 HG21 ILE A 237    12185  20091  17699   3128  -1592   -521       H  
ATOM   1006 HG22 ILE A 237      26.619   7.123 -31.179  1.00136.04           H  
ANISOU 1006 HG22 ILE A 237    12473  20855  18362   3392  -1992   -411       H  
ATOM   1007 HG23 ILE A 237      28.071   6.241 -31.702  1.00132.04           H  
ANISOU 1007 HG23 ILE A 237    12463  20199  17508   3094  -1962   -361       H  
ATOM   1008 HD11 ILE A 237      31.819   8.543 -30.217  1.00130.46           H  
ANISOU 1008 HD11 ILE A 237    13351  19045  17174   3377  -1368   -157       H  
ATOM   1009 HD12 ILE A 237      30.528   9.775 -30.174  1.00134.13           H  
ANISOU 1009 HD12 ILE A 237    13467  19576  17920   3752  -1486   -127       H  
ATOM   1010 HD13 ILE A 237      30.462   8.378 -29.071  1.00132.05           H  
ANISOU 1010 HD13 ILE A 237    13084  19444  17643   3400  -1229   -341       H  
ATOM   1011  N   GLN A 238      28.579  11.289 -31.468  1.00128.05           N  
ANISOU 1011  N   GLN A 238    12227  18992  17435   4309  -1982     54       N  
ATOM   1012  CA  GLN A 238      29.293  12.545 -31.483  1.00126.67           C  
ANISOU 1012  CA  GLN A 238    12328  18512  17288   4551  -1941    189       C  
ATOM   1013  C   GLN A 238      30.028  12.665 -30.164  1.00125.14           C  
ANISOU 1013  C   GLN A 238    12275  18124  17148   4475  -1573     57       C  
ATOM   1014  O   GLN A 238      29.431  12.435 -29.110  1.00125.17           O  
ANISOU 1014  O   GLN A 238    12016  18222  17319   4444  -1377   -122       O  
ATOM   1015  CB  GLN A 238      28.290  13.693 -31.648  1.00132.32           C  
ANISOU 1015  CB  GLN A 238    12782  19225  18268   4937  -2100    262       C  
ATOM   1016  CG  GLN A 238      28.920  15.024 -32.056  1.00158.83           C  
ANISOU 1016  CG  GLN A 238    16441  22270  21636   5208  -2158    459       C  
ATOM   1017  CD  GLN A 238      29.113  15.187 -33.553  1.00187.39           C  
ANISOU 1017  CD  GLN A 238    20260  25896  25042   5256  -2498    704       C  
ATOM   1018  NE2 GLN A 238      30.213  15.821 -33.958  1.00182.06           N  
ANISOU 1018  NE2 GLN A 238    20010  24946  24219   5286  -2474    865       N  
ATOM   1019  OE1 GLN A 238      28.254  14.818 -34.365  1.00185.32           O  
ANISOU 1019  OE1 GLN A 238    19775  25887  24753   5277  -2790    756       O  
ATOM   1020  H   GLN A 238      27.884  11.257 -30.729  1.00129.08           H  
ANISOU 1020  H   GLN A 238    12078  19214  17751   4342  -1869    -73       H  
ATOM   1021  HA  GLN A 238      30.011  12.584 -32.299  1.00125.70           H  
ANISOU 1021  HA  GLN A 238    12495  18300  16965   4508  -2057    327       H  
ATOM   1022  HB2 GLN A 238      27.560  13.400 -32.401  1.00134.49           H  
ANISOU 1022  HB2 GLN A 238    12863  19708  18530   4957  -2353    310       H  
ATOM   1023  HB3 GLN A 238      27.780  13.851 -30.699  1.00132.88           H  
ANISOU 1023  HB3 GLN A 238    12621  19317  18550   5003  -1920    117       H  
ATOM   1024  HG2 GLN A 238      28.268  15.827 -31.719  1.00161.48           H  
ANISOU 1024  HG2 GLN A 238    16578  22557  22219   5473  -2157    449       H  
ATOM   1025  HG3 GLN A 238      29.891  15.114 -31.572  1.00156.02           H  
ANISOU 1025  HG3 GLN A 238    16361  21718  21203   5109  -1945    434       H  
ATOM   1026 HE21 GLN A 238      30.885  16.178 -33.286  1.00180.27           H  
ANISOU 1026 HE21 GLN A 238    19948  24513  24031   5278  -2247    819       H  
ATOM   1027 HE22 GLN A 238      30.381  15.953 -34.951  1.00183.07           H  
ANISOU 1027 HE22 GLN A 238    20296  25073  24188   5310  -2685   1033       H  
ATOM   1028  N   LEU A 239      31.329  12.995 -30.223  1.00116.84           N  
ANISOU 1028  N   LEU A 239    11637  16814  15944   4428  -1477    142       N  
ATOM   1029  CA  LEU A 239      32.150  13.171 -29.030  1.00112.92           C  
ANISOU 1029  CA  LEU A 239    11310  16119  15475   4354  -1157     32       C  
ATOM   1030  C   LEU A 239      32.409  14.648 -28.769  1.00118.94           C  
ANISOU 1030  C   LEU A 239    12199  16602  16391   4647  -1093     99       C  
ATOM   1031  O   LEU A 239      32.668  15.405 -29.707  1.00120.08           O  
ANISOU 1031  O   LEU A 239    12519  16608  16496   4814  -1275    289       O  
ATOM   1032  CB  LEU A 239      33.500  12.468 -29.169  1.00108.29           C  
ANISOU 1032  CB  LEU A 239    11083  15433  14631   4077  -1073     56       C  
ATOM   1033  CG  LEU A 239      33.531  10.954 -29.217  1.00110.15           C  
ANISOU 1033  CG  LEU A 239    11270  15871  14709   3752  -1065    -33       C  
ATOM   1034  CD1 LEU A 239      34.957  10.475 -29.321  1.00107.07           C  
ANISOU 1034  CD1 LEU A 239    11249  15328  14105   3538   -971     -2       C  
ATOM   1035  CD2 LEU A 239      32.862  10.333 -28.006  1.00111.27           C  
ANISOU 1035  CD2 LEU A 239    11140  16158  14979   3636   -868   -230       C  
ATOM   1036  H   LEU A 239      31.839  13.152 -31.087  1.00116.44           H  
ANISOU 1036  H   LEU A 239    11805  16692  15747   4435  -1619    285       H  
ATOM   1037  HA  LEU A 239      31.640  12.765 -28.159  1.00113.36           H  
ANISOU 1037  HA  LEU A 239    11150  16290  15634   4284  -1006   -125       H  
ATOM   1038  HB2 LEU A 239      33.980  12.832 -30.076  1.00108.23           H  
ANISOU 1038  HB2 LEU A 239    11282  15330  14511   4132  -1216    208       H  
ATOM   1039  HB3 LEU A 239      34.102  12.753 -28.309  1.00106.76           H  
ANISOU 1039  HB3 LEU A 239    11014  15082  14470   4056   -861    -10       H  
ATOM   1040  HG  LEU A 239      33.000  10.616 -30.105  1.00111.61           H  
ANISOU 1040  HG  LEU A 239    11353  16215  14840   3745  -1279     24       H  
ATOM   1041 HD11 LEU A 239      34.963   9.388 -29.304  1.00106.14           H  
ANISOU 1041 HD11 LEU A 239    11094  15338  13896   3315   -956    -72       H  
ATOM   1042 HD12 LEU A 239      35.386  10.833 -30.256  1.00107.48           H  
ANISOU 1042 HD12 LEU A 239    11483  15302  14050   3597  -1109    135       H  
ATOM   1043 HD13 LEU A 239      35.529  10.865 -28.480  1.00105.71           H  
ANISOU 1043 HD13 LEU A 239    11188  14996  13982   3550   -779    -49       H  
ATOM   1044 HD21 LEU A 239      32.999   9.254 -28.042  1.00109.68           H  
ANISOU 1044 HD21 LEU A 239    10948  16066  14662   3393   -855   -281       H  
ATOM   1045 HD22 LEU A 239      33.306  10.738 -27.098  1.00110.18           H  
ANISOU 1045 HD22 LEU A 239    11093  15875  14896   3659   -663   -290       H  
ATOM   1046 HD23 LEU A 239      31.794  10.545 -28.025  1.00114.03           H  
ANISOU 1046 HD23 LEU A 239    11195  16651  15481   3767   -945   -261       H  
ATOM   1047  N   GLU A 240      32.364  15.044 -27.488  1.00115.20           N  
ANISOU 1047  N   GLU A 240    11656  16036  16081   4696   -827    -60       N  
ATOM   1048  CA  GLU A 240      32.666  16.400 -27.053  1.00115.72           C  
ANISOU 1048  CA  GLU A 240    11854  15813  16302   4943   -718    -43       C  
ATOM   1049  C   GLU A 240      33.744  16.274 -25.973  1.00117.03           C  
ANISOU 1049  C   GLU A 240    12259  15822  16384   4749   -426   -166       C  
ATOM   1050  O   GLU A 240      33.479  15.723 -24.905  1.00116.87           O  
ANISOU 1050  O   GLU A 240    12089  15919  16398   4615   -223   -353       O  
ATOM   1051  CB  GLU A 240      31.408  17.108 -26.531  1.00120.50           C  
ANISOU 1051  CB  GLU A 240    12099  16468  17217   5226   -686   -142       C  
ATOM   1052  H   GLU A 240      32.110  14.431 -26.718  1.00114.69           H  
ANISOU 1052  H   GLU A 240    11448  16091  16038   4557   -677   -209       H  
ATOM   1053  HA  GLU A 240      33.066  16.995 -27.872  1.00116.29           H  
ANISOU 1053  HA  GLU A 240    12122  15738  16326   5055   -864    128       H  
ATOM   1054  N   GLU A 241      34.977  16.710 -26.285  1.00111.00           N  
ANISOU 1054  N   GLU A 241    11870  14812  15493   4709   -414    -55       N  
ATOM   1055  CA  GLU A 241      36.128  16.647 -25.372  1.00107.72           C  
ANISOU 1055  CA  GLU A 241    11703  14235  14989   4527   -175   -151       C  
ATOM   1056  C   GLU A 241      35.845  17.439 -24.108  1.00112.54           C  
ANISOU 1056  C   GLU A 241    12231  14731  15796   4659     55   -323       C  
ATOM   1057  O   GLU A 241      35.495  18.616 -24.195  1.00114.97           O  
ANISOU 1057  O   GLU A 241    12522  14869  16292   4938     34   -290       O  
ATOM   1058  CB  GLU A 241      37.371  17.218 -26.070  1.00107.98           C  
ANISOU 1058  CB  GLU A 241    12113  14011  14902   4517   -227     13       C  
ATOM   1059  CG  GLU A 241      38.669  17.110 -25.289  1.00113.76           C  
ANISOU 1059  CG  GLU A 241    13105  14586  15532   4314    -21    -67       C  
ATOM   1060  CD  GLU A 241      39.815  17.956 -25.820  1.00133.74           C  
ANISOU 1060  CD  GLU A 241    15975  16829  18010   4342    -33     70       C  
ATOM   1061  OE1 GLU A 241      40.877  17.984 -25.161  1.00123.26           O  
ANISOU 1061  OE1 GLU A 241    14844  15364  16626   4192    129     -1       O  
ATOM   1062  OE2 GLU A 241      39.655  18.606 -26.878  1.00133.50           O1-
ANISOU 1062  OE2 GLU A 241    16016  16711  17997   4510   -206    251       O1-
ATOM   1063  H   GLU A 241      35.206  17.115 -27.187  1.00111.38           H  
ANISOU 1063  H   GLU A 241    12052  14772  15496   4798   -574    106       H  
ATOM   1064  HA  GLU A 241      36.331  15.613 -25.097  1.00105.24           H  
ANISOU 1064  HA  GLU A 241    11372  14066  14550   4293   -120   -219       H  
ATOM   1065  HB2 GLU A 241      37.520  16.681 -27.006  1.00108.06           H  
ANISOU 1065  HB2 GLU A 241    12178  14110  14768   4432   -385    129       H  
ATOM   1066  HB3 GLU A 241      37.184  18.271 -26.276  1.00110.22           H  
ANISOU 1066  HB3 GLU A 241    12431  14131  15319   4746   -267     81       H  
ATOM   1067  HG2 GLU A 241      38.504  17.405 -24.254  1.00114.06           H  
ANISOU 1067  HG2 GLU A 241    13076  14585  15676   4344    148   -212       H  
ATOM   1068  HG3 GLU A 241      38.983  16.069 -25.327  1.00111.72           H  
ANISOU 1068  HG3 GLU A 241    12858  14464  15125   4095    -20    -88       H  
ATOM   1069  N   TYR A 242      36.014  16.799 -22.940  1.00106.96           N  
ANISOU 1069  N   TYR A 242    11490  14110  15042   4458    275   -506       N  
ATOM   1070  CA  TYR A 242      35.759  17.443 -21.650  1.00107.83           C  
ANISOU 1070  CA  TYR A 242    11532  14140  15301   4543    519   -699       C  
ATOM   1071  C   TYR A 242      36.979  18.245 -21.187  1.00111.65           C  
ANISOU 1071  C   TYR A 242    12353  14321  15746   4526    646   -712       C  
ATOM   1072  O   TYR A 242      38.077  17.692 -21.131  1.00109.17           O  
ANISOU 1072  O   TYR A 242    12270  13968  15240   4292    670   -682       O  
ATOM   1073  CB  TYR A 242      35.342  16.402 -20.574  1.00107.66           C  
ANISOU 1073  CB  TYR A 242    11326  14357  15221   4323    701   -884       C  
ATOM   1074  CG  TYR A 242      35.556  16.866 -19.142  1.00108.29           C  
ANISOU 1074  CG  TYR A 242    11465  14341  15340   4300    984  -1084       C  
ATOM   1075  CD1 TYR A 242      34.624  17.667 -18.499  1.00112.96           C  
ANISOU 1075  CD1 TYR A 242    11844  14924  16151   4518   1123  -1234       C  
ATOM   1076  CD2 TYR A 242      36.709  16.527 -18.446  1.00106.36           C  
ANISOU 1076  CD2 TYR A 242    11489  14012  14912   4065   1109  -1128       C  
ATOM   1077  CE1 TYR A 242      34.834  18.119 -17.198  1.00114.14           C  
ANISOU 1077  CE1 TYR A 242    12067  14986  16317   4489   1390  -1433       C  
ATOM   1078  CE2 TYR A 242      36.940  16.990 -17.154  1.00107.19           C  
ANISOU 1078  CE2 TYR A 242    11669  14031  15027   4037   1350  -1311       C  
ATOM   1079  CZ  TYR A 242      35.990  17.769 -16.523  1.00116.84           C  
ANISOU 1079  CZ  TYR A 242    12693  15252  16447   4240   1499  -1470       C  
ATOM   1080  OH  TYR A 242      36.196  18.203 -15.229  1.00118.49           O  
ANISOU 1080  OH  TYR A 242    12985  15389  16645   4197   1749  -1671       O  
ATOM   1081  H   TYR A 242      36.347  15.843 -22.868  1.00104.75           H  
ANISOU 1081  H   TYR A 242    11242  13945  14612   4233    289   -521       H  
ATOM   1082  HA  TYR A 242      34.919  18.128 -21.753  1.00110.77           H  
ANISOU 1082  HA  TYR A 242    11723  14500  15863   4783    487   -711       H  
ATOM   1083  HB2 TYR A 242      34.287  16.168 -20.701  1.00109.47           H  
ANISOU 1083  HB2 TYR A 242    11269  14770  15554   4396    657   -917       H  
ATOM   1084  HB3 TYR A 242      35.926  15.493 -20.708  1.00105.75           H  
ANISOU 1084  HB3 TYR A 242    11196  14186  14800   4092    671   -843       H  
ATOM   1085  HD1 TYR A 242      33.717  17.963 -19.022  1.00115.46           H  
ANISOU 1085  HD1 TYR A 242    11933  15305  16632   4718   1020  -1201       H  
ATOM   1086  HD2 TYR A 242      37.458  15.901 -18.929  1.00104.65           H  
ANISOU 1086  HD2 TYR A 242    11428  13795  14540   3903   1010  -1020       H  
ATOM   1087  HE1 TYR A 242      34.088  18.746 -16.712  1.00116.92           H  
ANISOU 1087  HE1 TYR A 242    12250  15330  16846   4665   1512  -1564       H  
ATOM   1088  HE2 TYR A 242      37.846  16.695 -16.627  1.00105.32           H  
ANISOU 1088  HE2 TYR A 242    11637  13741  14639   3849   1423  -1338       H  
ATOM   1089  HH  TYR A 242      36.835  17.615 -14.747  1.00116.51           H  
ANISOU 1089  HH  TYR A 242    12873  15175  16219   3978   1804  -1691       H  
ATOM   1090  N   SER A 243      36.763  19.536 -20.850  1.00110.53           N  
ANISOU 1090  N   SER A 243    12227  13965  15803   4775    727   -766       N  
ATOM   1091  CA  SER A 243      37.707  20.487 -20.248  1.00110.10           C  
ANISOU 1091  CA  SER A 243    12450  13611  15771   4791    876   -826       C  
ATOM   1092  C   SER A 243      39.157  20.432 -20.753  1.00110.57           C  
ANISOU 1092  C   SER A 243    12859  13503  15650   4618    815   -690       C  
ATOM   1093  O   SER A 243      40.090  20.501 -19.942  1.00108.76           O  
ANISOU 1093  O   SER A 243    12823  13162  15339   4458    967   -792       O  
ATOM   1094  CB  SER A 243      37.688  20.314 -18.731  1.00114.59           C  
ANISOU 1094  CB  SER A 243    12976  14238  16326   4666   1145  -1081       C  
ATOM   1095  OG  SER A 243      38.322  21.397 -18.069  1.00126.75           O  
ANISOU 1095  OG  SER A 243    14728  15495  17935   4730   1295  -1181       O  
ATOM   1096  H   SER A 243      35.867  19.986 -21.005  1.00113.12           H  
ANISOU 1096  H   SER A 243    12359  14318  16303   4987    686   -775       H  
ATOM   1097  HA  SER A 243      37.342  21.491 -20.457  1.00112.80           H  
ANISOU 1097  HA  SER A 243    12777  13788  16293   5038    853   -803       H  
ATOM   1098  HB2 SER A 243      36.652  20.261 -18.400  1.00116.45           H  
ANISOU 1098  HB2 SER A 243    12949  14616  16680   4768   1201  -1180       H  
ATOM   1099  HB3 SER A 243      38.199  19.387 -18.469  1.00112.32           H  
ANISOU 1099  HB3 SER A 243    12750  14072  15853   4417   1170  -1092       H  
ATOM   1100  HG  SER A 243      39.282  21.188 -17.922  1.00124.73           H  
ANISOU 1100  HG  SER A 243    14679  15174  17538   4553   1315  -1165       H  
ATOM   1101  N   ASN A 244      39.348  20.335 -22.088  1.00105.90           N  
ANISOU 1101  N   ASN A 244    12345  12898  14994   4648    593   -465       N  
ATOM   1102  CA  ASN A 244      40.680  20.260 -22.716  1.00102.78           C  
ANISOU 1102  CA  ASN A 244    12260  12360  14430   4487    535   -326       C  
ATOM   1103  C   ASN A 244      41.556  19.081 -22.192  1.00101.04           C  
ANISOU 1103  C   ASN A 244    12121  12270  14001   4157    619   -401       C  
ATOM   1104  O   ASN A 244      42.784  19.158 -22.243  1.00 98.29           O  
ANISOU 1104  O   ASN A 244    12022  11772  13553   4015    653   -362       O  
ATOM   1105  CB  ASN A 244      41.418  21.603 -22.614  1.00105.28           C  
ANISOU 1105  CB  ASN A 244    12830  12323  14848   4596    609   -304       C  
ATOM   1106  H   ASN A 244      38.588  20.295 -22.760  1.00106.87           H  
ANISOU 1106  H   ASN A 244    12315  13117  15174   4778    452   -379       H  
ATOM   1107  HA  ASN A 244      40.529  20.088 -23.780  1.00102.97           H  
ANISOU 1107  HA  ASN A 244    12284  12434  14406   4527    359   -162       H  
ATOM   1108  N   THR A 245      40.910  17.986 -21.716  1.00 96.74           N  
ANISOU 1108  N   THR A 245    11356  11999  13401   4039    648   -500       N  
ATOM   1109  CA  THR A 245      41.569  16.738 -21.310  1.00 93.82           C  
ANISOU 1109  CA  THR A 245    11035  11768  12843   3744    697   -546       C  
ATOM   1110  C   THR A 245      41.504  16.048 -22.637  1.00 98.73           C  
ANISOU 1110  C   THR A 245    11643  12504  13367   3705    493   -379       C  
ATOM   1111  O   THR A 245      40.432  15.950 -23.221  1.00103.26           O  
ANISOU 1111  O   THR A 245    12009  13220  14003   3831    370   -333       O  
ATOM   1112  CB  THR A 245      40.774  15.950 -20.271  1.00 96.07           C  
ANISOU 1112  CB  THR A 245    11094  12280  13126   3649    817   -711       C  
ATOM   1113  CG2 THR A 245      40.432  16.762 -19.037  1.00 94.32           C  
ANISOU 1113  CG2 THR A 245    10827  11983  13027   3747   1018   -894       C  
ATOM   1114  OG1 THR A 245      39.583  15.449 -20.865  1.00 96.39           O  
ANISOU 1114  OG1 THR A 245    10868  12536  13217   3721    701   -675       O  
ATOM   1115  H   THR A 245      39.901  17.904 -21.662  1.00 98.19           H  
ANISOU 1115  H   THR A 245    11319  12316  13674   4142    629   -539       H  
ATOM   1116  HA  THR A 245      42.601  16.877 -20.991  1.00 92.49           H  
ANISOU 1116  HA  THR A 245    11068  11463  12609   3635    765   -560       H  
ATOM   1117  HB  THR A 245      41.385  15.104 -19.960  1.00 93.82           H  
ANISOU 1117  HB  THR A 245    10886  12056  12703   3436    850   -729       H  
ATOM   1118  HG1 THR A 245      38.830  16.088 -20.775  1.00 98.23           H  
ANISOU 1118  HG1 THR A 245    10965  12763  13595   3904    715   -712       H  
ATOM   1119 HG21 THR A 245      39.750  16.191 -18.408  1.00 94.66           H  
ANISOU 1119 HG21 THR A 245    10692  12208  13066   3685   1101   -999       H  
ATOM   1120 HG22 THR A 245      41.337  16.969 -18.469  1.00 93.34           H  
ANISOU 1120 HG22 THR A 245    10894  11730  12839   3647   1109   -942       H  
ATOM   1121 HG23 THR A 245      39.957  17.705 -19.304  1.00 96.10           H  
ANISOU 1121 HG23 THR A 245    11005  12101  13406   3971    997   -881       H  
ATOM   1122  N   ARG A 246      42.583  15.603 -23.148  1.00 89.54           N  
ANISOU 1122  N   ARG A 246    10680  11285  12055   3543    450   -293       N  
ATOM   1123  CA  ARG A 246      42.554  15.087 -24.498  1.00 87.76           C  
ANISOU 1123  CA  ARG A 246    10471  11146  11728   3519    263   -137       C  
ATOM   1124  C   ARG A 246      42.118  13.621 -24.570  1.00 89.36           C  
ANISOU 1124  C   ARG A 246    10515  11611  11825   3339    214   -178       C  
ATOM   1125  O   ARG A 246      42.185  13.018 -25.640  1.00 90.05           O  
ANISOU 1125  O   ARG A 246    10630  11784  11801   3275     70    -76       O  
ATOM   1126  CB  ARG A 246      43.949  15.301 -25.024  1.00 85.96           C  
ANISOU 1126  CB  ARG A 246    10534  10731  11396   3422    265    -41       C  
ATOM   1127  CG  ARG A 246      44.402  16.762 -24.888  1.00 91.98           C  
ANISOU 1127  CG  ARG A 246    11462  11213  12273   3575    328     -9       C  
ATOM   1128  CD  ARG A 246      44.572  17.445 -26.218  1.00 97.68           C  
ANISOU 1128  CD  ARG A 246    12331  11812  12972   3692    189    191       C  
ATOM   1129  NE  ARG A 246      43.676  18.586 -26.378  1.00104.02           N  
ANISOU 1129  NE  ARG A 246    13067  12512  13944   3972    131    246       N  
ATOM   1130  CZ  ARG A 246      43.940  19.842 -26.007  1.00110.20           C  
ANISOU 1130  CZ  ARG A 246    13975  13029  14868   4108    218    241       C  
ATOM   1131  NH1 ARG A 246      45.100  20.148 -25.433  1.00101.41           N1+
ANISOU 1131  NH1 ARG A 246    13059  11734  13740   3974    366    177       N1+
ATOM   1132  NH2 ARG A 246      43.044  20.803 -26.209  1.00 78.27           N  
ANISOU 1132  NH2 ARG A 246     9854   8891  10993   4381    151    296       N  
ATOM   1133  H   ARG A 246      43.465  15.521 -22.653  1.00 87.73           H  
ANISOU 1133  H   ARG A 246    10593  10970  11770   3418    541   -336       H  
ATOM   1134  HA  ARG A 246      41.892  15.661 -25.146  1.00 89.20           H  
ANISOU 1134  HA  ARG A 246    10588  11322  11983   3701    152    -54       H  
ATOM   1135  HB2 ARG A 246      44.627  14.680 -24.441  1.00 84.17           H  
ANISOU 1135  HB2 ARG A 246    10362  10519  11101   3245    355   -116       H  
ATOM   1136  HB3 ARG A 246      43.983  15.001 -26.067  1.00 86.44           H  
ANISOU 1136  HB3 ARG A 246    10633  10842  11368   3407    136     75       H  
ATOM   1137  HG2 ARG A 246      43.684  17.348 -24.316  1.00 93.13           H  
ANISOU 1137  HG2 ARG A 246    11494  11337  12555   3723    375    -81       H  
ATOM   1138  HG3 ARG A 246      45.362  16.775 -24.374  1.00 91.13           H  
ANISOU 1138  HG3 ARG A 246    11495  11001  12131   3450    434    -62       H  
ATOM   1139  HD2 ARG A 246      45.607  17.762 -26.303  1.00 96.59           H  
ANISOU 1139  HD2 ARG A 246    12395  11511  12793   3611    248    225       H  
ATOM   1140  HD3 ARG A 246      44.349  16.761 -27.035  1.00 97.78           H  
ANISOU 1140  HD3 ARG A 246    12303  11971  12876   3643     66    269       H  
ATOM   1141  HE  ARG A 246      42.782  18.394 -26.816  1.00105.39           H  
ANISOU 1141  HE  ARG A 246    13085  12824  14136   4071     12    289       H  
ATOM   1142 HH11 ARG A 246      45.817  19.459 -25.232  1.00 99.37           H  
ANISOU 1142 HH11 ARG A 246    12853  11532  13369   3778    416    133       H  
ATOM   1143 HH12 ARG A 246      45.270  21.109 -25.153  1.00102.63           H  
ANISOU 1143 HH12 ARG A 246    13308  11681  14006   4071    432    165       H  
ATOM   1144 HH21 ARG A 246      42.152  20.594 -26.648  1.00 79.15           H  
ANISOU 1144 HH21 ARG A 246     9800   9147  11126   4490     26    346       H  
ATOM   1145 HH22 ARG A 246      43.248  21.756 -25.928  1.00 79.16           H  
ANISOU 1145 HH22 ARG A 246    10071   8785  11222   4485    222    288       H  
ATOM   1146  N   ALA A 247      41.710  13.048 -23.425  1.00 83.56           N  
ANISOU 1146  N   ALA A 247     9634  10997  11118   3245    344   -329       N  
ATOM   1147  CA  ALA A 247      41.346  11.641 -23.276  1.00 81.74           C  
ANISOU 1147  CA  ALA A 247     9268  10989  10801   3047    335   -382       C  
ATOM   1148  C   ALA A 247      39.945  11.403 -22.805  1.00 86.64           C  
ANISOU 1148  C   ALA A 247     9583  11811  11524   3098    358   -477       C  
ATOM   1149  O   ALA A 247      39.449  10.292 -22.990  1.00 85.16           O  
ANISOU 1149  O   ALA A 247     9259  11818  11280   2954    308   -495       O  
ATOM   1150  CB  ALA A 247      42.300  10.994 -22.294  1.00 80.03           C  
ANISOU 1150  CB  ALA A 247     9185  10729  10494   2831    480   -462       C  
ATOM   1151  H   ALA A 247      41.694  13.523 -22.531  1.00 83.72           H  
ANISOU 1151  H   ALA A 247     9647  10954  11210   3284    471   -422       H  
ATOM   1152  HA  ALA A 247      41.456  11.112 -24.220  1.00 81.69           H  
ANISOU 1152  HA  ALA A 247     9292  11039  10709   2989    207   -297       H  
ATOM   1153  HB1 ALA A 247      42.033   9.946 -22.163  1.00 79.15           H  
ANISOU 1153  HB1 ALA A 247     8986  10764  10324   2684    477   -493       H  
ATOM   1154  HB2 ALA A 247      43.312  11.076 -22.687  1.00 78.86           H  
ANISOU 1154  HB2 ALA A 247     9232  10452  10278   2784    457   -396       H  
ATOM   1155  HB3 ALA A 247      42.226  11.523 -21.344  1.00 80.35           H  
ANISOU 1155  HB3 ALA A 247     9213  10719  10598   2876    607   -551       H  
ATOM   1156  N   TYR A 248      39.326  12.400 -22.141  1.00 86.07           N  
ANISOU 1156  N   TYR A 248     9401  11693  11610   3288    453   -555       N  
ATOM   1157  CA  TYR A 248      37.987  12.289 -21.578  1.00 87.72           C  
ANISOU 1157  CA  TYR A 248     9296  12089  11943   3352    514   -669       C  
ATOM   1158  C   TYR A 248      37.020  13.029 -22.451  1.00 91.11           C  
ANISOU 1158  C   TYR A 248     9545  12552  12523   3614    354   -597       C  
ATOM   1159  O   TYR A 248      37.326  14.115 -22.947  1.00 89.19           O  
ANISOU 1159  O   TYR A 248     9432  12114  12343   3812    288   -506       O  
ATOM   1160  CB  TYR A 248      37.949  12.779 -20.123  1.00 89.65           C  
ANISOU 1160  CB  TYR A 248     9530  12278  12255   3364    757   -834       C  
ATOM   1161  CG  TYR A 248      38.839  11.943 -19.226  1.00 88.08           C  
ANISOU 1161  CG  TYR A 248     9498  12077  11891   3093    890   -894       C  
ATOM   1162  CD1 TYR A 248      40.195  12.216 -19.107  1.00 87.56           C  
ANISOU 1162  CD1 TYR A 248     9729  11808  11731   3027    910   -854       C  
ATOM   1163  CD2 TYR A 248      38.337  10.838 -18.548  1.00 88.51           C  
ANISOU 1163  CD2 TYR A 248     9412  12334  11885   2896    980   -977       C  
ATOM   1164  CE1 TYR A 248      41.017  11.443 -18.293  1.00 86.64           C  
ANISOU 1164  CE1 TYR A 248     9754  11694  11472   2792   1004   -897       C  
ATOM   1165  CE2 TYR A 248      39.146  10.070 -17.718  1.00 87.26           C  
ANISOU 1165  CE2 TYR A 248     9418  12165  11573   2658   1084  -1010       C  
ATOM   1166  CZ  TYR A 248      40.495  10.351 -17.620  1.00 92.50           C  
ANISOU 1166  CZ  TYR A 248    10368  12630  12149   2612   1082   -965       C  
ATOM   1167  OH  TYR A 248      41.303   9.590 -16.803  1.00 89.26           O  
ANISOU 1167  OH  TYR A 248    10108  12211  11594   2390   1161   -989       O  
ATOM   1168  H   TYR A 248      39.715  13.322 -21.967  1.00 86.86           H  
ANISOU 1168  H   TYR A 248     9617  11620  11765   3403    500   -550       H  
ATOM   1169  HA  TYR A 248      37.702  11.240 -21.546  1.00 87.35           H  
ANISOU 1169  HA  TYR A 248     9150  12211  11827   3182    503   -694       H  
ATOM   1170  HB2 TYR A 248      38.261  13.819 -20.058  1.00 90.22           H  
ANISOU 1170  HB2 TYR A 248     9711  12168  12401   3520    786   -830       H  
ATOM   1171  HB3 TYR A 248      36.929  12.693 -19.754  1.00 91.67           H  
ANISOU 1171  HB3 TYR A 248     9541  12682  12607   3412    812   -922       H  
ATOM   1172  HD1 TYR A 248      40.618  13.058 -19.652  1.00 87.36           H  
ANISOU 1172  HD1 TYR A 248     9823  11618  11750   3161    848   -783       H  
ATOM   1173  HD2 TYR A 248      37.277  10.601 -18.622  1.00 90.43           H  
ANISOU 1173  HD2 TYR A 248     9409  12744  12208   2930    973  -1016       H  
ATOM   1174  HE1 TYR A 248      42.072  11.681 -18.186  1.00 85.28           H  
ANISOU 1174  HE1 TYR A 248     9792  11370  11240   2746   1014   -872       H  
ATOM   1175  HE2 TYR A 248      38.722   9.236 -17.163  1.00 87.28           H  
ANISOU 1175  HE2 TYR A 248     9321  12314  11528   2504   1161  -1065       H  
ATOM   1176  HH  TYR A 248      40.929   8.679 -16.675  1.00 89.01           H  
ANISOU 1176  HH  TYR A 248     9991  12313  11516   2259   1168   -993       H  
ATOM   1177  N   TYR A 249      35.871  12.387 -22.686  1.00 90.47           N  
ANISOU 1177  N   TYR A 249     9165  12717  12493   3601    278   -628       N  
ATOM   1178  CA  TYR A 249      34.846  12.846 -23.605  1.00 94.57           C  
ANISOU 1178  CA  TYR A 249     9465  13326  13143   3825     79   -553       C  
ATOM   1179  C   TYR A 249      33.447  12.594 -23.093  1.00103.77           C  
ANISOU 1179  C   TYR A 249    10233  14725  14470   3870    132   -685       C  
ATOM   1180  O   TYR A 249      33.233  11.703 -22.271  1.00102.53           O  
ANISOU 1180  O   TYR A 249     9972  14714  14271   3656    288   -812       O  
ATOM   1181  CB  TYR A 249      34.993  12.076 -24.944  1.00 95.18           C  
ANISOU 1181  CB  TYR A 249     9596  13505  13064   3717   -167   -409       C  
ATOM   1182  CG  TYR A 249      36.241  12.427 -25.718  1.00 94.69           C  
ANISOU 1182  CG  TYR A 249     9893  13229  12856   3709   -248   -259       C  
ATOM   1183  CD1 TYR A 249      37.447  11.803 -25.449  1.00 94.43           C  
ANISOU 1183  CD1 TYR A 249    10115  13106  12657   3477   -144   -270       C  
ATOM   1184  CD2 TYR A 249      36.225  13.413 -26.692  1.00 96.40           C  
ANISOU 1184  CD2 TYR A 249    10193  13326  13108   3937   -421   -101       C  
ATOM   1185  CE1 TYR A 249      38.617  12.179 -26.101  1.00 94.52           C  
ANISOU 1185  CE1 TYR A 249    10439  12921  12554   3468   -188   -147       C  
ATOM   1186  CE2 TYR A 249      37.383  13.788 -27.362  1.00 95.57           C  
ANISOU 1186  CE2 TYR A 249    10423  13019  12869   3918   -465     35       C  
ATOM   1187  CZ  TYR A 249      38.581  13.162 -27.071  1.00100.82           C  
ANISOU 1187  CZ  TYR A 249    11321  13608  13380   3678   -341      4       C  
ATOM   1188  OH  TYR A 249      39.747  13.491 -27.729  1.00100.19           O  
ANISOU 1188  OH  TYR A 249    11551  13342  13176   3642   -366    126       O  
ATOM   1189  H   TYR A 249      35.612  11.524 -22.221  1.00 89.44           H  
ANISOU 1189  H   TYR A 249     8932  12732  12318   3430    350   -707       H  
ATOM   1190  HA  TYR A 249      34.960  13.912 -23.793  1.00 95.86           H  
ANISOU 1190  HA  TYR A 249     9704  13320  13398   4039     53   -497       H  
ATOM   1191  HB2 TYR A 249      35.024  11.007 -24.733  1.00 93.71           H  
ANISOU 1191  HB2 TYR A 249     9375  13448  12782   3490   -128   -467       H  
ATOM   1192  HB3 TYR A 249      34.137  12.299 -25.578  1.00 97.78           H  
ANISOU 1192  HB3 TYR A 249     9733  13940  13480   3862   -328   -362       H  
ATOM   1193  HD1 TYR A 249      37.485  11.043 -24.670  1.00 93.47           H  
ANISOU 1193  HD1 TYR A 249     9947  13064  12505   3303    -15   -377       H  
ATOM   1194  HD2 TYR A 249      35.294  13.938 -26.901  1.00 99.51           H  
ANISOU 1194  HD2 TYR A 249    10386  13779  13645   4139   -516    -83       H  
ATOM   1195  HE1 TYR A 249      39.554  11.687 -25.855  1.00 92.25           H  
ANISOU 1195  HE1 TYR A 249    10325  12569  12157   3294   -103   -165       H  
ATOM   1196  HE2 TYR A 249      37.335  14.564 -28.124  1.00 97.41           H  
ANISOU 1196  HE2 TYR A 249    10729  13158  13124   4090   -598    170       H  
ATOM   1197  HH  TYR A 249      39.564  14.051 -28.529  1.00101.69           H  
ANISOU 1197  HH  TYR A 249    11779  13491  13367   3777   -499    247       H  
ATOM   1198  N   PHE A 250      32.486  13.340 -23.667  1.00105.51           N  
ANISOU 1198  N   PHE A 250    10226  14988  14874   4144    -14   -641       N  
ATOM   1199  CA  PHE A 250      31.053  13.193 -23.425  1.00108.88           C  
ANISOU 1199  CA  PHE A 250    10225  15653  15490   4229    -12   -750       C  
ATOM   1200  C   PHE A 250      30.495  12.528 -24.678  1.00117.04           C  
ANISOU 1200  C   PHE A 250    11109  16890  16471   4190   -309   -636       C  
ATOM   1201  O   PHE A 250      30.818  12.960 -25.788  1.00117.01           O  
ANISOU 1201  O   PHE A 250    11259  16794  16407   4313   -542   -460       O  
ATOM   1202  CB  PHE A 250      30.370  14.555 -23.224  1.00113.05           C  
ANISOU 1202  CB  PHE A 250    10589  16075  16288   4594     11   -780       C  
ATOM   1203  CG  PHE A 250      30.712  15.255 -21.930  1.00113.63           C  
ANISOU 1203  CG  PHE A 250    10761  15972  16441   4645    316   -933       C  
ATOM   1204  CD1 PHE A 250      30.346  14.709 -20.709  1.00116.02           C  
ANISOU 1204  CD1 PHE A 250    10911  16416  16754   4480    584  -1137       C  
ATOM   1205  CD2 PHE A 250      31.348  16.489 -21.935  1.00115.04           C  
ANISOU 1205  CD2 PHE A 250    11181  15844  16684   4856    338   -879       C  
ATOM   1206  CE1 PHE A 250      30.650  15.362 -19.514  1.00116.45           C  
ANISOU 1206  CE1 PHE A 250    11068  16321  16858   4518    863  -1291       C  
ATOM   1207  CE2 PHE A 250      31.632  17.153 -20.739  1.00117.22           C  
ANISOU 1207  CE2 PHE A 250    11546  15960  17033   4898    617  -1042       C  
ATOM   1208  CZ  PHE A 250      31.284  16.583 -19.536  1.00115.17           C  
ANISOU 1208  CZ  PHE A 250    11142  15856  16760   4728    875  -1250       C  
ATOM   1209  H   PHE A 250      32.687  14.079 -24.333  1.00106.42           H  
ANISOU 1209  H   PHE A 250    10449  14970  15017   4318   -144   -522       H  
ATOM   1210  HA  PHE A 250      30.861  12.563 -22.558  1.00108.50           H  
ANISOU 1210  HA  PHE A 250    10080  15718  15428   4056    172   -887       H  
ATOM   1211  HB2 PHE A 250      30.631  15.211 -24.053  1.00113.31           H  
ANISOU 1211  HB2 PHE A 250    10753  15970  16328   4763   -167   -628       H  
ATOM   1212  HB3 PHE A 250      29.296  14.384 -23.221  1.00115.03           H  
ANISOU 1212  HB3 PHE A 250    10501  16524  16683   4659    -25   -844       H  
ATOM   1213  HD1 PHE A 250      29.843  13.744 -20.684  1.00116.16           H  
ANISOU 1213  HD1 PHE A 250    10743  16663  16728   4302    578  -1179       H  
ATOM   1214  HD2 PHE A 250      31.636  16.946 -22.880  1.00115.20           H  
ANISOU 1214  HD2 PHE A 250    11334  15745  16692   4982    139   -709       H  
ATOM   1215  HE1 PHE A 250      30.362  14.913 -18.564  1.00116.63           H  
ANISOU 1215  HE1 PHE A 250    10984  16465  16864   4376   1075  -1445       H  
ATOM   1216  HE2 PHE A 250      32.151  18.109 -20.760  1.00117.00           H  
ANISOU 1216  HE2 PHE A 250    11716  15681  17058   5049    632  -1004       H  
ATOM   1217  HZ  PHE A 250      31.517  17.094 -18.603  1.00115.23           H  
ANISOU 1217  HZ  PHE A 250    11232  15748  16802   4750   1092  -1384       H  
ATOM   1218  N   VAL A 251      29.685  11.472 -24.504  1.00116.60           N  
ANISOU 1218  N   VAL A 251    10770  17109  16423   4004   -299   -738       N  
ATOM   1219  CA  VAL A 251      29.092  10.739 -25.618  1.00118.73           C  
ANISOU 1219  CA  VAL A 251    10874  17598  16639   3928   -574   -663       C  
ATOM   1220  C   VAL A 251      27.674  11.260 -25.887  1.00129.36           C  
ANISOU 1220  C   VAL A 251    11788  19121  18242   4181   -713   -688       C  
ATOM   1221  O   VAL A 251      26.758  11.058 -25.086  1.00129.70           O  
ANISOU 1221  O   VAL A 251    11493  19330  18455   4164   -558   -852       O  
ATOM   1222  CB  VAL A 251      29.128   9.206 -25.397  1.00120.99           C  
ANISOU 1222  CB  VAL A 251    11134  18063  16775   3547   -507   -749       C  
ATOM   1223  CG1 VAL A 251      28.507   8.464 -26.581  1.00122.24           C  
ANISOU 1223  CG1 VAL A 251    11127  18443  16875   3459   -798   -691       C  
ATOM   1224  CG2 VAL A 251      30.556   8.726 -25.165  1.00116.74           C  
ANISOU 1224  CG2 VAL A 251    11015  17336  16006   3331   -389   -714       C  
ATOM   1225  H   VAL A 251      29.424  11.101 -23.596  1.00116.45           H  
ANISOU 1225  H   VAL A 251    10636  17167  16442   3889   -100   -874       H  
ATOM   1226  HA  VAL A 251      29.694  10.908 -26.509  1.00117.93           H  
ANISOU 1226  HA  VAL A 251    11000  17396  16411   3961   -748   -518       H  
ATOM   1227  HB  VAL A 251      28.546   8.958 -24.511  1.00122.17           H  
ANISOU 1227  HB  VAL A 251    11071  18319  17029   3483   -325   -888       H  
ATOM   1228 HG11 VAL A 251      28.832   7.424 -26.565  1.00120.48           H  
ANISOU 1228 HG11 VAL A 251    10992  18275  16509   3186   -763   -724       H  
ATOM   1229 HG12 VAL A 251      27.422   8.498 -26.497  1.00125.13           H  
ANISOU 1229 HG12 VAL A 251    11141  18993  17411   3533   -836   -760       H  
ATOM   1230 HG13 VAL A 251      28.823   8.944 -27.506  1.00122.42           H  
ANISOU 1230 HG13 VAL A 251    11296  18386  16833   3592  -1000   -551       H  
ATOM   1231 HG21 VAL A 251      30.534   7.666 -24.915  1.00116.05           H  
ANISOU 1231 HG21 VAL A 251    10899  17358  15837   3077   -327   -779       H  
ATOM   1232 HG22 VAL A 251      31.133   8.881 -26.076  1.00115.93           H  
ANISOU 1232 HG22 VAL A 251    11116  17143  15789   3368   -558   -585       H  
ATOM   1233 HG23 VAL A 251      31.006   9.284 -24.346  1.00115.76           H  
ANISOU 1233 HG23 VAL A 251    11009  17059  15915   3392   -201   -756       H  
ATOM   1234  N   LYS A 252      27.527  11.963 -27.015  1.00131.47           N  
ANISOU 1234  N   LYS A 252    12073  19344  18534   4420  -1005   -519       N  
ATOM   1235  CA  LYS A 252      26.263  12.525 -27.486  1.00137.32           C  
ANISOU 1235  CA  LYS A 252    12426  20236  19513   4696  -1210   -497       C  
ATOM   1236  C   LYS A 252      25.905  11.819 -28.782  1.00148.22           C  
ANISOU 1236  C   LYS A 252    13731  21830  20757   4596  -1556   -386       C  
ATOM   1237  O   LYS A 252      26.775  11.219 -29.423  1.00145.27           O  
ANISOU 1237  O   LYS A 252    13675  21412  20110   4387  -1641   -296       O  
ATOM   1238  CB  LYS A 252      26.390  14.043 -27.701  1.00140.57           C  
ANISOU 1238  CB  LYS A 252    12944  20393  20074   5086  -1278   -374       C  
ATOM   1239  H   LYS A 252      28.295  12.160 -27.649  1.00130.29           H  
ANISOU 1239  H   LYS A 252    12212  19054  18237   4427  -1112   -384       H  
ATOM   1240  HA  LYS A 252      25.458  12.330 -26.780  1.00138.68           H  
ANISOU 1240  HA  LYS A 252    12280  20559  19853   4685  -1074   -652       H  
ATOM   1241  N   PHE A 253      24.630  11.857 -29.161  1.00153.09           N  
ANISOU 1241  N   PHE A 253    13920  22686  21562   4732  -1753   -407       N  
ATOM   1242  CA  PHE A 253      24.200  11.148 -30.356  1.00156.53           C  
ANISOU 1242  CA  PHE A 253    14254  23356  21867   4619  -2094   -324       C  
ATOM   1243  C   PHE A 253      23.893  12.101 -31.498  1.00169.02           C  
ANISOU 1243  C   PHE A 253    15829  24905  23486   4947  -2457   -111       C  
ATOM   1244  O   PHE A 253      23.398  13.209 -31.271  1.00171.46           O  
ANISOU 1244  O   PHE A 253    15976  25120  24053   5296  -2470    -79       O  
ATOM   1245  CB  PHE A 253      23.052  10.202 -30.020  1.00160.33           C  
ANISOU 1245  CB  PHE A 253    14269  24172  22479   4439  -2076   -507       C  
ATOM   1246  CG  PHE A 253      23.494   9.132 -29.046  1.00158.31           C  
ANISOU 1246  CG  PHE A 253    14102  23930  22119   4070  -1747   -676       C  
ATOM   1247  CD1 PHE A 253      24.249   8.048 -29.474  1.00157.59           C  
ANISOU 1247  CD1 PHE A 253    14293  23846  21740   3735  -1778   -655       C  
ATOM   1248  CD2 PHE A 253      23.194   9.233 -27.697  1.00160.52           C  
ANISOU 1248  CD2 PHE A 253    14208  24201  22581   4063  -1401   -850       C  
ATOM   1249  CE1 PHE A 253      24.661   7.065 -28.575  1.00155.53           C  
ANISOU 1249  CE1 PHE A 253    14124  23577  21393   3409  -1489   -791       C  
ATOM   1250  CE2 PHE A 253      23.606   8.252 -26.800  1.00160.53           C  
ANISOU 1250  CE2 PHE A 253    14314  24212  22469   3722  -1112   -981       C  
ATOM   1251  CZ  PHE A 253      24.335   7.172 -27.245  1.00155.36           C  
ANISOU 1251  CZ  PHE A 253    13931  23555  21544   3402  -1166   -943       C  
ATOM   1252  H   PHE A 253      23.897  12.377 -28.690  1.00155.24           H  
ANISOU 1252  H   PHE A 253    13913  22996  22074   4923  -1692   -480       H  
ATOM   1253  HA  PHE A 253      25.006  10.508 -30.705  1.00153.84           H  
ANISOU 1253  HA  PHE A 253    14207  22970  21273   4389  -2101   -283       H  
ATOM   1254  HB2 PHE A 253      22.244  10.765 -29.553  1.00163.32           H  
ANISOU 1254  HB2 PHE A 253    14326  24606  23121   4647  -2024   -578       H  
ATOM   1255  HB3 PHE A 253      22.697   9.720 -30.929  1.00161.88           H  
ANISOU 1255  HB3 PHE A 253    14378  24544  22584   4361  -2346   -453       H  
ATOM   1256  HD1 PHE A 253      24.509   7.957 -30.527  1.00157.57           H  
ANISOU 1256  HD1 PHE A 253    14442  23852  21577   3728  -2031   -531       H  
ATOM   1257  HD2 PHE A 253      22.605  10.076 -27.339  1.00162.87           H  
ANISOU 1257  HD2 PHE A 253    14282  24488  23113   4327  -1357   -885       H  
ATOM   1258  HE1 PHE A 253      25.240   6.211 -28.922  1.00153.30           H  
ANISOU 1258  HE1 PHE A 253    14055  23288  20905   3161  -1516   -776       H  
ATOM   1259  HE2 PHE A 253      23.327   8.331 -25.751  1.00161.05           H  
ANISOU 1259  HE2 PHE A 253    14242  24287  22662   3710   -844  -1115       H  
ATOM   1260  HZ  PHE A 253      24.649   6.402 -26.541  1.00153.46           H  
ANISOU 1260  HZ  PHE A 253    13773  23309  21224   3146   -949  -1033       H  
ATOM   1261  N   LYS A 254      24.252  11.675 -32.730  1.00169.23           N  
ANISOU 1261  N   LYS A 254    16067  24990  23241   4829  -2745     39       N  
ATOM   1262  CA  LYS A 254      24.128  12.492 -33.936  1.00173.62           C  
ANISOU 1262  CA  LYS A 254    16708  25509  23750   5094  -3110    277       C  
ATOM   1263  C   LYS A 254      22.772  12.324 -34.639  1.00186.03           C  
ANISOU 1263  C   LYS A 254    17831  27407  25446   5196  -3462    290       C  
ATOM   1264  O   LYS A 254      22.057  13.317 -34.796  1.00189.30           O  
ANISOU 1264  O   LYS A 254    18023  27805  26098   5559  -3629    381       O  
ATOM   1265  CB  LYS A 254      25.298  12.210 -34.903  1.00173.69           C  
ANISOU 1265  CB  LYS A 254    17218  25401  23377   4920  -3221    438       C  
ATOM   1266  H   LYS A 254      24.593  10.737 -32.915  1.00167.44           H  
ANISOU 1266  H   LYS A 254    15949  24847  22822   4546  -2732     -6       H  
ATOM   1267  HA  LYS A 254      24.210  13.540 -33.653  1.00174.77           H  
ANISOU 1267  HA  LYS A 254    16902  25452  24051   5370  -3053    345       H  
ATOM   1268  N   ARG A 255      22.407  11.084 -35.044  1.00185.33           N  
ANISOU 1268  N   ARG A 255    17598  27606  25213   4881  -3579    192       N  
ATOM   1269  CA  ARG A 255      21.141  10.841 -35.756  1.00190.68           C  
ANISOU 1269  CA  ARG A 255    17843  28619  25990   4936  -3936    192       C  
ATOM   1270  C   ARG A 255      19.911  10.809 -34.849  1.00196.87           C  
ANISOU 1270  C   ARG A 255    18049  29596  27155   5019  -3817     -6       C  
ATOM   1271  O   ARG A 255      20.014  10.612 -33.639  1.00194.15           O  
ANISOU 1271  O   ARG A 255    17638  29185  26944   4922  -3431   -185       O  
ATOM   1272  CB  ARG A 255      21.185   9.532 -36.588  1.00193.76           C  
ANISOU 1272  CB  ARG A 255    18293  29246  26081   4555  -4120    149       C  
ATOM   1273  CG  ARG A 255      21.137   9.755 -38.101  1.00212.90           C  
ANISOU 1273  CG  ARG A 255    20860  31761  28272   4640  -4577    366       C  
ATOM   1274  CD  ARG A 255      22.399  10.439 -38.617  1.00232.00           C  
ANISOU 1274  CD  ARG A 255    23848  33865  30436   4733  -4569    585       C  
ATOM   1275  NE  ARG A 255      22.795   9.992 -39.957  1.00243.74           N  
ANISOU 1275  NE  ARG A 255    25713  35193  31704   4340  -4798    843       N  
ATOM   1276  CZ  ARG A 255      23.417   8.845 -40.238  1.00253.09           C  
ANISOU 1276  CZ  ARG A 255    27276  36029  32856   3624  -4632    932       C  
ATOM   1277  NH1 ARG A 255      23.708   7.979 -39.271  1.00242.68           N1+
ANISOU 1277  NH1 ARG A 255    25688  35344  31177   3917  -4441    390       N1+
ATOM   1278  NH2 ARG A 255      23.739   8.548 -41.491  1.00243.04           N  
ANISOU 1278  NH2 ARG A 255    26028  35498  30818   4063  -5059    723       N  
ATOM   1279  H   ARG A 255      22.968  10.253 -34.882  1.00183.28           H  
ANISOU 1279  H   ARG A 255    17510  27348  24780   4590  -3436    111       H  
ATOM   1280  HA  ARG A 255      21.006  11.666 -36.454  1.00193.58           H  
ANISOU 1280  HA  ARG A 255    18252  28933  26367   5206  -4192    377       H  
ATOM   1281  HB2 ARG A 255      22.095   8.976 -36.365  1.00190.86           H  
ANISOU 1281  HB2 ARG A 255    18243  28754  25520   4314  -3913    104       H  
ATOM   1282  HB3 ARG A 255      20.325   8.913 -36.335  1.00196.22           H  
ANISOU 1282  HB3 ARG A 255    18225  29801  26530   4434  -4133     -5       H  
ATOM   1283  HG2 ARG A 255      21.026   8.795 -38.602  1.00212.62           H  
ANISOU 1283  HG2 ARG A 255    20808  31920  28058   4364  -4696    296       H  
ATOM   1284  HG3 ARG A 255      20.285  10.392 -38.333  1.00216.43           H  
ANISOU 1284  HG3 ARG A 255    21013  32308  28914   4909  -4800    436       H  
ATOM   1285  HD2 ARG A 255      22.193  11.506 -38.688  1.00234.26           H  
ANISOU 1285  HD2 ARG A 255    24102  34035  30869   5064  -4666    727       H  
ATOM   1286  HD3 ARG A 255      23.230  10.285 -37.930  1.00228.26           H  
ANISOU 1286  HD3 ARG A 255    23608  33198  29923   4610  -4247    515       H  
ATOM   1287  HE  ARG A 255      22.606  10.628 -40.725  1.00244.16           H  
ANISOU 1287  HE  ARG A 255    25917  34922  31930   4214  -4980   1201       H  
ATOM   1288 HH11 ARG A 255      23.458   8.144 -38.303  1.00242.16           H  
ANISOU 1288 HH11 ARG A 255    25427  35231  31353   3983  -4225    293       H  
ATOM   1289 HH12 ARG A 255      24.162   7.103 -39.509  1.00240.81           H  
ANISOU 1289 HH12 ARG A 255    25619  35141  30737   3637  -4394    314       H  
ATOM   1290 HH21 ARG A 255      23.531   9.200 -42.241  1.00245.74           H  
ANISOU 1290 HH21 ARG A 255    26415  35860  31095   4258  -5329    904       H  
ATOM   1291 HH22 ARG A 255      24.204   7.673 -41.708  1.00241.20           H  
ANISOU 1291 HH22 ARG A 255    25964  35302  30378   3776  -4992    631       H  
ATOM   1292  N   ASN A 256      18.747  11.018 -35.462  1.00198.09           N  
ANISOU 1292  N   ASN A 256    17787  30001  27478   5201  -4158     31       N  
ATOM   1293  CA  ASN A 256      17.451  10.947 -34.791  1.00201.44           C  
ANISOU 1293  CA  ASN A 256    17600  30664  28274   5280  -4101   -155       C  
ATOM   1294  C   ASN A 256      16.740   9.598 -35.067  1.00207.69           C  
ANISOU 1294  C   ASN A 256    18079  31828  29004   4911  -4220   -314       C  
ATOM   1295  O   ASN A 256      16.326   8.971 -34.092  1.00206.72           O  
ANISOU 1295  O   ASN A 256    17685  31818  29041   4713  -3922   -542       O  
ATOM   1296  CB  ASN A 256      16.567  12.150 -35.157  1.00205.13           C  
ANISOU 1296  CB  ASN A 256    17748  31151  29041   5762  -4381    -25       C  
ATOM   1297  CG  ASN A 256      17.190  13.482 -34.801  1.00220.48           C  
ANISOU 1297  CG  ASN A 256    19976  32709  31087   6122  -4239    109       C  
ATOM   1298  ND2 ASN A 256      16.527  14.568 -35.177  1.00215.22           N  
ANISOU 1298  ND2 ASN A 256    19097  32006  30670   6558  -4491    250       N  
ATOM   1299  OD1 ASN A 256      18.283  13.555 -34.223  1.00208.47           O  
ANISOU 1299  OD1 ASN A 256    18874  30911  29423   6013  -3918     95       O  
ATOM   1300  H   ASN A 256      18.689  11.311 -36.432  1.00199.59           H  
ANISOU 1300  H   ASN A 256    18054  30224  27557   5317  -4482    199       H  
ATOM   1301  HA  ASN A 256      17.596  11.006 -33.713  1.00199.40           H  
ANISOU 1301  HA  ASN A 256    17313  30297  28153   5257  -3739   -293       H  
ATOM   1302  HB2 ASN A 256      16.370  12.163 -36.227  1.00206.83           H  
ANISOU 1302  HB2 ASN A 256    17978  31480  29127   5811  -4764    126       H  
ATOM   1303  HB3 ASN A 256      15.626  12.069 -34.615  1.00207.09           H  
ANISOU 1303  HB3 ASN A 256    17527  31579  29578   5813  -4311   -182       H  
ATOM   1304 HD21 ASN A 256      16.900  15.488 -34.966  1.00214.81           H  
ANISOU 1304 HD21 ASN A 256    19229  31686  30704   6808  -4408    342       H  
ATOM   1305 HD22 ASN A 256      15.653  14.481 -35.685  1.00218.40           H  
ANISOU 1305 HD22 ASN A 256    19156  32646  31182   6643  -4777    270       H  
ATOM   1306  N   PRO A 257      16.607   9.096 -36.332  1.00205.84           N  
ANISOU 1306  N   PRO A 257    17893  31785  28532   4785  -4627   -213       N  
ATOM   1307  CA  PRO A 257      15.921   7.805 -36.544  1.00206.87           C  
ANISOU 1307  CA  PRO A 257    17722  32258  28620   4415  -4724   -390       C  
ATOM   1308  C   PRO A 257      16.890   6.604 -36.605  1.00205.67           C  
ANISOU 1308  C   PRO A 257    17985  32045  28114   3955  -4556   -464       C  
ATOM   1309  O   PRO A 257      17.961   6.746 -37.204  1.00202.96           O  
ANISOU 1309  O   PRO A 257    18156  31495  27464   3940  -4610   -309       O  
ATOM   1310  CB  PRO A 257      15.243   8.014 -37.897  1.00213.21           C  
ANISOU 1310  CB  PRO A 257    18359  33293  29359   4557  -5277   -239       C  
ATOM   1311  CG  PRO A 257      16.189   8.916 -38.642  1.00216.45           C  
ANISOU 1311  CG  PRO A 257    19284  33428  29530   4793  -5434     40       C  
ATOM   1312  CD  PRO A 257      17.022   9.673 -37.627  1.00208.35           C  
ANISOU 1312  CD  PRO A 257    18531  32028  28605   4961  -5020     59       C  
ATOM   1313  HA  PRO A 257      15.140   7.670 -35.799  1.00208.58           H  
ANISOU 1313  HA  PRO A 257    17523  32613  29117   4411  -4570   -554       H  
ATOM   1314  HB2 PRO A 257      15.127   7.064 -38.416  1.00213.51           H  
ANISOU 1314  HB2 PRO A 257    18385  33525  29215   4251  -5416   -310       H  
ATOM   1315  HB3 PRO A 257      14.277   8.497 -37.756  1.00217.20           H  
ANISOU 1315  HB3 PRO A 257    18419  33940  30167   4792  -5392   -260       H  
ATOM   1316  HG2 PRO A 257      16.836   8.312 -39.277  1.00214.41           H  
ANISOU 1316  HG2 PRO A 257    19364  33163  28937   4548  -5511     78       H  
ATOM   1317  HG3 PRO A 257      15.613   9.613 -39.249  1.00220.30           H  
ANISOU 1317  HG3 PRO A 257    19599  33994  30113   5080  -5761    183       H  
ATOM   1318  HD2 PRO A 257      18.082   9.488 -37.802  1.00204.25           H  
ANISOU 1318  HD2 PRO A 257    18480  31320  27807   4814  -4915    123       H  
ATOM   1319  HD3 PRO A 257      16.786  10.733 -37.692  1.00210.39           H  
ANISOU 1319  HD3 PRO A 257    18720  32182  29036   5328  -5126    190       H  
ATOM   1320  N   LYS A 258      16.550   5.406 -36.055  1.00199.88           N  
ANISOU 1320  N   LYS A 258    17049  31483  27415   3575  -4364   -694       N  
ATOM   1321  CA  LYS A 258      15.329   5.080 -35.289  1.00201.49           C  
ANISOU 1321  CA  LYS A 258    16653  31940  27963   3518  -4248   -901       C  
ATOM   1322  C   LYS A 258      15.632   5.321 -33.791  1.00199.32           C  
ANISOU 1322  C   LYS A 258    16397  31463  27870   3544  -3734  -1013       C  
ATOM   1323  O   LYS A 258      16.727   5.801 -33.472  1.00195.43           O  
ANISOU 1323  O   LYS A 258    16358  30653  27243   3634  -3538   -917       O  
ATOM   1324  CB  LYS A 258      14.908   3.618 -35.547  1.00204.59           C  
ANISOU 1324  CB  LYS A 258    16884  32596  28253   3052  -4306  -1075       C  
ATOM   1325  H   LYS A 258      17.176   4.610 -36.125  1.00197.13           H  
ANISOU 1325  H   LYS A 258    16973  31084  26845   3283  -4268   -739       H  
ATOM   1326  HA  LYS A 258      14.486   5.704 -35.581  1.00206.17           H  
ANISOU 1326  HA  LYS A 258    16893  32679  28763   3781  -4478   -859       H  
ATOM   1327  N   GLU A 259      14.686   5.010 -32.874  1.00193.87           N  
ANISOU 1327  N   GLU A 259    15225  30959  27476   3461  -3514  -1217       N  
ATOM   1328  CA  GLU A 259      14.912   5.235 -31.436  1.00189.68           C  
ANISOU 1328  CA  GLU A 259    14705  30263  27100   3475  -3024  -1333       C  
ATOM   1329  C   GLU A 259      16.175   4.511 -30.931  1.00184.04           C  
ANISOU 1329  C   GLU A 259    14525  29309  26094   3158  -2720  -1347       C  
ATOM   1330  O   GLU A 259      16.458   3.381 -31.331  1.00182.15           O  
ANISOU 1330  O   GLU A 259    14443  29133  25633   2792  -2774  -1382       O  
ATOM   1331  CB  GLU A 259      13.677   4.872 -30.579  1.00194.20           C  
ANISOU 1331  CB  GLU A 259    14679  31105  28005   3375  -2822  -1563       C  
ATOM   1332  CG  GLU A 259      13.221   5.996 -29.660  1.00200.48           C  
ANISOU 1332  CG  GLU A 259    15207  31832  29135   3743  -2589  -1616       C  
ATOM   1333  CD  GLU A 259      14.220   6.402 -28.593  1.00209.23           C  
ANISOU 1333  CD  GLU A 259    16721  32611  30164   3778  -2168  -1623       C  
ATOM   1334  OE1 GLU A 259      14.374   5.647 -27.606  1.00201.40           O  
ANISOU 1334  OE1 GLU A 259    15771  31620  29130   3464  -1796  -1773       O  
ATOM   1335  OE2 GLU A 259      14.862   7.466 -28.751  1.00195.94           O1-
ANISOU 1335  OE2 GLU A 259    15329  30667  28453   4108  -2219  -1472       O1-
ATOM   1336  H   GLU A 259      13.778   4.624 -33.108  1.00197.54           H  
ANISOU 1336  H   GLU A 259    15298  31689  28070   3381  -3664  -1304       H  
ATOM   1337  HA  GLU A 259      15.083   6.304 -31.320  1.00189.84           H  
ANISOU 1337  HA  GLU A 259    14789  30120  27219   3820  -3017  -1238       H  
ATOM   1338  HB2 GLU A 259      12.833   4.627 -31.221  1.00197.91           H  
ANISOU 1338  HB2 GLU A 259    14795  31833  28567   3355  -3102  -1588       H  
ATOM   1339  HB3 GLU A 259      13.915   4.015 -29.949  1.00192.34           H  
ANISOU 1339  HB3 GLU A 259    14533  30862  27684   3044  -2552  -1678       H  
ATOM   1340  HG2 GLU A 259      13.012   6.876 -30.267  1.00201.70           H  
ANISOU 1340  HG2 GLU A 259    15287  31965  29384   4088  -2854  -1492       H  
ATOM   1341  HG3 GLU A 259      12.311   5.679 -29.154  1.00202.25           H  
ANISOU 1341  HG3 GLU A 259    14987  32274  29584   3653  -2463  -1783       H  
ATOM   1342  N   ASN A 260      16.947   5.207 -30.095  1.00174.13           N  
ANISOU 1342  N   ASN A 260    13551  27767  24842   3317  -2421  -1314       N  
ATOM   1343  CA  ASN A 260      18.223   4.739 -29.545  1.00166.79           C  
ANISOU 1343  CA  ASN A 260    13133  26579  23659   3089  -2137  -1305       C  
ATOM   1344  C   ASN A 260      18.019   3.759 -28.331  1.00164.47           C  
ANISOU 1344  C   ASN A 260    12716  26358  23417   2737  -1744  -1507       C  
ATOM   1345  O   ASN A 260      17.309   4.119 -27.390  1.00166.15           O  
ANISOU 1345  O   ASN A 260    12595  26649  23884   2832  -1508  -1633       O  
ATOM   1346  CB  ASN A 260      19.071   5.989 -29.193  1.00164.04           C  
ANISOU 1346  CB  ASN A 260    13108  25909  23310   3423  -2015  -1185       C  
ATOM   1347  CG  ASN A 260      20.205   5.799 -28.226  1.00175.30           C  
ANISOU 1347  CG  ASN A 260    14946  27076  24585   3267  -1647  -1214       C  
ATOM   1348  ND2 ASN A 260      20.242   6.607 -27.166  1.00166.79           N  
ANISOU 1348  ND2 ASN A 260    13839  25862  23670   3458  -1359  -1274       N  
ATOM   1349  OD1 ASN A 260      21.079   4.953 -28.426  1.00162.84           O  
ANISOU 1349  OD1 ASN A 260    13721  25410  22742   2985  -1623  -1184       O  
ATOM   1350  H   ASN A 260      16.691   6.136 -29.777  1.00175.59           H  
ANISOU 1350  H   ASN A 260    13606  27894  25216   3616  -2375  -1297       H  
ATOM   1351  HA  ASN A 260      18.758   4.234 -30.347  1.00165.63           H  
ANISOU 1351  HA  ASN A 260    13250  26407  23276   2940  -2321  -1225       H  
ATOM   1352  HB2 ASN A 260      19.509   6.352 -30.122  1.00163.75           H  
ANISOU 1352  HB2 ASN A 260    13294  25788  23134   3548  -2273  -1027       H  
ATOM   1353  HB3 ASN A 260      18.416   6.760 -28.790  1.00166.93           H  
ANISOU 1353  HB3 ASN A 260    13186  26310  23929   3679  -1963  -1225       H  
ATOM   1354 HD21 ASN A 260      20.996   6.509 -26.496  1.00164.13           H  
ANISOU 1354 HD21 ASN A 260    13775  25358  23229   3357  -1122  -1293       H  
ATOM   1355 HD22 ASN A 260      19.529   7.314 -27.014  1.00169.47           H  
ANISOU 1355 HD22 ASN A 260    13889  26264  24239   3702  -1372  -1305       H  
ATOM   1356  N   PRO A 261      18.610   2.527 -28.324  1.00153.58           N  
ANISOU 1356  N   PRO A 261    11601  24949  21805   2334  -1661  -1541       N  
ATOM   1357  CA  PRO A 261      18.406   1.603 -27.179  1.00151.18           C  
ANISOU 1357  CA  PRO A 261    11198  24699  21542   2000  -1298  -1708       C  
ATOM   1358  C   PRO A 261      18.912   2.077 -25.811  1.00149.70           C  
ANISOU 1358  C   PRO A 261    11172  24316  21392   2067   -887  -1747       C  
ATOM   1359  O   PRO A 261      18.441   1.599 -24.776  1.00149.76           O  
ANISOU 1359  O   PRO A 261    10987  24416  21500   1871   -581  -1891       O  
ATOM   1360  CB  PRO A 261      19.147   0.329 -27.615  1.00150.14           C  
ANISOU 1360  CB  PRO A 261    11411  24504  21132   1615  -1342  -1690       C  
ATOM   1361  CG  PRO A 261      19.298   0.437 -29.074  1.00155.44           C  
ANISOU 1361  CG  PRO A 261    12186  25209  21666   1707  -1759  -1572       C  
ATOM   1362  CD  PRO A 261      19.456   1.897 -29.357  1.00151.96           C  
ANISOU 1362  CD  PRO A 261    11785  24658  21293   2161  -1888  -1435       C  
ATOM   1363  HA  PRO A 261      17.348   1.366 -27.083  1.00154.43           H  
ANISOU 1363  HA  PRO A 261    11180  25353  22144   1940  -1312  -1819       H  
ATOM   1364  HB2 PRO A 261      20.127   0.269 -27.146  1.00146.64           H  
ANISOU 1364  HB2 PRO A 261    11342  23833  20543   1565  -1158  -1646       H  
ATOM   1365  HB3 PRO A 261      18.553  -0.546 -27.357  1.00151.54           H  
ANISOU 1365  HB3 PRO A 261    11372  24841  21365   1339  -1264  -1809       H  
ATOM   1366  HG2 PRO A 261      20.179  -0.116 -29.394  1.00152.45           H  
ANISOU 1366  HG2 PRO A 261    12179  24686  21058   1540  -1772  -1523       H  
ATOM   1367  HG3 PRO A 261      18.408   0.043 -29.561  1.00158.56           H  
ANISOU 1367  HG3 PRO A 261    12253  25845  22147   1616  -1943  -1638       H  
ATOM   1368  HD2 PRO A 261      20.497   2.204 -29.253  1.00148.74           H  
ANISOU 1368  HD2 PRO A 261    11776  24004  20734   2223  -1800  -1343       H  
ATOM   1369  HD3 PRO A 261      19.077   2.101 -30.357  1.00154.10           H  
ANISOU 1369  HD3 PRO A 261    11946  25051  21554   2270  -2215  -1370       H  
ATOM   1370  N   LEU A 262      19.859   3.020 -25.809  1.00141.56           N  
ANISOU 1370  N   LEU A 262    10495  23018  20272   2330   -878  -1623       N  
ATOM   1371  CA  LEU A 262      20.469   3.569 -24.602  1.00137.88           C  
ANISOU 1371  CA  LEU A 262    10235  22343  19810   2411   -525  -1652       C  
ATOM   1372  C   LEU A 262      19.764   4.856 -24.115  1.00141.33           C  
ANISOU 1372  C   LEU A 262    10367  22801  20530   2790   -438  -1707       C  
ATOM   1373  O   LEU A 262      20.264   5.478 -23.177  1.00139.86           O  
ANISOU 1373  O   LEU A 262    10357  22431  20352   2899   -166  -1736       O  
ATOM   1374  CB  LEU A 262      21.951   3.849 -24.891  1.00133.64           C  
ANISOU 1374  CB  LEU A 262    10262  21494  19021   2464   -565  -1497       C  
ATOM   1375  CG  LEU A 262      22.863   2.627 -25.027  1.00134.85           C  
ANISOU 1375  CG  LEU A 262    10775  21559  18904   2099   -541  -1465       C  
ATOM   1376  CD1 LEU A 262      22.477   1.708 -26.172  1.00135.89           C  
ANISOU 1376  CD1 LEU A 262    10806  21866  18959   1904   -834  -1452       C  
ATOM   1377  CD2 LEU A 262      24.293   3.054 -25.193  1.00134.17           C  
ANISOU 1377  CD2 LEU A 262    11195  21170  18615   2189   -545  -1329       C  
ATOM   1378  H   LEU A 262      20.236   3.436 -26.653  1.00141.17           H  
ANISOU 1378  H   LEU A 262    10606  22892  20140   2486  -1117  -1499       H  
ATOM   1379  HA  LEU A 262      20.433   2.839 -23.794  1.00137.24           H  
ANISOU 1379  HA  LEU A 262    10146  22298  19701   2150   -278  -1750       H  
ATOM   1380  HB2 LEU A 262      22.032   4.425 -25.811  1.00134.27           H  
ANISOU 1380  HB2 LEU A 262    10383  21541  19091   2673   -829  -1385       H  
ATOM   1381  HB3 LEU A 262      22.354   4.442 -24.072  1.00132.59           H  
ANISOU 1381  HB3 LEU A 262    10257  21209  18912   2575   -344  -1514       H  
ATOM   1382  HG  LEU A 262      22.785   2.045 -24.111  1.00134.46           H  
ANISOU 1382  HG  LEU A 262    10697  21533  18859   1889   -287  -1561       H  
ATOM   1383 HD11 LEU A 262      23.320   1.064 -26.422  1.00133.25           H  
ANISOU 1383 HD11 LEU A 262    10797  21409  18424   1720   -846  -1405       H  
ATOM   1384 HD12 LEU A 262      21.650   1.085 -25.836  1.00137.84           H  
ANISOU 1384 HD12 LEU A 262    10755  22303  19313   1724   -758  -1569       H  
ATOM   1385 HD13 LEU A 262      22.196   2.297 -27.044  1.00137.52           H  
ANISOU 1385 HD13 LEU A 262    10920  22127  19205   2117  -1097  -1379       H  
ATOM   1386 HD21 LEU A 262      24.931   2.175 -25.125  1.00132.11           H  
ANISOU 1386 HD21 LEU A 262    11168  20840  18187   1934   -487  -1324       H  
ATOM   1387 HD22 LEU A 262      24.421   3.530 -26.164  1.00134.57           H  
ANISOU 1387 HD22 LEU A 262    11305  21195  18632   2361   -798  -1223       H  
ATOM   1388 HD23 LEU A 262      24.535   3.760 -24.401  1.00133.73           H  
ANISOU 1388 HD23 LEU A 262    11199  20994  18618   2333   -353  -1346       H  
ATOM   1389  N   SER A 263      18.599   5.235 -24.717  1.00138.70           N  
ANISOU 1389  N   SER A 263     9570  22693  20436   2986   -664  -1731       N  
ATOM   1390  CA  SER A 263      17.825   6.433 -24.359  1.00140.39           C  
ANISOU 1390  CA  SER A 263     9443  22938  20961   3370   -611  -1788       C  
ATOM   1391  C   SER A 263      17.543   6.559 -22.859  1.00141.19           C  
ANISOU 1391  C   SER A 263     9406  23043  21197   3325   -152  -1978       C  
ATOM   1392  O   SER A 263      17.491   7.666 -22.337  1.00142.18           O  
ANISOU 1392  O   SER A 263     9493  23044  21486   3639    -13  -2013       O  
ATOM   1393  CB  SER A 263      16.516   6.466 -25.137  1.00149.03           C  
ANISOU 1393  CB  SER A 263     9999  24332  22295   3492   -906  -1816       C  
ATOM   1394  OG  SER A 263      16.776   6.620 -26.522  1.00159.43           O  
ANISOU 1394  OG  SER A 263    11463  25627  23488   3609  -1343  -1626       O  
ATOM   1395  H   SER A 263      18.163   4.725 -25.478  1.00139.86           H  
ANISOU 1395  H   SER A 263     9561  23005  20575   2889   -897  -1715       H  
ATOM   1396  HA  SER A 263      18.393   7.312 -24.660  1.00139.38           H  
ANISOU 1396  HA  SER A 263     9549  22605  20804   3633   -708  -1670       H  
ATOM   1397  HB2 SER A 263      15.983   5.530 -24.974  1.00150.10           H  
ANISOU 1397  HB2 SER A 263     9913  24674  22443   3203   -845  -1924       H  
ATOM   1398  HB3 SER A 263      15.915   7.305 -24.793  1.00151.72           H  
ANISOU 1398  HB3 SER A 263    10063  24695  22888   3772   -840  -1873       H  
ATOM   1399  HG  SER A 263      16.639   7.566 -26.792  1.00161.15           H  
ANISOU 1399  HG  SER A 263    11625  25776  23830   3935  -1467  -1554       H  
ATOM   1400  N   GLN A 264      17.338   5.426 -22.190  1.00134.17           N  
ANISOU 1400  N   GLN A 264     8446  22295  20237   2931     80  -2101       N  
ATOM   1401  CA  GLN A 264      17.137   5.308 -20.733  1.00133.24           C  
ANISOU 1401  CA  GLN A 264     8250  22199  20175   2793    539  -2276       C  
ATOM   1402  C   GLN A 264      18.282   5.880 -19.869  1.00133.83           C  
ANISOU 1402  C   GLN A 264     8796  21967  20086   2862    796  -2250       C  
ATOM   1403  O   GLN A 264      18.027   6.307 -18.737  1.00133.49           O  
ANISOU 1403  O   GLN A 264     8656  21920  20143   2912   1141  -2395       O  
ATOM   1404  CB  GLN A 264      16.873   3.835 -20.337  1.00133.79           C  
ANISOU 1404  CB  GLN A 264     8251  22446  20136   2305    696  -2362       C  
ATOM   1405  CG  GLN A 264      17.786   2.800 -21.006  1.00136.71           C  
ANISOU 1405  CG  GLN A 264     9026  22715  20204   2010    511  -2226       C  
ATOM   1406  CD  GLN A 264      17.368   1.394 -20.697  1.00150.47           C  
ANISOU 1406  CD  GLN A 264    10649  24630  21891   1554    640  -2315       C  
ATOM   1407  NE2 GLN A 264      16.893   0.666 -21.709  1.00139.50           N  
ANISOU 1407  NE2 GLN A 264     9080  23410  20515   1401    348  -2298       N  
ATOM   1408  OE1 GLN A 264      17.499   0.929 -19.561  1.00144.31           O  
ANISOU 1408  OE1 GLN A 264     9962  23827  21043   1320    997  -2394       O  
ATOM   1409  H   GLN A 264      17.191   4.562 -22.697  1.00133.76           H  
ANISOU 1409  H   GLN A 264     8353  22366  20104   2699    -60  -2085       H  
ATOM   1410  HA  GLN A 264      16.242   5.871 -20.473  1.00136.85           H  
ANISOU 1410  HA  GLN A 264     8317  22786  20893   2986    609  -2384       H  
ATOM   1411  HB2 GLN A 264      17.008   3.729 -19.261  1.00132.65           H  
ANISOU 1411  HB2 GLN A 264     8184  22264  19953   2183   1034  -2452       H  
ATOM   1412  HB3 GLN A 264      15.846   3.588 -20.601  1.00137.33           H  
ANISOU 1412  HB3 GLN A 264     8268  23141  20772   2272    619  -2444       H  
ATOM   1413  HG2 GLN A 264      17.787   2.902 -22.090  1.00136.73           H  
ANISOU 1413  HG2 GLN A 264     9019  22735  20198   2119    178  -2130       H  
ATOM   1414  HG3 GLN A 264      18.797   2.934 -20.628  1.00133.62           H  
ANISOU 1414  HG3 GLN A 264     9044  22093  19631   2003    622  -2160       H  
ATOM   1415 HE21 GLN A 264      16.813   1.053 -22.645  1.00139.82           H  
ANISOU 1415 HE21 GLN A 264     9066  23473  20587   1589     48  -2226       H  
ATOM   1416 HE22 GLN A 264      16.600  -0.290 -21.539  1.00139.96           H  
ANISOU 1416 HE22 GLN A 264     9058  23576  20545   1086    427  -2360       H  
ATOM   1417  N   PHE A 265      19.531   5.883 -20.398  1.00127.85           N  
ANISOU 1417  N   PHE A 265     8538  20964  19076   2856    634  -2077       N  
ATOM   1418  CA  PHE A 265      20.727   6.364 -19.690  1.00124.14           C  
ANISOU 1418  CA  PHE A 265     8536  20200  18433   2896    832  -2038       C  
ATOM   1419  C   PHE A 265      21.096   7.810 -20.053  1.00128.12           C  
ANISOU 1419  C   PHE A 265     9162  20486  19033   3327    708  -1955       C  
ATOM   1420  O   PHE A 265      22.072   8.321 -19.511  1.00124.16           O  
ANISOU 1420  O   PHE A 265     9033  19735  18409   3381    856  -1930       O  
ATOM   1421  CB  PHE A 265      21.922   5.441 -19.973  1.00121.51           C  
ANISOU 1421  CB  PHE A 265     8669  19723  17777   2606    759  -1910       C  
ATOM   1422  CG  PHE A 265      21.618   3.969 -19.889  1.00123.11           C  
ANISOU 1422  CG  PHE A 265     8790  20104  17883   2190    805  -1955       C  
ATOM   1423  CD1 PHE A 265      21.167   3.403 -18.705  1.00127.17           C  
ANISOU 1423  CD1 PHE A 265     9167  20734  18415   1948   1147  -2100       C  
ATOM   1424  CD2 PHE A 265      21.792   3.145 -20.990  1.00124.98           C  
ANISOU 1424  CD2 PHE A 265     9100  20383  18003   2028    515  -1856       C  
ATOM   1425  CE1 PHE A 265      20.875   2.041 -18.630  1.00128.62           C  
ANISOU 1425  CE1 PHE A 265     9286  21063  18520   1553   1193  -2132       C  
ATOM   1426  CE2 PHE A 265      21.525   1.784 -20.910  1.00128.09           C  
ANISOU 1426  CE2 PHE A 265     9434  20915  18320   1638    562  -1905       C  
ATOM   1427  CZ  PHE A 265      21.063   1.236 -19.730  1.00127.20           C  
ANISOU 1427  CZ  PHE A 265     9183  20905  18243   1401    899  -2036       C  
ATOM   1428  H   PHE A 265      19.748   5.561 -21.335  1.00127.31           H  
ANISOU 1428  H   PHE A 265     8556  20897  18917   2819    364  -1965       H  
ATOM   1429  HA  PHE A 265      20.557   6.333 -18.615  1.00124.82           H  
ANISOU 1429  HA  PHE A 265     8570  20312  18543   2809   1145  -2167       H  
ATOM   1430  HB2 PHE A 265      22.284   5.650 -20.978  1.00120.51           H  
ANISOU 1430  HB2 PHE A 265     8668  19521  17599   2723    479  -1780       H  
ATOM   1431  HB3 PHE A 265      22.706   5.649 -19.247  1.00119.49           H  
ANISOU 1431  HB3 PHE A 265     8708  19290  17402   2582    951  -1912       H  
ATOM   1432  HD1 PHE A 265      20.997   4.036 -17.835  1.00127.97           H  
ANISOU 1432  HD1 PHE A 265     9207  20817  18598   2065   1386  -2193       H  
ATOM   1433  HD2 PHE A 265      22.172   3.555 -21.925  1.00124.17           H  
ANISOU 1433  HD2 PHE A 265     9124  20194  17858   2198    254  -1739       H  
ATOM   1434  HE1 PHE A 265      20.491   1.619 -17.703  1.00129.81           H  
ANISOU 1434  HE1 PHE A 265     9331  21306  18684   1360   1468  -2236       H  
ATOM   1435  HE2 PHE A 265      21.695   1.169 -21.790  1.00127.18           H  
ANISOU 1435  HE2 PHE A 265     9394  20817  18111   1518    336  -1838       H  
ATOM   1436  HZ  PHE A 265      20.841   0.172 -19.667  1.00127.45           H  
ANISOU 1436  HZ  PHE A 265     9172  21030  18221   1089    940  -2067       H  
ATOM   1437  N   LEU A 266      20.326   8.475 -20.940  1.00128.96           N  
ANISOU 1437  N   LEU A 266     8962  20677  19359   3628    438  -1911       N  
ATOM   1438  CA  LEU A 266      20.599   9.861 -21.317  1.00130.02           C  
ANISOU 1438  CA  LEU A 266     9201  20592  19607   4047    310  -1818       C  
ATOM   1439  C   LEU A 266      20.287  10.793 -20.136  1.00137.25           C  
ANISOU 1439  C   LEU A 266     9994  21429  20727   4254    649  -1989       C  
ATOM   1440  O   LEU A 266      19.161  10.773 -19.631  1.00140.90           O  
ANISOU 1440  O   LEU A 266    10003  22108  21424   4287    800  -2159       O  
ATOM   1441  CB  LEU A 266      19.756  10.277 -22.540  1.00133.43           C  
ANISOU 1441  CB  LEU A 266     9311  21154  20232   4314    -78  -1719       C  
ATOM   1442  CG  LEU A 266      20.260   9.915 -23.933  1.00137.59           C  
ANISOU 1442  CG  LEU A 266    10062  21661  20555   4263   -477  -1505       C  
ATOM   1443  CD1 LEU A 266      21.111  11.019 -24.494  1.00137.05           C  
ANISOU 1443  CD1 LEU A 266    10352  21288  20431   4560   -632  -1322       C  
ATOM   1444  CD2 LEU A 266      20.976   8.578 -23.979  1.00138.56           C  
ANISOU 1444  CD2 LEU A 266    10462  21813  20369   3825   -443  -1489       C  
ATOM   1445  H   LEU A 266      19.513   8.083 -21.402  1.00130.98           H  
ANISOU 1445  H   LEU A 266     8898  21147  19721   3590    298  -1933       H  
ATOM   1446  HA  LEU A 266      21.651   9.963 -21.576  1.00127.22           H  
ANISOU 1446  HA  LEU A 266     9257  20026  19054   4025    248  -1695       H  
ATOM   1447  HB2 LEU A 266      18.755   9.865 -22.443  1.00135.88           H  
ANISOU 1447  HB2 LEU A 266     9212  21717  20699   4252    -63  -1829       H  
ATOM   1448  HB3 LEU A 266      19.672  11.362 -22.524  1.00134.74           H  
ANISOU 1448  HB3 LEU A 266     9450  21183  20561   4644    -91  -1701       H  
ATOM   1449  HG  LEU A 266      19.393   9.819 -24.584  1.00140.26           H  
ANISOU 1449  HG  LEU A 266    10067  22201  21025   4335   -703  -1494       H  
ATOM   1450 HD11 LEU A 266      21.568  10.681 -25.422  1.00135.93           H  
ANISOU 1450 HD11 LEU A 266    10411  21130  20104   4480   -877  -1177       H  
ATOM   1451 HD12 LEU A 266      20.475  11.882 -24.687  1.00140.12           H  
ANISOU 1451 HD12 LEU A 266    10508  21679  21053   4876   -730  -1311       H  
ATOM   1452 HD13 LEU A 266      21.881  11.277 -23.770  1.00134.84           H  
ANISOU 1452 HD13 LEU A 266    10356  20808  20069   4530   -396  -1353       H  
ATOM   1453 HD21 LEU A 266      21.140   8.314 -25.022  1.00138.39           H  
ANISOU 1453 HD21 LEU A 266    10529  21821  20234   3799   -734  -1362       H  
ATOM   1454 HD22 LEU A 266      21.934   8.641 -23.465  1.00135.64           H  
ANISOU 1454 HD22 LEU A 266    10451  21238  19847   3753   -267  -1472       H  
ATOM   1455 HD23 LEU A 266      20.340   7.833 -23.508  1.00139.82           H  
ANISOU 1455 HD23 LEU A 266    10366  22175  20585   3613   -309  -1621       H  
ATOM   1456  N   GLU A 267      21.298  11.570 -19.682  1.00131.83           N  
ANISOU 1456  N   GLU A 267     9708  20437  19943   4371    782  -1959       N  
ATOM   1457  CA  GLU A 267      21.173  12.576 -18.619  1.00133.43           C  
ANISOU 1457  CA  GLU A 267     9875  20511  20312   4584   1091  -2119       C  
ATOM   1458  C   GLU A 267      21.294  13.920 -19.354  1.00139.61           C  
ANISOU 1458  C   GLU A 267    10720  21062  21265   5021    867  -1996       C  
ATOM   1459  O   GLU A 267      22.266  14.657 -19.200  1.00137.02           O  
ANISOU 1459  O   GLU A 267    10780  20433  20846   5129    912  -1937       O  
ATOM   1460  CB  GLU A 267      22.252  12.402 -17.533  1.00131.35           C  
ANISOU 1460  CB  GLU A 267    10035  20075  19796   4357   1398  -2181       C  
ATOM   1461  H   GLU A 267      22.239  11.524 -20.060  1.00128.77           H  
ANISOU 1461  H   GLU A 267     9681  19884  19362   4316    675  -1827       H  
ATOM   1462  HA  GLU A 267      20.198  12.524 -18.138  1.00136.44           H  
ANISOU 1462  HA  GLU A 267     9875  21083  20884   4605   1243  -2277       H  
ATOM   1463  N   GLY A 268      20.295  14.173 -20.196  1.00140.81           N  
ANISOU 1463  N   GLY A 268    10482  21362  21656   5254    605  -1947       N  
ATOM   1464  CA  GLY A 268      20.205  15.325 -21.086  1.00142.83           C  
ANISOU 1464  CA  GLY A 268    10734  21442  22092   5672    322  -1795       C  
ATOM   1465  C   GLY A 268      20.334  14.825 -22.511  1.00145.33           C  
ANISOU 1465  C   GLY A 268    11115  21841  22263   5617   -111  -1559       C  
ATOM   1466  O   GLY A 268      19.632  13.891 -22.904  1.00146.37           O  
ANISOU 1466  O   GLY A 268    10950  22273  22390   5434   -243  -1578       O  
ATOM   1467  H   GLY A 268      19.483  13.570 -20.280  1.00143.04           H  
ANISOU 1467  H   GLY A 268    10427  21899  22022   5155    576  -2011       H  
ATOM   1468  HA2 GLY A 268      19.237  15.812 -20.967  1.00147.07           H  
ANISOU 1468  HA2 GLY A 268    10886  22073  22922   5908    339  -1889       H  
ATOM   1469  HA3 GLY A 268      20.988  16.050 -20.875  1.00141.38           H  
ANISOU 1469  HA3 GLY A 268    10880  20981  21858   5787    397  -1755       H  
ATOM   1470  N   GLU A 269      21.246  15.417 -23.284  1.00139.44           N  
ANISOU 1470  N   GLU A 269    10766  20831  21383   5750   -324  -1344       N  
ATOM   1471  CA  GLU A 269      21.560  14.955 -24.641  1.00138.47           C  
ANISOU 1471  CA  GLU A 269    10796  20759  21059   5671   -713  -1114       C  
ATOM   1472  C   GLU A 269      22.823  14.065 -24.550  1.00138.67           C  
ANISOU 1472  C   GLU A 269    11279  20702  20708   5285   -620  -1072       C  
ATOM   1473  O   GLU A 269      23.222  13.428 -25.535  1.00136.65           O  
ANISOU 1473  O   GLU A 269    11191  20501  20229   5125   -873   -921       O  
ATOM   1474  CB  GLU A 269      21.798  16.145 -25.585  1.00141.25           C  
ANISOU 1474  CB  GLU A 269    11318  20871  21481   6045   -998   -890       C  
ATOM   1475  H   GLU A 269      21.777  16.232 -22.993  1.00138.55           H  
ANISOU 1475  H   GLU A 269    10880  20467  21297   5908   -225  -1329       H  
ATOM   1476  HA  GLU A 269      20.744  14.364 -25.055  1.00140.24           H  
ANISOU 1476  HA  GLU A 269    10695  21248  21340   5606   -868  -1132       H  
ATOM   1477  N   ILE A 270      23.403  13.990 -23.327  1.00133.70           N  
ANISOU 1477  N   ILE A 270    10829  19957  20015   5133   -249  -1219       N  
ATOM   1478  CA  ILE A 270      24.623  13.276 -22.967  1.00129.07           C  
ANISOU 1478  CA  ILE A 270    10662  19261  19117   4803   -105  -1206       C  
ATOM   1479  C   ILE A 270      24.287  11.925 -22.310  1.00131.24           C  
ANISOU 1479  C   ILE A 270    10775  19790  19300   4426     74  -1355       C  
ATOM   1480  O   ILE A 270      23.468  11.880 -21.389  1.00132.83           O  
ANISOU 1480  O   ILE A 270    10666  20134  19669   4417    311  -1543       O  
ATOM   1481  CB  ILE A 270      25.435  14.218 -22.013  1.00131.12           C  
ANISOU 1481  CB  ILE A 270    11214  19217  19387   4916    169  -1269       C  
ATOM   1482  CG1 ILE A 270      26.220  15.260 -22.828  1.00131.09           C  
ANISOU 1482  CG1 ILE A 270    11536  18914  19360   5161    -28  -1069       C  
ATOM   1483  CG2 ILE A 270      26.337  13.454 -21.053  1.00128.73           C  
ANISOU 1483  CG2 ILE A 270    11191  18874  18847   4570    439  -1359       C  
ATOM   1484  CD1 ILE A 270      26.509  16.586 -22.101  1.00140.49           C  
ANISOU 1484  CD1 ILE A 270    12856  19814  20711   5423    171  -1138       C  
ATOM   1485  H   ILE A 270      23.003  14.410 -22.496  1.00135.12           H  
ANISOU 1485  H   ILE A 270    10851  20126  20363   5234    -28  -1365       H  
ATOM   1486  HA  ILE A 270      25.225  13.100 -23.856  1.00127.47           H  
ANISOU 1486  HA  ILE A 270    10692  18994  18746   4756   -322  -1043       H  
ATOM   1487  HB  ILE A 270      24.740  14.772 -21.386  1.00133.65           H  
ANISOU 1487  HB  ILE A 270    11292  19560  19929   5087    322  -1404       H  
ATOM   1488 HG12 ILE A 270      27.173  14.821 -23.116  1.00127.95           H  
ANISOU 1488 HG12 ILE A 270    11456  18434  18726   4970    -70   -976       H  
ATOM   1489 HG13 ILE A 270      25.650  15.504 -23.723  1.00133.36           H  
ANISOU 1489 HG13 ILE A 270    11658  19267  19746   5339   -285   -960       H  
ATOM   1490 HG21 ILE A 270      27.026  14.158 -20.591  1.00127.70           H  
ANISOU 1490 HG21 ILE A 270    11307  18516  18698   4654    567  -1370       H  
ATOM   1491 HG22 ILE A 270      25.728  13.004 -20.269  1.00129.93           H  
ANISOU 1491 HG22 ILE A 270    11116  19194  19057   4452    636  -1517       H  
ATOM   1492 HG23 ILE A 270      26.888  12.687 -21.594  1.00126.57           H  
ANISOU 1492 HG23 ILE A 270    11094  18627  18371   4363    312  -1256       H  
ATOM   1493 HD11 ILE A 270      27.058  17.244 -22.773  1.00140.19           H  
ANISOU 1493 HD11 ILE A 270    13050  19568  20647   5572     13   -978       H  
ATOM   1494 HD12 ILE A 270      25.567  17.055 -21.822  1.00143.91           H  
ANISOU 1494 HD12 ILE A 270    12971  20315  21393   5631    221  -1238       H  
ATOM   1495 HD13 ILE A 270      27.098  16.392 -21.206  1.00138.41           H  
ANISOU 1495 HD13 ILE A 270    12767  19483  20338   5250    416  -1248       H  
ATOM   1496  N   LEU A 271      24.962  10.848 -22.757  1.00124.04           N  
ANISOU 1496  N   LEU A 271    10096  18914  18120   4114    -20  -1272       N  
ATOM   1497  CA  LEU A 271      24.809   9.493 -22.215  1.00122.44           C  
ANISOU 1497  CA  LEU A 271     9817  18905  17801   3730    131  -1381       C  
ATOM   1498  C   LEU A 271      25.539   9.413 -20.859  1.00125.04           C  
ANISOU 1498  C   LEU A 271    10389  19096  18024   3574    493  -1488       C  
ATOM   1499  O   LEU A 271      26.742   9.683 -20.805  1.00121.54           O  
ANISOU 1499  O   LEU A 271    10355  18409  17414   3563    516  -1405       O  
ATOM   1500  CB  LEU A 271      25.417   8.475 -23.199  1.00119.94           C  
ANISOU 1500  CB  LEU A 271     9719  18614  17237   3483    -99  -1249       C  
ATOM   1501  CG  LEU A 271      25.510   7.008 -22.746  1.00122.87           C  
ANISOU 1501  CG  LEU A 271    10113  19116  17454   3066     36  -1328       C  
ATOM   1502  CD1 LEU A 271      24.224   6.299 -22.960  1.00126.14           C  
ANISOU 1502  CD1 LEU A 271    10084  19841  18001   2950    -36  -1419       C  
ATOM   1503  CD2 LEU A 271      26.596   6.278 -23.503  1.00122.94           C  
ANISOU 1503  CD2 LEU A 271    10501  19015  17197   2869   -116  -1198       C  
ATOM   1504  H   LEU A 271      25.643  10.907 -23.508  1.00122.43           H  
ANISOU 1504  H   LEU A 271    10145  18593  17778   4124   -197  -1128       H  
ATOM   1505  HA  LEU A 271      23.755   9.262 -22.079  1.00124.84           H  
ANISOU 1505  HA  LEU A 271     9741  19427  18265   3726    150  -1480       H  
ATOM   1506  HB2 LEU A 271      24.823   8.499 -24.111  1.00121.90           H  
ANISOU 1506  HB2 LEU A 271     9779  18987  17550   3577   -351  -1188       H  
ATOM   1507  HB3 LEU A 271      26.429   8.802 -23.431  1.00117.55           H  
ANISOU 1507  HB3 LEU A 271     9768  18098  16796   3520   -133  -1145       H  
ATOM   1508  HG  LEU A 271      25.750   6.935 -21.687  1.00121.67           H  
ANISOU 1508  HG  LEU A 271    10035  18910  17282   2971    306  -1418       H  
ATOM   1509 HD11 LEU A 271      24.260   5.343 -22.440  1.00125.12           H  
ANISOU 1509 HD11 LEU A 271     9971  19781  17786   2659    114  -1489       H  
ATOM   1510 HD12 LEU A 271      23.416   6.917 -22.571  1.00128.88           H  
ANISOU 1510 HD12 LEU A 271    10136  20272  18562   3133     42  -1504       H  
ATOM   1511 HD13 LEU A 271      24.084   6.135 -24.027  1.00126.82           H  
ANISOU 1511 HD13 LEU A 271    10137  19994  18054   2973   -315  -1330       H  
ATOM   1512 HD21 LEU A 271      26.645   5.252 -23.146  1.00122.12           H  
ANISOU 1512 HD21 LEU A 271    10412  18984  17003   2585    -15  -1255       H  
ATOM   1513 HD22 LEU A 271      26.370   6.293 -24.568  1.00123.81           H  
ANISOU 1513 HD22 LEU A 271    10554  19189  17299   2939   -381  -1113       H  
ATOM   1514 HD23 LEU A 271      27.552   6.768 -23.321  1.00121.15           H  
ANISOU 1514 HD23 LEU A 271    10584  18569  16881   2938    -55  -1138       H  
ATOM   1515  N   SER A 272      24.821   9.027 -19.776  1.00123.58           N  
ANISOU 1515  N   SER A 272     9954  19077  17925   3440    773  -1672       N  
ATOM   1516  CA  SER A 272      25.402   8.913 -18.430  1.00121.55           C  
ANISOU 1516  CA  SER A 272     9908  18723  17550   3275   1118  -1780       C  
ATOM   1517  C   SER A 272      26.233   7.656 -18.301  1.00121.15           C  
ANISOU 1517  C   SER A 272    10147  18662  17224   2898   1142  -1722       C  
ATOM   1518  O   SER A 272      25.752   6.573 -18.619  1.00121.01           O  
ANISOU 1518  O   SER A 272     9970  18834  17173   2665   1074  -1722       O  
ATOM   1519  CB  SER A 272      24.315   8.895 -17.357  1.00128.75           C  
ANISOU 1519  CB  SER A 272    10457  19832  18629   3245   1414  -1992       C  
ATOM   1520  OG  SER A 272      24.853   8.751 -16.051  1.00136.16           O  
ANISOU 1520  OG  SER A 272    11616  20698  19422   3068   1744  -2093       O  
ATOM   1521  H   SER A 272      23.836   8.787 -19.811  1.00126.21           H  
ANISOU 1521  H   SER A 272     9937  19616  18402   3434    766  -1747       H  
ATOM   1522  HA  SER A 272      26.031   9.781 -18.239  1.00120.68           H  
ANISOU 1522  HA  SER A 272    10017  18403  17433   3448   1158  -1758       H  
ATOM   1523  HB2 SER A 272      23.751   9.825 -17.405  1.00131.38           H  
ANISOU 1523  HB2 SER A 272    10586  20156  19176   3532   1412  -2044       H  
ATOM   1524  HB3 SER A 272      23.657   8.051 -17.552  1.00129.94           H  
ANISOU 1524  HB3 SER A 272    10375  20195  18802   3068   1378  -2016       H  
ATOM   1525  HG  SER A 272      24.225   9.135 -15.385  1.00138.49           H  
ANISOU 1525  HG  SER A 272    11707  21067  19848   3144   1941  -2234       H  
ATOM   1526  N   ALA A 273      27.476   7.806 -17.820  1.00114.02           N  
ANISOU 1526  N   ALA A 273     9659  17529  16135   2839   1239  -1677       N  
ATOM   1527  CA  ALA A 273      28.399   6.699 -17.555  1.00110.18           C  
ANISOU 1527  CA  ALA A 273     9477  16992  15396   2509   1282  -1621       C  
ATOM   1528  C   ALA A 273      27.909   5.935 -16.340  1.00115.02           C  
ANISOU 1528  C   ALA A 273     9974  17758  15971   2248   1573  -1756       C  
ATOM   1529  O   ALA A 273      27.862   4.705 -16.352  1.00114.54           O  
ANISOU 1529  O   ALA A 273     9917  17799  15804   1951   1570  -1733       O  
ATOM   1530  CB  ALA A 273      29.785   7.239 -17.268  1.00107.92           C  
ANISOU 1530  CB  ALA A 273     9617  16427  14959   2556   1317  -1554       C  
ATOM   1531  H   ALA A 273      27.871   8.713 -17.596  1.00113.84           H  
ANISOU 1531  H   ALA A 273     9765  17346  16144   3025   1286  -1681       H  
ATOM   1532  HA  ALA A 273      28.438   6.021 -18.405  1.00109.33           H  
ANISOU 1532  HA  ALA A 273     9372  16935  15234   2407   1088  -1534       H  
ATOM   1533  HB1 ALA A 273      30.456   6.403 -17.078  1.00105.85           H  
ANISOU 1533  HB1 ALA A 273     9562  16131  14525   2323   1338  -1510       H  
ATOM   1534  HB2 ALA A 273      30.126   7.811 -18.128  1.00107.39           H  
ANISOU 1534  HB2 ALA A 273     9636  16247  14919   2735   1126  -1455       H  
ATOM   1535  HB3 ALA A 273      29.741   7.880 -16.388  1.00108.96           H  
ANISOU 1535  HB3 ALA A 273     9754  16513  15135   2638   1514  -1653       H  
ATOM   1536  N   SER A 274      27.548   6.684 -15.288  1.00112.18           N  
ANISOU 1536  N   SER A 274     9523  17405  15696   2356   1833  -1899       N  
ATOM   1537  CA  SER A 274      27.047   6.160 -14.029  1.00112.80           C  
ANISOU 1537  CA  SER A 274     9496  17629  15733   2135   2150  -2041       C  
ATOM   1538  C   SER A 274      25.777   5.323 -14.204  1.00118.79           C  
ANISOU 1538  C   SER A 274     9846  18674  16615   1978   2168  -2106       C  
ATOM   1539  O   SER A 274      25.740   4.194 -13.719  1.00118.22           O  
ANISOU 1539  O   SER A 274     9812  18696  16411   1646   2286  -2111       O  
ATOM   1540  CB  SER A 274      26.809   7.306 -13.047  1.00118.05           C  
ANISOU 1540  CB  SER A 274    10109  18250  16493   2336   2406  -2200       C  
ATOM   1541  OG  SER A 274      26.434   8.509 -13.702  1.00128.48           O  
ANISOU 1541  OG  SER A 274    11264  19506  18049   2714   2276  -2213       O  
ATOM   1542  H   SER A 274      27.623   7.696 -15.280  1.00112.72           H  
ANISOU 1542  H   SER A 274     9605  17367  15857   2600   1837  -1921       H  
ATOM   1543  HA  SER A 274      27.812   5.512 -13.605  1.00110.40           H  
ANISOU 1543  HA  SER A 274     9468  17253  15227   1914   2206  -1990       H  
ATOM   1544  HB2 SER A 274      26.022   7.034 -12.345  1.00120.50           H  
ANISOU 1544  HB2 SER A 274    10200  18734  16852   2229   2622  -2328       H  
ATOM   1545  HB3 SER A 274      27.731   7.479 -12.496  1.00116.03           H  
ANISOU 1545  HB3 SER A 274    10175  17835  16077   2289   2485  -2183       H  
ATOM   1546  HG  SER A 274      26.554   9.281 -13.089  1.00129.17           H  
ANISOU 1546  HG  SER A 274    11411  19500  18168   2844   2428  -2301       H  
ATOM   1547  N   LYS A 275      24.758   5.857 -14.912  1.00117.71           N  
ANISOU 1547  N   LYS A 275     9322  18669  16735   2211   2038  -2149       N  
ATOM   1548  CA  LYS A 275      23.478   5.151 -15.144  1.00120.39           C  
ANISOU 1548  CA  LYS A 275     9219  19297  17227   2081   2033  -2224       C  
ATOM   1549  C   LYS A 275      23.685   3.903 -16.016  1.00121.56           C  
ANISOU 1549  C   LYS A 275     9441  19496  17251   1815   1801  -2100       C  
ATOM   1550  O   LYS A 275      23.018   2.889 -15.810  1.00122.33           O  
ANISOU 1550  O   LYS A 275     9340  19786  17356   1533   1887  -2157       O  
ATOM   1551  CB  LYS A 275      22.410   6.084 -15.766  1.00126.05           C  
ANISOU 1551  CB  LYS A 275     9505  20131  18258   2427   1905  -2286       C  
ATOM   1552  H   LYS A 275      24.814   6.775 -15.343  1.00118.08           H  
ANISOU 1552  H   LYS A 275     9356  18620  16889   2488   1926  -2127       H  
ATOM   1553  HA  LYS A 275      23.086   4.818 -14.184  1.00122.01           H  
ANISOU 1553  HA  LYS A 275     9333  19610  17417   1913   2307  -2339       H  
ATOM   1554  N   MET A 276      24.622   3.989 -16.975  1.00114.58           N  
ANISOU 1554  N   MET A 276     8851  18430  16253   1898   1524  -1939       N  
ATOM   1555  CA  MET A 276      24.993   2.892 -17.876  1.00112.59           C  
ANISOU 1555  CA  MET A 276     8730  18183  15867   1672   1296  -1825       C  
ATOM   1556  C   MET A 276      25.667   1.765 -17.092  1.00114.91           C  
ANISOU 1556  C   MET A 276     9306  18410  15942   1310   1477  -1809       C  
ATOM   1557  O   MET A 276      25.300   0.603 -17.242  1.00114.31           O  
ANISOU 1557  O   MET A 276     9144  18454  15834   1022   1462  -1815       O  
ATOM   1558  CB  MET A 276      25.987   3.389 -18.949  1.00112.32           C  
ANISOU 1558  CB  MET A 276     8995  17942  15742   1862   1011  -1666       C  
ATOM   1559  CG  MET A 276      25.407   3.510 -20.334  1.00117.38           C  
ANISOU 1559  CG  MET A 276     9420  18694  16485   2001    678  -1606       C  
ATOM   1560  SD  MET A 276      25.470   1.899 -21.174  1.00120.23           S  
ANISOU 1560  SD  MET A 276     9831  19153  16698   1633    494  -1558       S  
ATOM   1561  CE  MET A 276      26.337   2.289 -22.576  1.00114.58           C  
ANISOU 1561  CE  MET A 276     9392  18281  15862   1804    159  -1393       C  
ATOM   1562  H   MET A 276      25.126   4.850 -17.156  1.00113.39           H  
ANISOU 1562  H   MET A 276     8849  18125  16110   2127   1459  -1893       H  
ATOM   1563  HA  MET A 276      24.101   2.507 -18.367  1.00114.63           H  
ANISOU 1563  HA  MET A 276     8680  18634  16241   1621   1196  -1862       H  
ATOM   1564  HB2 MET A 276      26.416   4.349 -18.671  1.00111.78           H  
ANISOU 1564  HB2 MET A 276     9053  17729  15689   2077   1064  -1656       H  
ATOM   1565  HB3 MET A 276      26.801   2.671 -19.017  1.00110.08           H  
ANISOU 1565  HB3 MET A 276     8992  17553  15278   1669    989  -1595       H  
ATOM   1566  HG2 MET A 276      24.370   3.832 -20.273  1.00120.28           H  
ANISOU 1566  HG2 MET A 276     9425  19232  17044   2108    692  -1691       H  
ATOM   1567  HG3 MET A 276      25.985   4.243 -20.895  1.00116.39           H  
ANISOU 1567  HG3 MET A 276     9472  18419  16333   2214    532  -1510       H  
ATOM   1568  HE1 MET A 276      26.145   1.523 -23.325  1.00114.50           H  
ANISOU 1568  HE1 MET A 276     9338  18365  15801   1651     -7  -1378       H  
ATOM   1569  HE2 MET A 276      26.030   3.266 -22.941  1.00115.70           H  
ANISOU 1569  HE2 MET A 276     9416  18428  16118   2083     52  -1366       H  
ATOM   1570  HE3 MET A 276      27.396   2.293 -22.324  1.00111.82           H  
ANISOU 1570  HE3 MET A 276     9384  17733  15371   1771    231  -1334       H  
ATOM   1571  N   LEU A 277      26.689   2.119 -16.295  1.00110.78           N  
ANISOU 1571  N   LEU A 277     9134  17686  15273   1328   1629  -1780       N  
ATOM   1572  CA  LEU A 277      27.450   1.153 -15.493  1.00109.04           C  
ANISOU 1572  CA  LEU A 277     9218  17375  14837   1020   1785  -1743       C  
ATOM   1573  C   LEU A 277      26.598   0.542 -14.362  1.00116.55           C  
ANISOU 1573  C   LEU A 277     9975  18509  15800    772   2086  -1862       C  
ATOM   1574  O   LEU A 277      26.836  -0.603 -13.981  1.00116.42           O  
ANISOU 1574  O   LEU A 277    10104  18485  15645    455   2162  -1820       O  
ATOM   1575  CB  LEU A 277      28.712   1.803 -14.902  1.00106.30           C  
ANISOU 1575  CB  LEU A 277     9263  16785  14340   1123   1857  -1692       C  
ATOM   1576  H   LEU A 277      26.996   3.081 -16.192  1.00110.83           H  
ANISOU 1576  H   LEU A 277     9214  17585  15310   1557   1639  -1782       H  
ATOM   1577  HA  LEU A 277      27.778   0.345 -16.144  1.00107.44           H  
ANISOU 1577  HA  LEU A 277     9120  17141  14560    874   1629  -1662       H  
ATOM   1578  N   SER A 278      25.629   1.300 -13.817  1.00115.36           N  
ANISOU 1578  N   SER A 278     9506  18509  15816    915   2267  -2007       N  
ATOM   1579  CA  SER A 278      24.765   0.803 -12.743  1.00118.11           C  
ANISOU 1579  CA  SER A 278     9647  19049  16181    686   2582  -2134       C  
ATOM   1580  C   SER A 278      23.885  -0.334 -13.248  1.00123.22           C  
ANISOU 1580  C   SER A 278    10017  19892  16908    426   2518  -2144       C  
ATOM   1581  O   SER A 278      23.793  -1.355 -12.571  1.00123.70           O  
ANISOU 1581  O   SER A 278    10142  20003  16856     88   2697  -2145       O  
ATOM   1582  CB  SER A 278      23.882   1.915 -12.175  1.00126.59           C  
ANISOU 1582  CB  SER A 278    10404  20247  17447    924   2784  -2307       C  
ATOM   1583  OG  SER A 278      24.626   2.832 -11.392  1.00135.24           O  
ANISOU 1583  OG  SER A 278    11770  21173  18444   1084   2930  -2335       O  
ATOM   1584  H   SER A 278      25.431   2.255 -14.096  1.00115.77           H  
ANISOU 1584  H   SER A 278     9442  18551  15995   1187   2210  -2041       H  
ATOM   1585  HA  SER A 278      25.384   0.419 -11.935  1.00116.39           H  
ANISOU 1585  HA  SER A 278     9705  18743  15777    512   2735  -2104       H  
ATOM   1586  HB2 SER A 278      23.398   2.446 -12.994  1.00128.19           H  
ANISOU 1586  HB2 SER A 278    10367  20501  17838   1150   2605  -2319       H  
ATOM   1587  HB3 SER A 278      23.120   1.470 -11.537  1.00129.21           H  
ANISOU 1587  HB3 SER A 278    10529  20752  17812    741   3004  -2406       H  
ATOM   1588  HG  SER A 278      25.339   3.248 -11.943  1.00133.31           H  
ANISOU 1588  HG  SER A 278    11716  20766  18171   1240   2743  -2246       H  
ATOM   1589  N   LYS A 279      23.249  -0.158 -14.435  1.00119.48           N  
ANISOU 1589  N   LYS A 279     9247  19527  16624    578   2254  -2147       N  
ATOM   1590  CA  LYS A 279      22.395  -1.177 -15.064  1.00120.41           C  
ANISOU 1590  CA  LYS A 279     9080  19838  16833    344   2146  -2168       C  
ATOM   1591  C   LYS A 279      23.241  -2.410 -15.378  1.00120.79           C  
ANISOU 1591  C   LYS A 279     9479  19743  16673     46   2036  -2039       C  
ATOM   1592  O   LYS A 279      22.789  -3.529 -15.138  1.00121.64           O  
ANISOU 1592  O   LYS A 279     9506  19950  16763   -292   2133  -2065       O  
ATOM   1593  CB  LYS A 279      21.731  -0.647 -16.348  1.00124.17           C  
ANISOU 1593  CB  LYS A 279     9229  20433  17517    596   1831  -2176       C  
ATOM   1594  H   LYS A 279      23.324   0.700 -14.972  1.00119.15           H  
ANISOU 1594  H   LYS A 279     9166  19437  16669    859   2106  -2133       H  
ATOM   1595  HA  LYS A 279      21.606  -1.469 -14.372  1.00122.54           H  
ANISOU 1595  HA  LYS A 279     9115  20272  17171    188   2373  -2274       H  
ATOM   1596  N   PHE A 280      24.491  -2.188 -15.867  1.00112.63           N  
ANISOU 1596  N   PHE A 280     8839  18465  15491    172   1853  -1906       N  
ATOM   1597  CA  PHE A 280      25.473  -3.235 -16.182  1.00109.12           C  
ANISOU 1597  CA  PHE A 280     8763  17843  14855    -55   1746  -1783       C  
ATOM   1598  C   PHE A 280      25.799  -4.039 -14.913  1.00112.44           C  
ANISOU 1598  C   PHE A 280     9399  18200  15122   -355   2029  -1770       C  
ATOM   1599  O   PHE A 280      25.683  -5.263 -14.923  1.00113.29           O  
ANISOU 1599  O   PHE A 280     9545  18318  15182   -672   2046  -1745       O  
ATOM   1600  CB  PHE A 280      26.743  -2.599 -16.779  1.00107.40           C  
ANISOU 1600  CB  PHE A 280     8895  17385  14529    183   1550  -1665       C  
ATOM   1601  CG  PHE A 280      27.798  -3.569 -17.270  1.00106.23           C  
ANISOU 1601  CG  PHE A 280     9103  17047  14212      3   1413  -1547       C  
ATOM   1602  CD1 PHE A 280      27.542  -4.414 -18.340  1.00109.11           C  
ANISOU 1602  CD1 PHE A 280     9395  17464  14598   -137   1204  -1536       C  
ATOM   1603  CD2 PHE A 280      29.081  -3.557 -16.739  1.00105.02           C  
ANISOU 1603  CD2 PHE A 280     9353  16659  13889      2   1474  -1455       C  
ATOM   1604  CE1 PHE A 280      28.520  -5.279 -18.816  1.00107.10           C  
ANISOU 1604  CE1 PHE A 280     9466  17023  14204   -284   1090  -1445       C  
ATOM   1605  CE2 PHE A 280      30.062  -4.422 -17.226  1.00104.69           C  
ANISOU 1605  CE2 PHE A 280     9617  16438  13721   -136   1347  -1354       C  
ATOM   1606  CZ  PHE A 280      29.773  -5.278 -18.260  1.00102.98           C  
ANISOU 1606  CZ  PHE A 280     9327  16267  13534   -274   1165  -1354       C  
ATOM   1607  H   PHE A 280      24.838  -1.258 -16.077  1.00111.60           H  
ANISOU 1607  H   PHE A 280     8770  18252  15382    440   1778  -1885       H  
ATOM   1608  HA  PHE A 280      25.055  -3.913 -16.924  1.00110.00           H  
ANISOU 1608  HA  PHE A 280     8741  18039  15015   -185   1599  -1787       H  
ATOM   1609  HB2 PHE A 280      26.448  -1.986 -17.630  1.00108.00           H  
ANISOU 1609  HB2 PHE A 280     8816  17513  14708    395   1362  -1668       H  
ATOM   1610  HB3 PHE A 280      27.201  -1.960 -16.026  1.00106.42           H  
ANISOU 1610  HB3 PHE A 280     8915  17168  14352    293   1692  -1664       H  
ATOM   1611  HD1 PHE A 280      26.551  -4.433 -18.786  1.00111.44           H  
ANISOU 1611  HD1 PHE A 280     9367  17950  15024   -141   1134  -1608       H  
ATOM   1612  HD2 PHE A 280      29.325  -2.879 -15.922  1.00105.14           H  
ANISOU 1612  HD2 PHE A 280     9442  16631  13875    107   1624  -1470       H  
ATOM   1613  HE1 PHE A 280      28.277  -5.956 -19.633  1.00107.53           H  
ANISOU 1613  HE1 PHE A 280     9461  17121  14273   -406    940  -1456       H  
ATOM   1614  HE2 PHE A 280      31.056  -4.418 -16.783  1.00102.66           H  
ANISOU 1614  HE2 PHE A 280     9655  16006  13347   -133   1391  -1284       H  
ATOM   1615  HZ  PHE A 280      30.536  -5.954 -18.642  1.00101.38           H  
ANISOU 1615  HZ  PHE A 280     9361  15916  13241   -376   1079  -1289       H  
ATOM   1616  N   ARG A 281      26.142  -3.342 -13.814  1.00107.67           N  
ANISOU 1616  N   ARG A 281     8927  17538  14444   -260   2254  -1791       N  
ATOM   1617  CA  ARG A 281      26.421  -3.965 -12.509  1.00106.65           C  
ANISOU 1617  CA  ARG A 281     9009  17366  14147   -525   2531  -1774       C  
ATOM   1618  C   ARG A 281      25.174  -4.690 -11.968  1.00114.97           C  
ANISOU 1618  C   ARG A 281     9748  18653  15282   -806   2753  -1874       C  
ATOM   1619  O   ARG A 281      25.312  -5.787 -11.427  1.00115.25           O  
ANISOU 1619  O   ARG A 281     9948  18650  15192  -1134   2872  -1814       O  
ATOM   1620  CB  ARG A 281      26.909  -2.922 -11.485  1.00103.65           C  
ANISOU 1620  CB  ARG A 281     8791  16914  13677   -345   2718  -1807       C  
ATOM   1621  H   ARG A 281      26.235  -2.330 -13.819  1.00107.95           H  
ANISOU 1621  H   ARG A 281     8935  17551  14529     -1   2241  -1819       H  
ATOM   1622  HA  ARG A 281      27.213  -4.702 -12.627  1.00104.36           H  
ANISOU 1622  HA  ARG A 281     9005  16921  13727   -667   2449  -1663       H  
ATOM   1623  N   LYS A 282      23.960  -4.087 -12.145  1.00114.12           N  
ANISOU 1623  N   LYS A 282     9183  18782  15397   -678   2804  -2021       N  
ATOM   1624  CA  LYS A 282      22.665  -4.642 -11.688  1.00116.45           C  
ANISOU 1624  CA  LYS A 282     9103  19331  15811   -922   3024  -2142       C  
ATOM   1625  C   LYS A 282      22.317  -5.974 -12.373  1.00119.54           C  
ANISOU 1625  C   LYS A 282     9420  19768  16234  -1238   2892  -2101       C  
ATOM   1626  O   LYS A 282      21.996  -6.930 -11.669  1.00119.63           O  
ANISOU 1626  O   LYS A 282     9447  19826  16180  -1589   3106  -2103       O  
ATOM   1627  CB  LYS A 282      21.519  -3.633 -11.887  1.00121.22           C  
ANISOU 1627  CB  LYS A 282     9212  20165  16681   -664   3057  -2307       C  
ATOM   1628  H   LYS A 282      23.866  -3.185 -12.601  1.00114.43           H  
ANISOU 1628  H   LYS A 282     9099  18835  15544   -397   2694  -2057       H  
ATOM   1629  HA  LYS A 282      22.734  -4.833 -10.618  1.00116.47           H  
ANISOU 1629  HA  LYS A 282     9230  19332  15693  -1079   3288  -2153       H  
ATOM   1630  N   ILE A 283      22.406  -6.045 -13.728  1.00115.31           N  
ANISOU 1630  N   ILE A 283     8824  19206  15782  -1127   2546  -2064       N  
ATOM   1631  CA  ILE A 283      22.119  -7.272 -14.494  1.00116.33           C  
ANISOU 1631  CA  ILE A 283     8896  19364  15939  -1415   2390  -2043       C  
ATOM   1632  C   ILE A 283      23.153  -8.353 -14.094  1.00119.39           C  
ANISOU 1632  C   ILE A 283     9757  19503  16103  -1689   2439  -1904       C  
ATOM   1633  O   ILE A 283      22.767  -9.505 -13.860  1.00120.36           O  
ANISOU 1633  O   ILE A 283     9863  19652  16217  -2050   2541  -1905       O  
ATOM   1634  CB  ILE A 283      22.097  -7.022 -16.051  1.00118.78           C  
ANISOU 1634  CB  ILE A 283     9087  19694  16350  -1215   1996  -2034       C  
ATOM   1635  CG1 ILE A 283      21.033  -5.967 -16.454  1.00121.42           C  
ANISOU 1635  CG1 ILE A 283     8939  20274  16921   -931   1922  -2154       C  
ATOM   1636  CG2 ILE A 283      21.841  -8.335 -16.841  1.00121.32           C  
ANISOU 1636  CG2 ILE A 283     9378  20036  16682  -1535   1837  -2032       C  
ATOM   1637  CD1 ILE A 283      21.202  -5.341 -17.883  1.00125.07           C  
ANISOU 1637  CD1 ILE A 283     9355  20724  17441   -632   1528  -2111       C  
ATOM   1638  H   ILE A 283      22.712  -5.266 -14.302  1.00113.67           H  
ANISOU 1638  H   ILE A 283     8631  18948  15610   -847   2371  -2047       H  
ATOM   1639  HA  ILE A 283      21.137  -7.642 -14.206  1.00119.12           H  
ANISOU 1639  HA  ILE A 283     8946  19910  16405  -1599   2533  -2138       H  
ATOM   1640  HB  ILE A 283      23.078  -6.649 -16.343  1.00115.84           H  
ANISOU 1640  HB  ILE A 283     9015  19132  15865  -1040   1868  -1940       H  
ATOM   1641 HG12 ILE A 283      20.063  -6.462 -16.451  1.00124.54           H  
ANISOU 1641 HG12 ILE A 283     9010  20865  17443  -1119   1978  -2246       H  
ATOM   1642 HG13 ILE A 283      21.010  -5.149 -15.738  1.00121.54           H  
ANISOU 1642 HG13 ILE A 283     8925  20297  16957   -757   2096  -2188       H  
ATOM   1643 HG21 ILE A 283      21.579  -8.098 -17.873  1.00122.02           H  
ANISOU 1643 HG21 ILE A 283     9304  20202  16855  -1404   1581  -2055       H  
ATOM   1644 HG22 ILE A 283      22.745  -8.943 -16.840  1.00119.23           H  
ANISOU 1644 HG22 ILE A 283     9480  19559  16263  -1651   1809  -1933       H  
ATOM   1645 HG23 ILE A 283      21.024  -8.882 -16.372  1.00123.94           H  
ANISOU 1645 HG23 ILE A 283     9487  20514  17092  -1777   2007  -2108       H  
ATOM   1646 HD11 ILE A 283      21.024  -4.269 -17.826  1.00125.24           H  
ANISOU 1646 HD11 ILE A 283     9245  20786  17556   -333   1525  -2137       H  
ATOM   1647 HD12 ILE A 283      22.210  -5.531 -18.249  1.00122.44           H  
ANISOU 1647 HD12 ILE A 283     9384  20186  16951   -620   1405  -2003       H  
ATOM   1648 HD13 ILE A 283      20.475  -5.793 -18.556  1.00127.01           H  
ANISOU 1648 HD13 ILE A 283     9336  21130  17793   -740   1383  -2164       H  
ATOM   1649  N   ILE A 284      24.454  -7.960 -13.974  1.00113.28           N  
ANISOU 1649  N   ILE A 284     9396  18483  15160  -1515   2373  -1786       N  
ATOM   1650  CA  ILE A 284      25.545  -8.875 -13.582  1.00110.76           C  
ANISOU 1650  CA  ILE A 284     9533  17910  14640  -1719   2397  -1644       C  
ATOM   1651  C   ILE A 284      25.314  -9.431 -12.163  1.00116.55           C  
ANISOU 1651  C   ILE A 284    10349  18667  15269  -2003   2735  -1631       C  
ATOM   1652  O   ILE A 284      25.405 -10.638 -11.973  1.00116.19           O  
ANISOU 1652  O   ILE A 284    10456  18533  15158  -2324   2782  -1561       O  
ATOM   1653  CB  ILE A 284      26.955  -8.241 -13.744  1.00109.43           C  
ANISOU 1653  CB  ILE A 284     9742  17500  14336  -1456   2255  -1534       C  
ATOM   1654  H   ILE A 284      24.764  -7.011 -14.154  1.00112.09           H  
ANISOU 1654  H   ILE A 284     9263  18304  15021  -1233   2299  -1787       H  
ATOM   1655  HA  ILE A 284      25.515  -9.725 -14.262  1.00111.45           H  
ANISOU 1655  HA  ILE A 284     9635  17959  14752  -1883   2261  -1623       H  
ATOM   1656  N   LYS A 285      24.956  -8.572 -11.191  1.00115.39           N  
ANISOU 1656  N   LYS A 285    10093  18643  15109  -1897   2976  -1704       N  
ATOM   1657  CA  LYS A 285      24.650  -9.018  -9.815  1.00117.84           C  
ANISOU 1657  CA  LYS A 285    10467  19009  15299  -2169   3321  -1704       C  
ATOM   1658  C   LYS A 285      23.487 -10.028  -9.828  1.00127.76           C  
ANISOU 1658  C   LYS A 285    11431  20439  16671  -2521   3446  -1768       C  
ATOM   1659  O   LYS A 285      23.561 -11.065  -9.173  1.00128.04           O  
ANISOU 1659  O   LYS A 285    11660  20404  16586  -2861   3600  -1683       O  
ATOM   1660  CB  LYS A 285      24.308  -7.827  -8.898  1.00121.19           C  
ANISOU 1660  CB  LYS A 285    10761  19572  15715  -1976   3562  -1818       C  
ATOM   1661  H   LYS A 285      24.886  -7.570 -11.340  1.00115.35           H  
ANISOU 1661  H   LYS A 285     9967  18691  15168  -1627   2941  -1765       H  
ATOM   1662  HA  LYS A 285      25.524  -9.511  -9.395  1.00116.11           H  
ANISOU 1662  HA  LYS A 285    10613  18600  14903  -2275   3326  -1575       H  
ATOM   1663  N   GLU A 286      22.440  -9.729 -10.620  1.00128.62           N  
ANISOU 1663  N   GLU A 286    11081  20769  17021  -2440   3358  -1909       N  
ATOM   1664  CA  GLU A 286      21.250 -10.577 -10.766  1.00132.92           C  
ANISOU 1664  CA  GLU A 286    11277  21510  17718  -2754   3448  -1999       C  
ATOM   1665  C   GLU A 286      21.549 -11.936 -11.399  1.00139.03           C  
ANISOU 1665  C   GLU A 286    12237  22126  18462  -3050   3283  -1903       C  
ATOM   1666  O   GLU A 286      20.972 -12.937 -10.973  1.00141.08           O  
ANISOU 1666  O   GLU A 286    12439  22435  18731  -3428   3461  -1908       O  
ATOM   1667  CB  GLU A 286      20.168  -9.851 -11.590  1.00136.44           C  
ANISOU 1667  CB  GLU A 286    11185  22220  18437  -2547   3326  -2167       C  
ATOM   1668  H   GLU A 286      22.399  -8.874 -11.166  1.00128.01           H  
ANISOU 1668  H   GLU A 286    10861  20737  17039  -2152   3218  -1963       H  
ATOM   1669  HA  GLU A 286      20.837 -10.769  -9.777  1.00134.85           H  
ANISOU 1669  HA  GLU A 286    11487  21838  17910  -2944   3743  -2025       H  
ATOM   1670  N   GLU A 287      22.436 -11.981 -12.405  1.00135.16           N  
ANISOU 1670  N   GLU A 287    11971  21443  17940  -2889   2960  -1823       N  
ATOM   1671  CA  GLU A 287      22.748 -13.240 -13.076  1.00136.13           C  
ANISOU 1671  CA  GLU A 287    12275  21402  18046  -3147   2798  -1754       C  
ATOM   1672  C   GLU A 287      23.813 -14.084 -12.384  1.00141.12           C  
ANISOU 1672  C   GLU A 287    13411  21737  18470  -3333   2882  -1579       C  
ATOM   1673  O   GLU A 287      23.847 -15.274 -12.657  1.00141.71           O  
ANISOU 1673  O   GLU A 287    13604  21687  18550  -3624   2841  -1534       O  
ATOM   1674  CB  GLU A 287      23.126 -13.012 -14.549  1.00135.80           C  
ANISOU 1674  CB  GLU A 287    12223  21306  18070  -2923   2421  -1767       C  
ATOM   1675  CG  GLU A 287      22.909 -14.233 -15.446  1.00149.94           C  
ANISOU 1675  CG  GLU A 287    14002  23045  19922  -3206   2256  -1787       C  
ATOM   1676  CD  GLU A 287      21.477 -14.727 -15.630  1.00176.44           C  
ANISOU 1676  CD  GLU A 287    16907  26667  23467  -3472   2317  -1935       C  
ATOM   1677  OE1 GLU A 287      20.532 -14.043 -15.170  1.00168.27           O  
ANISOU 1677  OE1 GLU A 287    15494  25895  22547  -3406   2472  -2037       O  
ATOM   1678  OE2 GLU A 287      21.300 -15.780 -16.284  1.00168.30           O1-
ANISOU 1678  OE2 GLU A 287    15885  25582  22481  -3739   2201  -1961       O1-
ATOM   1679  H   GLU A 287      22.940 -11.179 -12.772  1.00132.93           H  
ANISOU 1679  H   GLU A 287    11752  21111  17644  -2593   2816  -1810       H  
ATOM   1680  HA  GLU A 287      21.853 -13.859 -13.067  1.00138.81           H  
ANISOU 1680  HA  GLU A 287    12373  21877  18489  -3406   2886  -1827       H  
ATOM   1681  HB2 GLU A 287      22.524 -12.188 -14.930  1.00136.82           H  
ANISOU 1681  HB2 GLU A 287    12039  21628  18320  -2718   2354  -1864       H  
ATOM   1682  HB3 GLU A 287      24.180 -12.746 -14.610  1.00132.77           H  
ANISOU 1682  HB3 GLU A 287    12158  20726  17564  -2751   2328  -1668       H  
ATOM   1683  HG2 GLU A 287      23.312 -13.995 -16.428  1.00148.04           H  
ANISOU 1683  HG2 GLU A 287    13807  22752  19687  -3027   2000  -1788       H  
ATOM   1684  HG3 GLU A 287      23.480 -15.073 -15.054  1.00149.27           H  
ANISOU 1684  HG3 GLU A 287    14226  22755  19734  -3408   2329  -1691       H  
ATOM   1685  N   ILE A 288      24.653 -13.529 -11.484  1.00137.50           N  
ANISOU 1685  N   ILE A 288    13246  21160  17836  -3185   2996  -1481       N  
ATOM   1686  CA  ILE A 288      25.667 -14.365 -10.805  1.00136.76           C  
ANISOU 1686  CA  ILE A 288    13626  20789  17548  -3361   3053  -1300       C  
ATOM   1687  C   ILE A 288      25.041 -15.299  -9.745  1.00145.99           C  
ANISOU 1687  C   ILE A 288    14813  21996  18659  -3769   3355  -1262       C  
ATOM   1688  O   ILE A 288      25.616 -16.349  -9.448  1.00144.85           O  
ANISOU 1688  O   ILE A 288    15003  21621  18412  -4000   3366  -1115       O  
ATOM   1689  CB  ILE A 288      26.876 -13.581 -10.233  1.00136.66           C  
ANISOU 1689  CB  ILE A 288    13952  20619  17353  -3094   3037  -1195       C  
ATOM   1690  CG1 ILE A 288      26.469 -12.500  -9.201  1.00138.82           C  
ANISOU 1690  CG1 ILE A 288    14095  21084  17568  -2966   3283  -1269       C  
ATOM   1691  CG2 ILE A 288      27.707 -13.005 -11.366  1.00133.09           C  
ANISOU 1691  CG2 ILE A 288    13579  20048  16942  -2768   2724  -1190       C  
ATOM   1692  CD1 ILE A 288      27.175 -12.583  -7.916  1.00148.78           C  
ANISOU 1692  CD1 ILE A 288    15715  22227  18590  -3049   3462  -1143       C  
ATOM   1693  H   ILE A 288      24.654 -12.549 -11.221  1.00136.96           H  
ANISOU 1693  H   ILE A 288    13100  21178  17761  -2953   3040  -1524       H  
ATOM   1694  HA  ILE A 288      26.100 -15.023 -11.556  1.00135.88           H  
ANISOU 1694  HA  ILE A 288    13649  20518  17461  -3413   2864  -1254       H  
ATOM   1695  HB  ILE A 288      27.500 -14.306  -9.714  1.00135.99           H  
ANISOU 1695  HB  ILE A 288    14182  20349  17139  -3256   3079  -1061       H  
ATOM   1696 HG12 ILE A 288      26.658 -11.511  -9.615  1.00137.47           H  
ANISOU 1696 HG12 ILE A 288    13839  20949  17444  -2663   3170  -1328       H  
ATOM   1697 HG13 ILE A 288      25.413 -12.614  -8.969  1.00141.98           H  
ANISOU 1697 HG13 ILE A 288    14206  21684  18057  -3119   3451  -1367       H  
ATOM   1698 HG21 ILE A 288      28.438 -12.312 -10.951  1.00131.37           H  
ANISOU 1698 HG21 ILE A 288    13541  19756  16619  -2572   2728  -1141       H  
ATOM   1699 HG22 ILE A 288      28.216 -13.824 -11.872  1.00131.84           H  
ANISOU 1699 HG22 ILE A 288    13605  19712  16777  -2871   2587  -1118       H  
ATOM   1700 HG23 ILE A 288      27.061 -12.490 -12.075  1.00133.58           H  
ANISOU 1700 HG23 ILE A 288    13336  20273  17144  -2640   2637  -1306       H  
ATOM   1701 HD11 ILE A 288      26.846 -11.766  -7.276  1.00149.89           H  
ANISOU 1701 HD11 ILE A 288    15743  22513  18694  -2949   3630  -1223       H  
ATOM   1702 HD12 ILE A 288      26.940 -13.539  -7.450  1.00150.51           H  
ANISOU 1702 HD12 ILE A 288    16020  22413  18755  -3354   3588  -1076       H  
ATOM   1703 HD13 ILE A 288      28.245 -12.505  -8.098  1.00146.01           H  
ANISOU 1703 HD13 ILE A 288    15646  21677  18154  -2909   3296  -1043       H  
ATOM   1704  N   ASN A 289      23.852 -14.953  -9.224  1.00147.85           N  
ANISOU 1704  N   ASN A 289    14684  22517  18974  -3862   3598  -1393       N  
ATOM   1705  CA  ASN A 289      23.162 -15.785  -8.231  1.00151.78           C  
ANISOU 1705  CA  ASN A 289    15168  23082  19420  -4265   3913  -1369       C  
ATOM   1706  C   ASN A 289      22.505 -16.977  -8.958  1.00160.40           C  
ANISOU 1706  C   ASN A 289    16107  24166  20673  -4592   3845  -1401       C  
ATOM   1707  O   ASN A 289      22.527 -18.096  -8.444  1.00161.09           O  
ANISOU 1707  O   ASN A 289    16407  24115  20687  -4949   3978  -1291       O  
ATOM   1708  CB  ASN A 289      22.114 -14.967  -7.448  1.00154.17           C  
ANISOU 1708  CB  ASN A 289    15109  23703  19763  -4247   4217  -1520       C  
ATOM   1709  CG  ASN A 289      22.486 -13.510  -7.223  1.00168.49           C  
ANISOU 1709  CG  ASN A 289    16903  25585  21530  -3832   4207  -1581       C  
ATOM   1710  ND2 ASN A 289      21.693 -12.590  -7.765  1.00161.95           N  
ANISOU 1710  ND2 ASN A 289    15634  24990  20909  -3597   4168  -1763       N  
ATOM   1711  OD1 ASN A 289      23.535 -13.192  -6.647  1.00155.36           O  
ANISOU 1711  OD1 ASN A 289    15624  23748  19657  -3703   4201  -1463       O  
ATOM   1712  H   ASN A 289      23.329 -14.130  -9.508  1.00148.51           H  
ANISOU 1712  H   ASN A 289    14471  22787  19169  -3670   3582  -1519       H  
ATOM   1713  HA  ASN A 289      23.880 -16.177  -7.513  1.00150.83           H  
ANISOU 1713  HA  ASN A 289    15416  22780  19113  -4361   3987  -1217       H  
ATOM   1714  HB2 ASN A 289      21.162 -15.010  -7.975  1.00156.24           H  
ANISOU 1714  HB2 ASN A 289    14985  24155  20223  -4309   4212  -1655       H  
ATOM   1715  HB3 ASN A 289      21.997 -15.422  -6.465  1.00156.15           H  
ANISOU 1715  HB3 ASN A 289    15499  23951  19882  -4496   4470  -1456       H  
ATOM   1716 HD21 ASN A 289      21.909 -11.606  -7.636  1.00161.02           H  
ANISOU 1716 HD21 ASN A 289    15498  24906  20777  -3318   4163  -1809       H  
ATOM   1717 HD22 ASN A 289      20.877 -12.856  -8.306  1.00163.79           H  
ANISOU 1717 HD22 ASN A 289    15549  25365  21320  -3692   4136  -1856       H  
ATOM   1718  N   ASP A 290      21.959 -16.732 -10.171  1.00159.79           N  
ANISOU 1718  N   ASP A 290    15679  24224  20810  -4469   3622  -1548       N  
ATOM   1719  CA  ASP A 290      21.298 -17.753 -10.999  1.00162.97           C  
ANISOU 1719  CA  ASP A 290    15898  24645  21378  -4757   3518  -1616       C  
ATOM   1720  C   ASP A 290      22.270 -18.811 -11.591  1.00166.17           C  
ANISOU 1720  C   ASP A 290    16713  24702  21723  -4872   3306  -1485       C  
ATOM   1721  O   ASP A 290      21.817 -19.921 -11.875  1.00167.93           O  
ANISOU 1721  O   ASP A 290    16903  24871  22033  -5216   3313  -1504       O  
ATOM   1722  CB  ASP A 290      20.466 -17.067 -12.120  1.00165.94           C  
ANISOU 1722  CB  ASP A 290    15783  25288  21980  -4558   3314  -1810       C  
ATOM   1723  CG  ASP A 290      19.727 -17.999 -13.067  1.00177.24           C  
ANISOU 1723  CG  ASP A 290    16979  26779  23587  -4834   3172  -1911       C  
ATOM   1724  OD1 ASP A 290      18.588 -18.403 -12.735  1.00181.63           O  
ANISOU 1724  OD1 ASP A 290    17200  27542  24271  -5129   3370  -2013       O  
ATOM   1725  OD2 ASP A 290      20.269 -18.287 -14.160  1.00179.75           O1-
ANISOU 1725  OD2 ASP A 290    17431  26948  23916  -4755   2865  -1902       O1-
ATOM   1726  H   ASP A 290      21.946 -15.812 -10.602  1.00158.58           H  
ANISOU 1726  H   ASP A 290    15364  24174  20716  -4172   3504  -1624       H  
ATOM   1727  HA  ASP A 290      20.594 -18.292 -10.366  1.00166.17           H  
ANISOU 1727  HA  ASP A 290    16194  25138  21803  -5063   3757  -1632       H  
ATOM   1728  HB2 ASP A 290      19.718 -16.429 -11.651  1.00168.12           H  
ANISOU 1728  HB2 ASP A 290    15755  25800  22323  -4505   3486  -1906       H  
ATOM   1729  HB3 ASP A 290      21.132 -16.454 -12.725  1.00163.26           H  
ANISOU 1729  HB3 ASP A 290    15547  24872  21612  -4248   3091  -1790       H  
ATOM   1730  N   ILE A 291      23.600 -18.516 -11.701  1.00159.87           N  
ANISOU 1730  N   ILE A 291    16305  23657  20782  -4606   3142  -1356       N  
ATOM   1731  CA  ILE A 291      24.569 -19.478 -12.273  1.00158.26           C  
ANISOU 1731  CA  ILE A 291    16478  23116  20538  -4682   2947  -1244       C  
ATOM   1732  C   ILE A 291      25.012 -20.463 -11.161  1.00163.46           C  
ANISOU 1732  C   ILE A 291    17518  23535  21054  -4974   3152  -1057       C  
ATOM   1733  O   ILE A 291      25.582 -20.053 -10.141  1.00162.48           O  
ANISOU 1733  O   ILE A 291    17621  23358  20754  -4880   3286   -932       O  
ATOM   1734  CB  ILE A 291      25.755 -18.845 -13.114  1.00157.35           C  
ANISOU 1734  CB  ILE A 291    16569  22844  20373  -4290   2652  -1210       C  
ATOM   1735  CG1 ILE A 291      27.102 -18.662 -12.351  1.00154.82           C  
ANISOU 1735  CG1 ILE A 291    16696  22271  19856  -4130   2673  -1021       C  
ATOM   1736  CG2 ILE A 291      25.386 -17.529 -13.782  1.00157.43           C  
ANISOU 1736  CG2 ILE A 291    16248  23106  20462  -3945   2518  -1346       C  
ATOM   1737  CD1 ILE A 291      28.003 -19.863 -12.446  1.00162.48           C  
ANISOU 1737  CD1 ILE A 291    18065  22888  20782  -4293   2593   -881       C  
ATOM   1738  H   ILE A 291      24.022 -17.651 -11.379  1.00158.22           H  
ANISOU 1738  H   ILE A 291    16155  23471  20492  -4350   3151  -1331       H  
ATOM   1739  HA  ILE A 291      24.032 -20.074 -13.008  1.00159.57           H  
ANISOU 1739  HA  ILE A 291    16482  23313  20834  -4851   2857  -1335       H  
ATOM   1740  HB  ILE A 291      25.939 -19.545 -13.927  1.00157.17           H  
ANISOU 1740  HB  ILE A 291    16617  22689  20410  -4379   2491  -1227       H  
ATOM   1741 HG12 ILE A 291      27.650 -17.846 -12.820  1.00152.03           H  
ANISOU 1741 HG12 ILE A 291    16360  21919  19487  -3823   2520  -1038       H  
ATOM   1742 HG13 ILE A 291      26.940 -18.407 -11.305  1.00155.68           H  
ANISOU 1742 HG13 ILE A 291    16829  22450  19873  -4178   2884   -972       H  
ATOM   1743 HG21 ILE A 291      25.975 -17.431 -14.692  1.00155.32           H  
ANISOU 1743 HG21 ILE A 291    16076  22736  20204  -3777   2285  -1349       H  
ATOM   1744 HG22 ILE A 291      24.322 -17.508 -14.014  1.00159.90           H  
ANISOU 1744 HG22 ILE A 291    16205  23645  20905  -4050   2555  -1472       H  
ATOM   1745 HG23 ILE A 291      25.651 -16.715 -13.110  1.00156.49           H  
ANISOU 1745 HG23 ILE A 291    16173  23028  20258  -3759   2617  -1308       H  
ATOM   1746 HD11 ILE A 291      28.987 -19.604 -12.060  1.00160.47           H  
ANISOU 1746 HD11 ILE A 291    18086  22477  20408  -4128   2562   -763       H  
ATOM   1747 HD12 ILE A 291      27.584 -20.679 -11.861  1.00164.83           H  
ANISOU 1747 HD12 ILE A 291    18407  23144  21075  -4598   2756   -832       H  
ATOM   1748 HD13 ILE A 291      28.087 -20.162 -13.490  1.00161.86           H  
ANISOU 1748 HD13 ILE A 291    17952  22751  20798  -4271   2405   -951       H  
ATOM   1749  N   LYS A 292      24.727 -21.770 -11.379  1.00161.99           N  
ANISOU 1749  N   LYS A 292    17401  23203  20944  -5336   3167  -1038       N  
ATOM   1750  CA  LYS A 292      24.967 -22.852 -10.405  1.00163.33           C  
ANISOU 1750  CA  LYS A 292    17908  23139  21010  -5667   3360   -857       C  
ATOM   1751  C   LYS A 292      26.222 -23.710 -10.656  1.00163.13           C  
ANISOU 1751  C   LYS A 292    18355  22696  20932  -5659   3187   -692       C  
ATOM   1752  O   LYS A 292      26.714 -24.323  -9.704  1.00163.57           O  
ANISOU 1752  O   LYS A 292    18756  22537  20857  -5813   3318   -494       O  
ATOM   1753  CB  LYS A 292      23.726 -23.766 -10.313  1.00170.40           C  
ANISOU 1753  CB  LYS A 292    18566  24140  22038  -6118   3544   -936       C  
ATOM   1754  H   LYS A 292      24.338 -22.110 -12.252  1.00162.58           H  
ANISOU 1754  H   LYS A 292    17312  23308  21153  -5409   3037  -1146       H  
ATOM   1755  HA  LYS A 292      25.082 -22.415  -9.414  1.00163.75           H  
ANISOU 1755  HA  LYS A 292    18048  23249  20923  -5628   3534   -772       H  
ATOM   1756  N   ASP A 293      26.725 -23.779 -11.908  1.00155.50           N  
ANISOU 1756  N   ASP A 293    17407  21613  20064  -5487   2903   -771       N  
ATOM   1757  CA  ASP A 293      27.917 -24.580 -12.258  1.00152.86           C  
ANISOU 1757  CA  ASP A 293    17488  20882  19711  -5455   2738   -647       C  
ATOM   1758  C   ASP A 293      29.100 -24.402 -11.270  1.00152.80           C  
ANISOU 1758  C   ASP A 293    17878  20665  19514  -5292   2773   -417       C  
ATOM   1759  O   ASP A 293      29.664 -25.392 -10.802  1.00152.67           O  
ANISOU 1759  O   ASP A 293    18208  20340  19460  -5459   2803   -246       O  
ATOM   1760  CB  ASP A 293      28.375 -24.273 -13.697  1.00152.16           C  
ANISOU 1760  CB  ASP A 293    17336  20766  19712  -5196   2441   -782       C  
ATOM   1761  H   ASP A 293      26.307 -23.299 -12.699  1.00154.87           H  
ANISOU 1761  H   ASP A 293    17055  21710  20077  -5370   2787   -924       H  
ATOM   1762  HA  ASP A 293      27.633 -25.631 -12.231  1.00155.13           H  
ANISOU 1762  HA  ASP A 293    17857  21021  20063  -5760   2798   -622       H  
ATOM   1763  N   THR A 294      29.431 -23.141 -10.937  1.00146.02           N  
ANISOU 1763  N   THR A 294    16961  19976  18543  -4973   2766   -417       N  
ATOM   1764  CA  THR A 294      30.485 -22.768  -9.990  1.00143.27           C  
ANISOU 1764  CA  THR A 294    16937  19495  18005  -4799   2789   -228       C  
ATOM   1765  C   THR A 294      29.946 -21.722  -8.992  1.00145.91           C  
ANISOU 1765  C   THR A 294    17105  20127  18207  -4738   2998   -248       C  
ATOM   1766  O   THR A 294      28.886 -21.135  -9.223  1.00146.05           O  
ANISOU 1766  O   THR A 294    16736  20448  18309  -4744   3083   -422       O  
ATOM   1767  CB  THR A 294      31.699 -22.214 -10.762  1.00144.88           C  
ANISOU 1767  CB  THR A 294    17278  19559  18211  -4422   2526   -229       C  
ATOM   1768  H   THR A 294      28.973 -22.331 -11.340  1.00145.49           H  
ANISOU 1768  H   THR A 294    16616  20144  18519  -4825   2735   -552       H  
ATOM   1769  HA  THR A 294      30.813 -23.635  -9.417  1.00144.64           H  
ANISOU 1769  HA  THR A 294    17382  19450  18126  -4987   2849    -72       H  
ATOM   1770  N   ASP A 295      30.677 -21.515  -7.871  1.00141.08           N  
ANISOU 1770  N   ASP A 295    16788  19427  17390  -4682   3079    -73       N  
ATOM   1771  CA  ASP A 295      30.370 -20.489  -6.858  1.00140.69           C  
ANISOU 1771  CA  ASP A 295    16649  19627  17181  -4600   3273    -90       C  
ATOM   1772  C   ASP A 295      30.928 -19.161  -7.387  1.00138.49           C  
ANISOU 1772  C   ASP A 295    16269  19441  16911  -4176   3104   -192       C  
ATOM   1773  O   ASP A 295      32.127 -19.075  -7.636  1.00135.46           O  
ANISOU 1773  O   ASP A 295    16138  18845  16487  -3966   2906   -101       O  
ATOM   1774  CB  ASP A 295      31.007 -20.838  -5.486  1.00143.89           C  
ANISOU 1774  CB  ASP A 295    17445  19887  17339  -4720   3397    142       C  
ATOM   1775  CG  ASP A 295      30.275 -20.235  -4.284  1.00158.25           C  
ANISOU 1775  CG  ASP A 295    19166  21977  18984  -4827   3699    117       C  
ATOM   1776  OD1 ASP A 295      29.931 -19.030  -4.335  1.00158.90           O  
ANISOU 1776  OD1 ASP A 295    18987  22312  19075  -4605   3745    -50       O  
ATOM   1777  OD2 ASP A 295      30.059 -20.966  -3.291  1.00163.70           O1-
ANISOU 1777  OD2 ASP A 295    20053  22619  19528  -5132   3895    266       O1-
ATOM   1778  H   ASP A 295      31.501 -22.066  -7.649  1.00140.63           H  
ANISOU 1778  H   ASP A 295    17038  19122  17274  -4694   3006     79       H  
ATOM   1779  HA  ASP A 295      29.295 -20.392  -6.720  1.00142.84           H  
ANISOU 1779  HA  ASP A 295    16647  20123  17504  -4753   3446   -200       H  
ATOM   1780  HB2 ASP A 295      30.998 -21.919  -5.361  1.00145.66           H  
ANISOU 1780  HB2 ASP A 295    17837  19930  17577  -4968   3421    258       H  
ATOM   1781  HB3 ASP A 295      32.039 -20.487  -5.460  1.00141.34           H  
ANISOU 1781  HB3 ASP A 295    17328  19434  16941  -4490   3244    220       H  
ATOM   1782  N   VAL A 296      30.072 -18.143  -7.595  1.00133.06           N  
ANISOU 1782  N   VAL A 296    15207  19058  16292  -4047   3179   -381       N  
ATOM   1783  CA  VAL A 296      30.520 -16.837  -8.110  1.00128.69           C  
ANISOU 1783  CA  VAL A 296    14550  18588  15759  -3649   3029   -477       C  
ATOM   1784  C   VAL A 296      30.001 -15.734  -7.181  1.00132.18           C  
ANISOU 1784  C   VAL A 296    14837  19283  16103  -3557   3249   -558       C  
ATOM   1785  O   VAL A 296      28.799 -15.637  -6.923  1.00134.35           O  
ANISOU 1785  O   VAL A 296    14807  19800  16441  -3703   3454   -676       O  
ATOM   1786  CB  VAL A 296      30.137 -16.573  -9.597  1.00130.85           C  
ANISOU 1786  CB  VAL A 296    14527  18940  16248  -3498   2824   -638       C  
ATOM   1787  CG1 VAL A 296      30.896 -15.376 -10.153  1.00127.00           C  
ANISOU 1787  CG1 VAL A 296    14045  18449  15759  -3093   2639   -679       C  
ATOM   1788  CG2 VAL A 296      30.404 -17.791 -10.471  1.00130.70           C  
ANISOU 1788  CG2 VAL A 296    14629  18701  16329  -3660   2659   -596       C  
ATOM   1789  H   VAL A 296      29.075 -18.192  -7.409  1.00135.38           H  
ANISOU 1789  H   VAL A 296    15266  19537  16636  -4210   3343   -467       H  
ATOM   1790  HA  VAL A 296      31.607 -16.798  -8.079  1.00126.55           H  
ANISOU 1790  HA  VAL A 296    14552  18123  15407  -3508   2897   -370       H  
ATOM   1791  HB  VAL A 296      29.074 -16.350  -9.655  1.00132.66           H  
ANISOU 1791  HB  VAL A 296    14440  19397  16568  -3569   2933   -762       H  
ATOM   1792 HG11 VAL A 296      30.636 -15.265 -11.204  1.00126.32           H  
ANISOU 1792 HG11 VAL A 296    13777  18411  15806  -3006   2490   -774       H  
ATOM   1793 HG12 VAL A 296      30.613 -14.475  -9.611  1.00127.21           H  
ANISOU 1793 HG12 VAL A 296    13958  18637  15741  -2974   2756   -734       H  
ATOM   1794 HG13 VAL A 296      31.967 -15.550 -10.058  1.00125.01           H  
ANISOU 1794 HG13 VAL A 296    14092  17984  15423  -3019   2539   -561       H  
ATOM   1795 HG21 VAL A 296      30.122 -17.557 -11.497  1.00130.10           H  
ANISOU 1795 HG21 VAL A 296    14350  18702  16381  -3556   2516   -715       H  
ATOM   1796 HG22 VAL A 296      31.464 -18.037 -10.426  1.00128.80           H  
ANISOU 1796 HG22 VAL A 296    14691  18230  16017  -3582   2554   -476       H  
ATOM   1797 HG23 VAL A 296      29.811 -18.632 -10.116  1.00133.73           H  
ANISOU 1797 HG23 VAL A 296    14996  19084  16730  -3958   2793   -574       H  
ATOM   1798  N   ILE A 297      30.931 -14.917  -6.679  1.00125.75           N  
ANISOU 1798  N   ILE A 297    14232  18409  15140  -3320   3210   -502       N  
ATOM   1799  CA  ILE A 297      30.698 -13.805  -5.760  1.00125.80           C  
ANISOU 1799  CA  ILE A 297    14168  18605  15026  -3199   3399   -577       C  
ATOM   1800  C   ILE A 297      31.092 -12.522  -6.518  1.00124.20           C  
ANISOU 1800  C   ILE A 297    13839  18437  14915  -2799   3221   -689       C  
ATOM   1801  O   ILE A 297      32.066 -12.555  -7.270  1.00120.32           O  
ANISOU 1801  O   ILE A 297    13511  17751  14455  -2635   2970   -623       O  
ATOM   1802  CB  ILE A 297      31.608 -13.966  -4.498  1.00129.18           C  
ANISOU 1802  CB  ILE A 297    15008  18898  15177  -3272   3475   -402       C  
ATOM   1803  CG1 ILE A 297      31.608 -15.402  -3.881  1.00132.34           C  
ANISOU 1803  CG1 ILE A 297    15656  19155  15471  -3645   3565   -215       C  
ATOM   1804  CG2 ILE A 297      31.274 -12.944  -3.433  1.00130.51           C  
ANISOU 1804  CG2 ILE A 297    15124  19273  15192  -3210   3711   -492       C  
ATOM   1805  CD1 ILE A 297      32.648 -16.409  -4.336  1.00138.48           C  
ANISOU 1805  CD1 ILE A 297    16743  19606  16267  -3677   3326    -32       C  
ATOM   1806  H   ILE A 297      31.914 -14.991  -6.915  1.00123.49           H  
ANISOU 1806  H   ILE A 297    14172  17931  14816  -3201   3040   -411       H  
ATOM   1807  HA  ILE A 297      29.656 -13.740  -5.448  1.00128.26           H  
ANISOU 1807  HA  ILE A 297    14236  19120  15376  -3330   3601   -676       H  
ATOM   1808  HB  ILE A 297      32.628 -13.761  -4.811  1.00126.60           H  
ANISOU 1808  HB  ILE A 297    14867  18405  14829  -3083   3275   -336       H  
ATOM   1809 HG12 ILE A 297      31.876 -15.243  -2.840  1.00133.28           H  
ANISOU 1809 HG12 ILE A 297    15970  19287  15381  -3698   3688   -139       H  
ATOM   1810 HG13 ILE A 297      30.622 -15.860  -3.929  1.00134.72           H  
ANISOU 1810 HG13 ILE A 297    15757  19573  15856  -3858   3710   -275       H  
ATOM   1811 HG21 ILE A 297      31.951 -13.064  -2.587  1.00130.46           H  
ANISOU 1811 HG21 ILE A 297    15418  19173  14977  -3262   3740   -368       H  
ATOM   1812 HG22 ILE A 297      31.399 -11.941  -3.838  1.00128.97           H  
ANISOU 1812 HG22 ILE A 297    14799  19135  15069  -2936   3634   -605       H  
ATOM   1813 HG23 ILE A 297      30.244 -13.081  -3.109  1.00133.00           H  
ANISOU 1813 HG23 ILE A 297    15233  19768  15533  -3386   3930   -573       H  
ATOM   1814 HD11 ILE A 297      32.501 -17.308  -3.740  1.00140.41           H  
ANISOU 1814 HD11 ILE A 297    17146  19776  16428  -3946   3433     93       H  
ATOM   1815 HD12 ILE A 297      32.496 -16.673  -5.380  1.00137.63           H  
ANISOU 1815 HD12 ILE A 297    16490  19455  16347  -3640   3191    -96       H  
ATOM   1816 HD13 ILE A 297      33.663 -16.048  -4.179  1.00136.33           H  
ANISOU 1816 HD13 ILE A 297    16685  19212  15902  -3494   3193     44       H  
ATOM   1817  N   MET A 298      30.379 -11.397  -6.295  1.00120.26           N  
ANISOU 1817  N   MET A 298    13067  18170  14457  -2644   3360   -853       N  
ATOM   1818  CA  MET A 298      30.717 -10.113  -6.919  1.00117.31           C  
ANISOU 1818  CA  MET A 298    12588  17817  14167  -2266   3212   -950       C  
ATOM   1819  C   MET A 298      31.375  -9.187  -5.881  1.00116.53           C  
ANISOU 1819  C   MET A 298    12696  17701  13878  -2122   3315   -944       C  
ATOM   1820  O   MET A 298      30.791  -8.913  -4.841  1.00117.92           O  
ANISOU 1820  O   MET A 298    12819  18033  13952  -2223   3582  -1010       O  
ATOM   1821  CB  MET A 298      29.481  -9.456  -7.547  1.00121.69           C  
ANISOU 1821  CB  MET A 298    12680  18616  14942  -2151   3253  -1142       C  
ATOM   1822  CG  MET A 298      29.851  -8.350  -8.536  1.00123.57           C  
ANISOU 1822  CG  MET A 298    12822  18827  15301  -1773   3028  -1206       C  
ATOM   1823  SD  MET A 298      28.409  -7.384  -9.025  1.00130.27           S  
ANISOU 1823  SD  MET A 298    13135  19967  16393  -1594   3092  -1420       S  
ATOM   1824  CE  MET A 298      29.030  -5.687  -8.840  1.00125.41           C  
ANISOU 1824  CE  MET A 298    12587  19307  15757  -1182   3070  -1481       C  
ATOM   1825  H   MET A 298      29.559 -11.352  -5.699  1.00122.50           H  
ANISOU 1825  H   MET A 298    13196  18621  14726  -2772   3579   -922       H  
ATOM   1826  HA  MET A 298      31.417 -10.267  -7.739  1.00115.49           H  
ANISOU 1826  HA  MET A 298    12465  17431  13986  -2158   2982   -891       H  
ATOM   1827  HB2 MET A 298      28.917 -10.216  -8.086  1.00122.59           H  
ANISOU 1827  HB2 MET A 298    12647  18767  15163  -2315   3217  -1150       H  
ATOM   1828  HB3 MET A 298      28.869  -9.017  -6.762  1.00123.59           H  
ANISOU 1828  HB3 MET A 298    12795  19015  15148  -2180   3481  -1228       H  
ATOM   1829  HG2 MET A 298      30.589  -7.687  -8.087  1.00122.21           H  
ANISOU 1829  HG2 MET A 298    12842  18572  15021  -1621   3031  -1181       H  
ATOM   1830  HG3 MET A 298      30.270  -8.799  -9.436  1.00122.21           H  
ANISOU 1830  HG3 MET A 298    12714  18535  15184  -1757   2815  -1146       H  
ATOM   1831  HE1 MET A 298      28.222  -5.074  -8.445  1.00127.83           H  
ANISOU 1831  HE1 MET A 298    12650  19782  16136  -1119   3239  -1609       H  
ATOM   1832  HE2 MET A 298      29.877  -5.651  -8.157  1.00124.19           H  
ANISOU 1832  HE2 MET A 298    12735  19025  15429  -1200   3111  -1407       H  
ATOM   1833  HE3 MET A 298      29.320  -5.305  -9.817  1.00123.86           H  
ANISOU 1833  HE3 MET A 298    12358  19047  15656   -982   2848  -1471       H  
ATOM   1834  N   LYS A 299      32.591  -8.715  -6.178  1.00109.23           N  
ANISOU 1834  N   LYS A 299    12005  16592  12906  -1900   3108   -876       N  
ATOM   1835  CA  LYS A 299      33.381  -7.877  -5.281  1.00107.73           C  
ANISOU 1835  CA  LYS A 299    12041  16356  12535  -1769   3159   -866       C  
ATOM   1836  C   LYS A 299      33.003  -6.411  -5.404  1.00113.21           C  
ANISOU 1836  C   LYS A 299    12513  17179  13322  -1483   3213  -1046       C  
ATOM   1837  O   LYS A 299      32.812  -5.893  -6.515  1.00113.09           O  
ANISOU 1837  O   LYS A 299    12289  17173  13507  -1268   3059  -1116       O  
ATOM   1838  CB  LYS A 299      34.898  -8.069  -5.523  1.00106.06           C  
ANISOU 1838  CB  LYS A 299    12172  15882  12243  -1674   2912   -712       C  
ATOM   1839  H   LYS A 299      33.048  -8.879  -7.071  1.00108.25           H  
ANISOU 1839  H   LYS A 299    11908  16352  12871  -1808   2903   -838       H  
ATOM   1840  HA  LYS A 299      33.183  -8.196  -4.259  1.00109.31           H  
ANISOU 1840  HA  LYS A 299    12343  16612  12577  -1960   3347   -835       H  
ATOM   1841  N   ARG A 300      32.982  -5.749  -4.227  1.00111.30           N  
ANISOU 1841  N   ARG A 300    12354  17017  12917  -1481   3423  -1112       N  
ATOM   1842  CA  ARG A 300      32.636  -4.346  -3.954  1.00112.82           C  
ANISOU 1842  CA  ARG A 300    12390  17322  13154  -1244   3546  -1296       C  
ATOM   1843  C   ARG A 300      33.311  -3.292  -4.864  1.00117.78           C  
ANISOU 1843  C   ARG A 300    13011  17825  13916   -896   3318  -1330       C  
ATOM   1844  O   ARG A 300      34.356  -3.547  -5.471  1.00114.93           O  
ANISOU 1844  O   ARG A 300    12852  17271  13546   -837   3074  -1202       O  
ATOM   1845  CB  ARG A 300      32.975  -3.980  -2.478  1.00112.99           C  
ANISOU 1845  CB  ARG A 300    12654  17374  12905  -1329   3758  -1320       C  
ATOM   1846  CG  ARG A 300      32.369  -4.854  -1.382  1.00119.14           C  
ANISOU 1846  CG  ARG A 300    13489  18283  13494  -1675   4022  -1285       C  
ATOM   1847  CD  ARG A 300      32.270  -4.105  -0.061  1.00123.54           C  
ANISOU 1847  CD  ARG A 300    14148  18956  13835  -1697   4290  -1405       C  
ATOM   1848  NE  ARG A 300      31.888  -4.994   1.040  1.00118.21           N  
ANISOU 1848  NE  ARG A 300    13609  18384  12922  -2049   4529  -1334       N  
ATOM   1849  CZ  ARG A 300      32.713  -5.820   1.683  1.00123.33           C  
ANISOU 1849  CZ  ARG A 300    14634  18914  13313  -2255   4463  -1130       C  
ATOM   1850  NH1 ARG A 300      34.000  -5.887   1.349  1.00120.27           N1+
ANISOU 1850  NH1 ARG A 300    14511  18302  12885  -2140   4163   -984       N1+
ATOM   1851  NH2 ARG A 300      32.256  -6.596   2.653  1.00 95.73           N  
ANISOU 1851  NH2 ARG A 300    11249  15520   9605  -2579   4695  -1062       N  
ATOM   1852  H   ARG A 300      33.246  -6.231  -3.375  1.00111.92           H  
ANISOU 1852  H   ARG A 300    12639  17074  12811  -1661   3517  -1033       H  
ATOM   1853  HA  ARG A 300      31.560  -4.240  -4.090  1.00114.96           H  
ANISOU 1853  HA  ARG A 300    12360  17762  13557  -1257   3677  -1410       H  
ATOM   1854  HB2 ARG A 300      34.056  -4.036  -2.357  1.00111.16           H  
ANISOU 1854  HB2 ARG A 300    12704  16981  12551  -1303   3609  -1210       H  
ATOM   1855  HB3 ARG A 300      32.646  -2.958  -2.294  1.00113.93           H  
ANISOU 1855  HB3 ARG A 300    12642  17574  13073  -1159   3865  -1475       H  
ATOM   1856  HG2 ARG A 300      31.368  -5.168  -1.673  1.00120.93           H  
ANISOU 1856  HG2 ARG A 300    13443  18644  13860  -1759   4127  -1348       H  
ATOM   1857  HG3 ARG A 300      33.007  -5.722  -1.221  1.00118.09           H  
ANISOU 1857  HG3 ARG A 300    13607  18028  13235  -1835   3924  -1112       H  
ATOM   1858  HD2 ARG A 300      33.214  -3.612   0.164  1.00122.16           H  
ANISOU 1858  HD2 ARG A 300    14205  18662  13548  -1580   4179  -1376       H  
ATOM   1859  HD3 ARG A 300      31.487  -3.353  -0.154  1.00125.08           H  
ANISOU 1859  HD3 ARG A 300    14070  19285  14169  -1566   4429  -1585       H  
ATOM   1860  HE  ARG A 300      30.911  -4.988   1.312  1.00120.43           H  
ANISOU 1860  HE  ARG A 300    13675  18839  13244  -2142   4759  -1445       H  
ATOM   1861 HH11 ARG A 300      34.414  -5.317   0.618  1.00118.10           H  
ANISOU 1861 HH11 ARG A 300    14175  17941  12756  -1908   3989  -1023       H  
ATOM   1862 HH12 ARG A 300      34.607  -6.522   1.857  1.00120.45           H  
ANISOU 1862 HH12 ARG A 300    14808  18237  12722  -2289   4108   -825       H  
ATOM   1863 HH21 ARG A 300      31.268  -6.610   2.872  1.00 97.75           H  
ANISOU 1863 HH21 ARG A 300    11289  15947   9904  -2683   4930  -1171       H  
ATOM   1864 HH22 ARG A 300      32.879  -7.245   3.122  1.00 95.79           H  
ANISOU 1864 HH22 ARG A 300    11548  15427   9421  -2730   4629   -890       H  
ATOM   1865  N   LYS A 301      32.718  -2.075  -4.889  1.00117.99           N  
ANISOU 1865  N   LYS A 301    12811  17955  14065   -666   3418  -1508       N  
ATOM   1866  CA  LYS A 301      33.186  -0.942  -5.703  1.00116.87           C  
ANISOU 1866  CA  LYS A 301    12637  17703  14064   -331   3238  -1553       C  
ATOM   1867  C   LYS A 301      34.504  -0.328  -5.181  1.00120.57           C  
ANISOU 1867  C   LYS A 301    13454  17993  14366   -238   3173  -1512       C  
ATOM   1868  O   LYS A 301      34.607   0.003  -3.989  1.00121.69           O  
ANISOU 1868  O   LYS A 301    13733  18175  14329   -308   3365  -1578       O  
ATOM   1869  CB  LYS A 301      32.092   0.145  -5.799  1.00121.67           C  
ANISOU 1869  CB  LYS A 301    12898  18465  14866   -118   3380  -1752       C  
ATOM   1870  H   LYS A 301      31.893  -1.864  -4.333  1.00120.58           H  
ANISOU 1870  H   LYS A 301    12976  18439  14401   -713   3634  -1622       H  
ATOM   1871  HA  LYS A 301      33.365  -1.305  -6.714  1.00115.55           H  
ANISOU 1871  HA  LYS A 301    12431  17468  14003   -290   3033  -1473       H  
ATOM   1872  N   ARG A 302      35.499  -0.155  -6.097  1.00114.20           N  
ANISOU 1872  N   ARG A 302    12779  16997  13616    -86   2905  -1415       N  
ATOM   1873  CA  ARG A 302      36.817   0.418  -5.788  1.00124.27           C  
ANISOU 1873  CA  ARG A 302    14356  18092  14770      9   2806  -1372       C  
ATOM   1874  C   ARG A 302      37.152   1.562  -6.747  1.00154.50           C  
ANISOU 1874  C   ARG A 302    18120  21809  18773    317   2655  -1417       C  
ATOM   1875  O   ARG A 302      37.291   2.713  -6.322  1.00118.78           O  
ANISOU 1875  O   ARG A 302    13627  17253  14250    477   2734  -1531       O  
ATOM   1876  CB  ARG A 302      37.897  -0.668  -5.863  1.00121.02           C  
ANISOU 1876  CB  ARG A 302    14212  17534  14234   -154   2632  -1180       C  
ATOM   1877  H   ARG A 302      35.398  -0.407  -7.075  1.00113.15           H  
ANISOU 1877  H   ARG A 302    12539  16840  13614    -32   2756  -1369       H  
ATOM   1878  HA  ARG A 302      36.831   0.831  -4.780  1.00125.43           H  
ANISOU 1878  HA  ARG A 302    14590  18280  14787    -27   2966  -1448       H  
ATOM   1879  N   ALA A 307      35.571  -2.199 -13.688  1.00102.93           N  
ANISOU 1879  N   ALA A 307    10872  15340  12898    225   1681  -1075       N  
ATOM   1880  CA  ALA A 307      34.189  -1.850 -13.357  1.00106.06           C  
ANISOU 1880  CA  ALA A 307    10943  15955  13398    239   1825  -1195       C  
ATOM   1881  C   ALA A 307      33.472  -2.872 -12.445  1.00111.73           C  
ANISOU 1881  C   ALA A 307    11588  16801  14065    -60   2021  -1220       C  
ATOM   1882  O   ALA A 307      32.935  -2.478 -11.399  1.00114.77           O  
ANISOU 1882  O   ALA A 307    11887  17293  14425    -82   2245  -1305       O  
ATOM   1883  CB  ALA A 307      33.382  -1.626 -14.634  1.00107.79           C  
ANISOU 1883  CB  ALA A 307    10885  16285  13785    368   1659  -1230       C  
ATOM   1884  HA  ALA A 307      34.198  -0.906 -12.814  1.00106.66           H  
ANISOU 1884  HA  ALA A 307    11015  16033  13478    384   1922  -1252       H  
ATOM   1885  HB1 ALA A 307      32.388  -1.268 -14.367  1.00110.44           H  
ANISOU 1885  HB1 ALA A 307    10964  16781  14218    407   1763  -1324       H  
ATOM   1886  HB2 ALA A 307      33.896  -0.882 -15.238  1.00106.18           H  
ANISOU 1886  HB2 ALA A 307    10753  15987  13605    573   1532  -1201       H  
ATOM   1887  HB3 ALA A 307      33.292  -2.561 -15.182  1.00107.30           H  
ANISOU 1887  HB3 ALA A 307    10813  16236  13721    214   1568  -1193       H  
ATOM   1888  N   VAL A 308      33.415  -4.154 -12.861  1.00104.75           N  
ANISOU 1888  N   VAL A 308    10728  15903  13167   -290   1949  -1156       N  
ATOM   1889  CA  VAL A 308      32.757  -5.223 -12.099  1.00104.29           C  
ANISOU 1889  CA  VAL A 308    10619  15942  13066   -601   2123  -1160       C  
ATOM   1890  C   VAL A 308      33.783  -6.328 -11.891  1.00103.41           C  
ANISOU 1890  C   VAL A 308    10845  15630  12817   -797   2071  -1020       C  
ATOM   1891  O   VAL A 308      34.349  -6.806 -12.863  1.00101.33           O  
ANISOU 1891  O   VAL A 308    10677  15240  12582   -785   1871   -959       O  
ATOM   1892  CB  VAL A 308      31.488  -5.762 -12.816  1.00109.17           C  
ANISOU 1892  CB  VAL A 308    10891  16747  13840   -713   2095  -1236       C  
ATOM   1893  CG1 VAL A 308      30.787  -6.821 -11.970  1.00111.04           C  
ANISOU 1893  CG1 VAL A 308    11072  17081  14038  -1053   2304  -1243       C  
ATOM   1894  CG2 VAL A 308      30.530  -4.628 -13.164  1.00110.43           C  
ANISOU 1894  CG2 VAL A 308    10699  17094  14165   -474   2100  -1364       C  
ATOM   1895  H   VAL A 308      33.825  -4.477 -13.731  1.00103.88           H  
ANISOU 1895  H   VAL A 308    10683  15709  13077   -273   1776  -1104       H  
ATOM   1896  HA  VAL A 308      32.451  -4.859 -11.119  1.00105.92           H  
ANISOU 1896  HA  VAL A 308    10798  16226  13222   -623   2319  -1211       H  
ATOM   1897  HB  VAL A 308      31.786  -6.241 -13.747  1.00108.02           H  
ANISOU 1897  HB  VAL A 308    10793  16526  13723   -728   1909  -1190       H  
ATOM   1898 HG11 VAL A 308      29.752  -6.926 -12.292  1.00113.03           H  
ANISOU 1898 HG11 VAL A 308    11023  17507  14417  -1105   2328  -1329       H  
ATOM   1899 HG12 VAL A 308      31.296  -7.773 -12.103  1.00110.05           H  
ANISOU 1899 HG12 VAL A 308    11141  16824  13849  -1222   2238  -1151       H  
ATOM   1900 HG13 VAL A 308      30.826  -6.527 -10.922  1.00111.74           H  
ANISOU 1900 HG13 VAL A 308    11233  17190  14032  -1078   2492  -1253       H  
ATOM   1901 HG21 VAL A 308      29.623  -5.047 -13.599  1.00112.36           H  
ANISOU 1901 HG21 VAL A 308    10688  17485  14519   -569   2079  -1419       H  
ATOM   1902 HG22 VAL A 308      30.290  -4.073 -12.258  1.00111.23           H  
ANISOU 1902 HG22 VAL A 308    10762  17257  14243   -436   2290  -1423       H  
ATOM   1903 HG23 VAL A 308      31.001  -3.968 -13.890  1.00108.87           H  
ANISOU 1903 HG23 VAL A 308    10549  16819  14000   -251   1931  -1342       H  
ATOM   1904  N   THR A 309      34.033  -6.730 -10.639  1.00 99.04           N  
ANISOU 1904  N   THR A 309    10476  15044  12112   -972   2246   -967       N  
ATOM   1905  CA  THR A 309      34.983  -7.794 -10.360  1.00 97.00           C  
ANISOU 1905  CA  THR A 309    10536  14587  11732  -1150   2191   -819       C  
ATOM   1906  C   THR A 309      34.263  -8.983  -9.750  1.00 99.20           C  
ANISOU 1906  C   THR A 309    10791  14926  11974  -1485   2346   -785       C  
ATOM   1907  O   THR A 309      33.506  -8.810  -8.802  1.00 99.14           O  
ANISOU 1907  O   THR A 309    10681  15077  11911  -1591   2575   -840       O  
ATOM   1908  CB  THR A 309      36.146  -7.265  -9.533  1.00111.23           C  
ANISOU 1908  CB  THR A 309    12632  16255  13376  -1051   2199   -748       C  
ATOM   1909  CG2 THR A 309      37.136  -8.356  -9.157  1.00108.66           C  
ANISOU 1909  CG2 THR A 309    12627  15726  12934  -1220   2134   -584       C  
ATOM   1910  OG1 THR A 309      36.837  -6.300 -10.332  1.00112.77           O  
ANISOU 1910  OG1 THR A 309    12842  16369  13636   -765   2031   -773       O  
ATOM   1911  H   THR A 309      33.601  -6.342  -9.805  1.00100.44           H  
ANISOU 1911  H   THR A 309    10593  15325  12243   -992   2423  -1022       H  
ATOM   1912  HA  THR A 309      35.442  -8.122 -11.290  1.00 95.57           H  
ANISOU 1912  HA  THR A 309    10405  14296  11612  -1106   2011   -780       H  
ATOM   1913  HB  THR A 309      35.762  -6.804  -8.623  1.00112.79           H  
ANISOU 1913  HB  THR A 309    12797  16560  13498  -1071   2373   -800       H  
ATOM   1914  HG1 THR A 309      37.564  -5.873  -9.807  1.00112.08           H  
ANISOU 1914  HG1 THR A 309    12924  16203  13457   -696   2035   -742       H  
ATOM   1915 HG21 THR A 309      38.072  -7.912  -8.822  1.00107.27           H  
ANISOU 1915 HG21 THR A 309    12639  15446  12674  -1110   2081   -537       H  
ATOM   1916 HG22 THR A 309      36.730  -8.959  -8.346  1.00110.94           H  
ANISOU 1916 HG22 THR A 309    12955  16061  13137  -1431   2278   -547       H  
ATOM   1917 HG23 THR A 309      37.333  -8.992 -10.019  1.00107.20           H  
ANISOU 1917 HG23 THR A 309    12451  15447  12834  -1246   1997   -547       H  
ATOM   1918  N   LEU A 310      34.471 -10.183 -10.338  1.00 95.62           N  
ANISOU 1918  N   LEU A 310    10430  14344  11560  -1655   2232   -705       N  
ATOM   1919  CA  LEU A 310      33.886 -11.435  -9.856  1.00 97.30           C  
ANISOU 1919  CA  LEU A 310    10658  14563  11748  -1994   2360   -653       C  
ATOM   1920  C   LEU A 310      34.958 -12.265  -9.182  1.00 98.70           C  
ANISOU 1920  C   LEU A 310    11220  14502  11779  -2120   2338   -473       C  
ATOM   1921  O   LEU A 310      36.142 -12.037  -9.408  1.00 96.30           O  
ANISOU 1921  O   LEU A 310    11129  14023  11439  -1948   2178   -402       O  
ATOM   1922  CB  LEU A 310      33.309 -12.277 -11.001  1.00 98.05           C  
ANISOU 1922  CB  LEU A 310    10587  14662  12005  -2117   2245   -698       C  
ATOM   1923  CG  LEU A 310      32.389 -11.598 -11.998  1.00103.37           C  
ANISOU 1923  CG  LEU A 310    10891  15542  12845  -1974   2172   -857       C  
ATOM   1924  CD1 LEU A 310      31.799 -12.625 -12.947  1.00105.97           C  
ANISOU 1924  CD1 LEU A 310    11086  15877  13298  -2169   2074   -896       C  
ATOM   1925  CD2 LEU A 310      31.278 -10.841 -11.316  1.00103.94           C  
ANISOU 1925  CD2 LEU A 310    10672  15877  12944  -1961   2383   -971       C  
ATOM   1926  H   LEU A 310      35.049 -10.319 -11.162  1.00 94.37           H  
ANISOU 1926  H   LEU A 310    10341  14065  11451  -1567   2057   -677       H  
ATOM   1927  HA  LEU A 310      33.089 -11.239  -9.142  1.00 99.45           H  
ANISOU 1927  HA  LEU A 310    10793  15001  11991  -2087   2555   -709       H  
ATOM   1928  HB2 LEU A 310      34.139 -12.694 -11.571  1.00 96.37           H  
ANISOU 1928  HB2 LEU A 310    10556  14261  11799  -2078   2082   -631       H  
ATOM   1929  HB3 LEU A 310      32.743 -13.094 -10.557  1.00100.00           H  
ANISOU 1929  HB3 LEU A 310    10815  14936  12243  -2377   2371   -676       H  
ATOM   1930  HG  LEU A 310      32.969 -10.892 -12.591  1.00101.77           H  
ANISOU 1930  HG  LEU A 310    10723  15289  12658  -1730   2026   -865       H  
ATOM   1931 HD11 LEU A 310      31.283 -12.099 -13.747  1.00106.34           H  
ANISOU 1931 HD11 LEU A 310    10894  16060  13452  -2039   1977   -997       H  
ATOM   1932 HD12 LEU A 310      32.599 -13.237 -13.364  1.00105.32           H  
ANISOU 1932 HD12 LEU A 310    11227  15594  13196  -2194   1948   -821       H  
ATOM   1933 HD13 LEU A 310      31.101 -13.252 -12.396  1.00108.30           H  
ANISOU 1933 HD13 LEU A 310    11307  16244  13598  -2415   2230   -902       H  
ATOM   1934 HD21 LEU A 310      30.541 -10.554 -12.065  1.00104.61           H  
ANISOU 1934 HD21 LEU A 310    10475  16104  13167  -1892   2318  -1074       H  
ATOM   1935 HD22 LEU A 310      30.822 -11.481 -10.564  1.00105.36           H  
ANISOU 1935 HD22 LEU A 310    10856  16098  13076  -2205   2559   -950       H  
ATOM   1936 HD23 LEU A 310      31.694  -9.949 -10.853  1.00102.38           H  
ANISOU 1936 HD23 LEU A 310    10545  15676  12677  -1775   2422   -972       H  
ATOM   1937  N   LEU A 311      34.536 -13.258  -8.399  1.00 95.54           N  
ANISOU 1937  N   LEU A 311    10900  14093  11306  -2425   2493   -395       N  
ATOM   1938  CA  LEU A 311      35.435 -14.197  -7.754  1.00 94.46           C  
ANISOU 1938  CA  LEU A 311    11125  13723  11043  -2572   2466   -203       C  
ATOM   1939  C   LEU A 311      34.857 -15.583  -7.959  1.00 98.60           C  
ANISOU 1939  C   LEU A 311    11646  14173  11643  -2883   2506   -154       C  
ATOM   1940  O   LEU A 311      33.889 -15.940  -7.301  1.00100.19           O  
ANISOU 1940  O   LEU A 311    11748  14511  11808  -3128   2720   -166       O  
ATOM   1941  CB  LEU A 311      35.606 -13.883  -6.266  1.00 95.57           C  
ANISOU 1941  CB  LEU A 311    11443  13915  10954  -2637   2642   -124       C  
ATOM   1942  CG  LEU A 311      36.651 -14.732  -5.531  1.00 99.42           C  
ANISOU 1942  CG  LEU A 311    12325  14161  11289  -2750   2580     98       C  
ATOM   1943  CD1 LEU A 311      38.054 -14.388  -5.980  1.00 96.47           C  
ANISOU 1943  CD1 LEU A 311    12133  13592  10929  -2488   2333    155       C  
ATOM   1944  CD2 LEU A 311      36.543 -14.548  -4.052  1.00101.64           C  
ANISOU 1944  CD2 LEU A 311    12757  14538  11322  -2881   2778    169       C  
ATOM   1945  H   LEU A 311      33.557 -13.424  -8.190  1.00 97.61           H  
ANISOU 1945  H   LEU A 311    10978  14508  11601  -2576   2640   -458       H  
ATOM   1946  HA  LEU A 311      36.416 -14.147  -8.219  1.00 92.33           H  
ANISOU 1946  HA  LEU A 311    11005  13287  10791  -2415   2286   -152       H  
ATOM   1947  HB2 LEU A 311      35.903 -12.840  -6.174  1.00 94.32           H  
ANISOU 1947  HB2 LEU A 311    11253  13823  10759  -2421   2623   -190       H  
ATOM   1948  HB3 LEU A 311      34.651 -14.030  -5.764  1.00 98.15           H  
ANISOU 1948  HB3 LEU A 311    11640  14399  11255  -2818   2841   -168       H  
ATOM   1949  HG  LEU A 311      36.485 -15.787  -5.745  1.00100.85           H  
ANISOU 1949  HG  LEU A 311    12559  14228  11529  -2939   2568    171       H  
ATOM   1950 HD11 LEU A 311      38.766 -14.868  -5.311  1.00 96.88           H  
ANISOU 1950 HD11 LEU A 311    12448  13500  10861  -2554   2297    310       H  
ATOM   1951 HD12 LEU A 311      38.210 -14.755  -6.993  1.00 95.24           H  
ANISOU 1951 HD12 LEU A 311    11923  13334  10930  -2438   2197    132       H  
ATOM   1952 HD13 LEU A 311      38.185 -13.308  -5.953  1.00 95.52           H  
ANISOU 1952 HD13 LEU A 311    11932  13576  10783  -2292   2331     64       H  
ATOM   1953 HD21 LEU A 311      37.271 -15.188  -3.557  1.00101.47           H  
ANISOU 1953 HD21 LEU A 311    13017  14343  11194  -2962   2713    341       H  
ATOM   1954 HD22 LEU A 311      36.747 -13.504  -3.819  1.00100.46           H  
ANISOU 1954 HD22 LEU A 311    12570  14488  11112  -2696   2790     88       H  
ATOM   1955 HD23 LEU A 311      35.540 -14.819  -3.727  1.00104.01           H  
ANISOU 1955 HD23 LEU A 311    12925  14980  11615  -3081   2973    126       H  
ATOM   1956  N   ILE A 312      35.423 -16.344  -8.894  1.00 94.18           N  
ANISOU 1956  N   ILE A 312    11187  13400  11197  -2878   2314   -113       N  
ATOM   1957  CA  ILE A 312      34.937 -17.674  -9.209  1.00 96.53           C  
ANISOU 1957  CA  ILE A 312    11495  13592  11589  -3166   2331    -83       C  
ATOM   1958  C   ILE A 312      35.570 -18.691  -8.284  1.00104.92           C  
ANISOU 1958  C   ILE A 312    12914  14415  12535  -3357   2372    132       C  
ATOM   1959  O   ILE A 312      36.775 -18.637  -8.030  1.00103.54           O  
ANISOU 1959  O   ILE A 312    13005  14052  12283  -3206   2248    257       O  
ATOM   1960  CB  ILE A 312      35.150 -18.026 -10.699  1.00 98.13           C  
ANISOU 1960  CB  ILE A 312    11627  13685  11972  -3083   2119   -169       C  
ATOM   1961  CG1 ILE A 312      34.396 -17.033 -11.595  1.00 97.66           C  
ANISOU 1961  CG1 ILE A 312    11207  13884  12014  -2912   2073   -367       C  
ATOM   1962  CG2 ILE A 312      34.696 -19.463 -10.985  1.00101.74           C  
ANISOU 1962  CG2 ILE A 312    12125  14003  12528  -3400   2140   -146       C  
ATOM   1963  CD1 ILE A 312      34.984 -16.885 -12.965  1.00106.79           C  
ANISOU 1963  CD1 ILE A 312    12356  14948  13273  -2711   1836   -435       C  
ATOM   1964  H   ILE A 312      36.227 -16.066  -9.447  1.00 92.33           H  
ANISOU 1964  H   ILE A 312    11032  13056  10993  -2683   2151   -108       H  
ATOM   1965  HA  ILE A 312      33.860 -17.692  -9.061  1.00 98.39           H  
ANISOU 1965  HA  ILE A 312    11513  14015  11857  -3320   2479   -166       H  
ATOM   1966  HB  ILE A 312      36.211 -17.964 -10.926  1.00 96.13           H  
ANISOU 1966  HB  ILE A 312    11566  13257  11704  -2917   1978   -105       H  
ATOM   1967 HG12 ILE A 312      33.366 -17.372 -11.695  1.00 99.55           H  
ANISOU 1967 HG12 ILE A 312    11241  14259  12324  -3099   2163   -444       H  
ATOM   1968 HG13 ILE A 312      34.402 -16.044 -11.142  1.00 96.60           H  
ANISOU 1968 HG13 ILE A 312    11011  13881  11810  -2751   2128   -389       H  
ATOM   1969 HG21 ILE A 312      34.495 -19.579 -12.049  1.00101.27           H  
ANISOU 1969 HG21 ILE A 312    11932  13952  12594  -3369   2025   -259       H  
ATOM   1970 HG22 ILE A 312      35.484 -20.155 -10.693  1.00101.64           H  
ANISOU 1970 HG22 ILE A 312    12392  13744  12481  -3446   2096     -6       H  
ATOM   1971 HG23 ILE A 312      33.793 -19.665 -10.412  1.00104.32           H  
ANISOU 1971 HG23 ILE A 312    12337  14464  12835  -3611   2314   -157       H  
ATOM   1972 HD11 ILE A 312      34.380 -16.181 -13.534  1.00106.81           H  
ANISOU 1972 HD11 ILE A 312    12105  15144  13334  -2601   1805   -559       H  
ATOM   1973 HD12 ILE A 312      35.999 -16.506 -12.866  1.00104.58           H  
ANISOU 1973 HD12 ILE A 312    12260  14544  12932  -2526   1757   -365       H  
ATOM   1974 HD13 ILE A 312      34.996 -17.852 -13.468  1.00107.80           H  
ANISOU 1974 HD13 ILE A 312    12547  14941  13473  -2862   1779   -431       H  
ATOM   1975  N   SER A 313      34.746 -19.610  -7.763  1.00106.45           N  
ANISOU 1975  N   SER A 313    13109  14619  12719  -3694   2544    182       N  
ATOM   1976  CA  SER A 313      35.176 -20.690  -6.872  1.00108.66           C  
ANISOU 1976  CA  SER A 313    13728  14667  12893  -3920   2597    404       C  
ATOM   1977  C   SER A 313      36.231 -20.261  -5.802  1.00109.36           C  
ANISOU 1977  C   SER A 313    14114  14676  12760  -3783   2571    576       C  
ATOM   1978  O   SER A 313      37.134 -21.040  -5.486  1.00109.09           O  
ANISOU 1978  O   SER A 313    14398  14365  12684  -3816   2467    769       O  
ATOM   1979  CB  SER A 313      35.716 -21.846  -7.714  1.00113.99           C  
ANISOU 1979  CB  SER A 313    14559  15025  13726  -3979   2425    461       C  
ATOM   1980  OG  SER A 313      34.788 -22.277  -8.701  1.00124.78           O  
ANISOU 1980  OG  SER A 313    15671  16458  15281  -4122   2433    297       O  
ATOM   1981  H   SER A 313      33.749 -19.642  -7.957  1.00108.13           H  
ANISOU 1981  H   SER A 313    13083  14997  13003  -3824   2650     72       H  
ATOM   1982  HA  SER A 313      34.297 -21.055  -6.338  1.00111.45           H  
ANISOU 1982  HA  SER A 313    14013  15123  13210  -4175   2789    410       H  
ATOM   1983  HB2 SER A 313      36.630 -21.518  -8.206  1.00111.47           H  
ANISOU 1983  HB2 SER A 313    14317  14597  13438  -3733   2248    460       H  
ATOM   1984  HB3 SER A 313      35.928 -22.688  -7.056  1.00116.42           H  
ANISOU 1984  HB3 SER A 313    15107  15154  13973  -4160   2472    630       H  
ATOM   1985  HG  SER A 313      35.038 -23.182  -9.025  1.00125.38           H  
ANISOU 1985  HG  SER A 313    15884  16316  15439  -4229   2369    349       H  
ATOM   1986  N   GLU A 314      36.116 -19.013  -5.272  1.00103.17           N  
ANISOU 1986  N   GLU A 314    13220  14132  11846  -3623   2655    496       N  
ATOM   1987  CA  GLU A 314      36.980 -18.415  -4.243  1.00101.71           C  
ANISOU 1987  CA  GLU A 314    13272  13936  11436  -3497   2643    611       C  
ATOM   1988  C   GLU A 314      38.470 -18.247  -4.601  1.00102.48           C  
ANISOU 1988  C   GLU A 314    13576  13808  11553  -3226   2373    695       C  
ATOM   1989  O   GLU A 314      39.271 -17.995  -3.700  1.00101.55           O  
ANISOU 1989  O   GLU A 314    13694  13641  11250  -3164   2336    824       O  
ATOM   1990  CB  GLU A 314      36.884 -19.204  -2.922  1.00106.21           C  
ANISOU 1990  CB  GLU A 314    14115  14449  11793  -3788   2798    818       C  
ATOM   1991  CG  GLU A 314      35.512 -19.703  -2.496  1.00120.66           C  
ANISOU 1991  CG  GLU A 314    15802  16441  13603  -4128   3078    784       C  
ATOM   1992  CD  GLU A 314      35.567 -20.648  -1.309  1.00149.18           C  
ANISOU 1992  CD  GLU A 314    19740  19935  17007  -4428   3201   1027       C  
ATOM   1993  OE1 GLU A 314      36.535 -20.562  -0.519  1.00156.80           O  
ANISOU 1993  OE1 GLU A 314    21014  20792  17772  -4350   3110   1200       O  
ATOM   1994  OE2 GLU A 314      34.641 -21.480  -1.168  1.00143.16           O1-
ANISOU 1994  OE2 GLU A 314    18927  19187  16280  -4748   3381   1050       O1-
ATOM   1995  H   GLU A 314      35.371 -18.373  -5.526  1.00103.08           H  
ANISOU 1995  H   GLU A 314    12944  14337  11884  -3582   2739    339       H  
ATOM   1996  HA  GLU A 314      36.602 -17.414  -4.046  1.00101.12           H  
ANISOU 1996  HA  GLU A 314    13030  14080  11309  -3390   2735    486       H  
ATOM   1997  HB2 GLU A 314      37.535 -20.073  -2.996  1.00106.50           H  
ANISOU 1997  HB2 GLU A 314    14375  14230  11859  -3836   2670    974       H  
ATOM   1998  HB3 GLU A 314      37.238 -18.552  -2.124  1.00106.15           H  
ANISOU 1998  HB3 GLU A 314    14211  14524  11598  -3709   2832    852       H  
ATOM   1999  HG2 GLU A 314      34.901 -18.847  -2.214  1.00120.99           H  
ANISOU 1999  HG2 GLU A 314    15647  16736  13588  -4088   3228    647       H  
ATOM   2000  HG3 GLU A 314      35.031 -20.248  -3.307  1.00120.91           H  
ANISOU 2000  HG3 GLU A 314    15684  16429  13826  -4214   3057    716       H  
ATOM   2001  N   LYS A 315      38.840 -18.340  -5.884  1.00 97.64           N  
ANISOU 2001  N   LYS A 315    12870  13078  11152  -3067   2191    613       N  
ATOM   2002  CA  LYS A 315      40.233 -18.240  -6.313  1.00 95.13           C  
ANISOU 2002  CA  LYS A 315    12720  12545  10879  -2822   1953    677       C  
ATOM   2003  C   LYS A 315      40.433 -17.305  -7.485  1.00 99.78           C  
ANISOU 2003  C   LYS A 315    13096  13210  11607  -2546   1833    495       C  
ATOM   2004  O   LYS A 315      41.302 -16.433  -7.420  1.00 98.02           O  
ANISOU 2004  O   LYS A 315    12924  12984  11334  -2308   1733    490       O  
ATOM   2005  CB  LYS A 315      40.749 -19.633  -6.688  1.00 97.86           C  
ANISOU 2005  CB  LYS A 315    13264  12575  11344  -2934   1837    810       C  
ATOM   2006  H   LYS A 315      38.188 -18.484  -6.646  1.00 98.00           H  
ANISOU 2006  H   LYS A 315    12719  13180  11336  -3110   2207    497       H  
ATOM   2007  HA  LYS A 315      40.864 -17.873  -5.506  1.00 94.57           H  
ANISOU 2007  HA  LYS A 315    12811  12465  10657  -2754   1933    771       H  
ATOM   2008  N   ILE A 316      39.608 -17.445  -8.531  1.00 99.00           N  
ANISOU 2008  N   ILE A 316    12755  13189  11670  -2585   1844    346       N  
ATOM   2009  CA  ILE A 316      39.757 -16.711  -9.786  1.00 98.44           C  
ANISOU 2009  CA  ILE A 316    12499  13172  11732  -2346   1714    189       C  
ATOM   2010  C   ILE A 316      39.031 -15.381  -9.745  1.00101.98           C  
ANISOU 2010  C   ILE A 316    12691  13910  12147  -2215   1804     43       C  
ATOM   2011  O   ILE A 316      37.823 -15.364  -9.591  1.00103.72           O  
ANISOU 2011  O   ILE A 316    12703  14326  12381  -2361   1955    -40       O  
ATOM   2012  CB  ILE A 316      39.259 -17.540 -11.004  1.00103.12           C  
ANISOU 2012  CB  ILE A 316    12972  13703  12506  -2451   1652     98       C  
ATOM   2013  CG1 ILE A 316      39.399 -19.073 -10.816  1.00105.79           C  
ANISOU 2013  CG1 ILE A 316    13518  13788  12887  -2701   1655    225       C  
ATOM   2014  CG2 ILE A 316      39.960 -17.069 -12.281  1.00102.82           C  
ANISOU 2014  CG2 ILE A 316    12888  13605  12573  -2198   1464      4       C  
ATOM   2015  CD1 ILE A 316      40.823 -19.590 -10.560  1.00118.10           C  
ANISOU 2015  CD1 ILE A 316    15395  15044  14435  -2608   1523    390       C  
ATOM   2016  H   ILE A 316      38.763 -18.002  -8.505  1.00 99.96           H  
ANISOU 2016  H   ILE A 316    12795  13361  11824  -2789   1948    326       H  
ATOM   2017  HA  ILE A 316      40.816 -16.520  -9.952  1.00 96.76           H  
ANISOU 2017  HA  ILE A 316    12424  12819  11519  -2176   1582    238       H  
ATOM   2018  HB  ILE A 316      38.200 -17.332 -11.142  1.00104.10           H  
ANISOU 2018  HB  ILE A 316    12871  14024  12658  -2537   1747     -6       H  
ATOM   2019 HG12 ILE A 316      38.755 -19.422 -10.009  1.00107.91           H  
ANISOU 2019 HG12 ILE A 316    13798  14118  13085  -2908   1802    282       H  
ATOM   2020 HG13 ILE A 316      39.065 -19.542 -11.739  1.00105.72           H  
ANISOU 2020 HG13 ILE A 316    13415  13747  13006  -2759   1607    132       H  
ATOM   2021 HG21 ILE A 316      39.617 -17.682 -13.113  1.00103.30           H  
ANISOU 2021 HG21 ILE A 316    12882  13625  12742  -2284   1421    -64       H  
ATOM   2022 HG22 ILE A 316      39.710 -16.024 -12.465  1.00102.37           H  
ANISOU 2022 HG22 ILE A 316    12671  13727  12499  -2044   1470    -86       H  
ATOM   2023 HG23 ILE A 316      41.037 -17.174 -12.167  1.00101.76           H  
ANISOU 2023 HG23 ILE A 316    12950  13291  12423  -2092   1374     93       H  
ATOM   2024 HD11 ILE A 316      40.772 -20.664 -10.382  1.00120.35           H  
ANISOU 2024 HD11 ILE A 316    15813  15157  14758  -2795   1542    478       H  
ATOM   2025 HD12 ILE A 316      41.434 -19.394 -11.439  1.00116.12           H  
ANISOU 2025 HD12 ILE A 316    15130  14718  14274  -2432   1391    324       H  
ATOM   2026 HD13 ILE A 316      41.259 -19.100  -9.691  1.00117.86           H  
ANISOU 2026 HD13 ILE A 316    15466  15042  14272  -2536   1542    481       H  
ATOM   2027  N   SER A 317      39.739 -14.280  -9.950  1.00 95.82           N  
ANISOU 2027  N   SER A 317    11910  13151  11347  -1941   1713      2       N  
ATOM   2028  CA  SER A 317      39.107 -12.967  -9.973  1.00 94.99           C  
ANISOU 2028  CA  SER A 317    11572  13288  11233  -1787   1787   -138       C  
ATOM   2029  C   SER A 317      38.917 -12.543 -11.431  1.00 97.08           C  
ANISOU 2029  C   SER A 317    11633  13595  11656  -1620   1653   -265       C  
ATOM   2030  O   SER A 317      39.848 -12.705 -12.222  1.00 95.67           O  
ANISOU 2030  O   SER A 317    11570  13246  11534  -1504   1486   -239       O  
ATOM   2031  CB  SER A 317      39.965 -11.945  -9.234  1.00 96.79           C  
ANISOU 2031  CB  SER A 317    11935  13509  11332  -1599   1779   -107       C  
ATOM   2032  OG  SER A 317      40.411 -12.454  -7.988  1.00109.79           O  
ANISOU 2032  OG  SER A 317    13828  15075  12814  -1744   1843     39       O  
ATOM   2033  H   SER A 317      40.741 -14.255 -10.106  1.00 94.62           H  
ANISOU 2033  H   SER A 317    11909  12848  11195  -1819   1591     60       H  
ATOM   2034  HA  SER A 317      38.144 -13.006  -9.470  1.00 96.72           H  
ANISOU 2034  HA  SER A 317    11664  13661  11423  -1928   1945   -177       H  
ATOM   2035  HB2 SER A 317      40.834 -11.697  -9.841  1.00 94.13           H  
ANISOU 2035  HB2 SER A 317    11667  13053  11045  -1433   1628    -97       H  
ATOM   2036  HB3 SER A 317      39.366 -11.053  -9.055  1.00 96.88           H  
ANISOU 2036  HB3 SER A 317    11783  13697  11329  -1522   1873   -208       H  
ATOM   2037  HG  SER A 317      40.494 -11.717  -7.327  1.00109.98           H  
ANISOU 2037  HG  SER A 317    13873  15183  12733  -1679   1906     19       H  
ATOM   2038  N   VAL A 318      37.728 -12.031 -11.811  1.00 92.48           N  
ANISOU 2038  N   VAL A 318    10750  13241  11147  -1610   1722   -402       N  
ATOM   2039  CA  VAL A 318      37.524 -11.563 -13.189  1.00 89.53           C  
ANISOU 2039  CA  VAL A 318    10191  12925  10903  -1444   1576   -510       C  
ATOM   2040  C   VAL A 318      37.124 -10.105 -13.205  1.00 90.43           C  
ANISOU 2040  C   VAL A 318    10112  13220  11028  -1212   1607   -607       C  
ATOM   2041  O   VAL A 318      36.032  -9.766 -12.771  1.00 91.37           O  
ANISOU 2041  O   VAL A 318    10008  13543  11168  -1261   1749   -687       O  
ATOM   2042  CB  VAL A 318      36.579 -12.414 -14.066  1.00 94.51           C  
ANISOU 2042  CB  VAL A 318    10635  13622  11652  -1619   1541   -583       C  
ATOM   2043  CG1 VAL A 318      36.696 -12.004 -15.545  1.00 91.92           C  
ANISOU 2043  CG1 VAL A 318    10202  13307  11415  -1436   1345   -665       C  
ATOM   2044  CG2 VAL A 318      36.879 -13.900 -13.900  1.00 95.50           C  
ANISOU 2044  CG2 VAL A 318    10960  13550  11774  -1876   1545   -491       C  
ATOM   2045  H   VAL A 318      36.918 -11.936 -11.208  1.00 94.28           H  
ANISOU 2045  H   VAL A 318    10860  13616  11348  -1711   1870   -437       H  
ATOM   2046  HA  VAL A 318      38.477 -11.632 -13.706  1.00 87.76           H  
ANISOU 2046  HA  VAL A 318    10121  12540  10685  -1341   1443   -467       H  
ATOM   2047  HB  VAL A 318      35.553 -12.241 -13.745  1.00 96.34           H  
ANISOU 2047  HB  VAL A 318    10657  14040  11906  -1698   1658   -649       H  
ATOM   2048 HG11 VAL A 318      36.122 -12.700 -16.153  1.00 92.54           H  
ANISOU 2048 HG11 VAL A 318    10180  13418  11564  -1579   1306   -716       H  
ATOM   2049 HG12 VAL A 318      36.303 -10.998 -15.688  1.00 91.32           H  
ANISOU 2049 HG12 VAL A 318     9959  13381  11359  -1271   1344   -729       H  
ATOM   2050 HG13 VAL A 318      37.740 -12.035 -15.853  1.00 89.62           H  
ANISOU 2050 HG13 VAL A 318    10106  12844  11100  -1336   1246   -611       H  
ATOM   2051 HG21 VAL A 318      36.254 -14.462 -14.590  1.00 96.26           H  
ANISOU 2051 HG21 VAL A 318    10929  13686  11958  -1996   1510   -558       H  
ATOM   2052 HG22 VAL A 318      37.931 -14.076 -14.123  1.00 94.02           H  
ANISOU 2052 HG22 VAL A 318    10980  13172  11570  -1790   1441   -424       H  
ATOM   2053 HG23 VAL A 318      36.659 -14.205 -12.877  1.00 97.06           H  
ANISOU 2053 HG23 VAL A 318    11219  13758  11900  -2025   1688   -428       H  
ATOM   2054  N   ASP A 319      38.005  -9.250 -13.747  1.00 83.84           N  
ANISOU 2054  N   ASP A 319     9356  12303  10196   -958   1476   -605       N  
ATOM   2055  CA  ASP A 319      37.748  -7.820 -13.901  1.00 82.26           C  
ANISOU 2055  CA  ASP A 319     9002  12227  10025   -711   1479   -688       C  
ATOM   2056  C   ASP A 319      36.997  -7.672 -15.232  1.00 84.82           C  
ANISOU 2056  C   ASP A 319     9085  12665  10479   -637   1355   -773       C  
ATOM   2057  O   ASP A 319      37.539  -8.020 -16.271  1.00 82.89           O  
ANISOU 2057  O   ASP A 319     8919  12313  10262   -604   1192   -751       O  
ATOM   2058  CB  ASP A 319      39.065  -7.010 -13.899  1.00 81.70           C  
ANISOU 2058  CB  ASP A 319     9142  12000   9899   -498   1394   -638       C  
ATOM   2059  H   ASP A 319      38.913  -9.539 -14.098  1.00 82.94           H  
ANISOU 2059  H   ASP A 319     9416  12027  10073   -922   1370   -545       H  
ATOM   2060  HA  ASP A 319      37.133  -7.454 -13.082  1.00 83.15           H  
ANISOU 2060  HA  ASP A 319     9019  12464  10109   -739   1630   -729       H  
ATOM   2061  N   ILE A 320      35.734  -7.212 -15.191  1.00 83.13           N  
ANISOU 2061  N   ILE A 320     8572  12673  10341   -622   1433   -872       N  
ATOM   2062  CA  ILE A 320      34.876  -7.038 -16.373  1.00 83.00           C  
ANISOU 2062  CA  ILE A 320     8289  12799  10447   -554   1305   -952       C  
ATOM   2063  C   ILE A 320      34.657  -5.556 -16.650  1.00 86.69           C  
ANISOU 2063  C   ILE A 320     8611  13354  10973   -251   1267  -1004       C  
ATOM   2064  O   ILE A 320      34.092  -4.846 -15.827  1.00 86.06           O  
ANISOU 2064  O   ILE A 320     8397  13385  10916   -185   1421  -1061       O  
ATOM   2065  CB  ILE A 320      33.523  -7.772 -16.260  1.00 88.69           C  
ANISOU 2065  CB  ILE A 320     8739  13713  11248   -780   1392  -1028       C  
ATOM   2066  CG1 ILE A 320      33.719  -9.236 -15.801  1.00 89.72           C  
ANISOU 2066  CG1 ILE A 320     9038  13731  11320  -1100   1464   -967       C  
ATOM   2067  CG2 ILE A 320      32.790  -7.708 -17.606  1.00 90.87           C  
ANISOU 2067  CG2 ILE A 320     8768  14122  11639   -721   1205  -1101       C  
ATOM   2068  CD1 ILE A 320      32.530  -9.897 -15.312  1.00101.90           C  
ANISOU 2068  CD1 ILE A 320    10365  15437  12915  -1352   1615  -1025       C  
ATOM   2069  H   ILE A 320      35.269  -6.947 -14.328  1.00 85.22           H  
ANISOU 2069  H   ILE A 320     8765  13029  10585   -655   1586   -902       H  
ATOM   2070  HA  ILE A 320      35.374  -7.482 -17.232  1.00 81.78           H  
ANISOU 2070  HA  ILE A 320     8237  12545  10292   -562   1158   -922       H  
ATOM   2071  HB  ILE A 320      32.914  -7.255 -15.520  1.00 89.79           H  
ANISOU 2071  HB  ILE A 320     8733  13979  11405   -756   1541  -1077       H  
ATOM   2072 HG12 ILE A 320      34.067  -9.829 -16.643  1.00 88.62           H  
ANISOU 2072 HG12 ILE A 320     8978  13497  11196  -1144   1321   -950       H  
ATOM   2073 HG13 ILE A 320      34.450  -9.283 -14.995  1.00 89.12           H  
ANISOU 2073 HG13 ILE A 320     9184  13531  11147  -1116   1544   -891       H  
ATOM   2074 HG21 ILE A 320      31.897  -8.331 -17.581  1.00 92.94           H  
ANISOU 2074 HG21 ILE A 320     8842  14510  11961   -905   1251  -1157       H  
ATOM   2075 HG22 ILE A 320      32.495  -6.678 -17.799  1.00 91.29           H  
ANISOU 2075 HG22 ILE A 320     8676  14266  11742   -504   1174  -1138       H  
ATOM   2076 HG23 ILE A 320      33.451  -8.045 -18.403  1.00 89.60           H  
ANISOU 2076 HG23 ILE A 320     8760  13838  11447   -709   1055  -1062       H  
ATOM   2077 HD11 ILE A 320      32.822 -10.889 -14.971  1.00102.22           H  
ANISOU 2077 HD11 ILE A 320    10575  15357  12905  -1564   1660   -960       H  
ATOM   2078 HD12 ILE A 320      32.112  -9.323 -14.485  1.00102.75           H  
ANISOU 2078 HD12 ILE A 320    10375  15655  13010  -1317   1773  -1056       H  
ATOM   2079 HD13 ILE A 320      31.806  -9.991 -16.119  1.00102.92           H  
ANISOU 2079 HD13 ILE A 320    10272  15689  13145  -1367   1522  -1100       H  
ATOM   2080  N   THR A 321      35.064  -5.106 -17.839  1.00 84.24           N  
ANISOU 2080  N   THR A 321     8327  12991  10689    -73   1067   -986       N  
ATOM   2081  CA  THR A 321      34.943  -3.714 -18.284  1.00 83.96           C  
ANISOU 2081  CA  THR A 321     8187  13001  10714    225    996  -1010       C  
ATOM   2082  C   THR A 321      33.907  -3.651 -19.398  1.00 88.34           C  
ANISOU 2082  C   THR A 321     8458  13731  11374    275    842  -1063       C  
ATOM   2083  O   THR A 321      33.805  -4.580 -20.198  1.00 88.95           O  
ANISOU 2083  O   THR A 321     8532  13823  11441    124    721  -1062       O  
ATOM   2084  CB  THR A 321      36.337  -3.190 -18.775  1.00 89.82           C  
ANISOU 2084  CB  THR A 321     9215  13530  11383    388    884   -926       C  
ATOM   2085  CG2 THR A 321      36.262  -1.805 -19.408  1.00 85.84           C  
ANISOU 2085  CG2 THR A 321     8633  13042  10940    684    788   -930       C  
ATOM   2086  OG1 THR A 321      37.276  -3.147 -17.694  1.00 87.21           O  
ANISOU 2086  OG1 THR A 321     9120  13054  10963    355   1011   -883       O  
ATOM   2087  H   THR A 321      35.498  -5.697 -18.541  1.00 83.90           H  
ANISOU 2087  H   THR A 321     8389  12866  10624   -133    951   -954       H  
ATOM   2088  HA  THR A 321      34.611  -3.070 -17.472  1.00 84.78           H  
ANISOU 2088  HA  THR A 321     8211  13161  10839    296   1132  -1050       H  
ATOM   2089  HB  THR A 321      36.715  -3.881 -19.527  1.00 89.32           H  
ANISOU 2089  HB  THR A 321     9243  13404  11290    307    770   -894       H  
ATOM   2090  HG1 THR A 321      37.964  -3.854 -17.810  1.00 85.73           H  
ANISOU 2090  HG1 THR A 321     9099  12752  10720    252    973   -832       H  
ATOM   2091 HG21 THR A 321      37.241  -1.329 -19.378  1.00 83.71           H  
ANISOU 2091 HG21 THR A 321     8568  12620  10618    782    776   -879       H  
ATOM   2092 HG22 THR A 321      35.950  -1.891 -20.448  1.00 86.52           H  
ANISOU 2092 HG22 THR A 321     8634  13186  11055    718    636   -926       H  
ATOM   2093 HG23 THR A 321      35.545  -1.182 -18.876  1.00 87.21           H  
ANISOU 2093 HG23 THR A 321     8635  13319  11182    767    882   -987       H  
ATOM   2094  N   LEU A 322      33.161  -2.545 -19.455  1.00 85.12           N  
ANISOU 2094  N   LEU A 322     7820  13451  11072    493    838  -1113       N  
ATOM   2095  CA  LEU A 322      32.181  -2.272 -20.504  1.00 87.08           C  
ANISOU 2095  CA  LEU A 322     7783  13874  11430    595    664  -1151       C  
ATOM   2096  C   LEU A 322      32.844  -1.208 -21.345  1.00 89.86           C  
ANISOU 2096  C   LEU A 322     8266  14114  11764    875    499  -1078       C  
ATOM   2097  O   LEU A 322      33.386  -0.249 -20.782  1.00 87.62           O  
ANISOU 2097  O   LEU A 322     8101  13714  11477   1051    589  -1056       O  
ATOM   2098  CB  LEU A 322      30.878  -1.702 -19.900  1.00 90.09           C  
ANISOU 2098  CB  LEU A 322     7800  14464  11965    671    785  -1253       C  
ATOM   2099  CG  LEU A 322      29.526  -1.788 -20.686  1.00 96.82           C  
ANISOU 2099  CG  LEU A 322     8257  15566  12965    682    644  -1322       C  
ATOM   2100  CD1 LEU A 322      28.678  -0.578 -20.390  1.00 98.04           C  
ANISOU 2100  CD1 LEU A 322     8123  15842  13286    946    696  -1385       C  
ATOM   2101  CD2 LEU A 322      29.691  -1.958 -22.212  1.00 98.32           C  
ANISOU 2101  CD2 LEU A 322     8486  15756  13115    727    339  -1263       C  
ATOM   2102  H   LEU A 322      33.223  -1.793 -18.776  1.00 84.85           H  
ANISOU 2102  H   LEU A 322     7790  13397  11052    612    950  -1128       H  
ATOM   2103  HA  LEU A 322      31.976  -3.163 -21.096  1.00 87.43           H  
ANISOU 2103  HA  LEU A 322     7797  13965  11458    428    568  -1158       H  
ATOM   2104  HB2 LEU A 322      30.707  -2.239 -18.969  1.00 91.15           H  
ANISOU 2104  HB2 LEU A 322     7927  14625  12080    491    972  -1292       H  
ATOM   2105  HB3 LEU A 322      31.054  -0.654 -19.657  1.00 89.97           H  
ANISOU 2105  HB3 LEU A 322     7804  14398  11984    894    820  -1248       H  
ATOM   2106  HG  LEU A 322      28.976  -2.657 -20.330  1.00 98.02           H  
ANISOU 2106  HG  LEU A 322     8287  15821  13135    449    734  -1378       H  
ATOM   2107 HD11 LEU A 322      27.789  -0.608 -21.017  1.00100.06           H  
ANISOU 2107 HD11 LEU A 322     8099  16269  13650    974    567  -1423       H  
ATOM   2108 HD12 LEU A 322      28.399  -0.600 -19.338  1.00 98.45           H  
ANISOU 2108 HD12 LEU A 322     8109  15932  13364    874    924  -1451       H  
ATOM   2109 HD13 LEU A 322      29.244   0.326 -20.608  1.00 96.43           H  
ANISOU 2109 HD13 LEU A 322     8058  15513  13068   1175    636  -1328       H  
ATOM   2110 HD21 LEU A 322      28.700  -1.997 -22.660  1.00100.58           H  
ANISOU 2110 HD21 LEU A 322     8479  16231  13504    731    241  -1317       H  
ATOM   2111 HD22 LEU A 322      30.232  -1.104 -22.617  1.00 97.36           H  
ANISOU 2111 HD22 LEU A 322     8493  15532  12969    950    248  -1197       H  
ATOM   2112 HD23 LEU A 322      30.211  -2.888 -22.435  1.00 96.50           H  
ANISOU 2112 HD23 LEU A 322     8436  15447  12781    528    313  -1240       H  
ATOM   2113  N   ALA A 323      32.817  -1.373 -22.678  1.00 87.48           N  
ANISOU 2113  N   ALA A 323     7956  13842  11441    904    265  -1042       N  
ATOM   2114  CA  ALA A 323      33.439  -0.432 -23.590  1.00 86.57           C  
ANISOU 2114  CA  ALA A 323     7982  13622  11287   1145    101   -956       C  
ATOM   2115  C   ALA A 323      32.550  -0.192 -24.778  1.00 93.58           C  
ANISOU 2115  C   ALA A 323     8646  14682  12229   1248   -134   -954       C  
ATOM   2116  O   ALA A 323      32.089  -1.154 -25.384  1.00 94.91           O  
ANISOU 2116  O   ALA A 323     8720  14971  12372   1060   -242   -992       O  
ATOM   2117  CB  ALA A 323      34.762  -0.992 -24.051  1.00 84.81           C  
ANISOU 2117  CB  ALA A 323     8107  13206  10912   1048     56   -887       C  
ATOM   2118  H   ALA A 323      32.372  -2.156 -23.146  1.00 88.32           H  
ANISOU 2118  H   ALA A 323     7969  14044  11546    752    187  -1072       H  
ATOM   2119  HA  ALA A 323      33.624   0.519 -23.093  1.00 86.07           H  
ANISOU 2119  HA  ALA A 323     7946  13492  11265   1323    180   -942       H  
ATOM   2120  HB1 ALA A 323      35.282  -0.225 -24.622  1.00 84.52           H  
ANISOU 2120  HB1 ALA A 323     8188  13082  10843   1222    -33   -821       H  
ATOM   2121  HB2 ALA A 323      35.344  -1.264 -23.173  1.00 83.43           H  
ANISOU 2121  HB2 ALA A 323     8072  12923  10705    960    210   -888       H  
ATOM   2122  HB3 ALA A 323      34.585  -1.870 -24.671  1.00 85.04           H  
ANISOU 2122  HB3 ALA A 323     8118  13292  10901    891    -37   -906       H  
ATOM   2123  N   LEU A 324      32.305   1.083 -25.120  1.00 91.08           N  
ANISOU 2123  N   LEU A 324     8248  14371  11986   1542   -224   -907       N  
ATOM   2124  CA  LEU A 324      31.490   1.439 -26.281  1.00 93.10           C  
ANISOU 2124  CA  LEU A 324     8302  14784  12287   1676   -480   -879       C  
ATOM   2125  C   LEU A 324      32.396   1.307 -27.492  1.00 95.90           C  
ANISOU 2125  C   LEU A 324     8943  15032  12463   1669   -665   -779       C  
ATOM   2126  O   LEU A 324      33.563   1.653 -27.389  1.00 93.85           O  
ANISOU 2126  O   LEU A 324     8987  14557  12114   1719   -593   -711       O  
ATOM   2127  CB  LEU A 324      31.016   2.893 -26.205  1.00 94.86           C  
ANISOU 2127  CB  LEU A 324     8378  15011  12656   2014   -510   -844       C  
ATOM   2128  CG  LEU A 324      30.260   3.334 -24.959  1.00101.30           C  
ANISOU 2128  CG  LEU A 324     8942  15893  13655   2087   -293   -948       C  
ATOM   2129  CD1 LEU A 324      29.973   4.839 -24.996  1.00103.04           C  
ANISOU 2129  CD1 LEU A 324     9073  16058  14020   2449   -332   -907       C  
ATOM   2130  CD2 LEU A 324      28.986   2.585 -24.804  1.00107.04           C  
ANISOU 2130  CD2 LEU A 324     9293  16884  14495   1935   -289  -1061       C  
ATOM   2131  H   LEU A 324      32.694   1.882 -24.630  1.00 90.36           H  
ANISOU 2131  H   LEU A 324     8244  14168  11921   1690   -132   -883       H  
ATOM   2132  HA  LEU A 324      30.630   0.778 -26.374  1.00 94.43           H  
ANISOU 2132  HA  LEU A 324     8239  15134  12508   1542   -521   -951       H  
ATOM   2133  HB2 LEU A 324      31.890   3.536 -26.290  1.00 92.95           H  
ANISOU 2133  HB2 LEU A 324     8382  14583  12352   2136   -499   -764       H  
ATOM   2134  HB3 LEU A 324      30.364   3.074 -27.059  1.00 97.17           H  
ANISOU 2134  HB3 LEU A 324     8506  15432  12982   2104   -717   -816       H  
ATOM   2135  HG  LEU A 324      30.866   3.127 -24.080  1.00 99.28           H  
ANISOU 2135  HG  LEU A 324     8848  15525  13350   1984    -92   -977       H  
ATOM   2136 HD11 LEU A 324      29.567   5.152 -24.035  1.00103.81           H  
ANISOU 2136 HD11 LEU A 324     9028  16179  14237   2494   -143   -995       H  
ATOM   2137 HD12 LEU A 324      30.903   5.370 -25.194  1.00101.26           H  
ANISOU 2137 HD12 LEU A 324     9125  15639  13711   2543   -346   -819       H  
ATOM   2138 HD13 LEU A 324      29.252   5.051 -25.784  1.00105.06           H  
ANISOU 2138 HD13 LEU A 324     9131  16443  14344   2561   -533   -878       H  
ATOM   2139 HD21 LEU A 324      28.405   3.091 -24.036  1.00108.63           H  
ANISOU 2139 HD21 LEU A 324     9297  17138  14839   2036   -147  -1131       H  
ATOM   2140 HD22 LEU A 324      28.434   2.600 -25.741  1.00108.87           H  
ANISOU 2140 HD22 LEU A 324     9374  17241  14752   1992   -513  -1034       H  
ATOM   2141 HD23 LEU A 324      29.204   1.559 -24.513  1.00105.72           H  
ANISOU 2141 HD23 LEU A 324     9201  16725  14244   1672   -203  -1101       H  
ATOM   2142  N   GLU A 325      31.890   0.836 -28.627  1.00 93.52           N  
ANISOU 2142  N   GLU A 325     8549  14881  12105   1604   -896   -776       N  
ATOM   2143  CA  GLU A 325      32.717   0.711 -29.836  1.00 91.42           C  
ANISOU 2143  CA  GLU A 325     8560  14530  11647   1590  -1064   -692       C  
ATOM   2144  C   GLU A 325      32.276   1.755 -30.834  1.00 96.07           C  
ANISOU 2144  C   GLU A 325     9076  15192  12235   1848  -1307   -588       C  
ATOM   2145  O   GLU A 325      31.073   1.892 -31.065  1.00 98.82           O  
ANISOU 2145  O   GLU A 325     9100  15753  12693   1913  -1450   -617       O  
ATOM   2146  CB  GLU A 325      32.581  -0.695 -30.442  1.00 93.03           C  
ANISOU 2146  CB  GLU A 325     8768  14834  11744   1293  -1147   -772       C  
ATOM   2147  CG  GLU A 325      33.281  -0.873 -31.777  1.00 97.90           C  
ANISOU 2147  CG  GLU A 325     9642  15402  12154   1266  -1325   -712       C  
ATOM   2148  CD  GLU A 325      33.298  -2.315 -32.226  1.00114.79           C  
ANISOU 2148  CD  GLU A 325    11827  17593  14194    957  -1358   -818       C  
ATOM   2149  OE1 GLU A 325      32.201  -2.888 -32.399  1.00121.28           O  
ANISOU 2149  OE1 GLU A 325    12379  18628  15076    831  -1463   -908       O  
ATOM   2150  OE2 GLU A 325      34.400  -2.876 -32.406  1.00104.47           O1-
ANISOU 2150  OE2 GLU A 325    10818  16112  12763    840  -1277   -821       O1-
ATOM   2151  H   GLU A 325      30.927   0.535 -28.741  1.00 95.74           H  
ANISOU 2151  H   GLU A 325     8568  15347  12463   1554   -968   -836       H  
ATOM   2152  HA  GLU A 325      33.772   0.866 -29.622  1.00 88.35           H  
ANISOU 2152  HA  GLU A 325     8437  13947  11185   1600   -957   -646       H  
ATOM   2153  HB2 GLU A 325      32.981  -1.421 -29.737  1.00 91.37           H  
ANISOU 2153  HB2 GLU A 325     8643  14540  11536   1119   -975   -828       H  
ATOM   2154  HB3 GLU A 325      31.529  -0.918 -30.599  1.00 96.08           H  
ANISOU 2154  HB3 GLU A 325     8879  15420  12209   1254  -1247   -830       H  
ATOM   2155  HG2 GLU A 325      32.761  -0.305 -32.548  1.00 99.21           H  
ANISOU 2155  HG2 GLU A 325     9711  15682  12302   1403  -1524   -658       H  
ATOM   2156  HG3 GLU A 325      34.310  -0.528 -31.688  1.00 96.04           H  
ANISOU 2156  HG3 GLU A 325     9662  14977  11853   1328  -1235   -649       H  
ATOM   2157  N   SER A 326      33.236   2.438 -31.475  1.00 90.32           N  
ANISOU 2157  N   SER A 326     8645  14295  11379   1981  -1364   -463       N  
ATOM   2158  CA  SER A 326      32.943   3.435 -32.495  1.00 92.13           C  
ANISOU 2158  CA  SER A 326     8867  14563  11575   2220  -1603   -332       C  
ATOM   2159  C   SER A 326      33.798   3.143 -33.690  1.00 96.86           C  
ANISOU 2159  C   SER A 326     9775  15103  11925   2133  -1728   -257       C  
ATOM   2160  O   SER A 326      35.020   3.134 -33.581  1.00 93.24           O  
ANISOU 2160  O   SER A 326     9621  14437  11369   2085  -1584   -227       O  
ATOM   2161  CB  SER A 326      33.209   4.853 -31.999  1.00 94.06           C  
ANISOU 2161  CB  SER A 326     9167  14636  11937   2512  -1521   -236       C  
ATOM   2162  OG  SER A 326      32.827   5.811 -32.973  1.00102.67           O  
ANISOU 2162  OG  SER A 326    10239  15758  13012   2752  -1764    -94       O  
ATOM   2163  H   SER A 326      34.232   2.284 -31.353  1.00 88.16           H  
ANISOU 2163  H   SER A 326     8622  13858  11017   1917  -1255   -444       H  
ATOM   2164  HA  SER A 326      31.897   3.388 -32.792  1.00 95.05           H  
ANISOU 2164  HA  SER A 326     8968  15130  12015   2253  -1757   -356       H  
ATOM   2165  HB2 SER A 326      32.617   5.022 -31.101  1.00 94.85           H  
ANISOU 2165  HB2 SER A 326     9051  14778  12211   2564  -1407   -309       H  
ATOM   2166  HB3 SER A 326      34.267   4.981 -31.778  1.00 91.37           H  
ANISOU 2166  HB3 SER A 326     9093  14101  11524   2487  -1387   -204       H  
ATOM   2167  HG  SER A 326      32.291   6.523 -32.531  1.00104.06           H  
ANISOU 2167  HG  SER A 326    10249  15936  13354   2935  -1748    -86       H  
ATOM   2168  N   LYS A 327      33.161   2.936 -34.845  1.00 98.47           N  
ANISOU 2168  N   LYS A 327     9898  15495  12021   2115  -1999   -230       N  
ATOM   2169  CA  LYS A 327      33.871   2.690 -36.095  1.00 98.90           C  
ANISOU 2169  CA  LYS A 327    10243  15524  11810   2032  -2133   -165       C  
ATOM   2170  C   LYS A 327      34.194   4.009 -36.812  1.00104.64           C  
ANISOU 2170  C   LYS A 327    11143  16155  12461   2296  -2263     34       C  
ATOM   2171  O   LYS A 327      34.664   3.980 -37.945  1.00105.99           O  
ANISOU 2171  O   LYS A 327    11546  16328  12397   2257  -2398    113       O  
ATOM   2172  CB  LYS A 327      33.092   1.674 -36.962  1.00103.94           C  
ANISOU 2172  CB  LYS A 327    10741  16414  12337   1832  -2350   -255       C  
ATOM   2173  CG  LYS A 327      33.302   0.247 -36.436  1.00117.97           C  
ANISOU 2173  CG  LYS A 327    12518  18186  14119   1516  -2178   -436       C  
ATOM   2174  CD  LYS A 327      32.117  -0.687 -36.591  1.00128.23           C  
ANISOU 2174  CD  LYS A 327    13511  19742  15469   1330  -2314   -573       C  
ATOM   2175  CE  LYS A 327      32.292  -1.947 -35.767  1.00142.17           C  
ANISOU 2175  CE  LYS A 327    15263  21454  17300   1048  -2094   -733       C  
ATOM   2176  NZ  LYS A 327      33.479  -2.768 -36.156  1.00153.69           N1+
ANISOU 2176  NZ  LYS A 327    17074  22744  18579    858  -1994   -775       N1+
ATOM   2177  H   LYS A 327      32.151   2.947 -34.946  1.00101.09           H  
ANISOU 2177  H   LYS A 327     9962  16006  12441   2156  -2132   -256       H  
ATOM   2178  HA  LYS A 327      34.832   2.225 -35.880  1.00 96.64           H  
ANISOU 2178  HA  LYS A 327    10178  15089  11450   1900  -1966   -201       H  
ATOM   2179  HB2 LYS A 327      32.026   1.899 -36.944  1.00106.15           H  
ANISOU 2179  HB2 LYS A 327    10731  16867  12735   1918  -2490   -262       H  
ATOM   2180  HB3 LYS A 327      33.460   1.702 -37.986  1.00104.90           H  
ANISOU 2180  HB3 LYS A 327    11059  16544  12255   1815  -2487   -192       H  
ATOM   2181  HG2 LYS A 327      34.150  -0.197 -36.957  1.00116.93           H  
ANISOU 2181  HG2 LYS A 327    12651  17961  13817   1397  -2147   -443       H  
ATOM   2182  HG3 LYS A 327      33.513   0.306 -35.370  1.00116.43           H  
ANISOU 2182  HG3 LYS A 327    12290  17880  14068   1530  -1968   -466       H  
ATOM   2183  HD2 LYS A 327      31.220  -0.186 -36.231  1.00129.85           H  
ANISOU 2183  HD2 LYS A 327    13435  20065  15837   1463  -2373   -560       H  
ATOM   2184  HD3 LYS A 327      32.004  -0.969 -37.637  1.00129.53           H  
ANISOU 2184  HD3 LYS A 327    13737  20014  15465   1258  -2509   -573       H  
ATOM   2185  HE2 LYS A 327      32.428  -1.651 -34.729  1.00140.78           H  
ANISOU 2185  HE2 LYS A 327    15043  21177  17270   1116  -1903   -726       H  
ATOM   2186  HE3 LYS A 327      31.403  -2.568 -35.859  1.00144.03           H  
ANISOU 2186  HE3 LYS A 327    15268  21872  17587    910  -2186   -830       H  
ATOM   2187  HZ1 LYS A 327      33.427  -3.673 -35.698  1.00153.22           H  
ANISOU 2187  HZ1 LYS A 327    16975  22670  18570    664  -1887   -883       H  
ATOM   2188  HZ2 LYS A 327      33.501  -2.906 -37.161  1.00154.93           H  
ANISOU 2188  HZ2 LYS A 327    17321  22972  18575    817  -2156   -771       H  
ATOM   2189  HZ3 LYS A 327      34.339  -2.315 -35.863  1.00151.69           H  
ANISOU 2189  HZ3 LYS A 327    17011  22311  18311    954  -1865   -705       H  
ATOM   2190  N   SER A 328      34.046   5.159 -36.112  1.00101.19           N  
ANISOU 2190  N   SER A 328    10627  15606  12214   2554  -2191    112       N  
ATOM   2191  CA  SER A 328      34.369   6.483 -36.637  1.00102.33           C  
ANISOU 2191  CA  SER A 328    10943  15612  12325   2815  -2284    308       C  
ATOM   2192  C   SER A 328      35.899   6.685 -36.687  1.00102.58           C  
ANISOU 2192  C   SER A 328    11375  15383  12218   2759  -2098    367       C  
ATOM   2193  O   SER A 328      36.658   5.859 -36.160  1.00 99.47           O  
ANISOU 2193  O   SER A 328    11088  14913  11795   2551  -1892    250       O  
ATOM   2194  CB  SER A 328      33.762   7.566 -35.738  1.00109.35           C  
ANISOU 2194  CB  SER A 328    11620  16437  13493   3090  -2226    337       C  
ATOM   2195  OG  SER A 328      32.409   7.312 -35.383  1.00127.68           O  
ANISOU 2195  OG  SER A 328    13527  18986  15998   3125  -2317    241       O  
ATOM   2196  H   SER A 328      33.698   5.221 -35.161  1.00100.65           H  
ANISOU 2196  H   SER A 328    10382  15531  12328   2588  -2063     41       H  
ATOM   2197  HA  SER A 328      33.967   6.595 -37.643  1.00104.08           H  
ANISOU 2197  HA  SER A 328    11165  15956  12426   2857  -2524    393       H  
ATOM   2198  HB2 SER A 328      34.338   7.628 -34.815  1.00106.99           H  
ANISOU 2198  HB2 SER A 328    11390  15984  13277   3063  -1987    277       H  
ATOM   2199  HB3 SER A 328      33.816   8.520 -36.260  1.00110.79           H  
ANISOU 2199  HB3 SER A 328    11900  16537  13657   3291  -2342    490       H  
ATOM   2200  HG  SER A 328      31.855   7.161 -36.193  1.00129.91           H  
ANISOU 2200  HG  SER A 328    13724  19429  16207   3129  -2543    280       H  
ATOM   2201  N   SER A 329      36.346   7.806 -37.296  1.00 98.48           N  
ANISOU 2201  N   SER A 329    11070  14720  11628   2948  -2170    553       N  
ATOM   2202  CA  SER A 329      37.768   8.157 -37.326  1.00 94.41           C  
ANISOU 2202  CA  SER A 329    10911  13952  11009   2911  -1988    616       C  
ATOM   2203  C   SER A 329      38.167   8.578 -35.921  1.00 93.31           C  
ANISOU 2203  C   SER A 329    10736  13624  11092   2974  -1726    548       C  
ATOM   2204  O   SER A 329      37.370   9.162 -35.185  1.00 91.05           O  
ANISOU 2204  O   SER A 329    10219  13350  11024   3150  -1721    531       O  
ATOM   2205  CB  SER A 329      38.061   9.280 -38.309  1.00 99.99           C  
ANISOU 2205  CB  SER A 329    11846  14553  11593   3088  -2127    840       C  
ATOM   2206  OG  SER A 329      37.962   8.799 -39.639  1.00114.56           O  
ANISOU 2206  OG  SER A 329    13802  16558  13167   2981  -2337    898       O  
ATOM   2207  H   SER A 329      35.737   8.469 -37.766  1.00101.27           H  
ANISOU 2207  H   SER A 329    11350  15127  12001   3123  -2352    663       H  
ATOM   2208  HA  SER A 329      38.352   7.289 -37.628  1.00 92.60           H  
ANISOU 2208  HA  SER A 329    10810  13743  10630   2702  -1932    546       H  
ATOM   2209  HB2 SER A 329      37.355  10.093 -38.147  1.00102.29           H  
ANISOU 2209  HB2 SER A 329    11995  14841  12031   3307  -2224    917       H  
ATOM   2210  HB3 SER A 329      39.075   9.641 -38.146  1.00 97.74           H  
ANISOU 2210  HB3 SER A 329    11790  14067  11281   3073  -1961    877       H  
ATOM   2211  HG  SER A 329      38.722   9.140 -40.180  1.00114.45           H  
ANISOU 2211  HG  SER A 329    14046  16430  13009   2970  -2307    996       H  
ATOM   2212  N   TRP A 330      39.403   8.246 -35.544  1.00 87.77           N  
ANISOU 2212  N   TRP A 330    10257  12758  10334   2824  -1508    497       N  
ATOM   2213  CA  TRP A 330      39.910   8.493 -34.196  1.00 83.62           C  
ANISOU 2213  CA  TRP A 330     9725  12065   9982   2836  -1261    416       C  
ATOM   2214  C   TRP A 330      39.898   9.989 -33.855  1.00 85.68           C  
ANISOU 2214  C   TRP A 330    10020  12145  10388   3099  -1235    524       C  
ATOM   2215  O   TRP A 330      40.159  10.802 -34.750  1.00 84.95           O  
ANISOU 2215  O   TRP A 330    10107  11962  10207   3217  -1343    689       O  
ATOM   2216  CB  TRP A 330      41.329   7.927 -34.056  1.00 78.49           C  
ANISOU 2216  CB  TRP A 330     9326  11269   9226   2639  -1075    368       C  
ATOM   2217  CG  TRP A 330      41.437   6.432 -34.128  1.00 77.60           C  
ANISOU 2217  CG  TRP A 330     9183  11280   9020   2385  -1051    237       C  
ATOM   2218  CD1 TRP A 330      40.488   5.542 -34.545  1.00 81.87           C  
ANISOU 2218  CD1 TRP A 330     9543  12047   9516   2287  -1194    169       C  
ATOM   2219  CD2 TRP A 330      42.596   5.661 -33.805  1.00 74.52           C  
ANISOU 2219  CD2 TRP A 330     8955  10778   8580   2196   -876    158       C  
ATOM   2220  CE2 TRP A 330      42.277   4.306 -34.038  1.00 78.77           C  
ANISOU 2220  CE2 TRP A 330     9413  11465   9049   1996   -915     45       C  
ATOM   2221  CE3 TRP A 330      43.876   5.986 -33.343  1.00 73.24           C  
ANISOU 2221  CE3 TRP A 330     8990  10402   8437   2178   -695    168       C  
ATOM   2222  NE1 TRP A 330      40.982   4.262 -34.485  1.00 79.91           N  
ANISOU 2222  NE1 TRP A 330     9351  11817   9195   2045  -1108     50       N  
ATOM   2223  CZ2 TRP A 330      43.194   3.276 -33.818  1.00 76.11           C  
ANISOU 2223  CZ2 TRP A 330     9194  11053   8671   1798   -778    -50       C  
ATOM   2224  CZ3 TRP A 330      44.782   4.967 -33.134  1.00 73.10           C  
ANISOU 2224  CZ3 TRP A 330     9068  10330   8376   1983   -571     75       C  
ATOM   2225  CH2 TRP A 330      44.438   3.630 -33.363  1.00 74.04           C  
ANISOU 2225  CH2 TRP A 330     9111  10584   8436   1805   -611    -29       C  
ATOM   2226  H   TRP A 330      40.082   7.826 -36.172  1.00 87.79           H  
ANISOU 2226  H   TRP A 330    10447  12741  10168   2695  -1503    510       H  
ATOM   2227  HA  TRP A 330      39.264   7.953 -33.505  1.00 83.97           H  
ANISOU 2227  HA  TRP A 330     9551  12222  10133   2787  -1227    301       H  
ATOM   2228  HB2 TRP A 330      41.955   8.345 -34.843  1.00 78.59           H  
ANISOU 2228  HB2 TRP A 330     9549  11195   9116   2659  -1108    474       H  
ATOM   2229  HB3 TRP A 330      41.713   8.220 -33.081  1.00 77.15           H  
ANISOU 2229  HB3 TRP A 330     9160  10974   9178   2662   -914    323       H  
ATOM   2230  HD1 TRP A 330      39.485   5.787 -34.886  1.00 84.08           H  
ANISOU 2230  HD1 TRP A 330     9654  12470   9822   2383  -1359    202       H  
ATOM   2231  HE1 TRP A 330      40.471   3.420 -34.732  1.00 80.55           H  
ANISOU 2231  HE1 TRP A 330     9331  12036   9237   1922  -1179    -25       H  
ATOM   2232  HE3 TRP A 330      44.154   7.022 -33.156  1.00 72.72           H  
ANISOU 2232  HE3 TRP A 330     8995  10209   8428   2316   -657    246       H  
ATOM   2233  HZ2 TRP A 330      42.932   2.235 -34.002  1.00 76.26           H  
ANISOU 2233  HZ2 TRP A 330     9159  11168   8648   1645   -807   -139       H  
ATOM   2234  HZ3 TRP A 330      45.775   5.206 -32.757  1.00 72.09           H  
ANISOU 2234  HZ3 TRP A 330     9071  10046   8274   1970   -440     80       H  
ATOM   2235  HH2 TRP A 330      45.180   2.853 -33.186  1.00 73.29           H  
ANISOU 2235  HH2 TRP A 330     9099  10424   8324   1667   -511    -98       H  
ATOM   2236  N   PRO A 331      39.601  10.378 -32.586  1.00 81.89           N  
ANISOU 2236  N   PRO A 331     9387  11604  10123   3189  -1088    434       N  
ATOM   2237  CA  PRO A 331      39.604  11.814 -32.242  1.00 83.64           C  
ANISOU 2237  CA  PRO A 331     9653  11631  10496   3439  -1050    517       C  
ATOM   2238  C   PRO A 331      40.885  12.554 -32.617  1.00 89.00           C  
ANISOU 2238  C   PRO A 331    10674  12055  11088   3447   -976    634       C  
ATOM   2239  O   PRO A 331      41.939  11.927 -32.705  1.00 87.56           O  
ANISOU 2239  O   PRO A 331    10673  11824  10771   3243   -873    602       O  
ATOM   2240  CB  PRO A 331      39.395  11.819 -30.725  1.00 83.94           C  
ANISOU 2240  CB  PRO A 331     9527  11641  10725   3443   -844    353       C  
ATOM   2241  CG  PRO A 331      38.747  10.538 -30.433  1.00 87.09           C  
ANISOU 2241  CG  PRO A 331     9704  12280  11107   3266   -848    221       C  
ATOM   2242  CD  PRO A 331      39.291   9.554 -31.397  1.00 81.51           C  
ANISOU 2242  CD  PRO A 331     9143  11647  10180   3059   -937    252       C  
ATOM   2243  HA  PRO A 331      38.758  12.313 -32.713  1.00 86.91           H  
ANISOU 2243  HA  PRO A 331     9946  12112  10964   3611  -1215    596       H  
ATOM   2244  HB2 PRO A 331      40.351  11.891 -30.210  1.00 81.63           H  
ANISOU 2244  HB2 PRO A 331     9405  11195  10415   3361   -684    321       H  
ATOM   2245  HB3 PRO A 331      38.750  12.651 -30.448  1.00 86.35           H  
ANISOU 2245  HB3 PRO A 331     9712  11912  11186   3647   -862    368       H  
ATOM   2246  HG2 PRO A 331      38.979  10.251 -29.410  1.00 85.36           H  
ANISOU 2246  HG2 PRO A 331     9457  12030  10948   3179   -673    107       H  
ATOM   2247  HG3 PRO A 331      37.670  10.636 -30.566  1.00 89.15           H  
ANISOU 2247  HG3 PRO A 331     9733  12685  11456   3374   -964    216       H  
ATOM   2248  HD2 PRO A 331      40.217   9.107 -31.037  1.00 79.39           H  
ANISOU 2248  HD2 PRO A 331     9027  11287   9853   2908   -797    205       H  
ATOM   2249  HD3 PRO A 331      38.519   8.803 -31.554  1.00 81.84           H  
ANISOU 2249  HD3 PRO A 331     8997  11885  10213   2982  -1024    194       H  
ATOM   2250  N   ALA A 332      40.801  13.886 -32.797  1.00 87.05           N  
ANISOU 2250  N   ALA A 332    10507  11634  10934   3680  -1018    764       N  
ATOM   2251  CA  ALA A 332      41.957  14.715 -33.171  1.00 86.65           C  
ANISOU 2251  CA  ALA A 332    10779  11325  10818   3691   -945    888       C  
ATOM   2252  C   ALA A 332      43.151  14.623 -32.188  1.00 88.36           C  
ANISOU 2252  C   ALA A 332    11129  11374  11069   3540   -686    770       C  
ATOM   2253  O   ALA A 332      44.296  14.777 -32.613  1.00 86.71           O  
ANISOU 2253  O   ALA A 332    11176  11021  10748   3437   -615    836       O  
ATOM   2254  CB  ALA A 332      41.534  16.159 -33.331  1.00 90.19           C  
ANISOU 2254  CB  ALA A 332    11263  11599  11408   3976  -1020   1031       C  
ATOM   2255  H   ALA A 332      39.937  14.407 -32.681  1.00 88.74           H  
ANISOU 2255  H   ALA A 332    10560  11877  11280   3862  -1098    784       H  
ATOM   2256  HA  ALA A 332      42.310  14.377 -34.145  1.00 86.63           H  
ANISOU 2256  HA  ALA A 332    10916  11370  10628   3598  -1033    976       H  
ATOM   2257  HB1 ALA A 332      42.402  16.752 -33.616  1.00 89.89           H  
ANISOU 2257  HB1 ALA A 332    11472  11364  11319   3965   -959   1124       H  
ATOM   2258  HB2 ALA A 332      40.774  16.215 -34.109  1.00 92.96           H  
ANISOU 2258  HB2 ALA A 332    11537  12066  11718   4080  -1224   1134       H  
ATOM   2259  HB3 ALA A 332      41.124  16.517 -32.388  1.00 90.56           H  
ANISOU 2259  HB3 ALA A 332    11163  11601  11646   4080   -932    932       H  
ATOM   2260  N   SER A 333      42.893  14.324 -30.897  1.00 84.62           N  
ANISOU 2260  N   SER A 333    10479  10935  10737   3513   -549    595       N  
ATOM   2261  CA  SER A 333      43.946  14.161 -29.878  1.00 82.39           C  
ANISOU 2261  CA  SER A 333    10300  10525  10479   3365   -329    476       C  
ATOM   2262  C   SER A 333      44.921  12.995 -30.152  1.00 84.27           C  
ANISOU 2262  C   SER A 333    10652  10821  10545   3103   -281    438       C  
ATOM   2263  O   SER A 333      46.000  12.952 -29.556  1.00 83.37           O  
ANISOU 2263  O   SER A 333    10667  10577  10434   2986   -128    380       O  
ATOM   2264  CB  SER A 333      43.323  13.976 -28.498  1.00 84.54           C  
ANISOU 2264  CB  SER A 333    10354  10865  10903   3381   -213    302       C  
ATOM   2265  OG  SER A 333      42.535  12.799 -28.420  1.00 90.37           O  
ANISOU 2265  OG  SER A 333    10875  11859  11604   3277   -268    221       O  
ATOM   2266  H   SER A 333      41.957  14.217 -30.520  1.00 85.43           H  
ANISOU 2266  H   SER A 333    10366  11156  10936   3591   -587    534       H  
ATOM   2267  HA  SER A 333      44.539  15.074 -29.841  1.00 83.38           H  
ANISOU 2267  HA  SER A 333    10586  10445  10648   3433   -268    532       H  
ATOM   2268  HB2 SER A 333      44.137  13.904 -27.781  1.00 82.49           H  
ANISOU 2268  HB2 SER A 333    10190  10507  10645   3274    -69    228       H  
ATOM   2269  HB3 SER A 333      42.701  14.840 -28.274  1.00 86.28           H  
ANISOU 2269  HB3 SER A 333    10497  11026  11258   3572   -225    314       H  
ATOM   2270  HG  SER A 333      41.632  13.011 -28.068  1.00 91.27           H  
ANISOU 2270  HG  SER A 333    10804  12046  11826   3389   -285    179       H  
ATOM   2271  N   THR A 334      44.535  12.063 -31.029  1.00 79.55           N  
ANISOU 2271  N   THR A 334    10001  10415   9810   3015   -414    463       N  
ATOM   2272  CA  THR A 334      45.343  10.916 -31.393  1.00 77.86           C  
ANISOU 2272  CA  THR A 334     9883  10257   9443   2783   -377    419       C  
ATOM   2273  C   THR A 334      46.165  11.161 -32.662  1.00 82.81           C  
ANISOU 2273  C   THR A 334    10756  10804   9903   2746   -421    551       C  
ATOM   2274  O   THR A 334      47.063  10.372 -32.965  1.00 81.58           O  
ANISOU 2274  O   THR A 334    10713  10648   9635   2564   -352    511       O  
ATOM   2275  CB  THR A 334      44.434   9.696 -31.597  1.00 87.82           C  
ANISOU 2275  CB  THR A 334    10949  11770  10650   2686   -482    344       C  
ATOM   2276  CG2 THR A 334      43.496   9.448 -30.420  1.00 83.69           C  
ANISOU 2276  CG2 THR A 334    10168  11348  10282   2715   -437    222       C  
ATOM   2277  OG1 THR A 334      43.696   9.861 -32.809  1.00 91.45           O  
ANISOU 2277  OG1 THR A 334    11388  12348  11011   2770   -689    454       O  
ATOM   2278  H   THR A 334      43.643  12.065 -31.511  1.00 80.48           H  
ANISOU 2278  H   THR A 334    10002  10654   9922   3100   -553    505       H  
ATOM   2279  HA  THR A 334      46.034  10.691 -30.585  1.00 76.01           H  
ANISOU 2279  HA  THR A 334     9684   9944   9253   2691   -235    335       H  
ATOM   2280  HB  THR A 334      45.060   8.811 -31.704  1.00 86.82           H  
ANISOU 2280  HB  THR A 334    10890  11661  10435   2514   -432    291       H  
ATOM   2281  HG1 THR A 334      42.804  10.260 -32.633  1.00 92.82           H  
ANISOU 2281  HG1 THR A 334    11407  12581  11279   2903   -763    466       H  
ATOM   2282 HG21 THR A 334      42.796   8.663 -30.696  1.00 84.09           H  
ANISOU 2282 HG21 THR A 334    10080  11576  10296   2648   -525    184       H  
ATOM   2283 HG22 THR A 334      44.064   9.130 -29.548  1.00 81.61           H  
ANISOU 2283 HG22 THR A 334     9931  11022  10056   2618   -294    138       H  
ATOM   2284 HG23 THR A 334      42.925  10.339 -30.166  1.00 85.15           H  
ANISOU 2284 HG23 THR A 334    10274  11499  10579   2891   -457    252       H  
ATOM   2285  N   GLN A 335      45.856  12.233 -33.399  1.00 81.72           N  
ANISOU 2285  N   GLN A 335    10703  10597   9750   2916   -527    708       N  
ATOM   2286  CA  GLN A 335      46.464  12.582 -34.685  1.00 83.21           C  
ANISOU 2286  CA  GLN A 335    11133  10723   9760   2894   -583    862       C  
ATOM   2287  C   GLN A 335      48.002  12.535 -34.689  1.00 87.65           C  
ANISOU 2287  C   GLN A 335    11915  11122  10266   2733   -395    844       C  
ATOM   2288  O   GLN A 335      48.583  12.044 -35.662  1.00 87.41           O  
ANISOU 2288  O   GLN A 335    12029  11134  10048   2602   -399    880       O  
ATOM   2289  CB  GLN A 335      45.938  13.948 -35.162  1.00 87.22           C  
ANISOU 2289  CB  GLN A 335    11706  11122  10312   3128   -700   1044       C  
ATOM   2290  CG  GLN A 335      46.275  14.300 -36.606  1.00101.08           C  
ANISOU 2290  CG  GLN A 335    13702  12855  11850   3118   -803   1234       C  
ATOM   2291  CD  GLN A 335      47.481  15.204 -36.729  1.00123.94           C  
ANISOU 2291  CD  GLN A 335    16869  15486  14738   3093   -649   1329       C  
ATOM   2292  NE2 GLN A 335      48.250  15.041 -37.806  1.00115.37           N  
ANISOU 2292  NE2 GLN A 335    16009  14396  13429   2958   -632   1419       N  
ATOM   2293  OE1 GLN A 335      47.713  16.087 -35.887  1.00119.20           O  
ANISOU 2293  OE1 GLN A 335    16280  14681  14328   3188   -539   1319       O  
ATOM   2294  H   GLN A 335      45.167  12.917 -33.110  1.00 83.03           H  
ANISOU 2294  H   GLN A 335    10775  10740  10031   3079   -575    738       H  
ATOM   2295  HA  GLN A 335      46.122  11.847 -35.412  1.00 83.73           H  
ANISOU 2295  HA  GLN A 335    11171  10956   9687   2821   -692    863       H  
ATOM   2296  HB2 GLN A 335      44.850  13.925 -35.112  1.00 88.83           H  
ANISOU 2296  HB2 GLN A 335    11724  11452  10575   3244   -834   1043       H  
ATOM   2297  HB3 GLN A 335      46.306  14.723 -34.491  1.00 86.86           H  
ANISOU 2297  HB3 GLN A 335    11707  10892  10403   3197   -587   1041       H  
ATOM   2298  HG2 GLN A 335      46.469  13.382 -37.159  1.00 99.91           H  
ANISOU 2298  HG2 GLN A 335    13576  12845  11539   2964   -825   1191       H  
ATOM   2299  HG3 GLN A 335      45.420  14.817 -37.039  1.00103.36           H  
ANISOU 2299  HG3 GLN A 335    13944  13183  12144   3282   -973   1348       H  
ATOM   2300 HE21 GLN A 335      48.020  14.340 -38.504  1.00115.62           H  
ANISOU 2300 HE21 GLN A 335    16038  14596  13298   2882   -724   1418       H  
ATOM   2301 HE22 GLN A 335      49.071  15.625 -37.931  1.00115.24           H  
ANISOU 2301 HE22 GLN A 335    16172  14210  13405   2925   -520   1482       H  
ATOM   2302  N   GLU A 336      48.660  12.982 -33.603  1.00 84.94           N  
ANISOU 2302  N   GLU A 336    11584  10608  10081   2732   -229    773       N  
ATOM   2303  CA  GLU A 336      50.132  12.924 -33.520  1.00 84.31           C  
ANISOU 2303  CA  GLU A 336    11675  10383   9977   2577    -55    742       C  
ATOM   2304  C   GLU A 336      50.677  11.776 -32.627  1.00 86.01           C  
ANISOU 2304  C   GLU A 336    11790  10656  10235   2410     56    564       C  
ATOM   2305  O   GLU A 336      51.876  11.759 -32.320  1.00 85.14           O  
ANISOU 2305  O   GLU A 336    11775  10422  10151   2300    198    520       O  
ATOM   2306  CB  GLU A 336      50.713  14.278 -33.074  1.00 86.47           C  
ANISOU 2306  CB  GLU A 336    12075  10402  10378   2664     48    801       C  
ATOM   2307  CG  GLU A 336      50.358  15.463 -33.961  1.00105.63           C  
ANISOU 2307  CG  GLU A 336    14645  12719  12769   2820    -46    999       C  
ATOM   2308  CD  GLU A 336      50.805  15.430 -35.415  1.00138.41           C  
ANISOU 2308  CD  GLU A 336    19003  16888  16699   2744    -89   1146       C  
ATOM   2309  OE1 GLU A 336      50.494  16.405 -36.138  1.00141.86           O  
ANISOU 2309  OE1 GLU A 336    19574  17232  17095   2872   -177   1330       O  
ATOM   2310  OE2 GLU A 336      51.523  14.484 -35.816  1.00130.85           O1-
ANISOU 2310  OE2 GLU A 336    18087  16019  15611   2555    -22   1081       O1-
ATOM   2311  H   GLU A 336      48.214  13.390 -32.787  1.00 84.59           H  
ANISOU 2311  H   GLU A 336    11433  10527  10180   2831   -211    731       H  
ATOM   2312  HA  GLU A 336      50.540  12.716 -34.507  1.00 84.84           H  
ANISOU 2312  HA  GLU A 336    11871  10473   9891   2501    -72    809       H  
ATOM   2313  HB2 GLU A 336      50.337  14.495 -32.076  1.00 85.83           H  
ANISOU 2313  HB2 GLU A 336    11875  10296  10440   2734     75    721       H  
ATOM   2314  HB3 GLU A 336      51.800  14.212 -33.058  1.00 85.26           H  
ANISOU 2314  HB3 GLU A 336    12032  10156  10208   2539    170    776       H  
ATOM   2315  HG2 GLU A 336      49.277  15.591 -33.939  1.00106.95           H  
ANISOU 2315  HG2 GLU A 336    14688  12971  12976   2963   -173   1025       H  
ATOM   2316  HG3 GLU A 336      50.819  16.347 -33.523  1.00105.90           H  
ANISOU 2316  HG3 GLU A 336    14765  12558  12914   2862     46   1017       H  
ATOM   2317  N   GLY A 337      49.817  10.828 -32.249  1.00 80.62           N  
ANISOU 2317  N   GLY A 337    10915  10155   9561   2388    -13    471       N  
ATOM   2318  CA  GLY A 337      50.207   9.673 -31.451  1.00 77.56           C  
ANISOU 2318  CA  GLY A 337    10439   9823   9206   2235     71    324       C  
ATOM   2319  C   GLY A 337      50.514   8.462 -32.304  1.00 80.07           C  
ANISOU 2319  C   GLY A 337    10794  10251   9380   2079     47    290       C  
ATOM   2320  O   GLY A 337      50.503   8.558 -33.534  1.00 82.11           O  
ANISOU 2320  O   GLY A 337    11160  10547   9492   2078    -23    375       O  
ATOM   2321  H   GLY A 337      48.827  10.818 -32.470  1.00 81.91           H  
ANISOU 2321  H   GLY A 337    10977  10430   9716   2471   -129    496       H  
ATOM   2322  HA2 GLY A 337      51.083   9.897 -30.846  1.00 75.97           H  
ANISOU 2322  HA2 GLY A 337    10298   9494   9072   2192    186    288       H  
ATOM   2323  HA3 GLY A 337      49.387   9.411 -30.787  1.00 77.57           H  
ANISOU 2323  HA3 GLY A 337    10282   9915   9275   2271     37    265       H  
ATOM   2324  N   LEU A 338      50.813   7.311 -31.655  1.00 72.71           N  
ANISOU 2324  N   LEU A 338     9784   9362   8481   1945    107    166       N  
ATOM   2325  CA  LEU A 338      51.119   6.047 -32.331  1.00 71.27           C  
ANISOU 2325  CA  LEU A 338     9626   9261   8191   1792    101    105       C  
ATOM   2326  C   LEU A 338      52.271   6.259 -33.328  1.00 76.04           C  
ANISOU 2326  C   LEU A 338    10428   9770   8693   1736    174    151       C  
ATOM   2327  O   LEU A 338      52.097   6.027 -34.525  1.00 76.74           O  
ANISOU 2327  O   LEU A 338    10595   9941   8621   1702    111    186       O  
ATOM   2328  CB  LEU A 338      49.846   5.498 -33.022  1.00 72.48           C  
ANISOU 2328  CB  LEU A 338     9679   9613   8248   1795    -57    105       C  
ATOM   2329  CG  LEU A 338      49.846   4.046 -33.550  1.00 76.54           C  
ANISOU 2329  CG  LEU A 338    10181  10232   8669   1629    -79      6       C  
ATOM   2330  CD1 LEU A 338      50.092   3.047 -32.443  1.00 74.02           C  
ANISOU 2330  CD1 LEU A 338     9769   9886   8468   1524      7   -109       C  
ATOM   2331  CD2 LEU A 338      48.523   3.725 -34.273  1.00 81.54           C  
ANISOU 2331  CD2 LEU A 338    10711  11066   9205   1638   -257     12       C  
ATOM   2332  H   LEU A 338      50.851   7.236 -30.644  1.00 71.65           H  
ANISOU 2332  H   LEU A 338     9577   9198   8449   1940    161    107       H  
ATOM   2333  HA  LEU A 338      51.447   5.326 -31.584  1.00 69.82           H  
ANISOU 2333  HA  LEU A 338     9389   9063   8077   1710    164     19       H  
ATOM   2334  HB2 LEU A 338      49.032   5.562 -32.301  1.00 72.77           H  
ANISOU 2334  HB2 LEU A 338     9569   9708   8373   1852    -95     83       H  
ATOM   2335  HB3 LEU A 338      49.606   6.139 -33.869  1.00 73.74           H  
ANISOU 2335  HB3 LEU A 338     9909   9791   8317   1868   -133    199       H  
ATOM   2336  HG  LEU A 338      50.649   3.926 -34.276  1.00 76.57           H  
ANISOU 2336  HG  LEU A 338    10324  10185   8584   1569    -29     11       H  
ATOM   2337 HD11 LEU A 338      49.569   2.119 -32.669  1.00 74.15           H  
ANISOU 2337 HD11 LEU A 338     9721  10005   8447   1437    -48   -172       H  
ATOM   2338 HD12 LEU A 338      51.162   2.857 -32.381  1.00 72.57           H  
ANISOU 2338 HD12 LEU A 338     9681   9590   8302   1468    109   -133       H  
ATOM   2339 HD13 LEU A 338      49.739   3.457 -31.500  1.00 73.39           H  
ANISOU 2339 HD13 LEU A 338     9598   9793   8495   1590     21   -103       H  
ATOM   2340 HD21 LEU A 338      48.597   2.739 -34.730  1.00 81.73           H  
ANISOU 2340 HD21 LEU A 338    10752  11150   9154   1510   -266    -64       H  
ATOM   2341 HD22 LEU A 338      47.710   3.732 -33.548  1.00 81.54           H  
ANISOU 2341 HD22 LEU A 338    10550  11129   9303   1683   -295     -9       H  
ATOM   2342 HD23 LEU A 338      48.339   4.475 -35.041  1.00 82.74           H  
ANISOU 2342 HD23 LEU A 338    10935  11236   9268   1723   -334    111       H  
ATOM   2343  N   ARG A 339      53.440   6.757 -32.835  1.00 71.84           N  
ANISOU 2343  N   ARG A 339     9976   9072   8250   1719    311    149       N  
ATOM   2344  CA  ARG A 339      54.614   7.023 -33.676  1.00 71.09           C  
ANISOU 2344  CA  ARG A 339    10050   8877   8083   1655    413    185       C  
ATOM   2345  C   ARG A 339      55.397   5.746 -33.989  1.00 71.97           C  
ANISOU 2345  C   ARG A 339    10170   9013   8161   1504    490     73       C  
ATOM   2346  O   ARG A 339      56.542   5.562 -33.580  1.00 72.35           O  
ANISOU 2346  O   ARG A 339    10233   8954   8303   1438    614     16       O  
ATOM   2347  CB  ARG A 339      55.503   8.128 -33.090  1.00 74.63           C  
ANISOU 2347  CB  ARG A 339    10565   9142   8649   1691    522    225       C  
ATOM   2348  CG  ARG A 339      54.920   9.534 -33.309  1.00103.41           C  
ANISOU 2348  CG  ARG A 339    14280  12724  12287   1836    466    361       C  
ATOM   2349  CD  ARG A 339      55.828  10.674 -32.842  1.00128.42           C  
ANISOU 2349  CD  ARG A 339    17538  15688  15566   1853    581    397       C  
ATOM   2350  NE  ARG A 339      57.227  10.522 -33.279  1.00146.54           N  
ANISOU 2350  NE  ARG A 339    19936  17900  17844   1716    724    375       N  
ATOM   2351  CZ  ARG A 339      58.258  10.115 -32.524  1.00160.34           C  
ANISOU 2351  CZ  ARG A 339    21627  19584  19709   1620    829    267       C  
ATOM   2352  NH1 ARG A 339      59.476  10.015 -33.051  1.00145.82           N1+
ANISOU 2352  NH1 ARG A 339    19865  17681  17861   1505    959    250       N1+
ATOM   2353  NH2 ARG A 339      58.080   9.808 -31.238  1.00143.06           N  
ANISOU 2353  NH2 ARG A 339    19304  17404  17648   1637    805    178       N  
ATOM   2354  H   ARG A 339      53.577   6.974 -31.853  1.00 71.72           H  
ANISOU 2354  H   ARG A 339     9903   8995   8353   1742    353    118       H  
ATOM   2355  HA  ARG A 339      54.246   7.413 -34.620  1.00 72.29           H  
ANISOU 2355  HA  ARG A 339    10285   9072   8109   1690    352    270       H  
ATOM   2356  HB2 ARG A 339      55.636   7.970 -32.021  1.00 73.74           H  
ANISOU 2356  HB2 ARG A 339    10361   8996   8660   1687    550    157       H  
ATOM   2357  HB3 ARG A 339      56.468   8.092 -33.592  1.00 74.32           H  
ANISOU 2357  HB3 ARG A 339    10621   9040   8577   1611    619    222       H  
ATOM   2358  HG2 ARG A 339      54.734   9.681 -34.372  1.00104.69           H  
ANISOU 2358  HG2 ARG A 339    14539  12927  12311   1842    421    443       H  
ATOM   2359  HG3 ARG A 339      53.984   9.611 -32.759  1.00103.90           H  
ANISOU 2359  HG3 ARG A 339    14232  12844  12401   1924    382    353       H  
ATOM   2360  HD2 ARG A 339      55.461  11.588 -33.306  1.00129.56           H  
ANISOU 2360  HD2 ARG A 339    17768  15780  15677   1944    541    510       H  
ATOM   2361  HD3 ARG A 339      55.748  10.784 -31.762  1.00127.81           H  
ANISOU 2361  HD3 ARG A 339    17371  15576  15617   1882    594    334       H  
ATOM   2362  HE  ARG A 339      57.417  10.743 -34.251  1.00147.62           H  
ANISOU 2362  HE  ARG A 339    20191  18031  17868   1693    742    449       H  
ATOM   2363 HH11 ARG A 339      59.633  10.253 -34.025  1.00146.95           H  
ANISOU 2363 HH11 ARG A 339    20120  17820  17894   1481    992    318       H  
ATOM   2364 HH12 ARG A 339      60.262   9.717 -32.481  1.00144.65           H  
ANISOU 2364 HH12 ARG A 339    19658  17488  17815   1441   1027    170       H  
ATOM   2365 HH21 ARG A 339      57.180   9.850 -30.771  1.00142.89           H  
ANISOU 2365 HH21 ARG A 339    19213  17437  17642   1714    725    177       H  
ATOM   2366 HH22 ARG A 339      58.881   9.506 -30.691  1.00142.13           H  
ANISOU 2366 HH22 ARG A 339    19149  17242  17613   1566    868    107       H  
ATOM   2367  N   ILE A 340      54.782   4.908 -34.800  1.00 66.42           N  
ANISOU 2367  N   ILE A 340     9463   8448   7324   1453    411     41       N  
ATOM   2368  CA  ILE A 340      55.315   3.619 -35.243  1.00 65.17           C  
ANISOU 2368  CA  ILE A 340     9318   8320   7122   1317    470    -77       C  
ATOM   2369  C   ILE A 340      55.840   3.657 -36.692  1.00 67.79           C  
ANISOU 2369  C   ILE A 340     9821   8671   7265   1252    525    -60       C  
ATOM   2370  O   ILE A 340      56.208   2.615 -37.210  1.00 66.61           O  
ANISOU 2370  O   ILE A 340     9695   8553   7060   1143    578   -170       O  
ATOM   2371  CB  ILE A 340      54.212   2.524 -35.094  1.00 69.19           C  
ANISOU 2371  CB  ILE A 340     9703   8972   7613   1278    350   -155       C  
ATOM   2372  CG1 ILE A 340      53.030   2.693 -36.107  1.00 70.66           C  
ANISOU 2372  CG1 ILE A 340     9906   9324   7618   1308    190    -98       C  
ATOM   2373  CG2 ILE A 340      53.715   2.460 -33.652  1.00 71.30           C  
ANISOU 2373  CG2 ILE A 340     9813   9228   8051   1324    321   -173       C  
ATOM   2374  CD1 ILE A 340      52.034   1.604 -36.083  1.00 75.00           C  
ANISOU 2374  CD1 ILE A 340    10334  10014   8147   1240     82   -187       C  
ATOM   2375  H   ILE A 340      53.891   5.138 -35.228  1.00 67.53           H  
ANISOU 2375  H   ILE A 340     9595   8681   7381   1507    299     96       H  
ATOM   2376  HA  ILE A 340      56.140   3.320 -34.600  1.00 63.29           H  
ANISOU 2376  HA  ILE A 340     9052   7989   7007   1279    566   -137       H  
ATOM   2377  HB  ILE A 340      54.684   1.565 -35.294  1.00 69.49           H  
ANISOU 2377  HB  ILE A 340     9754   9000   7648   1179    407   -252       H  
ATOM   2378 HG12 ILE A 340      52.485   3.606 -35.875  1.00 71.08           H  
ANISOU 2378 HG12 ILE A 340     9930   9384   7693   1421    123     -2       H  
ATOM   2379 HG13 ILE A 340      53.415   2.742 -37.124  1.00 71.12           H  
ANISOU 2379 HG13 ILE A 340    10096   9394   7534   1265    215    -83       H  
ATOM   2380 HG21 ILE A 340      53.037   1.614 -33.536  1.00 72.32           H  
ANISOU 2380 HG21 ILE A 340     9857   9446   8176   1273    258   -233       H  
ATOM   2381 HG22 ILE A 340      54.583   2.319 -33.011  1.00 70.28           H  
ANISOU 2381 HG22 ILE A 340     9684   8991   8029   1297    416   -208       H  
ATOM   2382 HG23 ILE A 340      53.201   3.385 -33.396  1.00 71.67           H  
ANISOU 2382 HG23 ILE A 340     9834   9282   8115   1428    272    -94       H  
ATOM   2383 HD11 ILE A 340      51.460   1.646 -37.008  1.00 77.10           H  
ANISOU 2383 HD11 ILE A 340    10640  10393   8260   1235    -20   -161       H  
ATOM   2384 HD12 ILE A 340      52.542   0.644 -36.002  1.00 74.03           H  
ANISOU 2384 HD12 ILE A 340    10216   9855   8056   1137    155   -292       H  
ATOM   2385 HD13 ILE A 340      51.369   1.744 -35.233  1.00 73.93           H  
ANISOU 2385 HD13 ILE A 340    10068   9905   8118   1297     31   -175       H  
ATOM   2386  N   GLN A 341      55.892   4.836 -37.337  1.00 65.17           N  
ANISOU 2386  N   GLN A 341     9619   8311   6833   1312    522     76       N  
ATOM   2387  CA  GLN A 341      56.266   4.972 -38.747  1.00 66.36           C  
ANISOU 2387  CA  GLN A 341     9954   8496   6763   1247    567    118       C  
ATOM   2388  C   GLN A 341      57.693   4.504 -39.054  1.00 71.71           C  
ANISOU 2388  C   GLN A 341    10702   9086   7459   1124    780     18       C  
ATOM   2389  O   GLN A 341      57.913   3.855 -40.081  1.00 73.59           O  
ANISOU 2389  O   GLN A 341    11036   9396   7530   1024    829    -49       O  
ATOM   2390  CB  GLN A 341      56.067   6.405 -39.261  1.00 68.91           C  
ANISOU 2390  CB  GLN A 341    10414   8778   6991   1340    525    309       C  
ATOM   2391  CG  GLN A 341      54.675   6.991 -39.031  1.00 81.21           C  
ANISOU 2391  CG  GLN A 341    11896  10410   8549   1489    315    417       C  
ATOM   2392  CD  GLN A 341      54.604   7.783 -37.746  1.00 86.90           C  
ANISOU 2392  CD  GLN A 341    12510  11005   9501   1607    326    449       C  
ATOM   2393  NE2 GLN A 341      53.726   8.777 -37.666  1.00 83.72           N  
ANISOU 2393  NE2 GLN A 341    12099  10596   9115   1760    200    579       N  
ATOM   2394  OE1 GLN A 341      55.307   7.473 -36.787  1.00 76.27           O  
ANISOU 2394  OE1 GLN A 341    11083   9571   8326   1564    441    349       O  
ATOM   2395  H   GLN A 341      55.754   5.723 -36.868  1.00 65.27           H  
ANISOU 2395  H   GLN A 341     9622   8261   6916   1401    504    159       H  
ATOM   2396  HA  GLN A 341      55.589   4.350 -39.329  1.00 66.91           H  
ANISOU 2396  HA  GLN A 341    10023   8697   6703   1212    470     83       H  
ATOM   2397  HB2 GLN A 341      56.806   7.052 -38.791  1.00 68.31           H  
ANISOU 2397  HB2 GLN A 341    10359   8562   7032   1355    635    339       H  
ATOM   2398  HB3 GLN A 341      56.233   6.403 -40.339  1.00 70.91           H  
ANISOU 2398  HB3 GLN A 341    10811   9080   7051   1280    544    343       H  
ATOM   2399  HG2 GLN A 341      54.422   7.648 -39.863  1.00 83.86           H  
ANISOU 2399  HG2 GLN A 341    12361  10768   8735   1527    253    544       H  
ATOM   2400  HG3 GLN A 341      53.956   6.176 -38.974  1.00 80.98           H  
ANISOU 2400  HG3 GLN A 341    11761  10508   8502   1471    215    341       H  
ATOM   2401 HE21 GLN A 341      53.127   8.998 -38.454  1.00 85.60           H  
ANISOU 2401 HE21 GLN A 341    12396  10913   9214   1801     86    668       H  
ATOM   2402 HE22 GLN A 341      53.656   9.322 -36.811  1.00 83.12           H  
ANISOU 2402 HE22 GLN A 341    11958  10433   9191   1839    216    588       H  
ATOM   2403  N   ASN A 342      58.657   4.825 -38.187  1.00 66.98           N  
ANISOU 2403  N   ASN A 342    10050   8339   7061   1129    906     -2       N  
ATOM   2404  CA  ASN A 342      60.044   4.403 -38.401  1.00 67.29           C  
ANISOU 2404  CA  ASN A 342    10116   8295   7157   1025   1108   -102       C  
ATOM   2405  C   ASN A 342      60.331   3.003 -37.841  1.00 68.12           C  
ANISOU 2405  C   ASN A 342    10084   8402   7397    973   1135   -273       C  
ATOM   2406  O   ASN A 342      61.426   2.500 -38.077  1.00 67.68           O  
ANISOU 2406  O   ASN A 342    10030   8286   7400    897   1294   -374       O  
ATOM   2407  CB  ASN A 342      61.024   5.422 -37.813  1.00 73.62           C  
ANISOU 2407  CB  ASN A 342    10920   8940   8112   1042   1226    -46       C  
ATOM   2408  CG  ASN A 342      60.920   6.801 -38.446  1.00104.25           C  
ANISOU 2408  CG  ASN A 342    14964  12778  11870   1075   1233    125       C  
ATOM   2409  ND2 ASN A 342      60.987   7.852 -37.634  1.00106.20           N  
ANISOU 2409  ND2 ASN A 342    15189  12906  12254   1149   1221    207       N  
ATOM   2410  OD1 ASN A 342      60.833   6.950 -39.668  1.00 94.42           O  
ANISOU 2410  OD1 ASN A 342    13879  11594  10402   1029   1257    185       O  
ATOM   2411  H   ASN A 342      58.510   5.352 -37.332  1.00 66.14           H  
ANISOU 2411  H   ASN A 342     9875   8173   7082   1202    872     40       H  
ATOM   2412  HA  ASN A 342      60.252   4.359 -39.468  1.00 69.11           H  
ANISOU 2412  HA  ASN A 342    10472   8569   7216    961   1170    -99       H  
ATOM   2413  HB2 ASN A 342      60.826   5.506 -36.745  1.00 73.32           H  
ANISOU 2413  HB2 ASN A 342    10768   8862   8229   1101   1164    -52       H  
ATOM   2414  HB3 ASN A 342      62.041   5.064 -37.963  1.00 73.44           H  
ANISOU 2414  HB3 ASN A 342    10890   8867   8147    964   1373   -128       H  
ATOM   2415 HD21 ASN A 342      60.931   8.787 -38.023  1.00107.82           H  
ANISOU 2415 HD21 ASN A 342    15510  13061  12395   1174   1228    326       H  
ATOM   2416 HD22 ASN A 342      61.126   7.731 -36.635  1.00105.10           H  
ANISOU 2416 HD22 ASN A 342    14929  12721  12283   1174   1210    152       H  
ATOM   2417  N   TRP A 343      59.364   2.374 -37.129  1.00 62.59           N  
ANISOU 2417  N   TRP A 343     9265   7763   6752   1012    987   -304       N  
ATOM   2418  CA  TRP A 343      59.496   1.046 -36.523  1.00 61.03           C  
ANISOU 2418  CA  TRP A 343     8951   7553   6686    967    990   -442       C  
ATOM   2419  C   TRP A 343      58.615   0.017 -37.254  1.00 65.10           C  
ANISOU 2419  C   TRP A 343     9484   8194   7056    905    906   -520       C  
ATOM   2420  O   TRP A 343      59.141  -0.904 -37.873  1.00 65.08           O  
ANISOU 2420  O   TRP A 343     9521   8181   7025    818    998   -646       O  
ATOM   2421  CB  TRP A 343      59.175   1.134 -35.013  1.00 57.85           C  
ANISOU 2421  CB  TRP A 343     8406   7105   6470   1035    909   -415       C  
ATOM   2422  CG  TRP A 343      58.817  -0.151 -34.327  1.00 58.42           C  
ANISOU 2422  CG  TRP A 343     8369   7189   6637    999    853   -509       C  
ATOM   2423  CD1 TRP A 343      59.399  -1.373 -34.494  1.00 61.16           C  
ANISOU 2423  CD1 TRP A 343     8702   7490   7045    924    921   -633       C  
ATOM   2424  CD2 TRP A 343      57.890  -0.296 -33.243  1.00 57.82           C  
ANISOU 2424  CD2 TRP A 343     8185   7153   6633   1037    736   -482       C  
ATOM   2425  CE2 TRP A 343      57.876  -1.659 -32.881  1.00 60.52           C  
ANISOU 2425  CE2 TRP A 343     8466   7475   7052    968    728   -580       C  
ATOM   2426  CE3 TRP A 343      57.015   0.589 -32.584  1.00 59.14           C  
ANISOU 2426  CE3 TRP A 343     8302   7367   6800   1121    644   -390       C  
ATOM   2427  NE1 TRP A 343      58.796  -2.296 -33.669  1.00 59.55           N  
ANISOU 2427  NE1 TRP A 343     8405   7293   6928    907    835   -671       N  
ATOM   2428  CZ2 TRP A 343      57.034  -2.157 -31.881  1.00 59.73           C  
ANISOU 2428  CZ2 TRP A 343     8267   7410   7016    963    636   -575       C  
ATOM   2429  CZ3 TRP A 343      56.165   0.092 -31.606  1.00 59.81           C  
ANISOU 2429  CZ3 TRP A 343     8274   7501   6950   1122    562   -403       C  
ATOM   2430  CH2 TRP A 343      56.190  -1.259 -31.250  1.00 60.12           C  
ANISOU 2430  CH2 TRP A 343     8264   7527   7053   1036    560   -489       C  
ATOM   2431  H   TRP A 343      58.453   2.772 -36.936  1.00 62.95           H  
ANISOU 2431  H   TRP A 343     9291   7866   6762   1076    864   -231       H  
ATOM   2432  HA  TRP A 343      60.523   0.697 -36.611  1.00 61.85           H  
ANISOU 2432  HA  TRP A 343     9056   7578   6865    920   1121   -516       H  
ATOM   2433  HB2 TRP A 343      60.029   1.563 -34.487  1.00 57.68           H  
ANISOU 2433  HB2 TRP A 343     8365   6983   6569   1049    986   -405       H  
ATOM   2434  HB3 TRP A 343      58.320   1.794 -34.884  1.00 57.09           H  
ANISOU 2434  HB3 TRP A 343     8307   7066   6320   1098    811   -330       H  
ATOM   2435  HD1 TRP A 343      60.155  -1.604 -35.243  1.00 61.45           H  
ANISOU 2435  HD1 TRP A 343     8799   7493   7055    881   1029   -695       H  
ATOM   2436  HE1 TRP A 343      59.029  -3.283 -33.621  1.00 60.07           H  
ANISOU 2436  HE1 TRP A 343     8451   7316   7058    859    859   -754       H  
ATOM   2437  HE3 TRP A 343      56.985   1.640 -32.867  1.00 60.07           H  
ANISOU 2437  HE3 TRP A 343     8473   7483   6869   1182    645   -311       H  
ATOM   2438  HZ2 TRP A 343      57.046  -3.208 -31.600  1.00 59.61           H  
ANISOU 2438  HZ2 TRP A 343     8221   7364   7065    904    633   -639       H  
ATOM   2439  HZ3 TRP A 343      55.489   0.764 -31.081  1.00 59.11           H  
ANISOU 2439  HZ3 TRP A 343     8138   7452   6868   1189    507   -346       H  
ATOM   2440  HH2 TRP A 343      55.537  -1.603 -30.451  1.00 59.01           H  
ANISOU 2440  HH2 TRP A 343     8044   7420   6957   1027    507   -488       H  
ATOM   2441  N   LEU A 344      57.294   0.168 -37.175  1.00 60.42           N  
ANISOU 2441  N   LEU A 344     8855   7718   6385    947    735   -460       N  
ATOM   2442  CA  LEU A 344      56.343  -0.747 -37.802  1.00 59.33           C  
ANISOU 2442  CA  LEU A 344     8714   7715   6115    879    629   -533       C  
ATOM   2443  C   LEU A 344      55.879  -0.323 -39.202  1.00 66.52           C  
ANISOU 2443  C   LEU A 344     9767   8754   6754    857    569   -484       C  
ATOM   2444  O   LEU A 344      55.210  -1.116 -39.854  1.00 65.72           O  
ANISOU 2444  O   LEU A 344     9679   8769   6522    779    487   -566       O  
ATOM   2445  CB  LEU A 344      55.145  -0.944 -36.888  1.00 58.13           C  
ANISOU 2445  CB  LEU A 344     8410   7632   6043    920    476   -511       C  
ATOM   2446  CG  LEU A 344      55.433  -1.671 -35.578  1.00 62.18           C  
ANISOU 2446  CG  LEU A 344     8801   8045   6779    906    516   -573       C  
ATOM   2447  CD1 LEU A 344      54.211  -1.740 -34.712  1.00 62.61           C  
ANISOU 2447  CD1 LEU A 344     8716   8182   6889    937    385   -541       C  
ATOM   2448  CD2 LEU A 344      55.951  -3.058 -35.821  1.00 67.35           C  
ANISOU 2448  CD2 LEU A 344     9472   8644   7474    794    589   -722       C  
ATOM   2449  H   LEU A 344      56.857   0.946 -36.691  1.00 60.69           H  
ANISOU 2449  H   LEU A 344     8854   7757   6449   1027    669   -364       H  
ATOM   2450  HA  LEU A 344      56.818  -1.715 -37.937  1.00 58.92           H  
ANISOU 2450  HA  LEU A 344     8666   7623   6099    800    705   -656       H  
ATOM   2451  HB2 LEU A 344      54.729   0.034 -36.652  1.00 58.30           H  
ANISOU 2451  HB2 LEU A 344     8415   7676   6060   1013    415   -399       H  
ATOM   2452  HB3 LEU A 344      54.390  -1.521 -37.417  1.00 58.71           H  
ANISOU 2452  HB3 LEU A 344     8478   7815   6013    864    388   -560       H  
ATOM   2453  HG  LEU A 344      56.194  -1.116 -35.038  1.00 61.09           H  
ANISOU 2453  HG  LEU A 344     8664   7805   6742    956    592   -531       H  
ATOM   2454 HD11 LEU A 344      54.483  -2.163 -33.746  1.00 61.81           H  
ANISOU 2454 HD11 LEU A 344     8549   8004   6931    926    421   -567       H  
ATOM   2455 HD12 LEU A 344      53.811  -0.736 -34.581  1.00 62.23           H  
ANISOU 2455 HD12 LEU A 344     8655   8170   6821   1029    336   -443       H  
ATOM   2456 HD13 LEU A 344      53.474  -2.377 -35.200  1.00 64.11           H  
ANISOU 2456 HD13 LEU A 344     8890   8472   6999    873    310   -593       H  
ATOM   2457 HD21 LEU A 344      55.809  -3.669 -34.932  1.00 66.15           H  
ANISOU 2457 HD21 LEU A 344     9231   8448   7454    780    572   -750       H  
ATOM   2458 HD22 LEU A 344      55.409  -3.486 -36.664  1.00 69.12           H  
ANISOU 2458 HD22 LEU A 344     9739   8962   7560    732    539   -774       H  
ATOM   2459 HD23 LEU A 344      57.014  -2.998 -36.051  1.00 67.93           H  
ANISOU 2459 HD23 LEU A 344     9605   8624   7582    790    712   -749       H  
ATOM   2460  N   SER A 345      56.271   0.898 -39.676  1.00 66.04           N  
ANISOU 2460  N   SER A 345     9824   8665   6603    913    611   -353       N  
ATOM   2461  CA  SER A 345      55.945   1.508 -40.973  1.00 68.24           C  
ANISOU 2461  CA  SER A 345    10269   9048   6611    904    556   -261       C  
ATOM   2462  C   SER A 345      54.726   2.393 -40.925  1.00 73.10           C  
ANISOU 2462  C   SER A 345    10852   9756   7167   1023    349   -103       C  
ATOM   2463  O   SER A 345      53.844   2.219 -40.083  1.00 71.40           O  
ANISOU 2463  O   SER A 345    10467   9582   7079   1085    225   -109       O  
ATOM   2464  CB  SER A 345      55.787   0.481 -42.087  1.00 74.90           C  
ANISOU 2464  CB  SER A 345    11201  10010   7247    771    550   -392       C  
ATOM   2465  OG  SER A 345      54.486  -0.077 -42.133  1.00 81.64           O  
ANISOU 2465  OG  SER A 345    11966  11014   8040    762    346   -423       O  
ATOM   2466  H   SER A 345      56.856   1.532 -39.140  1.00 65.54           H  
ANISOU 2466  H   SER A 345     9750   8497   6655    964    685   -298       H  
ATOM   2467  HA  SER A 345      56.780   2.139 -41.270  1.00 68.22           H  
ANISOU 2467  HA  SER A 345    10372   8964   6584    901    682   -208       H  
ATOM   2468  HB2 SER A 345      55.970   0.989 -43.033  1.00 77.44           H  
ANISOU 2468  HB2 SER A 345    11680  10372   7370    748    573   -328       H  
ATOM   2469  HB3 SER A 345      56.526  -0.307 -41.948  1.00 74.87           H  
ANISOU 2469  HB3 SER A 345    11181   9933   7334    700    687   -528       H
[truncated: 461,995 more chars]
