# Supplementary material for: Solvent-Site Prediction for Fragment Docking and Its Implication on Fragment-Based Drug Discovery
Source: J Chem Inf Model. 2025 Nov 24;65(23):12959–77. doi: 10.1021/acs.jcim.5c02352 (PMC12690578; doi:10.1021/acs.jcim.5c02352)
Supplement: Supplementary file 3 [file ci5c02352_si_003.zip › Frag2Lead_dataset/2017-05/rec-lead.pdb]

ATOM      1  N   GLY A 161      74.708  -9.100 -17.986  1.00 85.22           N  
ANISOU    1  N   GLY A 161     9732  10922  11727   2136   -383    -47       N  
ATOM      2  CA  GLY A 161      74.267 -10.332 -17.339  1.00 85.36           C  
ANISOU    2  CA  GLY A 161     9789  10797  11847   2252   -491     38       C  
ATOM      3  C   GLY A 161      72.760 -10.485 -17.356  1.00 86.18           C  
ANISOU    3  C   GLY A 161    10097  10758  11891   2220   -470     62       C  
ATOM      4  O   GLY A 161      72.056  -9.668 -16.759  1.00 84.95           O  
ANISOU    4  O   GLY A 161    10061  10617  11601   2094   -476    119       O  
ATOM      5  HA2 GLY A 161      74.719 -11.187 -17.839  1.00 86.70           H  
ANISOU    5  HA2 GLY A 161     9867  10928  12148   2380   -485    -13       H  
ATOM      6  HA3 GLY A 161      74.599 -10.332 -16.302  1.00 86.05           H  
ANISOU    6  HA3 GLY A 161     9844  10922  11928   2233   -599    136       H  
ATOM      7  N   ALA A 162      72.252 -11.519 -18.046  1.00 81.20           N  
ANISOU    7  N   ALA A 162     9504   9989  11361   2330   -441     12       N  
ATOM      8  CA  ALA A 162      70.817 -11.781 -18.165  1.00 79.36           C  
ANISOU    8  CA  ALA A 162     9449   9620  11084   2305   -421     26       C  
ATOM      9  C   ALA A 162      70.379 -13.083 -17.478  1.00 81.44           C  
ANISOU    9  C   ALA A 162     9760   9727  11456   2397   -527    117       C  
ATOM     10  O   ALA A 162      69.235 -13.497 -17.660  1.00 80.64           O  
ANISOU   10  O   ALA A 162     9790   9505  11344   2386   -508    118       O  
ATOM     11  CB  ALA A 162      70.446 -11.847 -19.636  1.00 80.04           C  
ANISOU   11  CB  ALA A 162     9560   9676  11175   2330   -291   -116       C  
ATOM     12  H   ALA A 162      72.813 -12.194 -18.554  1.00 82.11           H  
ANISOU   12  H   ALA A 162     9524  10084  11589   2438   -430    -45       H  
ATOM     13  HA  ALA A 162      70.241 -10.968 -17.725  1.00 78.20           H  
ANISOU   13  HA  ALA A 162     9392   9506  10816   2193   -416     70       H  
ATOM     14  HB1 ALA A 162      69.362 -11.879 -19.718  1.00 79.44           H  
ANISOU   14  HB1 ALA A 162     9612   9522  11051   2291   -276   -105       H  
ATOM     15  HB2 ALA A 162      70.832 -10.966 -20.147  1.00 80.12           H  
ANISOU   15  HB2 ALA A 162     9531   9797  11112   2266   -218   -173       H  
ATOM     16  HB3 ALA A 162      70.880 -12.749 -20.068  1.00 81.18           H  
ANISOU   16  HB3 ALA A 162     9632   9768  11444   2444   -291   -169       H  
ATOM     17  N   SER A 163      71.259 -13.714 -16.683  1.00 76.96           N  
ANISOU   17  N   SER A 163     9089   9160  10992   2478   -642    201       N  
ATOM     18  CA  SER A 163      70.964 -14.994 -16.030  1.00 76.36           C  
ANISOU   18  CA  SER A 163     9055   8927  11033   2571   -752    301       C  
ATOM     19  C   SER A 163      69.729 -14.974 -15.126  1.00 73.91           C  
ANISOU   19  C   SER A 163     8917   8545  10620   2469   -803    419       C  
ATOM     20  O   SER A 163      68.825 -15.783 -15.319  1.00 72.56           O  
ANISOU   20  O   SER A 163     8850   8219  10499   2498   -798    423       O  
ATOM     21  CB  SER A 163      72.169 -15.475 -15.240  1.00 83.32           C  
ANISOU   21  CB  SER A 163     9788   9848  12020   2663   -881    393       C  
ATOM     22  OG  SER A 163      73.277 -15.641 -16.108  1.00 95.48           O  
ANISOU   22  OG  SER A 163    11156  11445  13679   2774   -828    276       O  
ATOM     23  H   SER A 163      72.179 -13.353 -16.451  1.00 77.47           H  
ANISOU   23  H   SER A 163     9040   9335  11060   2479   -668    208       H  
ATOM     24  HA  SER A 163      70.787 -15.730 -16.812  1.00 76.43           H  
ANISOU   24  HA  SER A 163     9070   8830  11140   2659   -706    222       H  
ATOM     25  HB2 SER A 163      72.416 -14.743 -14.471  1.00 83.38           H  
ANISOU   25  HB2 SER A 163     9783   9973  11925   2570   -930    465       H  
ATOM     26  HB3 SER A 163      71.930 -16.433 -14.780  1.00 84.41           H  
ANISOU   26  HB3 SER A 163     9968   9857  12247   2732   -964    477       H  
ATOM     27  HG  SER A 163      73.417 -16.607 -16.291  1.00 96.72           H  
ANISOU   27  HG  SER A 163    11286  11490  13975   2896   -854    268       H  
ATOM     28  N   LYS A 164      69.679 -14.041 -14.173  1.00 66.93           N  
ANISOU   28  N   LYS A 164     8062   7776   9591   2342   -842    502       N  
ATOM     29  CA  LYS A 164      68.540 -13.909 -13.264  1.00 65.67           C  
ANISOU   29  CA  LYS A 164     8058   7576   9319   2234   -878    604       C  
ATOM     30  C   LYS A 164      67.273 -13.503 -14.058  1.00 65.20           C  
ANISOU   30  C   LYS A 164     8121   7467   9186   2169   -754    514       C  
ATOM     31  O   LYS A 164      66.167 -13.887 -13.678  1.00 64.75           O  
ANISOU   31  O   LYS A 164     8186   7318   9100   2127   -766    569       O  
ATOM     32  CB  LYS A 164      68.866 -12.876 -12.146  1.00 69.62           C  
ANISOU   32  CB  LYS A 164     8551   8231   9672   2107   -931    683       C  
ATOM     33  CG  LYS A 164      68.240 -13.146 -10.769  1.00 85.68           C  
ANISOU   33  CG  LYS A 164    10689  10238  11628   2031  -1031    838       C  
ATOM     34  CD  LYS A 164      69.194 -12.737  -9.636  1.00 94.79           C  
ANISOU   34  CD  LYS A 164    11766  11534  12716   1977  -1145    936       C  
ATOM     35  CE  LYS A 164      68.510 -12.676  -8.285  1.00 99.69           C  
ANISOU   35  CE  LYS A 164    12504  12171  13203   1857  -1219   1068       C  
ATOM     36  NZ  LYS A 164      69.178 -11.746  -7.328  1.00102.24           N1+
ANISOU   36  NZ  LYS A 164    12786  12672  13390   1742  -1277   1110       N1+
ATOM     37  H   LYS A 164      70.412 -13.355 -14.034  1.00 66.36           H  
ANISOU   37  H   LYS A 164     7908   7830   9477   2309   -845    493       H  
ATOM     38  HA  LYS A 164      68.345 -14.878 -12.804  1.00 66.26           H  
ANISOU   38  HA  LYS A 164     8163   7542   9469   2287   -957    688       H  
ATOM     39  HB2 LYS A 164      69.944 -12.848 -11.999  1.00 70.92           H  
ANISOU   39  HB2 LYS A 164     8592   8474   9880   2147   -981    694       H  
ATOM     40  HB3 LYS A 164      68.521 -11.890 -12.460  1.00 69.13           H  
ANISOU   40  HB3 LYS A 164     8527   8232   9506   2018   -843    615       H  
ATOM     41  HG2 LYS A 164      67.328 -12.559 -10.671  1.00 84.36           H  
ANISOU   41  HG2 LYS A 164    10626  10077  11352   1932   -969    819       H  
ATOM     42  HG3 LYS A 164      68.024 -14.207 -10.658  1.00 86.33           H  
ANISOU   42  HG3 LYS A 164    10795  10199  11806   2105  -1088    897       H  
ATOM     43  HD2 LYS A 164      69.992 -13.475  -9.571  1.00 96.00           H  
ANISOU   43  HD2 LYS A 164    11823  11668  12986   2082  -1229    981       H  
ATOM     44  HD3 LYS A 164      69.620 -11.763  -9.867  1.00 94.56           H  
ANISOU   44  HD3 LYS A 164    11688  11620  12621   1919  -1092    863       H  
ATOM     45  HE2 LYS A 164      67.478 -12.350  -8.404  1.00 98.42           H  
ANISOU   45  HE2 LYS A 164    12454  11972  12968   1789  -1138   1031       H  
ATOM     46  HE3 LYS A 164      68.536 -13.673  -7.846  1.00100.90           H  
ANISOU   46  HE3 LYS A 164    12665  12242  13429   1919  -1314   1173       H  
ATOM     47  HZ1 LYS A 164      68.721 -11.801  -6.424  1.00102.24           H  
ANISOU   47  HZ1 LYS A 164    12866  12681  13301   1665  -1327   1198       H  
ATOM     48  HZ2 LYS A 164      70.157 -11.990  -7.221  1.00103.33           H  
ANISOU   48  HZ2 LYS A 164    12809  12859  13591   1801  -1354   1142       H  
ATOM     49  HZ3 LYS A 164      69.109 -10.794  -7.670  1.00101.17           H  
ANISOU   49  HZ3 LYS A 164    12657  12602  13183   1675  -1188   1018       H  
ATOM     50  N   LEU A 165      67.444 -12.749 -15.163  1.00 58.36           N  
ANISOU   50  N   LEU A 165     7218   6668   8290   2159   -639    381       N  
ATOM     51  CA  LEU A 165      66.329 -12.324 -16.009  1.00 56.47           C  
ANISOU   51  CA  LEU A 165     7079   6394   7982   2106   -531    299       C  
ATOM     52  C   LEU A 165      65.756 -13.542 -16.728  1.00 60.94           C  
ANISOU   52  C   LEU A 165     7684   6808   8663   2196   -517    254       C  
ATOM     53  O   LEU A 165      64.547 -13.768 -16.683  1.00 58.79           O  
ANISOU   53  O   LEU A 165     7526   6456   8357   2151   -504    272       O  
ATOM     54  CB  LEU A 165      66.766 -11.266 -17.041  1.00 55.81           C  
ANISOU   54  CB  LEU A 165     6944   6421   7841   2074   -421    181       C  
ATOM     55  CG  LEU A 165      67.414  -9.983 -16.518  1.00 59.70           C  
ANISOU   55  CG  LEU A 165     7397   7061   8227   1977   -418    202       C  
ATOM     56  CD1 LEU A 165      67.705  -9.015 -17.658  1.00 59.00           C  
ANISOU   56  CD1 LEU A 165     7278   7056   8084   1939   -302     91       C  
ATOM     57  CD2 LEU A 165      66.529  -9.296 -15.517  1.00 60.05           C  
ANISOU   57  CD2 LEU A 165     7556   7112   8148   1862   -439    279       C  
ATOM     58  H   LEU A 165      68.347 -12.432 -15.499  1.00 58.28           H  
ANISOU   58  H   LEU A 165     7105   6738   8301   2184   -622    333       H  
ATOM     59  HA  LEU A 165      65.538 -11.901 -15.391  1.00 55.50           H  
ANISOU   59  HA  LEU A 165     7047   6274   7767   2019   -537    353       H  
ATOM     60  HB2 LEU A 165      67.464 -11.722 -17.742  1.00 56.79           H  
ANISOU   60  HB2 LEU A 165     6981   6544   8054   2158   -401    114       H  
ATOM     61  HB3 LEU A 165      65.875 -10.958 -17.585  1.00 54.90           H  
ANISOU   61  HB3 LEU A 165     6910   6279   7670   2035   -356    139       H  
ATOM     62  HG  LEU A 165      68.361 -10.217 -16.035  1.00 60.98           H  
ANISOU   62  HG  LEU A 165     7463   7270   8438   2010   -483    238       H  
ATOM     63 HD11 LEU A 165      68.250  -8.154 -17.274  1.00 58.73           H  
ANISOU   63 HD11 LEU A 165     7211   7118   7986   1867   -304    104       H  
ATOM     64 HD12 LEU A 165      68.301  -9.523 -18.414  1.00 59.57           H  
ANISOU   64 HD12 LEU A 165     7268   7127   8238   2018   -277     24       H  
ATOM     65 HD13 LEU A 165      66.762  -8.686 -18.092  1.00 58.45           H  
ANISOU   65 HD13 LEU A 165     7304   6948   7958   1900   -246     65       H  
ATOM     66 HD21 LEU A 165      66.957  -8.324 -15.275  1.00 59.85           H  
ANISOU   66 HD21 LEU A 165     7511   7185   8046   1787   -422    273       H  
ATOM     67 HD22 LEU A 165      65.541  -9.164 -15.957  1.00 58.91           H  
ANISOU   67 HD22 LEU A 165     7498   6916   7969   1840   -382    249       H  
ATOM     68 HD23 LEU A 165      66.465  -9.902 -14.615  1.00 60.45           H  
ANISOU   68 HD23 LEU A 165     7620   7128   8220   1873   -525    368       H  
ATOM     69  N   ARG A 166      66.635 -14.349 -17.351  1.00 59.80           N  
ANISOU   69  N   ARG A 166     7440   6623   8658   2321   -520    192       N  
ATOM     70  CA  ARG A 166      66.241 -15.576 -18.054  1.00 60.15           C  
ANISOU   70  CA  ARG A 166     7514   6511   8829   2412   -507    132       C  
ATOM     71  C   ARG A 166      65.666 -16.606 -17.111  1.00 63.78           C  
ANISOU   71  C   ARG A 166     8055   6827   9354   2429   -610    257       C  
ATOM     72  O   ARG A 166      64.762 -17.341 -17.516  1.00 62.84           O  
ANISOU   72  O   ARG A 166     8023   6576   9276   2434   -589    228       O  
ATOM     73  CB  ARG A 166      67.410 -16.162 -18.858  1.00 62.66           C  
ANISOU   73  CB  ARG A 166     7696   6824   9288   2548   -481     29       C  
ATOM     74  CG  ARG A 166      67.830 -15.261 -20.027  1.00 73.19           C  
ANISOU   74  CG  ARG A 166     8966   8291  10551   2522   -357   -114       C  
ATOM     75  CD  ARG A 166      67.855 -15.929 -21.394  1.00 83.48           C  
ANISOU   75  CD  ARG A 166    10249   9534  11934   2600   -265   -275       C  
ATOM     76  NE  ARG A 166      67.958 -14.899 -22.430  1.00 90.22           N  
ANISOU   76  NE  ARG A 166    11082  10528  12669   2530   -147   -383       N  
ATOM     77  CZ  ARG A 166      66.945 -14.383 -23.128  1.00108.96           C  
ANISOU   77  CZ  ARG A 166    13562  12915  14925   2441    -77   -429       C  
ATOM     78  NH1 ARG A 166      65.701 -14.835 -22.956  1.00 89.82           N1+
ANISOU   78  NH1 ARG A 166    11263  10375  12488   2411   -105   -392       N1+
ATOM     79  NH2 ARG A 166      67.166 -13.423 -24.017  1.00103.23           N  
ANISOU   79  NH2 ARG A 166    12812  12320  14092   2379     20   -509       N  
ATOM     80  H   ARG A 166      67.633 -14.162 -17.388  1.00 60.90           H  
ANISOU   80  H   ARG A 166     7472   6838   8829   2358   -529    174       H  
ATOM     81  HA  ARG A 166      65.450 -15.334 -18.760  1.00 59.19           H  
ANISOU   81  HA  ARG A 166     7459   6379   8650   2367   -433     62       H  
ATOM     82  HB2 ARG A 166      68.272 -16.277 -18.202  1.00 63.73           H  
ANISOU   82  HB2 ARG A 166     7746   6993   9478   2595   -555     96       H  
ATOM     83  HB3 ARG A 166      67.112 -17.133 -19.249  1.00 63.44           H  
ANISOU   83  HB3 ARG A 166     7826   6791   9487   2617   -480    -10       H  
ATOM     84  HG2 ARG A 166      67.142 -14.419 -20.094  1.00 72.26           H  
ANISOU   84  HG2 ARG A 166     8924   8229  10304   2417   -317   -108       H  
ATOM     85  HG3 ARG A 166      68.838 -14.893 -19.844  1.00 73.39           H  
ANISOU   85  HG3 ARG A 166     8879   8416  10589   2542   -369   -109       H  
ATOM     86  HD2 ARG A 166      68.751 -16.543 -21.462  1.00 85.19           H  
ANISOU   86  HD2 ARG A 166    10362   9729  12276   2708   -283   -305       H  
ATOM     87  HD3 ARG A 166      66.978 -16.558 -21.534  1.00 83.21           H  
ANISOU   87  HD3 ARG A 166    10312   9382  11924   2601   -270   -280       H  
ATOM     88  HE  ARG A 166      68.883 -14.509 -22.587  1.00 90.31           H  
ANISOU   88  HE  ARG A 166    10988  10640  12685   2546   -121   -416       H  
ATOM     89 HH11 ARG A 166      65.454 -15.557 -22.289  1.00 89.92           H  
ANISOU   89 HH11 ARG A 166    11308  10285  12574   2444   -176   -326       H  
ATOM     90 HH12 ARG A 166      64.954 -14.428 -23.509  1.00 88.95           H  
ANISOU   90 HH12 ARG A 166    11222  10285  12290   2346    -56   -428       H  
ATOM     91 HH21 ARG A 166      68.106 -13.068 -24.160  1.00103.70           H  
ANISOU   91 HH21 ARG A 166    12773  12472  14158   2393     47   -539       H  
ATOM     92 HH22 ARG A 166      66.398 -13.031 -24.552  1.00102.26           H  
ANISOU   92 HH22 ARG A 166    12767  12207  13880   2316     65   -535       H  
ATOM     93  N   ALA A 167      66.136 -16.619 -15.846  1.00 60.60           N  
ANISOU   93  N   ALA A 167     7628   6453   8945   2418   -721    401       N  
ATOM     94  CA  ALA A 167      65.611 -17.510 -14.819  1.00 60.91           C  
ANISOU   94  CA  ALA A 167     7751   6368   9022   2412   -826    545       C  
ATOM     95  C   ALA A 167      64.142 -17.173 -14.541  1.00 62.67           C  
ANISOU   95  C   ALA A 167     8119   6575   9117   2277   -788    576       C  
ATOM     96  O   ALA A 167      63.305 -18.071 -14.572  1.00 63.86           O  
ANISOU   96  O   ALA A 167     8359   6583   9323   2279   -800    597       O  
ATOM     97  CB  ALA A 167      66.417 -17.362 -13.547  1.00 62.72           C  
ANISOU   97  CB  ALA A 167     7925   6677   9230   2404   -947    691       C  
ATOM     98  H   ALA A 167      66.893 -16.030 -15.514  1.00 60.31           H  
ANISOU   98  H   ALA A 167     7513   6527   8873   2408   -741    421       H  
ATOM     99  HA  ALA A 167      65.681 -18.544 -15.153  1.00 61.86           H  
ANISOU   99  HA  ALA A 167     7871   6354   9279   2506   -845    529       H  
ATOM    100  HB1 ALA A 167      66.070 -18.101 -12.827  1.00 63.90           H  
ANISOU  100  HB1 ALA A 167     8138   6729   9412   2404  -1028    806       H  
ATOM    101  HB2 ALA A 167      67.469 -17.529 -13.772  1.00 64.19           H  
ANISOU  101  HB2 ALA A 167     7992   6890   9506   2500   -971    665       H  
ATOM    102  HB3 ALA A 167      66.274 -16.361 -13.144  1.00 61.61           H  
ANISOU  102  HB3 ALA A 167     7799   6660   8949   2300   -928    707       H  
ATOM    103  N   VAL A 168      63.839 -15.870 -14.300  1.00 55.42           N  
ANISOU  103  N   VAL A 168     7220   5802   8035   2163   -739    568       N  
ATOM    104  CA  VAL A 168      62.492 -15.336 -14.016  1.00 52.33           C  
ANISOU  104  CA  VAL A 168     6945   5424   7515   2038   -692    586       C  
ATOM    105  C   VAL A 168      61.557 -15.704 -15.150  1.00 55.08           C  
ANISOU  105  C   VAL A 168     7345   5685   7897   2050   -610    480       C  
ATOM    106  O   VAL A 168      60.444 -16.147 -14.890  1.00 54.14           O  
ANISOU  106  O   VAL A 168     7319   5489   7762   1994   -613    519       O  
ATOM    107  CB  VAL A 168      62.507 -13.779 -13.789  1.00 53.85           C  
ANISOU  107  CB  VAL A 168     7130   5780   7548   1939   -637    563       C  
ATOM    108  CG1 VAL A 168      61.110 -13.168 -13.854  1.00 52.20           C  
ANISOU  108  CG1 VAL A 168     7022   5579   7231   1839   -562    539       C  
ATOM    109  CG2 VAL A 168      63.154 -13.407 -12.476  1.00 54.05           C  
ANISOU  109  CG2 VAL A 168     7132   5896   7507   1887   -723    675       C  
ATOM    110  H   VAL A 168      64.548 -15.145 -14.297  1.00 55.57           H  
ANISOU  110  H   VAL A 168     7169   5931   8012   2156   -728    546       H  
ATOM    111  HA  VAL A 168      62.109 -15.799 -13.109  1.00 52.55           H  
ANISOU  111  HA  VAL A 168     7029   5405   7531   2001   -758    695       H  
ATOM    112  HB  VAL A 168      63.098 -13.311 -14.575  1.00 53.77           H  
ANISOU  112  HB  VAL A 168     7055   5826   7550   1974   -586    474       H  
ATOM    113 HG11 VAL A 168      61.149 -12.175 -13.408  1.00 51.81           H  
ANISOU  113 HG11 VAL A 168     6977   5628   7080   1770   -543    548       H  
ATOM    114 HG12 VAL A 168      60.798 -13.067 -14.892  1.00 52.24           H  
ANISOU  114 HG12 VAL A 168     7027   5567   7255   1864   -493    444       H  
ATOM    115 HG13 VAL A 168      60.410 -13.795 -13.305  1.00 52.11           H  
ANISOU  115 HG13 VAL A 168     7074   5498   7225   1810   -597    607       H  
ATOM    116 HG21 VAL A 168      63.622 -12.431 -12.596  1.00 53.20           H  
ANISOU  116 HG21 VAL A 168     6983   5895   7335   1854   -685    629       H  
ATOM    117 HG22 VAL A 168      62.381 -13.350 -11.710  1.00 53.80           H  
ANISOU  117 HG22 VAL A 168     7182   5860   7399   1807   -737    743       H  
ATOM    118 HG23 VAL A 168      63.898 -14.154 -12.207  1.00 55.79           H  
ANISOU  118 HG23 VAL A 168     7300   6080   7818   1960   -803    730       H  
ATOM    119  N   LEU A 169      61.998 -15.507 -16.402  1.00 51.57           N  
ANISOU  119  N   LEU A 169     6839   5263   7490   2111   -536    345       N  
ATOM    120  CA  LEU A 169      61.149 -15.760 -17.567  1.00 51.34           C  
ANISOU  120  CA  LEU A 169     6856   5175   7474   2112   -458    234       C  
ATOM    121  C   LEU A 169      60.715 -17.204 -17.679  1.00 54.44           C  
ANISOU  121  C   LEU A 169     7296   5393   7992   2160   -497    240       C  
ATOM    122  O   LEU A 169      59.557 -17.455 -18.016  1.00 52.26           O  
ANISOU  122  O   LEU A 169     7100   5062   7694   2105   -466    213       O  
ATOM    123  CB  LEU A 169      61.840 -15.295 -18.845  1.00 51.74           C  
ANISOU  123  CB  LEU A 169     6830   5298   7531   2162   -376     93       C  
ATOM    124  CG  LEU A 169      62.065 -13.799 -18.960  1.00 55.29           C  
ANISOU  124  CG  LEU A 169     7254   5907   7849   2095   -320     74       C  
ATOM    125  CD1 LEU A 169      62.998 -13.491 -20.094  1.00 56.11           C  
ANISOU  125  CD1 LEU A 169     7269   6081   7971   2147   -251    -44       C  
ATOM    126  CD2 LEU A 169      60.755 -13.066 -19.099  1.00 58.59           C  
ANISOU  126  CD2 LEU A 169     7763   6350   8151   1998   -271     73       C  
ATOM    127  H   LEU A 169      62.933 -15.180 -16.626  1.00 51.29           H  
ANISOU  127  H   LEU A 169     6722   5294   7472   2154   -530    311       H  
ATOM    128  HA  LEU A 169      60.233 -15.183 -17.449  1.00 50.85           H  
ANISOU  128  HA  LEU A 169     6854   5150   7316   2027   -427    246       H  
ATOM    129  HB2 LEU A 169      62.814 -15.780 -18.900  1.00 53.67           H  
ANISOU  129  HB2 LEU A 169     6999   5523   7869   2247   -403     80       H  
ATOM    130  HB3 LEU A 169      61.233 -15.604 -19.694  1.00 52.26           H  
ANISOU  130  HB3 LEU A 169     6931   5316   7607   2165   -329     14       H  
ATOM    131  HG  LEU A 169      62.530 -13.429 -18.049  1.00 54.69           H  
ANISOU  131  HG  LEU A 169     7155   5881   7745   2072   -367    153       H  
ATOM    132 HD11 LEU A 169      63.137 -12.413 -20.164  1.00 55.86           H  
ANISOU  132 HD11 LEU A 169     7227   6153   7843   2089   -211    -50       H  
ATOM    133 HD12 LEU A 169      63.959 -13.963 -19.899  1.00 57.35           H  
ANISOU  133 HD12 LEU A 169     7346   6229   8214   2219   -287    -39       H  
ATOM    134 HD13 LEU A 169      62.572 -13.890 -21.013  1.00 56.06           H  
ANISOU  134 HD13 LEU A 169     7286   6030   7986   2167   -204   -128       H  
ATOM    135 HD21 LEU A 169      60.939 -12.069 -19.496  1.00 58.39           H  
ANISOU  135 HD21 LEU A 169     7720   6418   8049   1966   -218     36       H  
ATOM    136 HD22 LEU A 169      60.097 -13.617 -19.769  1.00 58.84           H  
ANISOU  136 HD22 LEU A 169     7829   6316   8209   2009   -248     21       H  
ATOM    137 HD23 LEU A 169      60.292 -12.978 -18.116  1.00 58.63           H  
ANISOU  137 HD23 LEU A 169     7812   6347   8118   1947   -312    163       H  
ATOM    138  N   GLU A 170      61.611 -18.135 -17.345  1.00 53.45           N  
ANISOU  138  N   GLU A 170     7125   5180   8003   2260   -570    282       N  
ATOM    139  CA  GLU A 170      61.283 -19.559 -17.328  1.00 56.36           C  
ANISOU  139  CA  GLU A 170     7548   5356   8510   2310   -617    302       C  
ATOM    140  C   GLU A 170      60.268 -19.870 -16.225  1.00 61.44           C  
ANISOU  140  C   GLU A 170     8300   5940   9104   2209   -678    447       C  
ATOM    141  O   GLU A 170      59.327 -20.620 -16.476  1.00 60.34           O  
ANISOU  141  O   GLU A 170     8242   5679   9004   2173   -668    431       O  
ATOM    142  CB  GLU A 170      62.542 -20.442 -17.134  1.00 60.24           C  
ANISOU  142  CB  GLU A 170     7959   5760   9169   2454   -690    330       C  
ATOM    143  CG  GLU A 170      63.493 -20.570 -18.327  1.00 80.70           C  
ANISOU  143  CG  GLU A 170    10445   8363  11856   2573   -623    166       C  
ATOM    144  CD  GLU A 170      62.927 -20.552 -19.745  1.00112.95           C  
ANISOU  144  CD  GLU A 170    14555  12439  15920   2558   -507    -13       C  
ATOM    145  OE1 GLU A 170      62.980 -21.601 -20.434  1.00 77.81           O  
ANISOU  145  OE1 GLU A 170    10113   7845  11606   2639   -489   -108       O  
ATOM    146  OE2 GLU A 170      62.494 -19.461 -20.191  1.00119.83           O1-
ANISOU  146  OE2 GLU A 170    15435  13453  16642   2469   -434    -63       O1-
ATOM    147  H   GLU A 170      62.575 -17.933 -17.101  1.00 52.98           H  
ANISOU  147  H   GLU A 170     6988   5175   7966   2309   -598    301       H  
ATOM    148  HA  GLU A 170      60.798 -19.819 -18.267  1.00 56.30           H  
ANISOU  148  HA  GLU A 170     7566   5302   8522   2312   -555    193       H  
ATOM    149  HB2 GLU A 170      63.123 -20.043 -16.303  1.00 60.35           H  
ANISOU  149  HB2 GLU A 170     7930   5851   9150   2450   -750    427       H  
ATOM    150  HB3 GLU A 170      62.215 -21.448 -16.881  1.00 61.18           H  
ANISOU  150  HB3 GLU A 170     8138   5725   9383   2475   -739    379       H  
ATOM    151  HG2 GLU A 170      64.219 -19.762 -18.266  1.00 80.73           H  
ANISOU  151  HG2 GLU A 170    10364   8505  11805   2578   -612    162       H  
ATOM    152  HG3 GLU A 170      64.018 -21.517 -18.210  1.00 82.25           H  
ANISOU  152  HG3 GLU A 170    10614   8436  12199   2676   -676    184       H  
ATOM    153  N   LYS A 171      60.433 -19.270 -15.032  1.00 59.60           N  
ANISOU  153  N   LYS A 171     8066   5800   8777   2148   -733    578       N  
ATOM    154  CA  LYS A 171      59.520 -19.463 -13.903  1.00 60.42           C  
ANISOU  154  CA  LYS A 171     8269   5878   8811   2038   -783    718       C  
ATOM    155  C   LYS A 171      58.144 -18.947 -14.273  1.00 63.81           C  
ANISOU  155  C   LYS A 171     8764   6347   9133   1927   -695    657       C  
ATOM    156  O   LYS A 171      57.149 -19.607 -13.994  1.00 63.10           O  
ANISOU  156  O   LYS A 171     8757   6168   9052   1859   -705    706       O  
ATOM    157  CB  LYS A 171      60.018 -18.713 -12.646  1.00 63.92           C  
ANISOU  157  CB  LYS A 171     8690   6452   9144   1985   -843    842       C  
ATOM    158  CG  LYS A 171      61.323 -19.266 -12.053  1.00 96.15           C  
ANISOU  158  CG  LYS A 171    12703  10506  13323   2082   -957    937       C  
ATOM    159  CD  LYS A 171      61.955 -18.297 -11.021  1.00105.21           C  
ANISOU  159  CD  LYS A 171    13808  11826  14343   2024  -1007   1023       C  
ATOM    160  CE  LYS A 171      63.466 -18.394 -10.923  1.00106.49           C  
ANISOU  160  CE  LYS A 171    13845  12028  14590   2137  -1084   1046       C  
ATOM    161  NZ  LYS A 171      63.932 -19.720 -10.422  1.00115.73           N1+
ANISOU  161  NZ  LYS A 171    15014  13050  15907   2230  -1210   1172       N1+
ATOM    162  H   LYS A 171      61.189 -18.622 -14.834  1.00 59.45           H  
ANISOU  162  H   LYS A 171     7980   5886   8721   2165   -742    585       H  
ATOM    163  HA  LYS A 171      59.442 -20.526 -13.672  1.00 61.61           H  
ANISOU  163  HA  LYS A 171     8460   5888   9062   2067   -840    777       H  
ATOM    164  HB2 LYS A 171      60.185 -17.669 -12.903  1.00 62.62           H  
ANISOU  164  HB2 LYS A 171     8485   6415   8894   1961   -787    776       H  
ATOM    165  HB3 LYS A 171      59.254 -18.774 -11.871  1.00 63.40           H  
ANISOU  165  HB3 LYS A 171     8700   6382   9007   1889   -862    930       H  
ATOM    166  HG2 LYS A 171      61.100 -20.200 -11.538  1.00 97.66           H  
ANISOU  166  HG2 LYS A 171    12951  10578  13576   2085  -1028   1037       H  
ATOM    167  HG3 LYS A 171      62.047 -19.458 -12.843  1.00 96.67           H  
ANISOU  167  HG3 LYS A 171    12693  10547  13489   2188   -941    850       H  
ATOM    168  HD2 LYS A 171      61.708 -17.269 -11.281  1.00103.75           H  
ANISOU  168  HD2 LYS A 171    13615  11753  14051   1964   -928    947       H  
ATOM    169  HD3 LYS A 171      61.549 -18.528 -10.037  1.00105.93           H  
ANISOU  169  HD3 LYS A 171    13965  11907  14375   1950  -1065   1147       H  
ATOM    170  HE2 LYS A 171      63.895 -18.240 -11.913  1.00105.99           H  
ANISOU  170  HE2 LYS A 171    13711  11972  14589   2210  -1022    922       H  
ATOM    171  HE3 LYS A 171      63.826 -17.626 -10.240  1.00106.04           H  
ANISOU  171  HE3 LYS A 171    13761  12104  14427   2076  -1111   1094       H  
ATOM    172  HZ1 LYS A 171      64.936 -19.696 -10.276  1.00116.46           H  
ANISOU  172  HZ1 LYS A 171    15012  13190  16047   2302  -1267   1194       H  
ATOM    173  HZ2 LYS A 171      63.475 -19.941  -9.543  1.00116.07           H  
ANISOU  173  HZ2 LYS A 171    15133  13077  15892   2156  -1267   1293       H  
ATOM    174  HZ3 LYS A 171      63.720 -20.446 -11.099  1.00115.99           H  
ANISOU  174  HZ3 LYS A 171    15064  12952  16054   2297  -1185   1117       H  
ATOM    175  N   LEU A 172      58.094 -17.774 -14.923  1.00 60.82           N  
ANISOU  175  N   LEU A 172     8344   6101   8662   1908   -611    556       N  
ATOM    176  CA  LEU A 172      56.839 -17.148 -15.342  1.00 60.19           C  
ANISOU  176  CA  LEU A 172     8310   6075   8484   1819   -530    496       C  
ATOM    177  C   LEU A 172      56.118 -17.999 -16.392  1.00 68.19           C  
ANISOU  177  C   LEU A 172     9357   6977   9576   1833   -497    405       C  
ATOM    178  O   LEU A 172      54.881 -18.041 -16.386  1.00 66.91           O  
ANISOU  178  O   LEU A 172     9250   6808   9367   1747   -469    406       O  
ATOM    179  CB  LEU A 172      57.090 -15.727 -15.897  1.00 58.69           C  
ANISOU  179  CB  LEU A 172     8069   6036   8195   1813   -456    414       C  
ATOM    180  CG  LEU A 172      57.606 -14.659 -14.934  1.00 61.81           C  
ANISOU  180  CG  LEU A 172     8443   6556   8488   1770   -470    481       C  
ATOM    181  CD1 LEU A 172      57.977 -13.391 -15.704  1.00 62.11           C  
ANISOU  181  CD1 LEU A 172     8432   6707   8458   1775   -395    385       C  
ATOM    182  CD2 LEU A 172      56.614 -14.361 -13.863  1.00 61.20           C  
ANISOU  182  CD2 LEU A 172     8433   6509   8311   1660   -473    565       C  
ATOM    183  H   LEU A 172      58.917 -17.238 -15.181  1.00 60.70           H  
ANISOU  183  H   LEU A 172     8263   6160   8641   1955   -599    516       H  
ATOM    184  HA  LEU A 172      56.175 -17.081 -14.482  1.00 59.66           H  
ANISOU  184  HA  LEU A 172     8294   6021   8353   1736   -547    581       H  
ATOM    185  HB2 LEU A 172      57.813 -15.798 -16.710  1.00 59.03           H  
ANISOU  185  HB2 LEU A 172     8059   6075   8292   1888   -438    336       H  
ATOM    186  HB3 LEU A 172      56.149 -15.355 -16.298  1.00 58.55           H  
ANISOU  186  HB3 LEU A 172     8082   6042   8122   1762   -402    371       H  
ATOM    187  HG  LEU A 172      58.497 -15.016 -14.425  1.00 61.89           H  
ANISOU  187  HG  LEU A 172     8419   6553   8543   1810   -533    537       H  
ATOM    188 HD11 LEU A 172      58.330 -12.632 -15.006  1.00 62.52           H  
ANISOU  188 HD11 LEU A 172     8475   6841   8440   1736   -403    427       H  
ATOM    189 HD12 LEU A 172      58.765 -13.622 -16.419  1.00 62.60           H  
ANISOU  189 HD12 LEU A 172     8439   6759   8585   1848   -390    326       H  
ATOM    190 HD13 LEU A 172      57.099 -13.023 -16.234  1.00 61.94           H  
ANISOU  190 HD13 LEU A 172     8441   6698   8393   1742   -338    336       H  
ATOM    191 HD21 LEU A 172      56.988 -13.519 -13.284  1.00 60.61           H  
ANISOU  191 HD21 LEU A 172     8345   6527   8158   1626   -471    591       H  
ATOM    192 HD22 LEU A 172      55.658 -14.105 -14.317  1.00 60.54           H  
ANISOU  192 HD22 LEU A 172     8376   6431   8194   1623   -416    516       H  
ATOM    193 HD23 LEU A 172      56.509 -15.229 -13.216  1.00 61.57           H  
ANISOU  193 HD23 LEU A 172     8513   6483   8397   1648   -533    650       H  
ATOM    194  N   LYS A 173      56.894 -18.694 -17.272  1.00 68.57           N  
ANISOU  194  N   LYS A 173     9365   6944   9745   1939   -498    318       N  
ATOM    195  CA  LYS A 173      56.359 -19.561 -18.332  1.00 70.03           C  
ANISOU  195  CA  LYS A 173     9581   7017  10010   1956   -466    210       C  
ATOM    196  C   LYS A 173      55.671 -20.797 -17.744  1.00 78.82           C  
ANISOU  196  C   LYS A 173    10778   7966  11204   1914   -524    291       C  
ATOM    197  O   LYS A 173      54.753 -21.335 -18.369  1.00 77.64           O  
ANISOU  197  O   LYS A 173    10676   7747  11075   1867   -495    224       O  
ATOM    198  CB  LYS A 173      57.492 -19.974 -19.303  1.00 73.78           C  
ANISOU  198  CB  LYS A 173     9988   7450  10594   2083   -447     93       C  
ATOM    199  CG  LYS A 173      57.039 -20.557 -20.655  1.00 91.99           C  
ANISOU  199  CG  LYS A 173    12314   9691  12946   2095   -387    -64       C  
ATOM    200  CD  LYS A 173      56.389 -19.530 -21.589  1.00104.97           C  
ANISOU  200  CD  LYS A 173    13951  11480  14452   2030   -306   -158       C  
ATOM    201  CE  LYS A 173      55.898 -20.136 -22.882  1.00117.92           C  
ANISOU  201  CE  LYS A 173    15616  13068  16122   2026   -258   -308       C  
ATOM    202  NZ  LYS A 173      55.388 -19.096 -23.820  1.00123.41           N1+
ANISOU  202  NZ  LYS A 173    16297  13917  16677   1972   -191   -386       N1+
ATOM    203  H   LYS A 173      57.908 -18.663 -17.261  1.00 69.15           H  
ANISOU  203  H   LYS A 173     9381   7030   9862   2013   -518    316       H  
ATOM    204  HA  LYS A 173      55.606 -19.004 -18.886  1.00 68.82           H  
ANISOU  204  HA  LYS A 173     9438   6934   9776   1899   -410    150       H  
ATOM    205  HB2 LYS A 173      58.105 -19.100 -19.519  1.00 73.59           H  
ANISOU  205  HB2 LYS A 173     9902   7547  10512   2106   -415     63       H  
ATOM    206  HB3 LYS A 173      58.108 -20.729 -18.818  1.00 74.82           H  
ANISOU  206  HB3 LYS A 173    10113   7484  10831   2147   -508    150       H  
ATOM    207  HG2 LYS A 173      57.914 -20.954 -21.167  1.00 92.40           H  
ANISOU  207  HG2 LYS A 173    12320   9702  13086   2189   -378   -138       H  
ATOM    208  HG3 LYS A 173      56.317 -21.355 -20.494  1.00 92.94           H  
ANISOU  208  HG3 LYS A 173    12503   9698  13114   2054   -412    -43       H  
ATOM    209  HD2 LYS A 173      55.531 -19.076 -21.099  1.00104.22           H  
ANISOU  209  HD2 LYS A 173    13892  11433  14276   1946   -312    -91       H  
ATOM    210  HD3 LYS A 173      57.126 -18.768 -21.839  1.00104.86           H  
ANISOU  210  HD3 LYS A 173    13876  11570  14396   2067   -276   -186       H  
ATOM    211  HE2 LYS A 173      56.719 -20.663 -23.368  1.00118.87           H  
ANISOU  211  HE2 LYS A 173    15703  13132  16329   2110   -246   -386       H  
ATOM    212  HE3 LYS A 173      55.085 -20.827 -22.664  1.00118.40           H  
ANISOU  212  HE3 LYS A 173    15737  13033  16214   1974   -284   -284       H  
ATOM    213  HZ1 LYS A 173      55.019 -19.535 -24.658  1.00123.85           H  
ANISOU  213  HZ1 LYS A 173    16372  13944  16742   1959   -166   -483       H  
ATOM    214  HZ2 LYS A 173      54.651 -18.560 -23.374  1.00122.54           H  
ANISOU  214  HZ2 LYS A 173    16208  13859  16492   1903   -200   -317       H  
ATOM    215  HZ3 LYS A 173      56.140 -18.467 -24.083  1.00123.02           H  
ANISOU  215  HZ3 LYS A 173    16195  13952  16595   2013   -162   -412       H  
ATOM    216  N   LEU A 174      56.090 -21.226 -16.528  1.00 80.42           N  
ANISOU  216  N   LEU A 174    11000   8114  11444   1921   -608    441       N  
ATOM    217  CA  LEU A 174      55.506 -22.381 -15.839  1.00 82.95           C  
ANISOU  217  CA  LEU A 174    11408   8274  11836   1871   -670    546       C  
ATOM    218  C   LEU A 174      54.108 -22.118 -15.301  1.00 89.43           C  
ANISOU  218  C   LEU A 174    12294   9145  12540   1715   -647    604       C  
ATOM    219  O   LEU A 174      53.431 -23.071 -14.933  1.00 89.84           O  
ANISOU  219  O   LEU A 174    12423   9069  12642   1651   -680    669       O  
ATOM    220  CB  LEU A 174      56.424 -22.879 -14.712  1.00 84.43           C  
ANISOU  220  CB  LEU A 174    11595   8397  12087   1925   -777    702       C  
ATOM    221  CG  LEU A 174      57.764 -23.474 -15.166  1.00 91.18           C  
ANISOU  221  CG  LEU A 174    12383   9159  13102   2092   -816    658       C  
ATOM    222  CD1 LEU A 174      58.610 -23.916 -13.965  1.00 93.33           C  
ANISOU  222  CD1 LEU A 174    12648   9382  13430   2141   -937    838       C  
ATOM    223  CD2 LEU A 174      57.565 -24.620 -16.154  1.00 94.36           C  
ANISOU  223  CD2 LEU A 174    12822   9370  13659   2148   -792    546       C  
ATOM    224  H   LEU A 174      56.843 -20.791 -16.003  1.00 80.41           H  
ANISOU  224  H   LEU A 174    10955   8176  11421   1954   -639    497       H  
ATOM    225  HA  LEU A 174      55.391 -23.183 -16.565  1.00 83.45           H  
ANISOU  225  HA  LEU A 174    11493   8214  11999   1905   -659    466       H  
ATOM    226  HB2 LEU A 174      56.639 -22.054 -14.034  1.00 83.52           H  
ANISOU  226  HB2 LEU A 174    11453   8413  11867   1892   -787    768       H  
ATOM    227  HB3 LEU A 174      55.901 -23.657 -14.158  1.00 85.04           H  
ANISOU  227  HB3 LEU A 174    11748   8363  12200   1870   -822    794       H  
ATOM    228  HG  LEU A 174      58.330 -22.705 -15.687  1.00 90.65           H  
ANISOU  228  HG  LEU A 174    12237   9210  12998   2139   -770    572       H  
ATOM    229 HD11 LEU A 174      59.580 -24.261 -14.321  1.00 94.19           H  
ANISOU  229 HD11 LEU A 174    12692   9441  13657   2270   -960    799       H  
ATOM    230 HD12 LEU A 174      58.743 -23.070 -13.292  1.00 92.82           H  
ANISOU  230 HD12 LEU A 174    12559   9464  13244   2090   -949    904       H  
ATOM    231 HD13 LEU A 174      58.097 -24.725 -13.448  1.00 94.47           H  
ANISOU  231 HD13 LEU A 174    12878   9401  13617   2095   -987    934       H  
ATOM    232 HD21 LEU A 174      58.473 -25.220 -16.194  1.00 95.70           H  
ANISOU  232 HD21 LEU A 174    12957   9444  13961   2267   -837    549       H  
ATOM    233 HD22 LEU A 174      56.724 -25.229 -15.827  1.00 95.14           H  
ANISOU  233 HD22 LEU A 174    13009   9369  13769   2067   -812    604       H  
ATOM    234 HD23 LEU A 174      57.357 -24.211 -17.141  1.00 93.03           H  
ANISOU  234 HD23 LEU A 174    12627   9264  13457   2147   -711    402       H  
ATOM    235  N   SER A 175      53.663 -20.852 -15.267  1.00 87.44           N  
ANISOU  235  N   SER A 175    12011   9071  12141   1656   -588    579       N  
ATOM    236  CA  SER A 175      52.318 -20.490 -14.848  1.00 88.25           C  
ANISOU  236  CA  SER A 175    12155   9240  12136   1520   -550    612       C  
ATOM    237  C   SER A 175      51.300 -20.643 -16.008  1.00 95.17           C  
ANISOU  237  C   SER A 175    13036  10102  13021   1483   -488    485       C  
ATOM    238  O   SER A 175      50.103 -20.588 -15.738  1.00 95.62           O  
ANISOU  238  O   SER A 175    13121  10194  13018   1373   -463    507       O  
ATOM    239  CB  SER A 175      52.304 -19.060 -14.314  1.00 90.99           C  
ANISOU  239  CB  SER A 175    12463   9773  12336   1484   -513    633       C  
ATOM    240  OG  SER A 175      53.269 -18.923 -13.283  1.00 98.64           O  
ANISOU  240  OG  SER A 175    13425  10765  13288   1509   -575    742       O  
ATOM    241  H   SER A 175      54.222 -20.036 -15.493  1.00 86.72           H  
ANISOU  241  H   SER A 175    11864   9081  12004   1699   -563    537       H  
ATOM    242  HA  SER A 175      51.999 -21.138 -14.031  1.00 88.94           H  
ANISOU  242  HA  SER A 175    12297   9258  12237   1461   -595    718       H  
ATOM    243  HB2 SER A 175      52.538 -18.373 -15.126  1.00 90.27           H  
ANISOU  243  HB2 SER A 175    12324   9749  12225   1533   -467    535       H  
ATOM    244  HB3 SER A 175      51.319 -18.830 -13.910  1.00 91.02           H  
ANISOU  244  HB3 SER A 175    12492   9823  12267   1390   -484    661       H  
ATOM    245  HG  SER A 175      52.853 -19.091 -12.398  1.00 98.59           H  
ANISOU  245  HG  SER A 175    13460  10761  13237   1434   -598    836       H  
ATOM    246  N   ARG A 176      51.751 -20.868 -17.273  1.00 92.69           N  
ANISOU  246  N   ARG A 176    12692   9746  12778   1569   -465    350       N  
ATOM    247  CA  ARG A 176      50.849 -21.036 -18.435  1.00 92.62           C  
ANISOU  247  CA  ARG A 176    12687   9734  12769   1530   -416    223       C  
ATOM    248  C   ARG A 176      49.684 -22.046 -18.220  1.00 98.71           C  
ANISOU  248  C   ARG A 176    13527  10399  13580   1418   -432    252       C  
ATOM    249  O   ARG A 176      48.522 -21.672 -18.400  1.00 97.63           O  
ANISOU  249  O   ARG A 176    13383  10347  13364   1324   -395    230       O  
ATOM    250  CB  ARG A 176      51.648 -21.417 -19.700  1.00 93.46           C  
ANISOU  250  CB  ARG A 176    12767   9785  12959   1635   -396     80       C  
ATOM    251  H   ARG A 176      52.736 -20.915 -17.517  1.00 92.96           H  
ANISOU  251  H   ARG A 176    12694   9760  12865   1661   -479    323       H  
ATOM    252  HA  ARG A 176      50.393 -20.066 -18.629  1.00 91.17           H  
ANISOU  252  HA  ARG A 176    12472   9685  12485   1500   -372    197       H  
ATOM    253  N   ASP A 177      49.991 -23.304 -17.821  1.00 98.28           N  
ANISOU  253  N   ASP A 177    13534  10159  13648   1428   -489    309       N  
ATOM    254  CA  ASP A 177      48.975 -24.355 -17.576  1.00100.24           C  
ANISOU  254  CA  ASP A 177    13858  10282  13945   1312   -508    346       C  
ATOM    255  C   ASP A 177      47.958 -24.043 -16.445  1.00106.86           C  
ANISOU  255  C   ASP A 177    14717  11203  14680   1172   -506    475       C  
ATOM    256  O   ASP A 177      46.779 -24.382 -16.583  1.00107.81           O  
ANISOU  256  O   ASP A 177    14859  11320  14784   1052   -484    456       O  
ATOM    257  CB  ASP A 177      49.642 -25.718 -17.314  1.00103.70           C  
ANISOU  257  CB  ASP A 177    14368  10489  14548   1364   -574    395       C  
ATOM    258  CG  ASP A 177      50.508 -25.786 -16.070  1.00114.74           C  
ANISOU  258  CG  ASP A 177    15779  11852  15964   1411   -646    565       C  
ATOM    259  OD1 ASP A 177      51.172 -24.781 -15.757  1.00115.48           O  
ANISOU  259  OD1 ASP A 177    15809  12090  15978   1469   -641    591       O  
ATOM    260  OD2 ASP A 177      50.555 -26.862 -15.436  1.00119.03           O1-
ANISOU  260  OD2 ASP A 177    16402  12219  16606   1390   -709    672       O1-
ATOM    261  H   ASP A 177      50.947 -23.610 -17.675  1.00 98.31           H  
ANISOU  261  H   ASP A 177    13536  10094  13724   1516   -523    331       H  
ATOM    262  HA  ASP A 177      48.387 -24.470 -18.486  1.00100.17           H  
ANISOU  262  HA  ASP A 177    13843  10279  13937   1280   -473    233       H  
ATOM    263  HB2 ASP A 177      48.859 -26.465 -17.200  1.00104.51           H  
ANISOU  263  HB2 ASP A 177    14530  10495  14684   1267   -583    417       H  
ATOM    264  HB3 ASP A 177      50.270 -25.963 -18.169  1.00103.73           H  
ANISOU  264  HB3 ASP A 177    14351  10435  14627   1459   -564    285       H  
ATOM    265  N   ASP A 178      48.412 -23.425 -15.332  1.00103.94           N  
ANISOU  265  N   ASP A 178    14338  10914  14239   1180   -527    598       N  
ATOM    266  CA  ASP A 178      47.535 -23.056 -14.204  1.00104.14           C  
ANISOU  266  CA  ASP A 178    14381  11036  14153   1049   -513    713       C  
ATOM    267  C   ASP A 178      46.511 -21.972 -14.636  1.00108.51           C  
ANISOU  267  C   ASP A 178    14867  11769  14593    993   -432    627       C  
ATOM    268  O   ASP A 178      45.328 -22.049 -14.278  1.00108.47           O  
ANISOU  268  O   ASP A 178    14867  11808  14538    867   -401    653       O  
ATOM    269  CB  ASP A 178      48.361 -22.561 -13.003  1.00105.63           C  
ANISOU  269  CB  ASP A 178    14571  11284  14280   1075   -553    844       C  
ATOM    270  H   ASP A 178      49.387 -23.180 -15.198  1.00103.80           H  
ANISOU  270  H   ASP A 178    14300  10903  14239   1271   -551    616       H  
ATOM    271  HA  ASP A 178      46.990 -23.944 -13.888  1.00105.40           H  
ANISOU  271  HA  ASP A 178    14599  11094  14356    964   -535    768       H  
ATOM    272  N   ILE A 179      46.989 -20.979 -15.418  1.00104.65           N  
ANISOU  272  N   ILE A 179    14311  11382  14067   1091   -398    527       N  
ATOM    273  CA  ILE A 179      46.195 -19.878 -16.007  1.00103.40           C  
ANISOU  273  CA  ILE A 179    14086  11383  13819   1073   -330    442       C  
ATOM    274  C   ILE A 179      45.129 -20.460 -16.963  1.00107.49           C  
ANISOU  274  C   ILE A 179    14598  11872  14370   1009   -314    351       C  
ATOM    275  O   ILE A 179      43.992 -19.995 -17.011  1.00106.51           O  
ANISOU  275  O   ILE A 179    14432  11853  14182    932   -273    333       O  
ATOM    276  CB  ILE A 179      47.167 -18.869 -16.731  1.00105.78           C  
ANISOU  276  CB  ILE A 179    14336  11762  14095   1198   -311    365       C  
ATOM    277  CG1 ILE A 179      48.013 -18.063 -15.690  1.00105.64           C  
ANISOU  277  CG1 ILE A 179    14311  11811  14015   1231   -319    451       C  
ATOM    278  CG2 ILE A 179      46.422 -17.923 -17.690  1.00106.00           C  
ANISOU  278  CG2 ILE A 179    14305  11915  14055   1197   -255    265       C  
ATOM    279  CD1 ILE A 179      49.333 -17.464 -16.189  1.00108.22           C  
ANISOU  279  CD1 ILE A 179    14602  12165  14351   1349   -322    403       C  
ATOM    280  H   ILE A 179      47.976 -20.916 -15.643  1.00104.77           H  
ANISOU  280  H   ILE A 179    14316  11370  14120   1186   -419    510       H  
ATOM    281  HA  ILE A 179      45.680 -19.344 -15.210  1.00102.80           H  
ANISOU  281  HA  ILE A 179    14001  11395  13664   1011   -305    501       H  
ATOM    282  HB  ILE A 179      47.869 -19.435 -17.341  1.00106.51           H  
ANISOU  282  HB  ILE A 179    14438  11766  14265   1264   -336    317       H  
ATOM    283 HG12 ILE A 179      47.409 -17.238 -15.315  1.00105.34           H  
ANISOU  283 HG12 ILE A 179    14253  11881  13892   1185   -278    462       H  
ATOM    284 HG13 ILE A 179      48.284 -18.720 -14.868  1.00106.49           H  
ANISOU  284 HG13 ILE A 179    14462  11848  14152   1205   -363    542       H  
ATOM    285 HG21 ILE A 179      47.059 -17.065 -17.901  1.00105.27           H  
ANISOU  285 HG21 ILE A 179    14184  11889  13926   1266   -238    243       H  
ATOM    286 HG22 ILE A 179      46.208 -18.447 -18.621  1.00106.30           H  
ANISOU  286 HG22 ILE A 179    14343  11908  14138   1202   -258    187       H  
ATOM    287 HG23 ILE A 179      45.496 -17.593 -17.223  1.00105.90           H  
ANISOU  287 HG23 ILE A 179    14278  11970  13989   1125   -230    297       H  
ATOM    288 HD11 ILE A 179      49.917 -17.144 -15.326  1.00108.02           H  
ANISOU  288 HD11 ILE A 179    14579  12168  14295   1355   -343    477       H  
ATOM    289 HD12 ILE A 179      49.885 -18.210 -16.757  1.00108.62           H  
ANISOU  289 HD12 ILE A 179    14658  12120  14489   1405   -349    364       H  
ATOM    290 HD13 ILE A 179      49.119 -16.605 -16.822  1.00107.36           H  
ANISOU  290 HD13 ILE A 179    14455  12145  14192   1366   -277    334       H  
ATOM    291  N   SER A 180      45.514 -21.502 -17.700  1.00105.24           N  
ANISOU  291  N   SER A 180    14351  11442  14193   1041   -346    291       N  
ATOM    292  CA  SER A 180      44.645 -22.186 -18.654  1.00105.91           C  
ANISOU  292  CA  SER A 180    14441  11484  14317    975   -339    193       C  
ATOM    293  C   SER A 180      43.468 -22.907 -17.952  1.00109.83           C  
ANISOU  293  C   SER A 180    14971  11941  14819    820   -344    264       C  
ATOM    294  O   SER A 180      42.333 -22.847 -18.440  1.00109.63           O  
ANISOU  294  O   SER A 180    14906  11989  14758    731   -319    206       O  
ATOM    295  CB  SER A 180      45.460 -23.183 -19.475  1.00111.18           C  
ANISOU  295  CB  SER A 180    15153  11986  15104   1047   -368    109       C  
ATOM    296  OG  SER A 180      44.795 -23.510 -20.681  1.00122.99           O  
ANISOU  296  OG  SER A 180    16637  13485  16607   1007   -351    -27       O  
ATOM    297  H   SER A 180      46.447 -21.897 -17.645  1.00105.45           H  
ANISOU  297  H   SER A 180    14405  11380  14282   1112   -378    305       H  
ATOM    298  HA  SER A 180      44.234 -21.443 -19.337  1.00105.28           H  
ANISOU  298  HA  SER A 180    14304  11523  14174    984   -306    121       H  
ATOM    299  HB2 SER A 180      46.429 -22.748 -19.720  1.00110.73           H  
ANISOU  299  HB2 SER A 180    15073  11949  15049   1156   -365     83       H  
ATOM    300  HB3 SER A 180      45.597 -24.097 -18.899  1.00111.99           H  
ANISOU  300  HB3 SER A 180    15318  11950  15283   1020   -404    175       H  
ATOM    301  HG  SER A 180      45.428 -23.421 -21.440  1.00122.93           H  
ANISOU  301  HG  SER A 180    16620  13471  16618   1086   -343   -111       H  
ATOM    302  N   THR A 181      43.751 -23.576 -16.796  1.00106.09           N  
ANISOU  302  N   THR A 181    14567  11361  14383    780   -380    397       N  
ATOM    303  CA  THR A 181      42.744 -24.294 -15.981  1.00106.23           C  
ANISOU  303  CA  THR A 181    14627  11336  14399    619   -384    488       C  
ATOM    304  C   THR A 181      41.643 -23.318 -15.511  1.00109.99           C  
ANISOU  304  C   THR A 181    15027  12015  14748    531   -323    508       C  
ATOM    305  O   THR A 181      40.437 -23.574 -15.637  1.00109.93           O  
ANISOU  305  O   THR A 181    14992  12050  14725    407   -297    484       O  
ATOM    306  CB  THR A 181      43.379 -24.967 -14.727  1.00102.48           C  
ANISOU  306  CB  THR A 181    14241  10737  13962    603   -435    652       C  
ATOM    307  CG2 THR A 181      42.544 -26.122 -14.215  1.00101.73           C  
ANISOU  307  CG2 THR A 181    14220  10521  13910    442   -454    730       C  
ATOM    308  OG1 THR A 181      44.704 -25.417 -15.003  1.00 94.78           O  
ANISOU  308  OG1 THR A 181    13304   9619  13089    742   -490    646       O  
ATOM    309  H   THR A 181      44.687 -23.636 -16.408  1.00106.32           H  
ANISOU  309  H   THR A 181    14622  11334  14441    854   -409    449       H  
ATOM    310  HA  THR A 181      42.289 -25.081 -16.581  1.00107.49           H  
ANISOU  310  HA  THR A 181    14812  11407  14623    565   -391    429       H  
ATOM    311  HB  THR A 181      43.433 -24.241 -13.917  1.00101.50           H  
ANISOU  311  HB  THR A 181    14094  10724  13747    596   -420    726       H  
ATOM    312  HG1 THR A 181      45.096 -25.835 -14.193  1.00 95.06           H  
ANISOU  312  HG1 THR A 181    13391   9580  13148    734   -532    760       H  
ATOM    313 HG21 THR A 181      43.008 -26.561 -13.333  1.00102.60           H  
ANISOU  313 HG21 THR A 181    14396  10548  14040    432   -495    857       H  
ATOM    314 HG22 THR A 181      41.548 -25.768 -13.953  1.00101.59           H  
ANISOU  314 HG22 THR A 181    14163  10625  13814    334   -408    735       H  
ATOM    315 HG23 THR A 181      42.451 -26.887 -14.984  1.00102.52           H  
ANISOU  315 HG23 THR A 181    14351  10500  14104    437   -468    653       H  
ATOM    316  N   ALA A 182      42.086 -22.209 -14.934  1.00105.44           N  
ANISOU  316  N   ALA A 182    14414  11563  14087    595   -301    550       N  
ATOM    317  CA  ALA A 182      41.198 -21.175 -14.415  1.00104.31           C  
ANISOU  317  CA  ALA A 182    14199  11606  13828    538   -236    563       C  
ATOM    318  C   ALA A 182      40.359 -20.505 -15.518  1.00105.86           C  
ANISOU  318  C   ALA A 182    14301  11921  14001    552   -195    437       C  
ATOM    319  O   ALA A 182      39.158 -20.269 -15.340  1.00105.29           O  
ANISOU  319  O   ALA A 182    14167  11955  13884    457   -152    432       O  
ATOM    320  CB  ALA A 182      42.036 -20.138 -13.684  1.00104.27           C  
ANISOU  320  CB  ALA A 182    14186  11683  13749    618   -224    613       C  
ATOM    321  H   ALA A 182      43.073 -22.011 -14.797  1.00105.19           H  
ANISOU  321  H   ALA A 182    14400  11502  14064    687   -324    572       H  
ATOM    322  HA  ALA A 182      40.508 -21.630 -13.707  1.00104.82           H  
ANISOU  322  HA  ALA A 182    14283  11668  13877    418   -225    630       H  
ATOM    323  HB1 ALA A 182      41.366 -19.363 -13.322  1.00103.92           H  
ANISOU  323  HB1 ALA A 182    14090  11769  13627    580   -170    611       H  
ATOM    324  HB2 ALA A 182      42.541 -20.609 -12.843  1.00104.95           H  
ANISOU  324  HB2 ALA A 182    14333  11701  13840    596   -258    712       H  
ATOM    325  HB3 ALA A 182      42.776 -19.714 -14.365  1.00103.57           H  
ANISOU  325  HB3 ALA A 182    14081  11593  13680    731   -235    553       H  
ATOM    326  N   ALA A 183      41.014 -20.221 -16.661  1.00100.45           N  
ANISOU  326  N   ALA A 183    13600  11222  13346    669   -212    340       N  
ATOM    327  CA  ALA A 183      40.399 -19.599 -17.839  1.00 98.57           C  
ANISOU  327  CA  ALA A 183    13281  11090  13082    697   -192    229       C  
ATOM    328  C   ALA A 183      39.161 -20.343 -18.336  1.00 99.79           C  
ANISOU  328  C   ALA A 183    13408  11245  13261    575   -195    182       C  
ATOM    329  O   ALA A 183      38.228 -19.714 -18.835  1.00 99.43           O  
ANISOU  329  O   ALA A 183    13273  11335  13169    556   -171    131       O  
ATOM    330  CB  ALA A 183      41.411 -19.497 -18.962  1.00 98.75           C  
ANISOU  330  CB  ALA A 183    13317  11068  13137    818   -215    142       C  
ATOM    331  H   ALA A 183      42.005 -20.403 -16.776  1.00100.39           H  
ANISOU  331  H   ALA A 183    13632  11135  13376    747   -242    343       H  
ATOM    332  HA  ALA A 183      40.094 -18.588 -17.576  1.00 98.08           H  
ANISOU  332  HA  ALA A 183    13163  11150  12953    717   -154    239       H  
ATOM    333  HB1 ALA A 183      40.861 -19.420 -19.897  1.00 98.74           H  
ANISOU  333  HB1 ALA A 183    13276  11116  13127    808   -213     61       H  
ATOM    334  HB2 ALA A 183      42.025 -18.612 -18.794  1.00 97.87           H  
ANISOU  334  HB2 ALA A 183    13190  11014  12983    899   -199    157       H  
ATOM    335  HB3 ALA A 183      42.038 -20.385 -18.991  1.00 99.21           H  
ANISOU  335  HB3 ALA A 183    13438  10993  13266    829   -248    144       H  
ATOM    336  N   GLY A 184      39.167 -21.660 -18.222  1.00 94.34           N  
ANISOU  336  N   GLY A 184    12794  10403  12650    496   -230    198       N  
ATOM    337  CA  GLY A 184      38.030 -22.461 -18.639  1.00 93.96           C  
ANISOU  337  CA  GLY A 184    12729  10342  12629    360   -235    153       C  
ATOM    338  C   GLY A 184      36.766 -22.135 -17.880  1.00 95.30           C  
ANISOU  338  C   GLY A 184    12825  10646  12740    238   -192    208       C  
ATOM    339  O   GLY A 184      35.688 -22.046 -18.473  1.00 94.87           O  
ANISOU  339  O   GLY A 184    12685  10692  12667    168   -182    144       O  
ATOM    340  H   GLY A 184      39.943 -22.210 -17.868  1.00 94.68           H  
ANISOU  340  H   GLY A 184    12908  10324  12741    521   -256    241       H  
ATOM    341  HA2 GLY A 184      37.853 -22.335 -19.706  1.00 93.61           H  
ANISOU  341  HA2 GLY A 184    12647  10337  12584    385   -244     53       H  
ATOM    342  HA3 GLY A 184      38.251 -23.503 -18.429  1.00 95.02           H  
ANISOU  342  HA3 GLY A 184    12944  10327  12834    308   -263    179       H  
ATOM    343  N   MET A 185      36.903 -21.965 -16.549  1.00 90.03           N  
ANISOU  343  N   MET A 185    12185   9988  12037    209   -164    325       N  
ATOM    344  CA  MET A 185      35.780 -21.600 -15.668  1.00 88.60           C  
ANISOU  344  CA  MET A 185    11933   9943  11788     96   -107    378       C  
ATOM    345  C   MET A 185      35.212 -20.221 -16.074  1.00 87.68           C  
ANISOU  345  C   MET A 185    11685  10024  11607    170    -61    314       C  
ATOM    346  O   MET A 185      34.001 -20.070 -16.212  1.00 87.54           O  
ANISOU  346  O   MET A 185    11565  10126  11572     89    -30    282       O  
ATOM    347  CB  MET A 185      36.235 -21.574 -14.201  1.00 90.80           C  
ANISOU  347  CB  MET A 185    12276  10201  12023     66    -86    510       C  
ATOM    348  H   MET A 185      37.788 -22.096 -16.066  1.00 89.83           H  
ANISOU  348  H   MET A 185    12228   9879  12025    260   -183    383       H  
ATOM    349  HA  MET A 185      34.996 -22.350 -15.760  1.00 89.56           H  
ANISOU  349  HA  MET A 185    12048  10043  11939    -28   -109    372       H  
ATOM    350  N   VAL A 186      36.110 -19.258 -16.344  1.00 79.95           N  
ANISOU  350  N   VAL A 186    10707   9070  10603    325    -62    292       N  
ATOM    351  CA  VAL A 186      35.765 -17.898 -16.752  1.00 77.70           C  
ANISOU  351  CA  VAL A 186    10318   8940  10266    418    -26    241       C  
ATOM    352  C   VAL A 186      35.078 -17.882 -18.121  1.00 81.23           C  
ANISOU  352  C   VAL A 186    10686   9443  10733    425    -56    144       C  
ATOM    353  O   VAL A 186      34.093 -17.164 -18.282  1.00 81.06           O  
ANISOU  353  O   VAL A 186    10550   9566  10682    422    -27    119       O  
ATOM    354  CB  VAL A 186      37.003 -16.962 -16.737  1.00 79.74           C  
ANISOU  354  CB  VAL A 186    10616   9187  10497    567    -26    246       C  
ATOM    355  CG1 VAL A 186      36.628 -15.541 -17.179  1.00 78.55           C  
ANISOU  355  CG1 VAL A 186    10369   9176  10300    661     10    199       C  
ATOM    356  CG2 VAL A 186      37.647 -16.947 -15.361  1.00 79.53           C  
ANISOU  356  CG2 VAL A 186    10657   9123  10437    549     -4    342       C  
ATOM    357  H   VAL A 186      37.111 -19.426 -16.308  1.00 79.61           H  
ANISOU  357  H   VAL A 186    10737   8933  10580    390    -90    312       H  
ATOM    358  HA  VAL A 186      35.052 -17.500 -16.034  1.00 77.85           H  
ANISOU  358  HA  VAL A 186    10281   9053  10247    367     26    270       H  
ATOM    359  HB  VAL A 186      37.745 -17.346 -17.438  1.00 79.65           H  
ANISOU  359  HB  VAL A 186    10653   9088  10523    620    -70    214       H  
ATOM    360 HG11 VAL A 186      37.392 -14.834 -16.860  1.00 77.79           H  
ANISOU  360 HG11 VAL A 186    10301   9079  10177    739     25    217       H  
ATOM    361 HG12 VAL A 186      36.554 -15.507 -18.264  1.00 78.34           H  
ANISOU  361 HG12 VAL A 186    10316   9159  10291    701    -23    138       H  
ATOM    362 HG13 VAL A 186      35.667 -15.277 -16.740  1.00 78.87           H  
ANISOU  362 HG13 VAL A 186    10339   9308  10321    606     52    207       H  
ATOM    363 HG21 VAL A 186      38.258 -16.053 -15.257  1.00 78.76           H  
ANISOU  363 HG21 VAL A 186    10558   9060  10305    640     11    339       H  
ATOM    364 HG22 VAL A 186      36.855 -16.946 -14.615  1.00 80.24           H  
ANISOU  364 HG22 VAL A 186    10715   9277  10496    461     39    376       H  
ATOM    365 HG23 VAL A 186      38.274 -17.828 -15.235  1.00 79.90           H  
ANISOU  365 HG23 VAL A 186    10784   9048  10524    530    -47    377       H  
ATOM    366  N   LYS A 187      35.588 -18.651 -19.107  1.00 77.25           N  
ANISOU  366  N   LYS A 187    10242   8835  10277    438   -115     86       N  
ATOM    367  CA  LYS A 187      34.971 -18.680 -20.449  1.00 76.39           C  
ANISOU  367  CA  LYS A 187    10067   8787  10170    432   -149    -11       C  
ATOM    368  C   LYS A 187      33.531 -19.183 -20.360  1.00 78.93           C  
ANISOU  368  C   LYS A 187    10305   9185  10499    282   -145    -18       C  
ATOM    369  O   LYS A 187      32.672 -18.700 -21.082  1.00 79.00           O  
ANISOU  369  O   LYS A 187    10203   9329  10484    281   -156    -69       O  
ATOM    370  CB  LYS A 187      35.775 -19.536 -21.443  1.00 78.87           C  
ANISOU  370  CB  LYS A 187    10468   8969  10530    453   -203    -82       C  
ATOM    371  H   LYS A 187      36.400 -19.252 -18.992  1.00 77.67           H  
ANISOU  371  H   LYS A 187    10381   8763  10365    450   -137    103       H  
ATOM    372  HA  LYS A 187      34.938 -17.667 -20.848  1.00 75.76           H  
ANISOU  372  HA  LYS A 187     9928   8808  10050    521   -141    -29       H  
ATOM    373  N   GLY A 188      33.276 -20.098 -19.432  1.00 74.55           N  
ANISOU  373  N   GLY A 188     9797   8553   9975    154   -127     39       N  
ATOM    374  CA  GLY A 188      31.948 -20.646 -19.215  1.00 75.20           C  
ANISOU  374  CA  GLY A 188     9804   8704  10065    -11   -114     40       C  
ATOM    375  C   GLY A 188      30.949 -19.630 -18.705  1.00 76.85           C  
ANISOU  375  C   GLY A 188     9868   9108  10223    -12    -55     61       C  
ATOM    376  O   GLY A 188      29.886 -19.460 -19.302  1.00 78.02           O  
ANISOU  376  O   GLY A 188     9889   9387  10368    -56    -63      8       O  
ATOM    377  H   GLY A 188      33.970 -20.509 -18.816  1.00 74.38           H  
ANISOU  377  H   GLY A 188     9867   8420   9974    154   -126     93       H  
ATOM    378  HA2 GLY A 188      31.576 -21.059 -20.152  1.00 76.23           H  
ANISOU  378  HA2 GLY A 188     9910   8839  10216    -51   -155    -33       H  
ATOM    379  HA3 GLY A 188      32.011 -21.450 -18.482  1.00 76.06           H  
ANISOU  379  HA3 GLY A 188     9984   8715  10200   -106   -105     96       H  
ATOM    380  N   VAL A 189      31.303 -18.931 -17.613  1.00 69.39           N  
ANISOU  380  N   VAL A 189     8937   8188   9241     41      6    132       N  
ATOM    381  CA  VAL A 189      30.463 -17.913 -16.961  1.00 67.01           C  
ANISOU  381  CA  VAL A 189     8506   8058   8894     53     80    146       C  
ATOM    382  C   VAL A 189      30.239 -16.695 -17.866  1.00 68.30           C  
ANISOU  382  C   VAL A 189     8563   8342   9046    199     69     84       C  
ATOM    383  O   VAL A 189      29.133 -16.180 -17.909  1.00 67.50           O  
ANISOU  383  O   VAL A 189     8315   8391   8942    186     98     61       O  
ATOM    384  CB  VAL A 189      31.070 -17.489 -15.592  1.00 69.21           C  
ANISOU  384  CB  VAL A 189     8852   8317   9126     73    146    225       C  
ATOM    385  CG1 VAL A 189      30.205 -16.454 -14.893  1.00 68.74           C  
ANISOU  385  CG1 VAL A 189     8665   8430   9023     84    236    222       C  
ATOM    386  CG2 VAL A 189      31.285 -18.693 -14.683  1.00 70.01           C  
ANISOU  386  CG2 VAL A 189     9065   8302   9233    -74    146    306       C  
ATOM    387  H   VAL A 189      32.213 -19.047 -17.176  1.00 69.20           H  
ANISOU  387  H   VAL A 189     9012   8064   9216     81      4    175       H  
ATOM    388  HA  VAL A 189      29.486 -18.351 -16.764  1.00 67.89           H  
ANISOU  388  HA  VAL A 189     8548   8235   9014    -71    101    144       H  
ATOM    389  HB  VAL A 189      32.045 -17.040 -15.777  1.00 67.95           H  
ANISOU  389  HB  VAL A 189     8757   8100   8960    192    125    226       H  
ATOM    390 HG11 VAL A 189      30.573 -16.308 -13.879  1.00 68.42           H  
ANISOU  390 HG11 VAL A 189     8678   8376   8940     68    284    274       H  
ATOM    391 HG12 VAL A 189      30.261 -15.510 -15.430  1.00 67.86           H  
ANISOU  391 HG12 VAL A 189     8498   8375   8910    211    234    180       H  
ATOM    392 HG13 VAL A 189      29.178 -16.814 -14.870  1.00 69.78           H  
ANISOU  392 HG13 VAL A 189     8707   8640   9166    -20    256    208       H  
ATOM    393 HG21 VAL A 189      31.104 -18.425 -13.644  1.00 69.97           H  
ANISOU  393 HG21 VAL A 189     9053   8352   9179   -117    209    357       H  
ATOM    394 HG22 VAL A 189      30.608 -19.493 -14.981  1.00 71.58           H  
ANISOU  394 HG22 VAL A 189     9240   8492   9465   -189    128    291       H  
ATOM    395 HG23 VAL A 189      32.315 -19.028 -14.781  1.00 69.84           H  
ANISOU  395 HG23 VAL A 189     9156   8150   9231    -22    101    329       H  
ATOM    396  N   VAL A 190      31.283 -16.241 -18.575  1.00 64.26           N  
ANISOU  396  N   VAL A 190     8120   7764   8530    337     26     64       N  
ATOM    397  CA  VAL A 190      31.228 -15.077 -19.474  1.00 63.50           C  
ANISOU  397  CA  VAL A 190     7947   7760   8418    479      7     22       C  
ATOM    398  C   VAL A 190      30.324 -15.341 -20.694  1.00 68.89           C  
ANISOU  398  C   VAL A 190     8532   8528   9114    441    -58    -40       C  
ATOM    399  O   VAL A 190      29.488 -14.493 -21.020  1.00 69.12           O  
ANISOU  399  O   VAL A 190     8427   8697   9137    493    -55    -54       O  
ATOM    400  CB  VAL A 190      32.676 -14.628 -19.845  1.00 66.18           C  
ANISOU  400  CB  VAL A 190     8402   8001   8743    611    -16     23       C  
ATOM    401  CG1 VAL A 190      32.736 -13.790 -21.119  1.00 65.55           C  
ANISOU  401  CG1 VAL A 190     8276   7984   8647    727    -63    -22       C  
ATOM    402  CG2 VAL A 190      33.296 -13.869 -18.679  1.00 65.58           C  
ANISOU  402  CG2 VAL A 190     8369   7909   8639    670     50     78       C  
ATOM    403  H   VAL A 190      32.198 -16.677 -18.536  1.00 63.91           H  
ANISOU  403  H   VAL A 190     8185   7601   8495    352      4     79       H  
ATOM    404  HA  VAL A 190      30.769 -14.261 -18.921  1.00 63.20           H  
ANISOU  404  HA  VAL A 190     7835   7811   8366    515     61     38       H  
ATOM    405  HB  VAL A 190      33.297 -15.500 -20.039  1.00 65.95           H  
ANISOU  405  HB  VAL A 190     8463   7862   8733    574    -51     17       H  
ATOM    406 HG11 VAL A 190      33.692 -13.268 -21.134  1.00 64.51           H  
ANISOU  406 HG11 VAL A 190     8211   7801   8498    818    -57    -11       H  
ATOM    407 HG12 VAL A 190      32.677 -14.445 -21.987  1.00 65.83           H  
ANISOU  407 HG12 VAL A 190     8322   8000   8690    688   -117    -65       H  
ATOM    408 HG13 VAL A 190      31.918 -13.070 -21.123  1.00 66.33           H  
ANISOU  408 HG13 VAL A 190     8269   8193   8741    755    -45    -21       H  
ATOM    409 HG21 VAL A 190      34.356 -13.715 -18.877  1.00 65.34           H  
ANISOU  409 HG21 VAL A 190     8421   7802   8602    742     31     80       H  
ATOM    410 HG22 VAL A 190      32.794 -12.907 -18.582  1.00 65.86           H  
ANISOU  410 HG22 VAL A 190     8323   8040   8661    727     85     72       H  
ATOM    411 HG23 VAL A 190      33.166 -14.444 -17.763  1.00 66.12           H  
ANISOU  411 HG23 VAL A 190     8465   7951   8709    578     80    116       H  
ATOM    412  N   ASP A 191      30.461 -16.517 -21.335  1.00 66.41           N  
ANISOU  412  N   ASP A 191     8281   8130   8823    348   -115    -79       N  
ATOM    413  CA  ASP A 191      29.630 -16.890 -22.489  1.00 67.34           C  
ANISOU  413  CA  ASP A 191     8316   8328   8943    287   -182   -147       C  
ATOM    414  C   ASP A 191      28.149 -16.902 -22.080  1.00 72.16           C  
ANISOU  414  C   ASP A 191     8767   9086   9566    181   -156   -139       C  
ATOM    415  O   ASP A 191      27.290 -16.533 -22.875  1.00 70.83           O  
ANISOU  415  O   ASP A 191     8467   9056   9387    189   -201   -175       O  
ATOM    416  CB  ASP A 191      30.050 -18.269 -23.072  1.00 69.90           C  
ANISOU  416  CB  ASP A 191     8751   8513   9293    183   -234   -199       C  
ATOM    417  CG  ASP A 191      31.329 -18.278 -23.920  1.00 75.59           C  
ANISOU  417  CG  ASP A 191     9590   9129  10003    287   -272   -242       C  
ATOM    418  OD1 ASP A 191      32.147 -17.338 -23.785  1.00 74.55           O  
ANISOU  418  OD1 ASP A 191     9488   8993   9846    429   -249   -209       O  
ATOM    419  OD2 ASP A 191      31.531 -19.248 -24.679  1.00 78.05           O1-
ANISOU  419  OD2 ASP A 191     9966   9360  10332    219   -317   -313       O1-
ATOM    420  H   ASP A 191      31.142 -17.222 -21.069  1.00 66.47           H  
ANISOU  420  H   ASP A 191     8397   8012   8847    314   -118    -67       H  
ATOM    421  HA  ASP A 191      29.756 -16.146 -23.275  1.00 66.77           H  
ANISOU  421  HA  ASP A 191     8210   8316   8844    389   -215   -167       H  
ATOM    422  HB2 ASP A 191      30.187 -18.973 -22.252  1.00 70.21           H  
ANISOU  422  HB2 ASP A 191     8856   8459   9363    102   -203   -164       H  
ATOM    423  HB3 ASP A 191      29.245 -18.626 -23.713  1.00 71.15           H  
ANISOU  423  HB3 ASP A 191     8837   8745   9451    101   -274   -248       H  
ATOM    424  N   HIS A 192      27.874 -17.293 -20.824  1.00 71.66           N  
ANISOU  424  N   HIS A 192     8711   9001   9517     85    -85    -89       N  
ATOM    425  CA  HIS A 192      26.530 -17.340 -20.226  1.00 74.39           C  
ANISOU  425  CA  HIS A 192     8906   9487   9872    -28    -37    -79       C  
ATOM    426  C   HIS A 192      25.987 -15.915 -20.064  1.00 76.99           C  
ANISOU  426  C   HIS A 192     9088   9975  10189    107      6    -74       C  
ATOM    427  O   HIS A 192      24.868 -15.639 -20.502  1.00 77.64           O  
ANISOU  427  O   HIS A 192     9001  10213  10286     91    -12   -103       O  
ATOM    428  CB  HIS A 192      26.579 -18.025 -18.833  1.00 76.61           C  
ANISOU  428  CB  HIS A 192     9258   9695  10155   -155     39    -17       C  
ATOM    429  CG  HIS A 192      25.480 -18.990 -18.578  1.00 82.72           C  
ANISOU  429  CG  HIS A 192     9959  10521  10949   -364     52    -21       C  
ATOM    430  CD2 HIS A 192      25.547 -20.316 -18.306  1.00 85.97           C  
ANISOU  430  CD2 HIS A 192    10474  10806  11384   -535     41     -1       C  
ATOM    431  ND1 HIS A 192      24.162 -18.579 -18.519  1.00 86.27           N  
ANISOU  431  ND1 HIS A 192    10208  11169  11401   -410     86    -44       N  
ATOM    432  CE1 HIS A 192      23.460 -19.675 -18.256  1.00 87.52           C  
ANISOU  432  CE1 HIS A 192    10350  11327  11576   -621     94    -41       C  
ATOM    433  NE2 HIS A 192      24.258 -20.743 -18.107  1.00 87.62           N  
ANISOU  433  NE2 HIS A 192    10551  11139  11602   -705     68    -12       N  
ATOM    434  H   HIS A 192      28.595 -17.607 -20.184  1.00 70.78           H  
ANISOU  434  H   HIS A 192     8709   8776   9407     79    -59    -52       H  
ATOM    435  HA  HIS A 192      25.857 -17.893 -20.879  1.00 75.47           H  
ANISOU  435  HA  HIS A 192     8982   9671  10023   -120    -86   -123       H  
ATOM    436  HB2 HIS A 192      27.502 -18.587 -18.719  1.00 76.14           H  
ANISOU  436  HB2 HIS A 192     9347   9483  10102   -161     21      6       H  
ATOM    437  HB3 HIS A 192      26.521 -17.270 -18.051  1.00 76.26           H  
ANISOU  437  HB3 HIS A 192     9176   9711  10089   -100    108     17       H  
ATOM    438  HD2 HIS A 192      26.448 -20.926 -18.257  1.00 85.65           H  
ANISOU  438  HD2 HIS A 192    10590  10596  11358   -538     15     21       H  
ATOM    439  HE1 HIS A 192      22.374 -19.698 -18.169  1.00 88.99           H  
ANISOU  439  HE1 HIS A 192    10385  11656  11771   -712    119    -59       H  
ATOM    440  HE2 HIS A 192      23.967 -21.690 -17.889  1.00 88.64           H  
ANISOU  440  HE2 HIS A 192    10716  11212  11749   -864     68      1       H  
ATOM    441  N   LEU A 193      26.785 -15.013 -19.433  1.00 70.31           N  
ANISOU  441  N   LEU A 193     8307   9086   9324    240     60    -37       N  
ATOM    442  CA  LEU A 193      26.388 -13.615 -19.220  1.00 67.97           C  
ANISOU  442  CA  LEU A 193     7894   8907   9026    379    109    -35       C  
ATOM    443  C   LEU A 193      26.150 -12.906 -20.537  1.00 71.96           C  
ANISOU  443  C   LEU A 193     8316   9487   9540    500     26    -67       C  
ATOM    444  O   LEU A 193      25.184 -12.161 -20.630  1.00 72.18           O  
ANISOU  444  O   LEU A 193     8179   9656   9591    555     38    -75       O  
ATOM    445  CB  LEU A 193      27.428 -12.835 -18.408  1.00 65.94           C  
ANISOU  445  CB  LEU A 193     7747   8567   8741    489    172      0       C  
ATOM    446  CG  LEU A 193      27.611 -13.237 -16.945  1.00 70.26           C  
ANISOU  446  CG  LEU A 193     8359   9074   9261    388    262     41       C  
ATOM    447  CD1 LEU A 193      28.687 -12.400 -16.297  1.00 69.36           C  
ANISOU  447  CD1 LEU A 193     8351   8890   9114    502    307     67       C  
ATOM    448  CD2 LEU A 193      26.318 -13.122 -16.150  1.00 72.93           C  
ANISOU  448  CD2 LEU A 193     8544   9561   9605    304    350     33       C  
ATOM    449  H   LEU A 193      27.708 -15.234 -19.073  1.00 70.08           H  
ANISOU  449  H   LEU A 193     8408   8938   9281    251     69    -10       H  
ATOM    450  HA  LEU A 193      25.440 -13.604 -18.689  1.00 68.33           H  
ANISOU  450  HA  LEU A 193     7821   9057   9084    315    160    -38       H  
ATOM    451  HB2 LEU A 193      28.397 -12.946 -18.896  1.00 64.80           H  
ANISOU  451  HB2 LEU A 193     7717   8319   8585    538    122      4       H  
ATOM    452  HB3 LEU A 193      27.145 -11.786 -18.418  1.00 65.25           H  
ANISOU  452  HB3 LEU A 193     7579   8553   8661    599    199     -8       H  
ATOM    453  HG  LEU A 193      27.931 -14.275 -16.890  1.00 70.51           H  
ANISOU  453  HG  LEU A 193     8481   9018   9292    284    232     61       H  
ATOM    454 HD11 LEU A 193      28.727 -12.639 -15.236  1.00 69.71           H  
ANISOU  454 HD11 LEU A 193     8431   8927   9128    424    370     98       H  
ATOM    455 HD12 LEU A 193      29.647 -12.619 -16.764  1.00 68.74           H  
ANISOU  455 HD12 LEU A 193     8383   8704   9031    541    250     77       H  
ATOM    456 HD13 LEU A 193      28.444 -11.349 -16.435  1.00 69.45           H  
ANISOU  456 HD13 LEU A 193     8289   8968   9133    613    332     45       H  
ATOM    457 HD21 LEU A 193      26.533 -13.261 -15.091  1.00 72.85           H  
ANISOU  457 HD21 LEU A 193     8590   9529   9562    245    420     64       H  
ATOM    458 HD22 LEU A 193      25.887 -12.137 -16.320  1.00 73.00           H  
ANISOU  458 HD22 LEU A 193     8446   9660   9630    414    372      5       H  
ATOM    459 HD23 LEU A 193      25.622 -13.894 -16.469  1.00 74.08           H  
ANISOU  459 HD23 LEU A 193     8628   9748   9771    191    321     21       H  
ATOM    460  N   LEU A 194      26.990 -13.155 -21.570  1.00 67.61           N  
ANISOU  460  N   LEU A 194     7873   8847   8969    538    -59    -81       N  
ATOM    461  CA  LEU A 194      26.784 -12.518 -22.868  1.00 67.16           C  
ANISOU  461  CA  LEU A 194     7748   8868   8901    637   -144   -102       C  
ATOM    462  C   LEU A 194      25.504 -13.018 -23.533  1.00 71.08           C  
ANISOU  462  C   LEU A 194     8091   9505   9413    536   -207   -137       C  
ATOM    463  O   LEU A 194      24.806 -12.221 -24.155  1.00 71.28           O  
ANISOU  463  O   LEU A 194     7979   9660   9443    621   -252   -134       O  
ATOM    464  CB  LEU A 194      28.002 -12.684 -23.787  1.00 66.69           C  
ANISOU  464  CB  LEU A 194     7840   8695   8804    688   -207   -117       C  
ATOM    465  CG  LEU A 194      29.240 -11.872 -23.392  1.00 71.42           C  
ANISOU  465  CG  LEU A 194     8559   9192   9387    819   -163    -83       C  
ATOM    466  CD1 LEU A 194      30.482 -12.386 -24.115  1.00 71.65           C  
ANISOU  466  CD1 LEU A 194     8740   9098   9385    827   -209   -107       C  
ATOM    467  CD2 LEU A 194      29.049 -10.379 -23.677  1.00 75.39           C  
ANISOU  467  CD2 LEU A 194     8988   9772   9887    979   -162    -55       C  
ATOM    468  H   LEU A 194      27.793 -13.773 -21.527  1.00 67.23           H  
ANISOU  468  H   LEU A 194     7953   8683   8911    502    -69    -80       H  
ATOM    469  HA  LEU A 194      26.641 -11.453 -22.701  1.00 66.73           H  
ANISOU  469  HA  LEU A 194     7635   8865   8856    756   -116    -80       H  
ATOM    470  HB2 LEU A 194      28.287 -13.734 -23.805  1.00 66.85           H  
ANISOU  470  HB2 LEU A 194     7938   8635   8825    582   -221   -141       H  
ATOM    471  HB3 LEU A 194      27.724 -12.368 -24.792  1.00 67.08           H  
ANISOU  471  HB3 LEU A 194     7836   8816   8834    730   -277   -132       H  
ATOM    472  HG  LEU A 194      29.405 -11.988 -22.322  1.00 70.99           H  
ANISOU  472  HG  LEU A 194     8538   9091   9346    790    -93    -60       H  
ATOM    473 HD11 LEU A 194      31.289 -11.663 -24.004  1.00 70.90           H  
ANISOU  473 HD11 LEU A 194     8707   8957   9276    928   -186    -83       H  
ATOM    474 HD12 LEU A 194      30.779 -13.337 -23.675  1.00 71.87           H  
ANISOU  474 HD12 LEU A 194     8838   9040   9428    737   -194   -116       H  
ATOM    475 HD13 LEU A 194      30.247 -12.515 -25.170  1.00 72.16           H  
ANISOU  475 HD13 LEU A 194     8777   9212   9427    820   -277   -139       H  
ATOM    476 HD21 LEU A 194      29.977  -9.851 -23.456  1.00 74.81           H  
ANISOU  476 HD21 LEU A 194     9007   9619   9798   1058   -134    -35       H  
ATOM    477 HD22 LEU A 194      28.791 -10.245 -24.727  1.00 76.00           H  
ANISOU  477 HD22 LEU A 194     9022   9908   9945   1004   -237    -66       H  
ATOM    478 HD23 LEU A 194      28.255  -9.986 -23.045  1.00 76.05           H  
ANISOU  478 HD23 LEU A 194     8965   9927  10000    986   -116    -44       H  
ATOM    479  N   LEU A 195      25.159 -14.308 -23.359  1.00 67.58           N  
ANISOU  479  N   LEU A 195     7662   9037   8978    353   -211   -164       N  
ATOM    480  CA  LEU A 195      23.918 -14.865 -23.924  1.00 68.52           C  
ANISOU  480  CA  LEU A 195     7630   9293   9110    229   -267   -203       C  
ATOM    481  C   LEU A 195      22.693 -14.185 -23.280  1.00 69.67           C  
ANISOU  481  C   LEU A 195     7567   9610   9293    245   -212   -184       C  
ATOM    482  O   LEU A 195      21.769 -13.814 -24.000  1.00 68.82           O  
ANISOU  482  O   LEU A 195     7292   9661   9197    268   -276   -198       O  
ATOM    483  CB  LEU A 195      23.848 -16.401 -23.758  1.00 69.42           C  
ANISOU  483  CB  LEU A 195     7820   9322   9233     16   -271   -236       C  
ATOM    484  H   LEU A 195      25.724 -14.980 -22.848  1.00 67.05           H  
ANISOU  484  H   LEU A 195     7709   8854   8912    286   -180   -158       H  
ATOM    485  HA  LEU A 195      23.888 -14.659 -24.995  1.00 68.94           H  
ANISOU  485  HA  LEU A 195     7660   9395   9138    273   -352   -226       H  
ATOM    486  N   ARG A 196      22.720 -13.967 -21.944  1.00 64.96           N  
ANISOU  486  N   ARG A 196     6978   8989   8716    244    -93   -153       N  
ATOM    487  CA  ARG A 196      21.622 -13.300 -21.236  1.00 65.74           C  
ANISOU  487  CA  ARG A 196     6881   9246   8851    267    -17   -147       C  
ATOM    488  C   ARG A 196      21.600 -11.783 -21.469  1.00 68.33           C  
ANISOU  488  C   ARG A 196     7129   9634   9200    492    -16   -132       C  
ATOM    489  O   ARG A 196      20.525 -11.191 -21.456  1.00 68.59           O  
ANISOU  489  O   ARG A 196     6958   9824   9278    539     -4   -141       O  
ATOM    490  CB  ARG A 196      21.666 -13.579 -19.731  1.00 66.56           C  
ANISOU  490  CB  ARG A 196     7027   9312   8952    177    116   -126       C  
ATOM    491  CG  ARG A 196      20.512 -12.927 -18.923  1.00 85.03           C  
ANISOU  491  CG  ARG A 196     9159  11823  11327    189    216   -137       C  
ATOM    492  CD  ARG A 196      19.086 -13.365 -19.299  1.00110.43           C  
ANISOU  492  CD  ARG A 196    12153  15225  14581     71    188   -171       C  
ATOM    493  NE  ARG A 196      18.608 -14.510 -18.502  1.00125.24           N  
ANISOU  493  NE  ARG A 196    14026  17115  16444   -167    253   -171       N  
ATOM    494  CZ  ARG A 196      17.747 -15.449 -18.905  1.00140.67           C  
ANISOU  494  CZ  ARG A 196    15881  19154  18412   -349    207   -196       C  
ATOM    495  NH1 ARG A 196      17.249 -15.427 -20.140  1.00127.00           N1+
ANISOU  495  NH1 ARG A 196    14040  17514  16702   -326     85   -228       N1+
ATOM    496  NH2 ARG A 196      17.390 -16.428 -18.081  1.00129.11           N  
ANISOU  496  NH2 ARG A 196    14434  17687  16935   -567    277   -185       N  
ATOM    497  H   ARG A 196      23.486 -14.245 -21.341  1.00 63.87           H  
ANISOU  497  H   ARG A 196     6976   8730   8564    226    -48   -133       H  
ATOM    498  HA  ARG A 196      20.688 -13.710 -21.615  1.00 67.24           H  
ANISOU  498  HA  ARG A 196     6938   9552   9059    174    -56   -173       H  
ATOM    499  HB2 ARG A 196      21.634 -14.656 -19.577  1.00 67.09           H  
ANISOU  499  HB2 ARG A 196     7151   9331   9009     14    111   -127       H  
ATOM    500  HB3 ARG A 196      22.603 -13.175 -19.352  1.00 65.23           H  
ANISOU  500  HB3 ARG A 196     6989   9035   8763    264    148   -102       H  
ATOM    501  HG2 ARG A 196      20.656 -13.153 -17.871  1.00 85.04           H  
ANISOU  501  HG2 ARG A 196     9213  11792  11308    118    311   -122       H  
ATOM    502  HG3 ARG A 196      20.559 -11.845 -19.022  1.00 84.55           H  
ANISOU  502  HG3 ARG A 196     9049  11793  11285    357    228   -137       H  
ATOM    503  HD2 ARG A 196      18.417 -12.529 -19.095  1.00111.44           H  
ANISOU  503  HD2 ARG A 196    12121  15476  14746    166    232   -183       H  
ATOM    504  HD3 ARG A 196      19.049 -13.603 -20.359  1.00110.64           H  
ANISOU  504  HD3 ARG A 196    12170  15260  14608     72     77   -184       H  
ATOM    505  HE  ARG A 196      18.936 -14.571 -17.543  1.00124.92           H  
ANISOU  505  HE  ARG A 196    14063  17021  16380   -201    342   -149       H  
ATOM    506 HH11 ARG A 196      16.613 -16.165 -20.422  1.00128.19           H  
ANISOU  506 HH11 ARG A 196    14119  17730  16859   -477     49   -252       H  
ATOM    507 HH12 ARG A 196      17.476 -14.709 -20.820  1.00126.46           H  
ANISOU  507 HH12 ARG A 196    13955  17454  16638   -170     22   -229       H  
ATOM    508 HH21 ARG A 196      16.745 -17.149 -18.389  1.00130.37           H  
ANISOU  508 HH21 ARG A 196    14522  17906  17106   -715    242   -207       H  
ATOM    509 HH22 ARG A 196      17.760 -16.464 -17.136  1.00128.71           H  
ANISOU  509 HH22 ARG A 196    14470  17575  16858   -594    365   -155       H  
ATOM    510  N   LEU A 197      22.772 -11.147 -21.634  1.00 62.83           N  
ANISOU  510  N   LEU A 197     6586   8810   8477    630    -23   -109       N  
ATOM    511  CA  LEU A 197      22.852  -9.699 -21.879  1.00 61.48           C  
ANISOU  511  CA  LEU A 197     6365   8665   8329    841    -25    -88       C  
ATOM    512  C   LEU A 197      22.282  -9.335 -23.250  1.00 65.45           C  
ANISOU  512  C   LEU A 197     6754   9275   8840    912   -152    -83       C  
ATOM    513  O   LEU A 197      21.567  -8.349 -23.355  1.00 64.92           O  
ANISOU  513  O   LEU A 197     6535   9309   8823   1040   -154    -69       O  
ATOM    514  CB  LEU A 197      24.297  -9.182 -21.768  1.00 59.76           C  
ANISOU  514  CB  LEU A 197     6350   8282   8074    946     -5    -63       C  
ATOM    515  CG  LEU A 197      24.768  -8.849 -20.375  1.00 64.22           C  
ANISOU  515  CG  LEU A 197     6987   8776   8637    958    123    -56       C  
ATOM    516  CD1 LEU A 197      26.277  -8.915 -20.294  1.00 62.06           C  
ANISOU  516  CD1 LEU A 197     6928   8335   8315    983    121    -36       C  
ATOM    517  CD2 LEU A 197      24.264  -7.476 -19.941  1.00 69.19           C  
ANISOU  517  CD2 LEU A 197     7502   9471   9315   1112    193    -58       C  
ATOM    518  H   LEU A 197      23.673 -11.615 -21.594  1.00 62.19           H  
ANISOU  518  H   LEU A 197     6661   8603   8364    597    -29   -102       H  
ATOM    519  HA  LEU A 197      22.253  -9.191 -21.126  1.00 61.51           H  
ANISOU  519  HA  LEU A 197     6264   8736   8370    873     57    -93       H  
ATOM    520  HB2 LEU A 197      24.979  -9.916 -22.195  1.00 59.02           H  
ANISOU  520  HB2 LEU A 197     6377   8105   7943    881    -54    -65       H  
ATOM    521  HB3 LEU A 197      24.369  -8.261 -22.340  1.00 59.46           H  
ANISOU  521  HB3 LEU A 197     6288   8259   8048   1084    -44    -46       H  
ATOM    522  HG  LEU A 197      24.362  -9.581 -19.679  1.00 65.15           H  
ANISOU  522  HG  LEU A 197     7080   8922   8754    828    174    -66       H  
ATOM    523 HD11 LEU A 197      26.595  -8.594 -19.304  1.00 61.68           H  
ANISOU  523 HD11 LEU A 197     6926   8248   8260    995    208    -29       H  
ATOM    524 HD12 LEU A 197      26.599  -9.941 -20.463  1.00 61.99           H  
ANISOU  524 HD12 LEU A 197     6996   8274   8285    873     85    -38       H  
ATOM    525 HD13 LEU A 197      26.697  -8.262 -21.057  1.00 60.99           H  
ANISOU  525 HD13 LEU A 197     6822   8176   8176   1096     69    -24       H  
ATOM    526 HD21 LEU A 197      24.595  -7.290 -18.920  1.00 69.22           H  
ANISOU  526 HD21 LEU A 197     7563   9431   9308   1104    289    -63       H  
ATOM    527 HD22 LEU A 197      24.681  -6.723 -20.608  1.00 68.86           H  
ANISOU  527 HD22 LEU A 197     7494   9392   9276   1240    142    -40       H  
ATOM    528 HD23 LEU A 197      23.177  -7.454 -19.983  1.00 70.35           H  
ANISOU  528 HD23 LEU A 197     7482   9743   9504   1098    195    -76       H  
ATOM    529  N   LYS A 198      22.559 -10.165 -24.285  1.00 62.94           N  
ANISOU  529  N   LYS A 198     6503   8936   8473    824   -258    -99       N  
ATOM    530  CA  LYS A 198      22.078 -10.004 -25.670  1.00 63.51           C  
ANISOU  530  CA  LYS A 198     6487   9117   8527    857   -395    -96       C  
ATOM    531  C   LYS A 198      20.548  -9.972 -25.783  1.00 70.24           C  
ANISOU  531  C   LYS A 198     7087  10172   9430    820   -428   -104       C  
ATOM    532  O   LYS A 198      20.031  -9.515 -26.800  1.00 69.72           O  
ANISOU  532  O   LYS A 198     6912  10221   9359    889   -539    -85       O  
ATOM    533  CB  LYS A 198      22.647 -11.121 -26.574  1.00 65.13           C  
ANISOU  533  CB  LYS A 198     6822   9261   8663    726   -480   -135       C  
ATOM    534  CG  LYS A 198      24.067 -10.865 -27.039  1.00 69.97           C  
ANISOU  534  CG  LYS A 198     7638   9727   9221    812   -494   -122       C  
ATOM    535  CD  LYS A 198      24.539 -11.950 -27.963  1.00 80.21           C  
ANISOU  535  CD  LYS A 198     9044  10977  10455    689   -570   -178       C  
ATOM    536  CE  LYS A 198      25.847 -11.582 -28.619  1.00 95.08           C  
ANISOU  536  CE  LYS A 198    11096  12751  12278    784   -592   -170       C  
ATOM    537  NZ  LYS A 198      26.335 -12.620 -29.567  1.00105.30           N1+
ANISOU  537  NZ  LYS A 198    12495  14003  13512    673   -655   -241       N1+
ATOM    538  H   LYS A 198      23.154 -10.978 -24.173  1.00 62.60           H  
ANISOU  538  H   LYS A 198     6586   8799   8401    728   -252   -115       H  
ATOM    539  HA  LYS A 198      22.450  -9.063 -26.069  1.00 62.87           H  
ANISOU  539  HA  LYS A 198     6429   9017   8439   1005   -422    -59       H  
ATOM    540  HB2 LYS A 198      22.635 -12.070 -26.040  1.00 65.41           H  
ANISOU  540  HB2 LYS A 198     6898   9252   8705    587   -437   -166       H  
ATOM    541  HB3 LYS A 198      22.032 -11.203 -27.469  1.00 66.03           H  
ANISOU  541  HB3 LYS A 198     6840   9488   8758    702   -575   -144       H  
ATOM    542  HG2 LYS A 198      24.104  -9.924 -27.581  1.00 70.02           H  
ANISOU  542  HG2 LYS A 198     7616   9773   9217    942   -537    -85       H  
ATOM    543  HG3 LYS A 198      24.741 -10.818 -26.185  1.00 68.86           H  
ANISOU  543  HG3 LYS A 198     7596   9473   9093    831   -409   -113       H  
ATOM    544  HD2 LYS A 198      24.684 -12.866 -27.393  1.00 80.13           H  
ANISOU  544  HD2 LYS A 198     9094  10890  10461    572   -523   -209       H  
ATOM    545  HD3 LYS A 198      23.794 -12.099 -28.744  1.00 81.34           H  
ANISOU  545  HD3 LYS A 198     9084  11241  10579    645   -653   -195       H  
ATOM    546  HE2 LYS A 198      25.719 -10.652 -29.170  1.00 95.23           H  
ANISOU  546  HE2 LYS A 198    11065  12839  12280    897   -637   -130       H  
ATOM    547  HE3 LYS A 198      26.601 -11.470 -27.843  1.00 94.10           H  
ANISOU  547  HE3 LYS A 198    11069  12510  12174    822   -514   -156       H  
ATOM    548  HZ1 LYS A 198      27.187 -12.306 -30.021  1.00104.36           H  
ANISOU  548  HZ1 LYS A 198    12474  13826  13350    742   -665   -237       H  
ATOM    549  HZ2 LYS A 198      26.527 -13.483 -29.068  1.00105.14           H  
ANISOU  549  HZ2 LYS A 198    12534  13898  13515    577   -614   -275       H  
ATOM    550  HZ3 LYS A 198      25.631 -12.799 -30.277  1.00106.61           H  
ANISOU  550  HZ3 LYS A 198    12574  14280  13652    621   -730   -261       H  
ATOM    551  N   CYS A 199      19.834 -10.483 -24.759  1.00 70.23           N  
ANISOU  551  N   CYS A 199     6989  10223   9471    705   -335   -131       N  
ATOM    552  CA  CYS A 199      18.367 -10.516 -24.702  1.00 73.49           C  
ANISOU  552  CA  CYS A 199     7146  10837   9940    655   -345   -148       C  
ATOM    553  C   CYS A 199      17.766  -9.140 -24.542  1.00 78.39           C  
ANISOU  553  C   CYS A 199     7596  11554  10633    859   -322   -117       C  
ATOM    554  O   CYS A 199      16.704  -8.877 -25.100  1.00 79.12           O  
ANISOU  554  O   CYS A 199     7474  11819  10767    888   -397   -113       O  
ATOM    555  CB  CYS A 199      17.890 -11.443 -23.588  1.00 75.19           C  
ANISOU  555  CB  CYS A 199     7326  11070  10173    464   -235   -183       C  
ATOM    556  SG  CYS A 199      18.323 -13.182 -23.844  1.00 79.61           S  
ANISOU  556  SG  CYS A 199     8051  11525  10673    205   -276   -220       S  
ATOM    557  H   CYS A 199      20.251 -10.929 -23.949  1.00 69.34           H  
ANISOU  557  H   CYS A 199     6972  10020   9353    635   -252   -141       H  
ATOM    558  HA  CYS A 199      18.018 -10.922 -25.649  1.00 74.61           H  
ANISOU  558  HA  CYS A 199     7239  11054  10057    594   -456   -160       H  
ATOM    559  HB2 CYS A 199      18.328 -11.125 -22.644  1.00 74.10           H  
ANISOU  559  HB2 CYS A 199     7259  10852  10043    508   -126   -173       H  
ATOM    560  HB3 CYS A 199      16.807 -11.369 -23.510  1.00 76.47           H  
ANISOU  560  HB3 CYS A 199     7284  11391  10380    436   -232   -197       H  
ATOM    561  HG  CYS A 199      19.639 -13.280 -24.062  1.00 77.95           H  
ANISOU  561  HG  CYS A 199     8072  11129  10415    252   -291   -208       H  
ATOM    562  N   ASP A 200      18.414  -8.279 -23.745  1.00 75.44           N  
ANISOU  562  N   ASP A 200     7314  11069  10282    996   -218   -100       N  
ATOM    563  CA  ASP A 200      17.949  -6.912 -23.514  1.00 76.48           C  
ANISOU  563  CA  ASP A 200     7310  11255  10494   1204   -179    -77       C  
ATOM    564  C   ASP A 200      18.152  -6.083 -24.786  1.00 81.78           C  
ANISOU  564  C   ASP A 200     7986  11926  11161   1369   -320    -18       C  
ATOM    565  O   ASP A 200      19.151  -6.256 -25.488  1.00 80.31           O  
ANISOU  565  O   ASP A 200     7987  11629  10897   1362   -390      5       O  
ATOM    566  CB  ASP A 200      18.692  -6.276 -22.328  1.00 77.22           C  
ANISOU  566  CB  ASP A 200     7529  11213  10599   1285    -29    -86       C  
ATOM    567  CG  ASP A 200      18.019  -5.039 -21.779  1.00 85.32           C  
ANISOU  567  CG  ASP A 200     8394  12300  11723   1463     52    -95       C  
ATOM    568  OD1 ASP A 200      18.064  -3.989 -22.457  1.00 85.10           O  
ANISOU  568  OD1 ASP A 200     8342  12254  11738   1654    -16    -51       O  
ATOM    569  OD2 ASP A 200      17.472  -5.110 -20.655  1.00 92.00           O1-
ANISOU  569  OD2 ASP A 200     9147  13205  12603   1412    188   -145       O1-
ATOM    570  H   ASP A 200      19.268  -8.506 -23.244  1.00 74.61           H  
ANISOU  570  H   ASP A 200     7374  10833  10141    965   -158   -102       H  
ATOM    571  HA  ASP A 200      16.889  -6.932 -23.269  1.00 77.99           H  
ANISOU  571  HA  ASP A 200     7301  11590  10741   1180   -157    -99       H  
ATOM    572  HB2 ASP A 200      18.749  -7.001 -21.516  1.00 77.42           H  
ANISOU  572  HB2 ASP A 200     7595  11221  10599   1145     55   -116       H  
ATOM    573  HB3 ASP A 200      19.696  -6.002 -22.650  1.00 76.15           H  
ANISOU  573  HB3 ASP A 200     7564  10947  10421   1347    -59    -58       H  
ATOM    574  N   SER A 201      17.176  -5.214 -25.091  1.00 80.62           N  
ANISOU  574  N   SER A 201     7626  11909  11097   1512   -363      8       N  
ATOM    575  CA  SER A 201      17.185  -4.353 -26.278  1.00 80.80           C  
ANISOU  575  CA  SER A 201     7625  11950  11125   1675   -506     82       C  
ATOM    576  C   SER A 201      18.423  -3.473 -26.349  1.00 81.37           C  
ANISOU  576  C   SER A 201     7914  11832  11171   1817   -486    128       C  
ATOM    577  O   SER A 201      18.996  -3.320 -27.421  1.00 79.57           O  
ANISOU  577  O   SER A 201     7791  11566  10876   1851   -604    183       O  
ATOM    578  CB  SER A 201      15.941  -3.467 -26.293  1.00 88.15           C  
ANISOU  578  CB  SER A 201     8286  13031  12178   1829   -526    105       C  
ATOM    579  OG  SER A 201      15.818  -2.727 -25.087  1.00101.70           O  
ANISOU  579  OG  SER A 201     9959  14694  13987   1939   -364     70       O  
ATOM    580  H   SER A 201      16.354  -5.082 -24.510  1.00 81.93           H  
ANISOU  580  H   SER A 201     7628  12170  11332   1520   -299    -20       H  
ATOM    581  HA  SER A 201      17.160  -4.978 -27.169  1.00 80.73           H  
ANISOU  581  HA  SER A 201     7628  11996  11050   1581   -621     91       H  
ATOM    582  HB2 SER A 201      16.009  -2.765 -27.121  1.00 88.52           H  
ANISOU  582  HB2 SER A 201     8330  13074  12229   1961   -632    174       H  
ATOM    583  HB3 SER A 201      15.068  -4.104 -26.422  1.00 89.48           H  
ANISOU  583  HB3 SER A 201     8290  13351  12356   1723   -562     79       H  
ATOM    584  HG  SER A 201      15.355  -1.865 -25.254  1.00102.90           H  
ANISOU  584  HG  SER A 201     9996  14882  14220   2097   -386    101       H  
ATOM    585  N   ALA A 202      18.826  -2.902 -25.204  1.00 77.76           N  
ANISOU  585  N   ALA A 202     7521  11262  10761   1889   -335    101       N  
ATOM    586  CA  ALA A 202      19.969  -1.996 -25.087  1.00 76.50           C  
ANISOU  586  CA  ALA A 202     7557  10920  10589   2017   -296    135       C  
ATOM    587  C   ALA A 202      21.303  -2.664 -25.397  1.00 79.32           C  
ANISOU  587  C   ALA A 202     8162  11148  10827   1909   -318    137       C  
ATOM    588  O   ALA A 202      22.098  -2.130 -26.183  1.00 79.52           O  
ANISOU  588  O   ALA A 202     8316  11089  10809   1989   -389    193       O  
ATOM    589  CB  ALA A 202      20.015  -1.409 -23.684  1.00 77.11           C  
ANISOU  589  CB  ALA A 202     7637  10928  10734   2078   -120     83       C  
ATOM    590  H   ALA A 202      18.348  -3.049 -24.322  1.00 78.36           H  
ANISOU  590  H   ALA A 202     7512  11380  10881   1851   -234     52       H  
ATOM    591  HA  ALA A 202      19.838  -1.169 -25.781  1.00 77.13           H  
ANISOU  591  HA  ALA A 202     7601  11004  10700   2158   -376    195       H  
ATOM    592  HB1 ALA A 202      20.948  -0.857 -23.585  1.00 75.90           H  
ANISOU  592  HB1 ALA A 202     7645  10635  10558   2144    -93    101       H  
ATOM    593  HB2 ALA A 202      19.164  -0.745 -23.544  1.00 78.69           H  
ANISOU  593  HB2 ALA A 202     7670  11200  11027   2192   -104     82       H  
ATOM    594  HB3 ALA A 202      19.989  -2.211 -22.947  1.00 76.90           H  
ANISOU  594  HB3 ALA A 202     7621  10919  10679   1938    -42     30       H  
ATOM    595  N   PHE A 203      21.539  -3.835 -24.784  1.00 73.82           N  
ANISOU  595  N   PHE A 203     7529  10438  10083   1726   -256     79       N  
ATOM    596  CA  PHE A 203      22.788  -4.583 -24.914  1.00 71.30           C  
ANISOU  596  CA  PHE A 203     7432   9991   9668   1620   -262     71       C  
ATOM    597  C   PHE A 203      22.680  -5.703 -25.967  1.00 73.69           C  
ANISOU  597  C   PHE A 203     7739  10357   9902   1479   -383     61       C  
ATOM    598  O   PHE A 203      23.282  -6.757 -25.795  1.00 71.00           O  
ANISOU  598  O   PHE A 203     7521   9947   9508   1336   -364     23       O  
ATOM    599  CB  PHE A 203      23.170  -5.157 -23.532  1.00 72.20           C  
ANISOU  599  CB  PHE A 203     7624  10030   9777   1515   -122     22       C  
ATOM    600  CG  PHE A 203      23.245  -4.123 -22.441  1.00 73.16           C  
ANISOU  600  CG  PHE A 203     7742  10102   9954   1631      6     15       C  
ATOM    601  CD1 PHE A 203      24.404  -3.405 -22.226  1.00 74.67           C  
ANISOU  601  CD1 PHE A 203     8104  10145  10121   1719     42     33       C  
ATOM    602  CD2 PHE A 203      22.161  -3.886 -21.610  1.00 76.95           C  
ANISOU  602  CD2 PHE A 203     8046  10686  10506   1641     94    -21       C  
ATOM    603  CE1 PHE A 203      24.473  -2.449 -21.217  1.00 75.79           C  
ANISOU  603  CE1 PHE A 203     8250  10237  10308   1815    161     12       C  
ATOM    604  CE2 PHE A 203      22.231  -2.925 -20.603  1.00 79.77           C  
ANISOU  604  CE2 PHE A 203     8404  10997  10909   1745    221    -46       C  
ATOM    605  CZ  PHE A 203      23.385  -2.214 -20.415  1.00 76.35           C  
ANISOU  605  CZ  PHE A 203     8152  10410  10450   1830    252    -31       C  
ATOM    606  H   PHE A 203      20.862  -4.294 -24.183  1.00 74.42           H  
ANISOU  606  H   PHE A 203     7498  10589  10188   1647   -203     41       H  
ATOM    607  HA  PHE A 203      23.597  -3.919 -25.211  1.00 70.62           H  
ANISOU  607  HA  PHE A 203     7462   9809   9561   1716   -275    105       H  
ATOM    608  HB2 PHE A 203      22.419  -5.887 -23.235  1.00 73.24           H  
ANISOU  608  HB2 PHE A 203     7654  10251   9922   1402   -106     -8       H  
ATOM    609  HB3 PHE A 203      24.151  -5.626 -23.597  1.00 71.22           H  
ANISOU  609  HB3 PHE A 203     7664   9802   9594   1459   -126     22       H  
ATOM    610  HD1 PHE A 203      25.266  -3.579 -22.869  1.00 73.93           H  
ANISOU  610  HD1 PHE A 203     8142   9977   9972   1710    -20     57       H  
ATOM    611  HD2 PHE A 203      21.238  -4.445 -21.750  1.00 78.34           H  
ANISOU  611  HD2 PHE A 203     8077  10988  10702   1564     68    -37       H  
ATOM    612  HE1 PHE A 203      25.383  -1.868 -21.077  1.00 75.06           H  
ANISOU  612  HE1 PHE A 203     8291  10031  10198   1877    187     25       H  
ATOM    613  HE2 PHE A 203      21.372  -2.743 -19.958  1.00 80.99           H  
ANISOU  613  HE2 PHE A 203     8414  11240  11119   1754    299    -84       H  
ATOM    614  HZ  PHE A 203      23.443  -1.468 -19.625  1.00 76.51           H  
ANISOU  614  HZ  PHE A 203     8178  10390  10503   1902    351    -58       H  
ATOM    615  N   ARG A 204      21.969  -5.454 -27.084  1.00 72.50           N  
ANISOU  615  N   ARG A 204     7466  10332   9750   1522   -511     94       N  
ATOM    616  CA  ARG A 204      21.768  -6.478 -28.118  1.00 73.71           C  
ANISOU  616  CA  ARG A 204     7612  10565   9830   1381   -629     71       C  
ATOM    617  C   ARG A 204      23.052  -6.815 -28.858  1.00 77.08           C  
ANISOU  617  C   ARG A 204     8257  10874  10156   1348   -672     70       C  
ATOM    618  O   ARG A 204      23.392  -7.994 -28.972  1.00 75.01           O  
ANISOU  618  O   ARG A 204     8080  10576   9843   1191   -676     12       O  
ATOM    619  CB  ARG A 204      20.660  -6.086 -29.127  1.00 77.44           C  
ANISOU  619  CB  ARG A 204     7889  11222  10315   1433   -765    113       C  
ATOM    620  CG  ARG A 204      19.639  -7.206 -29.346  1.00 92.63           C  
ANISOU  620  CG  ARG A 204     9665  13298  12231   1252   -819     58       C  
ATOM    621  CD  ARG A 204      18.928  -7.118 -30.681  1.00103.58           C  
ANISOU  621  CD  ARG A 204    10928  14853  13577   1255   -992     93       C  
ATOM    622  NE  ARG A 204      18.053  -5.951 -30.761  1.00110.26           N  
ANISOU  622  NE  ARG A 204    11576  15809  14507   1435  -1034    165       N  
ATOM    623  CZ  ARG A 204      17.323  -5.627 -31.825  1.00128.92           C  
ANISOU  623  CZ  ARG A 204    13799  18332  16853   1479  -1190    221       C  
ATOM    624  NH1 ARG A 204      17.359  -6.378 -32.922  1.00120.71           N1+
ANISOU  624  NH1 ARG A 204    12795  17373  15698   1342  -1318    203       N1+
ATOM    625  NH2 ARG A 204      16.552  -4.546 -31.803  1.00116.53           N  
ANISOU  625  NH2 ARG A 204    12051  16845  15380   1661  -1223    293       N  
ATOM    626  H   ARG A 204      21.568  -4.553 -27.313  1.00 72.91           H  
ANISOU  626  H   ARG A 204     7429  10426   9844   1654   -539    136       H  
ATOM    627  HA  ARG A 204      21.444  -7.386 -27.613  1.00 73.86           H  
ANISOU  627  HA  ARG A 204     7601  10606   9855   1242   -587     21       H  
ATOM    628  HB2 ARG A 204      20.111  -5.216 -28.774  1.00 78.01           H  
ANISOU  628  HB2 ARG A 204     7842  11334  10466   1561   -740    146       H  
ATOM    629  HB3 ARG A 204      21.117  -5.852 -30.089  1.00 77.60           H  
ANISOU  629  HB3 ARG A 204     7986  11231  10269   1470   -856    149       H  
ATOM    630  HG2 ARG A 204      20.142  -8.170 -29.306  1.00 92.18           H  
ANISOU  630  HG2 ARG A 204     9728  13174  12122   1111   -800      7       H  
ATOM    631  HG3 ARG A 204      18.884  -7.152 -28.565  1.00 93.39           H  
ANISOU  631  HG3 ARG A 204     9622  13457  12405   1250   -751     43       H  
ATOM    632  HD2 ARG A 204      19.666  -7.056 -31.477  1.00103.09           H  
ANISOU  632  HD2 ARG A 204    11000  14738  13432   1269  -1055    112       H  
ATOM    633  HD3 ARG A 204      18.314  -8.008 -30.808  1.00104.51           H  
ANISOU  633  HD3 ARG A 204    10963  15067  13681   1104  -1024     42       H  
ATOM    634  HE  ARG A 204      18.010  -5.346 -29.948  1.00109.81           H  
ANISOU  634  HE  ARG A 204    11492  15701  14529   1536   -939    175       H  
ATOM    635 HH11 ARG A 204      17.919  -7.221 -32.984  1.00119.77           H  
ANISOU  635 HH11 ARG A 204    12808  17189  15511   1208  -1295    142       H  
ATOM    636 HH12 ARG A 204      16.788  -6.119 -33.721  1.00122.30           H  
ANISOU  636 HH12 ARG A 204    12885  17706  15878   1372  -1443    249       H  
ATOM    637 HH21 ARG A 204      16.524  -3.956 -30.978  1.00116.26           H  
ANISOU  637 HH21 ARG A 204    11990  16747  15435   1767  -1122    296       H  
ATOM    638 HH22 ARG A 204      15.994  -4.296 -32.614  1.00117.98           H  
ANISOU  638 HH22 ARG A 204    12123  17154  15552   1698  -1352    344       H  
ATOM    639  N   GLY A 205      23.767  -5.777 -29.309  1.00 75.43           N  
ANISOU  639  N   GLY A 205     8137  10596   9924   1496   -694    130       N  
ATOM    640  CA  GLY A 205      25.033  -5.916 -30.027  1.00 75.21           C  
ANISOU  640  CA  GLY A 205     8308  10467   9802   1483   -726    132       C  
ATOM    641  C   GLY A 205      26.268  -6.130 -29.163  1.00 78.99           C  
ANISOU  641  C   GLY A 205     8966  10771  10277   1467   -610    102       C  
ATOM    642  O   GLY A 205      27.389  -5.899 -29.627  1.00 77.34           O  
ANISOU  642  O   GLY A 205     8909  10471  10008   1500   -617    115       O  
ATOM    643  H   GLY A 205      23.488  -4.807 -29.198  1.00 75.54           H  
ANISOU  643  H   GLY A 205     8089  10624   9988   1626   -690    179       H  
ATOM    644  HA2 GLY A 205      24.959  -6.754 -30.720  1.00 76.12           H  
ANISOU  644  HA2 GLY A 205     8433  10633   9857   1371   -793     94       H  
ATOM    645  HA3 GLY A 205      25.197  -5.013 -30.614  1.00 75.44           H  
ANISOU  645  HA3 GLY A 205     8349  10501   9814   1597   -776    194       H  
ATOM    646  N   VAL A 206      26.081  -6.593 -27.910  1.00 77.04           N  
ANISOU  646  N   VAL A 206     8699  10486  10088   1406   -506     64       N  
ATOM    647  CA  VAL A 206      27.168  -6.838 -26.978  1.00 76.26           C  
ANISOU  647  CA  VAL A 206     8755  10235   9987   1383   -404     44       C  
ATOM    648  C   VAL A 206      27.949  -8.066 -27.402  1.00 80.43           C  
ANISOU  648  C   VAL A 206     9412  10693  10454   1254   -430     -6       C  
ATOM    649  O   VAL A 206      27.378  -9.022 -27.923  1.00 79.75           O  
ANISOU  649  O   VAL A 206     9276  10674  10350   1135   -490    -47       O  
ATOM    650  CB  VAL A 206      26.678  -6.906 -25.496  1.00 81.72           C  
ANISOU  650  CB  VAL A 206     9382  10921  10746   1354   -287     28       C  
ATOM    651  CG1 VAL A 206      26.002  -8.240 -25.161  1.00 82.89           C  
ANISOU  651  CG1 VAL A 206     9473  11121  10903   1176   -281    -19       C  
ATOM    652  CG2 VAL A 206      27.820  -6.631 -24.527  1.00 80.18           C  
ANISOU  652  CG2 VAL A 206     9338  10581  10546   1386   -188     32       C  
ATOM    653  H   VAL A 206      25.178  -6.805 -27.499  1.00 78.05           H  
ANISOU  653  H   VAL A 206     8701  10693  10262   1367   -490     51       H  
ATOM    654  HA  VAL A 206      27.825  -5.974 -27.040  1.00 74.82           H  
ANISOU  654  HA  VAL A 206     8643   9990   9796   1489   -389     79       H  
ATOM    655  HB  VAL A 206      25.937  -6.123 -25.345  1.00 82.73           H  
ANISOU  655  HB  VAL A 206     9391  11121  10922   1440   -276     49       H  
ATOM    656 HG11 VAL A 206      25.364  -8.091 -24.292  1.00 83.68           H  
ANISOU  656 HG11 VAL A 206     9482  11265  11049   1169   -211    -21       H  
ATOM    657 HG12 VAL A 206      25.404  -8.573 -26.008  1.00 84.22           H  
ANISOU  657 HG12 VAL A 206     9563  11379  11057   1133   -365    -30       H  
ATOM    658 HG13 VAL A 206      26.763  -8.983 -24.924  1.00 82.22           H  
ANISOU  658 HG13 VAL A 206     9513  10937  10790   1099   -260    -38       H  
ATOM    659 HG21 VAL A 206      27.427  -6.662 -23.513  1.00 80.12           H  
ANISOU  659 HG21 VAL A 206     9283  10584  10573   1359   -109     21       H  
ATOM    660 HG22 VAL A 206      28.589  -7.393 -24.648  1.00 79.60           H  
ANISOU  660 HG22 VAL A 206     9379  10433  10432   1312   -199     14       H  
ATOM    661 HG23 VAL A 206      28.233  -5.645 -24.736  1.00 79.98           H  
ANISOU  661 HG23 VAL A 206     9347  10522  10520   1504   -188     63       H  
ATOM    662  N   GLY A 207      29.259  -7.992 -27.215  1.00 78.33           N  
ANISOU  662  N   GLY A 207     9308  10295  10161   1284   -388     -5       N  
ATOM    663  CA  GLY A 207      30.196  -9.060 -27.544  1.00 78.40           C  
ANISOU  663  CA  GLY A 207     9451  10212  10125   1192   -401    -54       C  
ATOM    664  C   GLY A 207      31.445  -9.001 -26.690  1.00 81.55           C  
ANISOU  664  C   GLY A 207     9988  10467  10531   1221   -320    -47       C  
ATOM    665  O   GLY A 207      31.642  -8.045 -25.939  1.00 79.88           O  
ANISOU  665  O   GLY A 207     9779  10228  10343   1312   -257     -6       O  
ATOM    666  H   GLY A 207      29.717  -7.176 -26.824  1.00 77.73           H  
ANISOU  666  H   GLY A 207     9271  10168  10095   1376   -345     27       H  
ATOM    667  HA2 GLY A 207      29.732 -10.033 -27.384  1.00 79.18           H  
ANISOU  667  HA2 GLY A 207     9522  10325  10239   1079   -407    -92       H  
ATOM    668  HA3 GLY A 207      30.486  -8.980 -28.591  1.00 78.56           H  
ANISOU  668  HA3 GLY A 207     9503  10255  10092   1208   -465    -62       H  
ATOM    669  N   LEU A 208      32.301 -10.014 -26.829  1.00 79.05           N  
ANISOU  669  N   LEU A 208     9784  10056  10197   1147   -321    -91       N  
ATOM    670  CA  LEU A 208      33.544 -10.158 -26.079  1.00 78.75           C  
ANISOU  670  CA  LEU A 208     9871   9883  10166   1164   -260    -86       C  
ATOM    671  C   LEU A 208      34.663  -9.491 -26.880  1.00 83.75           C  
ANISOU  671  C   LEU A 208    10589  10482  10748   1254   -276    -82       C  
ATOM    672  O   LEU A 208      34.805  -9.788 -28.064  1.00 83.25           O  
ANISOU  672  O   LEU A 208    10544  10450  10636   1236   -336   -121       O  
ATOM    673  CB  LEU A 208      33.787 -11.681 -25.894  1.00 79.26           C  
ANISOU  673  CB  LEU A 208     9999   9864  10253   1040   -263   -134       C  
ATOM    674  CG  LEU A 208      34.574 -12.208 -24.685  1.00 84.42           C  
ANISOU  674  CG  LEU A 208    10743  10391  10943   1013   -202   -114       C  
ATOM    675  CD1 LEU A 208      36.082 -12.341 -24.991  1.00 84.03           C  
ANISOU  675  CD1 LEU A 208    10816  10232  10879   1066   -202   -131       C  
ATOM    676  CD2 LEU A 208      34.331 -11.385 -23.447  1.00 88.54           C  
ANISOU  676  CD2 LEU A 208    11228  10933  11479   1053   -133    -56       C  
ATOM    677  H   LEU A 208      32.151 -10.763 -27.496  1.00 79.43           H  
ANISOU  677  H   LEU A 208     9834  10119  10224   1076   -369   -135       H  
ATOM    678  HA  LEU A 208      33.453  -9.648 -25.120  1.00 78.69           H  
ANISOU  678  HA  LEU A 208     9848   9866  10187   1196   -203    -50       H  
ATOM    679  HB2 LEU A 208      32.811 -12.159 -25.820  1.00 79.88           H  
ANISOU  679  HB2 LEU A 208    10001   9999  10351    962   -278   -146       H  
ATOM    680  HB3 LEU A 208      34.294 -12.048 -26.785  1.00 79.03           H  
ANISOU  680  HB3 LEU A 208    10022   9813  10195   1034   -303   -177       H  
ATOM    681  HG  LEU A 208      34.194 -13.204 -24.460  1.00 85.12           H  
ANISOU  681  HG  LEU A 208    10831  10450  11060    913   -210   -133       H  
ATOM    682 HD11 LEU A 208      36.589 -12.726 -24.108  1.00 83.84           H  
ANISOU  682 HD11 LEU A 208    10846  10126  10883   1048   -170   -109       H  
ATOM    683 HD12 LEU A 208      36.223 -13.026 -25.825  1.00 84.32           H  
ANISOU  683 HD12 LEU A 208    10879  10251  10908   1029   -243   -186       H  
ATOM    684 HD13 LEU A 208      36.484 -11.363 -25.250  1.00 83.84           H  
ANISOU  684 HD13 LEU A 208    10796  10236  10824   1154   -196   -113       H  
ATOM    685 HD21 LEU A 208      34.658 -11.944 -22.573  1.00 88.57           H  
ANISOU  685 HD21 LEU A 208    11283  10867  11503   1002   -100    -39       H  
ATOM    686 HD22 LEU A 208      34.915 -10.469 -23.526  1.00 88.39           H  
ANISOU  686 HD22 LEU A 208    11234  10909  11439   1147   -119    -37       H  
ATOM    687 HD23 LEU A 208      33.270 -11.152 -23.378  1.00 89.30           H  
ANISOU  687 HD23 LEU A 208    11222  11121  11585   1035   -132    -50       H  
ATOM    688  N   LEU A 209      35.423  -8.561 -26.256  1.00 82.50           N  
ANISOU  688  N   LEU A 209    10482  10272  10593   1341   -221    -40       N  
ATOM    689  CA  LEU A 209      36.472  -7.866 -27.004  1.00 83.83           C  
ANISOU  689  CA  LEU A 209    10725  10415  10711   1416   -231    -31       C  
ATOM    690  C   LEU A 209      37.713  -8.768 -27.298  1.00 94.36           C  
ANISOU  690  C   LEU A 209    12163  11660  12028   1378   -229    -83       C  
ATOM    691  O   LEU A 209      38.115  -8.840 -28.455  1.00 94.70           O  
ANISOU  691  O   LEU A 209    12237  11729  12016   1382   -267   -117       O  
ATOM    692  CB  LEU A 209      36.886  -6.514 -26.385  1.00 82.86           C  
ANISOU  692  CB  LEU A 209    10622  10265  10596   1514   -178     24       C  
ATOM    693  CG  LEU A 209      37.127  -5.357 -27.414  1.00 86.99           C  
ANISOU  693  CG  LEU A 209    11159  10824  11070   1601   -211     62       C  
ATOM    694  CD1 LEU A 209      37.941  -4.220 -26.813  1.00 86.17           C  
ANISOU  694  CD1 LEU A 209    11115  10653  10971   1675   -151    102       C  
ATOM    695  CD2 LEU A 209      37.850  -5.810 -28.682  1.00 88.83           C  
ANISOU  695  CD2 LEU A 209    11452  11069  11232   1573   -259     27       C  
ATOM    696  H   LEU A 209      35.339  -8.299 -25.278  1.00 82.03           H  
ANISOU  696  H   LEU A 209    10412  10190  10564   1352   -170    -15       H  
ATOM    697  HA  LEU A 209      36.024  -7.621 -27.965  1.00 84.42           H  
ANISOU  697  HA  LEU A 209    10761  10564  10751   1429   -285    -31       H  
ATOM    698  HB2 LEU A 209      36.086  -6.180 -25.723  1.00 83.38           H  
ANISOU  698  HB2 LEU A 209    10622  10362  10699   1526   -153     45       H  
ATOM    699  HB3 LEU A 209      37.797  -6.644 -25.804  1.00 81.81           H  
ANISOU  699  HB3 LEU A 209    10561  10057  10469   1512   -137     20       H  
ATOM    700  HG  LEU A 209      36.168  -4.953 -27.728  1.00 87.93           H  
ANISOU  700  HG  LEU A 209    11198  11015  11196   1627   -245     87       H  
ATOM    701 HD11 LEU A 209      37.877  -3.354 -27.472  1.00 86.55           H  
ANISOU  701 HD11 LEU A 209    11163  10727  10996   1733   -175    139       H  
ATOM    702 HD12 LEU A 209      37.550  -3.971 -25.828  1.00 86.05           H  
ANISOU  702 HD12 LEU A 209    11070  10623  11001   1686   -106    111       H  
ATOM    703 HD13 LEU A 209      38.980  -4.537 -26.737  1.00 85.30           H  
ANISOU  703 HD13 LEU A 209    11080  10486  10842   1654   -131     80       H  
ATOM    704 HD21 LEU A 209      38.142  -4.929 -29.248  1.00 88.73           H  
ANISOU  704 HD21 LEU A 209    11462  11073  11180   1628   -270     65       H  
ATOM    705 HD22 LEU A 209      38.741  -6.371 -28.410  1.00 88.63           H  
ANISOU  705 HD22 LEU A 209    11490  10975  11208   1544   -228     -8       H  
ATOM    706 HD23 LEU A 209      37.194  -6.421 -29.300  1.00 89.33           H  
ANISOU  706 HD23 LEU A 209    11470  11193  11279   1525   -310     -0       H  
ATOM    707  N   ASN A 210      38.269  -9.470 -26.286  1.00 95.12           N  
ANISOU  707  N   ASN A 210    12309  11663  12168   1342   -187    -90       N  
ATOM    708  CA  ASN A 210      39.430 -10.390 -26.313  1.00 96.76           C  
ANISOU  708  CA  ASN A 210    12605  11771  12388   1319   -180   -132       C  
ATOM    709  C   ASN A 210      40.781  -9.634 -26.498  1.00104.64           C  
ANISOU  709  C   ASN A 210    13668  12737  13356   1398   -154   -123       C  
ATOM    710  O   ASN A 210      41.626  -9.997 -27.320  1.00104.93           O  
ANISOU  710  O   ASN A 210    13749  12751  13368   1403   -164   -174       O  
ATOM    711  CB  ASN A 210      39.280 -11.609 -27.277  1.00 98.70           C  
ANISOU  711  CB  ASN A 210    12863  12007  12632   1247   -227   -214       C  
ATOM    712  CG  ASN A 210      38.852 -11.377 -28.709  1.00115.52           C  
ANISOU  712  CG  ASN A 210    14962  14236  14692   1244   -278   -253       C  
ATOM    713  ND2 ASN A 210      39.762 -10.871 -29.542  1.00107.86           N  
ANISOU  713  ND2 ASN A 210    14038  13280  13664   1297   -276   -271       N  
ATOM    714  OD1 ASN A 210      37.714 -11.696 -29.097  1.00104.29           O  
ANISOU  714  OD1 ASN A 210    13474  12889  13264   1182   -323   -270       O  
ATOM    715  H   ASN A 210      37.898  -9.400 -25.346  1.00 95.07           H  
ANISOU  715  H   ASN A 210    12279  11648  12194   1330   -155    -61       H  
ATOM    716  HA  ASN A 210      39.485 -10.828 -25.318  1.00 96.67           H  
ANISOU  716  HA  ASN A 210    12608  11702  12420   1288   -154   -113       H  
ATOM    717  HB2 ASN A 210      40.233 -12.136 -27.317  1.00 98.69           H  
ANISOU  717  HB2 ASN A 210    12924  11927  12646   1252   -215   -246       H  
ATOM    718  HB3 ASN A 210      38.534 -12.273 -26.840  1.00 99.18           H  
ANISOU  718  HB3 ASN A 210    12894  12060  12730   1178   -234   -216       H  
ATOM    719 HD21 ASN A 210      39.517 -10.706 -30.513  1.00108.51           H  
ANISOU  719 HD21 ASN A 210    14107  13436  13688   1290   -312   -293       H  
ATOM    720 HD22 ASN A 210      40.703 -10.664 -29.220  1.00107.13           H  
ANISOU  720 HD22 ASN A 210    13992  13132  13580   1338   -240   -262       H  
ATOM    721  N   THR A 211      40.976  -8.616 -25.634  1.00103.47           N  
ANISOU  721  N   THR A 211    13520  12584  13210   1448   -112    -64       N  
ATOM    722  CA  THR A 211      42.196  -7.804 -25.509  1.00103.93           C  
ANISOU  722  CA  THR A 211    13632  12610  13246   1508    -78    -44       C  
ATOM    723  C   THR A 211      42.664  -7.919 -24.041  1.00111.35           C  
ANISOU  723  C   THR A 211    14599  13486  14225   1496    -37    -12       C  
ATOM    724  O   THR A 211      41.896  -8.378 -23.188  1.00111.65           O  
ANISOU  724  O   THR A 211    14610  13518  14293   1450    -31      5       O  
ATOM    725  CB  THR A 211      41.916  -6.337 -25.840  1.00110.66           C  
ANISOU  725  CB  THR A 211    14467  13518  14062   1571    -69     -1       C  
ATOM    726  CG2 THR A 211      41.385  -6.150 -27.237  1.00108.41           C  
ANISOU  726  CG2 THR A 211    14154  13310  13727   1579   -120    -12       C  
ATOM    727  OG1 THR A 211      40.996  -5.815 -24.873  1.00111.19           O  
ANISOU  727  OG1 THR A 211    14487  13602  14160   1579    -43     37       O  
ATOM    728  H   THR A 211      40.261  -8.325 -24.976  1.00103.44           H  
ANISOU  728  H   THR A 211    13477  12603  13225   1443    -96    -32       H  
ATOM    729  HA  THR A 211      42.988  -8.163 -26.165  1.00103.60           H  
ANISOU  729  HA  THR A 211    13627  12549  13187   1510    -87    -82       H  
ATOM    730  HB  THR A 211      42.856  -5.792 -25.775  1.00110.20           H  
ANISOU  730  HB  THR A 211    14453  13432  13985   1601    -45      9       H  
ATOM    731  HG1 THR A 211      40.621  -4.946 -25.172  1.00111.39           H  
ANISOU  731  HG1 THR A 211    14490  13660  14174   1625    -44     62       H  
ATOM    732 HG21 THR A 211      41.257  -5.092 -27.461  1.00108.22           H  
ANISOU  732 HG21 THR A 211    14124  13313  13681   1630   -118     30       H  
ATOM    733 HG22 THR A 211      42.074  -6.591 -27.955  1.00108.15           H  
ANISOU  733 HG22 THR A 211    14158  13272  13664   1565   -133    -51       H  
ATOM    734 HG23 THR A 211      40.424  -6.654 -27.318  1.00109.09           H  
ANISOU  734 HG23 THR A 211    14188  13433  13830   1545   -150    -23       H  
ATOM    735  N   GLY A 212      43.893  -7.479 -23.763  1.00109.26           N  
ANISOU  735  N   GLY A 212    14384  13183  13949   1531    -13     -2       N  
ATOM    736  CA  GLY A 212      44.481  -7.512 -22.421  1.00109.17           C  
ANISOU  736  CA  GLY A 212    14400  13122  13957   1518     16     32       C  
ATOM    737  C   GLY A 212      45.787  -8.282 -22.372  1.00113.39           C  
ANISOU  737  C   GLY A 212    14976  13593  14514   1519      3     15       C  
ATOM    738  O   GLY A 212      46.247  -8.769 -23.405  1.00113.87           O  
ANISOU  738  O   GLY A 212    15043  13646  14577   1533    -18    -35       O  
ATOM    739  H   GLY A 212      44.517  -7.089 -24.462  1.00109.17           H  
ANISOU  739  H   GLY A 212    14390  13181  13908   1560    -14    -16       H  
ATOM    740  HA2 GLY A 212      44.677  -6.493 -22.093  1.00108.86           H  
ANISOU  740  HA2 GLY A 212    14369  13099  13895   1546     46     54       H  
ATOM    741  HA3 GLY A 212      43.804  -7.973 -21.704  1.00109.49           H  
ANISOU  741  HA3 GLY A 212    14424  13156  14020   1476     18     48       H  
ATOM    742  N   SER A 213      46.387  -8.415 -21.165  1.00108.95           N  
ANISOU  742  N   SER A 213    14438  12992  13967   1504     12     54       N  
ATOM    743  CA  SER A 213      47.669  -9.131 -20.952  1.00108.24           C  
ANISOU  743  CA  SER A 213    14375  12842  13909   1516     -8     51       C  
ATOM    744  C   SER A 213      47.641 -10.613 -21.403  1.00111.68           C  
ANISOU  744  C   SER A 213    14817  13210  14407   1500    -48     17       C  
ATOM    745  O   SER A 213      48.614 -11.131 -21.938  1.00110.44           O  
ANISOU  745  O   SER A 213    14667  13014  14281   1536    -61    -22       O  
ATOM    746  CB  SER A 213      48.084  -9.060 -19.483  1.00110.71           C  
ANISOU  746  CB  SER A 213    14709  13137  14220   1490     -4    114       C  
ATOM    747  H   SER A 213      45.979  -8.033 -20.318  1.00108.73           H  
ANISOU  747  H   SER A 213    14407  12978  13927   1485     33     87       H  
ATOM    748  HA  SER A 213      48.430  -8.624 -21.543  1.00108.11           H  
ANISOU  748  HA  SER A 213    14359  12843  13873   1553      2     27       H  
ATOM    749  N   TYR A 214      46.520 -11.263 -21.161  1.00109.11           N  
ANISOU  749  N   TYR A 214    14486  12871  14101   1446    -60     28       N  
ATOM    750  CA  TYR A 214      46.200 -12.659 -21.469  1.00109.64           C  
ANISOU  750  CA  TYR A 214    14565  12864  14229   1409    -95     -2       C  
ATOM    751  C   TYR A 214      46.309 -12.981 -23.001  1.00113.71           C  
ANISOU  751  C   TYR A 214    15073  13384  14748   1433   -105    -98       C  
ATOM    752  O   TYR A 214      47.093 -13.856 -23.398  1.00114.23           O  
ANISOU  752  O   TYR A 214    15161  13374  14866   1456   -120   -145       O  
ATOM    753  CB  TYR A 214      44.793 -12.826 -20.851  1.00111.45           C  
ANISOU  753  CB  TYR A 214    14775  13119  14452   1330    -90     36       C  
ATOM    754  CG  TYR A 214      43.987 -14.089 -21.010  1.00114.29           C  
ANISOU  754  CG  TYR A 214    15140  13422  14862   1256   -119     17       C  
ATOM    755  CD1 TYR A 214      44.578 -15.340 -20.854  1.00116.78           C  
ANISOU  755  CD1 TYR A 214    15507  13614  15251   1243   -151     16       C  
ATOM    756  CD2 TYR A 214      42.595 -14.035 -21.033  1.00115.25           C  
ANISOU  756  CD2 TYR A 214    15215  13608  14965   1189   -110     17       C  
ATOM    757  CE1 TYR A 214      43.812 -16.507 -20.860  1.00118.44           C  
ANISOU  757  CE1 TYR A 214    15734  13756  15514   1159   -175      7       C  
ATOM    758  CE2 TYR A 214      41.821 -15.184 -20.986  1.00116.85           C  
ANISOU  758  CE2 TYR A 214    15424  13761  15213   1099   -133      9       C  
ATOM    759  CZ  TYR A 214      42.430 -16.420 -20.920  1.00124.77           C  
ANISOU  759  CZ  TYR A 214    16490  14630  16286   1079   -165      3       C  
ATOM    760  OH  TYR A 214      41.646 -17.536 -21.008  1.00125.97           O  
ANISOU  760  OH  TYR A 214    16656  14723  16485    983   -187    -13       O  
ATOM    761  H   TYR A 214      45.759 -10.789 -20.684  1.00109.15           H  
ANISOU  761  H   TYR A 214    14475  12917  14081   1419    -42     57       H  
ATOM    762  HA  TYR A 214      46.892 -13.318 -20.947  1.00109.53           H  
ANISOU  762  HA  TYR A 214    14579  12777  14261   1414   -114     22       H  
ATOM    763  HB2 TYR A 214      44.901 -12.682 -19.777  1.00111.44           H  
ANISOU  763  HB2 TYR A 214    14788  13112  14444   1311    -80     96       H  
ATOM    764  HB3 TYR A 214      44.161 -12.037 -21.253  1.00111.19           H  
ANISOU  764  HB3 TYR A 214    14705  13165  14378   1338    -72     22       H  
ATOM    765  HD1 TYR A 214      45.663 -15.414 -20.793  1.00116.36           H  
ANISOU  765  HD1 TYR A 214    15477  13513  15221   1300   -160     19       H  
ATOM    766  HD2 TYR A 214      42.102 -13.064 -21.039  1.00114.60           H  
ANISOU  766  HD2 TYR A 214    15090  13615  14839   1207    -86     24       H  
ATOM    767  HE1 TYR A 214      44.296 -17.482 -20.819  1.00119.04           H  
ANISOU  767  HE1 TYR A 214    15855  13718  15656   1157   -202      3       H  
ATOM    768  HE2 TYR A 214      40.740 -15.104 -21.079  1.00116.76           H  
ANISOU  768  HE2 TYR A 214    15363  13814  15186   1045   -128      3       H  
ATOM    769  HH  TYR A 214      40.710 -17.333 -20.750  1.00125.91           H  
ANISOU  769  HH  TYR A 214    16606  14782  16452    924   -173      5       H  
ATOM    770  N   TYR A 215      45.635 -12.180 -23.848  1.00109.04           N  
ANISOU  770  N   TYR A 215    14450  12887  14095   1436    -94   -125       N  
ATOM    771  CA  TYR A 215      45.595 -12.325 -25.324  1.00108.28           C  
ANISOU  771  CA  TYR A 215    14347  12826  13970   1444   -104   -210       C  
ATOM    772  C   TYR A 215      46.839 -11.737 -26.025  1.00109.63           C  
ANISOU  772  C   TYR A 215    14528  13021  14105   1508    -82   -244       C  
ATOM    773  O   TYR A 215      47.052 -11.971 -27.215  1.00108.81           O  
ANISOU  773  O   TYR A 215    14428  12943  13973   1512    -83   -322       O  
ATOM    774  CB  TYR A 215      44.303 -11.683 -25.878  1.00109.42           C  
ANISOU  774  CB  TYR A 215    14446  13072  14057   1417   -116   -205       C  
ATOM    775  CG  TYR A 215      43.032 -12.257 -25.278  1.00111.87           C  
ANISOU  775  CG  TYR A 215    14726  13378  14399   1345   -133   -181       C  
ATOM    776  CD1 TYR A 215      42.407 -13.361 -25.845  1.00114.68           C  
ANISOU  776  CD1 TYR A 215    15079  13712  14781   1278   -166   -240       C  
ATOM    777  CD2 TYR A 215      42.454 -11.695 -24.143  1.00112.64           C  
ANISOU  777  CD2 TYR A 215    14798  13499  14501   1336   -110   -106       C  
ATOM    778  CE1 TYR A 215      41.252 -13.909 -25.285  1.00116.20           C  
ANISOU  778  CE1 TYR A 215    15241  13905  15004   1197   -179   -217       C  
ATOM    779  CE2 TYR A 215      41.294 -12.230 -23.577  1.00114.35           C  
ANISOU  779  CE2 TYR A 215    14980  13724  14744   1260   -117    -87       C  
ATOM    780  CZ  TYR A 215      40.711 -13.356 -24.134  1.00122.75           C  
ANISOU  780  CZ  TYR A 215    16039  14765  15836   1188   -152   -138       C  
ATOM    781  OH  TYR A 215      39.572 -13.906 -23.578  1.00124.11           O  
ANISOU  781  OH  TYR A 215    16172  14950  16034   1098   -156   -118       O  
ATOM    782  H   TYR A 215      45.145 -11.359 -23.512  1.00108.78           H  
ANISOU  782  H   TYR A 215    14395  12909  14026   1436    -79    -86       H  
ATOM    783  HA  TYR A 215      45.567 -13.383 -25.578  1.00108.79           H  
ANISOU  783  HA  TYR A 215    14427  12831  14079   1416   -123   -257       H  
ATOM    784  HB2 TYR A 215      44.322 -10.615 -25.667  1.00108.84           H  
ANISOU  784  HB2 TYR A 215    14360  13047  13947   1452    -97   -160       H  
ATOM    785  HB3 TYR A 215      44.268 -11.851 -26.952  1.00109.43           H  
ANISOU  785  HB3 TYR A 215    14446  13106  14027   1413   -131   -264       H  
ATOM    786  HD1 TYR A 215      42.842 -13.821 -26.731  1.00114.93           H  
ANISOU  786  HD1 TYR A 215    15134  13727  14808   1283   -178   -310       H  
ATOM    787  HD2 TYR A 215      42.916 -10.826 -23.677  1.00111.92           H  
ANISOU  787  HD2 TYR A 215    14713  13421  14389   1381    -83    -69       H  
ATOM    788  HE1 TYR A 215      40.797 -14.790 -25.735  1.00116.88           H  
ANISOU  788  HE1 TYR A 215    15329  13970  15112   1134   -205   -268       H  
ATOM    789  HE2 TYR A 215      40.875 -11.789 -22.672  1.00114.32           H  
ANISOU  789  HE2 TYR A 215    14953  13744  14738   1251    -90    -36       H  
ATOM    790  HH  TYR A 215      39.455 -13.632 -22.631  1.00123.72           H  
ANISOU  790  HH  TYR A 215    16117  14902  15988   1092   -127    -64       H  
ATOM    791  N   GLU A 216      47.642 -10.976 -25.275  1.00104.81           N  
ANISOU  791  N   GLU A 216    13923  12411  13490   1546    -57   -189       N  
ATOM    792  CA  GLU A 216      48.898 -10.384 -25.722  1.00103.74           C  
ANISOU  792  CA  GLU A 216    13792  12300  13325   1595    -30   -210       C  
ATOM    793  C   GLU A 216      50.079 -11.249 -25.251  1.00106.25           C  
ANISOU  793  C   GLU A 216    14117  12536  13718   1624    -33   -227       C  
ATOM    794  O   GLU A 216      51.230 -10.883 -25.501  1.00105.13           O  
ANISOU  794  O   GLU A 216    13964  12413  13567   1663    -10   -248       O  
ATOM    795  CB  GLU A 216      49.026  -8.962 -25.157  1.00104.33           C  
ANISOU  795  CB  GLU A 216    13864  12424  13350   1610     -3   -141       C  
ATOM    796  CG  GLU A 216      48.046  -7.975 -25.756  1.00113.60           C  
ANISOU  796  CG  GLU A 216    15030  13673  14461   1605     -0   -122       C  
ATOM    797  CD  GLU A 216      47.918  -6.642 -25.032  1.00127.33           C  
ANISOU  797  CD  GLU A 216    16773  15434  16173   1619     27    -55       C  
ATOM    798  OE1 GLU A 216      48.709  -6.393 -24.092  1.00114.47           O  
ANISOU  798  OE1 GLU A 216    15158  13775  14559   1622     46    -28       O  
ATOM    799  OE2 GLU A 216      47.011  -5.853 -25.389  1.00112.66           O1-
ANISOU  799  OE2 GLU A 216    14902  13621  14281   1625     25    -30       O1-
ATOM    800  H   GLU A 216      47.436 -10.731 -24.313  1.00104.52           H  
ANISOU  800  H   GLU A 216    13886  12363  13462   1536    -54   -131       H  
ATOM    801  HA  GLU A 216      48.929 -10.324 -26.809  1.00103.93           H  
ANISOU  801  HA  GLU A 216    13813  12365  13310   1598    -25   -265       H  
ATOM    802  HB2 GLU A 216      48.853  -8.991 -24.084  1.00103.99           H  
ANISOU  802  HB2 GLU A 216    13826  12352  13335   1596     -7    -92       H  
ATOM    803  HB3 GLU A 216      50.025  -8.583 -25.368  1.00104.11           H  
ANISOU  803  HB3 GLU A 216    13840  12409  13308   1635     17   -153       H  
ATOM    804  HG2 GLU A 216      48.430  -7.791 -26.754  1.00113.66           H  
ANISOU  804  HG2 GLU A 216    15041  13718  14429   1615      5   -159       H  
ATOM    805  HG3 GLU A 216      47.055  -8.424 -25.830  1.00113.83           H  
ANISOU  805  HG3 GLU A 216    15043  13706  14501   1578    -23   -127       H  
ATOM    806  N   HIS A 217      49.774 -12.393 -24.565  1.00102.46           N  
ANISOU  806  N   HIS A 217    13651  11964  13315   1603    -65   -213       N  
ATOM    807  CA  HIS A 217      50.705 -13.398 -24.032  1.00101.98           C  
ANISOU  807  CA  HIS A 217    13599  11803  13347   1634    -85   -214       C  
ATOM    808  C   HIS A 217      51.720 -12.815 -23.061  1.00103.87           C  
ANISOU  808  C   HIS A 217    13826  12052  13587   1668    -85   -145       C  
ATOM    809  O   HIS A 217      52.863 -13.268 -23.022  1.00103.56           O  
ANISOU  809  O   HIS A 217    13771  11972  13606   1720    -92   -164       O  
ATOM    810  CB  HIS A 217      51.393 -14.175 -25.161  1.00103.32           C  
ANISOU  810  CB  HIS A 217    13764  11935  13557   1675    -75   -326       C  
ATOM    811  CG  HIS A 217      50.429 -14.725 -26.159  1.00107.08           C  
ANISOU  811  CG  HIS A 217    14256  12413  14019   1630    -77   -406       C  
ATOM    812  CD2 HIS A 217      49.773 -15.906 -26.168  1.00109.57           C  
ANISOU  812  CD2 HIS A 217    14599  12634  14399   1590   -105   -437       C  
ATOM    813  ND1 HIS A 217      50.040 -13.986 -27.257  1.00108.63           N  
ANISOU  813  ND1 HIS A 217    14440  12718  14118   1612    -55   -453       N  
ATOM    814  CE1 HIS A 217      49.187 -14.748 -27.920  1.00108.69           C  
ANISOU  814  CE1 HIS A 217    14462  12707  14128   1564    -72   -519       C  
ATOM    815  NE2 HIS A 217      48.996 -15.914 -27.303  1.00109.65           N  
ANISOU  815  NE2 HIS A 217    14609  12704  14349   1545   -100   -517       N  
ATOM    816  H   HIS A 217      48.828 -12.657 -24.313  1.00102.71           H  
ANISOU  816  H   HIS A 217    13688  11986  13352   1561    -81   -193       H  
ATOM    817  HA  HIS A 217      50.114 -14.120 -23.470  1.00102.24           H  
ANISOU  817  HA  HIS A 217    13652  11772  13424   1600   -113   -183       H  
ATOM    818  HB2 HIS A 217      52.090 -13.516 -25.678  1.00103.14           H  
ANISOU  818  HB2 HIS A 217    13719  11977  13493   1707    -44   -356       H  
ATOM    819  HB3 HIS A 217      51.931 -15.018 -24.734  1.00103.75           H  
ANISOU  819  HB3 HIS A 217    13824  11898  13696   1704    -96   -324       H  
ATOM    820  HD2 HIS A 217      49.841 -16.698 -25.425  1.00109.96           H  
ANISOU  820  HD2 HIS A 217    14669  12579  14530   1588   -132   -402       H  
ATOM    821  HE1 HIS A 217      48.706 -14.456 -28.852  1.00108.76           H  
ANISOU  821  HE1 HIS A 217    14465  12793  14065   1535    -68   -565       H  
ATOM    822  HE2 HIS A 217      48.391 -16.668 -27.614  1.00110.39           H  
ANISOU  822  HE2 HIS A 217    14719  12756  14467   1500   -116   -563       H  
ATOM    823  N   VAL A 218      51.289 -11.821 -22.266  1.00 99.27           N  
ANISOU  823  N   VAL A 218    13248  11527  12945   1636    -74    -72       N  
ATOM    824  CA  VAL A 218      52.129 -11.147 -21.272  1.00 98.51           C  
ANISOU  824  CA  VAL A 218    13144  11455  12829   1647    -74     -8       C  
ATOM    825  C   VAL A 218      51.484 -11.250 -19.865  1.00102.05           C  
ANISOU  825  C   VAL A 218    13618  11884  13273   1592    -95     82       C  
ATOM    826  O   VAL A 218      51.844 -10.481 -18.966  1.00101.56           O  
ANISOU  826  O   VAL A 218    13558  11864  13168   1578    -89    134       O  
ATOM    827  CB  VAL A 218      52.483  -9.678 -21.707  1.00101.42           C  
ANISOU  827  CB  VAL A 218    13500  11917  13119   1655    -28    -22       C  
ATOM    828  CG1 VAL A 218      53.490  -9.680 -22.858  1.00101.30           C  
ANISOU  828  CG1 VAL A 218    13457  11926  13108   1700     -7    -96       C  
ATOM    829  CG2 VAL A 218      51.259  -8.840 -22.065  1.00100.61           C  
ANISOU  829  CG2 VAL A 218    13408  11865  12953   1626     -2    -18       C  
ATOM    830  H   VAL A 218      50.334 -11.477 -22.265  1.00 99.14           H  
ANISOU  830  H   VAL A 218    13235  11542  12890   1601    -67    -58       H  
ATOM    831  HA  VAL A 218      53.085 -11.661 -21.189  1.00 98.88           H  
ANISOU  831  HA  VAL A 218    13178  11465  12928   1684    -92    -15       H  
ATOM    832  HB  VAL A 218      52.969  -9.171 -20.876  1.00101.13           H  
ANISOU  832  HB  VAL A 218    13463  11897  13066   1647    -28     24       H  
ATOM    833 HG11 VAL A 218      53.625  -8.660 -23.216  1.00100.85           H  
ANISOU  833 HG11 VAL A 218    13399  11931  12990   1694     25    -99       H  
ATOM    834 HG12 VAL A 218      54.439 -10.072 -22.495  1.00101.33           H  
ANISOU  834 HG12 VAL A 218    13440  11905  13156   1729    -22    -92       H  
ATOM    835 HG13 VAL A 218      53.115 -10.305 -23.666  1.00101.51           H  
ANISOU  835 HG13 VAL A 218    13486  11933  13151   1707     -8   -151       H  
ATOM    836 HG21 VAL A 218      51.587  -7.835 -22.323  1.00 99.87           H  
ANISOU  836 HG21 VAL A 218    13313  11820  12812   1634     27    -20       H  
ATOM    837 HG22 VAL A 218      50.752  -9.287 -22.919  1.00100.65           H  
ANISOU  837 HG22 VAL A 218    13410  11867  12964   1627     -6    -63       H  
ATOM    838 HG23 VAL A 218      50.604  -8.800 -21.198  1.00100.52           H  
ANISOU  838 HG23 VAL A 218    13407  11846  12939   1595     -7     28       H  
ATOM    839  N   LYS A 219      50.569 -12.248 -19.667  1.00 98.11           N  
ANISOU  839  N   LYS A 219    13140  11324  12815   1553   -120     96       N  
ATOM    840  CA  LYS A 219      49.876 -12.453 -18.388  1.00 97.51           C  
ANISOU  840  CA  LYS A 219    13088  11235  12725   1487   -133    180       C  
ATOM    841  C   LYS A 219      50.823 -13.142 -17.405  1.00100.64           C  
ANISOU  841  C   LYS A 219    13503  11569  13165   1494   -184    252       C  
ATOM    842  O   LYS A 219      51.059 -14.354 -17.475  1.00100.57           O  
ANISOU  842  O   LYS A 219    13511  11458  13241   1509   -228    260       O  
ATOM    843  CB  LYS A 219      48.556 -13.231 -18.544  1.00100.23           C  
ANISOU  843  CB  LYS A 219    13444  11545  13093   1428   -138    174       C  
ATOM    844  H   LYS A 219      50.319 -12.938 -20.366  1.00 98.39           H  
ANISOU  844  H   LYS A 219    13176  11318  12888   1559   -128     49       H  
ATOM    845  HA  LYS A 219      49.602 -11.479 -17.985  1.00 97.22           H  
ANISOU  845  HA  LYS A 219    13047  11268  12625   1468   -102    199       H  
ATOM    846  N   ILE A 220      51.386 -12.322 -16.504  1.00 96.01           N  
ANISOU  846  N   ILE A 220    12914  11043  12521   1486   -181    304       N  
ATOM    847  CA  ILE A 220      52.337 -12.731 -15.476  1.00 95.13           C  
ANISOU  847  CA  ILE A 220    12812  10904  12428   1488   -237    384       C  
ATOM    848  C   ILE A 220      51.689 -12.739 -14.069  1.00 95.71           C  
ANISOU  848  C   ILE A 220    12927  11000  12440   1397   -247    479       C  
ATOM    849  O   ILE A 220      50.951 -11.821 -13.709  1.00 93.72           O  
ANISOU  849  O   ILE A 220    12680  10827  12105   1345   -193    471       O  
ATOM    850  CB  ILE A 220      53.628 -11.826 -15.504  1.00 97.75           C  
ANISOU  850  CB  ILE A 220    13105  11302  12731   1535   -233    367       C  
ATOM    851  CG1 ILE A 220      53.320 -10.316 -15.272  1.00 97.02           C  
ANISOU  851  CG1 ILE A 220    13017  11314  12535   1495   -173    349       C  
ATOM    852  CG2 ILE A 220      54.436 -12.019 -16.797  1.00 98.47           C  
ANISOU  852  CG2 ILE A 220    13153  11373  12888   1622   -226    281       C  
ATOM    853  CD1 ILE A 220      53.853  -9.844 -14.101  1.00106.87           C  
ANISOU  853  CD1 ILE A 220    14271  12610  13723   1453   -192    409       C  
ATOM    854  H   ILE A 220      51.167 -11.331 -16.476  1.00 95.64           H  
ANISOU  854  H   ILE A 220    12859  11066  12411   1473   -142    289       H  
ATOM    855  HA  ILE A 220      52.686 -13.739 -15.697  1.00 95.63           H  
ANISOU  855  HA  ILE A 220    12879  10883  12573   1524   -279    389       H  
ATOM    856  HB  ILE A 220      54.267 -12.173 -14.693  1.00 98.17           H  
ANISOU  856  HB  ILE A 220    13161  11343  12796   1533   -285    433       H  
ATOM    857 HG12 ILE A 220      53.754  -9.729 -16.081  1.00 96.46           H  
ANISOU  857 HG12 ILE A 220    12919  11271  12460   1533   -144    291       H  
ATOM    858 HG13 ILE A 220      52.249 -10.130 -15.220  1.00 96.19           H  
ANISOU  858 HG13 ILE A 220    12930  11218  12399   1455   -140    344       H  
ATOM    859 HG21 ILE A 220      55.330 -11.399 -16.759  1.00 98.28           H  
ANISOU  859 HG21 ILE A 220    13097  11402  12844   1643   -222    274       H  
ATOM    860 HG22 ILE A 220      54.716 -13.067 -16.884  1.00 99.05           H  
ANISOU  860 HG22 ILE A 220    13226  11366  13044   1656   -267    288       H  
ATOM    861 HG23 ILE A 220      53.824 -11.725 -17.648  1.00 98.10           H  
ANISOU  861 HG23 ILE A 220    13107  11341  12825   1621   -183    220       H  
ATOM    862 HD11 ILE A 220      53.719  -8.765 -14.050  1.00106.35           H  
ANISOU  862 HD11 ILE A 220    14209  12604  13593   1431   -143    381       H  
ATOM    863 HD12 ILE A 220      53.354 -10.339 -13.270  1.00107.36           H  
ANISOU  863 HD12 ILE A 220    14365  12655  13772   1404   -214    470       H  
ATOM    864 HD13 ILE A 220      54.912 -10.085 -14.085  1.00107.39           H  
ANISOU  864 HD13 ILE A 220    14310  12671  13823   1491   -232    421       H  
ATOM    865  N   SER A 221      51.946 -13.822 -13.313  1.00 91.80           N  
ANISOU  865  N   SER A 221    12462  10429  11987   1379   -315    567       N  
ATOM    866  CA  SER A 221      51.683 -14.028 -11.880  1.00 92.33           C  
ANISOU  866  CA  SER A 221    12573  10513  11994   1291   -345    681       C  
ATOM    867  C   SER A 221      50.233 -14.148 -11.288  1.00 94.79           C  
ANISOU  867  C   SER A 221    12921  10847  12248   1180   -303    712       C  
ATOM    868  O   SER A 221      50.167 -14.235 -10.054  1.00 94.59           O  
ANISOU  868  O   SER A 221    12933  10852  12154   1102   -323    806       O  
ATOM    869  CB  SER A 221      52.348 -12.905 -11.082  1.00 96.47           C  
ANISOU  869  CB  SER A 221    13086  11149  12418   1271   -337    701       C  
ATOM    870  OG  SER A 221      51.548 -11.736 -11.031  1.00104.86           O  
ANISOU  870  OG  SER A 221    14146  12304  13391   1225   -251    644       O  
ATOM    871  H   SER A 221      52.382 -14.648 -13.709  1.00 91.61           H  
ANISOU  871  H   SER A 221    12436  10323  12049   1428   -354    565       H  
ATOM    872  HA  SER A 221      52.196 -14.948 -11.604  1.00 93.23           H  
ANISOU  872  HA  SER A 221    12704  10549  12171   1309   -412    744       H  
ATOM    873  HB2 SER A 221      52.526 -13.247 -10.064  1.00 97.28           H  
ANISOU  873  HB2 SER A 221    13219  11256  12488   1221   -384    792       H  
ATOM    874  HB3 SER A 221      53.296 -12.652 -11.554  1.00 96.32           H  
ANISOU  874  HB3 SER A 221    13031  11135  12432   1341   -353    667       H  
ATOM    875  HG  SER A 221      51.995 -10.992 -11.514  1.00104.31           H  
ANISOU  875  HG  SER A 221    14049  12270  13314   1268   -227    589       H  
ATOM    876  N   ALA A 222      49.114 -14.166 -12.047  1.00 89.51           N  
ANISOU  876  N   ALA A 222    12238  10173  11595   1163   -249    643       N  
ATOM    877  CA  ALA A 222      47.817 -14.241 -11.340  1.00 88.76           C  
ANISOU  877  CA  ALA A 222    12164  10119  11444   1053   -208    678       C  
ATOM    878  C   ALA A 222      46.750 -15.096 -12.044  1.00 91.23           C  
ANISOU  878  C   ALA A 222    12472  10369  11820   1019   -198    646       C  
ATOM    879  O   ALA A 222      45.871 -14.563 -12.714  1.00 91.41           O  
ANISOU  879  O   ALA A 222    12452  10449  11832   1018   -142    568       O  
ATOM    880  CB  ALA A 222      47.304 -12.831 -11.075  1.00 88.76           C  
ANISOU  880  CB  ALA A 222    12133  10248  11346   1033   -125    628       C  
ATOM    881  H   ALA A 222      49.071 -14.117 -13.060  1.00 88.99           H  
ANISOU  881  H   ALA A 222    12147  10089  11575   1217   -234    568       H  
ATOM    882  HA  ALA A 222      47.937 -14.677 -10.350  1.00 89.19           H  
ANISOU  882  HA  ALA A 222    12257  10164  11468    993   -240    769       H  
ATOM    883  HB1 ALA A 222      46.563 -12.867 -10.277  1.00 89.04           H  
ANISOU  883  HB1 ALA A 222    12181  10323  11325    948    -96    666       H  
ATOM    884  HB2 ALA A 222      48.140 -12.203 -10.772  1.00 88.41           H  
ANISOU  884  HB2 ALA A 222    12089  10238  11264   1062   -132    633       H  
ATOM    885  HB3 ALA A 222      46.862 -12.420 -11.981  1.00 88.38           H  
ANISOU  885  HB3 ALA A 222    12047  10214  11318   1073    -89    551       H  
ATOM    886  N   PRO A 223      46.761 -16.425 -11.875  1.00 86.79           N  
ANISOU  886  N   PRO A 223    11956   9690  11329    984   -256    710       N  
ATOM    887  CA  PRO A 223      45.715 -17.249 -12.511  1.00 87.26           C  
ANISOU  887  CA  PRO A 223    12017   9690  11448    931   -246    675       C  
ATOM    888  C   PRO A 223      44.328 -17.104 -11.878  1.00 91.48           C  
ANISOU  888  C   PRO A 223    12539  10308  11911    805   -187    698       C  
ATOM    889  O   PRO A 223      43.314 -17.399 -12.516  1.00 92.07           O  
ANISOU  889  O   PRO A 223    12584  10384  12016    761   -161    643       O  
ATOM    890  CB  PRO A 223      46.237 -18.671 -12.338  1.00 90.33           C  
ANISOU  890  CB  PRO A 223    12472   9914  11934    926   -325    748       C  
ATOM    891  CG  PRO A 223      47.077 -18.611 -11.123  1.00 94.97           C  
ANISOU  891  CG  PRO A 223    13097  10510  12476    921   -371    868       C  
ATOM    892  CD  PRO A 223      47.712 -17.256 -11.117  1.00 89.01           C  
ANISOU  892  CD  PRO A 223    12292   9881  11646    989   -339    821       C  
ATOM    893  HA  PRO A 223      45.652 -17.023 -13.574  1.00 86.82           H  
ANISOU  893  HA  PRO A 223    11924   9638  11424    990   -229    582       H  
ATOM    894  HB2 PRO A 223      45.409 -19.367 -12.216  1.00 91.17           H  
ANISOU  894  HB2 PRO A 223    12604   9978  12060    838   -322    772       H  
ATOM    895  HB3 PRO A 223      46.839 -18.941 -13.203  1.00 90.28           H  
ANISOU  895  HB3 PRO A 223    12458   9840  12005   1013   -349    687       H  
ATOM    896  HG2 PRO A 223      46.464 -18.761 -10.235  1.00 95.54           H  
ANISOU  896  HG2 PRO A 223    13199  10612  12488    816   -360    944       H  
ATOM    897  HG3 PRO A 223      47.844 -19.382 -11.192  1.00 95.84           H  
ANISOU  897  HG3 PRO A 223    13239  10507  12670    972   -436    906       H  
ATOM    898  HD2 PRO A 223      47.829 -16.901 -10.095  1.00 89.14           H  
ANISOU  898  HD2 PRO A 223    12327   9962  11581    938   -340    892       H  
ATOM    899  HD3 PRO A 223      48.665 -17.298 -11.642  1.00 88.61           H  
ANISOU  899  HD3 PRO A 223    12227   9786  11652   1084   -373    791       H  
ATOM    900  N   ASN A 224      44.278 -16.629 -10.629  1.00 86.55           N  
ANISOU  900  N   ASN A 224    11931   9764  11190    741   -164    773       N  
ATOM    901  CA  ASN A 224      43.015 -16.445  -9.925  1.00 85.29           C  
ANISOU  901  CA  ASN A 224    11753   9700  10955    619    -95    790       C  
ATOM    902  C   ASN A 224      42.475 -15.012 -10.096  1.00 83.47           C  
ANISOU  902  C   ASN A 224    11446   9612  10658    653     -7    698       C  
ATOM    903  O   ASN A 224      41.621 -14.576  -9.316  1.00 82.72           O  
ANISOU  903  O   ASN A 224    11326   9619  10485    571     63    706       O  
ATOM    904  CB  ASN A 224      43.204 -16.872  -8.464  1.00 86.04           C  
ANISOU  904  CB  ASN A 224    11916   9799  10976    515   -116    923       C  
ATOM    905  CG  ASN A 224      43.327 -18.378  -8.351  1.00 99.12           C  
ANISOU  905  CG  ASN A 224    13646  11304  12711    460   -193   1019       C  
ATOM    906  ND2 ASN A 224      42.923 -18.930  -7.215  1.00101.94           N  
ANISOU  906  ND2 ASN A 224    14058  11669  13004    324   -195   1136       N  
ATOM    907  OD1 ASN A 224      43.679 -19.078  -9.316  1.00 75.25           O  
ANISOU  907  OD1 ASN A 224    10632   8153   9806    530   -245    984       O  
ATOM    908  H   ASN A 224      45.086 -16.351 -10.082  1.00 86.82           H  
ANISOU  908  H   ASN A 224    11987   9810  11191    767   -187    816       H  
ATOM    909  HA  ASN A 224      42.256 -17.106 -10.338  1.00 86.05           H  
ANISOU  909  HA  ASN A 224    11839   9758  11099    569    -92    775       H  
ATOM    910  HB2 ASN A 224      44.116 -16.428  -8.067  1.00 85.59           H  
ANISOU  910  HB2 ASN A 224    11878   9760  10883    563   -141    949       H  
ATOM    911  HB3 ASN A 224      42.353 -16.548  -7.870  1.00 86.49           H  
ANISOU  911  HB3 ASN A 224    11953   9951  10958    427    -50    926       H  
ATOM    912 HD21 ASN A 224      42.542 -18.359  -6.468  1.00102.23           H  
ANISOU  912 HD21 ASN A 224    14083  11820  12938    259   -141   1150       H  
ATOM    913 HD22 ASN A 224      42.983 -19.937  -7.099  1.00103.21           H  
ANISOU  913 HD22 ASN A 224    14276  11719  13219    282   -248   1211       H  
ATOM    914  N   GLU A 225      42.937 -14.304 -11.157  1.00 76.19           N  
ANISOU  914  N   GLU A 225    10485   8693   9772    775     -9    611       N  
ATOM    915  CA  GLU A 225      42.520 -12.943 -11.488  1.00 74.53           C  
ANISOU  915  CA  GLU A 225    10209   8589   9519    828     61    528       C  
ATOM    916  C   GLU A 225      42.482 -12.763 -13.014  1.00 74.90           C  
ANISOU  916  C   GLU A 225    10211   8612   9633    921     47    441       C  
ATOM    917  O   GLU A 225      43.528 -12.804 -13.657  1.00 73.27           O  
ANISOU  917  O   GLU A 225    10028   8348   9464   1003      2    424       O  
ATOM    918  CB  GLU A 225      43.475 -11.892 -10.880  1.00 75.54           C  
ANISOU  918  CB  GLU A 225    10360   8761   9580    873     76    533       C  
ATOM    919  CG  GLU A 225      43.410 -11.748  -9.368  1.00 86.90           C  
ANISOU  919  CG  GLU A 225    11835  10263  10921    776    107    599       C  
ATOM    920  CD  GLU A 225      44.619 -11.067  -8.761  1.00104.99           C  
ANISOU  920  CD  GLU A 225    14165  12573  13152    806     89    618       C  
ATOM    921  OE1 GLU A 225      45.043 -10.019  -9.300  1.00105.23           O  
ANISOU  921  OE1 GLU A 225    14171  12626  13183    889    112    548       O  
ATOM    922  OE2 GLU A 225      45.142 -11.583  -7.746  1.00 93.78           O1-
ANISOU  922  OE2 GLU A 225    12801  11149  11683    740     46    709       O1-
ATOM    923  H   GLU A 225      43.620 -14.644 -11.825  1.00 75.54           H  
ANISOU  923  H   GLU A 225    10416   8536   9750    840    -57    595       H  
ATOM    924  HA  GLU A 225      41.526 -12.754 -11.088  1.00 75.00           H  
ANISOU  924  HA  GLU A 225    10233   8717   9544    764    116    521       H  
ATOM    925  HB2 GLU A 225      44.500 -12.144 -11.153  1.00 75.64           H  
ANISOU  925  HB2 GLU A 225    10402   8714   9624    926     20    549       H  
ATOM    926  HB3 GLU A 225      43.220 -10.919 -11.296  1.00 74.83           H  
ANISOU  926  HB3 GLU A 225    10229   8726   9478    925    123    468       H  
ATOM    927  HG2 GLU A 225      42.532 -11.158  -9.114  1.00 87.09           H  
ANISOU  927  HG2 GLU A 225    11820  10365  10905    746    180    560       H  
ATOM    928  HG3 GLU A 225      43.345 -12.730  -8.906  1.00 87.86           H  
ANISOU  928  HG3 GLU A 225    11994  10341  11048    706     70    672       H  
ATOM    929  N   PHE A 226      41.284 -12.552 -13.584  1.00 69.95           N  
ANISOU  929  N   PHE A 226     9516   8044   9017    907     84    388       N  
ATOM    930  CA  PHE A 226      41.100 -12.302 -15.011  1.00 68.10           C  
ANISOU  930  CA  PHE A 226     9235   7813   8827    983     68    312       C  
ATOM    931  C   PHE A 226      40.364 -11.004 -15.231  1.00 68.43           C  
ANISOU  931  C   PHE A 226     9204   7961   8835   1029    127    265       C  
ATOM    932  O   PHE A 226      39.507 -10.628 -14.439  1.00 68.21           O  
ANISOU  932  O   PHE A 226     9137   8007   8775    980    186    273       O  
ATOM    933  CB  PHE A 226      40.314 -13.431 -15.664  1.00 71.07           C  
ANISOU  933  CB  PHE A 226     9593   8153   9259    921     35    292       C  
ATOM    934  CG  PHE A 226      41.110 -14.696 -15.863  1.00 74.05           C  
ANISOU  934  CG  PHE A 226    10043   8396   9696    908    -30    314       C  
ATOM    935  CD1 PHE A 226      41.985 -14.826 -16.938  1.00 77.89           C  
ANISOU  935  CD1 PHE A 226    10548   8822  10224    995    -71    260       C  
ATOM    936  CD2 PHE A 226      40.950 -15.773 -15.011  1.00 76.87           C  
ANISOU  936  CD2 PHE A 226    10450   8684  10072    808    -48    386       C  
ATOM    937  CE1 PHE A 226      42.699 -16.007 -17.135  1.00 79.11           C  
ANISOU  937  CE1 PHE A 226    10764   8846  10449    994   -123    267       C  
ATOM    938  CE2 PHE A 226      41.628 -16.957 -15.235  1.00 80.32           C  
ANISOU  938  CE2 PHE A 226    10955   8979  10582    805   -110    405       C  
ATOM    939  CZ  PHE A 226      42.520 -17.060 -16.273  1.00 78.53           C  
ANISOU  939  CZ  PHE A 226    10741   8689  10407    906   -146    341       C  
ATOM    940  H   PHE A 226      40.409 -12.559 -13.072  1.00 70.62           H  
ANISOU  940  H   PHE A 226     9571   8183   9079    840    124    398       H  
ATOM    941  HA  PHE A 226      42.060 -12.234 -15.519  1.00 67.36           H  
ANISOU  941  HA  PHE A 226     9172   7673   8750   1051     36    297       H  
ATOM    942  HB2 PHE A 226      39.457 -13.670 -15.038  1.00 71.57           H  
ANISOU  942  HB2 PHE A 226     9633   8255   9308    836     64    318       H  
ATOM    943  HB3 PHE A 226      39.972 -13.102 -16.644  1.00 70.56           H  
ANISOU  943  HB3 PHE A 226     9482   8122   9207    965     31    235       H  
ATOM    944  HD1 PHE A 226      42.125 -13.994 -17.627  1.00 77.63           H  
ANISOU  944  HD1 PHE A 226    10483   8844  10169   1065    -58    211       H  
ATOM    945  HD2 PHE A 226      40.261 -15.696 -14.173  1.00 76.88           H  
ANISOU  945  HD2 PHE A 226    10437   8740  10033    729    -11    427       H  
ATOM    946  HE1 PHE A 226      43.386 -16.098 -17.975  1.00 78.76           H  
ANISOU  946  HE1 PHE A 226    10728   8761  10435   1063   -145    214       H  
ATOM    947  HE2 PHE A 226      41.502 -17.770 -14.527  1.00 80.96           H  
ANISOU  947  HE2 PHE A 226    11083   8999  10681    726   -127    473       H  
ATOM    948  HZ  PHE A 226      43.079 -17.980 -16.418  1.00 79.32           H  
ANISOU  948  HZ  PHE A 226    10892   8672  10574    913   -189    349       H  
ATOM    949  N   ASP A 227      40.698 -10.325 -16.319  1.00 63.36           N  
ANISOU  949  N   ASP A 227     8544   7324   8204   1124    112    216       N  
ATOM    950  CA  ASP A 227      40.074  -9.077 -16.734  1.00 63.04           C  
ANISOU  950  CA  ASP A 227     8440   7364   8149   1187    152    178       C  
ATOM    951  C   ASP A 227      39.399  -9.360 -18.079  1.00 64.96           C  
ANISOU  951  C   ASP A 227     8629   7629   8426   1206    111    137       C  
ATOM    952  O   ASP A 227      40.072  -9.854 -18.973  1.00 64.24           O  
ANISOU  952  O   ASP A 227     8572   7485   8349   1229     60    116       O  
ATOM    953  CB  ASP A 227      41.142  -7.963 -16.875  1.00 64.94           C  
ANISOU  953  CB  ASP A 227     8721   7590   8363   1274    163    171       C  
ATOM    954  CG  ASP A 227      40.694  -6.600 -16.359  1.00 90.47           C  
ANISOU  954  CG  ASP A 227    11926  10882  11568   1312    232    158       C  
ATOM    955  OD1 ASP A 227      39.898  -5.915 -17.075  1.00 94.59           O  
ANISOU  955  OD1 ASP A 227    12384  11447  12109   1367    243    131       O  
ATOM    956  OD2 ASP A 227      41.147  -6.204 -15.251  1.00 97.14           O1-
ANISOU  956  OD2 ASP A 227    12811  11726  12374   1288    274    173       O1-
ATOM    957  H   ASP A 227      41.426 -10.620 -16.960  1.00 63.09           H  
ANISOU  957  H   ASP A 227     8541   7239   8192   1161     72    203       H  
ATOM    958  HA  ASP A 227      39.327  -8.753 -16.011  1.00 63.69           H  
ANISOU  958  HA  ASP A 227     8485   7500   8214   1154    202    184       H  
ATOM    959  HB2 ASP A 227      42.020  -8.246 -16.297  1.00 64.22           H  
ANISOU  959  HB2 ASP A 227     8686   7457   8258   1256    154    197       H  
ATOM    960  HB3 ASP A 227      41.419  -7.844 -17.920  1.00 63.79           H  
ANISOU  960  HB3 ASP A 227     8572   7433   8230   1326    131    146       H  
ATOM    961  N   VAL A 228      38.082  -9.097 -18.219  1.00 61.05           N  
ANISOU  961  N   VAL A 228     8041   7215   7939   1192    131    121       N  
ATOM    962  CA  VAL A 228      37.368  -9.308 -19.487  1.00 60.53           C  
ANISOU  962  CA  VAL A 228     7912   7190   7894   1202     83     86       C  
ATOM    963  C   VAL A 228      36.735  -7.992 -19.930  1.00 62.78           C  
ANISOU  963  C   VAL A 228     8121   7556   8175   1291    101     76       C  
ATOM    964  O   VAL A 228      36.363  -7.163 -19.097  1.00 63.18           O  
ANISOU  964  O   VAL A 228     8141   7643   8223   1317    164     85       O  
ATOM    965  CB  VAL A 228      36.372 -10.523 -19.505  1.00 65.78           C  
ANISOU  965  CB  VAL A 228     8530   7875   8588   1090     60     76       C  
ATOM    966  CG1 VAL A 228      37.056 -11.814 -19.065  1.00 65.94           C  
ANISOU  966  CG1 VAL A 228     8641   7788   8626   1009     38     96       C  
ATOM    967  CG2 VAL A 228      35.139 -10.277 -18.661  1.00 66.52           C  
ANISOU  967  CG2 VAL A 228     8531   8059   8685   1040    118     88       C  
ATOM    968  H   VAL A 228      37.501  -8.713 -17.480  1.00 61.44           H  
ANISOU  968  H   VAL A 228     8053   7311   7978   1173    181    130       H  
ATOM    969  HA  VAL A 228      38.100  -9.534 -20.259  1.00 60.03           H  
ANISOU  969  HA  VAL A 228     7896   7083   7830   1231     41     69       H  
ATOM    970  HB  VAL A 228      36.026 -10.669 -20.527  1.00 65.85           H  
ANISOU  970  HB  VAL A 228     8503   7911   8605   1099     15     45       H  
ATOM    971 HG11 VAL A 228      36.387 -12.651 -19.253  1.00 66.95           H  
ANISOU  971 HG11 VAL A 228     8742   7919   8777    929     17     83       H  
ATOM    972 HG12 VAL A 228      37.974 -11.939 -19.638  1.00 65.93           H  
ANISOU  972 HG12 VAL A 228     8697   7726   8627   1055      5     81       H  
ATOM    973 HG13 VAL A 228      37.278 -11.755 -17.999  1.00 65.58           H  
ANISOU  973 HG13 VAL A 228     8625   7726   8565    984     77    136       H  
ATOM    974 HG21 VAL A 228      34.674 -11.229 -18.406  1.00 67.11           H  
ANISOU  974 HG21 VAL A 228     8596   8128   8774    939    111     94       H  
ATOM    975 HG22 VAL A 228      35.438  -9.749 -17.757  1.00 66.66           H  
ANISOU  975 HG22 VAL A 228     8574   8073   8681   1055    171    110       H  
ATOM    976 HG23 VAL A 228      34.443  -9.685 -19.250  1.00 67.00           H  
ANISOU  976 HG23 VAL A 228     8509   8194   8755   1086    111     66       H  
ATOM    977  N   MET A 229      36.693  -7.776 -21.248  1.00 57.77           N  
ANISOU  977  N   MET A 229     7468   6946   7536   1343     44     56       N  
ATOM    978  CA  MET A 229      36.129  -6.581 -21.874  1.00 57.01           C  
ANISOU  978  CA  MET A 229     7305   6916   7439   1436     39     62       C  
ATOM    979  C   MET A 229      34.933  -6.975 -22.721  1.00 57.59           C  
ANISOU  979  C   MET A 229     7276   7079   7528   1409    -17     46       C  
ATOM    980  O   MET A 229      35.020  -7.917 -23.517  1.00 57.33           O  
ANISOU  980  O   MET A 229     7259   7042   7482   1351    -76     20       O  
ATOM    981  CB  MET A 229      37.179  -5.875 -22.750  1.00 59.12           C  
ANISOU  981  CB  MET A 229     7646   7144   7674   1514     12     68       C  
ATOM    982  CG  MET A 229      37.995  -4.843 -22.020  1.00 62.13           C  
ANISOU  982  CG  MET A 229     8087   7472   8046   1572     71     88       C  
ATOM    983  SD  MET A 229      37.525  -3.193 -22.557  1.00 66.12           S  
ANISOU  983  SD  MET A 229     8553   8010   8561   1691     77    115       S  
ATOM    984  CE  MET A 229      39.089  -2.577 -23.204  1.00 62.08           C  
ANISOU  984  CE  MET A 229     8159   7427   8001   1731     67    129       C  
ATOM    985  H   MET A 229      37.044  -8.442 -21.928  1.00 57.76           H  
ANISOU  985  H   MET A 229     7498   6917   7532   1320     -1     38       H  
ATOM    986  HA  MET A 229      35.802  -5.867 -21.121  1.00 57.15           H  
ANISOU  986  HA  MET A 229     7295   6951   7470   1466     94     73       H  
ATOM    987  HB2 MET A 229      37.870  -6.617 -23.145  1.00 59.33           H  
ANISOU  987  HB2 MET A 229     7727   7129   7685   1480    -17     51       H  
ATOM    988  HB3 MET A 229      36.678  -5.368 -23.573  1.00 59.96           H  
ANISOU  988  HB3 MET A 229     7704   7302   7775   1562    -23     75       H  
ATOM    989  HG2 MET A 229      37.834  -4.926 -20.947  1.00 62.41           H  
ANISOU  989  HG2 MET A 229     8119   7500   8093   1541    121     90       H  
ATOM    990  HG3 MET A 229      39.049  -4.993 -22.247  1.00 62.22           H  
ANISOU  990  HG3 MET A 229     8173   7433   8034   1572     61     86       H  
ATOM    991  HE1 MET A 229      38.906  -1.686 -23.806  1.00 62.63           H  
ANISOU  991  HE1 MET A 229     8220   7507   8068   1796     52    154       H  
ATOM    992  HE2 MET A 229      39.759  -2.330 -22.381  1.00 61.56           H  
ANISOU  992  HE2 MET A 229     8145   7314   7933   1724    114    126       H  
ATOM    993  HE3 MET A 229      39.533  -3.355 -23.821  1.00 61.94           H  
ANISOU  993  HE3 MET A 229     8165   7410   7959   1694     26    113       H  
ATOM    994  N   PHE A 230      33.825  -6.239 -22.556  1.00 51.44           N  
ANISOU  994  N   PHE A 230     6384   6382   6777   1453      2     56       N  
ATOM    995  CA  PHE A 230      32.597  -6.437 -23.309  1.00 50.62           C  
ANISOU  995  CA  PHE A 230     6156   6387   6691   1437    -55     48       C  
ATOM    996  C   PHE A 230      32.402  -5.225 -24.224  1.00 54.73           C  
ANISOU  996  C   PHE A 230     6637   6949   7208   1562    -98     79       C  
ATOM    997  O   PHE A 230      32.239  -4.114 -23.731  1.00 54.67           O  
ANISOU  997  O   PHE A 230     6604   6936   7233   1656    -48    101       O  
ATOM    998  CB  PHE A 230      31.408  -6.622 -22.355  1.00 52.29           C  
ANISOU  998  CB  PHE A 230     6250   6672   6947   1386      0     39       C  
ATOM    999  CG  PHE A 230      31.260  -7.954 -21.633  1.00 53.20           C  
ANISOU  999  CG  PHE A 230     6380   6770   7064   1237     24     21       C  
ATOM   1000  CD1 PHE A 230      32.216  -8.957 -21.758  1.00 55.05           C  
ANISOU 1000  CD1 PHE A 230     6738   6906   7274   1165     -4     14       C  
ATOM   1001  CD2 PHE A 230      30.167  -8.200 -20.822  1.00 55.58           C  
ANISOU 1001  CD2 PHE A 230     6571   7150   7395   1167     77     13       C  
ATOM   1002  CE1 PHE A 230      32.065 -10.174 -21.089  1.00 55.94           C  
ANISOU 1002  CE1 PHE A 230     6873   6987   7396   1030     14      9       C  
ATOM   1003  CE2 PHE A 230      30.024  -9.413 -20.153  1.00 58.15           C  
ANISOU 1003  CE2 PHE A 230     6921   7456   7718   1019     98      8       C  
ATOM   1004  CZ  PHE A 230      30.966 -10.395 -20.301  1.00 55.37           C  
ANISOU 1004  CZ  PHE A 230     6701   6991   7345    952     62     11       C  
ATOM   1005  H   PHE A 230      33.756  -5.466 -21.901  1.00 51.57           H  
ANISOU 1005  H   PHE A 230     6390   6395   6808   1502     57     67       H  
ATOM   1006  HA  PHE A 230      32.665  -7.320 -23.936  1.00 50.91           H  
ANISOU 1006  HA  PHE A 230     6210   6424   6708   1369   -108     27       H  
ATOM   1007  HB2 PHE A 230      31.463  -5.847 -21.592  1.00 52.26           H  
ANISOU 1007  HB2 PHE A 230     6245   6654   6959   1442     67     49       H  
ATOM   1008  HB3 PHE A 230      30.496  -6.472 -22.931  1.00 52.85           H  
ANISOU 1008  HB3 PHE A 230     6211   6832   7037   1403    -42     39       H  
ATOM   1009  HD1 PHE A 230      33.103  -8.842 -22.374  1.00 54.28           H  
ANISOU 1009  HD1 PHE A 230     6720   6751   7151   1212    -37     12       H  
ATOM   1010  HD2 PHE A 230      29.393  -7.443 -20.731  1.00 56.14           H  
ANISOU 1010  HD2 PHE A 230     6534   7301   7494   1229    101     12       H  
ATOM   1011  HE1 PHE A 230      32.835 -10.940 -21.166  1.00 55.37           H  
ANISOU 1011  HE1 PHE A 230     6898   6824   7317    987     -8      5       H  
ATOM   1012  HE2 PHE A 230      29.146  -9.590 -19.534  1.00 59.26           H  
ANISOU 1012  HE2 PHE A 230     6971   7668   7876    956    145      4       H  
ATOM   1013  HZ  PHE A 230      30.853 -11.337 -19.767  1.00 55.63           H  
ANISOU 1013  HZ  PHE A 230     6759   6995   7383    838     77     16       H  
ATOM   1014  N   LYS A 231      32.501  -5.424 -25.550  1.00 51.76           N  
ANISOU 1014  N   LYS A 231     6271   6606   6791   1562   -188     81       N  
ATOM   1015  CA  LYS A 231      32.289  -4.336 -26.513  1.00 53.41           C  
ANISOU 1015  CA  LYS A 231     6448   6861   6986   1670   -245    128       C  
ATOM   1016  C   LYS A 231      30.793  -4.216 -26.827  1.00 61.16           C  
ANISOU 1016  C   LYS A 231     7259   7972   8006   1686   -297    141       C  
ATOM   1017  O   LYS A 231      30.081  -5.223 -26.797  1.00 62.18           O  
ANISOU 1017  O   LYS A 231     7314   8168   8142   1582   -318    103       O  
ATOM   1018  CB  LYS A 231      33.093  -4.518 -27.825  1.00 56.03           C  
ANISOU 1018  CB  LYS A 231     6867   7186   7235   1660   -320    129       C  
ATOM   1019  CG  LYS A 231      32.828  -5.817 -28.602  1.00 72.54           C  
ANISOU 1019  CG  LYS A 231     8941   9333   9285   1543   -387     75       C  
ATOM   1020  CD  LYS A 231      32.626  -5.660 -30.096  1.00 79.40           C  
ANISOU 1020  CD  LYS A 231     9795  10293  10080   1550   -490     90       C  
ATOM   1021  CE  LYS A 231      31.163  -5.657 -30.474  1.00 99.17           C  
ANISOU 1021  CE  LYS A 231    12142  12935  12603   1541   -563    107       C  
ATOM   1022  NZ  LYS A 231      30.953  -5.155 -31.857  1.00115.74           N1+
ANISOU 1022  NZ  LYS A 231    14221  15130  14625   1576   -671    151       N1+
ATOM   1023  H   LYS A 231      32.720  -6.320 -25.969  1.00 51.04           H  
ANISOU 1023  H   LYS A 231     6212   6510   6672   1486   -223     52       H  
ATOM   1024  HA  LYS A 231      32.635  -3.402 -26.078  1.00 53.04           H  
ANISOU 1024  HA  LYS A 231     6433   6762   6958   1752   -199    155       H  
ATOM   1025  HB2 LYS A 231      32.868  -3.674 -28.475  1.00 56.43           H  
ANISOU 1025  HB2 LYS A 231     6893   7274   7274   1736   -363    177       H  
ATOM   1026  HB3 LYS A 231      34.151  -4.502 -27.568  1.00 55.24           H  
ANISOU 1026  HB3 LYS A 231     6872   6999   7117   1660   -277    121       H  
ATOM   1027  HG2 LYS A 231      33.694  -6.463 -28.474  1.00 72.35           H  
ANISOU 1027  HG2 LYS A 231     9010   9235   9243   1492   -361     38       H  
ATOM   1028  HG3 LYS A 231      31.949  -6.322 -28.203  1.00 73.54           H  
ANISOU 1028  HG3 LYS A 231     8982   9510   9451   1491   -386     57       H  
ATOM   1029  HD2 LYS A 231      33.080  -4.735 -30.445  1.00 78.97           H  
ANISOU 1029  HD2 LYS A 231     9784  10221  10001   1632   -495    140       H  
ATOM   1030  HD3 LYS A 231      33.094  -6.510 -30.592  1.00 79.27           H  
ANISOU 1030  HD3 LYS A 231     9838  10265  10018   1473   -508     37       H  
ATOM   1031  HE2 LYS A 231      30.777  -6.674 -30.421  1.00 99.49           H  
ANISOU 1031  HE2 LYS A 231    12150  13003  12648   1438   -574     52       H  
ATOM   1032  HE3 LYS A 231      30.614  -5.012 -29.789  1.00 99.35           H  
ANISOU 1032  HE3 LYS A 231    12092  12965  12693   1608   -529    143       H  
ATOM   1033  HZ1 LYS A 231      29.995  -5.326 -32.149  1.00116.83           H  
ANISOU 1033  HZ1 LYS A 231    14252  15368  14771   1553   -730    155       H  
ATOM   1034  HZ2 LYS A 231      31.125  -4.154 -31.887  1.00115.75           H  
ANISOU 1034  HZ2 LYS A 231    14236  15109  14633   1674   -666    215       H  
ATOM   1035  HZ3 LYS A 231      31.587  -5.619 -32.499  1.00115.54           H  
ANISOU 1035  HZ3 LYS A 231    14278  15094  14530   1523   -690    117       H  
ATOM   1036  N   LEU A 232      30.322  -2.995 -27.121  1.00 58.72           N  
ANISOU 1036  N   LEU A 232     6887   7695   7728   1813   -319    197       N  
ATOM   1037  CA  LEU A 232      28.931  -2.717 -27.492  1.00 60.30           C  
ANISOU 1037  CA  LEU A 232     6914   8024   7975   1855   -378    221       C  
ATOM   1038  C   LEU A 232      28.993  -1.684 -28.581  1.00 65.21           C  
ANISOU 1038  C   LEU A 232     7544   8661   8574   1970   -464    298       C  
ATOM   1039  O   LEU A 232      29.387  -0.549 -28.329  1.00 64.25           O  
ANISOU 1039  O   LEU A 232     7473   8455   8485   2086   -424    342       O  
ATOM   1040  CB  LEU A 232      28.120  -2.180 -26.301  1.00 60.89           C  
ANISOU 1040  CB  LEU A 232     6876   8112   8149   1915   -286    210       C  
ATOM   1041  CG  LEU A 232      26.678  -1.756 -26.597  1.00 67.49           C  
ANISOU 1041  CG  LEU A 232     7508   9081   9054   1985   -338    235       C  
ATOM   1042  CD1 LEU A 232      25.760  -2.965 -26.749  1.00 68.38           C  
ANISOU 1042  CD1 LEU A 232     7497   9326   9159   1848   -382    192       C  
ATOM   1043  CD2 LEU A 232      26.166  -0.827 -25.519  1.00 71.91           C  
ANISOU 1043  CD2 LEU A 232     7988   9620   9715   2093   -234    226       C  
ATOM   1044  H   LEU A 232      30.902  -2.163 -27.094  1.00 58.23           H  
ANISOU 1044  H   LEU A 232     6893   7567   7666   1891   -296    228       H  
ATOM   1045  HA  LEU A 232      28.440  -3.610 -27.877  1.00 60.87           H  
ANISOU 1045  HA  LEU A 232     6927   8175   8025   1762   -429    193       H  
ATOM   1046  HB2 LEU A 232      28.079  -2.959 -25.541  1.00 60.50           H  
ANISOU 1046  HB2 LEU A 232     6825   8059   8102   1819   -228    162       H  
ATOM   1047  HB3 LEU A 232      28.639  -1.312 -25.899  1.00 60.45           H  
ANISOU 1047  HB3 LEU A 232     6885   7969   8114   2001   -232    228       H  
ATOM   1048  HG  LEU A 232      26.634  -1.200 -27.533  1.00 68.16           H  
ANISOU 1048  HG  LEU A 232     7587   9188   9124   2059   -426    292       H  
ATOM   1049 HD11 LEU A 232      24.734  -2.629 -26.897  1.00 69.79           H  
ANISOU 1049 HD11 LEU A 232     7517   9607   9392   1901   -415    209       H  
ATOM   1050 HD12 LEU A 232      26.078  -3.549 -27.610  1.00 68.06           H  
ANISOU 1050 HD12 LEU A 232     7510   9301   9047   1780   -461    194       H  
ATOM   1051 HD13 LEU A 232      25.822  -3.571 -25.847  1.00 68.10           H  
ANISOU 1051 HD13 LEU A 232     7477   9265   9133   1763   -300    144       H  
ATOM   1052 HD21 LEU A 232      25.086  -0.728 -25.614  1.00 73.38           H  
ANISOU 1052 HD21 LEU A 232     8010   9912   9958   2127   -261    230       H  
ATOM   1053 HD22 LEU A 232      26.421  -1.243 -24.546  1.00 71.29           H  
ANISOU 1053 HD22 LEU A 232     7949   9502   9635   2024   -139    176       H  
ATOM   1054 HD23 LEU A 232      26.639   0.147 -25.641  1.00 71.95           H  
ANISOU 1054 HD23 LEU A 232     8060   9541   9734   2204   -228    264       H  
ATOM   1055  N   GLU A 233      28.619  -2.064 -29.787  1.00 63.56           N  
ANISOU 1055  N   GLU A 233     7293   8554   8304   1932   -582    318       N  
ATOM   1056  CA  GLU A 233      28.685  -1.126 -30.890  1.00 63.86           C  
ANISOU 1056  CA  GLU A 233     7347   8615   8301   2028   -675    407       C  
ATOM   1057  C   GLU A 233      27.627  -0.045 -30.758  1.00 67.35           C  
ANISOU 1057  C   GLU A 233     7645   9102   8842   2173   -701    476       C  
ATOM   1058  O   GLU A 233      26.463  -0.331 -30.473  1.00 66.25           O  
ANISOU 1058  O   GLU A 233     7335   9068   8768   2167   -715    455       O  
ATOM   1059  CB  GLU A 233      28.587  -1.863 -32.226  1.00 65.90           C  
ANISOU 1059  CB  GLU A 233     7604   8985   8449   1933   -798    405       C  
ATOM   1060  CG  GLU A 233      29.348  -1.171 -33.338  1.00 75.40           C  
ANISOU 1060  CG  GLU A 233     8922  10170   9556   1979   -864    478       C  
ATOM   1061  CD  GLU A 233      28.532  -0.919 -34.587  1.00 98.30           C  
ANISOU 1061  CD  GLU A 233    11732  13220  12398   1997  -1015    553       C  
ATOM   1062  OE1 GLU A 233      27.792  -1.837 -35.011  1.00 97.08           O  
ANISOU 1062  OE1 GLU A 233    11482  13195  12209   1898  -1085    507       O  
ATOM   1063  OE2 GLU A 233      28.697   0.166 -35.188  1.00 87.46           O1-
ANISOU 1063  OE2 GLU A 233    10396  11831  11003   2101  -1068    661       O1-
ATOM   1064  H   GLU A 233      28.255  -2.981 -30.021  1.00 63.94           H  
ANISOU 1064  H   GLU A 233     7297   8671   8325   1832   -617    277       H  
ATOM   1065  HA  GLU A 233      29.651  -0.628 -30.866  1.00 63.00           H  
ANISOU 1065  HA  GLU A 233     7366   8405   8167   2063   -637    426       H  
ATOM   1066  HB2 GLU A 233      29.019  -2.857 -32.115  1.00 64.85           H  
ANISOU 1066  HB2 GLU A 233     7530   8835   8277   1820   -769    331       H  
ATOM   1067  HB3 GLU A 233      27.535  -1.951 -32.495  1.00 67.43           H  
ANISOU 1067  HB3 GLU A 233     7659   9296   8666   1936   -866    419       H  
ATOM   1068  HG2 GLU A 233      29.732  -0.211 -32.998  1.00 74.66           H  
ANISOU 1068  HG2 GLU A 233     8878   9986   9502   2079   -820    530       H  
ATOM   1069  HG3 GLU A 233      30.175  -1.819 -33.620  1.00 74.68           H  
ANISOU 1069  HG3 GLU A 233     8937  10050   9389   1891   -848    427       H  
ATOM   1070  N   VAL A 234      28.067   1.204 -30.889  1.00 65.21           N  
ANISOU 1070  N   VAL A 234     7445   8740   8593   2305   -696    552       N  
ATOM   1071  CA  VAL A 234      27.183   2.367 -30.864  1.00 67.51           C  
ANISOU 1071  CA  VAL A 234     7619   9042   8988   2468   -725    630       C  
ATOM   1072  C   VAL A 234      27.291   3.019 -32.277  1.00 74.28           C  
ANISOU 1072  C   VAL A 234     8517   9932   9775   2526   -864    750       C  
ATOM   1073  O   VAL A 234      28.393   3.166 -32.800  1.00 73.93           O  
ANISOU 1073  O   VAL A 234     8641   9815   9635   2493   -869    777       O  
ATOM   1074  CB  VAL A 234      27.459   3.279 -29.652  1.00 70.78           C  
ANISOU 1074  CB  VAL A 234     8074   9311   9508   2570   -589    609       C  
ATOM   1075  CG1 VAL A 234      27.554   2.428 -28.388  1.00 69.58           C  
ANISOU 1075  CG1 VAL A 234     7917   9145   9377   2467   -462    493       C  
ATOM   1076  CG2 VAL A 234      28.731   4.097 -29.816  1.00 69.69           C  
ANISOU 1076  CG2 VAL A 234     8132   9018   9330   2610   -559    655       C  
ATOM   1077  H   VAL A 234      29.043   1.455 -31.004  1.00 63.85           H  
ANISOU 1077  H   VAL A 234     7409   8478   8373   2302   -670    564       H  
ATOM   1078  HA  VAL A 234      26.164   2.017 -30.716  1.00 68.70           H  
ANISOU 1078  HA  VAL A 234     7613   9299   9189   2462   -748    608       H  
ATOM   1079  HB  VAL A 234      26.624   3.966 -29.530  1.00 71.95           H  
ANISOU 1079  HB  VAL A 234     8107   9480   9753   2687   -601    644       H  
ATOM   1080 HG11 VAL A 234      27.479   3.078 -27.518  1.00 69.68           H  
ANISOU 1080 HG11 VAL A 234     7919   9087   9468   2542   -372    474       H  
ATOM   1081 HG12 VAL A 234      26.746   1.698 -28.386  1.00 70.01           H  
ANISOU 1081 HG12 VAL A 234     7846   9314   9440   2408   -490    461       H  
ATOM   1082 HG13 VAL A 234      28.512   1.909 -28.370  1.00 68.47           H  
ANISOU 1082 HG13 VAL A 234     7905   8951   9159   2376   -437    464       H  
ATOM   1083 HG21 VAL A 234      28.743   4.862 -29.042  1.00 69.13           H  
ANISOU 1083 HG21 VAL A 234     8069   8854   9342   2695   -477    646       H  
ATOM   1084 HG22 VAL A 234      29.585   3.440 -29.669  1.00 68.82           H  
ANISOU 1084 HG22 VAL A 234     8125   8877   9145   2503   -518    604       H  
ATOM   1085 HG23 VAL A 234      28.803   4.558 -30.798  1.00 70.52           H  
ANISOU 1085 HG23 VAL A 234     8265   9135   9392   2652   -653    742       H  
ATOM   1086  N   PRO A 235      26.166   3.269 -32.962  1.00 73.50           N  
ANISOU 1086  N   PRO A 235     8262   9960   9705   2592   -987    822       N  
ATOM   1087  CA  PRO A 235      26.224   3.593 -34.397  1.00 75.27           C  
ANISOU 1087  CA  PRO A 235     8522  10253   9825   2605  -1140    935       C  
ATOM   1088  C   PRO A 235      26.741   4.949 -34.894  1.00 81.60           C  
ANISOU 1088  C   PRO A 235     9436  10939  10628   2735  -1174   1067       C  
ATOM   1089  O   PRO A 235      27.666   4.936 -35.715  1.00 81.96           O  
ANISOU 1089  O   PRO A 235     9636  10965  10540   2668  -1209   1106       O  
ATOM   1090  CB  PRO A 235      24.772   3.429 -34.844  1.00 79.36           C  
ANISOU 1090  CB  PRO A 235     8816  10953  10384   2637  -1264    972       C  
ATOM   1091  CG  PRO A 235      23.961   3.562 -33.599  1.00 84.13           C  
ANISOU 1091  CG  PRO A 235     9269  11543  11155   2713  -1164    910       C  
ATOM   1092  CD  PRO A 235      24.788   2.941 -32.553  1.00 77.04           C  
ANISOU 1092  CD  PRO A 235     8484  10537  10250   2612  -1004    788       C  
ATOM   1093  HA  PRO A 235      26.808   2.822 -34.899  1.00 74.30           H  
ANISOU 1093  HA  PRO A 235     8484  10164   9581   2477  -1158    896       H  
ATOM   1094  HB2 PRO A 235      24.489   4.189 -35.573  1.00 80.82           H  
ANISOU 1094  HB2 PRO A 235     8979  11162  10567   2732  -1368   1089       H  
ATOM   1095  HB3 PRO A 235      24.648   2.433 -35.265  1.00 79.32           H  
ANISOU 1095  HB3 PRO A 235     8786  11059  10292   2503  -1310    919       H  
ATOM   1096  HG2 PRO A 235      23.766   4.607 -33.363  1.00 85.03           H  
ANISOU 1096  HG2 PRO A 235     9360  11580  11368   2867  -1150    973       H  
ATOM   1097  HG3 PRO A 235      23.026   3.018 -33.721  1.00 85.46           H  
ANISOU 1097  HG3 PRO A 235     9275  11856  11341   2676  -1220    889       H  
ATOM   1098  HD2 PRO A 235      24.550   3.367 -31.580  1.00 77.17           H  
ANISOU 1098  HD2 PRO A 235     8455  10489  10377   2688   -906    756       H  
ATOM   1099  HD3 PRO A 235      24.653   1.861 -32.568  1.00 76.64           H  
ANISOU 1099  HD3 PRO A 235     8403  10571  10146   2476  -1008    716       H  
ATOM   1100  N   ARG A 236      26.054   6.063 -34.602  1.00 78.94           N  
ANISOU 1100  N   ARG A 236     9010  10551  10432   2914  -1185   1147       N  
ATOM   1101  CA  ARG A 236      26.424   7.369 -35.138  1.00 79.55           C  
ANISOU 1101  CA  ARG A 236     9190  10513  10522   3041  -1233   1289       C  
ATOM   1102  C   ARG A 236      26.553   8.255 -33.947  1.00 82.32           C  
ANISOU 1102  C   ARG A 236     9564  10683  11032   3165  -1095   1256       C  
ATOM   1103  O   ARG A 236      25.564   8.817 -33.481  1.00 84.08           O  
ANISOU 1103  O   ARG A 236     9636  10902  11408   3309  -1092   1270       O  
ATOM   1104  CB  ARG A 236      25.353   7.882 -36.122  1.00 82.25           C  
ANISOU 1104  CB  ARG A 236     9396  10973  10885   3148  -1414   1434       C  
ATOM   1105  H   ARG A 236      25.251   6.106 -33.984  1.00 79.35           H  
ANISOU 1105  H   ARG A 236     8925  10631  10596   2976  -1157   1114       H  
ATOM   1106  HA  ARG A 236      27.384   7.347 -35.652  1.00 79.13           H  
ANISOU 1106  HA  ARG A 236     9294  10418  10353   2966  -1237   1312       H  
ATOM   1107  N   ILE A 237      27.760   8.344 -33.404  1.00 75.63           N  
ANISOU 1107  N   ILE A 237     8896   9691  10149   3105   -973   1198       N  
ATOM   1108  CA  ILE A 237      27.927   9.119 -32.187  1.00 74.30           C  
ANISOU 1108  CA  ILE A 237     8757   9355  10118   3201   -831   1145       C  
ATOM   1109  C   ILE A 237      28.715  10.363 -32.409  1.00 74.30           C  
ANISOU 1109  C   ILE A 237     8924   9172  10133   3280   -819   1240       C  
ATOM   1110  O   ILE A 237      29.472  10.465 -33.375  1.00 73.91           O  
ANISOU 1110  O   ILE A 237     9007   9117   9959   3219   -889   1324       O  
ATOM   1111  CB  ILE A 237      28.506   8.231 -31.056  1.00 75.60           C  
ANISOU 1111  CB  ILE A 237     8964   9502  10261   3072   -682    985       C  
ATOM   1112  CG1 ILE A 237      30.013   7.930 -31.230  1.00 72.55           C  
ANISOU 1112  CG1 ILE A 237     8784   9043   9742   2943   -640    964       C  
ATOM   1113  CG2 ILE A 237      27.691   6.937 -30.979  1.00 78.15           C  
ANISOU 1113  CG2 ILE A 237     9127  10007  10560   2977   -709    907       C  
ATOM   1114  CD1 ILE A 237      30.709   7.914 -30.015  1.00 69.51           C  
ANISOU 1114  CD1 ILE A 237     8475   8546   9387   2905   -490    861       C  
ATOM   1115  H   ILE A 237      28.609   7.919 -33.763  1.00 74.34           H  
ANISOU 1115  H   ILE A 237     8851   9526   9868   2995   -968   1184       H  
ATOM   1116  HA  ILE A 237      26.957   9.449 -31.820  1.00 75.50           H  
ANISOU 1116  HA  ILE A 237     8766   9528  10394   3311   -832   1144       H  
ATOM   1117  HB  ILE A 237      28.359   8.768 -30.119  1.00 75.85           H  
ANISOU 1117  HB  ILE A 237     8978   9442  10402   3148   -584    939       H  
ATOM   1118 HG12 ILE A 237      30.126   6.944 -31.674  1.00 71.45           H  
ANISOU 1118 HG12 ILE A 237     8636   9010   9504   2828   -682    934       H  
ATOM   1119 HG13 ILE A 237      30.505   8.659 -31.871  1.00 72.84           H  
ANISOU 1119 HG13 ILE A 237     8920   9010   9745   2979   -682   1055       H  
ATOM   1120 HG21 ILE A 237      27.819   6.515 -29.984  1.00 77.09           H  
ANISOU 1120 HG21 ILE A 237     8989   9848  10454   2926   -598    806       H  
ATOM   1121 HG22 ILE A 237      26.639   7.172 -31.136  1.00 80.46           H  
ANISOU 1121 HG22 ILE A 237     9267  10374  10929   3065   -769    944       H  
ATOM   1122 HG23 ILE A 237      28.017   6.246 -31.756  1.00 77.44           H  
ANISOU 1122 HG23 ILE A 237     9078   9994  10351   2872   -780    920       H  
ATOM   1123 HD11 ILE A 237      31.737   7.612 -30.213  1.00 68.69           H  
ANISOU 1123 HD11 ILE A 237     8498   8413   9189   2811   -473    849       H  
ATOM   1124 HD12 ILE A 237      30.693   8.915 -29.590  1.00 69.61           H  
ANISOU 1124 HD12 ILE A 237     8516   8444   9491   3009   -443    882       H  
ATOM   1125 HD13 ILE A 237      30.230   7.208 -29.339  1.00 68.82           H  
ANISOU 1125 HD13 ILE A 237     8295   8525   9329   2865   -444    776       H  
ATOM   1126  N   GLN A 238      28.530  11.313 -31.504  1.00 68.63           N  
ANISOU 1126  N   GLN A 238     8201   8306   9569   3411   -725   1217       N  
ATOM   1127  CA  GLN A 238      29.252  12.570 -31.512  1.00 68.32           C  
ANISOU 1127  CA  GLN A 238     8324   8063   9572   3489   -692   1289       C  
ATOM   1128  C   GLN A 238      29.919  12.718 -30.151  1.00 68.79           C  
ANISOU 1128  C   GLN A 238     8467   7988   9683   3456   -510   1150       C  
ATOM   1129  O   GLN A 238      29.270  12.511 -29.123  1.00 68.56           O  
ANISOU 1129  O   GLN A 238     8319   7979   9750   3492   -420   1039       O  
ATOM   1130  CB  GLN A 238      28.288  13.729 -31.804  1.00 72.87           C  
ANISOU 1130  CB  GLN A 238     8814   8569  10302   3699   -768   1406       C  
ATOM   1131  CG  GLN A 238      28.933  15.129 -31.854  1.00 98.13           C  
ANISOU 1131  CG  GLN A 238    12185  11531  13568   3793   -741   1495       C  
ATOM   1132  CD  GLN A 238      30.151  15.260 -32.761  1.00122.00           C  
ANISOU 1132  CD  GLN A 238    15414  14510  16429   3674   -789   1593       C  
ATOM   1133  NE2 GLN A 238      31.196  15.953 -32.293  1.00106.03           N  
ANISOU 1133  NE2 GLN A 238    13573  12299  14416   3644   -684   1571       N  
ATOM   1134  OE1 GLN A 238      30.156  14.794 -33.911  1.00122.97           O  
ANISOU 1134  OE1 GLN A 238    15535  14771  16417   3606   -922   1691       O  
ATOM   1135  H   GLN A 238      27.847  11.260 -30.756  1.00 68.53           H  
ANISOU 1135  H   GLN A 238     8072   8310   9657   3465   -667   1147       H  
ATOM   1136  HA  GLN A 238      30.021  12.546 -32.281  1.00 67.45           H  
ANISOU 1136  HA  GLN A 238     8338   7947   9342   3410   -743   1357       H  
ATOM   1137  HB2 GLN A 238      27.806  13.538 -32.763  1.00 74.33           H  
ANISOU 1137  HB2 GLN A 238     8933   8870  10438   3710   -905   1507       H  
ATOM   1138  HB3 GLN A 238      27.527  13.745 -31.024  1.00 73.81           H  
ANISOU 1138  HB3 GLN A 238     8801   8699  10544   3778   -706   1328       H  
ATOM   1139  HG2 GLN A 238      28.181  15.824 -32.226  1.00100.07           H  
ANISOU 1139  HG2 GLN A 238    12359  11747  13916   3942   -821   1595       H  
ATOM   1140  HG3 GLN A 238      29.218  15.414 -30.843  1.00 97.52           H  
ANISOU 1140  HG3 GLN A 238    12148  11340  13563   3804   -607   1390       H  
ATOM   1141 HE21 GLN A 238      31.170  16.375 -31.371  1.00105.62           H  
ANISOU 1141 HE21 GLN A 238    13526  12135  14471   3699   -579   1489       H  
ATOM   1142 HE22 GLN A 238      32.025  16.061 -32.869  1.00105.39           H  
ANISOU 1142 HE22 GLN A 238    13625  12191  14228   3561   -707   1632       H  
ATOM   1143  N   LEU A 239      31.229  13.029 -30.149  1.00 62.39           N  
ANISOU 1143  N   LEU A 239     7856   7056   8795   3374   -457   1154       N  
ATOM   1144  CA  LEU A 239      32.012  13.171 -28.923  1.00 59.31           C  
ANISOU 1144  CA  LEU A 239     7559   6546   8428   3322   -298   1029       C  
ATOM   1145  C   LEU A 239      32.275  14.631 -28.598  1.00 64.82           C  
ANISOU 1145  C   LEU A 239     8365   7024   9239   3434   -242   1064       C  
ATOM   1146  O   LEU A 239      32.581  15.416 -29.500  1.00 65.47           O  
ANISOU 1146  O   LEU A 239     8544   7022   9309   3476   -320   1201       O  
ATOM   1147  CB  LEU A 239      33.363  12.460 -29.045  1.00 56.03           C  
ANISOU 1147  CB  LEU A 239     7283   6152   7853   3140   -269    992       C  
ATOM   1148  CG  LEU A 239      33.400  10.958 -29.132  1.00 56.73           C  
ANISOU 1148  CG  LEU A 239     7307   6416   7834   3006   -289    924       C  
ATOM   1149  CD1 LEU A 239      34.857  10.495 -29.213  1.00 54.66           C  
ANISOU 1149  CD1 LEU A 239     7196   6134   7440   2855   -250    891       C  
ATOM   1150  CD2 LEU A 239      32.692  10.311 -27.945  1.00 57.67           C  
ANISOU 1150  CD2 LEU A 239     7299   6593   8022   3001   -204    797       C  
ATOM   1151  H   LEU A 239      31.770  13.210 -30.989  1.00 62.78           H  
ANISOU 1151  H   LEU A 239     8000   7094   8761   3337   -524   1244       H  
ATOM   1152  HA  LEU A 239      31.474  12.739 -28.083  1.00 59.66           H  
ANISOU 1152  HA  LEU A 239     7501   6642   8527   3327   -231    928       H  
ATOM   1153  HB2 LEU A 239      33.868  12.839 -29.932  1.00 56.53           H  
ANISOU 1153  HB2 LEU A 239     7441   6186   7854   3127   -335   1091       H  
ATOM   1154  HB3 LEU A 239      33.947  12.722 -28.164  1.00 55.82           H  
ANISOU 1154  HB3 LEU A 239     7330   6028   7851   3113   -162    916       H  
ATOM   1155  HG  LEU A 239      32.895  10.637 -30.041  1.00 56.50           H  
ANISOU 1155  HG  LEU A 239     7213   6491   7764   3013   -396    992       H  
ATOM   1156 HD11 LEU A 239      34.891   9.410 -29.173  1.00 53.99           H  
ANISOU 1156 HD11 LEU A 239     7066   6155   7292   2767   -254    832       H  
ATOM   1157 HD12 LEU A 239      35.282  10.841 -30.154  1.00 54.96           H  
ANISOU 1157 HD12 LEU A 239     7308   6159   7414   2847   -315    983       H  
ATOM   1158 HD13 LEU A 239      35.424  10.913 -28.381  1.00 53.81           H  
ANISOU 1158 HD13 LEU A 239     7160   5920   7366   2847   -154    837       H  
ATOM   1159 HD21 LEU A 239      32.856   9.235 -27.972  1.00 57.13           H  
ANISOU 1159 HD21 LEU A 239     7208   6627   7874   2893   -212    749       H  
ATOM   1160 HD22 LEU A 239      33.089  10.722 -27.017  1.00 57.34           H  
ANISOU 1160 HD22 LEU A 239     7314   6450   8023   3005    -98    731       H  
ATOM   1161 HD23 LEU A 239      31.623  10.500 -28.014  1.00 58.46           H  
ANISOU 1161 HD23 LEU A 239     7270   6739   8206   3099   -241    819       H  
ATOM   1162  N   GLU A 240      32.202  14.977 -27.302  1.00 61.95           N  
ANISOU 1162  N   GLU A 240     7995   6567   8976   3469   -102    939       N  
ATOM   1163  CA  GLU A 240      32.490  16.317 -26.805  1.00 63.69           C  
ANISOU 1163  CA  GLU A 240     8326   6566   9309   3561    -23    934       C  
ATOM   1164  C   GLU A 240      33.555  16.168 -25.730  1.00 66.89           C  
ANISOU 1164  C   GLU A 240     8849   6908   9657   3428    117    800       C  
ATOM   1165  O   GLU A 240      33.291  15.559 -24.691  1.00 66.83           O  
ANISOU 1165  O   GLU A 240     8762   6971   9656   3388    209    665       O  
ATOM   1166  CB  GLU A 240      31.222  17.002 -26.259  1.00 67.04           C  
ANISOU 1166  CB  GLU A 240     8610   6934   9926   3753     12    901       C  
ATOM   1167  H   GLU A 240      31.949  14.332 -26.559  1.00 60.85           H  
ANISOU 1167  H   GLU A 240     7780   6504   8838   3428    -37    834       H  
ATOM   1168  HA  GLU A 240      32.892  16.946 -27.597  1.00 65.06           H  
ANISOU 1168  HA  GLU A 240     8602   6654   9466   3580    -90   1051       H  
ATOM   1169  N   GLU A 241      34.777  16.658 -26.010  1.00 62.21           N  
ANISOU 1169  N   GLU A 241     8441   6201   8995   3346    125    843       N  
ATOM   1170  CA  GLU A 241      35.918  16.575 -25.091  1.00 60.17           C  
ANISOU 1170  CA  GLU A 241     8303   5888   8673   3209    242    730       C  
ATOM   1171  C   GLU A 241      35.631  17.346 -23.794  1.00 62.21           C  
ANISOU 1171  C   GLU A 241     8568   6015   9057   3277    377    604       C  
ATOM   1172  O   GLU A 241      35.288  18.528 -23.842  1.00 61.78           O  
ANISOU 1172  O   GLU A 241     8552   5792   9130   3407    390    638       O  
ATOM   1173  CB  GLU A 241      37.177  17.136 -25.775  1.00 61.34           C  
ANISOU 1173  CB  GLU A 241     8633   5932   8740   3126    216    816       C  
ATOM   1174  CG  GLU A 241      38.459  17.009 -24.970  1.00 65.30           C  
ANISOU 1174  CG  GLU A 241     9251   6397   9162   2972    315    715       C  
ATOM   1175  CD  GLU A 241      39.612  17.828 -25.513  1.00 72.01           C  
ANISOU 1175  CD  GLU A 241    10277   7118   9966   2901    311    791       C  
ATOM   1176  OE1 GLU A 241      40.680  17.827 -24.863  1.00 49.57           O  
ANISOU 1176  OE1 GLU A 241     7525   4243   7066   2777    388    710       O  
ATOM   1177  OE2 GLU A 241      39.460  18.476 -26.574  1.00 66.11           O1-
ANISOU 1177  OE2 GLU A 241     9575   6307   9237   2963    227    933       O1-
ATOM   1178  H   GLU A 241      35.007  17.112 -26.888  1.00 62.84           H  
ANISOU 1178  H   GLU A 241     8587   6233   9056   3365     50    958       H  
ATOM   1179  HA  GLU A 241      36.112  15.533 -24.842  1.00 58.93           H  
ANISOU 1179  HA  GLU A 241     8100   5863   8427   3110    251    672       H  
ATOM   1180  HB2 GLU A 241      37.331  16.612 -26.717  1.00 61.17           H  
ANISOU 1180  HB2 GLU A 241     8603   6009   8627   3081    125    901       H  
ATOM   1181  HB3 GLU A 241      37.001  18.193 -25.967  1.00 63.33           H  
ANISOU 1181  HB3 GLU A 241     8943   6037   9084   3219    212    876       H  
ATOM   1182  HG2 GLU A 241      38.294  17.333 -23.944  1.00 65.59           H  
ANISOU 1182  HG2 GLU A 241     9285   6369   9266   2994    410    612       H  
ATOM   1183  HG3 GLU A 241      38.765  15.964 -24.975  1.00 63.71           H  
ANISOU 1183  HG3 GLU A 241     9010   6335   8862   2876    302    683       H  
ATOM   1184  N   TYR A 242      35.782  16.655 -22.640  1.00 57.46           N  
ANISOU 1184  N   TYR A 242     7931   5488   8412   3187    479    458       N  
ATOM   1185  CA  TYR A 242      35.546  17.242 -21.321  1.00 57.64           C  
ANISOU 1185  CA  TYR A 242     7958   5419   8524   3223    619    316       C  
ATOM   1186  C   TYR A 242      36.768  18.003 -20.819  1.00 59.75           C  
ANISOU 1186  C   TYR A 242     8412   5529   8760   3132    697    269       C  
ATOM   1187  O   TYR A 242      37.858  17.448 -20.770  1.00 58.03           O  
ANISOU 1187  O   TYR A 242     8274   5364   8410   2976    693    261       O  
ATOM   1188  CB  TYR A 242      35.139  16.157 -20.295  1.00 57.95           C  
ANISOU 1188  CB  TYR A 242     7880   5622   8516   3151    690    191       C  
ATOM   1189  CG  TYR A 242      35.320  16.579 -18.846  1.00 59.95           C  
ANISOU 1189  CG  TYR A 242     8179   5807   8791   3116    845     31       C  
ATOM   1190  CD1 TYR A 242      34.379  17.376 -18.206  1.00 63.54           C  
ANISOU 1190  CD1 TYR A 242     8570   6183   9389   3251    937    -54       C  
ATOM   1191  CD2 TYR A 242      36.448  16.203 -18.130  1.00 59.73           C  
ANISOU 1191  CD2 TYR A 242     8257   5795   8641   2947    899    -38       C  
ATOM   1192  CE1 TYR A 242      34.558  17.787 -16.884  1.00 65.20           C  
ANISOU 1192  CE1 TYR A 242     8830   6335   9608   3209   1086   -213       C  
ATOM   1193  CE2 TYR A 242      36.629  16.593 -16.806  1.00 61.16           C  
ANISOU 1193  CE2 TYR A 242     8486   5926   8825   2901   1035   -185       C  
ATOM   1194  CZ  TYR A 242      35.674  17.376 -16.179  1.00 71.15           C  
ANISOU 1194  CZ  TYR A 242     9695   7119  10222   3026   1132   -277       C  
ATOM   1195  OH  TYR A 242      35.823  17.772 -14.868  1.00 74.94           O  
ANISOU 1195  OH  TYR A 242    10223   7555  10694   2975   1275   -436       O  
ATOM   1196  H   TYR A 242      36.075  15.683 -22.605  1.00 55.91           H  
ANISOU 1196  H   TYR A 242     7708   5417   8117   3084    463    438       H  
ATOM   1197  HA  TYR A 242      34.710  17.936 -21.391  1.00 59.71           H  
ANISOU 1197  HA  TYR A 242     8166   5608   8914   3368    622    331       H  
ATOM   1198  HB2 TYR A 242      34.089  15.910 -20.445  1.00 59.11           H  
ANISOU 1198  HB2 TYR A 242     7887   5848   8727   3239    664    200       H  
ATOM   1199  HB3 TYR A 242      35.743  15.265 -20.453  1.00 56.17           H  
ANISOU 1199  HB3 TYR A 242     7672   5497   8172   3028    654    205       H  
ATOM   1200  HD1 TYR A 242      33.496  17.712 -18.745  1.00 64.51           H  
ANISOU 1200  HD1 TYR A 242     8602   6291   9620   3393    892      1       H  
ATOM   1201  HD2 TYR A 242      37.196  15.573 -18.609  1.00 58.64           H  
ANISOU 1201  HD2 TYR A 242     8162   5718   8402   2848    833     22       H  
ATOM   1202  HE1 TYR A 242      33.808  18.405 -16.393  1.00 66.72           H  
ANISOU 1202  HE1 TYR A 242     8969   6467   9913   3319   1164   -291       H  
ATOM   1203  HE2 TYR A 242      37.514  16.261 -16.264  1.00 60.24           H  
ANISOU 1203  HE2 TYR A 242     8446   5836   8605   2766   1065   -228       H  
ATOM   1204  HH  TYR A 242      36.466  17.187 -14.386  1.00 73.91           H  
ANISOU 1204  HH  TYR A 242    10132   7500  10449   2840   1288   -468       H  
ATOM   1205  N   SER A 243      36.560  19.268 -20.420  1.00 56.61           N  
ANISOU 1205  N   SER A 243     8078   4939   8492   3233    768    228       N  
ATOM   1206  CA  SER A 243      37.537  20.168 -19.794  1.00 55.37           C  
ANISOU 1206  CA  SER A 243     8093   4610   8335   3160    859    158       C  
ATOM   1207  C   SER A 243      38.969  20.150 -20.368  1.00 57.34           C  
ANISOU 1207  C   SER A 243     8493   4835   8458   3006    811    233       C  
ATOM   1208  O   SER A 243      39.937  20.251 -19.604  1.00 55.42           O  
ANISOU 1208  O   SER A 243     8351   4559   8147   2871    887    141       O  
ATOM   1209  CB  SER A 243      37.585  19.878 -18.298  1.00 55.84           C  
ANISOU 1209  CB  SER A 243     8134   4719   8363   3082    996    -29       C  
ATOM   1210  OG  SER A 243      38.293  20.865 -17.572  1.00 56.31           O  
ANISOU 1210  OG  SER A 243     8343   4607   8445   3030   1096   -124       O  
ATOM   1211  H   SER A 243      35.666  19.732 -20.532  1.00 58.32           H  
ANISOU 1211  H   SER A 243     8224   5108   8827   3374    765    243       H  
ATOM   1212  HA  SER A 243      37.161  21.177 -19.948  1.00 56.97           H  
ANISOU 1212  HA  SER A 243     8332   4652   8662   3278    872    179       H  
ATOM   1213  HB2 SER A 243      36.564  19.832 -17.921  1.00 56.76           H  
ANISOU 1213  HB2 SER A 243     8134   4871   8561   3183   1035    -84       H  
ATOM   1214  HB3 SER A 243      38.072  18.917 -18.140  1.00 54.71           H  
ANISOU 1214  HB3 SER A 243     7973   4717   8096   2957    979    -41       H  
ATOM   1215  HG  SER A 243      39.257  20.843 -17.799  1.00 54.82           H  
ANISOU 1215  HG  SER A 243     8252   4403   8174   2921   1070    -88       H  
ATOM   1216  N   ASN A 244      39.096  20.070 -21.706  1.00 53.77           N  
ANISOU 1216  N   ASN A 244     8055   4402   7973   3023    687    398       N  
ATOM   1217  CA  ASN A 244      40.380  20.054 -22.398  1.00 52.63           C  
ANISOU 1217  CA  ASN A 244     8036   4250   7710   2884    640    480       C  
ATOM   1218  C   ASN A 244      41.305  18.912 -21.871  1.00 53.68           C  
ANISOU 1218  C   ASN A 244     8159   4546   7692   2707    666    398       C  
ATOM   1219  O   ASN A 244      42.528  19.067 -21.860  1.00 53.61           O  
ANISOU 1219  O   ASN A 244     8262   4504   7600   2573    684    395       O  
ATOM   1220  CB  ASN A 244      41.031  21.454 -22.342  1.00 53.85           C  
ANISOU 1220  CB  ASN A 244     8365   4167   7927   2873    689    491       C  
ATOM   1221  H   ASN A 244      38.312  20.015 -22.347  1.00 54.51           H  
ANISOU 1221  H   ASN A 244     8068   4526   8117   3129    617    477       H  
ATOM   1222  HA  ASN A 244      40.198  19.868 -23.455  1.00 53.42           H  
ANISOU 1222  HA  ASN A 244     8113   4398   7787   2916    541    603       H  
ATOM   1223  N   THR A 245      40.713  17.761 -21.469  1.00 47.12           N  
ANISOU 1223  N   THR A 245     7190   3888   6826   2706    663    342       N  
ATOM   1224  CA  THR A 245      41.474  16.632 -20.921  1.00 44.31           C  
ANISOU 1224  CA  THR A 245     6816   3675   6344   2557    681    272       C  
ATOM   1225  C   THR A 245      42.188  15.818 -21.972  1.00 45.39           C  
ANISOU 1225  C   THR A 245     6958   3923   6366   2475    587    365       C  
ATOM   1226  O   THR A 245      43.194  15.216 -21.632  1.00 42.95           O  
ANISOU 1226  O   THR A 245     6680   3679   5961   2344    603    323       O  
ATOM   1227  CB  THR A 245      40.597  15.745 -20.036  1.00 52.92           C  
ANISOU 1227  CB  THR A 245     7772   4892   7442   2577    720    179       C  
ATOM   1228  CG2 THR A 245      40.186  16.439 -18.743  1.00 50.37           C  
ANISOU 1228  CG2 THR A 245     7458   4483   7197   2611    843     49       C  
ATOM   1229  OG1 THR A 245      39.456  15.317 -20.776  1.00 56.31           O  
ANISOU 1229  OG1 THR A 245     8074   5403   7920   2686    645    248       O  
ATOM   1230  H   THR A 245      39.717  17.578 -21.542  1.00 47.41           H  
ANISOU 1230  H   THR A 245     7123   3966   6923   2806    643    349       H  
ATOM   1231  HA  THR A 245      42.254  17.026 -20.272  1.00 44.33           H  
ANISOU 1231  HA  THR A 245     6907   3615   6322   2476    745    208       H  
ATOM   1232  HB  THR A 245      41.184  14.874 -19.751  1.00 51.54           H  
ANISOU 1232  HB  THR A 245     7590   4818   7174   2469    717    150       H  
ATOM   1233  HG1 THR A 245      38.639  15.806 -20.492  1.00 57.54           H  
ANISOU 1233  HG1 THR A 245     8183   5511   8169   2786    677    221       H  
ATOM   1234 HG21 THR A 245      39.464  15.828 -18.202  1.00 49.88           H  
ANISOU 1234 HG21 THR A 245     7293   4518   7142   2629    869     -7       H  
ATOM   1235 HG22 THR A 245      41.060  16.577 -18.109  1.00 50.12           H  
ANISOU 1235 HG22 THR A 245     7512   4422   7108   2506    894    -13       H  
ATOM   1236 HG23 THR A 245      39.753  17.414 -18.957  1.00 51.50           H  
ANISOU 1236 HG23 THR A 245     7628   4498   7442   2716    856     67       H  
ATOM   1237  N   ARG A 246      41.673  15.767 -23.228  1.00 43.90           N  
ANISOU 1237  N   ARG A 246     6731   3764   6184   2549    488    486       N  
ATOM   1238  CA  ARG A 246      42.256  15.033 -24.378  1.00 43.36           C  
ANISOU 1238  CA  ARG A 246     6666   3805   6004   2477    399    574       C  
ATOM   1239  C   ARG A 246      42.010  13.529 -24.332  1.00 47.03           C  
ANISOU 1239  C   ARG A 246     7015   4452   6402   2434    365    533       C  
ATOM   1240  O   ARG A 246      42.362  12.856 -25.292  1.00 45.55           O  
ANISOU 1240  O   ARG A 246     6820   4359   6128   2384    295    589       O  
ATOM   1241  CB  ARG A 246      43.785  15.244 -24.527  1.00 42.37           C  
ANISOU 1241  CB  ARG A 246     6664   3645   5787   2341    422    579       C  
ATOM   1242  CG  ARG A 246      44.302  16.685 -24.465  1.00 54.32           C  
ANISOU 1242  CG  ARG A 246     8316   4970   7351   2336    468    606       C  
ATOM   1243  CD  ARG A 246      44.415  17.349 -25.825  1.00 70.01           C  
ANISOU 1243  CD  ARG A 246    10375   6902   9324   2358    394    757       C  
ATOM   1244  NE  ARG A 246      43.469  18.456 -25.998  1.00 89.55           N  
ANISOU 1244  NE  ARG A 246    12873   9223  11927   2503    379    824       N  
ATOM   1245  CZ  ARG A 246      43.686  19.728 -25.658  1.00110.05           C  
ANISOU 1245  CZ  ARG A 246    15587  11619  14607   2522    435    825       C  
ATOM   1246  NH1 ARG A 246      44.838  20.093 -25.100  1.00101.16           N1+
ANISOU 1246  NH1 ARG A 246    14567  10428  13443   2390    510    760       N1+
ATOM   1247  NH2 ARG A 246      42.746  20.647 -25.869  1.00 96.97           N  
ANISOU 1247  NH2 ARG A 246    13939   9823  13082   2672    412    892       N  
ATOM   1248  H   ARG A 246      40.802  16.222 -23.483  1.00 44.96           H  
ANISOU 1248  H   ARG A 246     6826   3854   6402   2662    466    526       H  
ATOM   1249  HA  ARG A 246      41.794  15.413 -25.289  1.00 44.38           H  
ANISOU 1249  HA  ARG A 246     6793   3914   6157   2549    332    674       H  
ATOM   1250  HB2 ARG A 246      44.290  14.675 -23.748  1.00 41.58           H  
ANISOU 1250  HB2 ARG A 246     6553   3597   5648   2262    467    493       H  
ATOM   1251  HB3 ARG A 246      44.086  14.822 -25.483  1.00 41.57           H  
ANISOU 1251  HB3 ARG A 246     6563   3618   5614   2306    358    648       H  
ATOM   1252  HG2 ARG A 246      43.643  17.301 -23.855  1.00 55.52           H  
ANISOU 1252  HG2 ARG A 246     8465   5028   7603   2419    510    568       H  
ATOM   1253  HG3 ARG A 246      45.294  16.669 -24.020  1.00 53.16           H  
ANISOU 1253  HG3 ARG A 246     8226   4819   7152   2227    514    554       H  
ATOM   1254  HD2 ARG A 246      45.433  17.711 -25.947  1.00 69.78           H  
ANISOU 1254  HD2 ARG A 246    10439   6830   9242   2259    418    768       H  
ATOM   1255  HD3 ARG A 246      44.197  16.629 -26.613  1.00 69.65           H  
ANISOU 1255  HD3 ARG A 246    10268   6977   9218   2362    322    811       H  
ATOM   1256  HE  ARG A 246      42.578  18.230 -26.425  1.00 90.11           H  
ANISOU 1256  HE  ARG A 246    12865   9343  12030   2598    320    873       H  
ATOM   1257 HH11 ARG A 246      45.586  19.438 -24.896  1.00 99.78           H  
ANISOU 1257 HH11 ARG A 246    14380  10354  13177   2280    527    710       H  
ATOM   1258 HH12 ARG A 246      44.974  21.064 -24.838  1.00102.30           H  
ANISOU 1258 HH12 ARG A 246    14802  10413  13654   2399    553    756       H  
ATOM   1259 HH21 ARG A 246      41.863  20.389 -26.298  1.00 97.12           H  
ANISOU 1259 HH21 ARG A 246    13870   9899  13133   2774    349    945       H  
ATOM   1260 HH22 ARG A 246      42.906  21.615 -25.609  1.00 98.03           H  
ANISOU 1260 HH22 ARG A 246    14168   9790  13288   2688    457    890       H  
ATOM   1261  N   ALA A 247      41.526  12.991 -23.197  1.00 45.75           N  
ANISOU 1261  N   ALA A 247     6777   4334   6270   2434    423    430       N  
ATOM   1262  CA  ALA A 247      41.264  11.567 -22.989  1.00 45.70           C  
ANISOU 1262  CA  ALA A 247     6670   4483   6212   2385    402    387       C  
ATOM   1263  C   ALA A 247      39.849  11.301 -22.500  1.00 51.54           C  
ANISOU 1263  C   ALA A 247     7280   5272   7029   2471    414    350       C  
ATOM   1264  O   ALA A 247      39.370  10.189 -22.680  1.00 50.57           O  
ANISOU 1264  O   ALA A 247     7063   5276   6877   2448    370    346       O  
ATOM   1265  CB  ALA A 247      42.259  10.992 -21.988  1.00 45.32           C  
ANISOU 1265  CB  ALA A 247     6662   4460   6099   2263    463    301       C  
ATOM   1266  H   ALA A 247      41.477  13.491 -22.316  1.00 46.23           H  
ANISOU 1266  H   ALA A 247     6861   4327   6377   2445    496    366       H  
ATOM   1267  HA  ALA A 247      41.400  11.020 -23.920  1.00 45.87           H  
ANISOU 1267  HA  ALA A 247     6677   4574   6178   2364    330    443       H  
ATOM   1268  HB1 ALA A 247      42.003   9.951 -21.800  1.00 44.64           H  
ANISOU 1268  HB1 ALA A 247     6504   4473   5984   2232    446    275       H  
ATOM   1269  HB2 ALA A 247      43.269  11.058 -22.394  1.00 44.80           H  
ANISOU 1269  HB2 ALA A 247     6668   4381   5975   2197    449    327       H  
ATOM   1270  HB3 ALA A 247      42.195  11.563 -21.061  1.00 45.88           H  
ANISOU 1270  HB3 ALA A 247     6757   4466   6210   2270    536    241       H  
ATOM   1271  N   TYR A 248      39.190  12.290 -21.864  1.00 50.82           N  
ANISOU 1271  N   TYR A 248     7181   5084   7042   2565    479    315       N  
ATOM   1272  CA  TYR A 248      37.831  12.142 -21.336  1.00 51.72           C  
ANISOU 1272  CA  TYR A 248     7161   5250   7242   2652    506    268       C  
ATOM   1273  C   TYR A 248      36.844  12.885 -22.224  1.00 58.34           C  
ANISOU 1273  C   TYR A 248     7940   6048   8179   2806    443    355       C  
ATOM   1274  O   TYR A 248      37.156  13.970 -22.724  1.00 57.88           O  
ANISOU 1274  O   TYR A 248     7974   5855   8162   2864    427    420       O  
ATOM   1275  CB  TYR A 248      37.751  12.603 -19.876  1.00 52.05           C  
ANISOU 1275  CB  TYR A 248     7218   5233   7326   2646    637    146       C  
ATOM   1276  CG  TYR A 248      38.653  11.792 -18.973  1.00 50.66           C  
ANISOU 1276  CG  TYR A 248     7088   5116   7043   2493    685     73       C  
ATOM   1277  CD1 TYR A 248      40.010  12.064 -18.888  1.00 50.81           C  
ANISOU 1277  CD1 TYR A 248     7241   5071   6995   2399    696     72       C  
ATOM   1278  CD2 TYR A 248      38.158  10.716 -18.247  1.00 51.16           C  
ANISOU 1278  CD2 TYR A 248     7058   5307   7074   2437    711     16       C  
ATOM   1279  CE1 TYR A 248      40.847  11.302 -18.079  1.00 50.72           C  
ANISOU 1279  CE1 TYR A 248     7262   5123   6889   2266    726     17       C  
ATOM   1280  CE2 TYR A 248      38.984   9.953 -17.425  1.00 50.91           C  
ANISOU 1280  CE2 TYR A 248     7071   5327   6945   2301    742    -33       C  
ATOM   1281  CZ  TYR A 248      40.333  10.246 -17.346  1.00 58.23           C  
ANISOU 1281  CZ  TYR A 248     8124   6191   7809   2221    744    -31       C  
ATOM   1282  OH  TYR A 248      41.167   9.485 -16.555  1.00 57.75           O  
ANISOU 1282  OH  TYR A 248     8099   6186   7656   2094    762    -69       O  
ATOM   1283  H   TYR A 248      39.555  13.219 -21.683  1.00 51.51           H  
ANISOU 1283  H   TYR A 248     7353   5056   7163   2583    518    312       H  
ATOM   1284  HA  TYR A 248      37.557  11.089 -21.334  1.00 51.39           H  
ANISOU 1284  HA  TYR A 248     7040   5329   7156   2605    479    257       H  
ATOM   1285  HB2 TYR A 248      38.032  13.651 -19.795  1.00 52.95           H  
ANISOU 1285  HB2 TYR A 248     7415   5215   7487   2687    674    142       H  
ATOM   1286  HB3 TYR A 248      36.728  12.474 -19.527  1.00 52.15           H  
ANISOU 1286  HB3 TYR A 248     7121   5293   7400   2710    663    110       H  
ATOM   1287  HD1 TYR A 248      40.431  12.878 -19.477  1.00 50.42           H  
ANISOU 1287  HD1 TYR A 248     7270   4925   6965   2427    677    121       H  
ATOM   1288  HD2 TYR A 248      37.093  10.494 -18.282  1.00 52.04           H  
ANISOU 1288  HD2 TYR A 248     7057   5477   7239   2501    708     12       H  
ATOM   1289  HE1 TYR A 248      41.906  11.541 -18.013  1.00 50.50           H  
ANISOU 1289  HE1 TYR A 248     7325   5052   6811   2194    731     15       H  
ATOM   1290  HE2 TYR A 248      38.563   9.144 -16.833  1.00 50.30           H  
ANISOU 1290  HE2 TYR A 248     6926   5339   6843   2256    763    -69       H  
ATOM   1291  HH  TYR A 248      40.668   9.019 -15.834  1.00 57.68           H  
ANISOU 1291  HH  TYR A 248     8038   6237   7638   2071    798   -113       H  
ATOM   1292  N   TYR A 249      35.687  12.242 -22.477  1.00 56.64           N  
ANISOU 1292  N   TYR A 249     7569   5954   7997   2861    394    368       N  
ATOM   1293  CA  TYR A 249      34.660  12.717 -23.400  1.00 58.18           C  
ANISOU 1293  CA  TYR A 249     7675   6153   8277   3002    307    461       C  
ATOM   1294  C   TYR A 249      33.248  12.443 -22.922  1.00 62.15           C  
ANISOU 1294  C   TYR A 249     7993   6748   8873   3087    329    409       C  
ATOM   1295  O   TYR A 249      33.016  11.510 -22.149  1.00 59.38           O  
ANISOU 1295  O   TYR A 249     7571   6505   8488   3005    383    321       O  
ATOM   1296  CB  TYR A 249      34.815  11.979 -24.751  1.00 59.11           C  
ANISOU 1296  CB  TYR A 249     7782   6380   8296   2953    170    567       C  
ATOM   1297  CG  TYR A 249      36.073  12.344 -25.495  1.00 60.44           C  
ANISOU 1297  CG  TYR A 249     8113   6473   8378   2887    136    640       C  
ATOM   1298  CD1 TYR A 249      37.277  11.713 -25.215  1.00 60.69           C  
ANISOU 1298  CD1 TYR A 249     8236   6523   8301   2742    174    589       C  
ATOM   1299  CD2 TYR A 249      36.072  13.346 -26.454  1.00 62.53           C  
ANISOU 1299  CD2 TYR A 249     8440   6649   8672   2970     66    761       C  
ATOM   1300  CE1 TYR A 249      38.456  12.100 -25.840  1.00 61.64           C  
ANISOU 1300  CE1 TYR A 249     8495   6579   8346   2678    156    645       C  
ATOM   1301  CE2 TYR A 249      37.239  13.718 -27.112  1.00 63.11           C  
ANISOU 1301  CE2 TYR A 249     8663   6656   8658   2896     45    828       C  
ATOM   1302  CZ  TYR A 249      38.431  13.084 -26.809  1.00 70.43           C  
ANISOU 1302  CZ  TYR A 249     9670   7612   9479   2748     94    764       C  
ATOM   1303  OH  TYR A 249      39.608  13.421 -27.437  1.00 74.63           O  
ANISOU 1303  OH  TYR A 249    10335   8094   9925   2666     82    821       O  
ATOM   1304  H   TYR A 249      35.431  11.366 -22.033  1.00 56.07           H  
ANISOU 1304  H   TYR A 249     7427   5983   7893   2804    412    315       H  
ATOM   1305  HA  TYR A 249      34.772  13.787 -23.565  1.00 59.08           H  
ANISOU 1305  HA  TYR A 249     7859   6136   8455   3081    315    501       H  
ATOM   1306  HB2 TYR A 249      34.841  10.904 -24.569  1.00 58.16           H  
ANISOU 1306  HB2 TYR A 249     7615   6373   8112   2863    170    521       H  
ATOM   1307  HB3 TYR A 249      33.971  12.219 -25.397  1.00 60.03           H  
ANISOU 1307  HB3 TYR A 249     7815   6526   8468   3050     98    636       H  
ATOM   1308  HD1 TYR A 249      37.311  10.951 -24.438  1.00 59.28           H  
ANISOU 1308  HD1 TYR A 249     8019   6404   8101   2677    224    503       H  
ATOM   1309  HD2 TYR A 249      35.141  13.865 -26.679  1.00 63.92           H  
ANISOU 1309  HD2 TYR A 249     8541   6804   8940   3094     29    810       H  
ATOM   1310  HE1 TYR A 249      39.393  11.610 -25.585  1.00 60.59           H  
ANISOU 1310  HE1 TYR A 249     8419   6466   8137   2571    188    601       H  
ATOM   1311  HE2 TYR A 249      37.203  14.505 -27.864  1.00 64.32           H  
ANISOU 1311  HE2 TYR A 249     8868   6739   8831   2955    -11    934       H  
ATOM   1312  HH  TYR A 249      39.455  14.080 -28.163  1.00 75.91           H  
ANISOU 1312  HH  TYR A 249    10533   8208  10101   2718     30    917       H  
ATOM   1313  N   PHE A 250      32.296  13.209 -23.486  1.00 61.50           N  
ANISOU 1313  N   PHE A 250     7828   6632   8906   3248    275    479       N  
ATOM   1314  CA  PHE A 250      30.859  13.038 -23.284  1.00 62.53           C  
ANISOU 1314  CA  PHE A 250     7757   6861   9139   3351    272    452       C  
ATOM   1315  C   PHE A 250      30.324  12.418 -24.585  1.00 66.65           C  
ANISOU 1315  C   PHE A 250     8183   7523   9619   3358    112    568       C  
ATOM   1316  O   PHE A 250      30.696  12.867 -25.671  1.00 67.10           O  
ANISOU 1316  O   PHE A 250     8319   7530   9646   3388      7    692       O  
ATOM   1317  CB  PHE A 250      30.175  14.380 -23.035  1.00 65.96           C  
ANISOU 1317  CB  PHE A 250     8157   7158   9747   3541    317    451       C  
ATOM   1318  CG  PHE A 250      30.516  15.043 -21.729  1.00 67.51           C  
ANISOU 1318  CG  PHE A 250     8430   7224   9996   3544    482    316       C  
ATOM   1319  CD1 PHE A 250      30.126  14.480 -20.528  1.00 70.69           C  
ANISOU 1319  CD1 PHE A 250     8747   7717  10396   3487    604    173       C  
ATOM   1320  CD2 PHE A 250      31.149  16.281 -21.702  1.00 70.28           C  
ANISOU 1320  CD2 PHE A 250     8937   7362  10404   3604    518    333       C  
ATOM   1321  CE1 PHE A 250      30.426  15.105 -19.315  1.00 72.22           C  
ANISOU 1321  CE1 PHE A 250     9015   7802  10624   3481    758     41       C  
ATOM   1322  CE2 PHE A 250      31.426  16.919 -20.492  1.00 73.19           C  
ANISOU 1322  CE2 PHE A 250     9376   7610  10821   3602    673    195       C  
ATOM   1323  CZ  PHE A 250      31.071  16.324 -19.305  1.00 71.15           C  
ANISOU 1323  CZ  PHE A 250     9035   7456  10544   3538    791     47       C  
ATOM   1324  H   PHE A 250      32.505  13.978 -24.115  1.00 62.30           H  
ANISOU 1324  H   PHE A 250     7998   6638   9034   3312    227    562       H  
ATOM   1325  HA  PHE A 250      30.649  12.371 -22.450  1.00 62.42           H  
ANISOU 1325  HA  PHE A 250     7681   6928   9105   3283    348    355       H  
ATOM   1326  HB2 PHE A 250      30.430  15.061 -23.844  1.00 66.43           H  
ANISOU 1326  HB2 PHE A 250     8290   7124   9825   3604    241    557       H  
ATOM   1327  HB3 PHE A 250      29.102  14.198 -23.032  1.00 67.00           H  
ANISOU 1327  HB3 PHE A 250     8122   7383   9952   3621    299    443       H  
ATOM   1328  HD1 PHE A 250      29.614  13.519 -20.530  1.00 70.13           H  
ANISOU 1328  HD1 PHE A 250     8557   7805  10283   3433    578    162       H  
ATOM   1329  HD2 PHE A 250      31.449  16.757 -22.634  1.00 70.81           H  
ANISOU 1329  HD2 PHE A 250     9077   7355  10474   3644    426    453       H  
ATOM   1330  HE1 PHE A 250      30.124  14.638 -18.379  1.00 72.56           H  
ANISOU 1330  HE1 PHE A 250     8993   7928  10648   3424    853    -68       H  
ATOM   1331  HE2 PHE A 250      31.953  17.873 -20.490  1.00 73.30           H  
ANISOU 1331  HE2 PHE A 250     9521   7452  10879   3636    699    205       H  
ATOM   1332  HZ  PHE A 250      31.294  16.815 -18.358  1.00 71.29           H  
ANISOU 1332  HZ  PHE A 250     9111   7391  10586   3527    913    -66       H  
ATOM   1333  N   VAL A 251      29.482  11.387 -24.478  1.00 62.42           N  
ANISOU 1333  N   VAL A 251     7484   7163   9071   3317     92    528       N  
ATOM   1334  CA  VAL A 251      28.933  10.690 -25.642  1.00 62.48           C  
ANISOU 1334  CA  VAL A 251     7392   7320   9027   3300    -58    619       C  
ATOM   1335  C   VAL A 251      27.530  11.227 -25.963  1.00 69.28           C  
ANISOU 1335  C   VAL A 251     8063   8233  10027   3472   -118    668       C  
ATOM   1336  O   VAL A 251      26.590  11.041 -25.192  1.00 69.71           O  
ANISOU 1336  O   VAL A 251     7958   8360  10170   3512    -50    583       O  
ATOM   1337  CB  VAL A 251      28.949   9.144 -25.467  1.00 65.11           C  
ANISOU 1337  CB  VAL A 251     7674   7814   9252   3129    -58    552       C  
ATOM   1338  CG1 VAL A 251      28.357   8.455 -26.693  1.00 65.06           C  
ANISOU 1338  CG1 VAL A 251     7568   7961   9192   3105   -212    633       C  
ATOM   1339  CG2 VAL A 251      30.372   8.627 -25.191  1.00 63.21           C  
ANISOU 1339  CG2 VAL A 251     7615   7516   8887   2977     -8    513       C  
ATOM   1340  H   VAL A 251      29.154  11.018 -23.591  1.00 62.36           H  
ANISOU 1340  H   VAL A 251     7411   7200   9084   3285    179    433       H  
ATOM   1341  HA  VAL A 251      29.568  10.882 -26.504  1.00 61.81           H  
ANISOU 1341  HA  VAL A 251     7413   7197   8875   3283   -135    706       H  
ATOM   1342  HB  VAL A 251      28.341   8.867 -24.609  1.00 65.46           H  
ANISOU 1342  HB  VAL A 251     7617   7908   9349   3126     20    469       H  
ATOM   1343 HG11 VAL A 251      28.693   7.419 -26.710  1.00 64.22           H  
ANISOU 1343 HG11 VAL A 251     7481   7927   8992   2969   -217    593       H  
ATOM   1344 HG12 VAL A 251      27.271   8.481 -26.629  1.00 65.85           H  
ANISOU 1344 HG12 VAL A 251     7505   8141   9374   3177   -232    630       H  
ATOM   1345 HG13 VAL A 251      28.690   8.973 -27.592  1.00 65.36           H  
ANISOU 1345 HG13 VAL A 251     7678   7955   9203   3147   -296    729       H  
ATOM   1346 HG21 VAL A 251      30.330   7.563 -24.966  1.00 62.13           H  
ANISOU 1346 HG21 VAL A 251     7440   7476   8692   2868     -2    463       H  
ATOM   1347 HG22 VAL A 251      30.985   8.792 -26.075  1.00 63.48           H  
ANISOU 1347 HG22 VAL A 251     7742   7520   8858   2965    -83    589       H  
ATOM   1348 HG23 VAL A 251      30.804   9.157 -24.343  1.00 63.19           H  
ANISOU 1348 HG23 VAL A 251     7683   7410   8915   2989     93    459       H  
ATOM   1349  N   LYS A 252      27.414  11.905 -27.108  1.00 67.78           N  
ANISOU 1349  N   LYS A 252     7891   8008   9854   3571   -249    810       N  
ATOM   1350  CA  LYS A 252      26.172  12.464 -27.626  1.00 70.11           C  
ANISOU 1350  CA  LYS A 252     8013   8350  10276   3745   -343    892       C  
ATOM   1351  C   LYS A 252      25.816  11.741 -28.912  1.00 77.71           C  
ANISOU 1351  C   LYS A 252     8903   9486  11137   3690   -520    997       C  
ATOM   1352  O   LYS A 252      26.669  11.057 -29.496  1.00 75.27           O  
ANISOU 1352  O   LYS A 252     8715   9217  10667   3538   -565   1018       O  
ATOM   1353  CB  LYS A 252      26.335  13.969 -27.885  1.00 73.66           C  
ANISOU 1353  CB  LYS A 252     8555   8596  10837   3917   -358    988       C  
ATOM   1354  H   LYS A 252      28.201  12.078 -27.726  1.00 67.42           H  
ANISOU 1354  H   LYS A 252     7980   7906   9731   3531   -298    880       H  
ATOM   1355  HA  LYS A 252      25.349  12.323 -26.928  1.00 70.18           H  
ANISOU 1355  HA  LYS A 252     7871   8419  10375   3791   -279    811       H  
ATOM   1356  N   PHE A 253      24.545  11.866 -29.329  1.00 80.62           N  
ANISOU 1356  N   PHE A 253     9065   9967  11599   3810   -617   1054       N  
ATOM   1357  CA  PHE A 253      24.007  11.273 -30.563  1.00 83.85           C  
ANISOU 1357  CA  PHE A 253     9375  10560  11924   3773   -800   1158       C  
ATOM   1358  C   PHE A 253      23.447  12.383 -31.460  1.00 95.85           C  
ANISOU 1358  C   PHE A 253    10851  12036  13533   3963   -941   1328       C  
ATOM   1359  O   PHE A 253      22.977  13.395 -30.936  1.00 97.09           O  
ANISOU 1359  O   PHE A 253    10955  12068  13867   4147   -889   1333       O  
ATOM   1360  CB  PHE A 253      22.933  10.235 -30.246  1.00 86.02           C  
ANISOU 1360  CB  PHE A 253     9421  11045  12217   3715   -802   1069       C  
ATOM   1361  CG  PHE A 253      23.385   9.173 -29.274  1.00 85.43           C  
ANISOU 1361  CG  PHE A 253     9385  11001  12073   3537   -662    912       C  
ATOM   1362  CD1 PHE A 253      24.128   8.085 -29.706  1.00 87.25           C  
ANISOU 1362  CD1 PHE A 253     9722  11297  12131   3342   -694    891       C  
ATOM   1363  CD2 PHE A 253      23.059   9.259 -27.927  1.00 86.96           C  
ANISOU 1363  CD2 PHE A 253     9509  11158  12372   3567   -497    784       C  
ATOM   1364  CE1 PHE A 253      24.540   7.100 -28.807  1.00 86.66           C  
ANISOU 1364  CE1 PHE A 253     9686  11239  12003   3186   -574    760       C  
ATOM   1365  CE2 PHE A 253      23.469   8.281 -27.031  1.00 88.30           C  
ANISOU 1365  CE2 PHE A 253     9721  11359  12471   3398   -378    657       C  
ATOM   1366  CZ  PHE A 253      24.199   7.199 -27.475  1.00 85.57           C  
ANISOU 1366  CZ  PHE A 253     9480  11068  11964   3213   -422    651       C  
ATOM   1367  H   PHE A 253      23.847  12.387 -28.809  1.00 81.65           H  
ANISOU 1367  H   PHE A 253     9086  10070  11870   3937   -571   1026       H  
ATOM   1368  HA  PHE A 253      24.798  10.774 -31.120  1.00 83.02           H  
ANISOU 1368  HA  PHE A 253     9399  10474  11672   3642   -840   1180       H  
ATOM   1369  HB2 PHE A 253      22.068  10.740 -29.818  1.00 87.83           H  
ANISOU 1369  HB2 PHE A 253     9500  11276  12593   3852   -776   1056       H  
ATOM   1370  HB3 PHE A 253      22.652   9.735 -31.172  1.00 86.41           H  
ANISOU 1370  HB3 PHE A 253     9418  11229  12185   3661   -937   1137       H  
ATOM   1371  HD1 PHE A 253      24.392   7.995 -30.758  1.00 87.35           H  
ANISOU 1371  HD1 PHE A 253     9790  11348  12051   3309   -814    980       H  
ATOM   1372  HD2 PHE A 253      22.486  10.112 -27.573  1.00 88.48           H  
ANISOU 1372  HD2 PHE A 253     9618  11295  12706   3724   -461    787       H  
ATOM   1373  HE1 PHE A 253      25.119   6.247 -29.161  1.00 85.51           H  
ANISOU 1373  HE1 PHE A 253     9621  11134  11734   3043   -601    743       H  
ATOM   1374  HE2 PHE A 253      23.203   8.365 -25.979  1.00 87.99           H  
ANISOU 1374  HE2 PHE A 253     9630  11300  12504   3415   -250    562       H  
ATOM   1375  HZ  PHE A 253      24.523   6.430 -26.773  1.00 84.51           H  
ANISOU 1375  HZ  PHE A 253     9382  10948  11782   3087   -335    561       H  
ATOM   1376  N   LYS A 254      23.492  12.184 -32.806  1.00 96.85           N  
ANISOU 1376  N   LYS A 254    11000  12263  13536   3919  -1119   1467       N  
ATOM   1377  CA  LYS A 254      23.134  13.212 -33.803  1.00100.93           C  
ANISOU 1377  CA  LYS A 254    11511  12736  14101   4078  -1277   1662       C  
ATOM   1378  C   LYS A 254      21.914  12.960 -34.745  1.00109.36           C  
ANISOU 1378  C   LYS A 254    12360  14019  15173   4135  -1472   1768       C  
ATOM   1379  O   LYS A 254      21.246  13.925 -35.122  1.00110.79           O  
ANISOU 1379  O   LYS A 254    12459  14155  15481   4330  -1571   1901       O  
ATOM   1380  CB  LYS A 254      24.369  13.465 -34.688  1.00103.25           C  
ANISOU 1380  CB  LYS A 254    12057  12943  14231   3985  -1331   1770       C  
ATOM   1381  H   LYS A 254      23.778  11.301 -33.217  1.00 95.36           H  
ANISOU 1381  H   LYS A 254    10837  12186  13208   3771  -1158   1446       H  
ATOM   1382  HA  LYS A 254      22.929  14.152 -33.294  1.00102.21           H  
ANISOU 1382  HA  LYS A 254    11665  12751  14419   4235  -1220   1671       H  
ATOM   1383  N   ARG A 255      21.679  11.712 -35.188  1.00107.30           N  
ANISOU 1383  N   ARG A 255    12017  13982  14771   3966  -1539   1722       N  
ATOM   1384  CA  ARG A 255      20.591  11.373 -36.135  1.00109.46           C  
ANISOU 1384  CA  ARG A 255    12089  14483  15018   3984  -1734   1815       C  
ATOM   1385  C   ARG A 255      19.197  11.382 -35.478  1.00115.24           C  
ANISOU 1385  C   ARG A 255    12528  15316  15942   4114  -1722   1758       C  
ATOM   1386  O   ARG A 255      19.055  11.570 -34.267  1.00114.22           O  
ANISOU 1386  O   ARG A 255    12351  15094  15955   4177  -1550   1632       O  
ATOM   1387  CB  ARG A 255      20.850   9.971 -36.768  1.00109.11           C  
ANISOU 1387  CB  ARG A 255    12065  14637  14754   3736  -1793   1756       C  
ATOM   1388  CG  ARG A 255      20.914   9.917 -38.298  1.00123.17           C  
ANISOU 1388  CG  ARG A 255    13893  16544  16361   3678  -2001   1912       C  
ATOM   1389  CD  ARG A 255      22.209  10.492 -38.860  1.00137.70           C  
ANISOU 1389  CD  ARG A 255    16013  18230  18079   3642  -1997   2004       C  
ATOM   1390  NE  ARG A 255      22.545   9.963 -40.192  1.00148.90           N  
ANISOU 1390  NE  ARG A 255    17510  19800  19266   3491  -2144   2081       N  
ATOM   1391  CZ  ARG A 255      23.294   8.885 -40.451  1.00159.85           C  
ANISOU 1391  CZ  ARG A 255    19004  21263  20469   3274  -2103   1972       C  
ATOM   1392  NH1 ARG A 255      23.808   8.162 -39.457  1.00139.50           N1+
ANISOU 1392  NH1 ARG A 255    16468  18622  17913   3179  -1927   1789       N1+
ATOM   1393  NH2 ARG A 255      23.530   8.519 -41.706  1.00148.61           N  
ANISOU 1393  NH2 ARG A 255    17646  19980  18838   3152  -2239   2044       N  
ATOM   1394  H   ARG A 255      22.225  10.909 -34.894  1.00105.77           H  
ANISOU 1394  H   ARG A 255    11893  13816  14480   3811  -1462   1615       H  
ATOM   1395  HA  ARG A 255      20.561  12.099 -36.946  1.00110.80           H  
ANISOU 1395  HA  ARG A 255    12298  14622  15179   4075  -1861   1975       H  
ATOM   1396  HB2 ARG A 255      21.785   9.550 -36.400  1.00107.24           H  
ANISOU 1396  HB2 ARG A 255    11986  14324  14437   3614  -1680   1665       H  
ATOM   1397  HB3 ARG A 255      20.043   9.298 -36.481  1.00109.19           H  
ANISOU 1397  HB3 ARG A 255    11892  14793  14801   3701  -1795   1676       H  
ATOM   1398  HG2 ARG A 255      20.845   8.878 -38.615  1.00122.63           H  
ANISOU 1398  HG2 ARG A 255    13789  16633  16171   3517  -2034   1843       H  
ATOM   1399  HG3 ARG A 255      20.083  10.485 -38.713  1.00125.31           H  
ANISOU 1399  HG3 ARG A 255    14030  16870  16711   3814  -2125   2029       H  
ATOM   1400  HD2 ARG A 255      22.062  11.564 -38.978  1.00139.07           H  
ANISOU 1400  HD2 ARG A 255    16200  18291  18350   3805  -2040   2129       H  
ATOM   1401  HD3 ARG A 255      23.037  10.329 -38.171  1.00135.94           H  
ANISOU 1401  HD3 ARG A 255    15917  17885  17849   3579  -1846   1899       H  
ATOM   1402  HE  ARG A 255      22.185  10.485 -40.985  1.00150.71           H  
ANISOU 1402  HE  ARG A 255    17714  20077  19472   3561  -2288   2231       H  
ATOM   1403 HH11 ARG A 255      23.642   8.374 -38.480  1.00138.92           H  
ANISOU 1403 HH11 ARG A 255    16347  18453  17981   3255  -1819   1724       H  
ATOM   1404 HH12 ARG A 255      24.359   7.338 -39.679  1.00138.11           H  
ANISOU 1404 HH12 ARG A 255    16369  18497  17609   3024  -1902   1710       H  
ATOM   1405 HH21 ARG A 255      23.153   9.061 -42.477  1.00150.46           H  
ANISOU 1405 HH21 ARG A 255    17854  20270  19043   3216  -2379   2193       H  
ATOM   1406 HH22 ARG A 255      24.093   7.698 -41.904  1.00147.34           H  
ANISOU 1406 HH22 ARG A 255    17564  19872  18545   2993  -2202   1952       H  
ATOM   1407  N   ASN A 256      18.168  11.198 -36.316  1.00114.49           N  
ANISOU 1407  N   ASN A 256    12233  15426  15843   4150  -1908   1854       N  
ATOM   1408  CA  ASN A 256      16.764  11.049 -35.902  1.00116.42           C  
ANISOU 1408  CA  ASN A 256    12164  15825  16246   4249  -1927   1808       C  
ATOM   1409  C   ASN A 256      16.379   9.548 -35.986  1.00119.94           C  
ANISOU 1409  C   ASN A 256    12489  16519  16565   4020  -1946   1692       C  
ATOM   1410  O   ASN A 256      16.018   8.980 -34.950  1.00119.08           O  
ANISOU 1410  O   ASN A 256    12268  16448  16529   3969  -1800   1532       O  
ATOM   1411  CB  ASN A 256      15.755  11.941 -36.699  1.00119.94           C  
ANISOU 1411  CB  ASN A 256    12430  16334  16809   4468  -2127   1997       C  
ATOM   1412  CG  ASN A 256      16.295  12.993 -37.668  1.00139.80           C  
ANISOU 1412  CG  ASN A 256    15124  18709  19285   4577  -2263   2212       C  
ATOM   1413  ND2 ASN A 256      15.563  14.094 -37.843  1.00129.36           N  
ANISOU 1413  ND2 ASN A 256    13679  17324  18147   4832  -2358   2353       N  
ATOM   1414  OD1 ASN A 256      17.305  12.797 -38.352  1.00133.82           O  
ANISOU 1414  OD1 ASN A 256    14600  17916  18328   4432  -2300   2266       O  
ATOM   1415  H   ASN A 256      18.299  11.198 -37.322  1.00115.26           H  
ANISOU 1415  H   ASN A 256    12382  15588  15825   4113  -2052   1970       H  
ATOM   1416  HA  ASN A 256      16.657  11.337 -34.858  1.00116.14           H  
ANISOU 1416  HA  ASN A 256    12091  15687  16350   4328  -1772   1708       H  
ATOM   1417  HB2 ASN A 256      15.086  11.298 -37.269  1.00120.65           H  
ANISOU 1417  HB2 ASN A 256    12365  16644  16834   4396  -2254   2018       H  
ATOM   1418  HB3 ASN A 256      15.161  12.473 -35.957  1.00121.03           H  
ANISOU 1418  HB3 ASN A 256    12432  16412  17141   4631  -2048   1955       H  
ATOM   1419 HD21 ASN A 256      15.888  14.816 -38.478  1.00130.15           H  
ANISOU 1419 HD21 ASN A 256    13898  17324  18228   4907  -2453   2507       H  
ATOM   1420 HD22 ASN A 256      14.683  14.215 -37.353  1.00130.58           H  
ANISOU 1420 HD22 ASN A 256    13622  17530  18463   4952  -2337   2308       H  
ATOM   1421  N   PRO A 257      16.477   8.866 -37.161  1.00116.35           N  
ANISOU 1421  N   PRO A 257    12067  16228  15913   3867  -2113   1759       N  
ATOM   1422  CA  PRO A 257      16.135   7.436 -37.196  1.00115.31           C  
ANISOU 1422  CA  PRO A 257    11834  16307  15670   3643  -2121   1634       C  
ATOM   1423  C   PRO A 257      17.367   6.544 -36.932  1.00115.69           C  
ANISOU 1423  C   PRO A 257    12126  16273  15560   3423  -1991   1510       C  
ATOM   1424  O   PRO A 257      18.478   6.948 -37.297  1.00113.71           O  
ANISOU 1424  O   PRO A 257    12118  15873  15214   3413  -1980   1567       O  
ATOM   1425  CB  PRO A 257      15.618   7.251 -38.623  1.00118.94           C  
ANISOU 1425  CB  PRO A 257    12211  16977  16003   3601  -2370   1770       C  
ATOM   1426  CG  PRO A 257      16.359   8.272 -39.435  1.00123.58           C  
ANISOU 1426  CG  PRO A 257    13001  17425  16529   3702  -2461   1948       C  
ATOM   1427  CD  PRO A 257      16.910   9.321 -38.501  1.00118.50           C  
ANISOU 1427  CD  PRO A 257    12475  16504  16045   3874  -2297   1944       C  
ATOM   1428  HA  PRO A 257      15.327   7.228 -36.496  1.00115.86           H  
ANISOU 1428  HA  PRO A 257    11709  16449  15863   3676  -2061   1553       H  
ATOM   1429  HB2 PRO A 257      15.842   6.248 -38.980  1.00118.07           H  
ANISOU 1429  HB2 PRO A 257    12145  16977  15740   3399  -2391   1700       H  
ATOM   1430  HB3 PRO A 257      14.545   7.433 -38.649  1.00121.06           H  
ANISOU 1430  HB3 PRO A 257    12245  17372  16382   3701  -2451   1807       H  
ATOM   1431  HG2 PRO A 257      17.175   7.783 -39.965  1.00122.00           H  
ANISOU 1431  HG2 PRO A 257    12979  17227  16148   3545  -2472   1936       H  
ATOM   1432  HG3 PRO A 257      15.673   8.727 -40.148  1.00125.73           H  
ANISOU 1432  HG3 PRO A 257    13150  17798  16821   3803  -2630   2086       H  
ATOM   1433  HD2 PRO A 257      17.997   9.327 -38.566  1.00116.67           H  
ANISOU 1433  HD2 PRO A 257    12475  16146  15709   3793  -2232   1934       H  
ATOM   1434  HD3 PRO A 257      16.495  10.290 -38.765  1.00120.28           H  
ANISOU 1434  HD3 PRO A 257    12642  16682  16378   4062  -2383   2078       H  
ATOM   1435  N   LYS A 258      17.213   5.323 -36.351  1.00110.25           N  
ANISOU 1435  N   LYS A 258    11377  15678  14836   3243  -1900   1348       N  
ATOM   1436  CA  LYS A 258      15.953   4.742 -35.837  1.00110.26           C  
ANISOU 1436  CA  LYS A 258    11098  15857  14940   3219  -1891   1264       C  
ATOM   1437  C   LYS A 258      15.827   5.152 -34.338  1.00110.39           C  
ANISOU 1437  C   LYS A 258    11064  15741  15139   3325  -1680   1163       C  
ATOM   1438  O   LYS A 258      16.494   6.110 -33.922  1.00109.54           O  
ANISOU 1438  O   LYS A 258    11101  15423  15096   3461  -1593   1195       O  
ATOM   1439  CB  LYS A 258      15.968   3.204 -36.013  1.00111.62           C  
ANISOU 1439  CB  LYS A 258    11270  16175  14966   2947  -1898   1145       C  
ATOM   1440  H   LYS A 258      18.006   4.704 -36.215  1.00108.45           H  
ANISOU 1440  H   LYS A 258    11303  15395  14507   3103  -1827   1271       H  
ATOM   1441  HA  LYS A 258      15.085   5.115 -36.377  1.00112.39           H  
ANISOU 1441  HA  LYS A 258    11192  16251  15261   3317  -2028   1354       H  
ATOM   1442  N   GLU A 259      14.986   4.457 -33.529  1.00103.60           N  
ANISOU 1442  N   GLU A 259    10005  15003  14355   3255  -1594   1041       N  
ATOM   1443  CA  GLU A 259      14.875   4.773 -32.106  1.00100.58           C  
ANISOU 1443  CA  GLU A 259     9580  14516  14121   3331  -1386    935       C  
ATOM   1444  C   GLU A 259      16.049   4.097 -31.385  1.00 97.37           C  
ANISOU 1444  C   GLU A 259     9417  13968  13611   3162  -1226    826       C  
ATOM   1445  O   GLU A 259      16.018   2.892 -31.137  1.00 95.97           O  
ANISOU 1445  O   GLU A 259     9231  13880  13353   2956  -1188    730       O  
ATOM   1446  CB  GLU A 259      13.513   4.336 -31.525  1.00103.29           C  
ANISOU 1446  CB  GLU A 259     9609  15056  14579   3319  -1352    854       C  
ATOM   1447  CG  GLU A 259      13.003   5.241 -30.411  1.00111.66           C  
ANISOU 1447  CG  GLU A 259    10541  16042  15845   3514  -1199    804       C  
ATOM   1448  CD  GLU A 259      13.975   5.546 -29.286  1.00124.61           C  
ANISOU 1448  CD  GLU A 259    12393  17456  17497   3519   -987    714       C  
ATOM   1449  OE1 GLU A 259      14.145   4.682 -28.395  1.00122.64           O  
ANISOU 1449  OE1 GLU A 259    12174  17224  17201   3347   -844    588       O  
ATOM   1450  OE2 GLU A 259      14.586   6.641 -29.308  1.00105.56           O1-
ANISOU 1450  OE2 GLU A 259    10125  14849  15136   3685   -970    777       O1-
ATOM   1451  H   GLU A 259      14.376   3.702 -33.824  1.00104.51           H  
ANISOU 1451  H   GLU A 259     9989  15291  14430   3144  -1663   1013       H  
ATOM   1452  HA  GLU A 259      14.952   5.849 -31.963  1.00101.09           H  
ANISOU 1452  HA  GLU A 259     9665  14458  14288   3521  -1367    994       H  
ATOM   1453  HB2 GLU A 259      12.771   4.366 -32.321  1.00104.86           H  
ANISOU 1453  HB2 GLU A 259     9647  15408  14787   3354  -1509    930       H  
ATOM   1454  HB3 GLU A 259      13.570   3.323 -31.127  1.00102.14           H  
ANISOU 1454  HB3 GLU A 259     9474  14968  14367   3129  -1283    755       H  
ATOM   1455  HG2 GLU A 259      12.713   6.193 -30.854  1.00113.14           H  
ANISOU 1455  HG2 GLU A 259    10667  16197  16122   3709  -1285    905       H  
ATOM   1456  HG3 GLU A 259      12.129   4.770 -29.963  1.00112.66           H  
ANISOU 1456  HG3 GLU A 259    10458  16318  16031   3467  -1158    730       H  
ATOM   1457  N   ASN A 260      17.108   4.880 -31.128  1.00 89.40           N  
ANISOU 1457  N   ASN A 260     8630  12736  12601   3248  -1150    851       N  
ATOM   1458  CA  ASN A 260      18.333   4.474 -30.434  1.00 85.38           C  
ANISOU 1458  CA  ASN A 260     8362  12071  12009   3126  -1004    766       C  
ATOM   1459  C   ASN A 260      18.056   3.501 -29.243  1.00 85.79           C  
ANISOU 1459  C   ASN A 260     8344  12176  12076   2979   -849    615       C  
ATOM   1460  O   ASN A 260      17.282   3.847 -28.348  1.00 85.43           O  
ANISOU 1460  O   ASN A 260     8135  12160  12165   3064   -748    559       O  
ATOM   1461  CB  ASN A 260      19.047   5.751 -29.964  1.00 86.45           C  
ANISOU 1461  CB  ASN A 260     8644  11980  12222   3296   -913    798       C  
ATOM   1462  CG  ASN A 260      20.220   5.589 -29.024  1.00101.93           C  
ANISOU 1462  CG  ASN A 260    10822  13773  14133   3209   -746    708       C  
ATOM   1463  ND2 ASN A 260      20.539   6.641 -28.278  1.00 94.58           N  
ANISOU 1463  ND2 ASN A 260     9959  12674  13303   3348   -632    694       N  
ATOM   1464  OD1 ASN A 260      20.874   4.548 -28.973  1.00 87.98           O  
ANISOU 1464  OD1 ASN A 260     9169  12020  12240   3021   -721    651       O  
ATOM   1465  H   ASN A 260      17.147   5.846 -31.441  1.00 89.98           H  
ANISOU 1465  H   ASN A 260     8722  12731  12733   3407  -1196    941       H  
ATOM   1466  HA  ASN A 260      18.990   4.008 -31.164  1.00 84.01           H  
ANISOU 1466  HA  ASN A 260     8323  11896  11700   3019  -1078    796       H  
ATOM   1467  HB2 ASN A 260      19.416   6.263 -30.850  1.00 86.92           H  
ANISOU 1467  HB2 ASN A 260     8792  11995  12238   3355  -1022    907       H  
ATOM   1468  HB3 ASN A 260      18.314   6.386 -29.468  1.00 88.19           H  
ANISOU 1468  HB3 ASN A 260     8720  12203  12586   3436   -868    788       H  
ATOM   1469 HD21 ASN A 260      21.318   6.574 -27.632  1.00 93.30           H  
ANISOU 1469 HD21 ASN A 260     9937  12406  13105   3291   -525    635       H  
ATOM   1470 HD22 ASN A 260      20.012   7.506 -28.349  1.00 96.21           H  
ANISOU 1470 HD22 ASN A 260    10078  12855  13621   3511   -654    741       H  
ATOM   1471  N   PRO A 261      18.665   2.287 -29.213  1.00 79.39           N  
ANISOU 1471  N   PRO A 261     7653  11379  11131   2760   -827    551       N  
ATOM   1472  CA  PRO A 261      18.410   1.352 -28.090  1.00 78.10           C  
ANISOU 1472  CA  PRO A 261     7436  11259  10979   2613   -688    426       C  
ATOM   1473  C   PRO A 261      18.840   1.835 -26.701  1.00 79.71           C  
ANISOU 1473  C   PRO A 261     7716  11320  11249   2664   -492    354       C  
ATOM   1474  O   PRO A 261      18.338   1.337 -25.698  1.00 77.71           O  
ANISOU 1474  O   PRO A 261     7366  11128  11034   2586   -373    265       O  
ATOM   1475  CB  PRO A 261      19.199   0.100 -28.492  1.00 78.20           C  
ANISOU 1475  CB  PRO A 261     7612  11264  10835   2394   -721    395       C  
ATOM   1476  CG  PRO A 261      19.440   0.230 -29.939  1.00 83.15           C  
ANISOU 1476  CG  PRO A 261     8293  11926  11376   2412   -897    487       C  
ATOM   1477  CD  PRO A 261      19.590   1.690 -30.191  1.00 79.29           C  
ANISOU 1477  CD  PRO A 261     7827  11342  10955   2635   -924    585       C  
ATOM   1478  HA  PRO A 261      17.352   1.097 -28.056  1.00 79.76           H  
ANISOU 1478  HA  PRO A 261     7439  11622  11246   2601   -712    408       H  
ATOM   1479  HB2 PRO A 261      20.148   0.062 -27.958  1.00 76.48           H  
ANISOU 1479  HB2 PRO A 261     7568  10908  10581   2364   -629    364       H  
ATOM   1480  HB3 PRO A 261      18.605  -0.789 -28.287  1.00 78.74           H  
ANISOU 1480  HB3 PRO A 261     7575  11446  10897   2264   -714    338       H  
ATOM   1481  HG2 PRO A 261      20.350  -0.302 -30.212  1.00 81.96           H  
ANISOU 1481  HG2 PRO A 261     8317  11706  11118   2309   -899    471       H  
ATOM   1482  HG3 PRO A 261      18.588  -0.165 -30.490  1.00 84.61           H  
ANISOU 1482  HG3 PRO A 261     8322  12270  11556   2368   -996    497       H  
ATOM   1483  HD2 PRO A 261      20.613   2.009 -29.996  1.00 77.69           H  
ANISOU 1483  HD2 PRO A 261     7815  10988  10718   2651   -864    589       H  
ATOM   1484  HD3 PRO A 261      19.285   1.901 -31.213  1.00 80.35           H  
ANISOU 1484  HD3 PRO A 261     7912  11557  11060   2674  -1068    668       H  
ATOM   1485  N   LEU A 262      19.776   2.795 -26.646  1.00 77.15           N  
ANISOU 1485  N   LEU A 262     7569  10814  10930   2782   -458    393       N  
ATOM   1486  CA  LEU A 262      20.310   3.363 -25.408  1.00 76.45           C  
ANISOU 1486  CA  LEU A 262     7579  10578  10891   2831   -282    327       C  
ATOM   1487  C   LEU A 262      19.557   4.625 -24.951  1.00 82.98           C  
ANISOU 1487  C   LEU A 262     8266  11379  11885   3049   -222    326       C  
ATOM   1488  O   LEU A 262      19.996   5.235 -23.977  1.00 83.60           O  
ANISOU 1488  O   LEU A 262     8431  11327  12006   3103    -79    266       O  
ATOM   1489  CB  LEU A 262      21.792   3.722 -25.629  1.00 74.49           C  
ANISOU 1489  CB  LEU A 262     7604  10142  10557   2830   -279    365       C  
ATOM   1490  CG  LEU A 262      22.659   2.598 -26.197  1.00 78.29           C  
ANISOU 1490  CG  LEU A 262     8234  10628  10884   2645   -341    369       C  
ATOM   1491  CD1 LEU A 262      23.281   2.994 -27.540  1.00 79.11           C  
ANISOU 1491  CD1 LEU A 262     8452  10691  10916   2690   -483    474       C  
ATOM   1492  CD2 LEU A 262      23.726   2.235 -25.270  1.00 78.79           C  
ANISOU 1492  CD2 LEU A 262     8474  10571  10889   2545   -216    303       C  
ATOM   1493  H   LEU A 262      20.216   3.199 -27.467  1.00 77.48           H  
ANISOU 1493  H   LEU A 262     7699  10806  10935   2836   -551    472       H  
ATOM   1494  HA  LEU A 262      20.260   2.626 -24.608  1.00 76.03           H  
ANISOU 1494  HA  LEU A 262     7513  10559  10813   2707   -188    248       H  
ATOM   1495  HB2 LEU A 262      21.817   4.554 -26.331  1.00 74.79           H  
ANISOU 1495  HB2 LEU A 262     7654  10136  10625   2958   -359    447       H  
ATOM   1496  HB3 LEU A 262      22.227   4.056 -24.689  1.00 73.58           H  
ANISOU 1496  HB3 LEU A 262     7566   9927  10466   2843   -152    309       H  
ATOM   1497  HG  LEU A 262      22.061   1.700 -26.352  1.00 78.84           H  
ANISOU 1497  HG  LEU A 262     8199  10827  10930   2539   -380    344       H  
ATOM   1498 HD11 LEU A 262      24.055   2.271 -27.791  1.00 78.15           H  
ANISOU 1498 HD11 LEU A 262     8458  10548  10690   2567   -496    459       H  
ATOM   1499 HD12 LEU A 262      22.513   2.959 -28.311  1.00 80.51           H  
ANISOU 1499 HD12 LEU A 262     8502  10984  11104   2718   -595    524       H  
ATOM   1500 HD13 LEU A 262      23.709   3.995 -27.475  1.00 79.20           H  
ANISOU 1500 HD13 LEU A 262     8543  10583  10966   2809   -458    514       H  
ATOM   1501 HD21 LEU A 262      24.235   1.345 -25.636  1.00 77.66           H  
ANISOU 1501 HD21 LEU A 262     8414  10441  10652   2417   -258    298       H  
ATOM   1502 HD22 LEU A 262      24.417   3.076 -25.257  1.00 78.54           H  
ANISOU 1502 HD22 LEU A 262     8560  10415  10866   2633   -194    331       H  
ATOM   1503 HD23 LEU A 262      23.315   2.056 -24.278  1.00 78.92           H  
ANISOU 1503 HD23 LEU A 262     8422  10615  10951   2518   -111    235       H  
ATOM   1504  N   SER A 263      18.440   5.016 -25.628  1.00 79.83           N  
ANISOU 1504  N   SER A 263     7651  11100  11580   3173   -331    386       N  
ATOM   1505  CA  SER A 263      17.636   6.211 -25.299  1.00 80.91           C  
ANISOU 1505  CA  SER A 263     7631  11215  11896   3402   -289    389       C  
ATOM   1506  C   SER A 263      17.298   6.325 -23.808  1.00 81.02           C  
ANISOU 1506  C   SER A 263     7573  11219  11992   3408    -78    249       C  
ATOM   1507  O   SER A 263      17.263   7.426 -23.267  1.00 80.24           O  
ANISOU 1507  O   SER A 263     7474  11000  12012   3580     15    221       O  
ATOM   1508  CB  SER A 263      16.347   6.213 -26.113  1.00 88.79           C  
ANISOU 1508  CB  SER A 263     8361  12402  12972   3484   -435    454       C  
ATOM   1509  OG  SER A 263      16.626   6.340 -27.497  1.00101.60           O  
ANISOU 1509  OG  SER A 263    10052  14028  14524   3509   -633    595       O  
ATOM   1510  H   SER A 263      18.056   4.516 -26.423  1.00 80.06           H  
ANISOU 1510  H   SER A 263     7604  11248  11567   3121   -454    433       H  
ATOM   1511  HA  SER A 263      18.204   7.097 -25.577  1.00 80.75           H  
ANISOU 1511  HA  SER A 263     7736  11045  11898   3521   -311    449       H  
ATOM   1512  HB2 SER A 263      15.818   5.276 -25.946  1.00 89.06           H  
ANISOU 1512  HB2 SER A 263     8277  12590  12972   3347   -428    400       H  
ATOM   1513  HB3 SER A 263      15.727   7.052 -25.799  1.00 90.75           H  
ANISOU 1513  HB3 SER A 263     8480  12634  13366   3658   -395    448       H  
ATOM   1514  HG  SER A 263      16.499   5.465 -27.948  1.00101.52           H  
ANISOU 1514  HG  SER A 263    10013  14138  14424   3370   -707    596       H  
ATOM   1515  N   GLN A 264      17.023   5.177 -23.179  1.00 75.67           N  
ANISOU 1515  N   GLN A 264     6833  10670  11250   3213     -3    161       N  
ATOM   1516  CA  GLN A 264      16.743   5.012 -21.750  1.00 75.55           C  
ANISOU 1516  CA  GLN A 264     6760  10679  11267   3156    200     25       C  
ATOM   1517  C   GLN A 264      17.843   5.543 -20.813  1.00 76.96           C  
ANISOU 1517  C   GLN A 264     7171  10658  11412   3162    347    -33       C  
ATOM   1518  O   GLN A 264      17.523   5.933 -19.693  1.00 76.34           O  
ANISOU 1518  O   GLN A 264     7033  10573  11399   3199    515   -139       O  
ATOM   1519  CB  GLN A 264      16.429   3.530 -21.422  1.00 76.74           C  
ANISOU 1519  CB  GLN A 264     6849  10991  11318   2907    222    -28       C  
ATOM   1520  CG  GLN A 264      17.380   2.492 -22.050  1.00 98.45           C  
ANISOU 1520  CG  GLN A 264     9797  13704  13904   2719    123     23       C  
ATOM   1521  CD  GLN A 264      16.960   1.067 -21.767  1.00122.96           C  
ANISOU 1521  CD  GLN A 264    12830  16955  16934   2485    139    -25       C  
ATOM   1522  NE2 GLN A 264      16.587   0.315 -22.807  1.00118.19           N  
ANISOU 1522  NE2 GLN A 264    12155  16466  16285   2397    -15     25       N  
ATOM   1523  OE1 GLN A 264      16.999   0.609 -20.619  1.00115.90           O  
ANISOU 1523  OE1 GLN A 264    11956  16068  16013   2368    289   -107       O  
ATOM   1524  H   GLN A 264      16.886   4.328 -23.716  1.00 74.98           H  
ANISOU 1524  H   GLN A 264     6715  10686  11086   3090    -93    186       H  
ATOM   1525  HA  GLN A 264      15.842   5.580 -21.521  1.00 77.63           H  
ANISOU 1525  HA  GLN A 264     6834  11003  11660   3289    238     -3       H  
ATOM   1526  HB2 GLN A 264      16.472   3.392 -20.342  1.00 76.54           H  
ANISOU 1526  HB2 GLN A 264     6838  10957  11285   2844    375   -116       H  
ATOM   1527  HB3 GLN A 264      15.422   3.307 -21.774  1.00 78.29           H  
ANISOU 1527  HB3 GLN A 264     6832  11345  11571   2917    165    -20       H  
ATOM   1528  HG2 GLN A 264      17.425   2.606 -23.132  1.00 98.54           H  
ANISOU 1528  HG2 GLN A 264     9815  13724  13902   2767    -25    107       H  
ATOM   1529  HG3 GLN A 264      18.375   2.634 -21.631  1.00 97.16           H  
ANISOU 1529  HG3 GLN A 264     9834  13398  13684   2696    187     10       H  
ATOM   1530 HE21 GLN A 264      16.579   0.692 -23.750  1.00118.69           H  
ANISOU 1530 HE21 GLN A 264    12209  16531  16358   2486   -141     96       H  
ATOM   1531 HE22 GLN A 264      16.297  -0.645 -22.652  1.00118.01           H  
ANISOU 1531 HE22 GLN A 264    12089  16533  16218   2235     -8     -8       H  
ATOM   1532  N   PHE A 265      19.113   5.564 -21.264  1.00 73.00           N  
ANISOU 1532  N   PHE A 265     6923  10007  10808   3120    287     28       N  
ATOM   1533  CA  PHE A 265      20.269   6.021 -20.469  1.00 72.17           C  
ANISOU 1533  CA  PHE A 265     7048   9719  10656   3107    406    -18       C  
ATOM   1534  C   PHE A 265      20.675   7.473 -20.748  1.00 77.21           C  
ANISOU 1534  C   PHE A 265     7776  10175  11384   3314    396     26       C  
ATOM   1535  O   PHE A 265      21.644   7.936 -20.145  1.00 76.76           O  
ANISOU 1535  O   PHE A 265     7911   9963  11293   3305    488    -13       O  
ATOM   1536  CB  PHE A 265      21.489   5.111 -20.706  1.00 71.52           C  
ANISOU 1536  CB  PHE A 265     7185   9583  10407   2923    359     15       C  
ATOM   1537  CG  PHE A 265      21.168   3.639 -20.686  1.00 73.07           C  
ANISOU 1537  CG  PHE A 265     7316   9932  10516   2719    334     -5       C  
ATOM   1538  CD1 PHE A 265      20.585   3.055 -19.568  1.00 77.05           C  
ANISOU 1538  CD1 PHE A 265     7719  10534  11022   2613    464    -99       C  
ATOM   1539  CD2 PHE A 265      21.434   2.839 -21.787  1.00 74.88           C  
ANISOU 1539  CD2 PHE A 265     7588  10203  10661   2628    182     69       C  
ATOM   1540  CE1 PHE A 265      20.276   1.697 -19.553  1.00 77.99           C  
ANISOU 1540  CE1 PHE A 265     7787  10780  11067   2418    439   -108       C  
ATOM   1541  CE2 PHE A 265      21.153   1.483 -21.765  1.00 78.08           C  
ANISOU 1541  CE2 PHE A 265     7946  10727  10995   2438    162     45       C  
ATOM   1542  CZ  PHE A 265      20.566   0.917 -20.650  1.00 77.12           C  
ANISOU 1542  CZ  PHE A 265     7726  10691  10883   2333    288    -40       C  
ATOM   1543  H   PHE A 265      19.385   5.264 -22.193  1.00 72.47           H  
ANISOU 1543  H   PHE A 265     6905   9949  10683   3089    157    108       H  
ATOM   1544  HA  PHE A 265      20.037   5.952 -19.407  1.00 72.80           H  
ANISOU 1544  HA  PHE A 265     7087   9823  10750   3068    548   -115       H  
ATOM   1545  HB2 PHE A 265      21.915   5.353 -21.678  1.00 70.55           H  
ANISOU 1545  HB2 PHE A 265     7137   9407  10263   2969    240    102       H  
ATOM   1546  HB3 PHE A 265      22.223   5.299 -19.925  1.00 70.22           H  
ANISOU 1546  HB3 PHE A 265     7158   9318  10206   2888    461    -35       H  
ATOM   1547  HD1 PHE A 265      20.339   3.667 -18.702  1.00 77.72           H  
ANISOU 1547  HD1 PHE A 265     7764  10598  11166   2680    590   -167       H  
ATOM   1548  HD2 PHE A 265      21.918   3.266 -22.664  1.00 74.42           H  
ANISOU 1548  HD2 PHE A 265     7615  10076  10586   2697     84    143       H  
ATOM   1549  HE1 PHE A 265      19.798   1.259 -18.678  1.00 78.43           H  
ANISOU 1549  HE1 PHE A 265     7765  10915  11121   2328    544   -175       H  
ATOM   1550  HE2 PHE A 265      21.397   0.879 -22.637  1.00 77.42           H  
ANISOU 1550  HE2 PHE A 265     7905  10666  10845   2368     48     91       H  
ATOM   1551  HZ  PHE A 265      20.327  -0.146 -20.638  1.00 77.63           H  
ANISOU 1551  HZ  PHE A 265     7759  10841  10896   2177    269    -53       H  
ATOM   1552  N   LEU A 266      19.952   8.197 -21.630  1.00 73.36           N  
ANISOU 1552  N   LEU A 266     7159   9702  11012   3496    285    108       N  
ATOM   1553  CA  LEU A 266      20.279   9.593 -21.920  1.00 72.69           C  
ANISOU 1553  CA  LEU A 266     7161   9431  11026   3696    271    163       C  
ATOM   1554  C   LEU A 266      19.874  10.459 -20.706  1.00 75.44           C  
ANISOU 1554  C   LEU A 266     7450   9706  11509   3817    457     36       C  
ATOM   1555  O   LEU A 266      18.734  10.369 -20.252  1.00 76.31           O  
ANISOU 1555  O   LEU A 266     7328   9948  11716   3869    518    -35       O  
ATOM   1556  CB  LEU A 266      19.545  10.080 -23.189  1.00 74.33           C  
ANISOU 1556  CB  LEU A 266     7236   9683  11321   3858     89    298       C  
ATOM   1557  CG  LEU A 266      20.136   9.766 -24.561  1.00 78.07           C  
ANISOU 1557  CG  LEU A 266     7825  10161  11676   3798   -103    445       C  
ATOM   1558  CD1 LEU A 266      21.094  10.839 -25.014  1.00 77.80           C  
ANISOU 1558  CD1 LEU A 266     8005   9909  11646   3899   -137    534       C  
ATOM   1559  CD2 LEU A 266      20.747   8.393 -24.626  1.00 79.26           C  
ANISOU 1559  CD2 LEU A 266     8067  10403  11646   3552   -118    418       C  
ATOM   1560  H   LEU A 266      19.145   7.848 -22.136  1.00 74.17           H  
ANISOU 1560  H   LEU A 266     7096   9940  11143   3505    203    142       H  
ATOM   1561  HA  LEU A 266      21.349   9.698 -22.089  1.00 71.22           H  
ANISOU 1561  HA  LEU A 266     7183   9122  10754   3643    257    196       H  
ATOM   1562  HB2 LEU A 266      18.538   9.671 -23.189  1.00 75.35           H  
ANISOU 1562  HB2 LEU A 266     7153   9976  11500   3863     71    278       H  
ATOM   1563  HB3 LEU A 266      19.464  11.164 -23.120  1.00 75.62           H  
ANISOU 1563  HB3 LEU A 266     7409   9720  11604   4030    114    312       H  
ATOM   1564  HG  LEU A 266      19.314   9.757 -25.275  1.00 79.53           H  
ANISOU 1564  HG  LEU A 266     7850  10459  11910   3869   -221    515       H  
ATOM   1565 HD11 LEU A 266      21.181  10.777 -26.097  1.00 78.00           H  
ANISOU 1565 HD11 LEU A 266     8052   9966  11618   3900   -288    652       H  
ATOM   1566 HD12 LEU A 266      20.715  11.824 -24.746  1.00 78.90           H  
ANISOU 1566 HD12 LEU A 266     8097   9955  11926   4069    -95    530       H  
ATOM   1567 HD13 LEU A 266      22.067  10.671 -24.553  1.00 76.28           H  
ANISOU 1567 HD13 LEU A 266     7990   9627  11367   3792    -58    484       H  
ATOM   1568 HD21 LEU A 266      20.956   8.156 -25.669  1.00 78.92           H  
ANISOU 1568 HD21 LEU A 266     8063  10394  11530   3522   -258    514       H  
ATOM   1569 HD22 LEU A 266      21.667   8.367 -24.045  1.00 77.86           H  
ANISOU 1569 HD22 LEU A 266     8060  10116  11407   3478    -25    368       H  
ATOM   1570 HD23 LEU A 266      20.024   7.681 -24.232  1.00 79.87           H  
ANISOU 1570 HD23 LEU A 266     7991  10624  11731   3481    -84    353       H  
ATOM   1571  N   GLU A 267      20.828  11.227 -20.145  1.00 69.62           N  
ANISOU 1571  N   GLU A 267     6918   8768  10765   3842    554     -6       N  
ATOM   1572  CA  GLU A 267      20.582  12.157 -19.037  1.00 70.09           C  
ANISOU 1572  CA  GLU A 267     6959   8728  10945   3957    734   -136       C  
ATOM   1573  C   GLU A 267      20.755  13.537 -19.672  1.00 75.32           C  
ANISOU 1573  C   GLU A 267     7694   9186  11738   4175    672    -53       C  
ATOM   1574  O   GLU A 267      21.729  14.250 -19.428  1.00 74.52           O  
ANISOU 1574  O   GLU A 267     7807   8887  11622   4184    724    -66       O  
ATOM   1575  CB  GLU A 267      21.541  11.929 -17.854  1.00 69.65           C  
ANISOU 1575  CB  GLU A 267     7087   8605  10771   3796    892   -254       C  
ATOM   1576  H   GLU A 267      21.793  11.226 -20.457  1.00 68.07           H  
ANISOU 1576  H   GLU A 267     6907   8476  10481   3781    513     44       H  
ATOM   1577  HA  GLU A 267      19.565  12.072 -18.660  1.00 71.45           H  
ANISOU 1577  HA  GLU A 267     6927   9018  11203   4008    790   -201       H  
ATOM   1578  N   GLY A 268      19.814  13.853 -20.549  1.00 73.55           N  
ANISOU 1578  N   GLY A 268     7290   9020  11637   4339    546     44       N  
ATOM   1579  CA  GLY A 268      19.793  15.073 -21.339  1.00 74.80           C  
ANISOU 1579  CA  GLY A 268     7487   9006  11928   4555    448    160       C  
ATOM   1580  C   GLY A 268      20.049  14.680 -22.773  1.00 76.46           C  
ANISOU 1580  C   GLY A 268     7740   9270  12043   4514    225    348       C  
ATOM   1581  O   GLY A 268      19.395  13.768 -23.283  1.00 76.01           O  
ANISOU 1581  O   GLY A 268     7518   9427  11937   4447    125    388       O  
ATOM   1582  H   GLY A 268      19.012  13.258 -20.737  1.00 74.15           H  
ANISOU 1582  H   GLY A 268     7182   9267  11723   4322    503     49       H  
ATOM   1583  HA2 GLY A 268      18.812  15.546 -21.271  1.00 77.70           H  
ANISOU 1583  HA2 GLY A 268     7668   9403  12454   4722    461    141       H  
ATOM   1584  HA3 GLY A 268      20.549  15.782 -21.007  1.00 74.36           H  
ANISOU 1584  HA3 GLY A 268     7611   8761  11882   4579    518    134       H  
ATOM   1585  N   GLU A 269      21.019  15.338 -23.419  1.00 71.75           N  
ANISOU 1585  N   GLU A 269     7366   8489  11407   4536    151    458       N  
ATOM   1586  CA  GLU A 269      21.465  14.991 -24.776  1.00 70.76           C  
ANISOU 1586  CA  GLU A 269     7323   8405  11159   4472    -47    632       C  
ATOM   1587  C   GLU A 269      22.713  14.066 -24.655  1.00 72.17           C  
ANISOU 1587  C   GLU A 269     7703   8598  11121   4220    -16    597       C  
ATOM   1588  O   GLU A 269      23.155  13.486 -25.646  1.00 71.63           O  
ANISOU 1588  O   GLU A 269     7701   8597  10917   4118   -152    702       O  
ATOM   1589  CB  GLU A 269      21.787  16.265 -25.591  1.00 73.12           C  
ANISOU 1589  CB  GLU A 269     7745   8499  11539   4638   -146    784       C  
ATOM   1590  H   GLU A 269      21.517  16.127 -23.018  1.00 71.59           H  
ANISOU 1590  H   GLU A 269     7475   8291  11437   4593    230    426       H  
ATOM   1591  HA  GLU A 269      20.688  14.445 -25.311  1.00 71.97           H  
ANISOU 1591  HA  GLU A 269     7305   8731  11310   4474   -148    679       H  
ATOM   1592  N   ILE A 270      23.213  13.889 -23.407  1.00 66.92           N  
ANISOU 1592  N   ILE A 270     7116   7884  10427   4125    164    443       N  
ATOM   1593  CA  ILE A 270      24.399  13.136 -23.025  1.00 63.74           C  
ANISOU 1593  CA  ILE A 270     6896   7471   9849   3910    220    392       C  
ATOM   1594  C   ILE A 270      24.017  11.758 -22.475  1.00 66.80           C  
ANISOU 1594  C   ILE A 270     7168   8063  10151   3746    265    300       C  
ATOM   1595  O   ILE A 270      23.128  11.660 -21.629  1.00 66.48           O  
ANISOU 1595  O   ILE A 270     6964   8104  10192   3778    367    197       O  
ATOM   1596  CB  ILE A 270      25.155  14.005 -21.968  1.00 66.80           C  
ANISOU 1596  CB  ILE A 270     7448   7660  10274   3928    384    290       C  
ATOM   1597  CG1 ILE A 270      26.016  15.066 -22.669  1.00 67.64           C  
ANISOU 1597  CG1 ILE A 270     7748   7557  10395   4000    321    399       C  
ATOM   1598  CG2 ILE A 270      25.979  13.183 -20.985  1.00 66.39           C  
ANISOU 1598  CG2 ILE A 270     7502   7641  10083   3723    499    173       C  
ATOM   1599  CD1 ILE A 270      26.266  16.376 -21.828  1.00 87.19           C  
ANISOU 1599  CD1 ILE A 270    10326   9806  12996   4113    458    316       C  
ATOM   1600  H   ILE A 270      22.760  14.249 -22.575  1.00 68.12           H  
ANISOU 1600  H   ILE A 270     7196   8010  10678   4195    280    344       H  
ATOM   1601  HA  ILE A 270      25.048  13.014 -23.892  1.00 62.36           H  
ANISOU 1601  HA  ILE A 270     6834   7276   9585   3859    113    492       H  
ATOM   1602  HB  ILE A 270      24.426  14.538 -21.360  1.00 68.45           H  
ANISOU 1602  HB  ILE A 270     7548   7847  10612   4045    469    216       H  
ATOM   1603 HG12 ILE A 270      26.984  14.627 -22.899  1.00 65.59           H  
ANISOU 1603 HG12 ILE A 270     7630   7291  10000   3861    295    425       H  
ATOM   1604 HG13 ILE A 270      25.525  15.360 -23.596  1.00 68.68           H  
ANISOU 1604 HG13 ILE A 270     7814   7701  10579   4106    197    516       H  
ATOM   1605 HG21 ILE A 270      26.644  13.856 -20.446  1.00 66.53           H  
ANISOU 1605 HG21 ILE A 270     7655   7512  10110   3729    585    125       H  
ATOM   1606 HG22 ILE A 270      25.313  12.701 -20.270  1.00 66.51           H  
ANISOU 1606 HG22 ILE A 270     7387   7769  10117   3695    578     82       H  
ATOM   1607 HG23 ILE A 270      26.565  12.441 -21.526  1.00 65.74           H  
ANISOU 1607 HG23 ILE A 270     7488   7615   9876   3600    421    232       H  
ATOM   1608 HD11 ILE A 270      26.917  17.041 -22.396  1.00 87.68           H  
ANISOU 1608 HD11 ILE A 270    10533   9725  13056   4141    404    406       H  
ATOM   1609 HD12 ILE A 270      25.316  16.873 -21.641  1.00 89.37           H  
ANISOU 1609 HD12 ILE A 270    10463  10075  13419   4267    484    291       H  
ATOM   1610 HD13 ILE A 270      26.735  16.120 -20.878  1.00 86.44           H  
ANISOU 1610 HD13 ILE A 270    10294   9705  12843   4006    581    196       H  
ATOM   1611  N   LEU A 271      24.740  10.711 -22.918  1.00 63.15           N  
ANISOU 1611  N   LEU A 271     6800   7671   9523   3564    198    334       N  
ATOM   1612  CA  LEU A 271      24.564   9.321 -22.476  1.00 62.71           C  
ANISOU 1612  CA  LEU A 271     6674   7781   9371   3384    227    262       C  
ATOM   1613  C   LEU A 271      25.199   9.173 -21.095  1.00 65.30           C  
ANISOU 1613  C   LEU A 271     7106   8048   9657   3283    399    136       C  
ATOM   1614  O   LEU A 271      26.394   9.434 -20.950  1.00 60.85           O  
ANISOU 1614  O   LEU A 271     6744   7354   9023   3232    428    138       O  
ATOM   1615  CB  LEU A 271      25.247   8.343 -23.462  1.00 61.46           C  
ANISOU 1615  CB  LEU A 271     6608   7681   9061   3239     98    340       C  
ATOM   1616  CG  LEU A 271      25.298   6.847 -23.079  1.00 64.98           C  
ANISOU 1616  CG  LEU A 271     7031   8259   9399   3037    121    276       C  
ATOM   1617  CD1 LEU A 271      24.000   6.146 -23.416  1.00 65.99           C  
ANISOU 1617  CD1 LEU A 271     6932   8579   9561   3023     55    278       C  
ATOM   1618  CD2 LEU A 271      26.457   6.151 -23.776  1.00 67.22           C  
ANISOU 1618  CD2 LEU A 271     7488   8517   9537   2904     44    323       C  
ATOM   1619  H   LEU A 271      25.482  10.816 -23.601  1.00 62.56           H  
ANISOU 1619  H   LEU A 271     6855   7533   9381   3538    123    411       H  
ATOM   1620  HA  LEU A 271      23.503   9.076 -22.429  1.00 64.24           H  
ANISOU 1620  HA  LEU A 271     6679   8098   9630   3420    220    244       H  
ATOM   1621  HB2 LEU A 271      24.737   8.417 -24.421  1.00 62.92           H  
ANISOU 1621  HB2 LEU A 271     6712   7927   9265   3299    -24    426       H  
ATOM   1622  HB3 LEU A 271      26.274   8.681 -23.580  1.00 60.27           H  
ANISOU 1622  HB3 LEU A 271     6634   7410   8857   3218    103    366       H  
ATOM   1623  HG  LEU A 271      25.455   6.729 -22.009  1.00 64.77           H  
ANISOU 1623  HG  LEU A 271     7028   8211   9372   2985    245    187       H  
ATOM   1624 HD11 LEU A 271      24.003   5.155 -22.963  1.00 65.50           H  
ANISOU 1624 HD11 LEU A 271     6858   8592   9438   2879     94    222       H  
ATOM   1625 HD12 LEU A 271      23.173   6.735 -23.022  1.00 67.01           H  
ANISOU 1625 HD12 LEU A 271     6928   8729   9805   3136    104    251       H  
ATOM   1626 HD13 LEU A 271      23.909   6.057 -24.497  1.00 66.12           H  
ANISOU 1626 HD13 LEU A 271     6934   8639   9551   3038    -78    362       H  
ATOM   1627 HD21 LEU A 271      26.603   5.169 -23.330  1.00 66.53           H  
ANISOU 1627 HD21 LEU A 271     7405   8486   9386   2769     79    269       H  
ATOM   1628 HD22 LEU A 271      26.229   6.050 -24.835  1.00 67.52           H  
ANISOU 1628 HD22 LEU A 271     7491   8611   9555   2923    -80    400       H  
ATOM   1629 HD23 LEU A 271      27.366   6.738 -23.652  1.00 66.99           H  
ANISOU 1629 HD23 LEU A 271     7608   8357   9489   2924     78    333       H  
ATOM   1630  N   SER A 272      24.397   8.728 -20.095  1.00 64.87           N  
ANISOU 1630  N   SER A 272     6909   8104   9635   3244    511     28       N  
ATOM   1631  CA  SER A 272      24.845   8.548 -18.712  1.00 64.16           C  
ANISOU 1631  CA  SER A 272     6897   7987   9496   3139    677    -92       C  
ATOM   1632  C   SER A 272      25.673   7.297 -18.569  1.00 65.10           C  
ANISOU 1632  C   SER A 272     7128   8153   9453   2927    659    -89       C  
ATOM   1633  O   SER A 272      25.234   6.230 -18.963  1.00 63.30           O  
ANISOU 1633  O   SER A 272     6809   8061   9181   2832    589    -62       O  
ATOM   1634  CB  SER A 272      23.651   8.459 -17.766  1.00 70.41           C  
ANISOU 1634  CB  SER A 272     7489   8899  10365   3160    801   -201       C  
ATOM   1635  OG  SER A 272      24.042   8.287 -16.414  1.00 83.15           O  
ANISOU 1635  OG  SER A 272     9177  10502  11915   3049    961   -317       O  
ATOM   1636  H   SER A 272      23.424   8.473 -20.233  1.00 66.06           H  
ANISOU 1636  H   SER A 272     6886   8375   9840   3276    488     26       H  
ATOM   1637  HA  SER A 272      25.438   9.412 -18.417  1.00 64.23           H  
ANISOU 1637  HA  SER A 272     7025   7853   9526   3200    730   -112       H  
ATOM   1638  HB2 SER A 272      23.064   9.372 -17.848  1.00 72.23           H  
ANISOU 1638  HB2 SER A 272     7633   9088  10722   3325    818   -210       H  
ATOM   1639  HB3 SER A 272      23.049   7.603 -18.061  1.00 70.32           H  
ANISOU 1639  HB3 SER A 272     7355   9031  10333   3092    746   -180       H  
ATOM   1640  HG  SER A 272      23.336   8.644 -15.810  1.00 84.87           H  
ANISOU 1640  HG  SER A 272     9285  10756  12206   3109   1058   -393       H  
ATOM   1641  N   ALA A 273      26.851   7.429 -17.977  1.00 62.06           N  
ANISOU 1641  N   ALA A 273     6934   7655   8989   2852    721   -119       N  
ATOM   1642  CA  ALA A 273      27.744   6.304 -17.694  1.00 60.54           C  
ANISOU 1642  CA  ALA A 273     6858   7489   8655   2661    714   -120       C  
ATOM   1643  C   ALA A 273      27.132   5.498 -16.551  1.00 63.68           C  
ANISOU 1643  C   ALA A 273     7163   8009   9024   2545    822   -206       C  
ATOM   1644  O   ALA A 273      27.059   4.278 -16.628  1.00 61.28           O  
ANISOU 1644  O   ALA A 273     6833   7801   8649   2409    779   -185       O  
ATOM   1645  CB  ALA A 273      29.120   6.824 -17.283  1.00 60.41           C  
ANISOU 1645  CB  ALA A 273     7053   7324   8577   2630    758   -132       C  
ATOM   1646  H   ALA A 273      27.222   8.322 -17.670  1.00 62.67           H  
ANISOU 1646  H   ALA A 273     7090   7619   9102   2923    776   -145       H  
ATOM   1647  HA  ALA A 273      27.849   5.661 -18.565  1.00 59.81           H  
ANISOU 1647  HA  ALA A 273     6764   7439   8522   2619    604    -51       H  
ATOM   1648  HB1 ALA A 273      29.765   5.975 -17.067  1.00 59.44           H  
ANISOU 1648  HB1 ALA A 273     7005   7224   8356   2498    748   -129       H  
ATOM   1649  HB2 ALA A 273      29.537   7.417 -18.095  1.00 60.36           H  
ANISOU 1649  HB2 ALA A 273     7112   7233   8590   2706    687    -69       H  
ATOM   1650  HB3 ALA A 273      29.015   7.445 -16.395  1.00 61.42           H  
ANISOU 1650  HB3 ALA A 273     7187   7413   8738   2662    870   -209       H  
ATOM   1651  N   SER A 274      26.656   6.209 -15.508  1.00 62.27           N  
ANISOU 1651  N   SER A 274     6933   7825   8904   2599    965   -303       N  
ATOM   1652  CA  SER A 274      26.032   5.640 -14.311  1.00 62.89           C  
ANISOU 1652  CA  SER A 274     6922   8023   8952   2494   1093   -395       C  
ATOM   1653  C   SER A 274      24.766   4.827 -14.615  1.00 68.31           C  
ANISOU 1653  C   SER A 274     7394   8882   9676   2465   1059   -385       C  
ATOM   1654  O   SER A 274      24.663   3.687 -14.160  1.00 67.35           O  
ANISOU 1654  O   SER A 274     7256   8861   9471   2296   1077   -391       O  
ATOM   1655  CB  SER A 274      25.732   6.744 -13.295  1.00 66.82           C  
ANISOU 1655  CB  SER A 274     7400   8474   9514   2585   1253   -512       C  
ATOM   1656  OG  SER A 274      25.364   7.959 -13.927  1.00 74.27           O  
ANISOU 1656  OG  SER A 274     8294   9326  10599   2794   1230   -502       O  
ATOM   1657  H   SER A 274      26.714   7.222 -15.465  1.00 62.88           H  
ANISOU 1657  H   SER A 274     7036   7810   9046   2715   1000   -324       H  
ATOM   1658  HA  SER A 274      26.746   4.961 -13.847  1.00 62.09           H  
ANISOU 1658  HA  SER A 274     6929   7919   8741   2355   1104   -393       H  
ATOM   1659  HB2 SER A 274      24.920   6.431 -12.641  1.00 68.03           H  
ANISOU 1659  HB2 SER A 274     7428   8744   9677   2544   1340   -577       H  
ATOM   1660  HB3 SER A 274      26.629   6.921 -12.704  1.00 65.96           H  
ANISOU 1660  HB3 SER A 274     7443   8287   9332   2524   1303   -541       H  
ATOM   1661  HG  SER A 274      26.050   8.655 -13.757  1.00 73.76           H  
ANISOU 1661  HG  SER A 274     8356   9137  10533   2831   1258   -518       H  
ATOM   1662  N   LYS A 275      23.822   5.400 -15.388  1.00 66.71           N  
ANISOU 1662  N   LYS A 275     7031   8715   9602   2623   1005   -361       N  
ATOM   1663  CA  LYS A 275      22.571   4.712 -15.757  1.00 67.94           C  
ANISOU 1663  CA  LYS A 275     6962   9048   9805   2603    962   -350       C  
ATOM   1664  C   LYS A 275      22.862   3.475 -16.640  1.00 71.53           C  
ANISOU 1664  C   LYS A 275     7453   9556  10168   2465    815   -261       C  
ATOM   1665  O   LYS A 275      22.189   2.450 -16.514  1.00 72.02           O  
ANISOU 1665  O   LYS A 275     7401   9759  10204   2338    813   -271       O  
ATOM   1666  CB  LYS A 275      21.590   5.671 -16.467  1.00 71.73           C  
ANISOU 1666  CB  LYS A 275     7263   9545  10444   2820    915   -331       C  
ATOM   1667  H   LYS A 275      23.923   6.332 -15.779  1.00 67.15           H  
ANISOU 1667  H   LYS A 275     7108   8677   9729   2764    983   -344       H  
ATOM   1668  HA  LYS A 275      22.089   4.363 -14.845  1.00 68.64           H  
ANISOU 1668  HA  LYS A 275     6975   9226   9878   2524   1074   -425       H  
ATOM   1669  N   MET A 276      23.872   3.588 -17.519  1.00 66.09           N  
ANISOU 1669  N   MET A 276     6926   8751   9433   2485    701   -180       N  
ATOM   1670  CA  MET A 276      24.329   2.520 -18.419  1.00 63.76           C  
ANISOU 1670  CA  MET A 276     6695   8479   9050   2368    568   -108       C  
ATOM   1671  C   MET A 276      24.919   1.380 -17.618  1.00 62.81           C  
ANISOU 1671  C   MET A 276     6678   8367   8819   2168    622   -137       C  
ATOM   1672  O   MET A 276      24.591   0.229 -17.856  1.00 60.23           O  
ANISOU 1672  O   MET A 276     6301   8131   8451   2038    570   -122       O  
ATOM   1673  CB  MET A 276      25.432   3.050 -19.371  1.00 65.18           C  
ANISOU 1673  CB  MET A 276     7045   8521   9198   2437    468    -31       C  
ATOM   1674  CG  MET A 276      24.996   3.242 -20.778  1.00 69.57           C  
ANISOU 1674  CG  MET A 276     7525   9118   9790   2526    317     52       C  
ATOM   1675  SD  MET A 276      25.369   1.743 -21.697  1.00 72.76           S  
ANISOU 1675  SD  MET A 276     7980   9591  10078   2352    189     96       S  
ATOM   1676  CE  MET A 276      25.979   2.411 -23.064  1.00 69.12           C  
ANISOU 1676  CE  MET A 276     7610   9056   9594   2452     58    190       C  
ATOM   1677  H   MET A 276      24.382   4.457 -17.637  1.00 66.24           H  
ANISOU 1677  H   MET A 276     7034   8657   9478   2586    705   -169       H  
ATOM   1678  HA  MET A 276      23.491   2.146 -19.005  1.00 64.43           H  
ANISOU 1678  HA  MET A 276     6638   8674   9168   2367    498    -85       H  
ATOM   1679  HB2 MET A 276      25.839   3.996 -19.019  1.00 65.42           H  
ANISOU 1679  HB2 MET A 276     7148   8448   9259   2527    526    -47       H  
ATOM   1680  HB3 MET A 276      26.249   2.332 -19.395  1.00 63.95           H  
ANISOU 1680  HB3 MET A 276     7013   8334   8952   2323    444    -18       H  
ATOM   1681  HG2 MET A 276      23.926   3.440 -20.822  1.00 71.14           H  
ANISOU 1681  HG2 MET A 276     7550   9408  10069   2593    315     43       H  
ATOM   1682  HG3 MET A 276      25.546   4.077 -21.208  1.00 69.22           H  
ANISOU 1682  HG3 MET A 276     7572   8968   9759   2625    286     95       H  
ATOM   1683  HE1 MET A 276      26.003   1.661 -23.853  1.00 68.79           H  
ANISOU 1683  HE1 MET A 276     7568   9075   9495   2375    -36    218       H  
ATOM   1684  HE2 MET A 276      25.349   3.254 -23.343  1.00 70.48           H  
ANISOU 1684  HE2 MET A 276     7690   9240   9848   2586     35    220       H  
ATOM   1685  HE3 MET A 276      26.984   2.766 -22.842  1.00 67.88           H  
ANISOU 1685  HE3 MET A 276     7606   8781   9402   2455     96    192       H  
ATOM   1686  N   LEU A 277      25.833   1.709 -16.703  1.00 59.36           N  
ANISOU 1686  N   LEU A 277     6394   7829   8333   2144    717   -173       N  
ATOM   1687  CA  LEU A 277      26.536   0.721 -15.895  1.00 58.51           C  
ANISOU 1687  CA  LEU A 277     6402   7710   8117   1966    760   -186       C  
ATOM   1688  C   LEU A 277      25.600   0.065 -14.888  1.00 64.25           C  
ANISOU 1688  C   LEU A 277     7008   8569   8836   1851    861   -242       C  
ATOM   1689  O   LEU A 277      25.811  -1.093 -14.534  1.00 62.91           O  
ANISOU 1689  O   LEU A 277     6885   8428   8589   1685    856   -226       O  
ATOM   1690  CB  LEU A 277      27.747   1.347 -15.181  1.00 57.47           C  
ANISOU 1690  CB  LEU A 277     6454   7449   7933   1974    826   -206       C  
ATOM   1691  H   LEU A 277      26.103   2.668 -16.505  1.00 59.66           H  
ANISOU 1691  H   LEU A 277     6475   7787   8405   2244    760   -191       H  
ATOM   1692  HA  LEU A 277      26.932  -0.053 -16.549  1.00 57.72           H  
ANISOU 1692  HA  LEU A 277     6355   7603   7974   1898    666   -136       H  
ATOM   1693  N   SER A 278      24.581   0.799 -14.410  1.00 63.28           N  
ANISOU 1693  N   SER A 278     6729   8520   8795   1938    959   -307       N  
ATOM   1694  CA  SER A 278      23.632   0.259 -13.429  1.00 64.72           C  
ANISOU 1694  CA  SER A 278     6778   8843   8968   1828   1073   -369       C  
ATOM   1695  C   SER A 278      22.817  -0.871 -14.044  1.00 68.10           C  
ANISOU 1695  C   SER A 278     7075   9398   9403   1724    990   -330       C  
ATOM   1696  O   SER A 278      22.687  -1.914 -13.417  1.00 67.28           O  
ANISOU 1696  O   SER A 278     6977   9358   9229   1543   1030   -334       O  
ATOM   1697  CB  SER A 278      22.706   1.345 -12.889  1.00 71.30           C  
ANISOU 1697  CB  SER A 278     7457   9732   9900   1963   1196   -458       C  
ATOM   1698  OG  SER A 278      23.414   2.230 -12.034  1.00 81.78           O  
ANISOU 1698  OG  SER A 278     8915  10956  11204   2010   1305   -519       O  
ATOM   1699  H   SER A 278      24.393   1.759 -14.675  1.00 63.59           H  
ANISOU 1699  H   SER A 278     6729   8523   8908   2083    964   -320       H  
ATOM   1700  HA  SER A 278      24.188  -0.148 -12.586  1.00 64.09           H  
ANISOU 1700  HA  SER A 278     6808   8743   8800   1712   1135   -382       H  
ATOM   1701  HB2 SER A 278      22.277   1.902 -13.721  1.00 72.13           H  
ANISOU 1701  HB2 SER A 278     7471   9834  10100   2103   1129   -437       H  
ATOM   1702  HB3 SER A 278      21.907   0.874 -12.319  1.00 72.38           H  
ANISOU 1702  HB3 SER A 278     7472   9996  10034   1878   1271   -500       H  
ATOM   1703  HG  SER A 278      24.098   2.736 -12.543  1.00 80.92           H  
ANISOU 1703  HG  SER A 278     8908  10733  11105   2091   1243   -484       H  
ATOM   1704  N   LYS A 279      22.295  -0.668 -15.275  1.00 64.49           N  
ANISOU 1704  N   LYS A 279     6507   8973   9025   1829    869   -289       N  
ATOM   1705  CA  LYS A 279      21.527  -1.682 -16.010  1.00 63.75           C  
ANISOU 1705  CA  LYS A 279     6285   8999   8937   1733    772   -256       C  
ATOM   1706  C   LYS A 279      22.428  -2.888 -16.298  1.00 64.53           C  
ANISOU 1706  C   LYS A 279     6555   9030   8932   1569    690   -204       C  
ATOM   1707  O   LYS A 279      22.004  -4.023 -16.125  1.00 63.13           O  
ANISOU 1707  O   LYS A 279     6334   8932   8721   1400    687   -204       O  
ATOM   1708  CB  LYS A 279      20.950  -1.110 -17.318  1.00 66.25           C  
ANISOU 1708  CB  LYS A 279     6474   9353   9343   1888    644   -214       C  
ATOM   1709  H   LYS A 279      22.395   0.212 -15.770  1.00 64.89           H  
ANISOU 1709  H   LYS A 279     6556   8966   9132   1979    835   -277       H  
ATOM   1710  HA  LYS A 279      20.691  -2.011 -15.394  1.00 64.93           H  
ANISOU 1710  HA  LYS A 279     6303   9266   9101   1659    851   -300       H  
ATOM   1711  N   PHE A 280      23.688  -2.628 -16.679  1.00 61.06           N  
ANISOU 1711  N   PHE A 280     6310   8441   8448   1618    634   -165       N  
ATOM   1712  CA  PHE A 280      24.719  -3.644 -16.947  1.00 60.47           C  
ANISOU 1712  CA  PHE A 280     6411   8279   8286   1493    564   -123       C  
ATOM   1713  C   PHE A 280      24.962  -4.485 -15.679  1.00 64.47           C  
ANISOU 1713  C   PHE A 280     6991   8782   8724   1324    661   -140       C  
ATOM   1714  O   PHE A 280      24.921  -5.713 -15.740  1.00 64.59           O  
ANISOU 1714  O   PHE A 280     7029   8813   8701   1168    621   -118       O  
ATOM   1715  CB  PHE A 280      26.029  -2.955 -17.395  1.00 61.37           C  
ANISOU 1715  CB  PHE A 280     6704   8242   8375   1597    518    -90       C  
ATOM   1716  CG  PHE A 280      27.159  -3.872 -17.799  1.00 61.84           C  
ANISOU 1716  CG  PHE A 280     6932   8207   8359   1503    443    -52       C  
ATOM   1717  CD1 PHE A 280      27.061  -4.655 -18.932  1.00 65.56           C  
ANISOU 1717  CD1 PHE A 280     7388   8700   8821   1457    323    -26       C  
ATOM   1718  CD2 PHE A 280      28.367  -3.867 -17.108  1.00 62.50           C  
ANISOU 1718  CD2 PHE A 280     7188   8179   8383   1474    485    -47       C  
ATOM   1719  CE1 PHE A 280      28.122  -5.471 -19.331  1.00 65.44           C  
ANISOU 1719  CE1 PHE A 280     7527   8592   8748   1384    261     -4       C  
ATOM   1720  CE2 PHE A 280      29.437  -4.661 -17.526  1.00 64.27           C  
ANISOU 1720  CE2 PHE A 280     7553   8313   8553   1409    414    -13       C  
ATOM   1721  CZ  PHE A 280      29.310  -5.458 -18.636  1.00 62.77           C  
ANISOU 1721  CZ  PHE A 280     7347   8140   8364   1368    307      3       C  
ATOM   1722  H   PHE A 280      24.030  -1.684 -16.826  1.00 60.73           H  
ANISOU 1722  H   PHE A 280     6306   8332   8435   1748    639   -164       H  
ATOM   1723  HA  PHE A 280      24.387  -4.301 -17.751  1.00 60.25           H  
ANISOU 1723  HA  PHE A 280     6336   8297   8262   1444    472   -101       H  
ATOM   1724  HB2 PHE A 280      25.806  -2.324 -18.253  1.00 61.96           H  
ANISOU 1724  HB2 PHE A 280     6725   8321   8494   1714    454    -71       H  
ATOM   1725  HB3 PHE A 280      26.391  -2.331 -16.581  1.00 61.55           H  
ANISOU 1725  HB3 PHE A 280     6781   8215   8389   1634    608   -116       H  
ATOM   1726  HD1 PHE A 280      26.127  -4.662 -19.493  1.00 66.50           H  
ANISOU 1726  HD1 PHE A 280     7371   8916   8980   1474    280    -28       H  
ATOM   1727  HD2 PHE A 280      28.493  -3.228 -16.235  1.00 62.54           H  
ANISOU 1727  HD2 PHE A 280     7212   8167   8384   1504    576    -72       H  
ATOM   1728  HE1 PHE A 280      28.000  -6.089 -20.217  1.00 65.80           H  
ANISOU 1728  HE1 PHE A 280     7559   8657   8785   1343    176      3       H  
ATOM   1729  HE2 PHE A 280      30.373  -4.658 -16.968  1.00 63.34           H  
ANISOU 1729  HE2 PHE A 280     7557   8117   8393   1389    443     -5       H  
ATOM   1730  HZ  PHE A 280      30.141  -6.090 -18.949  1.00 62.21           H  
ANISOU 1730  HZ  PHE A 280     7383   7996   8256   1322    259     19       H  
ATOM   1731  N   ARG A 281      25.178  -3.812 -14.531  1.00 59.66           N  
ANISOU 1731  N   ARG A 281     6419   8152   8095   1347    787   -178       N  
ATOM   1732  CA  ARG A 281      25.375  -4.473 -13.233  1.00 58.10           C  
ANISOU 1732  CA  ARG A 281     6289   7967   7817   1188    885   -189       C  
ATOM   1733  C   ARG A 281      24.099  -5.229 -12.823  1.00 60.32           C  
ANISOU 1733  C   ARG A 281     6406   8402   8111   1058    939   -210       C  
ATOM   1734  O   ARG A 281      24.195  -6.332 -12.309  1.00 58.57           O  
ANISOU 1734  O   ARG A 281     6241   8187   7825    880    948   -181       O  
ATOM   1735  CB  ARG A 281      25.762  -3.452 -12.147  1.00 58.00           C  
ANISOU 1735  CB  ARG A 281     6335   7924   7779   1249   1012   -240       C  
ATOM   1736  H   ARG A 281      25.228  -2.799 -14.491  1.00 59.96           H  
ANISOU 1736  H   ARG A 281     6447   8165   8169   1474    821   -202       H  
ATOM   1737  HA  ARG A 281      26.192  -5.189 -13.309  1.00 57.11           H  
ANISOU 1737  HA  ARG A 281     6297   7763   7639   1111    829   -143       H  
ATOM   1738  N   LYS A 282      22.910  -4.642 -13.080  1.00 58.15           N  
ANISOU 1738  N   LYS A 282     5923   8250   7923   1144    969   -257       N  
ATOM   1739  CA  LYS A 282      21.608  -5.239 -12.736  1.00 58.82           C  
ANISOU 1739  CA  LYS A 282     5816   8502   8029   1029   1027   -288       C  
ATOM   1740  C   LYS A 282      21.378  -6.550 -13.483  1.00 61.37           C  
ANISOU 1740  C   LYS A 282     6126   8849   8341    883    912   -237       C  
ATOM   1741  O   LYS A 282      21.047  -7.532 -12.826  1.00 62.67           O  
ANISOU 1741  O   LYS A 282     6286   9069   8458    692    961   -230       O  
ATOM   1742  CB  LYS A 282      20.435  -4.265 -12.989  1.00 62.07           C  
ANISOU 1742  CB  LYS A 282     5992   9036   8554   1181   1067   -347       C  
ATOM   1743  H   LYS A 282      22.831  -3.733 -13.522  1.00 58.62           H  
ANISOU 1743  H   LYS A 282     5938   8292   8042   1296    954   -274       H  
ATOM   1744  HA  LYS A 282      21.601  -5.460 -11.669  1.00 58.85           H  
ANISOU 1744  HA  LYS A 282     5850   8536   7976    926   1134   -309       H  
ATOM   1745  N   ILE A 283      21.581  -6.582 -14.828  1.00 54.74           N  
ANISOU 1745  N   ILE A 283     5296   7963   7538    959    764   -203       N  
ATOM   1746  CA  ILE A 283      21.389  -7.794 -15.643  1.00 54.27           C  
ANISOU 1746  CA  ILE A 283     5232   7919   7468    824    650   -170       C  
ATOM   1747  C   ILE A 283      22.403  -8.858 -15.194  1.00 57.50           C  
ANISOU 1747  C   ILE A 283     5855   8199   7795    672    641   -129       C  
ATOM   1748  O   ILE A 283      22.020 -10.007 -15.000  1.00 57.91           O  
ANISOU 1748  O   ILE A 283     5899   8281   7825    488    638   -116       O  
ATOM   1749  CB  ILE A 283      21.477  -7.499 -17.185  1.00 56.72           C  
ANISOU 1749  CB  ILE A 283     5521   8212   7819    946    495   -149       C  
ATOM   1750  CG1 ILE A 283      20.401  -6.478 -17.640  1.00 58.02           C  
ANISOU 1750  CG1 ILE A 283     5460   8509   8074   1101    487   -172       C  
ATOM   1751  CG2 ILE A 283      21.345  -8.789 -18.011  1.00 57.34           C  
ANISOU 1751  CG2 ILE A 283     5613   8300   7875    792    383   -131       C  
ATOM   1752  CD1 ILE A 283      20.664  -5.832 -19.013  1.00 61.74           C  
ANISOU 1752  CD1 ILE A 283     5939   8946   8574   1260    347   -136       C  
ATOM   1753  H   ILE A 283      21.910  -5.783 -15.358  1.00 53.77           H  
ANISOU 1753  H   ILE A 283     5194   7791   7447   1108    722   -198       H  
ATOM   1754  HA  ILE A 283      20.394  -8.194 -15.450  1.00 55.72           H  
ANISOU 1754  HA  ILE A 283     5267   8230   7675    733    682   -192       H  
ATOM   1755  HB  ILE A 283      22.459  -7.076 -17.391  1.00 56.08           H  
ANISOU 1755  HB  ILE A 283     5583   8011   7714   1033    469   -127       H  
ATOM   1756 HG12 ILE A 283      19.451  -7.002 -17.721  1.00 59.57           H  
ANISOU 1756 HG12 ILE A 283     5507   8832   8295   1010    480   -189       H  
ATOM   1757 HG13 ILE A 283      20.296  -5.678 -16.911  1.00 58.22           H  
ANISOU 1757 HG13 ILE A 283     5453   8542   8127   1187    589   -200       H  
ATOM   1758 HG21 ILE A 283      21.211  -8.541 -19.063  1.00 57.64           H  
ANISOU 1758 HG21 ILE A 283     5604   8362   7936    870    282   -124       H  
ATOM   1759 HG22 ILE A 283      22.250  -9.384 -17.902  1.00 56.02           H  
ANISOU 1759 HG22 ILE A 283     5617   8010   7657    726    367   -109       H  
ATOM   1760 HG23 ILE A 283      20.483  -9.349 -17.650  1.00 58.97           H  
ANISOU 1760 HG23 ILE A 283     5703   8610   8092    671    420   -150       H  
ATOM   1761 HD11 ILE A 283      20.031  -4.951 -19.113  1.00 63.04           H  
ANISOU 1761 HD11 ILE A 283     5966   9179   8808   1393    360   -146       H  
ATOM   1762 HD12 ILE A 283      21.712  -5.551 -19.088  1.00 60.35           H  
ANISOU 1762 HD12 ILE A 283     5932   8637   8360   1314    336   -113       H  
ATOM   1763 HD13 ILE A 283      20.411  -6.539 -19.801  1.00 62.06           H  
ANISOU 1763 HD13 ILE A 283     5948   9030   8600   1182    249   -123       H  
ATOM   1764  N   ILE A 284      23.677  -8.464 -14.992  1.00 53.07           N  
ANISOU 1764  N   ILE A 284     5481   7491   7190    746    641   -104       N  
ATOM   1765  CA  ILE A 284      24.743  -9.374 -14.540  1.00 51.60           C  
ANISOU 1765  CA  ILE A 284     5496   7174   6934    630    628    -59       C  
ATOM   1766  C   ILE A 284      24.398  -9.964 -13.157  1.00 57.21           C  
ANISOU 1766  C   ILE A 284     6211   7934   7592    463    741    -51       C  
ATOM   1767  O   ILE A 284      24.445 -11.175 -13.004  1.00 55.57           O  
ANISOU 1767  O   ILE A 284     6067   7691   7357    297    714    -11       O  
ATOM   1768  CB  ILE A 284      26.148  -8.706 -14.581  1.00 52.45           C  
ANISOU 1768  CB  ILE A 284     5778   7140   7012    754    608    -40       C  
ATOM   1769  H   ILE A 284      23.987  -7.510 -15.143  1.00 52.89           H  
ANISOU 1769  H   ILE A 284     5470   7440   7187    889    646   -115       H  
ATOM   1770  HA  ILE A 284      24.780 -10.206 -15.239  1.00 51.45           H  
ANISOU 1770  HA  ILE A 284     5502   7125   6922    562    541    -42       H  
ATOM   1771  N   LYS A 285      23.975  -9.123 -12.192  1.00 57.84           N  
ANISOU 1771  N   LYS A 285     6217   8101   7660    499    871    -91       N  
ATOM   1772  CA  LYS A 285      23.562  -9.583 -10.848  1.00 60.26           C  
ANISOU 1772  CA  LYS A 285     6514   8481   7901    335    994    -89       C  
ATOM   1773  C   LYS A 285      22.403 -10.586 -10.965  1.00 70.45           C  
ANISOU 1773  C   LYS A 285     7668   9886   9214    166    993    -86       C  
ATOM   1774  O   LYS A 285      22.431 -11.629 -10.321  1.00 69.85           O  
ANISOU 1774  O   LYS A 285     7664   9794   9080    -25   1015    -37       O  
ATOM   1775  CB  LYS A 285      23.135  -8.411  -9.939  1.00 63.01           C  
ANISOU 1775  CB  LYS A 285     6772   8926   8240    416   1141   -160       C  
ATOM   1776  H   LYS A 285      23.911  -8.119 -12.327  1.00 58.03           H  
ANISOU 1776  H   LYS A 285     6190   8143   7717    640    894   -128       H  
ATOM   1777  HA  LYS A 285      24.406 -10.078 -10.372  1.00 59.41           H  
ANISOU 1777  HA  LYS A 285     6566   8278   7729    262    983    -39       H  
ATOM   1778  N   GLU A 286      21.409 -10.275 -11.823  1.00 71.88           N  
ANISOU 1778  N   GLU A 286     7654  10177   9481    235    960   -133       N  
ATOM   1779  CA  GLU A 286      20.234 -11.128 -12.069  1.00 73.82           C  
ANISOU 1779  CA  GLU A 286     7740  10550   9757     82    951   -141       C  
ATOM   1780  C   GLU A 286      20.601 -12.487 -12.684  1.00 78.75           C  
ANISOU 1780  C   GLU A 286     8482  11071  10369    -66    833    -85       C  
ATOM   1781  O   GLU A 286      19.988 -13.488 -12.333  1.00 79.24           O  
ANISOU 1781  O   GLU A 286     8507  11185  10414   -270    857    -69       O  
ATOM   1782  CB  GLU A 286      19.199 -10.413 -12.962  1.00 75.86           C  
ANISOU 1782  CB  GLU A 286     7763  10946  10113    213    917   -197       C  
ATOM   1783  H   GLU A 286      21.405  -9.412 -12.359  1.00 72.51           H  
ANISOU 1783  H   GLU A 286     7680  10262   9610    395    936   -161       H  
ATOM   1784  HA  GLU A 286      19.751 -11.325 -11.113  1.00 75.40           H  
ANISOU 1784  HA  GLU A 286     7894  10834   9920    -32   1061   -151       H  
ATOM   1785  N   GLU A 287      21.590 -12.531 -13.582  1.00 76.11           N  
ANISOU 1785  N   GLU A 287     8288  10588  10043     28    712    -61       N  
ATOM   1786  CA  GLU A 287      21.982 -13.777 -14.243  1.00 76.71           C  
ANISOU 1786  CA  GLU A 287     8477  10553  10117    -94    602    -26       C  
ATOM   1787  C   GLU A 287      22.951 -14.649 -13.429  1.00 83.16           C  
ANISOU 1787  C   GLU A 287     9511  11214  10873   -212    617     42       C  
ATOM   1788  O   GLU A 287      23.006 -15.851 -13.678  1.00 83.08           O  
ANISOU 1788  O   GLU A 287     9574  11124  10867   -360    558     71       O  
ATOM   1789  CB  GLU A 287      22.551 -13.485 -15.645  1.00 76.57           C  
ANISOU 1789  CB  GLU A 287     8501  10460  10133     53    471    -40       C  
ATOM   1790  CG  GLU A 287      22.772 -14.706 -16.528  1.00 88.74           C  
ANISOU 1790  CG  GLU A 287    10124  11910  11683    -62    357    -34       C  
ATOM   1791  CD  GLU A 287      21.571 -15.586 -16.832  1.00120.16           C  
ANISOU 1791  CD  GLU A 287    13967  15999  15691   -241    336    -60       C  
ATOM   1792  OE1 GLU A 287      20.424 -15.160 -16.561  1.00117.56           O  
ANISOU 1792  OE1 GLU A 287    13435  15850  15384   -257    394    -88       O  
ATOM   1793  OE2 GLU A 287      21.778 -16.691 -17.385  1.00116.91           O1-
ANISOU 1793  OE2 GLU A 287    13644  15493  15282   -362    258    -60       O1-
ATOM   1794  H   GLU A 287      22.138 -11.726 -13.874  1.00 75.29           H  
ANISOU 1794  H   GLU A 287     8222  10436   9947    184    692    -69       H  
ATOM   1795  HA  GLU A 287      21.080 -14.373 -14.374  1.00 78.00           H  
ANISOU 1795  HA  GLU A 287     8530  10805  10301   -220    601    -39       H  
ATOM   1796  HB2 GLU A 287      21.865 -12.817 -16.163  1.00 76.62           H  
ANISOU 1796  HB2 GLU A 287     8354  10578  10179    141    457    -76       H  
ATOM   1797  HB3 GLU A 287      23.515 -12.993 -15.525  1.00 74.86           H  
ANISOU 1797  HB3 GLU A 287     8404  10144   9894    160    470    -23       H  
ATOM   1798  HG2 GLU A 287      23.153 -14.350 -17.484  1.00 88.43           H  
ANISOU 1798  HG2 GLU A 287    10103  11839  11657     52    278    -51       H  
ATOM   1799  HG3 GLU A 287      23.537 -15.339 -16.083  1.00 88.21           H  
ANISOU 1799  HG3 GLU A 287    10215  11712  11588   -128    362      5       H  
ATOM   1800  N   ILE A 288      23.708 -14.082 -12.468  1.00 80.69           N  
ANISOU 1800  N   ILE A 288     9301  10852  10504   -154    689     70       N  
ATOM   1801  CA  ILE A 288      24.639 -14.907 -11.680  1.00 80.74           C  
ANISOU 1801  CA  ILE A 288     9507  10719  10452   -263    689    149       C  
ATOM   1802  C   ILE A 288      23.904 -15.762 -10.631  1.00 88.86           C  
ANISOU 1802  C   ILE A 288    10514  11814  11435   -491    772    190       C  
ATOM   1803  O   ILE A 288      24.423 -16.797 -10.237  1.00 88.14           O  
ANISOU 1803  O   ILE A 288    10572  11602  11315   -622    741    267       O  
ATOM   1804  CB  ILE A 288      25.831 -14.118 -11.066  1.00 82.39           C  
ANISOU 1804  CB  ILE A 288     9850  10848  10606   -138    715    171       C  
ATOM   1805  CG1 ILE A 288      25.390 -12.999 -10.085  1.00 83.61           C  
ANISOU 1805  CG1 ILE A 288     9916  11137  10716    -91    851    131       C  
ATOM   1806  CG2 ILE A 288      26.730 -13.579 -12.174  1.00 81.35           C  
ANISOU 1806  CG2 ILE A 288     9776  10614  10516     46    617    150       C  
ATOM   1807  CD1 ILE A 288      25.847 -13.167  -8.686  1.00 93.08           C  
ANISOU 1807  CD1 ILE A 288    11227  12324  11815   -195    932    185       C  
ATOM   1808  H   ILE A 288      23.705 -13.093 -12.241  1.00 80.59           H  
ANISOU 1808  H   ILE A 288     9240  10892  10489    -37    741     40       H  
ATOM   1809  HA  ILE A 288      25.107 -15.612 -12.364  1.00 80.34           H  
ANISOU 1809  HA  ILE A 288     9542  10554  10428   -282    595    168       H  
ATOM   1810  HB  ILE A 288      26.421 -14.833 -10.496  1.00 82.42           H  
ANISOU 1810  HB  ILE A 288     9986  10760  10569   -233    705    238       H  
ATOM   1811 HG12 ILE A 288      25.761 -12.037 -10.435  1.00 82.83           H  
ANISOU 1811 HG12 ILE A 288     9810  11026  10637     71    844     94       H  
ATOM   1812 HG13 ILE A 288      24.304 -12.988 -10.037  1.00 85.15           H  
ANISOU 1812 HG13 ILE A 288     9959  11461  10933   -146    905     94       H  
ATOM   1813 HG21 ILE A 288      27.528 -12.986 -11.728  1.00 80.48           H  
ANISOU 1813 HG21 ILE A 288     9751  10459  10371    126    639    162       H  
ATOM   1814 HG22 ILE A 288      27.152 -14.418 -12.726  1.00 80.90           H  
ANISOU 1814 HG22 ILE A 288     9803  10456  10481      4    533    175       H  
ATOM   1815 HG23 ILE A 288      26.143 -12.962 -12.850  1.00 81.79           H  
ANISOU 1815 HG23 ILE A 288     9709  10752  10617    134    609     96       H  
ATOM   1816 HD11 ILE A 288      25.456 -12.351  -8.081  1.00 93.77           H  
ANISOU 1816 HD11 ILE A 288    11240  12516  11873   -160   1034    138       H  
ATOM   1817 HD12 ILE A 288      25.470 -14.118  -8.310  1.00 94.19           H  
ANISOU 1817 HD12 ILE A 288    11381  12475  11933   -362    941    231       H  
ATOM   1818 HD13 ILE A 288      26.935 -13.151  -8.665  1.00 91.87           H  
ANISOU 1818 HD13 ILE A 288    11215  12052  11638   -141    880    223       H  
ATOM   1819  N   ASN A 289      22.690 -15.381 -10.228  1.00 90.22           N  
ANISOU 1819  N   ASN A 289    10498  12175  11605   -541    874    142       N  
ATOM   1820  CA  ASN A 289      21.913 -16.169  -9.260  1.00 93.72           C  
ANISOU 1820  CA  ASN A 289    10906  12704  12000   -773    962    178       C  
ATOM   1821  C   ASN A 289      21.234 -17.348  -9.988  1.00103.07           C  
ANISOU 1821  C   ASN A 289    12044  13879  13240   -934    889    186       C  
ATOM   1822  O   ASN A 289      21.132 -18.435  -9.422  1.00103.32           O  
ANISOU 1822  O   ASN A 289    12156  13863  13238  -1143    903    254       O  
ATOM   1823  CB  ASN A 289      20.857 -15.315  -8.537  1.00 96.97           C  
ANISOU 1823  CB  ASN A 289    11121  13335  12390   -771   1113    110       C  
ATOM   1824  CG  ASN A 289      21.244 -13.860  -8.328  1.00118.14           C  
ANISOU 1824  CG  ASN A 289    13778  16045  15064   -553   1170     51       C  
ATOM   1825  ND2 ASN A 289      20.481 -12.945  -8.919  1.00109.46           N  
ANISOU 1825  ND2 ASN A 289    12483  15065  14042   -409   1188    -35       N  
ATOM   1826  OD1 ASN A 289      22.270 -13.540  -7.711  1.00108.31           O  
ANISOU 1826  OD1 ASN A 289    12694  14706  13751   -503   1184     85       O  
ATOM   1827  H   ASN A 289      22.205 -14.563 -10.581  1.00 90.20           H  
ANISOU 1827  H   ASN A 289    10363  12271  11640   -430    894     80       H  
ATOM   1828  HA  ASN A 289      22.575 -16.579  -8.498  1.00 93.46           H  
ANISOU 1828  HA  ASN A 289    11025  12585  11902   -847    978    249       H  
ATOM   1829  HB2 ASN A 289      19.924 -15.356  -9.098  1.00 97.94           H  
ANISOU 1829  HB2 ASN A 289    11077  13564  12573   -789   1106     62       H  
ATOM   1830  HB3 ASN A 289      20.696 -15.747  -7.550  1.00 98.15           H  
ANISOU 1830  HB3 ASN A 289    11305  13520  12466   -926   1194    152       H  
ATOM   1831 HD21 ASN A 289      20.704 -11.961  -8.812  1.00108.95           H  
ANISOU 1831 HD21 ASN A 289    12403  15010  13982   -260   1226    -77       H  
ATOM   1832 HD22 ASN A 289      19.686 -13.218  -9.490  1.00110.24           H  
ANISOU 1832 HD22 ASN A 289    12448  15242  14197   -445   1160    -60       H  
ATOM   1833  N   ASP A 290      20.771 -17.121 -11.243  1.00103.54           N  
ANISOU 1833  N   ASP A 290    11976  13983  13383   -842    809    117       N  
ATOM   1834  CA  ASP A 290      20.104 -18.127 -12.098  1.00105.91           C  
ANISOU 1834  CA  ASP A 290    12218  14287  13737   -983    727    103       C  
ATOM   1835  C   ASP A 290      21.041 -19.299 -12.477  1.00111.74           C  
ANISOU 1835  C   ASP A 290    13179  14795  14484  -1063    622    159       C  
ATOM   1836  O   ASP A 290      20.556 -20.407 -12.689  1.00112.48           O  
ANISOU 1836  O   ASP A 290    13278  14859  14600  -1253    589    170       O  
ATOM   1837  CB  ASP A 290      19.524 -17.437 -13.372  1.00107.85           C  
ANISOU 1837  CB  ASP A 290    12282  14641  14053   -838    655     18       C  
ATOM   1838  CG  ASP A 290      18.832 -18.319 -14.409  1.00119.75           C  
ANISOU 1838  CG  ASP A 290    13713  16175  15612   -963    557    -14       C  
ATOM   1839  OD1 ASP A 290      19.537 -18.876 -15.283  1.00119.33           O  
ANISOU 1839  OD1 ASP A 290    13795  15969  15574   -950    444    -14       O  
ATOM   1840  OD2 ASP A 290      17.582 -18.331 -14.439  1.00127.60           O1-
ANISOU 1840  OD2 ASP A 290    14494  17358  16631  -1056    594    -54       O1-
ATOM   1841  H   ASP A 290      20.835 -16.214 -11.696  1.00103.04           H  
ANISOU 1841  H   ASP A 290    11848  13958  13346   -672    796     71       H  
ATOM   1842  HA  ASP A 290      19.265 -18.542 -11.541  1.00107.48           H  
ANISOU 1842  HA  ASP A 290    12327  14590  13920  -1147    798    108       H  
ATOM   1843  HB2 ASP A 290      18.792 -16.700 -13.047  1.00108.64           H  
ANISOU 1843  HB2 ASP A 290    12219  14901  14160   -791    732    -18       H  
ATOM   1844  HB3 ASP A 290      20.337 -16.933 -13.890  1.00106.39           H  
ANISOU 1844  HB3 ASP A 290    12182  14366  13877   -673    595     14       H  
ATOM   1845  N   ILE A 291      22.374 -19.044 -12.558  1.00108.62           N  
ANISOU 1845  N   ILE A 291    12961  14235  14075   -916    572    191       N  
ATOM   1846  CA  ILE A 291      23.363 -20.069 -12.934  1.00108.57           C  
ANISOU 1846  CA  ILE A 291    13161  14000  14090   -956    474    237       C  
ATOM   1847  C   ILE A 291      23.762 -20.959 -11.725  1.00114.46           C  
ANISOU 1847  C   ILE A 291    14065  14636  14789  -1118    516    347       C  
ATOM   1848  O   ILE A 291      24.338 -20.486 -10.738  1.00113.67           O  
ANISOU 1848  O   ILE A 291    14038  14530  14623  -1073    575    402       O  
ATOM   1849  CB  ILE A 291      24.595 -19.487 -13.696  1.00109.61           C  
ANISOU 1849  CB  ILE A 291    13396  14013  14238   -733    394    216       C  
ATOM   1850  CG1 ILE A 291      25.460 -18.568 -12.832  1.00108.73           C  
ANISOU 1850  CG1 ILE A 291    13358  13886  14069   -601    451    257       C  
ATOM   1851  CG2 ILE A 291      24.163 -18.793 -14.977  1.00110.05           C  
ANISOU 1851  CG2 ILE A 291    13312  14167  14334   -604    337    125       C  
ATOM   1852  CD1 ILE A 291      26.662 -19.210 -12.339  1.00117.32           C  
ANISOU 1852  CD1 ILE A 291    14654  14784  15139   -618    416    339       C  
ATOM   1853  H   ILE A 291      22.775 -18.129 -12.384  1.00107.75           H  
ANISOU 1853  H   ILE A 291    12848  14145  13944   -770    600    181       H  
ATOM   1854  HA  ILE A 291      22.885 -20.723 -13.662  1.00109.35           H  
ANISOU 1854  HA  ILE A 291    13222  14092  14233  -1041    419    203       H  
ATOM   1855  HB  ILE A 291      25.204 -20.334 -14.003  1.00109.37           H  
ANISOU 1855  HB  ILE A 291    13498  13824  14233   -774    328    239       H  
ATOM   1856 HG12 ILE A 291      25.760 -17.691 -13.404  1.00107.57           H  
ANISOU 1856 HG12 ILE A 291    13176  13762  13933   -435    430    212       H  
ATOM   1857 HG13 ILE A 291      24.894 -18.252 -11.960  1.00109.28           H  
ANISOU 1857 HG13 ILE A 291    13358  14068  14096   -657    544    271       H  
ATOM   1858 HG21 ILE A 291      25.040 -18.395 -15.487  1.00108.61           H  
ANISOU 1858 HG21 ILE A 291    13209  13903  14157   -461    287    115       H  
ATOM   1859 HG22 ILE A 291      23.671 -19.538 -15.599  1.00111.02           H  
ANISOU 1859 HG22 ILE A 291    13405  14287  14492   -709    286     96       H  
ATOM   1860 HG23 ILE A 291      23.466 -17.989 -14.753  1.00110.34           H  
ANISOU 1860 HG23 ILE A 291    13203  14358  14362   -560    397     99       H  
ATOM   1861 HD11 ILE A 291      26.887 -18.773 -11.367  1.00117.39           H  
ANISOU 1861 HD11 ILE A 291    14689  14826  15087   -611    483    382       H  
ATOM   1862 HD12 ILE A 291      26.516 -20.284 -12.232  1.00118.13           H  
ANISOU 1862 HD12 ILE A 291    14817  14808  15260   -765    392    378       H  
ATOM   1863 HD13 ILE A 291      27.473 -19.015 -13.038  1.00116.39           H  
ANISOU 1863 HD13 ILE A 291    14598  14575  15047   -489    350    317       H  
ATOM   1864  N   LYS A 292      23.426 -22.261 -11.825  1.00112.89           N  
ANISOU 1864  N   LYS A 292    13922  14349  14622  -1318    481    378       N  
ATOM   1865  CA  LYS A 292      23.686 -23.270 -10.785  1.00113.97           C  
ANISOU 1865  CA  LYS A 292    14212  14367  14725  -1497    505    497       C  
ATOM   1866  C   LYS A 292      24.935 -24.161 -11.063  1.00117.13           C  
ANISOU 1866  C   LYS A 292    14840  14490  15173  -1469    400    557       C  
ATOM   1867  O   LYS A 292      25.489 -24.719 -10.107  1.00118.05           O  
ANISOU 1867  O   LYS A 292    15106  14493  15255  -1547    408    675       O  
ATOM   1868  CB  LYS A 292      22.441 -24.158 -10.590  1.00118.53           C  
ANISOU 1868  CB  LYS A 292    14705  15019  15310  -1759    546    505       C  
ATOM   1869  H   LYS A 292      22.965 -22.649 -12.643  1.00113.27           H  
ANISOU 1869  H   LYS A 292    13914  14402  14721  -1362    431    325       H  
ATOM   1870  HA  LYS A 292      23.852 -22.769  -9.833  1.00114.03           H  
ANISOU 1870  HA  LYS A 292    14231  14434  14661  -1482    577    545       H  
ATOM   1871  N   ASP A 293      25.364 -24.309 -12.349  1.00110.80           N  
ANISOU 1871  N   ASP A 293    14062  13587  14449  -1360    301    477       N  
ATOM   1872  CA  ASP A 293      26.528 -25.130 -12.746  1.00109.09           C  
ANISOU 1872  CA  ASP A 293    14041  13112  14295  -1314    207    507       C  
ATOM   1873  C   ASP A 293      27.775 -24.896 -11.867  1.00110.53           C  
ANISOU 1873  C   ASP A 293    14370  13187  14438  -1208    206    610       C  
ATOM   1874  O   ASP A 293      28.358 -25.864 -11.381  1.00111.24           O  
ANISOU 1874  O   ASP A 293    14622  13090  14554  -1284    167    708       O  
ATOM   1875  CB  ASP A 293      26.875 -24.914 -14.234  1.00109.54           C  
ANISOU 1875  CB  ASP A 293    14076  13133  14413  -1166    124    385       C  
ATOM   1876  H   ASP A 293      24.889 -23.881 -13.138  1.00110.45           H  
ANISOU 1876  H   ASP A 293    13900  13641  14426  -1307    287    389       H  
ATOM   1877  HA  ASP A 293      26.254 -26.178 -12.633  1.00110.29           H  
ANISOU 1877  HA  ASP A 293    14259  13165  14482  -1478    190    544       H  
ATOM   1878  N   THR A 294      28.147 -23.621 -11.639  1.00103.83           N  
ANISOU 1878  N   THR A 294    13463  12457  13529  -1040    243    592       N  
ATOM   1879  CA  THR A 294      29.280 -23.226 -10.789  1.00101.66           C  
ANISOU 1879  CA  THR A 294    13303  12120  13203   -939    246    678       C  
ATOM   1880  C   THR A 294      28.803 -22.174  -9.781  1.00103.21           C  
ANISOU 1880  C   THR A 294    13402  12519  13293   -942    356    691       C  
ATOM   1881  O   THR A 294      27.762 -21.548 -10.007  1.00102.88           O  
ANISOU 1881  O   THR A 294    13194  12658  13239   -952    419    611       O  
ATOM   1882  CB  THR A 294      30.432 -22.694 -11.652  1.00105.10           C  
ANISOU 1882  CB  THR A 294    13782  12470  13680   -716    177    620       C  
ATOM   1883  H   THR A 294      27.663 -22.824 -12.040  1.00103.30           H  
ANISOU 1883  H   THR A 294    13267  12532  13450   -972    272    516       H  
ATOM   1884  HA  THR A 294      29.655 -24.076 -10.219  1.00102.48           H  
ANISOU 1884  HA  THR A 294    13530  12093  13313  -1030    221    773       H  
ATOM   1885  N   ASP A 295      29.542 -22.008  -8.655  1.00 97.53           N  
ANISOU 1885  N   ASP A 295    12786  11774  12496   -938    377    791       N  
ATOM   1886  CA  ASP A 295      29.234 -21.005  -7.614  1.00 95.72           C  
ANISOU 1886  CA  ASP A 295    12488  11726  12153   -942    485    797       C  
ATOM   1887  C   ASP A 295      29.822 -19.667  -8.057  1.00 92.20           C  
ANISOU 1887  C   ASP A 295    11994  11335  11703   -716    489    711       C  
ATOM   1888  O   ASP A 295      31.039 -19.571  -8.214  1.00 91.66           O  
ANISOU 1888  O   ASP A 295    12033  11146  11649   -595    419    738       O  
ATOM   1889  CB  ASP A 295      29.839 -21.402  -6.243  1.00 98.68           C  
ANISOU 1889  CB  ASP A 295    13006  12054  12433  -1041    497    941       C  
ATOM   1890  CG  ASP A 295      29.512 -20.457  -5.082  1.00110.11           C  
ANISOU 1890  CG  ASP A 295    14398  13693  13745  -1075    618    942       C  
ATOM   1891  OD1 ASP A 295      28.510 -19.699  -5.186  1.00110.39           O  
ANISOU 1891  OD1 ASP A 295    14269  13906  13767  -1070    715    840       O  
ATOM   1892  OD2 ASP A 295      30.235 -20.502  -4.057  1.00115.14           O1-
ANISOU 1892  OD2 ASP A 295    15153  14306  14289  -1110    616   1044       O1-
ATOM   1893  H   ASP A 295      30.366 -22.565  -8.448  1.00 97.72           H  
ANISOU 1893  H   ASP A 295    12940  11653  12535   -933    318    865       H  
ATOM   1894  HA  ASP A 295      28.155 -20.909  -7.504  1.00 96.64           H  
ANISOU 1894  HA  ASP A 295    12488  11977  12253  -1036    557    759       H  
ATOM   1895  HB2 ASP A 295      29.473 -22.393  -5.978  1.00100.23           H  
ANISOU 1895  HB2 ASP A 295    13252  12192  12640  -1202    487   1012       H  
ATOM   1896  HB3 ASP A 295      30.925 -21.435  -6.333  1.00 97.88           H  
ANISOU 1896  HB3 ASP A 295    13008  11832  12350   -938    425    978       H  
ATOM   1897  N   VAL A 296      28.971 -18.652  -8.289  1.00 82.72           N  
ANISOU 1897  N   VAL A 296    10627  10309  10493   -659    566    611       N  
ATOM   1898  CA  VAL A 296      29.423 -17.330  -8.727  1.00 78.26           C  
ANISOU 1898  CA  VAL A 296    10014   9792   9930   -452    574    532       C  
ATOM   1899  C   VAL A 296      28.793 -16.275  -7.831  1.00 78.69           C  
ANISOU 1899  C   VAL A 296     9966  10028   9905   -452    704    492       C  
ATOM   1900  O   VAL A 296      27.580 -16.231  -7.674  1.00 78.96           O  
ANISOU 1900  O   VAL A 296     9863  10201   9937   -539    782    452       O  
ATOM   1901  CB  VAL A 296      29.175 -17.043 -10.230  1.00 80.32           C  
ANISOU 1901  CB  VAL A 296    10181  10051  10285   -329    514    435       C  
ATOM   1902  CG1 VAL A 296      29.940 -15.800 -10.673  1.00 78.35           C  
ANISOU 1902  CG1 VAL A 296     9931   9803  10037   -118    501    383       C  
ATOM   1903  CG2 VAL A 296      29.586 -18.224 -11.103  1.00 80.21           C  
ANISOU 1903  CG2 VAL A 296    10257   9874  10346   -365    402    454       C  
ATOM   1904  H   VAL A 296      27.966 -18.720  -8.172  1.00 83.96           H  
ANISOU 1904  H   VAL A 296    10682  10575  10644   -753    624    585       H  
ATOM   1905  HA  VAL A 296      30.500 -17.263  -8.591  1.00 77.92           H  
ANISOU 1905  HA  VAL A 296    10083   9651   9873   -379    528    571       H  
ATOM   1906  HB  VAL A 296      28.113 -16.863 -10.383  1.00 80.48           H  
ANISOU 1906  HB  VAL A 296    10067  10194  10317   -370    559    387       H  
ATOM   1907 HG11 VAL A 296      29.799 -15.670 -11.746  1.00 78.08           H  
ANISOU 1907 HG11 VAL A 296     9844   9764  10060    -43    452    329       H  
ATOM   1908 HG12 VAL A 296      29.562 -14.926 -10.150  1.00 78.57           H  
ANISOU 1908 HG12 VAL A 296     9887   9943  10024    -86    583    354       H  
ATOM   1909 HG13 VAL A 296      31.000 -15.928 -10.460  1.00 77.63           H  
ANISOU 1909 HG13 VAL A 296     9962   9605   9929    -79    461    429       H  
ATOM   1910 HG21 VAL A 296      29.358 -17.980 -12.139  1.00 80.04           H  
ANISOU 1910 HG21 VAL A 296    10166   9871  10374   -289    364    382       H  
ATOM   1911 HG22 VAL A 296      30.657 -18.389 -10.997  1.00 79.60           H  
ANISOU 1911 HG22 VAL A 296    10301   9675  10266   -309    355    498       H  
ATOM   1912 HG23 VAL A 296      29.046 -19.124 -10.808  1.00 81.59           H  
ANISOU 1912 HG23 VAL A 296    10441  10033  10525   -521    408    493       H  
ATOM   1913  N   ILE A 297      29.639 -15.437  -7.236  1.00 72.82           N  
ANISOU 1913  N   ILE A 297     9289   9281   9097   -357    729    498       N  
ATOM   1914  CA  ILE A 297      29.284 -14.349  -6.320  1.00 72.24           C  
ANISOU 1914  CA  ILE A 297     9150   9356   8942   -340    855    451       C  
ATOM   1915  C   ILE A 297      29.707 -13.041  -7.007  1.00 73.12           C  
ANISOU 1915  C   ILE A 297     9219   9468   9095   -123    849    361       C  
ATOM   1916  O   ILE A 297      30.743 -13.024  -7.673  1.00 71.91           O  
ANISOU 1916  O   ILE A 297     9155   9188   8979    -16    751    377       O  
ATOM   1917  CB  ILE A 297      30.076 -14.523  -4.985  1.00 75.70           C  
ANISOU 1917  CB  ILE A 297     9733   9774   9257   -431    877    541       C  
ATOM   1918  CG1 ILE A 297      29.985 -15.959  -4.396  1.00 78.03           C  
ANISOU 1918  CG1 ILE A 297    10120  10012   9516   -637    845    668       C  
ATOM   1919  CG2 ILE A 297      29.687 -13.492  -3.942  1.00 74.77           C  
ANISOU 1919  CG2 ILE A 297     9559   9814   9037   -443   1019    483       C  
ATOM   1920  CD1 ILE A 297      31.143 -16.961  -4.717  1.00 78.10           C  
ANISOU 1920  CD1 ILE A 297    10292   9813   9568   -628    701    775       C  
ATOM   1921  H   ILE A 297      30.642 -15.476  -7.382  1.00 72.00           H  
ANISOU 1921  H   ILE A 297     9287   9070   8997   -287    663    530       H  
ATOM   1922  HA  ILE A 297      28.217 -14.323  -6.106  1.00 73.09           H  
ANISOU 1922  HA  ILE A 297     9141   9585   9045   -416    934    414       H  
ATOM   1923  HB  ILE A 297      31.125 -14.349  -5.209  1.00 75.16           H  
ANISOU 1923  HB  ILE A 297     9757   9606   9196   -333    806    562       H  
ATOM   1924 HG12 ILE A 297      30.041 -15.838  -3.317  1.00 79.20           H  
ANISOU 1924 HG12 ILE A 297    10310  10227   9556   -722    908    707       H  
ATOM   1925 HG13 ILE A 297      29.032 -16.408  -4.669  1.00 79.54           H  
ANISOU 1925 HG13 ILE A 297    10224  10251   9746   -721    870    649       H  
ATOM   1926 HG21 ILE A 297      30.283 -13.645  -3.044  1.00 74.54           H  
ANISOU 1926 HG21 ILE A 297     9638   9774   8911   -513   1023    549       H  
ATOM   1927 HG22 ILE A 297      29.888 -12.495  -4.329  1.00 73.38           H  
ANISOU 1927 HG22 ILE A 297     9342   9649   8890   -294   1032    404       H  
ATOM   1928 HG23 ILE A 297      28.627 -13.586  -3.709  1.00 75.77           H  
ANISOU 1928 HG23 ILE A 297     9579  10054   9156   -531   1100    452       H  
ATOM   1929 HD11 ILE A 297      30.925 -17.879  -4.176  1.00 79.18           H  
ANISOU 1929 HD11 ILE A 297    10485   9924   9675   -783    695    864       H  
ATOM   1930 HD12 ILE A 297      31.172 -17.186  -5.782  1.00 77.33           H  
ANISOU 1930 HD12 ILE A 297    10170   9640   9572   -554    635    737       H  
ATOM   1931 HD13 ILE A 297      32.100 -16.579  -4.366  1.00 76.94           H  
ANISOU 1931 HD13 ILE A 297    10228   9628   9379   -558    673    803       H  
ATOM   1932  N   MET A 298      28.948 -11.953  -6.832  1.00 68.84           N  
ANISOU 1932  N   MET A 298     8547   9060   8550    -59    953    269       N  
ATOM   1933  CA  MET A 298      29.305 -10.645  -7.401  1.00 67.27           C  
ANISOU 1933  CA  MET A 298     8314   8852   8391    142    954    191       C  
ATOM   1934  C   MET A 298      29.805  -9.707  -6.286  1.00 70.15           C  
ANISOU 1934  C   MET A 298     8737   9254   8662    165   1046    165       C  
ATOM   1935  O   MET A 298      29.093  -9.478  -5.314  1.00 72.20           O  
ANISOU 1935  O   MET A 298     8938   9636   8857     80   1168    133       O  
ATOM   1936  CB  MET A 298      28.115 -10.024  -8.135  1.00 69.98           C  
ANISOU 1936  CB  MET A 298     8468   9301   8821    226    992    103       C  
ATOM   1937  CG  MET A 298      28.545  -8.985  -9.132  1.00 72.32           C  
ANISOU 1937  CG  MET A 298     8749   9544   9186    431    940     54       C  
ATOM   1938  SD  MET A 298      27.234  -7.844  -9.511  1.00 77.27           S  
ANISOU 1938  SD  MET A 298     9159  10307   9894    555   1019    -48       S  
ATOM   1939  CE  MET A 298      27.573  -6.581  -8.206  1.00 74.87           C  
ANISOU 1939  CE  MET A 298     8897  10031   9518    606   1163   -110       C  
ATOM   1940  H   MET A 298      28.075 -11.943  -6.315  1.00 70.06           H  
ANISOU 1940  H   MET A 298     8614   9326   8678   -141   1040    246       H  
ATOM   1941  HA  MET A 298      30.095 -10.757  -8.143  1.00 66.73           H  
ANISOU 1941  HA  MET A 298     8318   8675   8362    220    858    213       H  
ATOM   1942  HB2 MET A 298      27.590 -10.811  -8.676  1.00 70.53           H  
ANISOU 1942  HB2 MET A 298     8488   9377   8935    160    944    121       H  
ATOM   1943  HB3 MET A 298      27.447  -9.556  -7.415  1.00 70.76           H  
ANISOU 1943  HB3 MET A 298     8486   9511   8889    199   1101     57       H  
ATOM   1944  HG2 MET A 298      29.379  -8.410  -8.734  1.00 71.42           H  
ANISOU 1944  HG2 MET A 298     8728   9378   9030    486    955     53       H  
ATOM   1945  HG3 MET A 298      28.839  -9.474 -10.060  1.00 72.29           H  
ANISOU 1945  HG3 MET A 298     8771   9466   9228    456    839     81       H  
ATOM   1946  HE1 MET A 298      26.860  -5.763  -8.296  1.00 75.82           H  
ANISOU 1946  HE1 MET A 298     8897  10221   9691    698   1226   -180       H  
ATOM   1947  HE2 MET A 298      27.477  -7.046  -7.225  1.00 76.04           H  
ANISOU 1947  HE2 MET A 298     9077  10229   9587    472   1229    -94       H  
ATOM   1948  HE3 MET A 298      28.585  -6.200  -8.328  1.00 73.90           H  
ANISOU 1948  HE3 MET A 298     8892   9810   9378    675   1120    -94       H  
ATOM   1949  N   LYS A 299      31.030  -9.180  -6.429  1.00 63.80           N  
ANISOU 1949  N   LYS A 299     8048   8349   7846    269    992    174       N  
ATOM   1950  CA  LYS A 299      31.655  -8.311  -5.434  1.00 62.81           C  
ANISOU 1950  CA  LYS A 299     7993   8244   7627    285   1062    148       C  
ATOM   1951  C   LYS A 299      31.231  -6.866  -5.609  1.00 68.21           C  
ANISOU 1951  C   LYS A 299     8584   8981   8353    428   1149     30       C  
ATOM   1952  O   LYS A 299      31.227  -6.340  -6.739  1.00 67.95           O  
ANISOU 1952  O   LYS A 299     8501   8896   8420    575   1096     -3       O  
ATOM   1953  CB  LYS A 299      33.193  -8.421  -5.478  1.00 63.23           C  
ANISOU 1953  CB  LYS A 299     8204   8170   7650    320    961    214       C  
ATOM   1954  H   LYS A 299      31.605  -9.329  -7.251  1.00 63.49           H  
ANISOU 1954  H   LYS A 299     8047   8217   7858    342    900    194       H  
ATOM   1955  HA  LYS A 299      31.350  -8.648  -4.444  1.00 63.42           H  
ANISOU 1955  HA  LYS A 299     8083   8394   7620    155   1128    170       H  
ATOM   1956  N   ARG A 300      30.915  -6.237  -4.446  1.00 66.24           N  
ANISOU 1956  N   ARG A 300     8322   8829   8019    379   1281    -30       N  
ATOM   1957  CA  ARG A 300      30.479  -4.844  -4.211  1.00 67.46           C  
ANISOU 1957  CA  ARG A 300     8402   9037   8192    489   1399   -156       C  
ATOM   1958  C   ARG A 300      31.153  -3.734  -5.050  1.00 73.90           C  
ANISOU 1958  C   ARG A 300     9247   9745   9087    680   1351   -200       C  
ATOM   1959  O   ARG A 300      32.272  -3.901  -5.546  1.00 73.25           O  
ANISOU 1959  O   ARG A 300     9277   9551   9006    714   1240   -138       O  
ATOM   1960  CB  ARG A 300      30.633  -4.422  -2.713  1.00 66.34           C  
ANISOU 1960  CB  ARG A 300     8321   8976   7908    388   1525   -203       C  
ATOM   1961  CG  ARG A 300      31.008  -5.448  -1.638  1.00 65.46           C  
ANISOU 1961  CG  ARG A 300     8315   8909   7649    183   1520   -109       C  
ATOM   1962  CD  ARG A 300      31.178  -4.766  -0.283  1.00 69.56           C  
ANISOU 1962  CD  ARG A 300     8890   9515   8025    108   1646   -177       C  
ATOM   1963  NE  ARG A 300      30.240  -5.303   0.708  1.00 69.84           N  
ANISOU 1963  NE  ARG A 300     8872   9703   7959    -67   1761   -181       N  
ATOM   1964  CZ  ARG A 300      30.464  -6.338   1.520  1.00 64.10           C  
ANISOU 1964  CZ  ARG A 300     8235   9019   7102   -259   1738    -67       C  
ATOM   1965  NH1 ARG A 300      31.633  -6.974   1.500  1.00 52.63           N1+
ANISOU 1965  NH1 ARG A 300     6929   7459   5608   -293   1595     60       N1+
ATOM   1966  NH2 ARG A 300      29.522  -6.741   2.361  1.00 21.67           N  
ANISOU 1966  NH2 ARG A 300     2805   3736   1694   -413   1772    -86       N  
ATOM   1967  H   ARG A 300      30.908  -6.766  -3.584  1.00 66.63           H  
ANISOU 1967  H   ARG A 300     8414   8925   7978    246   1315      8       H  
ATOM   1968  HA  ARG A 300      29.417  -4.797  -4.453  1.00 68.54           H  
ANISOU 1968  HA  ARG A 300     8402   9250   8391    507   1450   -200       H  
ATOM   1969  HB2 ARG A 300      31.420  -3.671  -2.664  1.00 66.11           H  
ANISOU 1969  HB2 ARG A 300     8369   8884   7866    461   1517   -234       H  
ATOM   1970  HB3 ARG A 300      29.697  -3.959  -2.401  1.00 67.81           H  
ANISOU 1970  HB3 ARG A 300     8397   9259   8110    397   1641   -289       H  
ATOM   1971  HG2 ARG A 300      30.209  -6.181  -1.544  1.00 66.21           H  
ANISOU 1971  HG2 ARG A 300     8339   9072   7744     88   1544    -80       H  
ATOM   1972  HG3 ARG A 300      31.954  -5.930  -1.882  1.00 64.28           H  
ANISOU 1972  HG3 ARG A 300     8272   8664   7489    176   1406    -22       H  
ATOM   1973  HD2 ARG A 300      32.208  -4.855   0.058  1.00 68.97           H  
ANISOU 1973  HD2 ARG A 300     8944   9386   7874     74   1583   -122       H  
ATOM   1974  HD3 ARG A 300      30.940  -3.708  -0.382  1.00 69.86           H  
ANISOU 1974  HD3 ARG A 300     8875   9559   8108    219   1721   -289       H  
ATOM   1975  HE  ARG A 300      29.332  -4.852   0.764  1.00 71.04           H  
ANISOU 1975  HE  ARG A 300     8905   9938   8148    -39   1869   -274       H  
ATOM   1976 HH11 ARG A 300      32.384  -6.727   0.864  1.00 51.21           H  
ANISOU 1976 HH11 ARG A 300     6794   7171   5493   -181   1505     72       H  
ATOM   1977 HH12 ARG A 300      31.775  -7.763   2.123  1.00 53.25           H  
ANISOU 1977 HH12 ARG A 300     7075   7565   5594   -435   1573    155       H  
ATOM   1978 HH21 ARG A 300      28.629  -6.260   2.370  1.00 22.60           H  
ANISOU 1978 HH21 ARG A 300     2803   3938   1848   -385   1880   -184       H  
ATOM   1979 HH22 ARG A 300      29.689  -7.547   2.953  1.00 22.01           H  
ANISOU 1979 HH22 ARG A 300     2918   3806   1639   -559   1751      7       H  
ATOM   1980  N   LYS A 301      30.483  -2.558  -5.113  1.00 72.13           N  
ANISOU 1980  N   LYS A 301     8924   9555   8926    800   1447   -309       N  
ATOM   1981  CA  LYS A 301      30.960  -1.389  -5.874  1.00 71.78           C  
ANISOU 1981  CA  LYS A 301     8900   9407   8965    981   1418   -353       C  
ATOM   1982  C   LYS A 301      32.154  -0.672  -5.203  1.00 76.04           C  
ANISOU 1982  C   LYS A 301     9591   9878   9422    979   1441   -380       C  
ATOM   1983  O   LYS A 301      32.108  -0.373  -4.000  1.00 76.03           O  
ANISOU 1983  O   LYS A 301     9620   9944   9324    896   1552   -441       O  
ATOM   1984  CB  LYS A 301      29.810  -0.389  -6.128  1.00 74.88           C  
ANISOU 1984  CB  LYS A 301     9137   9847   9468   1116   1508   -454       C  
ATOM   1985  H   LYS A 301      29.598  -2.410  -4.641  1.00 73.13           H  
ANISOU 1985  H   LYS A 301     8956   9778   9052    774   1547   -367       H  
ATOM   1986  HA  LYS A 301      31.291  -1.741  -6.851  1.00 71.27           H  
ANISOU 1986  HA  LYS A 301     8850   9275   8953   1028   1304   -290       H  
ATOM   1987  N   ARG A 302      33.208  -0.368  -6.008  1.00 71.16           N  
ANISOU 1987  N   ARG A 302     9065   9136   8837   1064   1335   -338       N  
ATOM   1988  CA  ARG A 302      34.415   0.311  -5.535  1.00 90.78           C  
ANISOU 1988  CA  ARG A 302    11687  11550  11254   1062   1337   -358       C  
ATOM   1989  C   ARG A 302      34.778   1.435  -6.490  1.00130.15           C  
ANISOU 1989  C   ARG A 302    16687  16425  16340   1227   1306   -389       C  
ATOM   1990  O   ARG A 302      34.363   2.574  -6.280  1.00 99.31           O  
ANISOU 1990  O   ARG A 302    12753  12503  12476   1309   1402   -486       O  
ATOM   1991  CB  ARG A 302      35.576  -0.692  -5.412  1.00 88.78           C  
ANISOU 1991  CB  ARG A 302    11551  11264  10918    958   1227   -250       C  
ATOM   1992  H   ARG A 302      33.229  -0.566  -7.004  1.00 70.09           H  
ANISOU 1992  H   ARG A 302     8906   8954   8773   1129   1250   -295       H  
ATOM   1993  HA  ARG A 302      34.243   0.771  -4.563  1.00 91.73           H  
ANISOU 1993  HA  ARG A 302    11819  11722  11311   1016   1442   -429       H  
ATOM   1994  N   ALA A 307      34.343  -2.307 -13.570  1.00 69.29           N  
ANISOU 1994  N   ALA A 307     8773   8591   8962   1429    673    -33       N  
ATOM   1995  CA  ALA A 307      32.915  -2.050 -13.336  1.00 69.66           C  
ANISOU 1995  CA  ALA A 307     8678   8734   9057   1446    739    -75       C  
ATOM   1996  C   ALA A 307      32.193  -3.121 -12.489  1.00 70.18           C  
ANISOU 1996  C   ALA A 307     8690   8888   9088   1302    783    -73       C  
ATOM   1997  O   ALA A 307      31.500  -2.762 -11.530  1.00 69.18           O  
ANISOU 1997  O   ALA A 307     8503   8833   8949   1276    891   -122       O  
ATOM   1998  CB  ALA A 307      32.200  -1.884 -14.668  1.00 70.78           C  
ANISOU 1998  CB  ALA A 307     8718   8901   9277   1541    666    -64       C  
ATOM   1999  HA  ALA A 307      32.822  -1.112 -12.791  1.00 70.21           H  
ANISOU 1999  HA  ALA A 307     8743   8801   9132   1497    817   -120       H  
ATOM   2000  HB1 ALA A 307      31.167  -1.600 -14.473  1.00 72.32           H  
ANISOU 2000  HB1 ALA A 307     8795   9169   9514   1567    716    -97       H  
ATOM   2001  HB2 ALA A 307      32.706  -1.104 -15.235  1.00 70.52           H  
ANISOU 2001  HB2 ALA A 307     8729   8805   9262   1635    638    -57       H  
ATOM   2002  HB3 ALA A 307      32.226  -2.820 -15.219  1.00 69.87           H  
ANISOU 2002  HB3 ALA A 307     8602   8792   9154   1482    594    -31       H  
ATOM   2003  N   VAL A 308      32.306  -4.410 -12.884  1.00 64.38           N  
ANISOU 2003  N   VAL A 308     7973   8147   8341   1208    703    -22       N  
ATOM   2004  CA  VAL A 308      31.654  -5.526 -12.199  1.00 63.86           C  
ANISOU 2004  CA  VAL A 308     7868   8148   8246   1058    730     -5       C  
ATOM   2005  C   VAL A 308      32.704  -6.575 -11.921  1.00 65.00           C  
ANISOU 2005  C   VAL A 308     8151   8211   8335    957    673     58       C  
ATOM   2006  O   VAL A 308      33.398  -6.980 -12.844  1.00 62.20           O  
ANISOU 2006  O   VAL A 308     7854   7776   8003    990    576     85       O  
ATOM   2007  CB  VAL A 308      30.494  -6.124 -13.045  1.00 68.77           C  
ANISOU 2007  CB  VAL A 308     8354   8844   8932   1037    687     -9       C  
ATOM   2008  CG1 VAL A 308      29.751  -7.218 -12.282  1.00 69.24           C  
ANISOU 2008  CG1 VAL A 308     8369   8976   8963    867    727      6       C  
ATOM   2009  CG2 VAL A 308      29.516  -5.038 -13.505  1.00 69.82           C  
ANISOU 2009  CG2 VAL A 308     8339   9053   9135   1166    719    -61       C  
ATOM   2010  H   VAL A 308      32.848  -4.698 -13.693  1.00 63.61           H  
ANISOU 2010  H   VAL A 308     7921   7994   8255   1232    620      6       H  
ATOM   2011  HA  VAL A 308      31.240  -5.199 -11.247  1.00 64.56           H  
ANISOU 2011  HA  VAL A 308     7928   8296   8306   1024    825    -36       H  
ATOM   2012  HB  VAL A 308      30.919  -6.582 -13.935  1.00 68.20           H  
ANISOU 2012  HB  VAL A 308     8321   8715   8874   1049    594     18       H  
ATOM   2013 HG11 VAL A 308      28.820  -7.454 -12.796  1.00 69.79           H  
ANISOU 2013 HG11 VAL A 308     8322   9118   9080    856    712     -9       H  
ATOM   2014 HG12 VAL A 308      30.372  -8.110 -12.247  1.00 68.42           H  
ANISOU 2014 HG12 VAL A 308     8362   8804   8829    787    675     54       H  
ATOM   2015 HG13 VAL A 308      29.538  -6.866 -11.274  1.00 69.85           H  
ANISOU 2015 HG13 VAL A 308     8435   9102   9001    834    824    -15       H  
ATOM   2016 HG21 VAL A 308      28.657  -5.505 -13.987  1.00 70.92           H  
ANISOU 2016 HG21 VAL A 308     8371   9263   9313   1136    689    -63       H  
ATOM   2017 HG22 VAL A 308      29.186  -4.465 -12.640  1.00 70.67           H  
ANISOU 2017 HG22 VAL A 308     8414   9205   9233   1173    819   -100       H  
ATOM   2018 HG23 VAL A 308      30.015  -4.386 -14.219  1.00 69.48           H  
ANISOU 2018 HG23 VAL A 308     8333   8951   9116   1277    672    -57       H  
ATOM   2019  N   THR A 309      32.811  -7.035 -10.664  1.00 63.15           N  
ANISOU 2019  N   THR A 309     7968   7998   8028    836    729     82       N  
ATOM   2020  CA  THR A 309      33.780  -8.072 -10.299  1.00 62.43           C  
ANISOU 2020  CA  THR A 309     8005   7826   7890    742    668    158       C  
ATOM   2021  C   THR A 309      33.060  -9.324  -9.807  1.00 65.35           C  
ANISOU 2021  C   THR A 309     8354   8234   8244    582    675    203       C  
ATOM   2022  O   THR A 309      32.218  -9.225  -8.918  1.00 67.27           O  
ANISOU 2022  O   THR A 309     8535   8579   8445    500    770    186       O  
ATOM   2023  CB  THR A 309      34.810  -7.520  -9.324  1.00 75.09           C  
ANISOU 2023  CB  THR A 309     9715   9401   9412    741    700    169       C  
ATOM   2024  CG2 THR A 309      35.801  -8.571  -8.871  1.00 75.88           C  
ANISOU 2024  CG2 THR A 309     9937   9427   9468    652    630    258       C  
ATOM   2025  OG1 THR A 309      35.505  -6.467  -9.998  1.00 80.16           O  
ANISOU 2025  OG1 THR A 309    10379   9993  10084    883    680    131       O  
ATOM   2026  H   THR A 309      32.253  -6.712  -9.879  1.00 63.84           H  
ANISOU 2026  H   THR A 309     8010   8158   8086    800    816     54       H  
ATOM   2027  HA  THR A 309      34.357  -8.348 -11.178  1.00 61.65           H  
ANISOU 2027  HA  THR A 309     7945   7652   7830    792    585    174       H  
ATOM   2028  HB  THR A 309      34.301  -7.122  -8.447  1.00 75.75           H  
ANISOU 2028  HB  THR A 309     9769   9564   9450    698    791    140       H  
ATOM   2029  HG1 THR A 309      36.487  -6.500  -9.850  1.00 79.74           H  
ANISOU 2029  HG1 THR A 309    10413   9883  10003    887    643    159       H  
ATOM   2030 HG21 THR A 309      36.597  -8.112  -8.286  1.00 76.14           H  
ANISOU 2030 HG21 THR A 309    10040   9445   9445    663    641    266       H  
ATOM   2031 HG22 THR A 309      35.310  -9.311  -8.240  1.00 77.34           H  
ANISOU 2031 HG22 THR A 309    10119   9646   9620    536    652    296       H  
ATOM   2032 HG23 THR A 309      36.236  -9.068  -9.736  1.00 75.13           H  
ANISOU 2032 HG23 THR A 309     9865   9256   9426    690    548    279       H  
ATOM   2033  N   LEU A 310      33.384 -10.494 -10.403  1.00 58.05           N  
ANISOU 2033  N   LEU A 310     7480   7223   7354    532    579    255       N  
ATOM   2034  CA  LEU A 310      32.803 -11.774 -10.020  1.00 57.13           C  
ANISOU 2034  CA  LEU A 310     7365   7110   7231    371    572    307       C  
ATOM   2035  C   LEU A 310      33.822 -12.566  -9.251  1.00 60.06           C  
ANISOU 2035  C   LEU A 310     7882   7386   7552    294    530    400       C  
ATOM   2036  O   LEU A 310      35.010 -12.263  -9.304  1.00 56.12           O  
ANISOU 2036  O   LEU A 310     7471   6811   7043    376    484    417       O  
ATOM   2037  CB  LEU A 310      32.402 -12.608 -11.246  1.00 57.01           C  
ANISOU 2037  CB  LEU A 310     7310   7051   7301    362    490    297       C  
ATOM   2038  CG  LEU A 310      31.545 -11.951 -12.320  1.00 61.02           C  
ANISOU 2038  CG  LEU A 310     7679   7639   7868    453    488    219       C  
ATOM   2039  CD1 LEU A 310      31.110 -12.978 -13.353  1.00 60.20           C  
ANISOU 2039  CD1 LEU A 310     7547   7502   7824    396    407    212       C  
ATOM   2040  CD2 LEU A 310      30.328 -11.267 -11.721  1.00 64.34           C  
ANISOU 2040  CD2 LEU A 310     7959   8212   8274    433    595    176       C  
ATOM   2041  H   LEU A 310      34.056 -10.579 -11.157  1.00 57.10           H  
ANISOU 2041  H   LEU A 310     7403   7024   7267    599    508    258       H  
ATOM   2042  HA  LEU A 310      31.923 -11.632  -9.397  1.00 57.24           H  
ANISOU 2042  HA  LEU A 310     7305   7226   7216    303    653    292       H  
ATOM   2043  HB2 LEU A 310      33.312 -12.943 -11.741  1.00 56.16           H  
ANISOU 2043  HB2 LEU A 310     7287   6836   7214    406    415    317       H  
ATOM   2044  HB3 LEU A 310      31.849 -13.476 -10.888  1.00 57.97           H  
ANISOU 2044  HB3 LEU A 310     7425   7184   7418    231    498    330       H  
ATOM   2045  HG  LEU A 310      32.141 -11.196 -12.832  1.00 60.23           H  
ANISOU 2045  HG  LEU A 310     7598   7509   7778    579    465    195       H  
ATOM   2046 HD11 LEU A 310      30.650 -12.458 -14.191  1.00 59.71           H  
ANISOU 2046 HD11 LEU A 310     7396   7495   7796    473    389    162       H  
ATOM   2047 HD12 LEU A 310      31.980 -13.533 -13.694  1.00 59.14           H  
ANISOU 2047 HD12 LEU A 310     7516   7254   7702    405    341    236       H  
ATOM   2048 HD13 LEU A 310      30.392 -13.657 -12.896  1.00 61.09           H  
ANISOU 2048 HD13 LEU A 310     7624   7654   7932    267    435    230       H  
ATOM   2049 HD21 LEU A 310      29.649 -10.994 -12.527  1.00 64.92           H  
ANISOU 2049 HD21 LEU A 310     7926   8341   8400    486    578    133       H  
ATOM   2050 HD22 LEU A 310      29.831 -11.947 -11.030  1.00 64.96           H  
ANISOU 2050 HD22 LEU A 310     8028   8327   8326    298    633    204       H  
ATOM   2051 HD23 LEU A 310      30.653 -10.370 -11.197  1.00 63.82           H  
ANISOU 2051 HD23 LEU A 310     7909   8165   8175    500    650    160       H  
ATOM   2052  N   LEU A 311      33.355 -13.613  -8.571  1.00 61.21           N  
ANISOU 2052  N   LEU A 311     8052   7535   7671    132    541    466       N  
ATOM   2053  CA  LEU A 311      34.205 -14.544  -7.847  1.00 62.38           C  
ANISOU 2053  CA  LEU A 311     8337   7583   7781     44    486    575       C  
ATOM   2054  C   LEU A 311      33.700 -15.940  -8.155  1.00 66.87           C  
ANISOU 2054  C   LEU A 311     8921   8080   8406    -78    438    625       C  
ATOM   2055  O   LEU A 311      32.670 -16.332  -7.630  1.00 67.91           O  
ANISOU 2055  O   LEU A 311     9002   8292   8509   -219    499    640       O  
ATOM   2056  CB  LEU A 311      34.188 -14.274  -6.350  1.00 63.76           C  
ANISOU 2056  CB  LEU A 311     8549   7844   7831    -55    566    624       C  
ATOM   2057  CG  LEU A 311      35.141 -15.149  -5.535  1.00 70.77           C  
ANISOU 2057  CG  LEU A 311     9584   8638   8668   -137    498    755       C  
ATOM   2058  CD1 LEU A 311      36.617 -14.808  -5.832  1.00 69.31           C  
ANISOU 2058  CD1 LEU A 311     9480   8355   8500      1    413    768       C  
ATOM   2059  CD2 LEU A 311      34.823 -15.031  -4.060  1.00 77.56           C  
ANISOU 2059  CD2 LEU A 311    10469   9612   9387   -279    582    807       C  
ATOM   2060  H   LEU A 311      32.368 -13.835  -8.499  1.00 62.07           H  
ANISOU 2060  H   LEU A 311     8081   7716   7785     54    584    449       H  
ATOM   2061  HA  LEU A 311      35.232 -14.455  -8.192  1.00 62.01           H  
ANISOU 2061  HA  LEU A 311     8357   7449   7754    136    422    586       H  
ATOM   2062  HB2 LEU A 311      34.464 -13.234  -6.185  1.00 62.56           H  
ANISOU 2062  HB2 LEU A 311     8380   7744   7644     30    607    571       H  
ATOM   2063  HB3 LEU A 311      33.182 -14.439  -5.972  1.00 64.37           H  
ANISOU 2063  HB3 LEU A 311     8561   8012   7884   -158    635    616       H  
ATOM   2064  HG  LEU A 311      35.003 -16.195  -5.808  1.00 71.84           H  
ANISOU 2064  HG  LEU A 311     9751   8689   8855   -204    444    809       H  
ATOM   2065 HD11 LEU A 311      37.247 -15.229  -5.052  1.00 69.54           H  
ANISOU 2065 HD11 LEU A 311     9599   8350   8474    -56    376    860       H  
ATOM   2066 HD12 LEU A 311      36.897 -15.244  -6.789  1.00 68.39           H  
ANISOU 2066 HD12 LEU A 311     9368   8139   8478     67    343    756       H  
ATOM   2067 HD13 LEU A 311      36.736 -13.726  -5.870  1.00 68.56           H  
ANISOU 2067 HD13 LEU A 311     9344   8324   8378     86    459    695       H  
ATOM   2068 HD21 LEU A 311      35.511 -15.656  -3.494  1.00 78.59           H  
ANISOU 2068 HD21 LEU A 311    10706   9677   9478   -336    523    912       H  
ATOM   2069 HD22 LEU A 311      34.930 -13.988  -3.766  1.00 77.28           H  
ANISOU 2069 HD22 LEU A 311    10405   9659   9299   -218    643    743       H  
ATOM   2070 HD23 LEU A 311      33.801 -15.364  -3.884  1.00 78.75           H  
ANISOU 2070 HD23 LEU A 311    10561   9831   9530   -385    642    801       H  
ATOM   2071  N   ILE A 312      34.396 -16.670  -9.030  1.00 63.13           N  
ANISOU 2071  N   ILE A 312     8513   7457   8015    -27    334    639       N  
ATOM   2072  CA  ILE A 312      33.977 -18.003  -9.432  1.00 63.94           C  
ANISOU 2072  CA  ILE A 312     8641   7466   8186   -136    283    671       C  
ATOM   2073  C   ILE A 312      34.544 -19.034  -8.489  1.00 69.32           C  
ANISOU 2073  C   ILE A 312     9459   8036   8844   -246    243    803       C  
ATOM   2074  O   ILE A 312      35.718 -18.961  -8.121  1.00 68.87           O  
ANISOU 2074  O   ILE A 312     9496   7905   8769   -175    194    861       O  
ATOM   2075  CB  ILE A 312      34.340 -18.312 -10.900  1.00 66.31           C  
ANISOU 2075  CB  ILE A 312     8942   7662   8591    -34    200    602       C  
ATOM   2076  CG1 ILE A 312      33.649 -17.313 -11.835  1.00 65.88           C  
ANISOU 2076  CG1 ILE A 312     8751   7732   8551     59    233    488       C  
ATOM   2077  CG2 ILE A 312      33.918 -19.749 -11.252  1.00 68.89           C  
ANISOU 2077  CG2 ILE A 312     9311   7876   8990   -162    151    627       C  
ATOM   2078  CD1 ILE A 312      34.327 -17.143 -13.134  1.00 74.19           C  
ANISOU 2078  CD1 ILE A 312     9813   8714   9663    197    163    422       C  
ATOM   2079  H   ILE A 312      35.255 -16.364  -9.476  1.00 62.61           H  
ANISOU 2079  H   ILE A 312     8484   7332   7972     86    289    623       H  
ATOM   2080  HA  ILE A 312      32.891 -18.056  -9.390  1.00 64.67           H  
ANISOU 2080  HA  ILE A 312     8649   7650   8272   -224    336    643       H  
ATOM   2081  HB  ILE A 312      35.418 -18.226 -11.026  1.00 65.30           H  
ANISOU 2081  HB  ILE A 312     8886   7450   8476     61    152    618       H  
ATOM   2082 HG12 ILE A 312      32.634 -17.661 -12.020  1.00 66.31           H  
ANISOU 2082 HG12 ILE A 312     8732   7842   8622    -30    252    464       H  
ATOM   2083 HG13 ILE A 312      33.614 -16.329 -11.371  1.00 65.37           H  
ANISOU 2083 HG13 ILE A 312     8645   7762   8433    110    291    474       H  
ATOM   2084 HG21 ILE A 312      33.839 -19.852 -12.332  1.00 69.02           H  
ANISOU 2084 HG21 ILE A 312     9294   7864   9065   -110    113    552       H  
ATOM   2085 HG22 ILE A 312      34.670 -20.447 -10.883  1.00 69.41           H  
ANISOU 2085 HG22 ILE A 312     9487   7813   9072   -180    102    703       H  
ATOM   2086 HG23 ILE A 312      32.956 -19.958 -10.789  1.00 69.56           H  
ANISOU 2086 HG23 ILE A 312     9345   8039   9047   -289    202    643       H  
ATOM   2087 HD11 ILE A 312      33.791 -16.394 -13.712  1.00 74.17           H  
ANISOU 2087 HD11 ILE A 312     9714   8807   9659    256    185    356       H  
ATOM   2088 HD12 ILE A 312      35.351 -16.818 -12.956  1.00 73.22           H  
ANISOU 2088 HD12 ILE A 312     9757   8538   9525    280    145    444       H  
ATOM   2089 HD13 ILE A 312      34.321 -18.087 -13.677  1.00 74.73           H  
ANISOU 2089 HD13 ILE A 312     9916   8691   9787    150    111    417       H  
ATOM   2090  N   SER A 313      33.702 -20.003  -8.091  1.00 67.27           N  
ANISOU 2090  N   SER A 313     9208   7766   8585   -424    259    859       N  
ATOM   2091  CA  SER A 313      34.100 -21.107  -7.218  1.00 68.27           C  
ANISOU 2091  CA  SER A 313     9470   7775   8695   -549    215   1003       C  
ATOM   2092  C   SER A 313      35.054 -20.678  -6.054  1.00 70.11           C  
ANISOU 2092  C   SER A 313     9787   8026   8824   -526    212   1100       C  
ATOM   2093  O   SER A 313      35.974 -21.422  -5.709  1.00 69.23           O  
ANISOU 2093  O   SER A 313     9800   7770   8732   -528    126   1211       O  
ATOM   2094  CB  SER A 313      34.744 -22.210  -8.063  1.00 72.17           C  
ANISOU 2094  CB  SER A 313    10055   8049   9318   -512    104   1021       C  
ATOM   2095  OG  SER A 313      33.920 -22.621  -9.144  1.00 77.40           O  
ANISOU 2095  OG  SER A 313    10647   8696  10063   -545    102    926       O  
ATOM   2096  H   SER A 313      32.727 -20.056  -8.370  1.00 67.82           H  
ANISOU 2096  H   SER A 313     9190   7909   8668   -489    300    811       H  
ATOM   2097  HA  SER A 313      33.199 -21.527  -6.773  1.00 69.65           H  
ANISOU 2097  HA  SER A 313     9621   8004   8841   -702    264   1034       H  
ATOM   2098  HB2 SER A 313      35.683 -21.840  -8.471  1.00 71.18           H  
ANISOU 2098  HB2 SER A 313     9953   7873   9220   -365     59    994       H  
ATOM   2099  HB3 SER A 313      34.929 -23.074  -7.426  1.00 73.79           H  
ANISOU 2099  HB3 SER A 313    10357   8158   9521   -611     71   1133       H  
ATOM   2100  HG  SER A 313      34.485 -22.901  -9.910  1.00 76.46           H  
ANISOU 2100  HG  SER A 313    10562   8467  10020   -459     41    890       H  
ATOM   2101  N   GLU A 314      34.833 -19.459  -5.483  1.00 65.17           N  
ANISOU 2101  N   GLU A 314     9091   7576   8094   -498    303   1051       N  
ATOM   2102  CA  GLU A 314      35.584 -18.871  -4.364  1.00 64.34           C  
ANISOU 2102  CA  GLU A 314     9047   7530   7869   -491    317   1114       C  
ATOM   2103  C   GLU A 314      37.104 -18.702  -4.563  1.00 63.17           C  
ANISOU 2103  C   GLU A 314     8980   7271   7749   -341    217   1142       C  
ATOM   2104  O   GLU A 314      37.832 -18.602  -3.580  1.00 61.57           O  
ANISOU 2104  O   GLU A 314     8855   7084   7455   -366    195   1233       O  
ATOM   2105  CB  GLU A 314      35.339 -19.685  -3.079  1.00 68.29           C  
ANISOU 2105  CB  GLU A 314     9634   8042   8270   -691    329   1260       C  
ATOM   2106  CG  GLU A 314      33.889 -20.061  -2.815  1.00 84.44           C  
ANISOU 2106  CG  GLU A 314    11608  10187  10287   -870    424   1251       C  
ATOM   2107  CD  GLU A 314      33.672 -20.763  -1.486  1.00102.06           C  
ANISOU 2107  CD  GLU A 314    13930  12449  12398  -1079    447   1401       C  
ATOM   2108  OE1 GLU A 314      34.603 -21.453  -1.006  1.00 70.44           O  
ANISOU 2108  OE1 GLU A 314    10067   8318   8381  -1099    346   1544       O  
ATOM   2109  OE2 GLU A 314      32.556 -20.640  -0.935  1.00105.94           O1-
ANISOU 2109  OE2 GLU A 314    14348  13096  12809  -1225    564   1379       O1-
ATOM   2110  H   GLU A 314      34.074 -18.846  -5.764  1.00 64.72           H  
ANISOU 2110  H   GLU A 314     8929   7631   8032   -486    372    961       H  
ATOM   2111  HA  GLU A 314      35.176 -17.878  -4.190  1.00 63.34           H  
ANISOU 2111  HA  GLU A 314     8840   7540   7684   -464    402   1033       H  
ATOM   2112  HB2 GLU A 314      35.925 -20.601  -3.143  1.00 68.82           H  
ANISOU 2112  HB2 GLU A 314     9798   7959   8393   -703    234   1355       H  
ATOM   2113  HB3 GLU A 314      35.671 -19.092  -2.229  1.00 68.76           H  
ANISOU 2113  HB3 GLU A 314     9718   8191   8219   -702    361   1285       H  
ATOM   2114  HG2 GLU A 314      33.284 -19.155  -2.827  1.00 84.35           H  
ANISOU 2114  HG2 GLU A 314    11490  10322  10239   -843    517   1149       H  
ATOM   2115  HG3 GLU A 314      33.541 -20.743  -3.590  1.00 84.78           H  
ANISOU 2115  HG3 GLU A 314    11637  10140  10434   -883    387   1235       H  
ATOM   2116  N   LYS A 315      37.579 -18.641  -5.805  1.00 57.86           N  
ANISOU 2116  N   LYS A 315     8285   6506   7194   -193    160   1066       N  
ATOM   2117  CA  LYS A 315      39.011 -18.496  -6.096  1.00 55.97           C  
ANISOU 2117  CA  LYS A 315     8104   6169   6994    -48     73   1082       C  
ATOM   2118  C   LYS A 315      39.302 -17.492  -7.210  1.00 58.03           C  
ANISOU 2118  C   LYS A 315     8287   6457   7304    120     84    945       C  
ATOM   2119  O   LYS A 315      40.135 -16.600  -7.041  1.00 55.69           O  
ANISOU 2119  O   LYS A 315     7995   6200   6965    212     82    926       O  
ATOM   2120  CB  LYS A 315      39.599 -19.862  -6.483  1.00 57.94           C  
ANISOU 2120  CB  LYS A 315     8441   6217   7354    -46    -38   1160       C  
ATOM   2121  H   LYS A 315      36.988 -18.690  -6.627  1.00 57.77           H  
ANISOU 2121  H   LYS A 315     8210   6494   7248   -174    174    990       H  
ATOM   2122  HA  LYS A 315      39.544 -18.140  -5.217  1.00 56.06           H  
ANISOU 2122  HA  LYS A 315     8156   6228   6917    -61     72   1138       H  
ATOM   2123  N   ILE A 316      38.575 -17.613  -8.323  1.00 55.56           N  
ANISOU 2123  N   ILE A 316     7904   6133   7072    145     96    854       N  
ATOM   2124  CA  ILE A 316      38.828 -16.827  -9.511  1.00 54.73           C  
ANISOU 2124  CA  ILE A 316     7737   6040   7019    294     94    739       C  
ATOM   2125  C   ILE A 316      38.055 -15.531  -9.473  1.00 58.60           C  
ANISOU 2125  C   ILE A 316     8125   6689   7450    320    189    657       C  
ATOM   2126  O   ILE A 316      36.840 -15.568  -9.387  1.00 59.67           O  
ANISOU 2126  O   ILE A 316     8188   6908   7575    238    249    631       O  
ATOM   2127  CB  ILE A 316      38.468 -17.573 -10.825  1.00 58.24           C  
ANISOU 2127  CB  ILE A 316     8157   6399   7574    313     51    677       C  
ATOM   2128  CG1 ILE A 316      38.593 -19.121 -10.743  1.00 59.92           C  
ANISOU 2128  CG1 ILE A 316     8458   6454   7856    223    -17    754       C  
ATOM   2129  CG2 ILE A 316      39.302 -16.996 -11.977  1.00 58.62           C  
ANISOU 2129  CG2 ILE A 316     8188   6415   7668    476     16    594       C  
ATOM   2130  CD1 ILE A 316      40.033 -19.753 -10.738  1.00 72.99           C  
ANISOU 2130  CD1 ILE A 316    10216   7947   9570    303   -107    814       C  
ATOM   2131  H   ILE A 316      37.734 -18.174  -8.394  1.00 56.53           H  
ANISOU 2131  H   ILE A 316     8006   6256   7215     54    114    857       H  
ATOM   2132  HA  ILE A 316      39.891 -16.596  -9.549  1.00 54.14           H  
ANISOU 2132  HA  ILE A 316     7704   5918   6948    381     52    752       H  
ATOM   2133  HB  ILE A 316      37.427 -17.369 -11.063  1.00 58.44           H  
ANISOU 2133  HB  ILE A 316     8104   6508   7593    268     99    628       H  
ATOM   2134 HG12 ILE A 316      38.074 -19.512  -9.870  1.00 61.04           H  
ANISOU 2134 HG12 ILE A 316     8621   6616   7955    100      7    826       H  
ATOM   2135 HG13 ILE A 316      38.073 -19.512 -11.614  1.00 59.93           H  
ANISOU 2135 HG13 ILE A 316     8426   6427   7917    213    -26    691       H  
ATOM   2136 HG21 ILE A 316      39.116 -17.592 -12.869  1.00 59.05           H  
ANISOU 2136 HG21 ILE A 316     8237   6409   7792    480    -18    550       H  
ATOM   2137 HG22 ILE A 316      38.998 -15.967 -12.157  1.00 58.08           H  
ANISOU 2137 HG22 ILE A 316     8055   6451   7563    526     64    538       H  
ATOM   2138 HG23 ILE A 316      40.362 -17.017 -11.727  1.00 58.41           H  
ANISOU 2138 HG23 ILE A 316     8221   6330   7644    531    -23    633       H  
ATOM   2139 HD11 ILE A 316      39.983 -20.708 -11.260  1.00 73.85           H  
ANISOU 2139 HD11 ILE A 316    10359   7938   9763    281   -150    810       H  
ATOM   2140 HD12 ILE A 316      40.766 -19.107 -11.217  1.00 71.89           H  
ANISOU 2140 HD12 ILE A 316    10058   7820   9437    424   -118    763       H  
ATOM   2141 HD13 ILE A 316      40.327 -19.929  -9.706  1.00 73.90           H  
ANISOU 2141 HD13 ILE A 316    10385   8057   9637    250   -118    916       H  
ATOM   2142  N   SER A 317      38.729 -14.400  -9.619  1.00 53.24           N  
ANISOU 2142  N   SER A 317     7435   6048   6745    439    203    610       N  
ATOM   2143  CA  SER A 317      38.048 -13.121  -9.655  1.00 52.41           C  
ANISOU 2143  CA  SER A 317     7241   6071   6602    484    290    527       C  
ATOM   2144  C   SER A 317      37.993 -12.660 -11.100  1.00 54.56           C  
ANISOU 2144  C   SER A 317     7453   6329   6948    607    266    442       C  
ATOM   2145  O   SER A 317      38.988 -12.795 -11.809  1.00 53.23           O  
ANISOU 2145  O   SER A 317     7330   6073   6821    688    199    438       O  
ATOM   2146  CB  SER A 317      38.778 -12.100  -8.790  1.00 56.36           C  
ANISOU 2146  CB  SER A 317     7777   6619   7017    518    328    530       C  
ATOM   2147  OG  SER A 317      39.129 -12.658  -7.533  1.00 67.88           O  
ANISOU 2147  OG  SER A 317     9315   8078   8400    409    321    626       O  
ATOM   2148  H   SER A 317      39.739 -14.328  -9.687  1.00 52.92           H  
ANISOU 2148  H   SER A 317     7444   5951   6711    504    157    627       H  
ATOM   2149  HA  SER A 317      37.041 -13.216  -9.259  1.00 53.05           H  
ANISOU 2149  HA  SER A 317     7271   6225   6660    399    347    523       H  
ATOM   2150  HB2 SER A 317      39.683 -11.779  -9.302  1.00 55.75           H  
ANISOU 2150  HB2 SER A 317     7727   6490   6965    612    283    516       H  
ATOM   2151  HB3 SER A 317      38.121 -11.246  -8.626  1.00 56.22           H  
ANISOU 2151  HB3 SER A 317     7697   6693   6971    531    405    473       H  
ATOM   2152  HG  SER A 317      39.719 -12.032  -7.036  1.00 67.81           H  
ANISOU 2152  HG  SER A 317     9334   8096   8335    432    332    626       H  
ATOM   2153  N   VAL A 318      36.841 -12.144 -11.561  1.00 50.72           N  
ANISOU 2153  N   VAL A 318     6860   5934   6479    618    316    376       N  
ATOM   2154  CA  VAL A 318      36.751 -11.633 -12.937  1.00 48.12           C  
ANISOU 2154  CA  VAL A 318     6474   5605   6207    732    287    307       C  
ATOM   2155  C   VAL A 318      36.310 -10.188 -12.956  1.00 51.05           C  
ANISOU 2155  C   VAL A 318     6770   6070   6558    818    355    250       C  
ATOM   2156  O   VAL A 318      35.162  -9.894 -12.635  1.00 50.85           O  
ANISOU 2156  O   VAL A 318     6651   6141   6529    784    420    225       O  
ATOM   2157  CB  VAL A 318      35.909 -12.489 -13.907  1.00 51.01           C  
ANISOU 2157  CB  VAL A 318     6782   5965   6634    689    245    280       C  
ATOM   2158  CG1 VAL A 318      36.121 -12.023 -15.360  1.00 49.51           C  
ANISOU 2158  CG1 VAL A 318     6562   5766   6483    806    195    220       C  
ATOM   2159  CG2 VAL A 318      36.244 -13.971 -13.750  1.00 51.12           C  
ANISOU 2159  CG2 VAL A 318     6879   5870   6675    588    188    334       C  
ATOM   2160  H   VAL A 318      35.981 -12.073 -11.026  1.00 52.05           H  
ANISOU 2160  H   VAL A 318     6976   6179   6621    551    375    373       H  
ATOM   2161  HA  VAL A 318      37.747 -11.660 -13.370  1.00 47.46           H  
ANISOU 2161  HA  VAL A 318     6450   5447   6136    794    237    310       H  
ATOM   2162  HB  VAL A 318      34.854 -12.363 -13.667  1.00 52.00           H  
ANISOU 2162  HB  VAL A 318     6824   6178   6753    639    292    265       H  
ATOM   2163 HG11 VAL A 318      35.635 -12.725 -16.033  1.00 49.50           H  
ANISOU 2163 HG11 VAL A 318     6534   5758   6518    765    156    201       H  
ATOM   2164 HG12 VAL A 318      35.687 -11.035 -15.502  1.00 48.82           H  
ANISOU 2164 HG12 VAL A 318     6408   5756   6386    869    231    189       H  
ATOM   2165 HG13 VAL A 318      37.187 -11.987 -15.583  1.00 49.04           H  
ANISOU 2165 HG13 VAL A 318     6574   5635   6424    863    161    228       H  
ATOM   2166 HG21 VAL A 318      35.731 -14.535 -14.526  1.00 51.06           H  
ANISOU 2166 HG21 VAL A 318     6837   5851   6712    561    156    303       H  
ATOM   2167 HG22 VAL A 318      37.322 -14.099 -13.843  1.00 50.80           H  
ANISOU 2167 HG22 VAL A 318     6915   5744   6643    641    146    354       H  
ATOM   2168 HG23 VAL A 318      35.917 -14.314 -12.770  1.00 51.58           H  
ANISOU 2168 HG23 VAL A 318     6950   5947   6701    491    223    384       H  
ATOM   2169  N   ASP A 319      37.216  -9.296 -13.376  1.00 47.03           N  
ANISOU 2169  N   ASP A 319     6297   5528   6046    932    341    229       N  
ATOM   2170  CA  ASP A 319      36.916  -7.874 -13.542  1.00 46.50           C  
ANISOU 2170  CA  ASP A 319     6174   5518   5975   1029    396    178       C  
ATOM   2171  C   ASP A 319      36.295  -7.718 -14.953  1.00 48.03           C  
ANISOU 2171  C   ASP A 319     6289   5731   6228   1102    351    143       C  
ATOM   2172  O   ASP A 319      36.956  -7.996 -15.952  1.00 44.71           O  
ANISOU 2172  O   ASP A 319     5907   5253   5828   1143    280    142       O  
ATOM   2173  CB  ASP A 319      38.186  -7.003 -13.375  1.00 47.38           C  
ANISOU 2173  CB  ASP A 319     6369   5580   6055   1103    396    177       C  
ATOM   2174  H   ASP A 319      38.172  -9.540 -13.610  1.00 46.60           H  
ANISOU 2174  H   ASP A 319     6309   5404   5994    957    293    248       H  
ATOM   2175  HA  ASP A 319      36.191  -7.551 -12.795  1.00 47.76           H  
ANISOU 2175  HA  ASP A 319     6286   5745   6113    994    466    165       H  
ATOM   2176  N   ILE A 320      35.007  -7.315 -15.015  1.00 46.11           N  
ANISOU 2176  N   ILE A 320     5929   5582   6011   1110    394    111       N  
ATOM   2177  CA  ILE A 320      34.266  -7.130 -16.271  1.00 45.59           C  
ANISOU 2177  CA  ILE A 320     5770   5558   5993   1172    346     86       C  
ATOM   2178  C   ILE A 320      34.074  -5.631 -16.559  1.00 51.56           C  
ANISOU 2178  C   ILE A 320     6481   6342   6768   1306    378     61       C  
ATOM   2179  O   ILE A 320      33.466  -4.901 -15.764  1.00 51.73           O  
ANISOU 2179  O   ILE A 320     6446   6414   6794   1326    463     37       O  
ATOM   2180  CB  ILE A 320      32.915  -7.902 -16.290  1.00 48.76           C  
ANISOU 2180  CB  ILE A 320     6057   6046   6422   1082    349     76       C  
ATOM   2181  CG1 ILE A 320      33.113  -9.373 -15.824  1.00 49.16           C  
ANISOU 2181  CG1 ILE A 320     6172   6049   6457    935    328    109       C  
ATOM   2182  CG2 ILE A 320      32.282  -7.847 -17.696  1.00 47.98           C  
ANISOU 2182  CG2 ILE A 320     5870   5993   6365   1135    274     56       C  
ATOM   2183  CD1 ILE A 320      31.918 -10.099 -15.503  1.00 55.05           C  
ANISOU 2183  CD1 ILE A 320     6826   6872   7218    818    351    107       C  
ATOM   2184  H   ILE A 320      34.445  -7.104 -14.196  1.00 47.29           H  
ANISOU 2184  H   ILE A 320     6039   5784   6144   1074    460    103       H  
ATOM   2185  HA  ILE A 320      34.845  -7.558 -17.085  1.00 44.94           H  
ANISOU 2185  HA  ILE A 320     5735   5423   5916   1184    278     93       H  
ATOM   2186  HB  ILE A 320      32.232  -7.413 -15.597  1.00 49.51           H  
ANISOU 2186  HB  ILE A 320     6084   6209   6518   1080    422     61       H  
ATOM   2187 HG12 ILE A 320      33.597  -9.937 -16.616  1.00 48.40           H  
ANISOU 2187 HG12 ILE A 320     6123   5892   6375    937    256    111       H  
ATOM   2188 HG13 ILE A 320      33.736  -9.400 -14.931  1.00 49.20           H  
ANISOU 2188 HG13 ILE A 320     6254   6014   6427    906    362    136       H  
ATOM   2189 HG21 ILE A 320      31.283  -8.277 -17.660  1.00 48.56           H  
ANISOU 2189 HG21 ILE A 320     5849   6141   6459   1072    280     45       H  
ATOM   2190 HG22 ILE A 320      32.216  -6.818 -18.045  1.00 47.58           H  
ANISOU 2190 HG22 ILE A 320     5788   5963   6328   1242    280     46       H  
ATOM   2191 HG23 ILE A 320      32.897  -8.420 -18.385  1.00 47.71           H  
ANISOU 2191 HG23 ILE A 320     5903   5900   6327   1123    208     61       H  
ATOM   2192 HD11 ILE A 320      32.213 -11.096 -15.183  1.00 54.97           H  
ANISOU 2192 HD11 ILE A 320     6884   6804   7198    720    332    138       H  
ATOM   2193 HD12 ILE A 320      31.394  -9.586 -14.699  1.00 55.62           H  
ANISOU 2193 HD12 ILE A 320     6844   7014   7275    809    430     98       H  
ATOM   2194 HD13 ILE A 320      31.287 -10.171 -16.386  1.00 55.35           H  
ANISOU 2194 HD13 ILE A 320     6784   6956   7290    833    309     81       H  
ATOM   2195  N   THR A 321      34.587  -5.196 -17.716  1.00 49.19           N  
ANISOU 2195  N   THR A 321     6208   6004   6479   1395    313     65       N  
ATOM   2196  CA  THR A 321      34.495  -3.825 -18.200  1.00 50.81           C  
ANISOU 2196  CA  THR A 321     6386   6213   6707   1525    323     58       C  
ATOM   2197  C   THR A 321      33.552  -3.767 -19.398  1.00 57.00           C  
ANISOU 2197  C   THR A 321     7065   7065   7529   1572    256     61       C  
ATOM   2198  O   THR A 321      33.550  -4.686 -20.212  1.00 57.20           O  
ANISOU 2198  O   THR A 321     7087   7100   7543   1520    181     65       O  
ATOM   2199  CB  THR A 321      35.900  -3.314 -18.588  1.00 63.99           C  
ANISOU 2199  CB  THR A 321     8178   7791   8345   1576    299     73       C  
ATOM   2200  CG2 THR A 321      35.864  -1.948 -19.306  1.00 62.10           C  
ANISOU 2200  CG2 THR A 321     7928   7539   8129   1703    292     81       C  
ATOM   2201  OG1 THR A 321      36.708  -3.221 -17.410  1.00 69.70           O  
ANISOU 2201  OG1 THR A 321     8984   8467   9031   1535    359     70       O  
ATOM   2202  H   THR A 321      35.091  -5.793 -18.363  1.00 48.42           H  
ANISOU 2202  H   THR A 321     6154   5869   6372   1377    253     74       H  
ATOM   2203  HA  THR A 321      34.103  -3.169 -17.423  1.00 51.91           H  
ANISOU 2203  HA  THR A 321     6493   6372   6856   1548    397     39       H  
ATOM   2204  HB  THR A 321      36.361  -4.031 -19.265  1.00 63.46           H  
ANISOU 2204  HB  THR A 321     8146   7703   8263   1547    237     84       H  
ATOM   2205  HG1 THR A 321      37.392  -3.941 -17.396  1.00 69.26           H  
ANISOU 2205  HG1 THR A 321     8986   8376   8952   1485    328     84       H  
ATOM   2206 HG21 THR A 321      36.836  -1.462 -19.229  1.00 61.42           H  
ANISOU 2206 HG21 THR A 321     7929   7388   8018   1724    303     86       H  
ATOM   2207 HG22 THR A 321      35.634  -2.090 -20.361  1.00 62.18           H  
ANISOU 2207 HG22 THR A 321     7908   7571   8145   1727    225     96       H  
ATOM   2208 HG23 THR A 321      35.108  -1.301 -18.864  1.00 62.57           H  
ANISOU 2208 HG23 THR A 321     7922   7628   8223   1745    343     65       H  
ATOM   2209  N   LEU A 322      32.763  -2.676 -19.503  1.00 54.72           N  
ANISOU 2209  N   LEU A 322     6687   6820   7287   1675    281     56       N  
ATOM   2210  CA  LEU A 322      31.873  -2.409 -20.639  1.00 55.34           C  
ANISOU 2210  CA  LEU A 322     6656   6968   7403   1742    208     72       C  
ATOM   2211  C   LEU A 322      32.602  -1.322 -21.426  1.00 58.59           C  
ANISOU 2211  C   LEU A 322     7142   7311   7808   1857    172    107       C  
ATOM   2212  O   LEU A 322      33.138  -0.383 -20.830  1.00 58.19           O  
ANISOU 2212  O   LEU A 322     7155   7187   7765   1916    236    103       O  
ATOM   2213  CB  LEU A 322      30.494  -1.874 -20.179  1.00 56.70           C  
ANISOU 2213  CB  LEU A 322     6668   7231   7644   1793    259     52       C  
ATOM   2214  CG  LEU A 322      29.208  -2.141 -21.035  1.00 62.05           C  
ANISOU 2214  CG  LEU A 322     7179   8031   8364   1805    185     62       C  
ATOM   2215  CD1 LEU A 322      28.215  -0.993 -20.891  1.00 63.46           C  
ANISOU 2215  CD1 LEU A 322     7222   8260   8628   1938    221     58       C  
ATOM   2216  CD2 LEU A 322      29.489  -2.384 -22.519  1.00 63.56           C  
ANISOU 2216  CD2 LEU A 322     7400   8228   8520   1816     55    101       C  
ATOM   2217  H   LEU A 322      32.728  -1.939 -18.805  1.00 54.71           H  
ANISOU 2217  H   LEU A 322     6686   6803   7300   1717    350     41       H  
ATOM   2218  HA  LEU A 322      31.748  -3.307 -21.240  1.00 55.35           H  
ANISOU 2218  HA  LEU A 322     6644   7002   7385   1676    144     75       H  
ATOM   2219  HB2 LEU A 322      30.298  -2.326 -19.207  1.00 57.42           H  
ANISOU 2219  HB2 LEU A 322     6747   7341   7729   1716    328     23       H  
ATOM   2220  HB3 LEU A 322      30.585  -0.797 -20.044  1.00 56.87           H  
ANISOU 2220  HB3 LEU A 322     6699   7212   7695   1896    294     54       H  
ATOM   2221  HG  LEU A 322      28.721  -3.035 -20.650  1.00 61.96           H  
ANISOU 2221  HG  LEU A 322     7116   8078   8348   1699    199     39       H  
ATOM   2222 HD11 LEU A 322      27.425  -1.105 -21.631  1.00 64.10           H  
ANISOU 2222 HD11 LEU A 322     7191   8428   8737   1959    149     76       H  
ATOM   2223 HD12 LEU A 322      27.787  -1.030 -19.891  1.00 63.93           H  
ANISOU 2223 HD12 LEU A 322     7231   8350   8710   1909    313     16       H  
ATOM   2224 HD13 LEU A 322      28.724  -0.043 -21.043  1.00 63.03           H  
ANISOU 2224 HD13 LEU A 322     7235   8129   8586   2040    226     78       H  
ATOM   2225 HD21 LEU A 322      28.542  -2.476 -23.050  1.00 64.02           H  
ANISOU 2225 HD21 LEU A 322     7334   8383   8607   1826      2    108       H  
ATOM   2226 HD22 LEU A 322      30.050  -1.541 -22.922  1.00 63.20           H  
ANISOU 2226 HD22 LEU A 322     7420   8122   8470   1907     39    131       H  
ATOM   2227 HD23 LEU A 322      30.042  -3.313 -22.639  1.00 62.50           H  
ANISOU 2227 HD23 LEU A 322     7341   8068   8338   1717     32     92       H  
ATOM   2228  N   ALA A 323      32.663  -1.472 -22.745  1.00 54.11           N  
ANISOU 2228  N   ALA A 323     6575   6766   7219   1875     72    138       N  
ATOM   2229  CA  ALA A 323      33.329  -0.515 -23.609  1.00 52.36           C  
ANISOU 2229  CA  ALA A 323     6427   6490   6979   1966     30    182       C  
ATOM   2230  C   ALA A 323      32.475  -0.263 -24.840  1.00 52.82           C  
ANISOU 2230  C   ALA A 323     6392   6631   7048   2025    -69    226       C  
ATOM   2231  O   ALA A 323      32.050  -1.219 -25.492  1.00 51.67           O  
ANISOU 2231  O   ALA A 323     6195   6566   6874   1952   -139    217       O  
ATOM   2232  CB  ALA A 323      34.679  -1.070 -24.015  1.00 52.10           C  
ANISOU 2232  CB  ALA A 323     6527   6394   6872   1903      6    181       C  
ATOM   2233  H   ALA A 323      32.273  -2.265 -23.244  1.00 54.94           H  
ANISOU 2233  H   ALA A 323     6636   6929   7312   1817     18    133       H  
ATOM   2234  HA  ALA A 323      33.486   0.429 -23.091  1.00 52.15           H  
ANISOU 2234  HA  ALA A 323     6424   6408   6983   2035     86    187       H  
ATOM   2235  HB1 ALA A 323      35.284  -0.261 -24.422  1.00 52.34           H  
ANISOU 2235  HB1 ALA A 323     6623   6377   6888   1962     -1    211       H  
ATOM   2236  HB2 ALA A 323      35.156  -1.475 -23.123  1.00 51.75           H  
ANISOU 2236  HB2 ALA A 323     6529   6309   6823   1848     62    152       H  
ATOM   2237  HB3 ALA A 323      34.548  -1.860 -24.753  1.00 51.93           H  
ANISOU 2237  HB3 ALA A 323     6489   6419   6822   1853    -57    176       H  
ATOM   2238  N   LEU A 324      32.214   1.019 -25.148  1.00 47.62           N  
ANISOU 2238  N   LEU A 324     5714   5949   6431   2153    -79    276       N  
ATOM   2239  CA  LEU A 324      31.440   1.389 -26.329  1.00 47.83           C  
ANISOU 2239  CA  LEU A 324     5655   6053   6466   2223   -185    338       C  
ATOM   2240  C   LEU A 324      32.375   1.270 -27.521  1.00 50.43           C  
ANISOU 2240  C   LEU A 324     6098   6366   6698   2192   -264    377       C  
ATOM   2241  O   LEU A 324      33.545   1.601 -27.397  1.00 48.32           O  
ANISOU 2241  O   LEU A 324     5964   6000   6394   2186   -221    379       O  
ATOM   2242  CB  LEU A 324      30.927   2.834 -26.259  1.00 48.87           C  
ANISOU 2242  CB  LEU A 324     5742   6143   6684   2379   -173    388       C  
ATOM   2243  CG  LEU A 324      30.119   3.253 -25.030  1.00 54.45           C  
ANISOU 2243  CG  LEU A 324     6347   6846   7494   2437    -72    338       C  
ATOM   2244  CD1 LEU A 324      29.851   4.770 -25.036  1.00 55.64           C  
ANISOU 2244  CD1 LEU A 324     6488   6916   7737   2606    -57    384       C  
ATOM   2245  CD2 LEU A 324      28.820   2.481 -24.927  1.00 57.35           C  
ANISOU 2245  CD2 LEU A 324     6531   7359   7900   2401    -93    308       C  
ATOM   2246  H   LEU A 324      32.561   1.812 -24.619  1.00 47.23           H  
ANISOU 2246  H   LEU A 324     5712   5824   6410   2208    -19    277       H  
ATOM   2247  HA  LEU A 324      30.592   0.716 -26.447  1.00 48.39           H  
ANISOU 2247  HA  LEU A 324     5616   6221   6547   2180   -221    320       H  
ATOM   2248  HB2 LEU A 324      31.790   3.496 -26.316  1.00 48.36           H  
ANISOU 2248  HB2 LEU A 324     5795   5980   6601   2412   -153    412       H  
ATOM   2249  HB3 LEU A 324      30.296   3.005 -27.129  1.00 49.64           H  
ANISOU 2249  HB3 LEU A 324     5764   6309   6787   2427   -264    442       H  
ATOM   2250  HG  LEU A 324      30.705   3.029 -24.141  1.00 53.98           H  
ANISOU 2250  HG  LEU A 324     6359   6732   7419   2379     14    285       H  
ATOM   2251 HD11 LEU A 324      29.308   5.042 -24.132  1.00 55.90           H  
ANISOU 2251 HD11 LEU A 324     6451   6947   7843   2645     27    333       H  
ATOM   2252 HD12 LEU A 324      30.803   5.298 -25.070  1.00 55.26           H  
ANISOU 2252 HD12 LEU A 324     6576   6761   7660   2616    -36    402       H  
ATOM   2253 HD13 LEU A 324      29.260   5.025 -25.915  1.00 56.76           H  
ANISOU 2253 HD13 LEU A 324     6558   7111   7898   2671   -150    448       H  
ATOM   2254 HD21 LEU A 324      27.998   3.190 -24.846  1.00 58.47           H  
ANISOU 2254 HD21 LEU A 324     6566   7524   8126   2508    -89    322       H  
ATOM   2255 HD22 LEU A 324      28.677   1.861 -25.809  1.00 57.28           H  
ANISOU 2255 HD22 LEU A 324     6499   7423   7841   2349   -188    334       H  
ATOM   2256 HD23 LEU A 324      28.857   1.853 -24.037  1.00 57.06           H  
ANISOU 2256 HD23 LEU A 324     6495   7330   7857   2316    -18    245       H  
ATOM   2257  N   GLU A 325      31.879   0.811 -28.658  1.00 48.26           N  
ANISOU 2257  N   GLU A 325     5766   6195   6375   2164   -373    404       N  
ATOM   2258  CA  GLU A 325      32.696   0.697 -29.862  1.00 47.75           C  
ANISOU 2258  CA  GLU A 325     5803   6136   6204   2128   -443    435       C  
ATOM   2259  C   GLU A 325      32.239   1.772 -30.834  1.00 52.82           C  
ANISOU 2259  C   GLU A 325     6416   6810   6842   2234   -533    541       C  
ATOM   2260  O   GLU A 325      31.038   1.925 -31.060  1.00 52.65           O  
ANISOU 2260  O   GLU A 325     6255   6880   6869   2285   -597    573       O  
ATOM   2261  CB  GLU A 325      32.560  -0.709 -30.485  1.00 48.94           C  
ANISOU 2261  CB  GLU A 325     5930   6381   6284   1999   -502    378       C  
ATOM   2262  CG  GLU A 325      33.266  -0.891 -31.823  1.00 57.81           C  
ANISOU 2262  CG  GLU A 325     7142   7536   7287   1955   -576    396       C  
ATOM   2263  CD  GLU A 325      33.312  -2.325 -32.336  1.00 78.00           C  
ANISOU 2263  CD  GLU A 325     9701  10159   9778   1820   -611    313       C  
ATOM   2264  OE1 GLU A 325      34.418  -2.909 -32.401  1.00 62.32           O  
ANISOU 2264  OE1 GLU A 325     7824   8112   7741   1757   -569    257       O  
ATOM   2265  OE2 GLU A 325      32.242  -2.866 -32.692  1.00 73.94           O1-
ANISOU 2265  OE2 GLU A 325     9073   9756   9263   1778   -681    299       O1-
ATOM   2266  H   GLU A 325      30.915   0.516 -28.785  1.00 49.38           H  
ANISOU 2266  H   GLU A 325     5790   6426   6545   2160   -413    401       H  
ATOM   2267  HA  GLU A 325      33.752   0.846 -29.648  1.00 46.66           H  
ANISOU 2267  HA  GLU A 325     5780   5909   6037   2113   -392    424       H  
ATOM   2268  HB2 GLU A 325      32.957  -1.437 -29.780  1.00 47.56           H  
ANISOU 2268  HB2 GLU A 325     5790   6163   6119   1930   -439    314       H  
ATOM   2269  HB3 GLU A 325      31.507  -0.923 -30.644  1.00 50.39           H  
ANISOU 2269  HB3 GLU A 325     5993   6658   6495   1998   -552    383       H  
ATOM   2270  HG2 GLU A 325      32.754  -0.302 -32.584  1.00 58.62           H  
ANISOU 2270  HG2 GLU A 325     7203   7702   7370   2007   -653    465       H  
ATOM   2271  HG3 GLU A 325      34.290  -0.536 -31.717  1.00 56.94           H  
ANISOU 2271  HG3 GLU A 325     7141   7341   7153   1966   -527    400       H  
ATOM   2272  N   SER A 326      33.191   2.470 -31.453  1.00 50.17           N  
ANISOU 2272  N   SER A 326     6209   6410   6445   2257   -544    598       N  
ATOM   2273  CA  SER A 326      32.879   3.472 -32.466  1.00 51.96           C  
ANISOU 2273  CA  SER A 326     6433   6658   6652   2345   -638    716       C  
ATOM   2274  C   SER A 326      33.784   3.207 -33.653  1.00 55.63           C  
ANISOU 2274  C   SER A 326     7010   7158   6969   2263   -692    739       C  
ATOM   2275  O   SER A 326      35.000   3.244 -33.509  1.00 53.62           O  
ANISOU 2275  O   SER A 326     6883   6819   6670   2220   -622    712       O  
ATOM   2276  CB  SER A 326      33.096   4.894 -31.952  1.00 55.08           C  
ANISOU 2276  CB  SER A 326     6881   6915   7132   2469   -584    779       C  
ATOM   2277  OG  SER A 326      32.722   5.842 -32.945  1.00 56.62           O  
ANISOU 2277  OG  SER A 326     7073   7124   7316   2558   -686    909       O  
ATOM   2278  H   SER A 326      34.188   2.327 -31.327  1.00 48.95           H  
ANISOU 2278  H   SER A 326     6157   6192   6248   2210   -495    569       H  
ATOM   2279  HA  SER A 326      31.843   3.404 -32.794  1.00 53.30           H  
ANISOU 2279  HA  SER A 326     6483   6922   6847   2376   -711    744       H  
ATOM   2280  HB2 SER A 326      32.474   5.039 -31.071  1.00 55.56           H  
ANISOU 2280  HB2 SER A 326     6861   6955   7293   2523   -533    746       H  
ATOM   2281  HB3 SER A 326      34.144   5.033 -31.686  1.00 54.68           H  
ANISOU 2281  HB3 SER A 326     6949   6778   7051   2434   -517    758       H  
ATOM   2282  HG  SER A 326      32.254   6.601 -32.508  1.00 56.90           H  
ANISOU 2282  HG  SER A 326     7068   7102   7450   2662   -667    941       H  
ATOM   2283  N   LYS A 327      33.199   2.970 -34.822  1.00 54.07           N  
ANISOU 2283  N   LYS A 327     6761   7091   6691   2241   -814    787       N  
ATOM   2284  CA  LYS A 327      33.969   2.762 -36.049  1.00 54.66           C  
ANISOU 2284  CA  LYS A 327     6937   7220   6611   2159   -867    809       C  
ATOM   2285  C   LYS A 327      34.298   4.100 -36.726  1.00 60.38           C  
ANISOU 2285  C   LYS A 327     7745   7897   7299   2236   -909    951       C  
ATOM   2286  O   LYS A 327      34.729   4.107 -37.880  1.00 60.79           O  
ANISOU 2286  O   LYS A 327     7868   8019   7212   2177   -973    998       O  
ATOM   2287  CB  LYS A 327      33.224   1.812 -37.005  1.00 57.76           C  
ANISOU 2287  CB  LYS A 327     7247   7787   6913   2074   -978    783       C  
ATOM   2288  CG  LYS A 327      33.103   0.407 -36.436  1.00 74.80           C  
ANISOU 2288  CG  LYS A 327     9356   9971   9092   1971   -931    639       C  
ATOM   2289  CD  LYS A 327      32.110  -0.424 -37.257  1.00 79.58           C  
ANISOU 2289  CD  LYS A 327     9856  10746   9634   1894  -1045    614       C  
ATOM   2290  CE  LYS A 327      31.446  -1.543 -36.489  1.00 80.46           C  
ANISOU 2290  CE  LYS A 327     9867  10884   9822   1826  -1013    506       C  
ATOM   2291  NZ  LYS A 327      32.276  -2.774 -36.396  1.00 87.57           N1+
ANISOU 2291  NZ  LYS A 327    10855  11744  10674   1699   -950    375       N1+
ATOM   2292  H   LYS A 327      32.193   2.918 -34.952  1.00 55.38           H  
ANISOU 2292  H   LYS A 327     6812   7336   6893   2273   -878    809       H  
ATOM   2293  HA  LYS A 327      34.917   2.285 -35.815  1.00 54.28           H  
ANISOU 2293  HA  LYS A 327     6974   7124   6527   2091   -793    735       H  
ATOM   2294  HB2 LYS A 327      32.221   2.198 -37.182  1.00 58.90           H  
ANISOU 2294  HB2 LYS A 327     7287   7993   7099   2140  -1057    850       H  
ATOM   2295  HB3 LYS A 327      33.761   1.737 -37.947  1.00 57.16           H  
ANISOU 2295  HB3 LYS A 327     7248   7758   6713   2016  -1017    800       H  
ATOM   2296  HG2 LYS A 327      34.081  -0.072 -36.480  1.00 74.55           H  
ANISOU 2296  HG2 LYS A 327     9425   9898   9005   1902   -874    575       H  
ATOM   2297  HG3 LYS A 327      32.766   0.453 -35.401  1.00 74.13           H  
ANISOU 2297  HG3 LYS A 327     9218   9830   9120   2015   -870    615       H  
ATOM   2298  HD2 LYS A 327      31.315   0.224 -37.623  1.00 80.42           H  
ANISOU 2298  HD2 LYS A 327     9883  10917   9756   1964  -1129    706       H  
ATOM   2299  HD3 LYS A 327      32.643  -0.861 -38.100  1.00 79.86           H  
ANISOU 2299  HD3 LYS A 327     9963  10830   9549   1811  -1071    584       H  
ATOM   2300  HE2 LYS A 327      31.260  -1.199 -35.475  1.00 79.84           H  
ANISOU 2300  HE2 LYS A 327     9751  10729   9855   1892   -946    510       H  
ATOM   2301  HE3 LYS A 327      30.510  -1.800 -36.982  1.00 81.42           H  
ANISOU 2301  HE3 LYS A 327     9884  11127   9926   1801  -1105    516       H  
ATOM   2302  HZ1 LYS A 327      31.737  -3.515 -35.961  1.00 87.49           H  
ANISOU 2302  HZ1 LYS A 327    10776  11756  10712   1648   -941    315       H  
ATOM   2303  HZ2 LYS A 327      32.564  -3.078 -37.321  1.00 87.99           H  
ANISOU 2303  HZ2 LYS A 327    10953  11856  10621   1637   -996    358       H  
ATOM   2304  HZ3 LYS A 327      33.103  -2.595 -35.836  1.00 86.65           H  
ANISOU 2304  HZ3 LYS A 327    10820  11519  10586   1722   -865    363       H  
ATOM   2305  N   SER A 328      34.120   5.231 -35.999  1.00 57.36           N  
ANISOU 2305  N   SER A 328     7361   7391   7041   2362   -869   1015       N  
ATOM   2306  CA  SER A 328      34.390   6.573 -36.509  1.00 58.30           C  
ANISOU 2306  CA  SER A 328     7567   7432   7154   2444   -903   1157       C  
ATOM   2307  C   SER A 328      35.900   6.830 -36.539  1.00 56.41           C  
ANISOU 2307  C   SER A 328     7498   7096   6839   2373   -816   1143       C  
ATOM   2308  O   SER A 328      36.683   6.022 -36.044  1.00 52.41           O  
ANISOU 2308  O   SER A 328     7028   6577   6309   2284   -728   1023       O  
ATOM   2309  CB  SER A 328      33.721   7.622 -35.614  1.00 66.51           C  
ANISOU 2309  CB  SER A 328     8551   8352   8369   2599   -872   1204       C  
ATOM   2310  OG  SER A 328      32.354   7.338 -35.353  1.00 85.70           O  
ANISOU 2310  OG  SER A 328    10803  10869  10892   2666   -925   1191       O  
ATOM   2311  H   SER A 328      33.783   5.268 -35.043  1.00 56.56           H  
ANISOU 2311  H   SER A 328     7206   7236   7049   2409   -810    972       H  
ATOM   2312  HA  SER A 328      33.986   6.677 -37.515  1.00 59.26           H  
ANISOU 2312  HA  SER A 328     7669   7647   7200   2443  -1013   1240       H  
ATOM   2313  HB2 SER A 328      34.242   7.652 -34.658  1.00 65.69           H  
ANISOU 2313  HB2 SER A 328     8489   8148   8323   2593   -760   1128       H  
ATOM   2314  HB3 SER A 328      33.794   8.594 -36.098  1.00 67.45           H  
ANISOU 2314  HB3 SER A 328     8727   8413   8489   2664   -915   1319       H  
ATOM   2315  HG  SER A 328      31.879   7.100 -36.192  1.00 87.07           H  
ANISOU 2315  HG  SER A 328    10926  11157  11002   2650  -1028   1241       H  
ATOM   2316  N   SER A 329      36.299   7.974 -37.105  1.00 53.01           N  
ANISOU 2316  N   SER A 329     7168   6595   6380   2414   -842   1271       N  
ATOM   2317  CA  SER A 329      37.699   8.379 -37.147  1.00 51.72           C  
ANISOU 2317  CA  SER A 329     7160   6339   6152   2348   -760   1271       C  
ATOM   2318  C   SER A 329      38.119   8.668 -35.704  1.00 52.62           C  
ANISOU 2318  C   SER A 329     7293   6300   6398   2384   -629   1190       C  
ATOM   2319  O   SER A 329      37.309   9.140 -34.906  1.00 52.50           O  
ANISOU 2319  O   SER A 329     7208   6215   6524   2494   -616   1194       O  
ATOM   2320  CB  SER A 329      37.880   9.632 -38.006  1.00 57.95           C  
ANISOU 2320  CB  SER A 329     8048   7075   6895   2385   -820   1442       C  
ATOM   2321  OG  SER A 329      37.409   9.455 -39.330  1.00 70.83           O  
ANISOU 2321  OG  SER A 329     9660   8857   8397   2355   -954   1534       O  
ATOM   2322  H   SER A 329      35.665   8.642 -37.535  1.00 54.07           H  
ANISOU 2322  H   SER A 329     7275   6732   6537   2493   -922   1380       H  
ATOM   2323  HA  SER A 329      38.311   7.571 -37.544  1.00 50.45           H  
ANISOU 2323  HA  SER A 329     7027   6256   5884   2240   -744   1203       H  
ATOM   2324  HB2 SER A 329      37.331  10.453 -37.545  1.00 58.71           H  
ANISOU 2324  HB2 SER A 329     8123   7071   7113   2499   -827   1503       H  
ATOM   2325  HB3 SER A 329      38.938   9.882 -38.053  1.00 57.41           H  
ANISOU 2325  HB3 SER A 329     8091   6950   6773   2320   -755   1437       H  
ATOM   2326  HG  SER A 329      37.772  10.172 -39.913  1.00 71.73           H  
ANISOU 2326  HG  SER A 329     9861   8938   8454   2349   -981   1640       H  
ATOM   2327  N   TRP A 330      39.364   8.378 -35.363  1.00 46.73           N  
ANISOU 2327  N   TRP A 330     6637   5513   5606   2292   -532   1110       N  
ATOM   2328  CA  TRP A 330      39.837   8.570 -33.993  1.00 45.17           C  
ANISOU 2328  CA  TRP A 330     6461   5190   5514   2307   -415   1027       C  
ATOM   2329  C   TRP A 330      39.819  10.058 -33.619  1.00 47.14           C  
ANISOU 2329  C   TRP A 330     6776   5279   5857   2400   -389   1114       C  
ATOM   2330  O   TRP A 330      40.049  10.883 -34.510  1.00 47.74           O  
ANISOU 2330  O   TRP A 330     6933   5325   5880   2407   -438   1234       O  
ATOM   2331  CB  TRP A 330      41.259   7.996 -33.828  1.00 42.74           C  
ANISOU 2331  CB  TRP A 330     6232   4881   5128   2187   -332    939       C  
ATOM   2332  CG  TRP A 330      41.370   6.506 -33.946  1.00 42.66           C  
ANISOU 2332  CG  TRP A 330     6164   4989   5058   2106   -336    831       C  
ATOM   2333  CD1 TRP A 330      40.429   5.633 -34.417  1.00 46.33           C  
ANISOU 2333  CD1 TRP A 330     6531   5571   5499   2101   -412    812       C  
ATOM   2334  CD2 TRP A 330      42.529   5.728 -33.660  1.00 40.87           C  
ANISOU 2334  CD2 TRP A 330     5975   4767   4787   2013   -263    731       C  
ATOM   2335  CE2 TRP A 330      42.212   4.379 -33.946  1.00 45.27           C  
ANISOU 2335  CE2 TRP A 330     6463   5432   5306   1964   -295    651       C  
ATOM   2336  CE3 TRP A 330      43.811   6.037 -33.189  1.00 40.66           C  
ANISOU 2336  CE3 TRP A 330     6028   4666   4753   1967   -177    701       C  
ATOM   2337  NE1 TRP A 330      40.925   4.355 -34.419  1.00 45.26           N  
ANISOU 2337  NE1 TRP A 330     6384   5500   5312   2012   -386    700       N  
ATOM   2338  CZ2 TRP A 330      43.124   3.335 -33.738  1.00 42.83           C  
ANISOU 2338  CZ2 TRP A 330     6166   5141   4966   1886   -242    543       C  
ATOM   2339  CZ3 TRP A 330      44.721   5.008 -33.007  1.00 40.72           C  
ANISOU 2339  CZ3 TRP A 330     6036   4711   4725   1889   -130    598       C  
ATOM   2340  CH2 TRP A 330      44.372   3.675 -33.266  1.00 41.19           C  
ANISOU 2340  CH2 TRP A 330     6030   4863   4761   1857   -162    521       C  
ATOM   2341  H   TRP A 330      40.060   8.017 -36.008  1.00 46.46           H  
ANISOU 2341  H   TRP A 330     6656   5536   5462   2206   -534   1100       H  
ATOM   2342  HA  TRP A 330      39.176   8.016 -33.329  1.00 44.98           H  
ANISOU 2342  HA  TRP A 330     6344   5190   5557   2333   -405    961       H  
ATOM   2343  HB2 TRP A 330      41.900   8.441 -34.589  1.00 43.45           H  
ANISOU 2343  HB2 TRP A 330     6403   4970   5137   2146   -343   1000       H  
ATOM   2344  HB3 TRP A 330      41.626   8.255 -32.836  1.00 42.18           H  
ANISOU 2344  HB3 TRP A 330     6181   4717   5127   2197   -255    892       H  
ATOM   2345  HD1 TRP A 330      39.424   5.890 -34.745  1.00 48.11           H  
ANISOU 2345  HD1 TRP A 330     6696   5835   5747   2162   -485    873       H  
ATOM   2346  HE1 TRP A 330      40.407   3.521 -34.679  1.00 45.84           H  
ANISOU 2346  HE1 TRP A 330     6396   5654   5366   1985   -427    658       H  
ATOM   2347  HE3 TRP A 330      44.079   7.067 -32.956  1.00 41.01           H  
ANISOU 2347  HE3 TRP A 330     6132   4623   4828   1993   -149    756       H  
ATOM   2348  HZ2 TRP A 330      42.865   2.303 -33.975  1.00 42.10           H  
ANISOU 2348  HZ2 TRP A 330     6028   5116   4852   1849   -267    480       H  
ATOM   2349  HZ3 TRP A 330      45.712   5.235 -32.620  1.00 39.75           H  
ANISOU 2349  HZ3 TRP A 330     5962   4540   4601   1854    -68    574       H  
ATOM   2350  HH2 TRP A 330      45.122   2.899 -33.126  1.00 40.54           H  
ANISOU 2350  HH2 TRP A 330     5950   4793   4659   1805   -124    443       H  
ATOM   2351  N   PRO A 331      39.543  10.431 -32.337  1.00 40.93           N  
ANISOU 2351  N   PRO A 331     5963   4386   5205   2467   -311   1054       N  
ATOM   2352  CA  PRO A 331      39.552  11.851 -31.963  1.00 41.11           C  
ANISOU 2352  CA  PRO A 331     6058   4238   5323   2552   -277   1119       C  
ATOM   2353  C   PRO A 331      40.836  12.588 -32.297  1.00 44.96           C  
ANISOU 2353  C   PRO A 331     6704   4634   5746   2478   -238   1167       C  
ATOM   2354  O   PRO A 331      41.890  11.967 -32.333  1.00 43.36           O  
ANISOU 2354  O   PRO A 331     6545   4482   5449   2357   -194   1105       O  
ATOM   2355  CB  PRO A 331      39.346  11.813 -30.450  1.00 42.47           C  
ANISOU 2355  CB  PRO A 331     6186   4341   5611   2586   -173    999       C  
ATOM   2356  CG  PRO A 331      38.678  10.569 -30.195  1.00 46.61           C  
ANISOU 2356  CG  PRO A 331     6579   5001   6128   2567   -190    920       C  
ATOM   2357  CD  PRO A 331      39.254   9.594 -31.157  1.00 41.78           C  
ANISOU 2357  CD  PRO A 331     5984   4516   5376   2456   -243    922       C  
ATOM   2358  HA  PRO A 331      38.708  12.361 -32.427  1.00 42.54           H  
ANISOU 2358  HA  PRO A 331     6201   4413   5550   2646   -349   1208       H  
ATOM   2359  HB2 PRO A 331      40.308  11.840 -29.940  1.00 41.44           H  
ANISOU 2359  HB2 PRO A 331     6131   4157   5457   2513    -98    943       H  
ATOM   2360  HB3 PRO A 331      38.723  12.651 -30.140  1.00 44.31           H  
ANISOU 2360  HB3 PRO A 331     6404   4481   5948   2691   -167   1032       H  
ATOM   2361  HG2 PRO A 331      38.862  10.264 -29.168  1.00 45.70           H  
ANISOU 2361  HG2 PRO A 331     6452   4863   6049   2542   -110    824       H  
ATOM   2362  HG3 PRO A 331      37.610  10.688 -30.375  1.00 47.71           H  
ANISOU 2362  HG3 PRO A 331     6627   5174   6326   2655   -244    958       H  
ATOM   2363  HD2 PRO A 331      40.188   9.168 -30.792  1.00 41.34           H  
ANISOU 2363  HD2 PRO A 331     5980   4454   5275   2371   -184    856       H  
ATOM   2364  HD3 PRO A 331      38.506   8.820 -31.328  1.00 42.27           H  
ANISOU 2364  HD3 PRO A 331     5946   4683   5432   2460   -292    900       H  
ATOM   2365  N   ALA A 332      40.755  13.915 -32.494  1.00 43.84           N  
ANISOU 2365  N   ALA A 332     6643   4350   5665   2549   -249   1274       N  
ATOM   2366  CA  ALA A 332      41.908  14.749 -32.853  1.00 45.38           C  
ANISOU 2366  CA  ALA A 332     6994   4444   5805   2472   -214   1337       C  
ATOM   2367  C   ALA A 332      43.097  14.650 -31.906  1.00 52.27           C  
ANISOU 2367  C   ALA A 332     7929   5263   6669   2369    -93   1217       C  
ATOM   2368  O   ALA A 332      44.229  14.817 -32.357  1.00 51.82           O  
ANISOU 2368  O   ALA A 332     7968   5204   6517   2257    -67   1240       O  
ATOM   2369  CB  ALA A 332      41.486  16.192 -32.986  1.00 48.30           C  
ANISOU 2369  CB  ALA A 332     7436   4638   6277   2579   -238   1459       C  
ATOM   2370  H   ALA A 332      39.886  14.433 -32.407  1.00 44.20           H  
ANISOU 2370  H   ALA A 332     6646   4343   5804   2661   -282   1321       H  
ATOM   2371  HA  ALA A 332      42.259  14.431 -33.833  1.00 45.64           H  
ANISOU 2371  HA  ALA A 332     7052   4573   5717   2403   -266   1393       H  
ATOM   2372  HB1 ALA A 332      42.360  16.791 -33.240  1.00 48.76           H  
ANISOU 2372  HB1 ALA A 332     7615   4620   6291   2508   -209   1505       H  
ATOM   2373  HB2 ALA A 332      40.734  16.277 -33.770  1.00 49.87           H  
ANISOU 2373  HB2 ALA A 332     7596   4884   6469   2646   -337   1562       H  
ATOM   2374  HB3 ALA A 332      41.068  16.525 -32.036  1.00 49.27           H  
ANISOU 2374  HB3 ALA A 332     7529   4667   6523   2656   -185   1397       H  
ATOM   2375  N   SER A 333      42.853  14.336 -30.609  1.00 51.53           N  
ANISOU 2375  N   SER A 333     7774   5142   6666   2398    -19   1090       N  
ATOM   2376  CA  SER A 333      43.908  14.161 -29.588  1.00 50.61           C  
ANISOU 2376  CA  SER A 333     7700   4990   6539   2301     85    973       C  
ATOM   2377  C   SER A 333      44.895  13.013 -29.898  1.00 54.24           C  
ANISOU 2377  C   SER A 333     8147   5591   6872   2172     91    917       C  
ATOM   2378  O   SER A 333      45.981  12.976 -29.319  1.00 53.71           O  
ANISOU 2378  O   SER A 333     8127   5501   6777   2080    163    849       O  
ATOM   2379  CB  SER A 333      43.277  13.942 -28.211  1.00 51.63           C  
ANISOU 2379  CB  SER A 333     7753   5092   6773   2359    148    858       C  
ATOM   2380  OG  SER A 333      42.499  12.756 -28.148  1.00 49.85           O  
ANISOU 2380  OG  SER A 333     7396   5007   6538   2381    110    812       O  
ATOM   2381  H   SER A 333      41.920  14.225 -30.227  1.00 52.13           H  
ANISOU 2381  H   SER A 333     7766   5224   6818   2485    -33   1069       H  
ATOM   2382  HA  SER A 333      44.490  15.080 -29.536  1.00 51.67           H  
ANISOU 2382  HA  SER A 333     7936   5010   6688   2277    122   1005       H  
ATOM   2383  HB2 SER A 333      44.080  13.890 -27.479  1.00 50.83           H  
ANISOU 2383  HB2 SER A 333     7692   4964   6657   2284    218    783       H  
ATOM   2384  HB3 SER A 333      42.637  14.793 -27.985  1.00 52.97           H  
ANISOU 2384  HB3 SER A 333     7932   5156   7039   2453    154    887       H  
ATOM   2385  HG  SER A 333      41.783  12.853 -27.468  1.00 49.21           H  
ANISOU 2385  HG  SER A 333     7261   4900   6538   2446    136    772       H  
ATOM   2386  N   THR A 334      44.511  12.091 -30.790  1.00 51.40           N  
ANISOU 2386  N   THR A 334     7718   5375   6438   2166     17    939       N  
ATOM   2387  CA  THR A 334      45.316  10.941 -31.188  1.00 51.36           C  
ANISOU 2387  CA  THR A 334     7693   5501   6322   2061     18    880       C  
ATOM   2388  C   THR A 334      46.101  11.189 -32.474  1.00 56.79           C  
ANISOU 2388  C   THR A 334     8458   6234   6887   1983     -8    958       C  
ATOM   2389  O   THR A 334      46.969  10.379 -32.826  1.00 55.82           O  
ANISOU 2389  O   THR A 334     8329   6207   6672   1890     12    901       O  
ATOM   2390  CB  THR A 334      44.412   9.715 -31.404  1.00 57.95           C  
ANISOU 2390  CB  THR A 334     8409   6464   7145   2089    -41    839       C  
ATOM   2391  CG2 THR A 334      43.491   9.434 -30.216  1.00 54.61           C  
ANISOU 2391  CG2 THR A 334     7899   6015   6835   2159    -17    771       C  
ATOM   2392  OG1 THR A 334      43.658   9.905 -32.607  1.00 57.63           O  
ANISOU 2392  OG1 THR A 334     8354   6482   7059   2129   -138    943       O  
ATOM   2393  H   THR A 334      43.610  12.093 -31.258  1.00 51.78           H  
ANISOU 2393  H   THR A 334     7718   5453   6502   2236    -48    993       H  
ATOM   2394  HA  THR A 334      46.023  10.706 -30.398  1.00 51.24           H  
ANISOU 2394  HA  THR A 334     7687   5466   6317   2010     84    799       H  
ATOM   2395  HB  THR A 334      45.045   8.838 -31.533  1.00 57.21           H  
ANISOU 2395  HB  THR A 334     8303   6445   6988   2015    -28    778       H  
ATOM   2396  HG1 THR A 334      42.766  10.297 -32.415  1.00 58.09           H  
ANISOU 2396  HG1 THR A 334     8375   6505   7191   2215   -167    978       H  
ATOM   2397 HG21 THR A 334      42.833   8.612 -30.485  1.00 54.46           H  
ANISOU 2397 HG21 THR A 334     7800   6090   6805   2169    -65    753       H  
ATOM   2398 HG22 THR A 334      44.074   9.157 -29.339  1.00 53.11           H  
ANISOU 2398 HG22 THR A 334     7718   5800   6661   2117     48    693       H  
ATOM   2399 HG23 THR A 334      42.873  10.298 -29.976  1.00 55.76           H  
ANISOU 2399 HG23 THR A 334     8049   6079   7058   2240    -19    816       H  
ATOM   2400  N   GLN A 335      45.796  12.297 -33.167  1.00 54.49           N  
ANISOU 2400  N   GLN A 335     8236   5873   6594   2021    -51   1090       N  
ATOM   2401  CA  GLN A 335      46.371  12.664 -34.461  1.00 55.42           C  
ANISOU 2401  CA  GLN A 335     8434   6034   6587   1949    -86   1191       C  
ATOM   2402  C   GLN A 335      47.916  12.573 -34.509  1.00 57.83           C  
ANISOU 2402  C   GLN A 335     8804   6362   6808   1811     -3   1140       C  
ATOM   2403  O   GLN A 335      48.443  12.069 -35.510  1.00 58.04           O  
ANISOU 2403  O   GLN A 335     8837   6513   6702   1727    -17   1148       O  
ATOM   2404  CB  GLN A 335      45.855  14.055 -34.881  1.00 58.30           C  
ANISOU 2404  CB  GLN A 335     8882   6272   6996   2018   -133   1347       C  
ATOM   2405  CG  GLN A 335      46.223  14.483 -36.301  1.00 77.53           C  
ANISOU 2405  CG  GLN A 335    11404   8759   9295   1949   -188   1485       C  
ATOM   2406  CD  GLN A 335      47.406  15.432 -36.351  1.00109.32           C  
ANISOU 2406  CD  GLN A 335    15565  12682  13291   1850   -117   1531       C  
ATOM   2407  NE2 GLN A 335      48.276  15.283 -37.352  1.00106.13           N  
ANISOU 2407  NE2 GLN A 335    15214  12381  12728   1721   -111   1570       N  
ATOM   2408  OE1 GLN A 335      47.550  16.325 -35.502  1.00105.86           O  
ANISOU 2408  OE1 GLN A 335    15185  12070  12966   1879    -62   1528       O  
ATOM   2409  H   GLN A 335      45.138  12.994 -32.839  1.00 54.68           H  
ANISOU 2409  H   GLN A 335     8266   5804   6707   2105    -63   1132       H  
ATOM   2410  HA  GLN A 335      45.997  11.960 -35.203  1.00 56.29           H  
ANISOU 2410  HA  GLN A 335     8495   6268   6625   1942   -145   1199       H  
ATOM   2411  HB2 GLN A 335      44.767  14.029 -34.851  1.00 58.51           H  
ANISOU 2411  HB2 GLN A 335     8844   6299   7087   2121   -193   1377       H  
ATOM   2412  HB3 GLN A 335      46.216  14.784 -34.157  1.00 58.27           H  
ANISOU 2412  HB3 GLN A 335     8936   6135   7068   2021    -71   1335       H  
ATOM   2413  HG2 GLN A 335      46.465  13.595 -36.883  1.00 76.78           H  
ANISOU 2413  HG2 GLN A 335    11270   8811   9092   1885   -203   1444       H  
ATOM   2414  HG3 GLN A 335      45.361  14.984 -36.741  1.00 78.58           H  
ANISOU 2414  HG3 GLN A 335    11540   8862   9457   2032   -269   1595       H  
ATOM   2415 HE21 GLN A 335      48.143  14.561 -38.053  1.00105.96           H  
ANISOU 2415 HE21 GLN A 335    15149  12500  12610   1696   -151   1562       H  
ATOM   2416 HE22 GLN A 335      49.077  15.904 -37.420  1.00106.54           H  
ANISOU 2416 HE22 GLN A 335    15353  12374  12755   1643    -61   1601       H  
ATOM   2417  N   GLU A 336      48.630  12.982 -33.430  1.00 51.77           N  
ANISOU 2417  N   GLU A 336     8070   5491   6110   1781     84   1075       N  
ATOM   2418  CA  GLU A 336      50.095  12.888 -33.398  1.00 50.56           C  
ANISOU 2418  CA  GLU A 336     7956   5368   5887   1650    159   1021       C  
ATOM   2419  C   GLU A 336      50.617  11.766 -32.480  1.00 52.73           C  
ANISOU 2419  C   GLU A 336     8144   5707   6182   1624    208    871       C  
ATOM   2420  O   GLU A 336      51.820  11.728 -32.195  1.00 51.77           O  
ANISOU 2420  O   GLU A 336     8038   5600   6032   1531    273    816       O  
ATOM   2421  CB  GLU A 336      50.729  14.248 -33.057  1.00 52.57           C  
ANISOU 2421  CB  GLU A 336     8325   5469   6179   1605    213   1074       C  
ATOM   2422  CG  GLU A 336      50.705  15.227 -34.228  1.00 67.18           C  
ANISOU 2422  CG  GLU A 336    10281   7280   7966   1579    174   1232       C  
ATOM   2423  CD  GLU A 336      51.479  14.835 -35.478  1.00 99.28           C  
ANISOU 2423  CD  GLU A 336    14363  11493  11867   1464    170   1267       C  
ATOM   2424  OE1 GLU A 336      50.915  14.964 -36.590  1.00 93.01           O  
ANISOU 2424  OE1 GLU A 336    13594  10750  10996   1481     94   1380       O  
ATOM   2425  OE2 GLU A 336      52.641  14.386 -35.349  1.00100.02           O1-
ANISOU 2425  OE2 GLU A 336    14438  11661  11906   1357    241   1179       O1-
ATOM   2426  H   GLU A 336      48.222  13.367 -32.584  1.00 51.27           H  
ANISOU 2426  H   GLU A 336     8002   5331   6147   1841    103   1055       H  
ATOM   2427  HA  GLU A 336      50.461  12.622 -34.387  1.00 51.15           H  
ANISOU 2427  HA  GLU A 336     8041   5539   5854   1591    141   1053       H  
ATOM   2428  HB2 GLU A 336      50.171  14.691 -32.234  1.00 52.31           H  
ANISOU 2428  HB2 GLU A 336     8295   5327   6253   1678    221   1060       H  
ATOM   2429  HB3 GLU A 336      51.771  14.121 -32.768  1.00 51.63           H  
ANISOU 2429  HB3 GLU A 336     8215   5374   6030   1514    274   1013       H  
ATOM   2430  HG2 GLU A 336      49.667  15.365 -34.524  1.00 67.67           H  
ANISOU 2430  HG2 GLU A 336    10330   7321   8060   1676    105   1300       H  
ATOM   2431  HG3 GLU A 336      51.111  16.178 -33.886  1.00 67.85           H  
ANISOU 2431  HG3 GLU A 336    10450   7238   8093   1547    215   1262       H  
ATOM   2432  N   GLY A 337      49.740  10.835 -32.095  1.00 48.59           N  
ANISOU 2432  N   GLY A 337     7526   5231   5703   1698    173    813       N  
ATOM   2433  CA  GLY A 337      50.091   9.675 -31.282  1.00 47.17           C  
ANISOU 2433  CA  GLY A 337     7266   5111   5544   1680    204    688       C  
ATOM   2434  C   GLY A 337      50.403   8.474 -32.150  1.00 52.24           C  
ANISOU 2434  C   GLY A 337     7855   5897   6097   1638    182    644       C  
ATOM   2435  O   GLY A 337      50.418   8.591 -33.380  1.00 51.86           O  
ANISOU 2435  O   GLY A 337     7836   5913   5955   1609    149    703       O  
ATOM   2436  H   GLY A 337      48.757  10.827 -32.341  1.00 48.89           H  
ANISOU 2436  H   GLY A 337     7539   5273   5765   1770    119    854       H  
ATOM   2437  HA2 GLY A 337      50.949   9.888 -30.646  1.00 46.56           H  
ANISOU 2437  HA2 GLY A 337     7211   4998   5481   1628    260    647       H  
ATOM   2438  HA3 GLY A 337      49.254   9.413 -30.639  1.00 46.44           H  
ANISOU 2438  HA3 GLY A 337     7127   4995   5523   1748    187    663       H  
ATOM   2439  N   LEU A 338      50.677   7.312 -31.513  1.00 50.12           N  
ANISOU 2439  N   LEU A 338     7513   5676   5853   1630    199    537       N  
ATOM   2440  CA  LEU A 338      50.992   6.046 -32.198  1.00 50.15           C  
ANISOU 2440  CA  LEU A 338     7463   5797   5794   1597    186    469       C  
ATOM   2441  C   LEU A 338      52.160   6.258 -33.175  1.00 54.68           C  
ANISOU 2441  C   LEU A 338     8076   6436   6263   1510    224    476       C  
ATOM   2442  O   LEU A 338      52.014   6.030 -34.377  1.00 54.96           O  
ANISOU 2442  O   LEU A 338     8120   6559   6205   1486    195    497       O  
ATOM   2443  CB  LEU A 338      49.716   5.517 -32.909  1.00 50.82           C  
ANISOU 2443  CB  LEU A 338     7509   5939   5860   1647    109    492       C  
ATOM   2444  CG  LEU A 338      49.717   4.082 -33.453  1.00 56.42           C  
ANISOU 2444  CG  LEU A 338     8158   6752   6526   1625     89    404       C  
ATOM   2445  CD1 LEU A 338      49.933   3.060 -32.329  1.00 56.41           C  
ANISOU 2445  CD1 LEU A 338     8099   6725   6610   1636    115    307       C  
ATOM   2446  CD2 LEU A 338      48.423   3.776 -34.228  1.00 58.31           C  
ANISOU 2446  CD2 LEU A 338     8368   7053   6735   1658      5    438       C  
ATOM   2447  H   LEU A 338      50.697   7.222 -30.502  1.00 49.86           H  
ANISOU 2447  H   LEU A 338     7462   5596   5886   1645    223    495       H  
ATOM   2448  HA  LEU A 338      51.313   5.317 -31.455  1.00 49.24           H  
ANISOU 2448  HA  LEU A 338     7303   5683   5723   1595    208    395       H  
ATOM   2449  HB2 LEU A 338      48.899   5.579 -32.192  1.00 50.41           H  
ANISOU 2449  HB2 LEU A 338     7432   5838   5886   1706     91    498       H  
ATOM   2450  HB3 LEU A 338      49.493   6.169 -33.750  1.00 51.50           H  
ANISOU 2450  HB3 LEU A 338     7638   6040   5888   1644     80    570       H  
ATOM   2451  HG  LEU A 338      50.540   3.968 -34.157  1.00 57.06           H  
ANISOU 2451  HG  LEU A 338     8259   6891   6531   1569    114    384       H  
ATOM   2452 HD11 LEU A 338      49.380   2.148 -32.551  1.00 56.28           H  
ANISOU 2452 HD11 LEU A 338     8038   6750   6595   1646     80    265       H  
ATOM   2453 HD12 LEU A 338      50.998   2.834 -32.262  1.00 56.56           H  
ANISOU 2453 HD12 LEU A 338     8121   6755   6615   1595    160    261       H  
ATOM   2454 HD13 LEU A 338      49.599   3.488 -31.388  1.00 55.97           H  
ANISOU 2454 HD13 LEU A 338     8044   6598   6627   1670    123    328       H  
ATOM   2455 HD21 LEU A 338      48.486   2.776 -34.656  1.00 58.17           H  
ANISOU 2455 HD21 LEU A 338     8317   7105   6681   1631     -5    367       H  
ATOM   2456 HD22 LEU A 338      47.578   3.826 -33.542  1.00 58.11           H  
ANISOU 2456 HD22 LEU A 338     8310   6982   6788   1715    -18    451       H  
ATOM   2457 HD23 LEU A 338      48.303   4.510 -35.023  1.00 58.31           H  
ANISOU 2457 HD23 LEU A 338     8412   7074   6669   1650    -20    518       H  
ATOM   2458  N   ARG A 339      53.314   6.733 -32.652  1.00 50.90           N  
ANISOU 2458  N   ARG A 339     7621   5924   5795   1453    289    457       N  
ATOM   2459  CA  ARG A 339      54.488   7.022 -33.481  1.00 51.24           C  
ANISOU 2459  CA  ARG A 339     7693   6031   5743   1359    338    462       C  
ATOM   2460  C   ARG A 339      55.273   5.743 -33.846  1.00 52.05           C  
ANISOU 2460  C   ARG A 339     7720   6249   5809   1329    366    350       C  
ATOM   2461  O   ARG A 339      56.437   5.572 -33.470  1.00 51.72           O  
ANISOU 2461  O   ARG A 339     7644   6229   5780   1282    422    289       O  
ATOM   2462  CB  ARG A 339      55.375   8.118 -32.848  1.00 55.01           C  
ANISOU 2462  CB  ARG A 339     8223   6432   6246   1299    395    489       C  
ATOM   2463  CG  ARG A 339      54.864   9.552 -33.142  1.00 69.27           C  
ANISOU 2463  CG  ARG A 339    10136   8140   8045   1298    380    616       C  
ATOM   2464  CD  ARG A 339      55.827  10.673 -32.731  1.00 81.88           C  
ANISOU 2464  CD  ARG A 339    11800   9662   9649   1212    441    644       C  
ATOM   2465  NE  ARG A 339      57.222  10.392 -33.117  1.00100.72           N  
ANISOU 2465  NE  ARG A 339    14155  12150  11963   1103    503    592       N  
ATOM   2466  CZ  ARG A 339      58.263  10.196 -32.293  1.00116.52           C  
ANISOU 2466  CZ  ARG A 339    16105  14167  14000   1051    553    511       C  
ATOM   2467  NH1 ARG A 339      59.470   9.927 -32.791  1.00101.87           N1+
ANISOU 2467  NH1 ARG A 339    14208  12422  12078    959    607    467       N1+
ATOM   2468  NH2 ARG A 339      58.109  10.275 -30.970  1.00 99.30           N  
ANISOU 2468  NH2 ARG A 339    13911  11902  11915   1088    550    473       N  
ATOM   2469  H   ARG A 339      53.446   6.918 -31.663  1.00 50.40           H  
ANISOU 2469  H   ARG A 339     7552   5796   5799   1464    309    438       H
[truncated: 488,568 more chars]
