# Supplementary material for: Solvent-Site Prediction for Fragment Docking and Its Implication on Fragment-Based Drug Discovery
Source: J Chem Inf Model. 2025 Nov 24;65(23):12959–77. doi: 10.1021/acs.jcim.5c02352 (PMC12690578; doi:10.1021/acs.jcim.5c02352)
Supplement: Supplementary file 3 [file ci5c02352_si_003.zip › Frag2Lead_dataset/2017-06/rec-frag.pdb]

ATOM      1  N   LEU A   5      70.131 -20.882  26.515  1.00 78.50           N  
ANISOU    1  N   LEU A   5     7211   8685  13932    617  -5502    626       N  
ATOM      2  CA  LEU A   5      69.265 -21.828  25.807  1.00 76.46           C  
ANISOU    2  CA  LEU A   5     7023   8450  13579    644  -5211    712       C  
ATOM      3  C   LEU A   5      68.244 -21.113  24.904  1.00 77.02           C  
ANISOU    3  C   LEU A   5     7179   8589  13497    559  -4876    659       C  
ATOM      4  O   LEU A   5      67.340 -20.415  25.391  1.00 76.55           O  
ANISOU    4  O   LEU A   5     7355   8609  13123    526  -4864    644       O  
ATOM      5  CB  LEU A   5      68.591 -22.800  26.795  1.00 77.11           C  
ANISOU    5  CB  LEU A   5     7356   8564  13378    736  -5328    846       C  
ATOM      6  CG  LEU A   5      68.936 -24.298  26.637  1.00 83.02           C  
ANISOU    6  CG  LEU A   5     8005   9238  14302    829  -5336    956       C  
ATOM      7  CD1 LEU A   5      70.422 -24.581  26.852  1.00 84.66           C  
ANISOU    7  CD1 LEU A   5     7955   9347  14866    876  -5596    939       C  
ATOM      8  CD2 LEU A   5      68.126 -25.148  27.593  1.00 87.18           C  
ANISOU    8  CD2 LEU A   5     8802   9799  14525    907  -5418   1102       C  
ATOM      9  N   GLU A   6      68.433 -21.249  23.574  1.00 70.30           N  
ANISOU    9  N   GLU A   6     6130   7705  12877    528  -4608    627       N  
ATOM     10  CA  GLU A   6      67.611 -20.600  22.549  1.00 66.71           C  
ANISOU   10  CA  GLU A   6     5717   7303  12327    452  -4286    575       C  
ATOM     11  C   GLU A   6      67.734 -21.294  21.189  1.00 68.13           C  
ANISOU   11  C   GLU A   6     5722   7446  12718    467  -4007    579       C  
ATOM     12  O   GLU A   6      68.658 -22.086  20.976  1.00 69.15           O  
ANISOU   12  O   GLU A   6     5649   7498  13125    524  -4062    599       O  
ATOM     13  CB  GLU A   6      67.996 -19.103  22.421  1.00 68.22           C  
ANISOU   13  CB  GLU A   6     5831   7498  12592    356  -4306    464       C  
ATOM     14  CG  GLU A   6      69.389 -18.869  21.859  1.00 78.19           C  
ANISOU   14  CG  GLU A   6     6761   8671  14276    333  -4341    409       C  
ATOM     15  CD  GLU A   6      69.856 -17.434  21.726  1.00 90.02           C  
ANISOU   15  CD  GLU A   6     8155  10152  15896    235  -4367    310       C  
ATOM     16  OE1 GLU A   6      70.776 -17.202  20.910  1.00 91.58           O  
ANISOU   16  OE1 GLU A   6     8077  10285  16435    202  -4273    274       O  
ATOM     17  OE2 GLU A   6      69.345 -16.554  22.456  1.00 74.28           O1-
ANISOU   17  OE2 GLU A   6     6348   8201  13672    193  -4485    268       O1-
ATOM     18  N   LEU A   7      66.822 -20.956  20.268  1.00 61.30           N  
ANISOU   18  N   LEU A   7     4933   6635  11722    419  -3714    551       N  
ATOM     19  CA  LEU A   7      66.805 -21.460  18.896  1.00 59.89           C  
ANISOU   19  CA  LEU A   7     4624   6436  11694    432  -3427    536       C  
ATOM     20  C   LEU A   7      66.821 -20.259  17.963  1.00 63.01           C  
ANISOU   20  C   LEU A   7     4940   6858  12141    345  -3223    451       C  
ATOM     21  O   LEU A   7      66.124 -19.269  18.222  1.00 62.61           O  
ANISOU   21  O   LEU A   7     5046   6868  11874    279  -3210    423       O  
ATOM     22  CB  LEU A   7      65.549 -22.340  18.619  1.00 57.90           C  
ANISOU   22  CB  LEU A   7     4564   6222  11213    470  -3261    594       C  
ATOM     23  CG  LEU A   7      65.369 -23.615  19.476  1.00 63.19           C  
ANISOU   23  CG  LEU A   7     5331   6859  11821    555  -3426    699       C  
ATOM     24  CD1 LEU A   7      64.025 -24.282  19.194  1.00 61.88           C  
ANISOU   24  CD1 LEU A   7     5356   6728  11430    571  -3250    751       C  
ATOM     25  CD2 LEU A   7      66.485 -24.613  19.236  1.00 65.72           C  
ANISOU   25  CD2 LEU A   7     5425   7081  12466    632  -3495    716       C  
ATOM     26  N   ARG A   8      67.602 -20.346  16.873  1.00 58.62           N  
ANISOU   26  N   ARG A   8     4147   6257  11868    351  -3057    415       N  
ATOM     27  CA  ARG A   8      67.704 -19.266  15.887  1.00 57.36           C  
ANISOU   27  CA  ARG A   8     3894   6116  11784    276  -2839    351       C  
ATOM     28  C   ARG A   8      67.364 -19.718  14.475  1.00 59.32           C  
ANISOU   28  C   ARG A   8     4102   6380  12056    306  -2513    339       C  
ATOM     29  O   ARG A   8      67.792 -20.792  14.047  1.00 59.38           O  
ANISOU   29  O   ARG A   8     3996   6343  12223    386  -2463    354       O  
ATOM     30  CB  ARG A   8      69.110 -18.639  15.896  1.00 59.40           C  
ANISOU   30  CB  ARG A   8     3880   6304  12386    242  -2942    315       C  
ATOM     31  CG  ARG A   8      69.448 -17.898  17.183  1.00 71.54           C  
ANISOU   31  CG  ARG A   8     5455   7825  13902    197  -3261    299       C  
ATOM     32  CD  ARG A   8      70.863 -17.334  17.207  1.00 83.82           C  
ANISOU   32  CD  ARG A   8     6721   9295  15832    161  -3383    262       C  
ATOM     33  NE  ARG A   8      70.960 -16.332  18.268  1.00 88.33           N  
ANISOU   33  NE  ARG A   8     7364   9859  16336     98  -3649    221       N  
ATOM     34  CZ  ARG A   8      71.188 -15.038  18.072  1.00101.59           C  
ANISOU   34  CZ  ARG A   8     8975  11520  18102      1  -3622    163       C  
ATOM     35  NH1 ARG A   8      71.439 -14.576  16.853  1.00 89.18           N1+
ANISOU   35  NH1 ARG A   8     7241   9933  16708    -45  -3338    152       N1+
ATOM     36  NH2 ARG A   8      71.208 -14.201  19.101  1.00 90.31           N  
ANISOU   36  NH2 ARG A   8     7638  10082  16592    -46  -3884    116       N  
ATOM     37  N   LEU A   9      66.593 -18.886  13.754  1.00 52.13           N  
ANISOU   37  N   LEU A   9     3292   5531  10984    248  -2298    307       N  
ATOM     38  CA  LEU A   9      66.255 -19.090  12.349  1.00 49.83           C  
ANISOU   38  CA  LEU A   9     2976   5264  10692    271  -1985    284       C  
ATOM     39  C   LEU A   9      66.794 -17.905  11.578  1.00 53.12           C  
ANISOU   39  C   LEU A   9     3254   5682  11249    203  -1829    247       C  
ATOM     40  O   LEU A   9      66.402 -16.767  11.839  1.00 52.11           O  
ANISOU   40  O   LEU A   9     3217   5584  10998    120  -1849    233       O  
ATOM     41  CB  LEU A   9      64.737 -19.193  12.106  1.00 47.35           C  
ANISOU   41  CB  LEU A   9     2922   5024  10043    268  -1858    289       C  
ATOM     42  CG  LEU A   9      64.001 -20.407  12.625  1.00 50.15           C  
ANISOU   42  CG  LEU A   9     3425   5379  10250    333  -1944    334       C  
ATOM     43  CD1 LEU A   9      62.508 -20.343  12.216  1.00 47.59           C  
ANISOU   43  CD1 LEU A   9     3328   5125   9629    318  -1788    331       C  
ATOM     44  CD2 LEU A   9      64.630 -21.696  12.136  1.00 49.08           C  
ANISOU   44  CD2 LEU A   9     3145   5179  10325    428  -1907    339       C  
ATOM     45  N   LYS A  10      67.698 -18.170  10.636  1.00 49.39           N  
ANISOU   45  N   LYS A  10     2559   5170  11038    242  -1668    235       N  
ATOM     46  CA  LYS A  10      68.275 -17.140   9.781  1.00 48.54           C  
ANISOU   46  CA  LYS A  10     2298   5056  11089    187  -1481    217       C  
ATOM     47  C   LYS A  10      67.244 -16.716   8.764  1.00 50.68           C  
ANISOU   47  C   LYS A  10     2730   5403  11124    173  -1211    203       C  
ATOM     48  O   LYS A  10      66.453 -17.536   8.272  1.00 48.50           O  
ANISOU   48  O   LYS A  10     2586   5166  10674    239  -1099    196       O  
ATOM     49  CB  LYS A  10      69.527 -17.649   9.056  1.00 51.34           C  
ANISOU   49  CB  LYS A  10     2368   5351  11789    247  -1367    216       C  
ATOM     50  CG  LYS A  10      70.742 -17.812   9.955  1.00 55.81           C  
ANISOU   50  CG  LYS A  10     2719   5830  12655    247  -1626    228       C  
ATOM     51  CD  LYS A  10      71.994 -17.954   9.116  1.00 60.38           C  
ANISOU   51  CD  LYS A  10     2991   6353  13599    285  -1466    227       C  
ATOM     52  CE  LYS A  10      73.248 -17.816   9.930  1.00 73.10           C  
ANISOU   52  CE  LYS A  10     4357   7872  15546    263  -1712    236       C  
ATOM     53  NZ  LYS A  10      74.422 -17.550   9.062  1.00 87.29           N1+
ANISOU   53  NZ  LYS A  10     5843   9617  17706    267  -1520    241       N1+
ATOM     54  N   SER A  11      67.225 -15.418   8.486  1.00 47.21           N  
ANISOU   54  N   SER A  11     2284   4978  10678     87  -1123    200       N  
ATOM     55  CA  SER A  11      66.302 -14.839   7.524  1.00 45.80           C  
ANISOU   55  CA  SER A  11     2250   4866  10285     69   -876    194       C  
ATOM     56  C   SER A  11      66.703 -15.271   6.104  1.00 50.47           C  
ANISOU   56  C   SER A  11     2724   5467  10986    142   -581    191       C  
ATOM     57  O   SER A  11      67.885 -15.217   5.772  1.00 49.79           O  
ANISOU   57  O   SER A  11     2395   5328  11195    151   -519    202       O  
ATOM     58  CB  SER A  11      66.330 -13.317   7.631  1.00 46.74           C  
ANISOU   58  CB  SER A  11     2366   4979  10413    -41   -871    199       C  
ATOM     59  OG  SER A  11      65.784 -12.703   6.472  1.00 47.09           O  
ANISOU   59  OG  SER A  11     2480   5072  10337    -52   -594    206       O  
ATOM     60  N   PRO A  12      65.740 -15.615   5.218  1.00 46.95           N  
ANISOU   60  N   PRO A  12     2443   5088  10308    194   -387    173       N  
ATOM     61  CA  PRO A  12      66.118 -15.916   3.823  1.00 46.95           C  
ANISOU   61  CA  PRO A  12     2350   5104  10386    269    -97    163       C  
ATOM     62  C   PRO A  12      66.624 -14.696   3.024  1.00 52.68           C  
ANISOU   62  C   PRO A  12     2966   5832  11216    215    112    195       C  
ATOM     63  O   PRO A  12      67.187 -14.877   1.937  1.00 54.22           O  
ANISOU   63  O   PRO A  12     3044   6033  11523    278    354    199       O  
ATOM     64  CB  PRO A  12      64.823 -16.446   3.222  1.00 46.19           C  
ANISOU   64  CB  PRO A  12     2490   5077   9983    326     10    129       C  
ATOM     65  CG  PRO A  12      63.738 -15.778   4.015  1.00 48.57           C  
ANISOU   65  CG  PRO A  12     2998   5413  10045    243   -135    139       C  
ATOM     66  CD  PRO A  12      64.278 -15.723   5.419  1.00 45.25           C  
ANISOU   66  CD  PRO A  12     2503   4935   9755    190   -420    160       C  
ATOM     67  N   VAL A  13      66.421 -13.457   3.547  1.00 48.16           N  
ANISOU   67  N   VAL A  13     2437   5254  10608    102     29    220       N  
ATOM     68  CA  VAL A  13      66.886 -12.235   2.861  1.00 47.86           C  
ANISOU   68  CA  VAL A  13     2296   5204  10685     38    215    263       C  
ATOM     69  C   VAL A  13      68.026 -11.518   3.628  1.00 52.44           C  
ANISOU   69  C   VAL A  13     2648   5690  11586    -52     59    289       C  
ATOM     70  O   VAL A  13      68.406 -10.404   3.264  1.00 51.70           O  
ANISOU   70  O   VAL A  13     2464   5567  11612   -125    170    330       O  
ATOM     71  CB  VAL A  13      65.736 -11.256   2.475  1.00 48.58           C  
ANISOU   71  CB  VAL A  13     2610   5355  10495    -13    317    274       C  
ATOM     72  CG1 VAL A  13      64.786 -11.886   1.457  1.00 46.91           C  
ANISOU   72  CG1 VAL A  13     2578   5227  10017     82    511    250       C  
ATOM     73  CG2 VAL A  13      64.983 -10.745   3.703  1.00 46.49           C  
ANISOU   73  CG2 VAL A  13     2502   5086  10078    -94     56    255       C  
ATOM     74  N   GLY A  14      68.571 -12.159   4.654  1.00 51.34           N  
ANISOU   74  N   GLY A  14     2415   5500  11592    -43   -199    267       N  
ATOM     75  CA  GLY A  14      69.690 -11.585   5.401  1.00 53.89           C  
ANISOU   75  CA  GLY A  14     2512   5729  12235   -118   -377    280       C  
ATOM     76  C   GLY A  14      69.305 -10.538   6.432  1.00 57.36           C  
ANISOU   76  C   GLY A  14     3057   6144  12594   -229   -608    266       C  
ATOM     77  O   GLY A  14      70.160  -9.784   6.896  1.00 57.72           O  
ANISOU   77  O   GLY A  14     2925   6107  12898   -307   -729    272       O  
ATOM     78  N   ALA A  15      68.018 -10.496   6.832  1.00 51.86           N  
ANISOU   78  N   ALA A  15     2644   5514  11546   -233   -680    241       N  
ATOM     79  CA  ALA A  15      67.574  -9.606   7.909  1.00 51.16           C  
ANISOU   79  CA  ALA A  15     2681   5409  11349   -320   -912    216       C  
ATOM     80  C   ALA A  15      68.073 -10.248   9.232  1.00 58.13           C  
ANISOU   80  C   ALA A  15     3516   6249  12320   -305  -1249    188       C  
ATOM     81  O   ALA A  15      68.665 -11.341   9.195  1.00 58.81           O  
ANISOU   81  O   ALA A  15     3483   6321  12542   -228  -1273    196       O  
ATOM     82  CB  ALA A  15      66.056  -9.511   7.909  1.00 49.05           C  
ANISOU   82  CB  ALA A  15     2720   5230  10687   -312   -871    201       C  
ATOM     83  N   GLU A  16      67.848  -9.582  10.388  1.00 55.65           N  
ANISOU   83  N   GLU A  16     3302   5914  11930   -368  -1509    154       N  
ATOM     84  CA  GLU A  16      68.235 -10.111  11.704  1.00 56.39           C  
ANISOU   84  CA  GLU A  16     3388   5975  12062   -348  -1845    129       C  
ATOM     85  C   GLU A  16      67.586 -11.495  11.957  1.00 59.51           C  
ANISOU   85  C   GLU A  16     3934   6435  12243   -247  -1880    144       C  
ATOM     86  O   GLU A  16      66.437 -11.709  11.559  1.00 57.72           O  
ANISOU   86  O   GLU A  16     3913   6286  11733   -220  -1732    152       O  
ATOM     87  CB  GLU A  16      67.868  -9.124  12.829  1.00 57.91           C  
ANISOU   87  CB  GLU A  16     3723   6153  12128   -420  -2091     81       C  
ATOM     88  CG  GLU A  16      68.841  -7.963  12.975  1.00 75.27           C  
ANISOU   88  CG  GLU A  16     5724   8249  14628   -516  -2183     54       C  
ATOM     89  CD  GLU A  16      70.259  -8.361  13.347  1.00102.97           C  
ANISOU   89  CD  GLU A  16     8952  11666  18506   -508  -2363     52       C  
ATOM     90  OE1 GLU A  16      70.454  -8.926  14.448  1.00 91.61           O  
ANISOU   90  OE1 GLU A  16     7551  10219  17037   -469  -2657     27       O  
ATOM     91  OE2 GLU A  16      71.170  -8.140  12.518  1.00107.34           O1-
ANISOU   91  OE2 GLU A  16     9245  12158  19381   -535  -2203     82       O1-
ATOM     92  N   PRO A  17      68.312 -12.467  12.553  1.00 56.73           N  
ANISOU   92  N   PRO A  17     3472   6044  12039   -187  -2066    153       N  
ATOM     93  CA  PRO A  17      67.701 -13.793  12.767  1.00 55.08           C  
ANISOU   93  CA  PRO A  17     3399   5881  11645    -92  -2091    177       C  
ATOM     94  C   PRO A  17      66.533 -13.788  13.753  1.00 57.08           C  
ANISOU   94  C   PRO A  17     3946   6196  11547    -94  -2243    176       C  
ATOM     95  O   PRO A  17      66.457 -12.921  14.620  1.00 56.75           O  
ANISOU   95  O   PRO A  17     3980   6147  11436   -152  -2426    147       O  
ATOM     96  CB  PRO A  17      68.870 -14.638  13.287  1.00 58.51           C  
ANISOU   96  CB  PRO A  17     3632   6245  12355    -38  -2286    190       C  
ATOM     97  CG  PRO A  17      69.788 -13.641  13.936  1.00 64.31           C  
ANISOU   97  CG  PRO A  17     4217   6908  13309   -115  -2492    160       C  
ATOM     98  CD  PRO A  17      69.689 -12.406  13.085  1.00 59.32           C  
ANISOU   98  CD  PRO A  17     3546   6277  12715   -202  -2272    143       C  
ATOM     99  N   ALA A  18      65.601 -14.731  13.595  1.00 52.75           N  
ANISOU   99  N   ALA A  18     3561   5704  10779    -29  -2158    205       N  
ATOM    100  CA  ALA A  18      64.478 -14.888  14.524  1.00 51.42           C  
ANISOU  100  CA  ALA A  18     3659   5592  10287    -19  -2283    220       C  
ATOM    101  C   ALA A  18      65.041 -15.683  15.698  1.00 57.99           C  
ANISOU  101  C   ALA A  18     4471   6386  11176     33  -2572    249       C  
ATOM    102  O   ALA A  18      65.664 -16.723  15.488  1.00 58.07           O  
ANISOU  102  O   ALA A  18     4345   6354  11364     99  -2581    277       O  
ATOM    103  CB  ALA A  18      63.352 -15.658  13.859  1.00 50.15           C  
ANISOU  103  CB  ALA A  18     3647   5489   9917     29  -2081    246       C  
ATOM    104  N   VAL A  19      64.904 -15.158  16.920  1.00 56.56           N  
ANISOU  104  N   VAL A  19     4414   6214  10861      8  -2814    239       N  
ATOM    105  CA  VAL A  19      65.466 -15.789  18.128  1.00 57.59           C  
ANISOU  105  CA  VAL A  19     4543   6312  11027     60  -3117    268       C  
ATOM    106  C   VAL A  19      64.343 -16.213  19.070  1.00 61.65           C  
ANISOU  106  C   VAL A  19     5341   6892  11192     99  -3208    315       C  
ATOM    107  O   VAL A  19      63.515 -15.387  19.448  1.00 62.32           O  
ANISOU  107  O   VAL A  19     5611   7031  11035     58  -3203    289       O  
ATOM    108  CB  VAL A  19      66.528 -14.884  18.832  1.00 62.42           C  
ANISOU  108  CB  VAL A  19     5027   6863  11826     11  -3368    212       C  
ATOM    109  CG1 VAL A  19      67.182 -15.612  20.008  1.00 63.53           C  
ANISOU  109  CG1 VAL A  19     5156   6968  12016     77  -3691    243       C  
ATOM    110  CG2 VAL A  19      67.597 -14.403  17.847  1.00 62.89           C  
ANISOU  110  CG2 VAL A  19     4792   6853  12249    -36  -3247    176       C  
ATOM    111  N   TYR A  20      64.282 -17.502  19.403  1.00 58.03           N  
ANISOU  111  N   TYR A  20     4913   6424  10709    180  -3272    390       N  
ATOM    112  CA  TYR A  20      63.241 -18.024  20.291  1.00 57.18           C  
ANISOU  112  CA  TYR A  20     5064   6374  10289    223  -3342    458       C  
ATOM    113  C   TYR A  20      63.888 -18.529  21.563  1.00 65.07           C  
ANISOU  113  C   TYR A  20     6080   7341  11302    282  -3659    503       C  
ATOM    114  O   TYR A  20      64.883 -19.242  21.467  1.00 65.04           O  
ANISOU  114  O   TYR A  20     5889   7268  11556    325  -3750    524       O  
ATOM    115  CB  TYR A  20      62.509 -19.219  19.657  1.00 55.73           C  
ANISOU  115  CB  TYR A  20     4924   6198  10053    274  -3150    525       C  
ATOM    116  CG  TYR A  20      61.718 -18.929  18.406  1.00 53.21           C  
ANISOU  116  CG  TYR A  20     4620   5915   9683    235  -2843    489       C  
ATOM    117  CD1 TYR A  20      62.344 -18.865  17.163  1.00 54.07           C  
ANISOU  117  CD1 TYR A  20     4526   5988  10031    222  -2669    439       C  
ATOM    118  CD2 TYR A  20      60.328 -18.851  18.441  1.00 51.30           C  
ANISOU  118  CD2 TYR A  20     4595   5741   9155    224  -2722    513       C  
ATOM    119  CE1 TYR A  20      61.615 -18.637  15.999  1.00 51.56           C  
ANISOU  119  CE1 TYR A  20     4236   5707   9649    199  -2396    408       C  
ATOM    120  CE2 TYR A  20      59.586 -18.626  17.283  1.00 49.22           C  
ANISOU  120  CE2 TYR A  20     4348   5509   8846    195  -2458    479       C  
ATOM    121  CZ  TYR A  20      60.235 -18.527  16.064  1.00 51.06           C  
ANISOU  121  CZ  TYR A  20     4391   5708   9300    185  -2301    426       C  
ATOM    122  OH  TYR A  20      59.511 -18.338  14.918  1.00 45.39           O  
ANISOU  122  OH  TYR A  20     3702   5024   8520    168  -2051    394       O  
ATOM    123  N   PRO A  21      63.318 -18.279  22.758  1.00 63.83           N  
ANISOU  123  N   PRO A  21     6151   7236  10865    297  -3826    529       N  
ATOM    124  CA  PRO A  21      63.920 -18.871  23.960  1.00 66.16           C  
ANISOU  124  CA  PRO A  21     6478   7505  11155    369  -4132    585       C  
ATOM    125  C   PRO A  21      63.506 -20.338  24.090  1.00 70.06           C  
ANISOU  125  C   PRO A  21     7038   7990  11591    451  -4098    713       C  
ATOM    126  O   PRO A  21      62.493 -20.758  23.513  1.00 66.65           O  
ANISOU  126  O   PRO A  21     6696   7592  11037    448  -3863    754       O  
ATOM    127  CB  PRO A  21      63.322 -18.038  25.095  1.00 68.31           C  
ANISOU  127  CB  PRO A  21     6997   7847  11112    362  -4280    564       C  
ATOM    128  CG  PRO A  21      61.958 -17.632  24.575  1.00 70.62           C  
ANISOU  128  CG  PRO A  21     7450   8213  11168    320  -4004    560       C  
ATOM    129  CD  PRO A  21      62.101 -17.493  23.078  1.00 64.47           C  
ANISOU  129  CD  PRO A  21     6475   7402  10618    262  -3744    511       C  
ATOM    130  N   TRP A  22      64.304 -21.118  24.824  1.00 68.95           N  
ANISOU  130  N   TRP A  22     6845   7798  11556    524  -4340    774       N  
ATOM    131  CA  TRP A  22      63.964 -22.486  25.168  1.00 69.52           C  
ANISOU  131  CA  TRP A  22     6997   7851  11565    608  -4356    909       C  
ATOM    132  C   TRP A  22      63.833 -22.497  26.707  1.00 74.76           C  
ANISOU  132  C   TRP A  22     7880   8554  11972    665  -4629    979       C  
ATOM    133  O   TRP A  22      64.714 -21.945  27.371  1.00 75.28           O  
ANISOU  133  O   TRP A  22     7899   8604  12101    672  -4888    925       O  
ATOM    134  CB  TRP A  22      65.003 -23.512  24.691  1.00 70.13           C  
ANISOU  134  CB  TRP A  22     6831   7825  11989    661  -4400    937       C  
ATOM    135  CG  TRP A  22      64.596 -24.923  25.017  1.00 72.02           C  
ANISOU  135  CG  TRP A  22     7159   8033  12173    745  -4410   1078       C  
ATOM    136  CD1 TRP A  22      64.755 -25.569  26.209  1.00 76.94           C  
ANISOU  136  CD1 TRP A  22     7897   8642  12695    824  -4657   1191       C  
ATOM    137  CD2 TRP A  22      63.866 -25.821  24.168  1.00 70.64           C  
ANISOU  137  CD2 TRP A  22     6986   7835  12018    756  -4160   1126       C  
ATOM    138  CE2 TRP A  22      63.640 -27.004  24.904  1.00 75.89           C  
ANISOU  138  CE2 TRP A  22     7755   8462  12616    838  -4269   1272       C  
ATOM    139  CE3 TRP A  22      63.408 -25.754  22.838  1.00 70.11           C  
ANISOU  139  CE3 TRP A  22     6840   7770  12027    709  -3864   1058       C  
ATOM    140  NE1 TRP A  22      64.185 -26.820  26.149  1.00 76.57           N  
ANISOU  140  NE1 TRP A  22     7914   8558  12620    880  -4567   1316       N  
ATOM    141  CZ2 TRP A  22      62.961 -28.103  24.362  1.00 74.53           C  
ANISOU  141  CZ2 TRP A  22     7604   8246  12469    866  -4093   1347       C  
ATOM    142  CZ3 TRP A  22      62.743 -26.846  22.299  1.00 70.67           C  
ANISOU  142  CZ3 TRP A  22     6939   7805  12109    743  -3700   1121       C  
ATOM    143  CH2 TRP A  22      62.524 -28.002  23.055  1.00 72.41           C  
ANISOU  143  CH2 TRP A  22     7253   7977  12280    817  -3815   1261       C  
ATOM    144  N   PRO A  23      62.769 -23.087  27.311  1.00 71.05           N  
ANISOU  144  N   PRO A  23     7649   8134  11213    709  -4583   1099       N  
ATOM    145  CA  PRO A  23      61.625 -23.793  26.693  1.00 68.50           C  
ANISOU  145  CA  PRO A  23     7403   7825  10798    704  -4305   1176       C  
ATOM    146  C   PRO A  23      60.816 -22.881  25.782  1.00 69.15           C  
ANISOU  146  C   PRO A  23     7503   7964  10807    615  -4039   1078       C  
ATOM    147  O   PRO A  23      60.717 -21.681  26.044  1.00 68.56           O  
ANISOU  147  O   PRO A  23     7497   7946  10606    567  -4072    989       O  
ATOM    148  CB  PRO A  23      60.819 -24.292  27.905  1.00 71.01           C  
ANISOU  148  CB  PRO A  23     7990   8192  10797    769  -4389   1320       C  
ATOM    149  CG  PRO A  23      61.788 -24.296  29.048  1.00 78.41           C  
ANISOU  149  CG  PRO A  23     8948   9114  11729    835  -4732   1344       C  
ATOM    150  CD  PRO A  23      62.663 -23.105  28.781  1.00 74.40           C  
ANISOU  150  CD  PRO A  23     8293   8603  11373    776  -4831   1174       C  
ATOM    151  N   LEU A  24      60.314 -23.435  24.676  1.00 63.02           N  
ANISOU  151  N   LEU A  24     6654   7163  10130    596  -3787   1085       N  
ATOM    152  CA  LEU A  24      59.548 -22.678  23.681  1.00 60.17           C  
ANISOU  152  CA  LEU A  24     6296   6848   9716    519  -3527    999       C  
ATOM    153  C   LEU A  24      58.192 -22.248  24.204  1.00 63.11           C  
ANISOU  153  C   LEU A  24     6920   7310   9748    502  -3438   1037       C  
ATOM    154  O   LEU A  24      57.517 -23.052  24.851  1.00 62.86           O  
ANISOU  154  O   LEU A  24     7034   7287   9562    550  -3448   1162       O  
ATOM    155  CB  LEU A  24      59.368 -23.495  22.383  1.00 58.40           C  
ANISOU  155  CB  LEU A  24     5939   6571   9680    519  -3302    995       C  
ATOM    156  CG  LEU A  24      60.615 -23.660  21.531  1.00 63.25           C  
ANISOU  156  CG  LEU A  24     6286   7109  10637    524  -3306    923       C  
ATOM    157  CD1 LEU A  24      60.400 -24.704  20.463  1.00 62.57           C  
ANISOU  157  CD1 LEU A  24     6106   6967  10701    552  -3116    935       C  
ATOM    158  CD2 LEU A  24      61.033 -22.348  20.902  1.00 63.83           C  
ANISOU  158  CD2 LEU A  24     6256   7210  10785    450  -3237    795       C  
ATOM    159  N   PRO A  25      57.752 -21.000  23.917  1.00 59.46           N  
ANISOU  159  N   PRO A  25     6507   6910   9175    434  -3338    937       N  
ATOM    160  CA  PRO A  25      56.404 -20.585  24.357  1.00 58.20           C  
ANISOU  160  CA  PRO A  25     6578   6835   8701    422  -3231    969       C  
ATOM    161  C   PRO A  25      55.273 -21.488  23.841  1.00 60.64           C  
ANISOU  161  C   PRO A  25     6941   7142   8957    430  -3015   1056       C  
ATOM    162  O   PRO A  25      55.350 -22.071  22.743  1.00 59.45           O  
ANISOU  162  O   PRO A  25     6646   6938   9004    419  -2878   1039       O  
ATOM    163  CB  PRO A  25      56.262 -19.167  23.791  1.00 58.57           C  
ANISOU  163  CB  PRO A  25     6606   6921   8726    345  -3132    834       C  
ATOM    164  CG  PRO A  25      57.653 -18.701  23.532  1.00 63.76           C  
ANISOU  164  CG  PRO A  25     7066   7523   9637    323  -3269    743       C  
ATOM    165  CD  PRO A  25      58.433 -19.925  23.162  1.00 60.42           C  
ANISOU  165  CD  PRO A  25     6475   7021   9463    368  -3304    799       C  
ATOM    166  N   VAL A  26      54.233 -21.620  24.662  1.00 56.81           N  
ANISOU  166  N   VAL A  26     6664   6714   8209    454  -2991   1149       N  
ATOM    167  CA  VAL A  26      53.019 -22.361  24.327  1.00 55.15           C  
ANISOU  167  CA  VAL A  26     6523   6505   7927    455  -2793   1238       C  
ATOM    168  C   VAL A  26      51.961 -21.291  24.068  1.00 56.19           C  
ANISOU  168  C   VAL A  26     6759   6717   7873    401  -2625   1171       C  
ATOM    169  O   VAL A  26      51.862 -20.337  24.841  1.00 56.02           O  
ANISOU  169  O   VAL A  26     6864   6762   7661    400  -2700   1137       O  
ATOM    170  CB  VAL A  26      52.613 -23.367  25.438  1.00 60.57           C  
ANISOU  170  CB  VAL A  26     7352   7186   8475    523  -2872   1413       C  
ATOM    171  CG1 VAL A  26      51.225 -23.967  25.177  1.00 59.65           C  
ANISOU  171  CG1 VAL A  26     7317   7074   8274    513  -2658   1505       C  
ATOM    172  CG2 VAL A  26      53.658 -24.473  25.581  1.00 61.71           C  
ANISOU  172  CG2 VAL A  26     7378   7237   8830    579  -3032   1480       C  
ATOM    173  N   TYR A  27      51.225 -21.414  22.956  1.00 50.36           N  
ANISOU  173  N   TYR A  27     5965   5968   7201    361  -2410   1141       N  
ATOM    174  CA  TYR A  27      50.197 -20.455  22.559  1.00 47.83           C  
ANISOU  174  CA  TYR A  27     5723   5713   6736    312  -2242   1077       C  
ATOM    175  C   TYR A  27      48.801 -20.848  23.074  1.00 51.56           C  
ANISOU  175  C   TYR A  27     6357   6225   7009    328  -2128   1189       C  
ATOM    176  O   TYR A  27      48.093 -19.992  23.590  1.00 51.11           O  
ANISOU  176  O   TYR A  27     6438   6243   6740    320  -2087   1176       O  
ATOM    177  CB  TYR A  27      50.230 -20.242  21.036  1.00 46.08           C  
ANISOU  177  CB  TYR A  27     5351   5463   6693    264  -2085    973       C  
ATOM    178  CG  TYR A  27      51.576 -19.792  20.496  1.00 45.47           C  
ANISOU  178  CG  TYR A  27     5109   5351   6818    247  -2165    871       C  
ATOM    179  CD1 TYR A  27      52.367 -18.883  21.197  1.00 46.94           C  
ANISOU  179  CD1 TYR A  27     5306   5557   6972    238  -2328    820       C  
ATOM    180  CD2 TYR A  27      52.031 -20.227  19.254  1.00 45.15           C  
ANISOU  180  CD2 TYR A  27     4899   5254   7003    239  -2071    821       C  
ATOM    181  CE1 TYR A  27      53.583 -18.435  20.685  1.00 45.08           C  
ANISOU  181  CE1 TYR A  27     4900   5280   6946    215  -2393    732       C  
ATOM    182  CE2 TYR A  27      53.251 -19.788  18.734  1.00 45.96           C  
ANISOU  182  CE2 TYR A  27     4840   5325   7299    224  -2120    736       C  
ATOM    183  CZ  TYR A  27      54.010 -18.870  19.439  1.00 48.13           C  
ANISOU  183  CZ  TYR A  27     5113   5616   7559    207  -2276    695       C  
ATOM    184  OH  TYR A  27      55.191 -18.409  18.901  1.00 45.96           O  
ANISOU  184  OH  TYR A  27     4661   5302   7499    185  -2313    616       O  
ATOM    185  N   ASP A  28      48.409 -22.128  22.912  1.00 47.71           N  
ANISOU  185  N   ASP A  28     5843   5680   6606    351  -2073   1297       N  
ATOM    186  CA  ASP A  28      47.181 -22.742  23.435  1.00 47.73           C  
ANISOU  186  CA  ASP A  28     5969   5695   6471    369  -1973   1433       C  
ATOM    187  C   ASP A  28      47.404 -24.254  23.600  1.00 54.77           C  
ANISOU  187  C   ASP A  28     6812   6495   7504    410  -2024   1564       C  
ATOM    188  O   ASP A  28      48.530 -24.720  23.385  1.00 54.80           O  
ANISOU  188  O   ASP A  28     6696   6434   7690    432  -2147   1541       O  
ATOM    189  CB  ASP A  28      45.899 -22.375  22.643  1.00 47.45           C  
ANISOU  189  CB  ASP A  28     5948   5688   6395    321  -1755   1393       C  
ATOM    190  CG  ASP A  28      45.726 -22.983  21.257  1.00 53.87           C  
ANISOU  190  CG  ASP A  28     6613   6428   7428    292  -1641   1340       C  
ATOM    191  OD1 ASP A  28      46.094 -24.165  21.067  1.00 55.14           O  
ANISOU  191  OD1 ASP A  28     6692   6501   7757    317  -1682   1400       O  
ATOM    192  OD2 ASP A  28      45.135 -22.320  20.399  1.00 60.82           O1-
ANISOU  192  OD2 ASP A  28     7472   7336   8300    251  -1511   1246       O1-
ATOM    193  N   LYS A  29      46.349 -25.018  23.965  1.00 52.50           N  
ANISOU  193  N   LYS A  29     6605   6192   7151    423  -1927   1705       N  
ATOM    194  CA  LYS A  29      46.425 -26.475  24.208  1.00 53.59           C  
ANISOU  194  CA  LYS A  29     6711   6231   7418    461  -1967   1852       C  
ATOM    195  C   LYS A  29      46.972 -27.287  23.013  1.00 55.73           C  
ANISOU  195  C   LYS A  29     6793   6392   7991    452  -1960   1784       C  
ATOM    196  O   LYS A  29      47.578 -28.334  23.225  1.00 55.94           O  
ANISOU  196  O   LYS A  29     6765   6329   8159    495  -2061   1866       O  
ATOM    197  CB  LYS A  29      45.033 -27.008  24.623  1.00 57.01           C  
ANISOU  197  CB  LYS A  29     7247   6664   7750    458  -1822   2002       C  
ATOM    198  CG  LYS A  29      44.997 -28.428  25.192  1.00 69.28           C  
ANISOU  198  CG  LYS A  29     8810   8123   9391    502  -1865   2193       C  
ATOM    199  CD  LYS A  29      43.561 -28.904  25.402  1.00 83.53           C  
ANISOU  199  CD  LYS A  29    10683   9914  11141    483  -1691   2330       C  
ATOM    200  CE  LYS A  29      43.469 -30.297  25.987  1.00 97.37           C  
ANISOU  200  CE  LYS A  29    12447  11563  12988    522  -1722   2536       C  
ATOM    201  NZ  LYS A  29      42.053 -30.691  26.228  1.00104.08           N1+
ANISOU  201  NZ  LYS A  29    13354  12399  13792    498  -1542   2678       N1+
ATOM    202  N   HIS A  30      46.757 -26.808  21.771  1.00 50.86           N  
ANISOU  202  N   HIS A  30     6082   5779   7463    404  -1840   1636       N  
ATOM    203  CA  HIS A  30      47.170 -27.539  20.566  1.00 49.95           C  
ANISOU  203  CA  HIS A  30     5804   5567   7609    403  -1810   1559       C  
ATOM    204  C   HIS A  30      48.161 -26.784  19.648  1.00 52.65           C  
ANISOU  204  C   HIS A  30     6024   5928   8053    389  -1826   1385       C  
ATOM    205  O   HIS A  30      48.470 -27.276  18.555  1.00 53.17           O  
ANISOU  205  O   HIS A  30     5961   5927   8315    394  -1777   1305       O  
ATOM    206  CB  HIS A  30      45.904 -27.964  19.781  1.00 49.08           C  
ANISOU  206  CB  HIS A  30     5685   5421   7544    370  -1638   1557       C  
ATOM    207  CG  HIS A  30      44.895 -28.678  20.625  1.00 52.26           C  
ANISOU  207  CG  HIS A  30     6187   5797   7871    375  -1601   1733       C  
ATOM    208  CD2 HIS A  30      44.912 -29.943  21.108  1.00 55.20           C  
ANISOU  208  CD2 HIS A  30     6553   6069   8351    410  -1655   1879       C  
ATOM    209  ND1 HIS A  30      43.764 -28.036  21.084  1.00 53.10           N  
ANISOU  209  ND1 HIS A  30     6414   5985   7778    346  -1495   1779       N  
ATOM    210  CE1 HIS A  30      43.110 -28.931  21.806  1.00 53.94           C  
ANISOU  210  CE1 HIS A  30     6577   6041   7876    362  -1475   1954       C  
ATOM    211  NE2 HIS A  30      43.763 -30.099  21.848  1.00 55.41           N  
ANISOU  211  NE2 HIS A  30     6694   6115   8246    398  -1571   2023       N  
ATOM    212  N   HIS A  31      48.653 -25.608  20.085  1.00 46.52           N  
ANISOU  212  N   HIS A  31     5288   5237   7149    375  -1890   1329       N  
ATOM    213  CA  HIS A  31      49.550 -24.757  19.300  1.00 45.07           C  
ANISOU  213  CA  HIS A  31     4993   5074   7056    353  -1895   1179       C  
ATOM    214  C   HIS A  31      50.696 -24.233  20.124  1.00 50.65           C  
ANISOU  214  C   HIS A  31     5691   5802   7750    371  -2080   1172       C  
ATOM    215  O   HIS A  31      50.474 -23.675  21.203  1.00 51.00           O  
ANISOU  215  O   HIS A  31     5872   5910   7596    373  -2159   1221       O  
ATOM    216  CB  HIS A  31      48.781 -23.549  18.708  1.00 43.62           C  
ANISOU  216  CB  HIS A  31     4858   4970   6744    297  -1750   1082       C  
ATOM    217  CG  HIS A  31      47.661 -23.939  17.798  1.00 45.47           C  
ANISOU  217  CG  HIS A  31     5092   5186   6997    279  -1579   1068       C  
ATOM    218  CD2 HIS A  31      47.668 -24.168  16.465  1.00 45.80           C  
ANISOU  218  CD2 HIS A  31     5030   5190   7182    273  -1475    973       C  
ATOM    219  ND1 HIS A  31      46.386 -24.179  18.288  1.00 47.02           N  
ANISOU  219  ND1 HIS A  31     5406   5399   7059    271  -1509   1160       N  
ATOM    220  CE1 HIS A  31      45.654 -24.511  17.238  1.00 45.17           C  
ANISOU  220  CE1 HIS A  31     5128   5134   6902    254  -1379   1114       C  
ATOM    221  NE2 HIS A  31      46.381 -24.518  16.119  1.00 45.18           N  
ANISOU  221  NE2 HIS A  31     5005   5103   7058    259  -1358    998       N  
ATOM    222  N   ASP A  32      51.929 -24.381  19.604  1.00 46.67           N  
ANISOU  222  N   ASP A  32     5024   5247   7462    386  -2149   1104       N  
ATOM    223  CA  ASP A  32      53.112 -23.859  20.270  1.00 46.43           C  
ANISOU  223  CA  ASP A  32     4951   5225   7466    398  -2336   1082       C  
ATOM    224  C   ASP A  32      54.134 -23.280  19.261  1.00 47.09           C  
ANISOU  224  C   ASP A  32     4851   5291   7752    374  -2308    949       C  
ATOM    225  O   ASP A  32      53.930 -23.359  18.034  1.00 43.54           O  
ANISOU  225  O   ASP A  32     4318   4825   7402    358  -2138    879       O  
ATOM    226  CB  ASP A  32      53.722 -24.899  21.231  1.00 49.51           C  
ANISOU  226  CB  ASP A  32     5342   5556   7915    465  -2525   1201       C  
ATOM    227  CG  ASP A  32      54.146 -26.217  20.614  1.00 56.93           C  
ANISOU  227  CG  ASP A  32     6143   6388   9098    509  -2512   1230       C  
ATOM    228  OD1 ASP A  32      54.578 -26.217  19.443  1.00 57.03           O  
ANISOU  228  OD1 ASP A  32     6004   6367   9297    498  -2414   1125       O  
ATOM    229  OD2 ASP A  32      54.082 -27.239  21.315  1.00 64.51           O1-
ANISOU  229  OD2 ASP A  32     7151   7296  10066    559  -2602   1358       O1-
ATOM    230  N   ALA A  33      55.212 -22.674  19.787  1.00 45.13           N  
ANISOU  230  N   ALA A  33     4542   5045   7560    373  -2473    914       N  
ATOM    231  CA  ALA A  33      56.253 -22.064  18.968  1.00 45.10           C  
ANISOU  231  CA  ALA A  33     4355   5021   7761    348  -2455    804       C  
ATOM    232  C   ALA A  33      57.051 -23.101  18.178  1.00 49.20           C  
ANISOU  232  C   ALA A  33     4688   5453   8554    394  -2428    796       C  
ATOM    233  O   ALA A  33      57.640 -22.751  17.157  1.00 49.10           O  
ANISOU  233  O   ALA A  33     4525   5426   8707    377  -2324    708       O  
ATOM    234  CB  ALA A  33      57.174 -21.201  19.834  1.00 47.35           C  
ANISOU  234  CB  ALA A  33     4620   5318   8054    334  -2661    774       C  
ATOM    235  N   ALA A  34      57.040 -24.376  18.612  1.00 46.10           N  
ANISOU  235  N   ALA A  34     4306   5001   8208    455  -2507    892       N  
ATOM    236  CA  ALA A  34      57.752 -25.437  17.901  1.00 46.25           C  
ANISOU  236  CA  ALA A  34     4155   4928   8489    509  -2485    883       C  
ATOM    237  C   ALA A  34      57.120 -25.668  16.530  1.00 47.60           C  
ANISOU  237  C   ALA A  34     4295   5093   8697    501  -2243    815       C  
ATOM    238  O   ALA A  34      57.842 -25.734  15.539  1.00 46.50           O  
ANISOU  238  O   ALA A  34     3994   4921   8754    517  -2157    733       O  
ATOM    239  CB  ALA A  34      57.760 -26.717  18.720  1.00 48.08           C  
ANISOU  239  CB  ALA A  34     4428   5093   8749    576  -2624   1009       C  
ATOM    240  N   HIS A  35      55.772 -25.741  16.461  1.00 44.96           N  
ANISOU  240  N   HIS A  35     4116   4795   8173    477  -2131    845       N  
ATOM    241  CA  HIS A  35      55.030 -25.897  15.205  1.00 44.34           C  
ANISOU  241  CA  HIS A  35     4033   4716   8099    469  -1920    775       C  
ATOM    242  C   HIS A  35      55.199 -24.661  14.345  1.00 43.92           C  
ANISOU  242  C   HIS A  35     3934   4728   8027    421  -1793    663       C  
ATOM    243  O   HIS A  35      55.384 -24.794  13.136  1.00 42.09           O  
ANISOU  243  O   HIS A  35     3608   4478   7907    438  -1651    581       O  
ATOM    244  CB  HIS A  35      53.548 -26.254  15.437  1.00 45.78           C  
ANISOU  244  CB  HIS A  35     4382   4914   8099    452  -1854    841       C  
ATOM    245  CG  HIS A  35      53.401 -27.496  16.255  1.00 52.21           C  
ANISOU  245  CG  HIS A  35     5235   5654   8948    498  -1966    967       C  
ATOM    246  CD2 HIS A  35      53.787 -28.766  15.975  1.00 55.76           C  
ANISOU  246  CD2 HIS A  35     5594   5997   9596    558  -1995    991       C  
ATOM    247  ND1 HIS A  35      52.913 -27.452  17.552  1.00 55.54           N  
ANISOU  247  ND1 HIS A  35     5801   6107   9195    490  -2069   1089       N  
ATOM    248  CE1 HIS A  35      53.001 -28.692  18.008  1.00 56.28           C  
ANISOU  248  CE1 HIS A  35     5888   6113   9384    542  -2153   1194       C  
ATOM    249  NE2 HIS A  35      53.509 -29.519  17.090  1.00 56.75           N  
ANISOU  249  NE2 HIS A  35     5805   6081   9675    582  -2116   1137       N  
ATOM    250  N   GLU A  36      55.204 -23.465  14.971  1.00 40.18           N  
ANISOU  250  N   GLU A  36     3523   4323   7419    367  -1849    659       N  
ATOM    251  CA  GLU A  36      55.456 -22.211  14.261  1.00 38.77           C  
ANISOU  251  CA  GLU A  36     3297   4196   7239    317  -1746    566       C  
ATOM    252  C   GLU A  36      56.843 -22.257  13.577  1.00 42.49           C  
ANISOU  252  C   GLU A  36     3554   4618   7972    341  -1736    507       C  
ATOM    253  O   GLU A  36      56.957 -21.869  12.412  1.00 41.35           O  
ANISOU  253  O   GLU A  36     3337   4486   7887    333  -1565    432       O  
ATOM    254  CB  GLU A  36      55.376 -21.017  15.213  1.00 40.16           C  
ANISOU  254  CB  GLU A  36     3566   4431   7260    263  -1848    573       C  
ATOM    255  CG  GLU A  36      55.688 -19.705  14.516  1.00 45.75           C  
ANISOU  255  CG  GLU A  36     4217   5176   7991    207  -1750    485       C  
ATOM    256  CD  GLU A  36      55.844 -18.545  15.464  1.00 55.01           C  
ANISOU  256  CD  GLU A  36     5454   6385   9062    158  -1879    477       C  
ATOM    257  OE1 GLU A  36      54.882 -18.266  16.214  1.00 41.56           O  
ANISOU  257  OE1 GLU A  36     3927   4731   7132    145  -1910    511       O  
ATOM    258  OE2 GLU A  36      56.912 -17.893  15.432  1.00 42.04           O1-
ANISOU  258  OE2 GLU A  36     3682   4719   7571    134  -1944    432       O1-
ATOM    259  N   ILE A  37      57.873 -22.763  14.281  1.00 40.39           N  
ANISOU  259  N   ILE A  37     3187   4296   7862    376  -1914    546       N  
ATOM    260  CA  ILE A  37      59.225 -22.888  13.721  1.00 41.12           C  
ANISOU  260  CA  ILE A  37     3060   4335   8229    406  -1913    499       C  
ATOM    261  C   ILE A  37      59.207 -23.811  12.491  1.00 45.43           C  
ANISOU  261  C   ILE A  37     3525   4839   8898    465  -1740    457       C  
ATOM    262  O   ILE A  37      59.722 -23.438  11.434  1.00 44.91           O  
ANISOU  262  O   ILE A  37     3339   4777   8948    468  -1588    384       O  
ATOM    263  CB  ILE A  37      60.281 -23.323  14.783  1.00 45.90           C  
ANISOU  263  CB  ILE A  37     3574   4883   8982    440  -2160    553       C  
ATOM    264  CG1 ILE A  37      60.576 -22.167  15.776  1.00 46.14           C  
ANISOU  264  CG1 ILE A  37     3647   4954   8931    381  -2325    555       C  
ATOM    265  CG2 ILE A  37      61.589 -23.832  14.115  1.00 47.95           C  
ANISOU  265  CG2 ILE A  37     3590   5070   9561    492  -2142    514       C  
ATOM    266  CD1 ILE A  37      61.243 -22.606  17.089  1.00 52.02           C  
ANISOU  266  CD1 ILE A  37     4384   5659   9721    418  -2606    624       C  
ATOM    267  N   ILE A  38      58.592 -24.988  12.625  1.00 42.25           N  
ANISOU  267  N   ILE A  38     3195   4394   8465    514  -1758    503       N  
ATOM    268  CA  ILE A  38      58.498 -25.975  11.552  1.00 42.84           C  
ANISOU  268  CA  ILE A  38     3212   4416   8649    578  -1621    456       C  
ATOM    269  C   ILE A  38      57.764 -25.390  10.346  1.00 42.98           C  
ANISOU  269  C   ILE A  38     3284   4494   8553    554  -1397    371       C  
ATOM    270  O   ILE A  38      58.236 -25.528   9.215  1.00 42.60           O  
ANISOU  270  O   ILE A  38     3129   4431   8625    597  -1253    293       O  
ATOM    271  CB  ILE A  38      57.830 -27.265  12.102  1.00 46.77           C  
ANISOU  271  CB  ILE A  38     3801   4850   9121    621  -1707    533       C  
ATOM    272  CG1 ILE A  38      58.796 -28.005  13.087  1.00 49.25           C  
ANISOU  272  CG1 ILE A  38     4026   5087   9600    669  -1919    613       C  
ATOM    273  CG2 ILE A  38      57.343 -28.194  10.973  1.00 47.49           C  
ANISOU  273  CG2 ILE A  38     3886   4891   9268    674  -1558    471       C  
ATOM    274  CD1 ILE A  38      58.088 -28.740  14.209  1.00 56.44           C  
ANISOU  274  CD1 ILE A  38     5077   5966  10400    677  -2060    738       C  
ATOM    275  N   GLU A  39      56.617 -24.739  10.587  1.00 37.17           N  
ANISOU  275  N   GLU A  39     2716   3826   7582    494  -1367    390       N  
ATOM    276  CA  GLU A  39      55.808 -24.139   9.531  1.00 34.78           C  
ANISOU  276  CA  GLU A  39     2484   3582   7151    470  -1176    319       C  
ATOM    277  C   GLU A  39      56.509 -22.955   8.840  1.00 39.27           C  
ANISOU  277  C   GLU A  39     2962   4199   7760    440  -1066    258       C  
ATOM    278  O   GLU A  39      56.365 -22.781   7.626  1.00 38.69           O  
ANISOU  278  O   GLU A  39     2875   4148   7679    461   -886    188       O  
ATOM    279  CB  GLU A  39      54.417 -23.764  10.061  1.00 34.63           C  
ANISOU  279  CB  GLU A  39     2655   3616   6888    417  -1185    363       C  
ATOM    280  CG  GLU A  39      53.558 -24.993  10.345  1.00 39.42           C  
ANISOU  280  CG  GLU A  39     3341   4168   7468    449  -1225    414       C  
ATOM    281  CD  GLU A  39      52.307 -24.735  11.172  1.00 57.55           C  
ANISOU  281  CD  GLU A  39     5806   6506   9553    400  -1261    487       C  
ATOM    282  OE1 GLU A  39      51.801 -23.587  11.167  1.00 46.77           O  
ANISOU  282  OE1 GLU A  39     4518   5220   8031    345  -1205    468       O  
ATOM    283  OE2 GLU A  39      51.829 -25.688  11.828  1.00 52.45           O1-
ANISOU  283  OE2 GLU A  39     5212   5810   8906    418  -1339    569       O1-
ATOM    284  N   THR A  40      57.288 -22.165   9.600  1.00 36.40           N  
ANISOU  284  N   THR A  40     2537   3846   7447    396  -1176    286       N  
ATOM    285  CA  THR A  40      58.083 -21.061   9.037  1.00 35.70           C  
ANISOU  285  CA  THR A  40     2338   3783   7444    361  -1086    242       C  
ATOM    286  C   THR A  40      59.116 -21.644   8.050  1.00 40.50           C  
ANISOU  286  C   THR A  40     2761   4345   8283    431   -976    195       C  
ATOM    287  O   THR A  40      59.210 -21.170   6.912  1.00 40.05           O  
ANISOU  287  O   THR A  40     2666   4317   8234    438   -781    142       O  
ATOM    288  CB  THR A  40      58.757 -20.264  10.169  1.00 42.54           C  
ANISOU  288  CB  THR A  40     3163   4647   8352    304  -1266    278       C  
ATOM    289  CG2 THR A  40      59.673 -19.151   9.648  1.00 39.44           C  
ANISOU  289  CG2 THR A  40     2628   4261   8095    262  -1187    240       C  
ATOM    290  OG1 THR A  40      57.739 -19.682  10.995  1.00 36.61           O  
ANISOU  290  OG1 THR A  40     2599   3948   7365    250  -1341    310       O  
ATOM    291  N   ILE A  41      59.865 -22.689   8.478  1.00 37.00           N  
ANISOU  291  N   ILE A  41     2209   3827   8022    490  -1096    218       N  
ATOM    292  CA  ILE A  41      60.857 -23.364   7.642  1.00 37.09           C  
ANISOU  292  CA  ILE A  41     2040   3786   8267    569  -1002    174       C  
ATOM    293  C   ILE A  41      60.170 -23.880   6.360  1.00 41.55           C  
ANISOU  293  C   ILE A  41     2671   4365   8751    628   -797    104       C  
ATOM    294  O   ILE A  41      60.682 -23.656   5.262  1.00 41.00           O  
ANISOU  294  O   ILE A  41     2508   4310   8761    665   -613     46       O  
ATOM    295  CB  ILE A  41      61.597 -24.492   8.421  1.00 40.72           C  
ANISOU  295  CB  ILE A  41     2396   4156   8918    628  -1187    216       C  
ATOM    296  CG1 ILE A  41      62.497 -23.912   9.550  1.00 42.03           C  
ANISOU  296  CG1 ILE A  41     2468   4308   9196    581  -1392    268       C  
ATOM    297  CG2 ILE A  41      62.374 -25.398   7.473  1.00 41.98           C  
ANISOU  297  CG2 ILE A  41     2398   4256   9295    728  -1072    160       C  
ATOM    298  CD1 ILE A  41      62.987 -24.916  10.649  1.00 47.31           C  
ANISOU  298  CD1 ILE A  41     3091   4898   9985    628  -1634    335       C  
ATOM    299  N   ARG A  42      59.001 -24.540   6.500  1.00 38.13           N  
ANISOU  299  N   ARG A  42     2400   3928   8158    639   -828    112       N  
ATOM    300  CA  ARG A  42      58.280 -25.073   5.344  1.00 38.82           C  
ANISOU  300  CA  ARG A  42     2561   4022   8169    696   -667     37       C  
ATOM    301  C   ARG A  42      57.842 -23.965   4.376  1.00 42.84           C  
ANISOU  301  C   ARG A  42     3134   4619   8525    663   -479    -12       C  
ATOM    302  O   ARG A  42      58.006 -24.113   3.160  1.00 42.94           O  
ANISOU  302  O   ARG A  42     3116   4642   8558    728   -305    -88       O  
ATOM    303  CB  ARG A  42      57.096 -25.957   5.770  1.00 39.35           C  
ANISOU  303  CB  ARG A  42     2776   4056   8119    701   -755     61       C  
ATOM    304  CG  ARG A  42      57.536 -27.280   6.395  1.00 56.32           C  
ANISOU  304  CG  ARG A  42     4857   6101  10440    759   -899    100       C  
ATOM    305  CD  ARG A  42      56.342 -28.098   6.835  1.00 71.51           C  
ANISOU  305  CD  ARG A  42     6923   7986  12260    754   -978    141       C  
ATOM    306  NE  ARG A  42      56.314 -29.429   6.232  1.00 85.35           N  
ANISOU  306  NE  ARG A  42     8646   9645  14138    843   -956     88       N  
ATOM    307  CZ  ARG A  42      56.777 -30.533   6.807  1.00106.93           C  
ANISOU  307  CZ  ARG A  42    11312  12273  17041    893  -1083    134       C  
ATOM    308  NH1 ARG A  42      57.309 -30.488   8.023  1.00 94.59           N1+
ANISOU  308  NH1 ARG A  42     9711  10694  15536    867  -1248    241       N1+
ATOM    309  NH2 ARG A  42      56.711 -31.692   6.173  1.00101.84           N  
ANISOU  309  NH2 ARG A  42    10644  11536  16512    974  -1055     71       N  
ATOM    310  N   TRP A  43      57.331 -22.843   4.909  1.00 39.04           N  
ANISOU  310  N   TRP A  43     2742   4198   7892    571   -513     31       N  
ATOM    311  CA  TRP A  43      56.938 -21.709   4.065  1.00 38.17           C  
ANISOU  311  CA  TRP A  43     2693   4166   7646    537   -346     -2       C  
ATOM    312  C   TRP A  43      58.142 -21.116   3.306  1.00 41.86           C  
ANISOU  312  C   TRP A  43     2998   4641   8265    554   -205    -24       C  
ATOM    313  O   TRP A  43      58.053 -20.875   2.104  1.00 41.81           O  
ANISOU  313  O   TRP A  43     3007   4672   8206    594    -10    -75       O  
ATOM    314  CB  TRP A  43      56.171 -20.630   4.855  1.00 35.34           C  
ANISOU  314  CB  TRP A  43     2457   3859   7110    438   -420     48       C  
ATOM    315  CG  TRP A  43      54.689 -20.835   4.817  1.00 34.63           C  
ANISOU  315  CG  TRP A  43     2550   3797   6810    430   -416     43       C  
ATOM    316  CD1 TRP A  43      53.868 -21.095   5.875  1.00 36.70           C  
ANISOU  316  CD1 TRP A  43     2919   4054   6972    395   -557     98       C  
ATOM    317  CD2 TRP A  43      53.869 -20.911   3.645  1.00 33.94           C  
ANISOU  317  CD2 TRP A  43     2551   3743   6603    468   -267    -21       C  
ATOM    318  CE2 TRP A  43      52.554 -21.213   4.071  1.00 36.55           C  
ANISOU  318  CE2 TRP A  43     3026   4078   6782    446   -335     -3       C  
ATOM    319  CE3 TRP A  43      54.122 -20.782   2.269  1.00 35.74           C  
ANISOU  319  CE3 TRP A  43     2750   3994   6834    525    -83    -91       C  
ATOM    320  NE1 TRP A  43      52.576 -21.283   5.438  1.00 34.97           N  
ANISOU  320  NE1 TRP A  43     2835   3858   6594    400   -499     75       N  
ATOM    321  CZ2 TRP A  43      51.490 -21.338   3.177  1.00 35.34           C  
ANISOU  321  CZ2 TRP A  43     2981   3950   6496    473   -241    -58       C  
ATOM    322  CZ3 TRP A  43      53.063 -20.899   1.386  1.00 36.91           C  
ANISOU  322  CZ3 TRP A  43     3025   4174   6824    558      6   -147       C  
ATOM    323  CH2 TRP A  43      51.760 -21.153   1.844  1.00 36.13           C  
ANISOU  323  CH2 TRP A  43     3062   4077   6591    528    -81   -133       C  
ATOM    324  N   VAL A  44      59.277 -20.956   3.980  1.00 39.15           N  
ANISOU  324  N   VAL A  44     2497   4258   8119    532   -301     15       N  
ATOM    325  CA  VAL A  44      60.497 -20.455   3.321  1.00 41.21           C  
ANISOU  325  CA  VAL A  44     2575   4514   8569    546   -168      4       C  
ATOM    326  C   VAL A  44      60.965 -21.429   2.196  1.00 47.54           C  
ANISOU  326  C   VAL A  44     3293   5292   9478    666     -8    -60       C  
ATOM    327  O   VAL A  44      61.285 -20.977   1.092  1.00 47.31           O  
ANISOU  327  O   VAL A  44     3221   5299   9456    698    207    -90       O  
ATOM    328  CB  VAL A  44      61.609 -20.095   4.339  1.00 46.30           C  
ANISOU  328  CB  VAL A  44     3055   5111   9425    495   -330     55       C  
ATOM    329  CG1 VAL A  44      62.830 -19.548   3.624  1.00 47.53           C  
ANISOU  329  CG1 VAL A  44     3006   5256   9798    504   -179     51       C  
ATOM    330  CG2 VAL A  44      61.090 -19.058   5.342  1.00 45.51           C  
ANISOU  330  CG2 VAL A  44     3060   5041   9192    387   -473     99       C  
ATOM    331  N   CYS A  45      60.911 -22.760   2.449  1.00 45.92           N  
ANISOU  331  N   CYS A  45     3085   5027   9335    737   -105    -82       N  
ATOM    332  CA  CYS A  45      61.259 -23.778   1.449  1.00 48.38           C  
ANISOU  332  CA  CYS A  45     3337   5306   9739    859     25   -157       C  
ATOM    333  C   CYS A  45      60.311 -23.762   0.275  1.00 51.62           C  
ANISOU  333  C   CYS A  45     3903   5773   9936    904    200   -230       C  
ATOM    334  O   CYS A  45      60.739 -23.961  -0.861  1.00 50.73           O  
ANISOU  334  O   CYS A  45     3742   5673   9861    993    391   -295       O  
ATOM    335  CB  CYS A  45      61.331 -25.165   2.072  1.00 50.37           C  
ANISOU  335  CB  CYS A  45     3563   5468  10107    917   -141   -159       C  
ATOM    336  SG  CYS A  45      62.677 -25.355   3.257  1.00 56.93           S  
ANISOU  336  SG  CYS A  45     4180   6222  11227    900   -337    -86       S  
ATOM    337  N   GLU A  46      59.014 -23.545   0.549  1.00 48.13           N  
ANISOU  337  N   GLU A  46     3651   5365   9269    849    134   -220       N  
ATOM    338  CA  GLU A  46      58.007 -23.509  -0.502  1.00 48.84           C  
ANISOU  338  CA  GLU A  46     3900   5507   9150    886    267   -290       C  
ATOM    339  C   GLU A  46      58.229 -22.325  -1.441  1.00 55.04           C  
ANISOU  339  C   GLU A  46     4686   6373   9854    877    474   -293       C  
ATOM    340  O   GLU A  46      58.062 -22.448  -2.654  1.00 55.78           O  
ANISOU  340  O   GLU A  46     4833   6502   9860    959    645   -364       O  
ATOM    341  CB  GLU A  46      56.590 -23.464   0.113  1.00 48.75           C  
ANISOU  341  CB  GLU A  46     4070   5510   8943    819    138   -265       C  
ATOM    342  CG  GLU A  46      55.473 -23.591  -0.909  1.00 57.92           C  
ANISOU  342  CG  GLU A  46     5391   6710   9907    863    237   -343       C  
ATOM    343  CD  GLU A  46      55.528 -24.799  -1.831  1.00 78.91           C  
ANISOU  343  CD  GLU A  46     8047   9322  12614    987    298   -450       C  
ATOM    344  OE1 GLU A  46      55.101 -24.656  -3.000  1.00 82.29           O  
ANISOU  344  OE1 GLU A  46     8564   9797  12904   1047    439   -529       O  
ATOM    345  OE2 GLU A  46      56.025 -25.870  -1.402  1.00 64.85           O1-
ANISOU  345  OE2 GLU A  46     6176   7454  11009   1032    205   -458       O1-
ATOM    346  N   GLU A  47      58.632 -21.203  -0.860  1.00 52.11           N  
ANISOU  346  N   GLU A  47     4256   6025   9518    780    450   -215       N  
ATOM    347  CA  GLU A  47      58.937 -19.915  -1.457  1.00 54.25           C  
ANISOU  347  CA  GLU A  47     4505   6355   9751    742    614   -184       C  
ATOM    348  C   GLU A  47      60.257 -19.909  -2.243  1.00 62.61           C  
ANISOU  348  C   GLU A  47     5381   7405  11004    808    797   -192       C  
ATOM    349  O   GLU A  47      60.384 -19.170  -3.223  1.00 64.29           O  
ANISOU  349  O   GLU A  47     5605   7672  11152    826   1004   -188       O  
ATOM    350  CB  GLU A  47      59.025 -18.918  -0.289  1.00 55.66           C  
ANISOU  350  CB  GLU A  47     4659   6530   9961    614    470   -102       C  
ATOM    351  CG  GLU A  47      59.629 -17.558  -0.564  1.00 72.09           C  
ANISOU  351  CG  GLU A  47     6663   8639  12089    551    591    -51       C  
ATOM    352  CD  GLU A  47      58.967 -16.487   0.271  1.00 89.48           C  
ANISOU  352  CD  GLU A  47     8965  10861  14174    435    472     -3       C  
ATOM    353  OE1 GLU A  47      57.778 -16.206   0.003  1.00 70.35           O  
ANISOU  353  OE1 GLU A  47     6725   8486  11519    426    494    -17       O  
ATOM    354  OE2 GLU A  47      59.609 -15.969   1.217  1.00 87.52           O1-
ANISOU  354  OE2 GLU A  47     8612  10574  14066    360    346     43       O1-
ATOM    355  N   ILE A  48      61.262 -20.669  -1.765  1.00 58.85           N  
ANISOU  355  N   ILE A  48     4730   6859  10773    843    719   -191       N  
ATOM    356  CA  ILE A  48      62.592 -20.678  -2.359  1.00 60.26           C  
ANISOU  356  CA  ILE A  48     4701   7018  11175    902    880   -190       C  
ATOM    357  C   ILE A  48      62.953 -22.096  -2.816  1.00 61.03           C  
ANISOU  357  C   ILE A  48     4745   7069  11374   1037    912   -270       C  
ATOM    358  O   ILE A  48      63.422 -22.896  -2.004  1.00 58.21           O  
ANISOU  358  O   ILE A  48     4285   6637  11196   1048    743   -265       O  
ATOM    359  CB  ILE A  48      63.647 -20.034  -1.412  1.00 64.97           C  
ANISOU  359  CB  ILE A  48     5099   7570  12018    811    773   -109       C  
ATOM    360  CG1 ILE A  48      63.146 -18.675  -0.846  1.00 65.16           C  
ANISOU  360  CG1 ILE A  48     5204   7628  11926    675    706    -44       C  
ATOM    361  CG2 ILE A  48      64.971 -19.879  -2.144  1.00 68.01           C  
ANISOU  361  CG2 ILE A  48     5261   7940  12638    864    975    -98       C  
ATOM    362  CD1 ILE A  48      63.928 -18.100   0.279  1.00 75.20           C  
ANISOU  362  CD1 ILE A  48     6327   8848  13399    579    532     18       C  
ATOM    363  N   PRO A  49      62.706 -22.422  -4.111  1.00 59.87           N  
ANISOU  363  N   PRO A  49     4679   6965  11105   1148   1119   -349       N  
ATOM    364  CA  PRO A  49      63.005 -23.783  -4.612  1.00 61.58           C  
ANISOU  364  CA  PRO A  49     4858   7131  11408   1288   1153   -444       C  
ATOM    365  C   PRO A  49      64.450 -24.265  -4.405  1.00 67.77           C  
ANISOU  365  C   PRO A  49     5384   7847  12519   1340   1171   -432       C  
ATOM    366  O   PRO A  49      64.643 -25.446  -4.122  1.00 67.93           O  
ANISOU  366  O   PRO A  49     5357   7790  12662   1412   1063   -482       O  
ATOM    367  CB  PRO A  49      62.643 -23.701  -6.099  1.00 63.89           C  
ANISOU  367  CB  PRO A  49     5274   7498  11503   1391   1402   -522       C  
ATOM    368  CG  PRO A  49      61.657 -22.583  -6.191  1.00 66.64           C  
ANISOU  368  CG  PRO A  49     5794   7925  11602   1298   1416   -477       C  
ATOM    369  CD  PRO A  49      62.122 -21.579  -5.178  1.00 61.57           C  
ANISOU  369  CD  PRO A  49     5035   7272  11088   1157   1322   -358       C  
ATOM    370  N   ASP A  50      65.452 -23.363  -4.518  1.00 66.50           N  
ANISOU  370  N   ASP A  50     5049   7703  12514   1303   1299   -361       N  
ATOM    371  CA  ASP A  50      66.872 -23.711  -4.282  1.00 68.90           C  
ANISOU  371  CA  ASP A  50     5081   7940  13159   1343   1313   -339       C  
ATOM    372  C   ASP A  50      67.052 -24.223  -2.838  1.00 71.76           C  
ANISOU  372  C   ASP A  50     5364   8214  13686   1281    999   -302       C  
ATOM    373  O   ASP A  50      67.823 -25.155  -2.615  1.00 72.45           O  
ANISOU  373  O   ASP A  50     5299   8224  14004   1358    940   -326       O  
ATOM    374  CB  ASP A  50      67.795 -22.487  -4.518  1.00 72.32           C  
ANISOU  374  CB  ASP A  50     5342   8401  13735   1281   1478   -252       C  
ATOM    375  CG  ASP A  50      68.024 -22.090  -5.963  1.00 84.86           C  
ANISOU  375  CG  ASP A  50     6940  10062  15241   1367   1824   -270       C  
ATOM    376  OD1 ASP A  50      68.059 -22.996  -6.828  1.00 86.81           O  
ANISOU  376  OD1 ASP A  50     7222  10317  15446   1515   1962   -363       O  
ATOM    377  OD2 ASP A  50      68.199 -20.867  -6.227  1.00 87.87           O1-
ANISOU  377  OD2 ASP A  50     7292  10489  15606   1290   1958   -188       O1-
ATOM    378  N   LEU A  51      66.317 -23.623  -1.864  1.00 66.92           N  
ANISOU  378  N   LEU A  51     4865   7613  12947   1152    798   -243       N  
ATOM    379  CA  LEU A  51      66.387 -24.001  -0.449  1.00 66.31           C  
ANISOU  379  CA  LEU A  51     4750   7467  12977   1091    496   -196       C  
ATOM    380  C   LEU A  51      65.855 -25.398  -0.211  1.00 72.09           C  
ANISOU  380  C   LEU A  51     5573   8142  13675   1169    367   -249       C  
ATOM    381  O   LEU A  51      66.446 -26.147   0.571  1.00 71.73           O  
ANISOU  381  O   LEU A  51     5410   8013  13830   1192    192   -228       O  
ATOM    382  CB  LEU A  51      65.675 -22.972   0.455  1.00 64.10           C  
ANISOU  382  CB  LEU A  51     4593   7225  12537    946    341   -127       C  
ATOM    383  CG  LEU A  51      65.951 -23.115   1.956  1.00 67.63           C  
ANISOU  383  CG  LEU A  51     4983   7610  13102    879     39    -66       C  
ATOM    384  CD1 LEU A  51      67.331 -22.620   2.301  1.00 69.14           C  
ANISOU  384  CD1 LEU A  51     4917   7758  13595    849      6    -23       C  
ATOM    385  CD2 LEU A  51      64.947 -22.361   2.766  1.00 65.89           C  
ANISOU  385  CD2 LEU A  51     4948   7434  12655    765   -103    -23       C  
ATOM    386  N   LYS A  52      64.734 -25.743  -0.891  1.00 70.96           N  
ANISOU  386  N   LYS A  52     5637   8037  13286   1210    445   -316       N  
ATOM    387  CA  LYS A  52      64.087 -27.056  -0.833  1.00 71.61           C  
ANISOU  387  CA  LYS A  52     5824   8060  13325   1284    345   -376       C  
ATOM    388  C   LYS A  52      65.074 -28.099  -1.339  1.00 79.26           C  
ANISOU  388  C   LYS A  52     6629   8955  14530   1421    419   -441       C  
ATOM    389  O   LYS A  52      65.214 -29.152  -0.713  1.00 80.31           O  
ANISOU  389  O   LYS A  52     6720   8993  14800   1461    251   -442       O  
ATOM    390  CB  LYS A  52      62.798 -27.059  -1.677  1.00 73.03           C  
ANISOU  390  CB  LYS A  52     6234   8298  13214   1304    447   -448       C  
ATOM    391  CG  LYS A  52      61.890 -28.269  -1.444  1.00 79.40           C  
ANISOU  391  CG  LYS A  52     7170   9038  13960   1344    305   -496       C  
ATOM    392  CD  LYS A  52      60.598 -28.201  -2.271  1.00 78.55           C  
ANISOU  392  CD  LYS A  52     7281   8986  13580   1357    388   -570       C  
ATOM    393  CE  LYS A  52      59.485 -27.455  -1.574  1.00 75.65           C  
ANISOU  393  CE  LYS A  52     7065   8668  13011   1229    276   -498       C  
ATOM    394  NZ  LYS A  52      58.249 -27.420  -2.396  1.00 76.26           N1+
ANISOU  394  NZ  LYS A  52     7337   8791  12846   1248    347   -573       N1+
ATOM    395  N   LEU A  53      65.803 -27.772  -2.433  1.00 78.16           N  
ANISOU  395  N   LEU A  53     6389   8857  14451   1494    673   -486       N  
ATOM    396  CA  LEU A  53      66.832 -28.634  -3.021  1.00 80.60           C  
ANISOU  396  CA  LEU A  53     6527   9106  14991   1634    786   -551       C  
ATOM    397  C   LEU A  53      68.003 -28.911  -2.070  1.00 85.39           C  
ANISOU  397  C   LEU A  53     6890   9626  15928   1624    634   -484       C  
ATOM    398  O   LEU A  53      68.360 -30.072  -1.903  1.00 86.07           O  
ANISOU  398  O   LEU A  53     6904   9618  16180   1716    548   -524       O  
ATOM    399  CB  LEU A  53      67.377 -28.050  -4.341  1.00 82.10           C  
ANISOU  399  CB  LEU A  53     6660   9372  15163   1706   1110   -592       C  
ATOM    400  CG  LEU A  53      66.620 -28.356  -5.628  1.00 86.69           C  
ANISOU  400  CG  LEU A  53     7433  10009  15497   1812   1300   -710       C  
ATOM    401  CD1 LEU A  53      67.153 -27.517  -6.771  1.00 88.13           C  
ANISOU  401  CD1 LEU A  53     7569  10283  15633   1859   1615   -711       C  
ATOM    402  CD2 LEU A  53      66.725 -29.826  -5.998  1.00 90.22           C  
ANISOU  402  CD2 LEU A  53     7874  10370  16034   1964   1286   -831       C  
ATOM    403  N   ALA A  54      68.600 -27.867  -1.453  1.00 81.76           N  
ANISOU  403  N   ALA A  54     6303   9189  15572   1515    588   -385       N  
ATOM    404  CA  ALA A  54      69.777 -27.986  -0.570  1.00 82.22           C  
ANISOU  404  CA  ALA A  54     6115   9169  15955   1499    437   -321       C  
ATOM    405  C   ALA A  54      69.540 -28.672   0.780  1.00 85.29           C  
ANISOU  405  C   ALA A  54     6536   9478  16394   1463    105   -272       C  
ATOM    406  O   ALA A  54      70.462 -29.278   1.319  1.00 87.11           O  
ANISOU  406  O   ALA A  54     6578   9622  16899   1508    -20   -250       O  
ATOM    407  CB  ALA A  54      70.390 -26.618  -0.341  1.00 83.04           C  
ANISOU  407  CB  ALA A  54     6090   9317  16143   1388    474   -239       C  
ATOM    408  N   MET A  55      68.332 -28.548   1.343  1.00 79.99           N  
ANISOU  408  N   MET A  55     6093   8835  15462   1384    -35   -247       N  
ATOM    409  CA  MET A  55      67.997 -29.096   2.658  1.00 78.59           C  
ANISOU  409  CA  MET A  55     5975   8595  15289   1342   -335   -182       C  
ATOM    410  C   MET A  55      67.715 -30.605   2.650  1.00 84.95           C  
ANISOU  410  C   MET A  55     6828   9308  16142   1449   -410   -226       C  
ATOM    411  O   MET A  55      67.050 -31.097   1.741  1.00 84.55           O  
ANISOU  411  O   MET A  55     6898   9267  15962   1515   -268   -313       O  
ATOM    412  CB  MET A  55      66.830 -28.306   3.259  1.00 77.79           C  
ANISOU  412  CB  MET A  55     6094   8566  14898   1216   -432   -129       C  
ATOM    413  CG  MET A  55      66.873 -28.227   4.755  1.00 79.99           C  
ANISOU  413  CG  MET A  55     6377   8811  15205   1139   -723    -32       C  
ATOM    414  SD  MET A  55      65.578 -27.139   5.349  1.00 80.30           S  
ANISOU  414  SD  MET A  55     6661   8946  14905    999   -788     18       S  
ATOM    415  CE  MET A  55      65.217 -27.890   6.890  1.00 76.55           C  
ANISOU  415  CE  MET A  55     6273   8407  14403    981  -1105    109       C  
ATOM    416  N   GLU A  56      68.207 -31.330   3.677  1.00 83.76           N  
ANISOU  416  N   GLU A  56     6587   9061  16177   1466   -644   -165       N  
ATOM    417  CA  GLU A  56      68.022 -32.785   3.820  1.00 84.99           C  
ANISOU  417  CA  GLU A  56     6770   9106  16415   1563   -745   -186       C  
ATOM    418  C   GLU A  56      66.556 -33.156   4.113  1.00 88.34           C  
ANISOU  418  C   GLU A  56     7454   9535  16578   1520   -827   -172       C  
ATOM    419  O   GLU A  56      65.898 -32.471   4.895  1.00 85.85           O  
ANISOU  419  O   GLU A  56     7263   9276  16079   1408   -939    -92       O  
ATOM    420  CB  GLU A  56      68.988 -33.377   4.860  1.00 87.89           C  
ANISOU  420  CB  GLU A  56     6967   9372  17056   1593   -978   -109       C  
ATOM    421  CG  GLU A  56      70.435 -33.425   4.392  1.00101.15           C  
ANISOU  421  CG  GLU A  56     8365  11013  19054   1675   -882   -146       C  
ATOM    422  CD  GLU A  56      71.425 -33.957   5.411  1.00121.44           C  
ANISOU  422  CD  GLU A  56    10753  13481  21909   1707  -1125    -71       C  
ATOM    423  OE1 GLU A  56      71.739 -33.223   6.376  1.00115.13           O  
ANISOU  423  OE1 GLU A  56     9912  12705  21129   1615  -1304     18       O  
ATOM    424  OE2 GLU A  56      71.902 -35.101   5.234  1.00113.32           O1-
ANISOU  424  OE2 GLU A  56     9623  12344  21088   1830  -1142   -106       O1-
ATOM    425  N   ASN A  57      66.057 -34.231   3.458  1.00 87.20           N  
ANISOU  425  N   ASN A  57     7382   9325  16426   1613   -767   -254       N  
ATOM    426  CA  ASN A  57      64.671 -34.736   3.493  1.00 86.33           C  
ANISOU  426  CA  ASN A  57     7495   9198  16107   1590   -812   -263       C  
ATOM    427  C   ASN A  57      64.071 -35.007   4.890  1.00 89.92           C  
ANISOU  427  C   ASN A  57     8050   9610  16504   1513  -1065   -127       C  
ATOM    428  O   ASN A  57      63.078 -34.373   5.253  1.00 88.05           O  
ANISOU  428  O   ASN A  57     7978   9447  16029   1412  -1091    -79       O  
ATOM    429  CB  ASN A  57      64.541 -35.994   2.625  1.00 88.74           C  
ANISOU  429  CB  ASN A  57     7809   9405  16504   1721   -736   -381       C  
ATOM    430  CG  ASN A  57      64.487 -35.703   1.148  1.00113.80           C  
ANISOU  430  CG  ASN A  57    11005  12647  19588   1787   -472   -527       C  
ATOM    431  ND2 ASN A  57      63.300 -35.359   0.652  1.00107.14           N  
ANISOU  431  ND2 ASN A  57    10356  11869  18482   1743   -401   -572       N  
ATOM    432  OD1 ASN A  57      65.497 -35.785   0.439  1.00104.81           O  
ANISOU  432  OD1 ASN A  57     9711  11503  18611   1883   -328   -598       O  
ATOM    433  N   TYR A  58      64.663 -35.958   5.643  1.00 88.08           N  
ANISOU  433  N   TYR A  58     7722   9258  16486   1567  -1242    -64       N  
ATOM    434  CA  TYR A  58      64.257 -36.437   6.972  1.00 87.64           C  
ANISOU  434  CA  TYR A  58     7747   9142  16411   1522  -1484     76       C  
ATOM    435  C   TYR A  58      64.038 -35.359   8.039  1.00 89.19           C  
ANISOU  435  C   TYR A  58     8016   9435  16438   1400  -1605    192       C  
ATOM    436  O   TYR A  58      63.235 -35.562   8.948  1.00 88.15           O  
ANISOU  436  O   TYR A  58     8030   9292  16174   1347  -1745    296       O  
ATOM    437  CB  TYR A  58      65.284 -37.465   7.486  1.00 91.21           C  
ANISOU  437  CB  TYR A  58     8035   9458  17161   1617  -1636    119       C  
ATOM    438  CG  TYR A  58      66.623 -36.871   7.872  1.00 94.69           C  
ANISOU  438  CG  TYR A  58     8275   9923  17782   1621  -1697    151       C  
ATOM    439  CD1 TYR A  58      67.621 -36.676   6.921  1.00 97.88           C  
ANISOU  439  CD1 TYR A  58     8489  10336  18367   1690  -1529     46       C  
ATOM    440  CD2 TYR A  58      66.905 -36.534   9.193  1.00 95.96           C  
ANISOU  440  CD2 TYR A  58     8431  10092  17939   1560  -1927    285       C  
ATOM    441  CE1 TYR A  58      68.859 -36.140   7.272  1.00100.41           C  
ANISOU  441  CE1 TYR A  58     8601  10666  18883   1690  -1587     77       C  
ATOM    442  CE2 TYR A  58      68.136 -35.988   9.554  1.00 98.44           C  
ANISOU  442  CE2 TYR A  58     8551  10417  18435   1562  -2005    307       C  
ATOM    443  CZ  TYR A  58      69.113 -35.796   8.590  1.00107.55           C  
ANISOU  443  CZ  TYR A  58     9499  11572  19793   1623  -1835    204       C  
ATOM    444  OH  TYR A  58      70.331 -35.266   8.940  1.00110.33           O  
ANISOU  444  OH  TYR A  58     9639  11926  20354   1621  -1912    227       O  
ATOM    445  N   VAL A  59      64.801 -34.251   7.951  1.00 84.59           N  
ANISOU  445  N   VAL A  59     7325   8938  15876   1360  -1554    176       N  
ATOM    446  CA  VAL A  59      64.847 -33.114   8.877  1.00 82.83           C  
ANISOU  446  CA  VAL A  59     7135   8801  15534   1254  -1667    261       C  
ATOM    447  C   VAL A  59      63.443 -32.618   9.282  1.00 82.78           C  
ANISOU  447  C   VAL A  59     7369   8871  15212   1158  -1678    308       C  
ATOM    448  O   VAL A  59      63.212 -32.345  10.464  1.00 80.89           O  
ANISOU  448  O   VAL A  59     7213   8651  14872   1099  -1857    415       O  
ATOM    449  CB  VAL A  59      65.751 -31.983   8.301  1.00 86.75           C  
ANISOU  449  CB  VAL A  59     7477   9372  16111   1229  -1539    201       C  
ATOM    450  CG1 VAL A  59      65.812 -30.776   9.227  1.00 85.83           C  
ANISOU  450  CG1 VAL A  59     7392   9333  15885   1118  -1664    272       C  
ATOM    451  CG2 VAL A  59      67.160 -32.499   8.022  1.00 88.68           C  
ANISOU  451  CG2 VAL A  59     7467   9536  16690   1324  -1539    169       C  
ATOM    452  N   LEU A  60      62.510 -32.548   8.318  1.00 78.37           N  
ANISOU  452  N   LEU A  60     6923   8352  14501   1151  -1493    228       N  
ATOM    453  CA  LEU A  60      61.152 -32.080   8.581  1.00 76.36           C  
ANISOU  453  CA  LEU A  60     6880   8167  13965   1066  -1483    264       C  
ATOM    454  C   LEU A  60      60.136 -33.223   8.813  1.00 80.10           C  
ANISOU  454  C   LEU A  60     7483   8560  14392   1089  -1541    303       C  
ATOM    455  O   LEU A  60      58.932 -32.960   8.865  1.00 78.46           O  
ANISOU  455  O   LEU A  60     7440   8399  13973   1028  -1506    321       O  
ATOM    456  CB  LEU A  60      60.693 -31.104   7.481  1.00 75.13           C  
ANISOU  456  CB  LEU A  60     6776   8116  13656   1030  -1264    165       C  
ATOM    457  CG  LEU A  60      61.414 -29.751   7.476  1.00 79.79           C  
ANISOU  457  CG  LEU A  60     7281   8794  14241    971  -1220    160       C  
ATOM    458  CD1 LEU A  60      61.553 -29.211   6.075  1.00 79.54           C  
ANISOU  458  CD1 LEU A  60     7207   8818  14196    995   -974     50       C  
ATOM    459  CD2 LEU A  60      60.723 -28.747   8.388  1.00 81.82           C  
ANISOU  459  CD2 LEU A  60     7677   9131  14279    861  -1309    235       C  
ATOM    460  N   ILE A  61      60.629 -34.469   9.018  1.00 78.67           N  
ANISOU  460  N   ILE A  61     7220   8250  14421   1173  -1638    327       N  
ATOM    461  CA  ILE A  61      59.812 -35.654   9.307  1.00 78.91           C  
ANISOU  461  CA  ILE A  61     7346   8176  14461   1199  -1709    379       C  
ATOM    462  C   ILE A  61      60.178 -36.125  10.735  1.00 83.30           C  
ANISOU  462  C   ILE A  61     7895   8669  15085   1199  -1941    541       C  
ATOM    463  O   ILE A  61      59.326 -36.123  11.627  1.00 82.18           O  
ANISOU  463  O   ILE A  61     7900   8542  14784   1141  -2029    658       O  
ATOM    464  CB  ILE A  61      60.030 -36.764   8.223  1.00 83.19           C  
ANISOU  464  CB  ILE A  61     7808   8606  15195   1308  -1618    259       C  
ATOM    465  CG1 ILE A  61      59.483 -36.323   6.842  1.00 82.18           C  
ANISOU  465  CG1 ILE A  61     7729   8546  14948   1312  -1399    104       C  
ATOM    466  CG2 ILE A  61      59.440 -38.124   8.650  1.00 84.89           C  
ANISOU  466  CG2 ILE A  61     8083   8676  15497   1343  -1730    326       C  
ATOM    467  CD1 ILE A  61      60.278 -36.905   5.629  1.00 89.94           C  
ANISOU  467  CD1 ILE A  61     8580   9472  16121   1434  -1270    -48       C  
ATOM    468  N   ASP A  62      61.462 -36.473  10.941  1.00 80.59           N  
ANISOU  468  N   ASP A  62     7383   8264  14975   1269  -2034    548       N  
ATOM    469  CA  ASP A  62      62.025 -36.958  12.199  1.00 81.29           C  
ANISOU  469  CA  ASP A  62     7439   8286  15161   1291  -2264    689       C  
ATOM    470  C   ASP A  62      62.485 -35.812  13.129  1.00 82.11           C  
ANISOU  470  C   ASP A  62     7545   8495  15158   1224  -2383    757       C  
ATOM    471  O   ASP A  62      63.664 -35.437  13.146  1.00 83.47           O  
ANISOU  471  O   ASP A  62     7552   8674  15490   1249  -2434    726       O  
ATOM    472  CB  ASP A  62      63.165 -37.963  11.927  1.00 85.71           C  
ANISOU  472  CB  ASP A  62     7807   8715  16044   1408  -2317    657       C  
ATOM    473  CG  ASP A  62      62.857 -38.991  10.850  1.00102.00           C  
ANISOU  473  CG  ASP A  62     9850  10675  18230   1485  -2185    551       C  
ATOM    474  OD1 ASP A  62      61.857 -39.732  11.001  1.00103.08           O  
ANISOU  474  OD1 ASP A  62    10119  10744  18304   1477  -2203    599       O  
ATOM    475  OD2 ASP A  62      63.618 -39.059   9.862  1.00111.17           O1-
ANISOU  475  OD2 ASP A  62    10864  11820  19557   1557  -2062    419       O1-
ATOM    476  N   TYR A  63      61.536 -35.248  13.884  1.00 73.36           N  
ANISOU  476  N   TYR A  63     6622   7466  13787   1141  -2426    842       N  
ATOM    477  CA  TYR A  63      61.815 -34.180  14.850  1.00 70.96           C  
ANISOU  477  CA  TYR A  63     6356   7258  13348   1079  -2553    902       C  
ATOM    478  C   TYR A  63      61.045 -34.434  16.141  1.00 72.49           C  
ANISOU  478  C   TYR A  63     6737   7455  13353   1054  -2703   1063       C  
ATOM    479  O   TYR A  63      59.953 -35.003  16.106  1.00 71.38           O  
ANISOU  479  O   TYR A  63     6725   7286  13109   1043  -2637   1111       O  
ATOM    480  CB  TYR A  63      61.499 -32.770  14.275  1.00 69.06           C  
ANISOU  480  CB  TYR A  63     6150   7151  12940    994  -2399    806       C  
ATOM    481  CG  TYR A  63      60.045 -32.546  13.902  1.00 66.28           C  
ANISOU  481  CG  TYR A  63     5978   6855  12349    937  -2249    793       C  
ATOM    482  CD1 TYR A  63      59.093 -32.238  14.870  1.00 67.01           C  
ANISOU  482  CD1 TYR A  63     6259   7003  12199    878  -2319    898       C  
ATOM    483  CD2 TYR A  63      59.630 -32.596  12.577  1.00 65.33           C  
ANISOU  483  CD2 TYR A  63     5841   6740  12242    945  -2038    674       C  
ATOM    484  CE1 TYR A  63      57.745 -32.086  14.538  1.00 65.02           C  
ANISOU  484  CE1 TYR A  63     6157   6795  11754    828  -2183    890       C  
ATOM    485  CE2 TYR A  63      58.292 -32.393  12.228  1.00 64.01           C  
ANISOU  485  CE2 TYR A  63     5831   6621  11869    894  -1917    659       C  
ATOM    486  CZ  TYR A  63      57.352 -32.134  13.211  1.00 68.71           C  
ANISOU  486  CZ  TYR A  63     6595   7261  12251    833  -1989    768       C  
ATOM    487  OH  TYR A  63      56.034 -31.918  12.865  1.00 67.36           O  
ANISOU  487  OH  TYR A  63     6563   7134  11896    783  -1868    754       O  
ATOM    488  N   ASP A  64      61.601 -34.000  17.270  1.00 68.11           N  
ANISOU  488  N   ASP A  64     6196   6932  12751   1047  -2903   1146       N  
ATOM    489  CA  ASP A  64      60.935 -34.111  18.557  1.00 67.78           C  
ANISOU  489  CA  ASP A  64     6344   6912  12498   1030  -3043   1301       C  
ATOM    490  C   ASP A  64      60.827 -32.690  19.103  1.00 70.23           C  
ANISOU  490  C   ASP A  64     6744   7359  12582    955  -3080   1283       C  
ATOM    491  O   ASP A  64      61.835 -32.101  19.495  1.00 70.69           O  
ANISOU  491  O   ASP A  64     6708   7438  12711    960  -3221   1257       O  
ATOM    492  CB  ASP A  64      61.704 -35.056  19.514  1.00 72.14           C  
ANISOU  492  CB  ASP A  64     6855   7364  13192   1113  -3281   1429       C  
ATOM    493  CG  ASP A  64      61.062 -35.298  20.881  1.00 81.63           C  
ANISOU  493  CG  ASP A  64     8262   8581  14173   1114  -3427   1611       C  
ATOM    494  OD1 ASP A  64      59.977 -34.723  21.151  1.00 80.28           O  
ANISOU  494  OD1 ASP A  64     8270   8501  13732   1049  -3340   1641       O  
ATOM    495  OD2 ASP A  64      61.652 -36.043  21.685  1.00 89.58           O1-
ANISOU  495  OD2 ASP A  64     9252   9511  15274   1185  -3626   1726       O1-
ATOM    496  N   THR A  65      59.602 -32.127  19.100  1.00 65.84           N  
ANISOU  496  N   THR A  65     6361   6887  11768    887  -2954   1288       N  
ATOM    497  CA  THR A  65      59.328 -30.761  19.576  1.00 65.24           C  
ANISOU  497  CA  THR A  65     6390   6938  11459    816  -2968   1263       C  
ATOM    498  C   THR A  65      59.660 -30.564  21.063  1.00 72.31           C  
ANISOU  498  C   THR A  65     7385   7862  12229    835  -3214   1373       C  
ATOM    499  O   THR A  65      59.817 -29.423  21.508  1.00 72.17           O  
ANISOU  499  O   THR A  65     7414   7931  12076    791  -3278   1331       O  
ATOM    500  CB  THR A  65      57.875 -30.355  19.312  1.00 66.40           C  
ANISOU  500  CB  THR A  65     6704   7157  11366    752  -2785   1260       C  
ATOM    501  CG2 THR A  65      57.490 -30.386  17.841  1.00 58.93           C  
ANISOU  501  CG2 THR A  65     5683   6201  10508    733  -2554   1139       C  
ATOM    502  OG1 THR A  65      57.001 -31.164  20.096  1.00 71.64           O  
ANISOU  502  OG1 THR A  65     7521   7792  11907    772  -2821   1409       O  
ATOM    503  N   LYS A  66      59.742 -31.674  21.820  1.00 70.32           N  
ANISOU  503  N   LYS A  66     7172   7530  12015    903  -3352   1513       N  
ATOM    504  CA  LYS A  66      60.023 -31.680  23.250  1.00 71.85           C  
ANISOU  504  CA  LYS A  66     7480   7743  12079    941  -3593   1637       C  
ATOM    505  C   LYS A  66      61.500 -31.929  23.537  1.00 76.89           C  
ANISOU  505  C   LYS A  66     7946   8314  12955   1004  -3817   1627       C  
ATOM    506  O   LYS A  66      61.878 -32.073  24.696  1.00 78.86           O  
ANISOU  506  O   LYS A  66     8271   8561  13130   1053  -4048   1730       O  
ATOM    507  CB  LYS A  66      59.127 -32.714  23.977  1.00 75.59           C  
ANISOU  507  CB  LYS A  66     8122   8175  12424    979  -3604   1821       C  
ATOM    508  CG  LYS A  66      57.614 -32.520  23.776  1.00 88.91           C  
ANISOU  508  CG  LYS A  66     9972   9921  13888    918  -3389   1846       C  
ATOM    509  CD  LYS A  66      57.073 -31.216  24.391  1.00 95.11           C  
ANISOU  509  CD  LYS A  66    10922  10851  14366    864  -3383   1823       C  
ATOM    510  CE  LYS A  66      55.869 -30.663  23.655  1.00100.28           C  
ANISOU  510  CE  LYS A  66    11642  11568  14891    788  -3134   1757       C  
ATOM    511  NZ  LYS A  66      54.638 -31.460  23.893  1.00106.10           N1+
ANISOU  511  NZ  LYS A  66    12510  12278  15524    790  -3023   1895       N1+
ATOM    512  N   SER A  67      62.336 -31.971  22.490  1.00 72.65           N  
ANISOU  512  N   SER A  67     7179   7724  12703   1009  -3749   1505       N  
ATOM    513  CA  SER A  67      63.774 -32.195  22.641  1.00 73.92           C  
ANISOU  513  CA  SER A  67     7140   7814  13133   1068  -3941   1484       C  
ATOM    514  C   SER A  67      64.535 -30.985  22.137  1.00 76.29           C  
ANISOU  514  C   SER A  67     7290   8167  13528   1013  -3922   1333       C  
ATOM    515  O   SER A  67      64.427 -30.651  20.952  1.00 74.25           O  
ANISOU  515  O   SER A  67     6934   7922  13355    972  -3695   1219       O  
ATOM    516  CB  SER A  67      64.205 -33.449  21.889  1.00 77.44           C  
ANISOU  516  CB  SER A  67     7421   8128  13876   1140  -3883   1486       C  
ATOM    517  OG  SER A  67      65.612 -33.463  21.703  1.00 89.11           O  
ANISOU  517  OG  SER A  67     8660   9547  15649   1185  -4003   1423       O  
ATOM    518  N   PHE A  68      65.302 -30.322  23.034  1.00 73.33           N  
ANISOU  518  N   PHE A  68     6901   7820  13140   1014  -4163   1334       N  
ATOM    519  CA  PHE A  68      66.100 -29.145  22.659  1.00 72.54           C  
ANISOU  519  CA  PHE A  68     6645   7756  13159    957  -4173   1199       C  
ATOM    520  C   PHE A  68      67.101 -29.487  21.546  1.00 75.33           C  
ANISOU  520  C   PHE A  68     6708   8028  13888    983  -4074   1114       C  
ATOM    521  O   PHE A  68      67.197 -28.754  20.564  1.00 73.27           O  
ANISOU  521  O   PHE A  68     6338   7797  13702    925  -3881   1001       O  
ATOM    522  CB  PHE A  68      66.817 -28.506  23.870  1.00 76.14           C  
ANISOU  522  CB  PHE A  68     7124   8234  13570    963  -4487   1213       C  
ATOM    523  CG  PHE A  68      67.709 -27.342  23.491  1.00 77.84           C  
ANISOU  523  CG  PHE A  68     7154   8464  13958    901  -4513   1077       C  
ATOM    524  CD1 PHE A  68      67.163 -26.139  23.053  1.00 78.62           C  
ANISOU  524  CD1 PHE A  68     7313   8646  13913    805  -4351    984       C  
ATOM    525  CD2 PHE A  68      69.094 -27.465  23.523  1.00 81.51           C  
ANISOU  525  CD2 PHE A  68     7369   8849  14752    939  -4688   1046       C  
ATOM    526  CE1 PHE A  68      67.983 -25.069  22.687  1.00 79.54           C  
ANISOU  526  CE1 PHE A  68     7251   8762  14206    744  -4367    870       C  
ATOM    527  CE2 PHE A  68      69.914 -26.399  23.137  1.00 84.67           C  
ANISOU  527  CE2 PHE A  68     7579   9250  15340    876  -4698    928       C  
ATOM    528  CZ  PHE A  68      69.350 -25.206  22.726  1.00 80.92           C  
ANISOU  528  CZ  PHE A  68     7175   8856  14716    777  -4536    844       C  
ATOM    529  N   GLU A  69      67.803 -30.622  21.693  1.00 73.43           N  
ANISOU  529  N   GLU A  69     6346   7681  13873   1077  -4195   1175       N  
ATOM    530  CA  GLU A  69      68.796 -31.119  20.737  1.00 73.67           C  
ANISOU  530  CA  GLU A  69     6098   7622  14272   1125  -4115   1107       C  
ATOM    531  C   GLU A  69      68.188 -31.382  19.359  1.00 73.05           C  
ANISOU  531  C   GLU A  69     5995   7543  14218   1112  -3781   1033       C  
ATOM    532  O   GLU A  69      68.796 -31.014  18.357  1.00 73.11           O  
ANISOU  532  O   GLU A  69     5809   7545  14427   1101  -3626    926       O  
ATOM    533  CB  GLU A  69      69.493 -32.387  21.275  1.00 77.12           C  
ANISOU  533  CB  GLU A  69     6449   7940  14914   1238  -4318   1202       C  
ATOM    534  N   SER A  70      67.000 -32.003  19.311  1.00 65.86           N  
ANISOU  534  N   SER A  70     5279   6637  13106   1116  -3673   1092       N  
ATOM    535  CA  SER A  70      66.315 -32.310  18.059  1.00 63.72           C  
ANISOU  535  CA  SER A  70     5012   6364  12837   1109  -3382   1020       C  
ATOM    536  C   SER A  70      65.848 -31.026  17.337  1.00 65.42           C  
ANISOU  536  C   SER A  70     5262   6692  12904   1012  -3180    915       C  
ATOM    537  O   SER A  70      66.000 -30.910  16.116  1.00 64.00           O  
ANISOU  537  O   SER A  70     4966   6511  12841   1013  -2962    811       O  
ATOM    538  CB  SER A  70      65.141 -33.246  18.323  1.00 65.62           C  
ANISOU  538  CB  SER A  70     5451   6575  12907   1128  -3350   1117       C  
ATOM    539  OG  SER A  70      64.317 -33.388  17.178  1.00 68.47           O  
ANISOU  539  OG  SER A  70     5847   6946  13224   1109  -3086   1039       O  
ATOM    540  N   MET A  71      65.306 -30.061  18.101  1.00 60.87           N  
ANISOU  540  N   MET A  71     4850   6209  12070    938  -3255    943       N  
ATOM    541  CA  MET A  71      64.835 -28.784  17.556  1.00 58.90           C  
ANISOU  541  CA  MET A  71     4648   6060  11670    845  -3089    855       C  
ATOM    542  C   MET A  71      66.002 -27.926  17.074  1.00 65.23           C  
ANISOU  542  C   MET A  71     5227   6863  12693    820  -3077    761       C  
ATOM    543  O   MET A  71      65.892 -27.273  16.035  1.00 64.07           O  
ANISOU  543  O   MET A  71     5027   6758  12560    777  -2856    672       O  
ATOM    544  CB  MET A  71      63.948 -28.035  18.560  1.00 59.69           C  
ANISOU  544  CB  MET A  71     4984   6249  11445    783  -3180    910       C  
ATOM    545  CG  MET A  71      62.585 -28.672  18.755  1.00 61.02           C  
ANISOU  545  CG  MET A  71     5370   6432  11381    788  -3103    990       C  
ATOM    546  SD  MET A  71      61.582 -28.788  17.237  1.00 62.54           S  
ANISOU  546  SD  MET A  71     5585   6643  11536    761  -2767    906       S  
ATOM    547  CE  MET A  71      61.271 -27.067  16.914  1.00 57.66           C  
ANISOU  547  CE  MET A  71     5015   6145  10749    659  -2654    812       C  
ATOM    548  N   GLN A  72      67.127 -27.970  17.802  1.00 65.22           N  
ANISOU  548  N   GLN A  72     5089   6811  12879    851  -3313    786       N  
ATOM    549  CA  GLN A  72      68.368 -27.268  17.458  1.00 67.00           C  
ANISOU  549  CA  GLN A  72     5068   7016  13371    832  -3335    711       C  
ATOM    550  C   GLN A  72      68.964 -27.837  16.155  1.00 72.88           C  
ANISOU  550  C   GLN A  72     5596   7703  14392    887  -3118    647       C  
ATOM    551  O   GLN A  72      69.430 -27.062  15.321  1.00 72.99           O  
ANISOU  551  O   GLN A  72     5465   7738  14529    847  -2958    568       O  
ATOM    552  CB  GLN A  72      69.364 -27.359  18.616  1.00 70.60           C  
ANISOU  552  CB  GLN A  72     5437   7421  13968    865  -3668    760       C  
ATOM    553  CG  GLN A  72      70.610 -26.499  18.456  1.00 79.38           C  
ANISOU  553  CG  GLN A  72     6298   8509  15352    831  -3733    687       C  
ATOM    554  CD  GLN A  72      71.563 -26.698  19.604  1.00 89.65           C  
ANISOU  554  CD  GLN A  72     7514   9751  16798    873  -4085    734       C  
ATOM    555  NE2 GLN A  72      71.960 -25.606  20.235  1.00 80.71           N  
ANISOU  555  NE2 GLN A  72     6367   8645  15656    808  -4260    697       N  
ATOM    556  OE1 GLN A  72      71.959 -27.821  19.931  1.00 84.13           O  
ANISOU  556  OE1 GLN A  72     6762   8976  16226    967  -4213    799       O  
ATOM    557  N   ARG A  73      68.897 -29.175  15.969  1.00 70.03           N  
ANISOU  557  N   ARG A  73     5224   7268  14116    980  -3103    684       N  
ATOM    558  CA  ARG A  73      69.359 -29.870  14.762  1.00 70.56           C  
ANISOU  558  CA  ARG A  73     5114   7275  14420   1051  -2898    619       C  
ATOM    559  C   ARG A  73      68.511 -29.430  13.563  1.00 70.50           C  
ANISOU  559  C   ARG A  73     5192   7340  14256   1010  -2586    539       C  
ATOM    560  O   ARG A  73      69.057 -29.157  12.498  1.00 69.67           O  
ANISOU  560  O   ARG A  73     4925   7236  14309   1022  -2386    457       O  
ATOM    561  CB  ARG A  73      69.296 -31.404  14.955  1.00 73.66           C  
ANISOU  561  CB  ARG A  73     5520   7566  14900   1157  -2974    678       C  
ATOM    562  CG  ARG A  73      69.805 -32.219  13.768  1.00 88.53           C  
ANISOU  562  CG  ARG A  73     7227   9377  17035   1248  -2781    602       C  
ATOM    563  N   LEU A  74      67.184 -29.345  13.750  1.00 65.02           N  
ANISOU  563  N   LEU A  74     4750   6705  13251    964  -2545    568       N  
ATOM    564  CA  LEU A  74      66.250 -28.905  12.722  1.00 62.42           C  
ANISOU  564  CA  LEU A  74     4528   6447  12743    924  -2282    500       C  
ATOM    565  C   LEU A  74      66.563 -27.467  12.282  1.00 63.41           C  
ANISOU  565  C   LEU A  74     4586   6649  12857    842  -2171    439       C  
ATOM    566  O   LEU A  74      66.619 -27.209  11.079  1.00 63.12           O  
ANISOU  566  O   LEU A  74     4481   6636  12867    849  -1930    362       O  
ATOM    567  CB  LEU A  74      64.806 -29.028  13.230  1.00 61.61           C  
ANISOU  567  CB  LEU A  74     4696   6388  12326    885  -2302    557       C  
ATOM    568  CG  LEU A  74      63.723 -28.298  12.423  1.00 65.90           C  
ANISOU  568  CG  LEU A  74     5377   7021  12640    822  -2080    498       C  
ATOM    569  CD1 LEU A  74      63.399 -29.027  11.143  1.00 66.40           C  
ANISOU  569  CD1 LEU A  74     5421   7055  12752    882  -1863    423       C  
ATOM    570  CD2 LEU A  74      62.472 -28.125  13.233  1.00 68.59           C  
ANISOU  570  CD2 LEU A  74     5960   7414  12688    767  -2149    569       C  
ATOM    571  N   CYS A  75      66.799 -26.553  13.249  1.00 57.65           N  
ANISOU  571  N   CYS A  75     3876   5953  12074    771  -2352    474       N  
ATOM    572  CA  CYS A  75      67.121 -25.153  12.976  1.00 56.50           C  
ANISOU  572  CA  CYS A  75     3667   5864  11936    686  -2281    424       C  
ATOM    573  C   CYS A  75      68.468 -25.041  12.289  1.00 59.76           C  
ANISOU  573  C   CYS A  75     3791   6226  12689    715  -2205    378       C  
ATOM    574  O   CYS A  75      68.611 -24.260  11.349  1.00 58.05           O  
ANISOU  574  O   CYS A  75     3500   6046  12511    678  -1991    323       O  
ATOM    575  CB  CYS A  75      67.066 -24.326  14.255  1.00 57.24           C  
ANISOU  575  CB  CYS A  75     3855   5989  11905    616  -2522    464       C  
ATOM    576  SG  CYS A  75      65.395 -24.131  14.928  1.00 59.36           S  
ANISOU  576  SG  CYS A  75     4467   6340  11747    570  -2545    511       S  
ATOM    577  N   ASP A  76      69.438 -25.867  12.722  1.00 57.84           N  
ANISOU  577  N   ASP A  76     3383   5896  12698    788  -2369    405       N  
ATOM    578  CA  ASP A  76      70.779 -25.898  12.156  1.00 59.06           C  
ANISOU  578  CA  ASP A  76     3239   5990  13211    828  -2312    369       C  
ATOM    579  C   ASP A  76      70.776 -26.323  10.686  1.00 62.00           C  
ANISOU  579  C   ASP A  76     3536   6363  13658    891  -1991    306       C  
ATOM    580  O   ASP A  76      71.467 -25.695   9.883  1.00 62.33           O  
ANISOU  580  O   ASP A  76     3399   6412  13870    877  -1816    263       O  
ATOM    581  CB  ASP A  76      71.701 -26.799  12.986  1.00 63.13           C  
ANISOU  581  CB  ASP A  76     3613   6409  13965    904  -2571    417       C  
ATOM    582  CG  ASP A  76      73.132 -26.802  12.486  1.00 76.38           C  
ANISOU  582  CG  ASP A  76     4962   8020  16041    946  -2527    382       C  
ATOM    583  OD1 ASP A  76      73.772 -25.728  12.516  1.00 76.98           O  
ANISOU  583  OD1 ASP A  76     4900   8107  16243    872  -2542    363       O  
ATOM    584  OD2 ASP A  76      73.600 -27.874  12.034  1.00 84.07           O1-
ANISOU  584  OD2 ASP A  76     5811   8924  17208   1053  -2468    373       O1-
ATOM    585  N   LYS A  77      70.000 -27.376  10.346  1.00 57.80           N  
ANISOU  585  N   LYS A  77     3141   5820  13000    961  -1915    300       N  
ATOM    586  CA  LYS A  77      69.848 -27.891   8.981  1.00 57.11           C  
ANISOU  586  CA  LYS A  77     3027   5734  12940   1034  -1629    227       C  
ATOM    587  C   LYS A  77      69.256 -26.831   8.066  1.00 58.14           C  
ANISOU  587  C   LYS A  77     3243   5962  12885    968  -1381    179       C  
ATOM    588  O   LYS A  77      69.764 -26.629   6.965  1.00 58.41           O  
ANISOU  588  O   LYS A  77     3146   6007  13040   1003  -1144    123       O  
ATOM    589  CB  LYS A  77      69.013 -29.175   8.969  1.00 58.92           C  
ANISOU  589  CB  LYS A  77     3411   5922  13055   1109  -1647    231       C  
ATOM    590  CG  LYS A  77      69.820 -30.400   9.398  1.00 78.53           C  
ANISOU  590  CG  LYS A  77     5752   8287  15800   1213  -1804    259       C  
ATOM    591  N   TYR A  78      68.228 -26.103   8.549  1.00 51.90           N  
ANISOU  591  N   TYR A  78     2668   5243  11808    874  -1434    206       N  
ATOM    592  CA  TYR A  78      67.621 -24.997   7.813  1.00 49.16           C  
ANISOU  592  CA  TYR A  78     2415   4986  11275    802  -1231    172       C  
ATOM    593  C   TYR A  78      68.639 -23.878   7.627  1.00 51.25           C  
ANISOU  593  C   TYR A  78     2483   5258  11731    746  -1178    169       C  
ATOM    594  O   TYR A  78      68.787 -23.394   6.510  1.00 50.54           O  
ANISOU  594  O   TYR A  78     2334   5204  11665    750   -922    130       O  
ATOM    595  CB  TYR A  78      66.319 -24.496   8.493  1.00 48.14           C  
ANISOU  595  CB  TYR A  78     2551   4922  10819    719  -1323    206       C  
ATOM    596  CG  TYR A  78      65.894 -23.102   8.057  1.00 48.76           C  
ANISOU  596  CG  TYR A  78     2697   5083  10745    627  -1183    186       C  
ATOM    597  CD1 TYR A  78      65.179 -22.904   6.876  1.00 48.33           C  
ANISOU  597  CD1 TYR A  78     2738   5086  10539    639   -929    137       C  
ATOM    598  CD2 TYR A  78      66.261 -21.976   8.797  1.00 49.49           C  
ANISOU  598  CD2 TYR A  78     2754   5189  10861    534  -1311    214       C  
ATOM    599  CE1 TYR A  78      64.815 -21.623   6.458  1.00 47.83           C  
ANISOU  599  CE1 TYR A  78     2735   5093  10347    560   -800    129       C  
ATOM    600  CE2 TYR A  78      65.891 -20.693   8.394  1.00 49.08           C  
ANISOU  600  CE2 TYR A  78     2759   5198  10688    451  -1184    198       C  
ATOM    601  CZ  TYR A  78      65.157 -20.521   7.231  1.00 53.31           C  
ANISOU  601  CZ  TYR A  78     3393   5792  11071    464   -927    162       C  
ATOM    602  OH  TYR A  78      64.794 -19.260   6.831  1.00 49.39           O  
ANISOU  602  OH  TYR A  78     2956   5352  10460    387   -805    156       O  
ATOM    603  N   ASN A  79      69.356 -23.491   8.709  1.00 49.05           N  
ANISOU  603  N   ASN A  79     2102   4942  11595    697  -1421    212       N  
ATOM    604  CA  ASN A  79      70.354 -22.408   8.703  1.00 50.15           C  
ANISOU  604  CA  ASN A  79     2039   5068  11948    630  -1419    214       C  
ATOM    605  C   ASN A  79      71.536 -22.648   7.781  1.00 54.90           C  
ANISOU  605  C   ASN A  79     2361   5622  12876    696  -1239    189       C  
ATOM    606  O   ASN A  79      72.025 -21.706   7.148  1.00 53.97           O  
ANISOU  606  O   ASN A  79     2116   5520  12870    647  -1070    182       O  
ATOM    607  CB  ASN A  79      70.843 -22.094  10.124  1.00 54.90           C  
ANISOU  607  CB  ASN A  79     2598   5627  12632    577  -1757    254       C  
ATOM    608  CG  ASN A  79      69.793 -21.397  10.965  1.00 64.24           C  
ANISOU  608  CG  ASN A  79     4037   6871  13500    492  -1893    272       C  
ATOM    609  ND2 ASN A  79      69.948 -21.439  12.280  1.00 54.72           N  
ANISOU  609  ND2 ASN A  79     2870   5639  12281    475  -2203    307       N  
ATOM    610  OD1 ASN A  79      68.850 -20.793  10.449  1.00 53.87           O  
ANISOU  610  OD1 ASN A  79     2888   5630  11951    445  -1724    255       O  
ATOM    611  N   ARG A  80      71.984 -23.905   7.703  1.00 53.32           N  
ANISOU  611  N   ARG A  80     2067   5360  12832    808  -1266    181       N  
ATOM    612  CA  ARG A  80      73.082 -24.325   6.839  1.00 55.52           C  
ANISOU  612  CA  ARG A  80     2083   5590  13422    894  -1090    153       C  
ATOM    613  C   ARG A  80      72.648 -24.249   5.374  1.00 58.92           C  
ANISOU  613  C   ARG A  80     2573   6084  13730    937   -727    101       C  
ATOM    614  O   ARG A  80      73.418 -23.781   4.528  1.00 59.94           O  
ANISOU  614  O   ARG A  80     2516   6217  14043    949   -506     89       O  
ATOM    615  CB  ARG A  80      73.577 -25.722   7.238  1.00 55.76           C  
ANISOU  615  CB  ARG A  80     2021   5531  13634   1009  -1241    155       C  
ATOM    616  CG  ARG A  80      74.496 -25.681   8.448  1.00 69.01           C  
ANISOU  616  CG  ARG A  80     3536   7135  15548    984  -1560    205       C  
ATOM    617  CD  ARG A  80      74.826 -27.070   8.949  1.00 85.43           C  
ANISOU  617  CD  ARG A  80     5565   9127  17766   1096  -1736    222       C  
ATOM    618  NE  ARG A  80      75.700 -27.043  10.125  1.00 97.70           N  
ANISOU  618  NE  ARG A  80     6972  10612  19539   1080  -2061    272       N  
ATOM    619  CZ  ARG A  80      77.028 -26.989  10.078  1.00115.88           C  
ANISOU  619  CZ  ARG A  80     8963  12844  22223   1109  -2095    270       C  
ATOM    620  NH1 ARG A  80      77.659 -26.933   8.910  1.00104.22           N1+
ANISOU  620  NH1 ARG A  80     7285  11362  20954   1154  -1801    225       N1+
ATOM    621  NH2 ARG A  80      77.737 -26.980  11.200  1.00103.32           N  
ANISOU  621  NH2 ARG A  80     7258  11190  20809   1096  -2422    312       N  
ATOM    622  N   ALA A  81      71.393 -24.644   5.098  1.00 53.50           N  
ANISOU  622  N   ALA A  81     2150   5448  12728    956   -669     74       N  
ATOM    623  CA  ALA A  81      70.777 -24.587   3.773  1.00 52.90           C  
ANISOU  623  CA  ALA A  81     2183   5440  12475    999   -361     18       C  
ATOM    624  C   ALA A  81      70.649 -23.118   3.327  1.00 56.24           C  
ANISOU  624  C   ALA A  81     2626   5937  12806    898   -204     37       C  
ATOM    625  O   ALA A  81      70.982 -22.817   2.180  1.00 55.99           O  
ANISOU  625  O   ALA A  81     2516   5936  12820    937     77     14       O  
ATOM    626  CB  ALA A  81      69.416 -25.278   3.788  1.00 51.62           C  
ANISOU  626  CB  ALA A  81     2298   5305  12009   1024   -397    -10       C  
ATOM    627  N   ILE A  82      70.214 -22.205   4.249  1.00 52.60           N  
ANISOU  627  N   ILE A  82     2263   5498  12225    773   -385     83       N  
ATOM    628  CA  ILE A  82      70.144 -20.746   4.036  1.00 52.43           C  
ANISOU  628  CA  ILE A  82     2249   5526  12146    664   -287    109       C  
ATOM    629  C   ILE A  82      71.539 -20.255   3.648  1.00 54.87           C  
ANISOU  629  C   ILE A  82     2255   5789  12804    660   -175    130       C  
ATOM    630  O   ILE A  82      71.668 -19.530   2.662  1.00 53.12           O  
ANISOU  630  O   ILE A  82     1992   5606  12585    647     90    137       O  
ATOM    631  CB  ILE A  82      69.599 -19.976   5.297  1.00 55.04           C  
ANISOU  631  CB  ILE A  82     2712   5865  12336    544   -552    145       C  
ATOM    632  CG1 ILE A  82      68.105 -20.185   5.477  1.00 53.91           C  
ANISOU  632  CG1 ILE A  82     2873   5783  11826    536   -587    133       C  
ATOM    633  CG2 ILE A  82      69.957 -18.465   5.302  1.00 56.84           C  
ANISOU  633  CG2 ILE A  82     2862   6102  12634    428   -512    173       C  
ATOM    634  CD1 ILE A  82      67.143 -19.471   4.412  1.00 60.48           C  
ANISOU  634  CD1 ILE A  82     3874   6703  12404    513   -330    112       C  
ATOM    635  N   ASP A  83      72.571 -20.661   4.402  1.00 54.06           N  
ANISOU  635  N   ASP A  83     1938   5602  12999    674   -371    147       N  
ATOM    636  CA  ASP A  83      73.960 -20.272   4.106  1.00 56.89           C  
ANISOU  636  CA  ASP A  83     1975   5903  13736    671   -284    169       C  
ATOM    637  C   ASP A  83      74.413 -20.742   2.715  1.00 62.13           C  
ANISOU  637  C   ASP A  83     2522   6581  14502    785     63    144       C  
ATOM    638  O   ASP A  83      75.030 -19.949   2.000  1.00 63.13           O  
ANISOU  638  O   ASP A  83     2492   6714  14778    758    285    172       O  
ATOM    639  CB  ASP A  83      74.947 -20.766   5.193  1.00 60.89           C  
ANISOU  639  CB  ASP A  83     2277   6313  14547    681   -584    185       C  
ATOM    640  CG  ASP A  83      74.707 -20.185   6.580  1.00 70.23           C  
ANISOU  640  CG  ASP A  83     3546   7478  15661    573   -930    210       C  
ATOM    641  OD1 ASP A  83      74.254 -19.016   6.670  1.00 69.26           O  
ANISOU  641  OD1 ASP A  83     3522   7394  15399    463   -917    222       O  
ATOM    642  OD2 ASP A  83      74.962 -20.905   7.578  1.00 75.76           O1-
ANISOU  642  OD2 ASP A  83     4223   8124  16437    606  -1215    217       O1-
ATOM    643  N   SER A  84      74.068 -22.003   2.314  1.00 57.43           N  
ANISOU  643  N   SER A  84     2015   5990  13814    913    117     90       N  
ATOM    644  CA  SER A  84      74.436 -22.540   0.993  1.00 58.76           C  
ANISOU  644  CA  SER A  84     2102   6176  14048   1041    441     48       C  
ATOM    645  C   SER A  84      73.813 -21.726  -0.140  1.00 61.61           C  
ANISOU  645  C   SER A  84     2606   6634  14170   1024    747     45       C  
ATOM    646  O   SER A  84      74.487 -21.419  -1.116  1.00 62.62           O  
ANISOU  646  O   SER A  84     2584   6776  14431   1068   1031     56       O  
ATOM    647  CB  SER A  84      74.037 -24.006   0.857  1.00 63.22           C  
ANISOU  647  CB  SER A  84     2769   6720  14531   1174    406    -22       C  
ATOM    648  OG  SER A  84      74.570 -24.805   1.898  1.00 74.01           O  
ANISOU  648  OG  SER A  84     4018   7993  16108   1198    122    -10       O  
ATOM    649  N   ILE A  85      72.535 -21.373   0.009  1.00 56.95           N  
ANISOU  649  N   ILE A  85     2299   6107  13231    962    688     38       N  
ATOM    650  CA  ILE A  85      71.758 -20.576  -0.940  1.00 55.98           C  
ANISOU  650  CA  ILE A  85     2353   6078  12840    939    929     39       C  
ATOM    651  C   ILE A  85      72.319 -19.161  -1.034  1.00 60.60           C  
ANISOU  651  C   ILE A  85     2803   6666  13556    829   1028    118       C  
ATOM    652  O   ILE A  85      72.490 -18.653  -2.146  1.00 60.64           O  
ANISOU  652  O   ILE A  85     2782   6718  13542    858   1333    137       O  
ATOM    653  CB  ILE A  85      70.244 -20.672  -0.581  1.00 56.25           C  
ANISOU  653  CB  ILE A  85     2709   6163  12500    902    790     11       C  
ATOM    654  CG1 ILE A  85      69.539 -21.684  -1.479  1.00 56.19           C  
ANISOU  654  CG1 ILE A  85     2866   6193  12290   1032    930    -73       C  
ATOM    655  CG2 ILE A  85      69.518 -19.334  -0.569  1.00 53.10           C  
ANISOU  655  CG2 ILE A  85     2454   5824  11896    781    820     56       C  
ATOM    656  CD1 ILE A  85      70.159 -23.041  -1.559  1.00 63.14           C  
ANISOU  656  CD1 ILE A  85     3626   7008  13358   1162    911   -129       C  
ATOM    657  N   HIS A  86      72.681 -18.562   0.114  1.00 58.45           N  
ANISOU  657  N   HIS A  86     2434   6337  13438    711    774    163       N  
ATOM    658  CA  HIS A  86      73.337 -17.250   0.124  1.00 59.76           C  
ANISOU  658  CA  HIS A  86     2436   6480  13790    600    835    234       C  
ATOM    659  C   HIS A  86      74.689 -17.309  -0.585  1.00 66.50           C  
ANISOU  659  C   HIS A  86     2976   7289  15001    658   1058    265       C  
ATOM    660  O   HIS A  86      75.020 -16.368  -1.300  1.00 68.30           O  
ANISOU  660  O   HIS A  86     3120   7532  15300    617   1295    323       O  
ATOM    661  CB  HIS A  86      73.411 -16.655   1.536  1.00 60.41           C  
ANISOU  661  CB  HIS A  86     2494   6505  13954    471    490    258       C  
ATOM    662  CG  HIS A  86      72.070 -16.206   2.049  1.00 61.81           C  
ANISOU  662  CG  HIS A  86     2977   6738  13771    398    352    245       C  
ATOM    663  CD2 HIS A  86      70.878 -16.102   1.400  1.00 61.96           C  
ANISOU  663  CD2 HIS A  86     3258   6845  13440    416    499    227       C  
ATOM    664  ND1 HIS A  86      71.891 -15.817   3.368  1.00 63.29           N  
ANISOU  664  ND1 HIS A  86     3212   6891  13945    303     29    249       N  
ATOM    665  CE1 HIS A  86      70.606 -15.489   3.475  1.00 60.42           C  
ANISOU  665  CE1 HIS A  86     3132   6594  13231    267      6    236       C  
ATOM    666  NE2 HIS A  86      69.958 -15.651   2.320  1.00 59.60           N  
ANISOU  666  NE2 HIS A  86     3158   6562  12924    330    277    223       N  
ATOM    667  N   GLN A  87      75.419 -18.443  -0.482  1.00 62.79           N  
ANISOU  667  N   GLN A  87     2343   6768  14748    764   1011    229       N  
ATOM    668  CA  GLN A  87      76.695 -18.624  -1.197  1.00 65.38           C  
ANISOU  668  CA  GLN A  87     2365   7055  15421    839   1241    252       C  
ATOM    669  C   GLN A  87      76.428 -18.776  -2.703  1.00 70.83           C  
ANISOU  669  C   GLN A  87     3149   7830  15934    951   1642    234       C  
ATOM    670  O   GLN A  87      77.153 -18.199  -3.514  1.00 70.21           O  
ANISOU  670  O   GLN A  87     2897   7756  16024    961   1926    292       O  
ATOM    671  CB  GLN A  87      77.494 -19.833  -0.666  1.00 67.22           C  
ANISOU  671  CB  GLN A  87     2410   7207  15923    933   1073    212       C  
ATOM    672  CG  GLN A  87      78.118 -19.642   0.724  1.00 73.13           C  
ANISOU  672  CG  GLN A  87     2992   7861  16935    837    702    241       C  
ATOM    673  CD  GLN A  87      79.042 -18.457   0.823  1.00 77.82           C  
ANISOU  673  CD  GLN A  87     3328   8403  17839    724    734    314       C  
ATOM    674  NE2 GLN A  87      78.946 -17.712   1.916  1.00 65.06           N  
ANISOU  674  NE2 GLN A  87     1729   6747  16244    589    436    335       N  
ATOM    675  OE1 GLN A  87      79.833 -18.192  -0.071  1.00 74.91           O  
ANISOU  675  OE1 GLN A  87     2745   8025  17693    758   1027    351       O  
ATOM    676  N   LEU A  88      75.374 -19.546  -3.066  1.00 67.86           N  
ANISOU  676  N   LEU A  88     3050   7519  15215   1038   1660    157       N  
ATOM    677  CA  LEU A  88      74.960 -19.775  -4.457  1.00 69.09           C  
ANISOU  677  CA  LEU A  88     3344   7760  15145   1157   1999    120       C  
ATOM    678  C   LEU A  88      74.595 -18.437  -5.132  1.00 74.62           C  
ANISOU  678  C   LEU A  88     4137   8531  15684   1077   2218    194       C  
ATOM    679  O   LEU A  88      75.003 -18.187  -6.265  1.00 76.03           O  
ANISOU  679  O   LEU A  88     4254   8751  15880   1148   2557    223       O  
ATOM    680  CB  LEU A  88      73.753 -20.751  -4.495  1.00 67.40           C  
ANISOU  680  CB  LEU A  88     3428   7588  14591   1234   1896     19       C  
ATOM    681  CG  LEU A  88      73.135 -21.071  -5.870  1.00 71.76           C  
ANISOU  681  CG  LEU A  88     4175   8231  14861   1363   2191    -45       C  
ATOM    682  CD1 LEU A  88      74.128 -21.839  -6.758  1.00 74.04           C  
ANISOU  682  CD1 LEU A  88     4278   8504  15348   1527   2443    -87       C  
ATOM    683  CD2 LEU A  88      71.830 -21.854  -5.718  1.00 70.16           C  
ANISOU  683  CD2 LEU A  88     4267   8054  14336   1399   2029   -137       C  
ATOM    684  N   TRP A  89      73.843 -17.587  -4.426  1.00 71.03           N  
ANISOU  684  N   TRP A  89     3828   8084  15074    935   2027    228       N  
ATOM    685  CA  TRP A  89      73.402 -16.292  -4.943  1.00 71.54           C  
ANISOU  685  CA  TRP A  89     3997   8203  14981    850   2193    301       C  
ATOM    686  C   TRP A  89      74.534 -15.277  -5.037  1.00 81.12           C  
ANISOU  686  C   TRP A  89     4928   9361  16533    768   2325    408       C  
ATOM    687  O   TRP A  89      74.461 -14.370  -5.868  1.00 81.80           O  
ANISOU  687  O   TRP A  89     5047   9490  16544    745   2583    481       O  
ATOM    688  CB  TRP A  89      72.233 -15.741  -4.127  1.00 67.36           C  
ANISOU  688  CB  TRP A  89     3709   7693  14193    731   1941    295       C  
ATOM    689  CG  TRP A  89      70.981 -16.579  -4.155  1.00 66.34           C  
ANISOU  689  CG  TRP A  89     3871   7623  13713    799   1847    205       C  
ATOM    690  CD1 TRP A  89      70.686 -17.611  -5.005  1.00 69.42           C  
ANISOU  690  CD1 TRP A  89     4361   8058  13956    950   1991    127       C  
ATOM    691  CD2 TRP A  89      69.832 -16.410  -3.310  1.00 63.62           C  
ANISOU  691  CD2 TRP A  89     3753   7294  13127    717   1592    184       C  
ATOM    692  CE2 TRP A  89      68.880 -17.380  -3.697  1.00 66.51           C  
ANISOU  692  CE2 TRP A  89     4337   7710  13223    818   1595     99       C  
ATOM    693  CE3 TRP A  89      69.520 -15.534  -2.248  1.00 63.87           C  
ANISOU  693  CE3 TRP A  89     3822   7298  13148    572   1360    224       C  
ATOM    694  NE1 TRP A  89      69.426 -18.102  -4.731  1.00 67.07           N  
ANISOU  694  NE1 TRP A  89     4330   7795  13358    959   1831     60       N  
ATOM    695  CZ2 TRP A  89      67.622 -17.478  -3.081  1.00 63.55           C  
ANISOU  695  CZ2 TRP A  89     4205   7361  12582    772   1391     67       C  
ATOM    696  CZ3 TRP A  89      68.279 -15.638  -1.627  1.00 62.76           C  
ANISOU  696  CZ3 TRP A  89     3932   7189  12724    535   1164    188       C  
ATOM    697  CH2 TRP A  89      67.350 -16.603  -2.037  1.00 61.94           C  
ANISOU  697  CH2 TRP A  89     4028   7135  12369    632   1183    117       C  
ATOM    698  N   LYS A  90      75.580 -15.432  -4.192  1.00 80.40           N  
ANISOU  698  N   LYS A  90     4557   9170  16822    727   2147    423       N  
ATOM    699  CA  LYS A  90      76.781 -14.595  -4.169  1.00 83.30           C  
ANISOU  699  CA  LYS A  90     4606   9461  17585    648   2235    518       C  
ATOM    700  C   LYS A  90      77.514 -14.792  -5.501  1.00 92.97           C  
ANISOU  700  C   LYS A  90     5682  10716  18924    771   2653    556       C  
ATOM    701  O   LYS A  90      77.945 -13.813  -6.105  1.00 94.74           O  
ANISOU  701  O   LYS A  90     5796  10938  19264    720   2896    659       O  
ATOM    702  CB  LYS A  90      77.677 -14.991  -2.978  1.00 86.51           C  
ANISOU  702  CB  LYS A  90     4760   9755  18353    607   1920    500       C  
ATOM    703  CG  LYS A  90      78.640 -13.915  -2.494  1.00 98.98           C  
ANISOU  703  CG  LYS A  90     6056  11236  20314    469   1857    586       C  
ATOM    704  CD  LYS A  90      79.231 -14.242  -1.110  1.00105.58           C  
ANISOU  704  CD  LYS A  90     6723  11969  21422    415   1452    551       C  
ATOM    705  CE  LYS A  90      78.303 -13.905   0.039  1.00109.87           C  
ANISOU  705  CE  LYS A  90     7502  12514  21729    311   1091    512       C  
ATOM    706  NZ  LYS A  90      78.916 -14.196   1.362  1.00113.42           N1+
ANISOU  706  NZ  LYS A  90     7796  12869  22430    268    700    483       N1+
ATOM    707  N   GLY A  91      77.553 -16.031  -5.996  1.00 91.26           N  
ANISOU  707  N   GLY A  91     5496  10535  18643    936   2747    475       N  
ATOM    708  CA  GLY A  91      78.173 -16.368  -7.273  1.00 93.92           C  
ANISOU  708  CA  GLY A  91     5728  10913  19046   1081   3145    489       C  
ATOM    709  C   GLY A  91      77.359 -16.056  -8.521  1.00 98.82           C  
ANISOU  709  C   GLY A  91     6612  11653  19281   1152   3459    499       C  
ATOM    710  O   GLY A  91      77.618 -16.644  -9.575  1.00100.95           O  
ANISOU  710  O   GLY A  91     6881  11976  19498   1312   3756    470       O  
ATOM    711  N   THR A  92      76.383 -15.117  -8.417  1.00 93.56           N  
ANISOU  711  N   THR A  92     6176  11028  18345   1040   3396    537       N  
ATOM    712  CA  THR A  92      75.479 -14.627  -9.476  1.00126.84           C  
ANISOU  712  CA  THR A  92    10666  15353  22175   1081   3640    559       C  
ATOM    713  C   THR A  92      74.903 -15.725 -10.384  1.00151.26           C  
ANISOU  713  C   THR A  92    13976  18537  24959   1272   3783    445       C  
ATOM    714  O   THR A  92      74.604 -16.826  -9.927  1.00111.44           O  
ANISOU  714  O   THR A  92     8997  13478  19866   1334   3574    326       O  
ATOM    715  CB  THR A  92      76.160 -13.533 -10.305  1.00137.52           C  
ANISOU  715  CB  THR A  92    11872  16711  23669   1051   3987    707       C  
ATOM    716  N   ASN A  99      61.442  -7.180  -3.371  1.00 66.71           N  
ANISOU  716  N   ASN A  99     5756   7980  11611     36   1554    452       N  
ATOM    717  CA  ASN A  99      60.391  -6.858  -2.410  1.00 64.27           C  
ANISOU  717  CA  ASN A  99     5610   7672  11137    -29   1328    414       C  
ATOM    718  C   ASN A  99      59.000  -7.099  -3.017  1.00 64.36           C  
ANISOU  718  C   ASN A  99     5872   7770  10813     38   1379    379       C  
ATOM    719  O   ASN A  99      58.425  -6.231  -3.690  1.00 64.84           O  
ANISOU  719  O   ASN A  99     6046   7857  10732     30   1504    422       O  
ATOM    720  CB  ASN A  99      60.552  -5.424  -1.875  1.00 67.59           C  
ANISOU  720  CB  ASN A  99     5992   8025  11663   -154   1266    467       C  
ATOM    721  N   THR A 100      58.465  -8.297  -2.781  1.00 56.53           N  
ANISOU  721  N   THR A 100     4959   6814   9706    105   1275    303       N  
ATOM    722  CA  THR A 100      57.160  -8.687  -3.315  1.00 52.90           C  
ANISOU  722  CA  THR A 100     4718   6426   8956    171   1300    259       C  
ATOM    723  C   THR A 100      56.103  -8.826  -2.188  1.00 47.15           C  
ANISOU  723  C   THR A 100     4120   5699   8097    123   1062    217       C  
ATOM    724  O   THR A 100      56.475  -8.947  -1.018  1.00 44.66           O  
ANISOU  724  O   THR A 100     3727   5335   7906     64    877    210       O  
ATOM    725  CB  THR A 100      57.345  -9.941  -4.195  1.00 66.13           C  
ANISOU  725  CB  THR A 100     6386   8140  10602    299   1414    206       C  
ATOM    726  CG2 THR A 100      57.716 -11.183  -3.398  1.00 66.35           C  
ANISOU  726  CG2 THR A 100     6327   8132  10751    323   1250    150       C  
ATOM    727  OG1 THR A 100      56.176 -10.169  -4.973  1.00 70.91           O  
ANISOU  727  OG1 THR A 100     7193   8812  10937    370   1471    165       O  
ATOM    728  N   ARG A 101      54.799  -8.806  -2.543  1.00 38.77           N  
ANISOU  728  N   ARG A 101     3254   4691   6784    153   1068    191       N  
ATOM    729  CA  ARG A 101      53.722  -8.980  -1.577  1.00 35.57           C  
ANISOU  729  CA  ARG A 101     2973   4291   6248    119    875    157       C  
ATOM    730  C   ARG A 101      53.639 -10.471  -1.185  1.00 37.99           C  
ANISOU  730  C   ARG A 101     3269   4596   6569    175    765     99       C  
ATOM    731  O   ARG A 101      53.887 -11.341  -2.023  1.00 37.00           O  
ANISOU  731  O   ARG A 101     3120   4487   6452    264    865     65       O  
ATOM    732  CB  ARG A 101      52.363  -8.520  -2.134  1.00 35.36           C  
ANISOU  732  CB  ARG A 101     3141   4319   5977    137    922    149       C  
ATOM    733  CG  ARG A 101      52.224  -7.032  -2.481  1.00 43.67           C  
ANISOU  733  CG  ARG A 101     4234   5368   6990     84   1015    209       C  
ATOM    734  CD  ARG A 101      52.669  -6.083  -1.382  1.00 56.64           C  
ANISOU  734  CD  ARG A 101     5805   6950   8767    -25    901    242       C  
ATOM    735  NE  ARG A 101      52.494  -4.691  -1.793  1.00 59.76           N  
ANISOU  735  NE  ARG A 101     6243   7332   9132    -70    995    298       N  
ATOM    736  CZ  ARG A 101      51.512  -3.905  -1.370  1.00 58.82           C  
ANISOU  736  CZ  ARG A 101     6250   7213   8886   -111    923    297       C  
ATOM    737  NH1 ARG A 101      50.634  -4.349  -0.478  1.00 36.86           N1+
ANISOU  737  NH1 ARG A 101     3559   4450   5996   -115    761    246       N1+
ATOM    738  NH2 ARG A 101      51.415  -2.659  -1.816  1.00 47.37           N  
ANISOU  738  NH2 ARG A 101     4831   5741   7426   -146   1017    353       N  
ATOM    739  N   PRO A 102      53.301 -10.799   0.073  1.00 33.37           N  
ANISOU  739  N   PRO A 102     2705   3988   5986    131    564     90       N  
ATOM    740  CA  PRO A 102      53.214 -12.218   0.436  1.00 32.62           C  
ANISOU  740  CA  PRO A 102     2601   3881   5913    184    465     50       C  
ATOM    741  C   PRO A 102      52.068 -12.915  -0.282  1.00 35.02           C  
ANISOU  741  C   PRO A 102     3044   4225   6037    254    509      2       C  
ATOM    742  O   PRO A 102      51.028 -12.287  -0.569  1.00 32.83           O  
ANISOU  742  O   PRO A 102     2900   3985   5587    240    540      2       O  
ATOM    743  CB  PRO A 102      52.947 -12.192   1.960  1.00 33.34           C  
ANISOU  743  CB  PRO A 102     2715   3947   6005    116    250     69       C  
ATOM    744  CG  PRO A 102      52.408 -10.853   2.249  1.00 37.11           C  
ANISOU  744  CG  PRO A 102     3277   4440   6382     44    245     93       C  
ATOM    745  CD  PRO A 102      52.982  -9.915   1.218  1.00 34.36           C  
ANISOU  745  CD  PRO A 102     2871   4095   6089     38    422    115       C  
ATOM    746  N   SER A 103      52.222 -14.226  -0.525  1.00 29.73           N  
ANISOU  746  N   SER A 103     2341   3538   5417    328    497    -43       N  
ATOM    747  CA  SER A 103      51.108 -15.016  -1.063  1.00 28.57           C  
ANISOU  747  CA  SER A 103     2320   3411   5124    390    499    -99       C  
ATOM    748  C   SER A 103      50.032 -15.041   0.061  1.00 30.00           C  
ANISOU  748  C   SER A 103     2596   3586   5215    330    335    -77       C  
ATOM    749  O   SER A 103      50.341 -14.725   1.219  1.00 28.07           O  
ANISOU  749  O   SER A 103     2312   3321   5033    263    221    -29       O  
ATOM    750  CB  SER A 103      51.562 -16.444  -1.373  1.00 30.64           C  
ANISOU  750  CB  SER A 103     2517   3636   5490    476    492   -154       C  
ATOM    751  OG  SER A 103      51.918 -17.126  -0.180  1.00 37.39           O  
ANISOU  751  OG  SER A 103     3297   4435   6474    445    330   -127       O  
ATOM    752  N   THR A 104      48.807 -15.420  -0.265  1.00 27.30           N  
ANISOU  752  N   THR A 104     2377   3263   4734    357    324   -112       N  
ATOM    753  CA  THR A 104      47.731 -15.502   0.728  1.00 27.13           C  
ANISOU  753  CA  THR A 104     2440   3237   4632    308    194    -86       C  
ATOM    754  C   THR A 104      48.079 -16.511   1.833  1.00 29.16           C  
ANISOU  754  C   THR A 104     2634   3440   5007    298     53    -60       C  
ATOM    755  O   THR A 104      47.886 -16.210   3.016  1.00 26.98           O  
ANISOU  755  O   THR A 104     2376   3159   4714    238    -54     -5       O  
ATOM    756  CB  THR A 104      46.393 -15.765   0.023  1.00 30.74           C  
ANISOU  756  CB  THR A 104     3018   3717   4946    345    218   -132       C  
ATOM    757  CG2 THR A 104      45.217 -15.843   1.007  1.00 24.24           C  
ANISOU  757  CG2 THR A 104     2271   2888   4050    296    104    -99       C  
ATOM    758  OG1 THR A 104      46.206 -14.662  -0.865  1.00 34.64           O  
ANISOU  758  OG1 THR A 104     3569   4262   5332    350    337   -139       O  
ATOM    759  N   GLY A 105      48.599 -17.671   1.419  1.00 25.77           N  
ANISOU  759  N   GLY A 105     2135   2968   4687    365     56    -99       N  
ATOM    760  CA  GLY A 105      49.047 -18.720   2.322  1.00 26.27           C  
ANISOU  760  CA  GLY A 105     2128   2970   4882    370    -69    -71       C  
ATOM    761  C   GLY A 105      50.110 -18.215   3.284  1.00 29.95           C  
ANISOU  761  C   GLY A 105     2501   3426   5453    320   -141    -13       C  
ATOM    762  O   GLY A 105      49.981 -18.385   4.496  1.00 29.36           O  
ANISOU  762  O   GLY A 105     2441   3332   5382    280   -277     44       O  
ATOM    763  N   LEU A 106      51.145 -17.552   2.766  1.00 27.29           N  
ANISOU  763  N   LEU A 106     2070   3100   5197    321    -51    -22       N  
ATOM    764  CA  LEU A 106      52.190 -17.002   3.634  1.00 28.77           C  
ANISOU  764  CA  LEU A 106     2155   3270   5506    270   -129     25       C  
ATOM    765  C   LEU A 106      51.630 -15.920   4.570  1.00 32.41           C  
ANISOU  765  C   LEU A 106     2704   3760   5850    186   -209     68       C  
ATOM    766  O   LEU A 106      51.939 -15.918   5.763  1.00 33.16           O  
ANISOU  766  O   LEU A 106     2780   3834   5985    150   -359    109       O  
ATOM    767  CB  LEU A 106      53.389 -16.470   2.819  1.00 29.92           C  
ANISOU  767  CB  LEU A 106     2168   3415   5786    284      0     10       C  
ATOM    768  CG  LEU A 106      54.556 -15.909   3.627  1.00 36.00           C  
ANISOU  768  CG  LEU A 106     2803   4153   6721    231    -85     51       C  
ATOM    769  CD1 LEU A 106      55.193 -16.997   4.527  1.00 37.69           C  
ANISOU  769  CD1 LEU A 106     2929   4308   7082    256   -248     69       C  
ATOM    770  CD2 LEU A 106      55.598 -15.265   2.716  1.00 37.66           C  
ANISOU  770  CD2 LEU A 106     2882   4363   7063    238     73     46       C  
ATOM    771  N   LEU A 107      50.793 -15.021   4.035  1.00 27.56           N  
ANISOU  771  N   LEU A 107     2192   3194   5085    164   -116     56       N  
ATOM    772  CA  LEU A 107      50.157 -13.986   4.825  1.00 26.92           C  
ANISOU  772  CA  LEU A 107     2204   3139   4885     95   -176     85       C  
ATOM    773  C   LEU A 107      49.342 -14.567   5.998  1.00 29.13           C  
ANISOU  773  C   LEU A 107     2571   3415   5080     83   -318    118       C  
ATOM    774  O   LEU A 107      49.412 -14.026   7.103  1.00 28.66           O  
ANISOU  774  O   LEU A 107     2538   3357   4994     36   -427    150       O  
ATOM    775  CB  LEU A 107      49.274 -13.091   3.943  1.00 26.28           C  
ANISOU  775  CB  LEU A 107     2223   3105   4658     89    -47     66       C  
ATOM    776  CG  LEU A 107      48.665 -11.847   4.628  1.00 28.73           C  
ANISOU  776  CG  LEU A 107     2623   3437   4855     22    -87     88       C  
ATOM    777  CD1 LEU A 107      49.734 -11.034   5.398  1.00 29.22           C  
ANISOU  777  CD1 LEU A 107     2601   3470   5030    -36   -164    109       C  
ATOM    778  CD2 LEU A 107      47.919 -10.999   3.625  1.00 28.49           C  
ANISOU  778  CD2 LEU A 107     2674   3444   4706     26     47     73       C  
ATOM    779  N   ARG A 108      48.591 -15.668   5.780  1.00 26.98           N  
ANISOU  779  N   ARG A 108     2345   3135   4772    129   -316    111       N  
ATOM    780  CA  ARG A 108      47.839 -16.308   6.873  1.00 26.18           C  
ANISOU  780  CA  ARG A 108     2317   3023   4609    120   -433    159       C  
ATOM    781  C   ARG A 108      48.813 -16.723   7.996  1.00 29.40           C  
ANISOU  781  C   ARG A 108     2654   3393   5124    113   -578    205       C  
ATOM    782  O   ARG A 108      48.559 -16.464   9.173  1.00 28.39           O  
ANISOU  782  O   ARG A 108     2590   3276   4920     82   -684    254       O  
ATOM    783  CB  ARG A 108      47.062 -17.537   6.364  1.00 27.94           C  
ANISOU  783  CB  ARG A 108     2566   3219   4830    170   -409    144       C  
ATOM    784  CG  ARG A 108      46.239 -18.226   7.449  1.00 30.53           C  
ANISOU  784  CG  ARG A 108     2963   3530   5109    159   -510    210       C  
ATOM    785  CD  ARG A 108      45.750 -19.635   7.077  1.00 34.14           C  
ANISOU  785  CD  ARG A 108     3409   3930   5631    206   -514    204       C  
ATOM    786  NE  ARG A 108      45.072 -19.655   5.777  1.00 30.71           N  
ANISOU  786  NE  ARG A 108     3001   3506   5160    235   -407    126       N  
ATOM    787  CZ  ARG A 108      43.802 -19.334   5.564  1.00 31.71           C  
ANISOU  787  CZ  ARG A 108     3218   3661   5170    219   -369    119       C  
ATOM    788  NH1 ARG A 108      43.027 -18.963   6.569  1.00 26.79           N1+
ANISOU  788  NH1 ARG A 108     2665   3061   4454    174   -411    188       N1+
ATOM    789  NH2 ARG A 108      43.300 -19.369   4.338  1.00 30.01           N  
ANISOU  789  NH2 ARG A 108     3023   3453   4926    254   -290     42       N  
ATOM    790  N   HIS A 109      49.943 -17.327   7.612  1.00 27.97           N  
ANISOU  790  N   HIS A 109     2342   3169   5116    149   -580    188       N  
ATOM    791  CA  HIS A 109      50.993 -17.765   8.549  1.00 27.99           C  
ANISOU  791  CA  HIS A 109     2256   3129   5250    152   -724    227       C  
ATOM    792  C   HIS A 109      51.601 -16.544   9.280  1.00 31.42           C  
ANISOU  792  C   HIS A 109     2675   3581   5680     94   -799    237       C  
ATOM    793  O   HIS A 109      51.758 -16.557  10.506  1.00 30.01           O  
ANISOU  793  O   HIS A 109     2527   3396   5480     77   -953    281       O  
ATOM    794  CB  HIS A 109      52.080 -18.552   7.789  1.00 28.89           C  
ANISOU  794  CB  HIS A 109     2219   3193   5566    208   -684    194       C  
ATOM    795  CG  HIS A 109      53.276 -18.879   8.627  1.00 34.14           C  
ANISOU  795  CG  HIS A 109     2768   3810   6392    214   -828    229       C  
ATOM    796  CD2 HIS A 109      54.495 -18.296   8.655  1.00 37.22           C  
ANISOU  796  CD2 HIS A 109     3026   4186   6930    196   -851    218       C  
ATOM    797  ND1 HIS A 109      53.248 -19.902   9.561  1.00 36.50           N  
ANISOU  797  ND1 HIS A 109     3082   4067   6718    239   -972    286       N  
ATOM    798  CE1 HIS A 109      54.453 -19.912  10.120  1.00 37.18           C  
ANISOU  798  CE1 HIS A 109     3050   4119   6958    242  -1088    303       C  
ATOM    799  NE2 HIS A 109      55.238 -18.968   9.602  1.00 37.86           N  
ANISOU  799  NE2 HIS A 109     3037   4218   7130    215  -1022    260       N  
ATOM    800  N   ILE A 110      51.934 -15.486   8.526  1.00 27.77           N  
ANISOU  800  N   ILE A 110     2173   3140   5240     65   -692    196       N  
ATOM    801  CA  ILE A 110      52.542 -14.286   9.102  1.00 27.79           C  
ANISOU  801  CA  ILE A 110     2148   3144   5269      5   -758    196       C  
ATOM    802  C   ILE A 110      51.634 -13.641  10.152  1.00 31.47           C  
ANISOU  802  C   ILE A 110     2767   3644   5545    -34   -848    215       C  
ATOM    803  O   ILE A 110      52.100 -13.333  11.258  1.00 30.57           O  
ANISOU  803  O   ILE A 110     2655   3517   5441    -58  -1005    230       O  
ATOM    804  CB  ILE A 110      53.021 -13.269   8.027  1.00 30.55           C  
ANISOU  804  CB  ILE A 110     2423   3498   5688    -20   -608    161       C  
ATOM    805  CG1 ILE A 110      54.188 -13.873   7.192  1.00 32.54           C  
ANISOU  805  CG1 ILE A 110     2499   3713   6154     23   -533    148       C  
ATOM    806  CG2 ILE A 110      53.446 -11.934   8.691  1.00 29.45           C  
ANISOU  806  CG2 ILE A 110     2274   3349   5567    -92   -687    159       C  
ATOM    807  CD1 ILE A 110      54.643 -13.032   5.922  1.00 35.43           C  
ANISOU  807  CD1 ILE A 110     2789   4087   6588     15   -337    127       C  
ATOM    808  N   LEU A 111      50.355 -13.456   9.823  1.00 28.62           N  
ANISOU  808  N   LEU A 111     2534   3325   5014    -34   -755    212       N  
ATOM    809  CA  LEU A 111      49.413 -12.831  10.754  1.00 28.52           C  
ANISOU  809  CA  LEU A 111     2668   3350   4820    -62   -813    228       C  
ATOM    810  C   LEU A 111      49.230 -13.642  12.040  1.00 31.65           C  
ANISOU  810  C   LEU A 111     3125   3742   5159    -42   -962    284       C  
ATOM    811  O   LEU A 111      49.180 -13.066  13.121  1.00 32.22           O  
ANISOU  811  O   LEU A 111     3272   3830   5139    -62  -1071    295       O  
ATOM    812  CB  LEU A 111      48.063 -12.531  10.068  1.00 27.18           C  
ANISOU  812  CB  LEU A 111     2606   3221   4501    -60   -677    216       C  
ATOM    813  CG  LEU A 111      48.080 -11.519   8.895  1.00 31.47           C  
ANISOU  813  CG  LEU A 111     3126   3776   5055    -79   -534    172       C  
ATOM    814  CD1 LEU A 111      46.685 -11.303   8.369  1.00 29.49           C  
ANISOU  814  CD1 LEU A 111     2990   3565   4651    -70   -433    165       C  
ATOM    815  CD2 LEU A 111      48.664 -10.153   9.315  1.00 35.68           C  
ANISOU  815  CD2 LEU A 111     3646   4298   5611   -135   -577    155       C  
ATOM    816  N   GLN A 112      49.157 -14.969  11.927  1.00 28.55           N  
ANISOU  816  N   GLN A 112     2703   3326   4820      3   -966    319       N  
ATOM    817  CA  GLN A 112      49.035 -15.848  13.095  1.00 29.57           C  
ANISOU  817  CA  GLN A 112     2884   3443   4909     29  -1099    391       C  
ATOM    818  C   GLN A 112      50.293 -15.744  13.977  1.00 33.58           C  
ANISOU  818  C   GLN A 112     3324   3923   5510     26  -1271    401       C  
ATOM    819  O   GLN A 112      50.193 -15.634  15.201  1.00 33.66           O  
ANISOU  819  O   GLN A 112     3425   3951   5415     28  -1402    441       O  
ATOM    820  CB  GLN A 112      48.818 -17.309  12.667  1.00 30.41           C  
ANISOU  820  CB  GLN A 112     2951   3509   5095     76  -1067    424       C  
ATOM    821  CG  GLN A 112      48.513 -18.235  13.854  1.00 32.51           C  
ANISOU  821  CG  GLN A 112     3285   3759   5308    102  -1185    519       C  
ATOM    822  CD  GLN A 112      47.250 -17.802  14.556  1.00 46.47           C  
ANISOU  822  CD  GLN A 112     5211   5580   6866     84  -1162    562       C  
ATOM    823  NE2 GLN A 112      47.350 -17.421  15.803  1.00 43.33           N  
ANISOU  823  NE2 GLN A 112     4899   5209   6357     83  -1279    609       N  
ATOM    824  OE1 GLN A 112      46.174 -17.736  13.967  1.00 45.82           O  
ANISOU  824  OE1 GLN A 112     5177   5517   6715     76  -1040    549       O  
ATOM    825  N   GLN A 113      51.461 -15.753  13.335  1.00 30.75           N  
ANISOU  825  N   GLN A 113     2809   3525   5351     27  -1268    362       N  
ATOM    826  CA  GLN A 113      52.768 -15.637  13.974  1.00 32.54           C  
ANISOU  826  CA  GLN A 113     2933   3714   5717     24  -1428    361       C  
ATOM    827  C   GLN A 113      52.889 -14.273  14.691  1.00 36.65           C  
ANISOU  827  C   GLN A 113     3512   4259   6156    -28  -1515    327       C  
ATOM    828  O   GLN A 113      53.260 -14.220  15.863  1.00 36.11           O  
ANISOU  828  O   GLN A 113     3483   4185   6053    -23  -1699    347       O  
ATOM    829  CB  GLN A 113      53.845 -15.841  12.898  1.00 34.36           C  
ANISOU  829  CB  GLN A 113     2972   3899   6185     34  -1352    322       C  
ATOM    830  CG  GLN A 113      55.271 -15.609  13.320  1.00 40.90           C  
ANISOU  830  CG  GLN A 113     3653   4681   7208     24  -1492    310       C  
ATOM    831  CD  GLN A 113      56.179 -16.095  12.235  1.00 47.57           C  
ANISOU  831  CD  GLN A 113     4311   5482   8282     52  -1389    286       C  
ATOM    832  NE2 GLN A 113      57.069 -17.017  12.583  1.00 40.46           N  
ANISOU  832  NE2 GLN A 113     3297   4528   7548     97  -1505    312       N  
ATOM    833  OE1 GLN A 113      56.073 -15.678  11.078  1.00 39.31           O  
ANISOU  833  OE1 GLN A 113     3227   4450   7260     42  -1202    248       O  
ATOM    834  N   VAL A 114      52.497 -13.189  14.014  1.00 34.59           N  
ANISOU  834  N   VAL A 114     3273   4021   5848    -71  -1388    277       N  
ATOM    835  CA  VAL A 114      52.505 -11.839  14.602  1.00 34.88           C  
ANISOU  835  CA  VAL A 114     3372   4070   5811   -120  -1456    236       C  
ATOM    836  C   VAL A 114      51.591 -11.816  15.846  1.00 37.18           C  
ANISOU  836  C   VAL A 114     3853   4406   5867   -104  -1554    265       C  
ATOM    837  O   VAL A 114      52.015 -11.344  16.901  1.00 36.25           O  
ANISOU  837  O   VAL A 114     3777   4284   5712   -111  -1725    249       O  
ATOM    838  CB  VAL A 114      52.141 -10.756  13.545  1.00 37.38           C  
ANISOU  838  CB  VAL A 114     3684   4398   6122   -163  -1282    189       C  
ATOM    839  CG1 VAL A 114      51.838  -9.401  14.191  1.00 36.62           C  
ANISOU  839  CG1 VAL A 114     3687   4311   5914   -208  -1341    147       C  
ATOM    840  CG2 VAL A 114      53.263 -10.628  12.515  1.00 37.60           C  
ANISOU  840  CG2 VAL A 114     3520   4378   6387   -180  -1204    168       C  
ATOM    841  N   TYR A 115      50.370 -12.381  15.732  1.00 31.57           N  
ANISOU  841  N   TYR A 115     3253   3737   5006    -77  -1450    308       N  
ATOM    842  CA  TYR A 115      49.443 -12.452  16.861  1.00 31.39           C  
ANISOU  842  CA  TYR A 115     3403   3759   4763    -54  -1509    352       C  
ATOM    843  C   TYR A 115      50.053 -13.234  18.036  1.00 36.39           C  
ANISOU  843  C   TYR A 115     4053   4380   5395    -14  -1702    409       C  
ATOM    844  O   TYR A 115      49.961 -12.792  19.178  1.00 35.09           O  
ANISOU  844  O   TYR A 115     4005   4242   5085     -3  -1826    411       O  
ATOM    845  CB  TYR A 115      48.105 -13.082  16.423  1.00 32.16           C  
ANISOU  845  CB  TYR A 115     3577   3889   4753    -33  -1355    399       C  
ATOM    846  CG  TYR A 115      47.140 -13.309  17.569  1.00 34.98           C  
ANISOU  846  CG  TYR A 115     4099   4291   4902     -4  -1392    464       C  
ATOM    847  CD1 TYR A 115      46.250 -12.315  17.963  1.00 35.82           C  
ANISOU  847  CD1 TYR A 115     4335   4447   4828    -16  -1347    438       C  
ATOM    848  CD2 TYR A 115      47.162 -14.495  18.300  1.00 37.39           C  
ANISOU  848  CD2 TYR A 115     4428   4585   5192     39  -1470    557       C  
ATOM    849  CE1 TYR A 115      45.372 -12.513  19.025  1.00 37.71           C  
ANISOU  849  CE1 TYR A 115     4725   4732   4872     19  -1362    502       C  
ATOM    850  CE2 TYR A 115      46.318 -14.688  19.390  1.00 39.25           C  
ANISOU  850  CE2 TYR A 115     4818   4864   5231     70  -1493    631       C  
ATOM    851  CZ  TYR A 115      45.416 -13.700  19.740  1.00 45.89           C  
ANISOU  851  CZ  TYR A 115     5785   5761   5889     61  -1431    602       C  
ATOM    852  OH  TYR A 115      44.582 -13.896  20.805  1.00 47.66           O  
ANISOU  852  OH  TYR A 115     6160   6032   5917     99  -1433    679       O  
ATOM    853  N   ASN A 116      50.635 -14.418  17.751  1.00 35.08           N  
ANISOU  853  N   ASN A 116     3779   4171   5380     16  -1724    455       N  
ATOM    854  CA  ASN A 116      51.201 -15.287  18.770  1.00 36.90           C  
ANISOU  854  CA  ASN A 116     4017   4381   5624     62  -1902    523       C  
ATOM    855  C   ASN A 116      52.371 -14.680  19.522  1.00 42.94           C  
ANISOU  855  C   ASN A 116     4739   5125   6453     54  -2108    480       C  
ATOM    856  O   ASN A 116      52.545 -14.984  20.707  1.00 42.59           O  
ANISOU  856  O   ASN A 116     4780   5088   6312     93  -2280    528       O  
ATOM    857  CB  ASN A 116      51.568 -16.653  18.183  1.00 38.34           C  
ANISOU  857  CB  ASN A 116     4080   4509   5979     97  -1873    574       C  
ATOM    858  CG  ASN A 116      50.386 -17.551  17.867  1.00 52.99           C  
ANISOU  858  CG  ASN A 116     6005   6374   7755    119  -1738    639       C  
ATOM    859  ND2 ASN A 116      49.349 -17.583  18.711  1.00 38.45           N  
ANISOU  859  ND2 ASN A 116     4329   4578   5703    131  -1735    704       N  
ATOM    860  OD1 ASN A 116      50.428 -18.311  16.913  1.00 47.19           O  
ANISOU  860  OD1 ASN A 116     5174   5599   7157    131  -1642    635       O  
ATOM    861  N   HIS A 117      53.170 -13.827  18.852  1.00 40.27           N  
ANISOU  861  N   HIS A 117     4268   4754   6278      6  -2097    395       N  
ATOM    862  CA  HIS A 117      54.291 -13.153  19.512  1.00 41.23           C  
ANISOU  862  CA  HIS A 117     4330   4844   6494    -11  -2299    342       C  
ATOM    863  C   HIS A 117      53.813 -11.891  20.247  1.00 45.00           C  
ANISOU  863  C   HIS A 117     4959   5359   6781    -37  -2358    283       C  
ATOM    864  O   HIS A 117      54.546 -11.370  21.081  1.00 45.91           O  
ANISOU  864  O   HIS A 117     5076   5453   6916    -41  -2562    239       O  
ATOM    865  CB  HIS A 117      55.370 -12.769  18.483  1.00 41.44           C  
ANISOU  865  CB  HIS A 117     4134   4809   6801    -55  -2250    284       C  
ATOM    866  CG  HIS A 117      56.207 -13.915  18.021  1.00 44.87           C  
ANISOU  866  CG  HIS A 117     4400   5193   7455    -19  -2258    323       C  
ATOM    867  CD2 HIS A 117      55.871 -14.985  17.262  1.00 45.32           C  
ANISOU  867  CD2 HIS A 117     4420   5247   7553     18  -2116    370       C  
ATOM    868  ND1 HIS A 117      57.540 -14.011  18.363  1.00 47.97           N  
ANISOU  868  ND1 HIS A 117     4639   5526   8061    -15  -2435    309       N  
ATOM    869  CE1 HIS A 117      57.974 -15.126  17.806  1.00 47.35           C  
ANISOU  869  CE1 HIS A 117     4435   5412   8143     27  -2385    350       C  
ATOM    870  NE2 HIS A 117      57.007 -15.744  17.131  1.00 46.25           N  
ANISOU  870  NE2 HIS A 117     4365   5303   7906     48  -2196    384       N  
ATOM    871  N   SER A 118      52.593 -11.406  19.947  1.00 39.52           N  
ANISOU  871  N   SER A 118     4389   4716   5912    -51  -2190    276       N  
ATOM    872  CA  SER A 118      52.079 -10.153  20.498  1.00 39.57           C  
ANISOU  872  CA  SER A 118     4533   4753   5751    -73  -2218    209       C  
ATOM    873  C   SER A 118      51.052 -10.273  21.606  1.00 45.27           C  
ANISOU  873  C   SER A 118     5476   5542   6181    -22  -2250    251       C  
ATOM    874  O   SER A 118      51.122  -9.541  22.587  1.00 45.17           O  
ANISOU  874  O   SER A 118     5577   5545   6039    -11  -2392    200       O  
ATOM    875  CB  SER A 118      51.497  -9.294  19.381  1.00 38.78           C  
ANISOU  875  CB  SER A 118     4408   4654   5671   -125  -2012    162       C  
ATOM    876  OG  SER A 118      52.457  -9.090  18.361  1.00 41.28           O  
ANISOU  876  OG  SER A 118     4528   4911   6246   -170  -1967    129       O  
ATOM    877  N   VAL A 119      50.037 -11.100  21.395  1.00 42.52           N  
ANISOU  877  N   VAL A 119     5192   5234   5730      8  -2103    335       N  
ATOM    878  CA  VAL A 119      48.942 -11.260  22.341  1.00 42.14           C  
ANISOU  878  CA  VAL A 119     5344   5253   5414     56  -2086    392       C  
ATOM    879  C   VAL A 119      49.232 -12.488  23.197  1.00 48.64           C  
ANISOU  879  C   VAL A 119     6202   6078   6201    117  -2209    498       C  
ATOM    880  O   VAL A 119      48.770 -13.596  22.934  1.00 46.99           O  
ANISOU  880  O   VAL A 119     5976   5867   6010    140  -2116    596       O  
ATOM    881  CB  VAL A 119      47.571 -11.258  21.620  1.00 42.83           C  
ANISOU  881  CB  VAL A 119     5479   5377   5418     46  -1847    418       C  
ATOM    882  CG1 VAL A 119      46.421 -11.251  22.626  1.00 42.76           C  
ANISOU  882  CG1 VAL A 119     5669   5437   5139     94  -1814    472       C  
ATOM    883  CG2 VAL A 119      47.460 -10.058  20.671  1.00 40.88           C  
ANISOU  883  CG2 VAL A 119     5180   5116   5238    -13  -1741    317       C  
ATOM    884  N   THR A 120      50.056 -12.267  24.211  1.00 51.26           N  
ANISOU  884  N   THR A 120     6577   6405   6495    145  -2434    474       N  
ATOM    885  CA  THR A 120      50.538 -13.297  25.124  1.00 54.07           C  
ANISOU  885  CA  THR A 120     6968   6757   6819    209  -2597    569       C  
ATOM    886  C   THR A 120      49.503 -13.636  26.203  1.00 61.42           C  
ANISOU  886  C   THR A 120     8123   7762   7453    276  -2575    664       C  
ATOM    887  O   THR A 120      49.494 -14.768  26.685  1.00 63.07           O  
ANISOU  887  O   THR A 120     8362   7969   7631    327  -2615    789       O  
ATOM    888  CB  THR A 120      51.914 -12.902  25.672  1.00 62.68           C  
ANISOU  888  CB  THR A 120     7995   7805   8015    211  -2859    497       C  
ATOM    889  CG2 THR A 120      52.992 -12.891  24.573  1.00 59.40           C  
ANISOU  889  CG2 THR A 120     7327   7309   7934    153  -2859    441       C  
ATOM    890  OG1 THR A 120      51.829 -11.606  26.279  1.00 63.56           O  
ANISOU  890  OG1 THR A 120     8225   7945   7981    203  -2944    390       O  
ATOM    891  N   ASP A 121      48.625 -12.676  26.561  1.00 58.45           N  
ANISOU  891  N   ASP A 121     7897   7446   6866    278  -2499    613       N  
ATOM    892  CA  ASP A 121      47.569 -12.888  27.552  1.00 59.49           C  
ANISOU  892  CA  ASP A 121     8242   7654   6709    344  -2443    701       C  
ATOM    893  C   ASP A 121      46.213 -12.580  26.879  1.00 61.54           C  
ANISOU  893  C   ASP A 121     8528   7947   6909    315  -2179    706       C  
ATOM    894  O   ASP A 121      45.693 -11.472  27.030  1.00 60.39           O  
ANISOU  894  O   ASP A 121     8474   7838   6632    309  -2131    618       O  
ATOM    895  CB  ASP A 121      47.823 -12.035  28.811  1.00 63.79           C  
ANISOU  895  CB  ASP A 121     8963   8244   7031    397  -2627    631       C  
ATOM    896  CG  ASP A 121      47.073 -12.460  30.064  1.00 81.00           C  
ANISOU  896  CG  ASP A 121    11370  10503   8903    491  -2623    742       C  
ATOM    897  OD1 ASP A 121      46.232 -13.389  29.976  1.00 82.28           O  
ANISOU  897  OD1 ASP A 121    11552  10685   9027    508  -2457    886       O  
ATOM    898  OD2 ASP A 121      47.315 -11.853  31.134  1.00 90.09           O1-
ANISOU  898  OD2 ASP A 121    12682  11695   9852    549  -2784    685       O1-
ATOM    899  N   PRO A 122      45.656 -13.543  26.087  1.00 58.01           N  
ANISOU  899  N   PRO A 122     7990   7478   6574    296  -2015    799       N  
ATOM    900  CA  PRO A 122      44.389 -13.274  25.363  1.00 56.62           C  
ANISOU  900  CA  PRO A 122     7819   7325   6370    266  -1779    797       C  
ATOM    901  C   PRO A 122      43.152 -13.035  26.226  1.00 61.63           C  
ANISOU  901  C   PRO A 122     8641   8036   6738    315  -1674    853       C  
ATOM    902  O   PRO A 122      42.199 -12.419  25.733  1.00 60.56           O  
ANISOU  902  O   PRO A 122     8519   7923   6567    291  -1510    813       O  
ATOM    903  CB  PRO A 122      44.204 -14.501  24.461  1.00 57.55           C  
ANISOU  903  CB  PRO A 122     7801   7392   6674    244  -1674    884       C  
ATOM    904  CG  PRO A 122      45.493 -15.248  24.514  1.00 62.98           C  
ANISOU  904  CG  PRO A 122     8386   8021   7521    254  -1843    906       C  
ATOM    905  CD  PRO A 122      46.166 -14.898  25.792  1.00 59.95           C  
ANISOU  905  CD  PRO A 122     8119   7667   6992    302  -2047    900       C  
ATOM    906  N   GLU A 123      43.158 -13.516  27.496  1.00 59.35           N  
ANISOU  906  N   GLU A 123     8497   7788   6264    388  -1762    949       N  
ATOM    907  CA  GLU A 123      42.071 -13.322  28.458  1.00 60.52           C  
ANISOU  907  CA  GLU A 123     8838   8016   6140    450  -1663   1014       C  
ATOM    908  C   GLU A 123      41.837 -11.822  28.688  1.00 64.23           C  
ANISOU  908  C   GLU A 123     9408   8531   6467    454  -1664    865       C  
ATOM    909  O   GLU A 123      40.694 -11.418  28.872  1.00 63.76           O  
ANISOU  909  O   GLU A 123     9442   8523   6261    477  -1499    877       O  
ATOM    910  CB  GLU A 123      42.402 -13.997  29.795  1.00 64.63           C  
ANISOU  910  CB  GLU A 123     9503   8571   6482    536  -1795   1130       C  
ATOM    911  CG  GLU A 123      42.251 -15.509  29.781  1.00 83.51           C  
ANISOU  911  CG  GLU A 123    11842  10927   8962    548  -1747   1314       C  
ATOM    912  CD  GLU A 123      40.920 -16.060  30.262  1.00118.03           C  
ANISOU  912  CD  GLU A 123    16318  15344  13185    587  -1545   1472       C  
ATOM    913  OE1 GLU A 123      39.864 -15.563  29.803  1.00119.85           O  
ANISOU  913  OE1 GLU A 123    16543  15600  13395    561  -1353   1440       O  
ATOM    914  OE2 GLU A 123      40.933 -17.025  31.062  1.00113.29           O1-
ANISOU  914  OE2 GLU A 123    15792  14748  12506    644  -1575   1635       O1-
ATOM    915  N   LYS A 124      42.917 -11.011  28.655  1.00 61.11           N  
ANISOU  915  N   LYS A 124     8980   8105   6136    432  -1847    725       N  
ATOM    916  CA  LYS A 124      42.886  -9.555  28.845  1.00 61.10           C  
ANISOU  916  CA  LYS A 124     9058   8122   6037    430  -1883    568       C  
ATOM    917  C   LYS A 124      41.995  -8.825  27.833  1.00 62.94           C  
ANISOU  917  C   LYS A 124     9227   8347   6340    375  -1680    506       C  
ATOM    918  O   LYS A 124      41.435  -7.778  28.170  1.00 63.55           O  
ANISOU  918  O   LYS A 124     9417   8457   6270    398  -1637    420       O  
ATOM    919  CB  LYS A 124      44.305  -8.963  28.850  1.00 64.21           C  
ANISOU  919  CB  LYS A 124     9383   8459   6556    400  -2124    441       C  
ATOM    920  CG  LYS A 124      45.006  -9.065  30.195  1.00 79.87           C  
ANISOU  920  CG  LYS A 124    11508  10469   8370    477  -2360    442       C  
ATOM    921  CD  LYS A 124      46.315  -8.290  30.201  1.00 90.17           C  
ANISOU  921  CD  LYS A 124    12740  11710   9812    442  -2602    294       C  
ATOM    922  N   LEU A 125      41.837  -9.388  26.613  1.00 56.42           N  
ANISOU  922  N   LEU A 125     8231   7476   5730    313  -1558    548       N  
ATOM    923  CA  LEU A 125      40.997  -8.817  25.547  1.00 54.41           C  
ANISOU  923  CA  LEU A 125     7908   7212   5554    264  -1372    501       C  
ATOM    924  C   LEU A 125      39.524  -8.752  25.937  1.00 58.65           C  
ANISOU  924  C   LEU A 125     8563   7813   5911    309  -1189    559       C  
ATOM    925  O   LEU A 125      38.807  -7.875  25.442  1.00 57.27           O  
ANISOU  925  O   LEU A 125     8390   7643   5729    291  -1073    489       O  
ATOM    926  CB  LEU A 125      41.132  -9.607  24.230  1.00 52.60           C  
ANISOU  926  CB  LEU A 125     7488   6927   5571    204  -1293    542       C  
ATOM    927  CG  LEU A 125      42.448  -9.487  23.467  1.00 55.95           C  
ANISOU  927  CG  LEU A 125     7759   7283   6216    149  -1410    469       C  
ATOM    928  CD1 LEU A 125      42.522 -10.543  22.387  1.00 54.49           C  
ANISOU  928  CD1 LEU A 125     7420   7055   6230    118  -1330    531       C  
ATOM    929  CD2 LEU A 125      42.645  -8.066  22.891  1.00 55.47           C  
ANISOU  929  CD2 LEU A 125     7670   7198   6208    103  -1404    330       C  
ATOM    930  N   ASN A 126      39.077  -9.689  26.818  1.00 56.61           N  
ANISOU  930  N   ASN A 126     8396   7598   5515    369  -1159    696       N  
ATOM    931  CA  ASN A 126      37.703  -9.803  27.327  1.00 56.84           C  
ANISOU  931  CA  ASN A 126     8532   7689   5375    419   -977    782       C  
ATOM    932  C   ASN A 126      36.717  -9.825  26.147  1.00 58.94           C  
ANISOU  932  C   ASN A 126     8676   7931   5789    367   -783    789       C  
ATOM    933  O   ASN A 126      35.708  -9.110  26.133  1.00 58.49           O  
ANISOU  933  O   ASN A 126     8669   7907   5648    383   -647    757       O  
ATOM    934  CB  ASN A 126      37.414  -8.673  28.343  1.00 57.72           C  
ANISOU  934  CB  ASN A 126     8832   7864   5235    486   -996    698       C  
ATOM    935  CG  ASN A 126      36.223  -8.892  29.228  1.00 68.34           C  
ANISOU  935  CG  ASN A 126    10320   9286   6360    564   -836    803       C  
ATOM    936  ND2 ASN A 126      35.370  -7.884  29.306  1.00 52.83           N  
ANISOU  936  ND2 ASN A 126     8428   7356   4288    591   -720    725       N  
ATOM    937  OD1 ASN A 126      36.068  -9.940  29.864  1.00 68.92           O  
ANISOU  937  OD1 ASN A 126    10440   9384   6360    606   -813    957       O  
ATOM    938  N   ASN A 127      37.065 -10.632  25.125  1.00 54.33           N  
ANISOU  938  N   ASN A 127     7927   7284   5432    308   -784    822       N  
ATOM    939  CA  ASN A 127      36.315 -10.755  23.871  1.00 52.25           C  
ANISOU  939  CA  ASN A 127     7535   6986   5330    258   -639    817       C  
ATOM    940  C   ASN A 127      35.854 -12.211  23.666  1.00 54.47           C  
ANISOU  940  C   ASN A 127     7743   7240   5714    253   -565    962       C  
ATOM    941  O   ASN A 127      36.656 -13.085  23.337  1.00 52.41           O  
ANISOU  941  O   ASN A 127     7395   6929   5592    232   -653    995       O  
ATOM    942  CB  ASN A 127      37.187 -10.241  22.706  1.00 49.88           C  
ANISOU  942  CB  ASN A 127     7110   6631   5210    195   -708    696       C  
ATOM    943  CG  ASN A 127      36.427  -9.860  21.470  1.00 61.60           C  
ANISOU  943  CG  ASN A 127     8506   8096   6804    155   -574    648       C  
ATOM    944  ND2 ASN A 127      36.867  -8.793  20.830  1.00 50.83           N  
ANISOU  944  ND2 ASN A 127     7111   6713   5490    123   -602    529       N  
ATOM    945  OD1 ASN A 127      35.488 -10.540  21.036  1.00 55.38           O  
ANISOU  945  OD1 ASN A 127     7669   7301   6070    152   -452    720       O  
ATOM    946  N   TYR A 128      34.556 -12.456  23.897  1.00 52.39           N  
ANISOU  946  N   TYR A 128     7512   7004   5392    274   -403   1048       N  
ATOM    947  CA  TYR A 128      33.928 -13.784  23.827  1.00 52.62           C  
ANISOU  947  CA  TYR A 128     7478   7000   5517    270   -317   1196       C  
ATOM    948  C   TYR A 128      33.070 -13.971  22.557  1.00 54.00           C  
ANISOU  948  C   TYR A 128     7515   7128   5875    221   -199   1175       C  
ATOM    949  O   TYR A 128      32.286 -14.919  22.466  1.00 54.65           O  
ANISOU  949  O   TYR A 128     7541   7178   6044    215   -107   1286       O  
ATOM    950  CB  TYR A 128      33.094 -14.025  25.107  1.00 55.71           C  
ANISOU  950  CB  TYR A 128     8001   7450   5718    334   -219   1330       C  
ATOM    951  CG  TYR A 128      33.925 -14.134  26.371  1.00 59.61           C  
ANISOU  951  CG  TYR A 128     8636   7984   6029    393   -346   1378       C  
ATOM    952  CD1 TYR A 128      34.342 -12.994  27.058  1.00 62.68           C  
ANISOU  952  CD1 TYR A 128     9160   8434   6222    434   -427   1272       C  
ATOM    953  CD2 TYR A 128      34.284 -15.377  26.887  1.00 61.28           C  
ANISOU  953  CD2 TYR A 128     8850   8168   6266    411   -397   1526       C  
ATOM    954  CE1 TYR A 128      35.115 -13.090  28.216  1.00 66.90           C  
ANISOU  954  CE1 TYR A 128     9831   9005   6581    495   -565   1306       C  
ATOM    955  CE2 TYR A 128      35.053 -15.486  28.043  1.00 64.10           C  
ANISOU  955  CE2 TYR A 128     9343   8563   6447    473   -528   1574       C  
ATOM    956  CZ  TYR A 128      35.468 -14.340  28.704  1.00 75.97           C  
ANISOU  956  CZ  TYR A 128    10983  10132   7748    516   -617   1460       C  
ATOM    957  OH  TYR A 128      36.224 -14.454  29.845  1.00 82.83           O  
ANISOU  957  OH  TYR A 128    11994  11039   8438    583   -765   1499       O  
ATOM    958  N   GLU A 129      33.246 -13.087  21.575  1.00 47.37           N  
ANISOU  958  N   GLU A 129     6620   6278   5100    187   -211   1036       N  
ATOM    959  CA  GLU A 129      32.470 -13.100  20.332  1.00 45.71           C  
ANISOU  959  CA  GLU A 129     6297   6032   5040    149   -117    996       C  
ATOM    960  C   GLU A 129      33.185 -13.807  19.148  1.00 46.73           C  
ANISOU  960  C   GLU A 129     6292   6089   5373    107   -186    958       C  
ATOM    961  O   GLU A 129      34.414 -13.914  19.169  1.00 45.49           O  
ANISOU  961  O   GLU A 129     6124   5916   5243    101   -307    926       O  
ATOM    962  CB  GLU A 129      32.103 -11.642  19.953  1.00 46.36           C  
ANISOU  962  CB  GLU A 129     6413   6148   5053    148    -72    875       C  
ATOM    963  N   PRO A 130      32.451 -14.222  18.069  1.00 41.81           N  
ANISOU  963  N   PRO A 130     5567   5423   4897     81   -115    947       N  
ATOM    964  CA  PRO A 130      33.137 -14.807  16.890  1.00 39.52           C  
ANISOU  964  CA  PRO A 130     5166   5070   4781     53   -176    890       C  
ATOM    965  C   PRO A 130      34.112 -13.842  16.197  1.00 38.69           C  
ANISOU  965  C   PRO A 130     5050   4976   4675     39   -236    762       C  
ATOM    966  O   PRO A 130      34.946 -14.280  15.404  1.00 36.34           O  
ANISOU  966  O   PRO A 130     4674   4636   4498     26   -293    719       O  
ATOM    967  CB  PRO A 130      31.985 -15.187  15.947  1.00 40.71           C  
ANISOU  967  CB  PRO A 130     5235   5183   5048     38    -88    887       C  
ATOM    968  CG  PRO A 130      30.823 -14.406  16.409  1.00 46.07           C  
ANISOU  968  CG  PRO A 130     5972   5912   5620     52     17    905       C  
ATOM    969  CD  PRO A 130      30.981 -14.205  17.877  1.00 42.38           C  
ANISOU  969  CD  PRO A 130     5618   5497   4987     82     17    982       C  
ATOM    970  N   PHE A 131      34.035 -12.544  16.532  1.00 33.45           N  
ANISOU  970  N   PHE A 131     4465   4363   3881     45   -221    705       N  
ATOM    971  CA  PHE A 131      34.885 -11.485  15.979  1.00 31.88           C  
ANISOU  971  CA  PHE A 131     4261   4169   3682     28   -268    595       C  
ATOM    972  C   PHE A 131      36.164 -11.255  16.792  1.00 36.25           C  
ANISOU  972  C   PHE A 131     4853   4729   4189     30   -392    583       C  
ATOM    973  O   PHE A 131      36.944 -10.360  16.471  1.00 36.41           O  
ANISOU  973  O   PHE A 131     4865   4747   4223     12   -439    498       O  
ATOM    974  CB  PHE A 131      34.097 -10.174  15.893  1.00 32.08           C  
ANISOU  974  CB  PHE A 131     4347   4230   3612     32   -194    536       C  
ATOM    975  CG  PHE A 131      32.864 -10.274  15.032  1.00 31.61           C  
ANISOU  975  CG  PHE A 131     4242   4162   3607     32    -89    536       C  
ATOM    976  CD1 PHE A 131      32.962 -10.263  13.643  1.00 31.99           C  
ANISOU  976  CD1 PHE A 131     4211   4178   3765     14    -78    475       C  
ATOM    977  CD2 PHE A 131      31.598 -10.365  15.609  1.00 32.74           C  
ANISOU  977  CD2 PHE A 131     4421   4329   3690     54      0    598       C  
ATOM    978  CE1 PHE A 131      31.813 -10.329  12.853  1.00 31.80           C  
ANISOU  978  CE1 PHE A 131     4150   4145   3786     19     -2    468       C  
ATOM    979  CE2 PHE A 131      30.450 -10.422  14.818  1.00 33.97           C  
ANISOU  979  CE2 PHE A 131     4522   4470   3913     53     83    594       C  
ATOM    980  CZ  PHE A 131      30.566 -10.408  13.446  1.00 30.81           C  
ANISOU  980  CZ  PHE A 131     4050   4038   3620     36     72    526       C  
ATOM    981  N   SER A 132      36.375 -12.051  17.831  1.00 32.91           N  
ANISOU  981  N   SER A 132     4471   4312   3722     53   -448    671       N  
ATOM    982  CA  SER A 132      37.543 -11.922  18.679  1.00 33.44           C  
ANISOU  982  CA  SER A 132     4579   4386   3743     63   -585    664       C  
ATOM    983  C   SER A 132      38.870 -12.094  17.918  1.00 35.72           C  
ANISOU  983  C   SER A 132     4755   4625   4191     36   -676    608       C  
ATOM    984  O   SER A 132      38.999 -13.014  17.104  1.00 32.27           O  
ANISOU  984  O   SER A 132     4218   4145   3897     27   -655    627       O  
ATOM    985  CB  SER A 132      37.481 -12.952  19.807  1.00 36.75           C  
ANISOU  985  CB  SER A 132     5054   4813   4096    100   -626    788       C  
ATOM    986  OG  SER A 132      38.699 -12.971  20.532  1.00 50.27           O  
ANISOU  986  OG  SER A 132     6792   6523   5784    114   -782    783       O  
ATOM    987  N   PRO A 133      39.889 -11.268  18.248  1.00 33.85           N  
ANISOU  987  N   PRO A 133     4533   4391   3939     26   -782    539       N  
ATOM    988  CA  PRO A 133      41.226 -11.463  17.656  1.00 32.64           C  
ANISOU  988  CA  PRO A 133     4262   4190   3952      3   -869    498       C  
ATOM    989  C   PRO A 133      41.768 -12.895  17.790  1.00 34.76           C  
ANISOU  989  C   PRO A 133     4465   4422   4322     22   -932    576       C  
ATOM    990  O   PRO A 133      42.516 -13.353  16.928  1.00 32.08           O  
ANISOU  990  O   PRO A 133     4003   4037   4149      9   -942    551       O  
ATOM    991  CB  PRO A 133      42.096 -10.496  18.475  1.00 35.35           C  
ANISOU  991  CB  PRO A 133     4654   4540   4236     -1  -1001    439       C  
ATOM    992  CG  PRO A 133      41.153  -9.387  18.863  1.00 39.91           C  
ANISOU  992  CG  PRO A 133     5354   5162   4650      5   -938    400       C  
ATOM    993  CD  PRO A 133      39.879 -10.109  19.177  1.00 35.77           C  
ANISOU  993  CD  PRO A 133     4894   4672   4024     38   -832    491       C  
ATOM    994  N   GLU A 134      41.397 -13.591  18.886  1.00 32.63           N  
ANISOU  994  N   GLU A 134     4279   4170   3949     58   -970    674       N  
ATOM    995  CA  GLU A 134      41.830 -14.960  19.210  1.00 34.38           C  
ANISOU  995  CA  GLU A 134     4458   4353   4252     83  -1039    768       C  
ATOM    996  C   GLU A 134      41.449 -15.992  18.146  1.00 37.49           C  
ANISOU  996  C   GLU A 134     4748   4695   4803     75   -947    793       C  
ATOM    997  O   GLU A 134      42.137 -16.999  18.026  1.00 37.80           O  
ANISOU  997  O   GLU A 134     4708   4680   4973     88  -1012    830       O  
ATOM    998  CB  GLU A 134      41.255 -15.426  20.563  1.00 36.92           C  
ANISOU  998  CB  GLU A 134     4910   4708   4408    127  -1062    886       C  
ATOM    999  CG  GLU A 134      41.489 -14.473  21.718  1.00 48.91           C  
ANISOU  999  CG  GLU A 134     6562   6285   5736    151  -1153    860       C  
ATOM   1000  CD  GLU A 134      40.535 -14.668  22.876  1.00 66.18           C  
ANISOU 1000  CD  GLU A 134     8903   8526   7716    199  -1107    965       C  
ATOM   1001  OE1 GLU A 134      40.808 -15.553  23.720  1.00 49.32           O  
ANISOU 1001  OE1 GLU A 134     6811   6386   5542    239  -1184   1075       O  
ATOM   1002  OE2 GLU A 134      39.500 -13.962  22.922  1.00 54.16           O1-
ANISOU 1002  OE2 GLU A 134     7453   7050   6075    200   -985    944       O1-
ATOM   1003  N   VAL A 135      40.343 -15.765  17.402  1.00 32.27           N  
ANISOU 1003  N   VAL A 135     4086   4045   4130     58   -808    770       N  
ATOM   1004  CA  VAL A 135      39.884 -16.720  16.387  1.00 31.04           C  
ANISOU 1004  CA  VAL A 135     3842   3837   4116     54   -734    780       C  
ATOM   1005  C   VAL A 135      39.929 -16.136  14.970  1.00 33.17           C  
ANISOU 1005  C   VAL A 135     4039   4101   4463     32   -663    666       C  
ATOM   1006  O   VAL A 135      39.272 -16.677  14.087  1.00 32.98           O  
ANISOU 1006  O   VAL A 135     3968   4047   4514     32   -589    655       O  
ATOM   1007  CB  VAL A 135      38.488 -17.319  16.736  1.00 34.74           C  
ANISOU 1007  CB  VAL A 135     4358   4305   4535     62   -644    875       C  
ATOM   1008  CG1 VAL A 135      38.550 -18.122  18.039  1.00 36.29           C  
ANISOU 1008  CG1 VAL A 135     4616   4496   4677     91   -705   1009       C  
ATOM   1009  CG2 VAL A 135      37.408 -16.240  16.816  1.00 33.69           C  
ANISOU 1009  CG2 VAL A 135     4303   4233   4264     53   -544    847       C  
ATOM   1010  N   TYR A 136      40.691 -15.037  14.754  1.00 29.11           N  
ANISOU 1010  N   TYR A 136     3519   3611   3932     15   -689    584       N  
ATOM   1011  CA  TYR A 136      40.772 -14.317  13.464  1.00 26.55           C  
ANISOU 1011  CA  TYR A 136     3142   3287   3660     -3   -613    489       C  
ATOM   1012  C   TYR A 136      41.073 -15.241  12.282  1.00 27.44           C  
ANISOU 1012  C   TYR A 136     3149   3351   3927     10   -581    461       C  
ATOM   1013  O   TYR A 136      40.503 -15.061  11.213  1.00 25.08           O  
ANISOU 1013  O   TYR A 136     2836   3053   3640     11   -491    411       O  
ATOM   1014  CB  TYR A 136      41.798 -13.164  13.539  1.00 26.67           C  
ANISOU 1014  CB  TYR A 136     3147   3316   3673    -26   -664    425       C  
ATOM   1015  CG  TYR A 136      41.825 -12.289  12.305  1.00 25.22           C  
ANISOU 1015  CG  TYR A 136     2925   3135   3523    -44   -573    346       C  
ATOM   1016  CD1 TYR A 136      40.906 -11.251  12.140  1.00 24.77           C  
ANISOU 1016  CD1 TYR A 136     2942   3112   3358    -57   -498    318       C  
ATOM   1017  CD2 TYR A 136      42.771 -12.491  11.303  1.00 26.00           C  
ANISOU 1017  CD2 TYR A 136     2915   3202   3762    -44   -555    305       C  
ATOM   1018  CE1 TYR A 136      40.880 -10.481  10.977  1.00 21.36           C  
ANISOU 1018  CE1 TYR A 136     2483   2680   2952    -68   -412    259       C  
ATOM   1019  CE2 TYR A 136      42.788 -11.688  10.153  1.00 26.06           C  
ANISOU 1019  CE2 TYR A 136     2898   3216   3788    -55   -459    246       C  
ATOM   1020  CZ  TYR A 136      41.827 -10.694   9.994  1.00 28.23           C  
ANISOU 1020  CZ  TYR A 136     3254   3522   3948    -67   -391    227       C  
ATOM   1021  OH  TYR A 136      41.821  -9.876   8.897  1.00 26.68           O  
ANISOU 1021  OH  TYR A 136     3046   3331   3762    -74   -300    181       O  
ATOM   1022  N   GLY A 137      41.959 -16.210  12.492  1.00 26.10           N  
ANISOU 1022  N   GLY A 137     2912   3136   3868     28   -659    491       N  
ATOM   1023  CA  GLY A 137      42.377 -17.152  11.465  1.00 26.47           C  
ANISOU 1023  CA  GLY A 137     2859   3129   4068     51   -638    458       C  
ATOM   1024  C   GLY A 137      41.297 -18.114  11.007  1.00 30.67           C  
ANISOU 1024  C   GLY A 137     3395   3628   4630     68   -586    478       C  
ATOM   1025  O   GLY A 137      41.409 -18.665   9.920  1.00 30.35           O  
ANISOU 1025  O   GLY A 137     3292   3551   4690     90   -548    420       O  
ATOM   1026  N   GLU A 138      40.242 -18.335  11.808  1.00 28.06           N  
ANISOU 1026  N   GLU A 138     3136   3306   4220     59   -581    555       N  
ATOM   1027  CA  GLU A 138      39.203 -19.331  11.462  1.00 28.62           C  
ANISOU 1027  CA  GLU A 138     3195   3329   4352     68   -542    584       C  
ATOM   1028  C   GLU A 138      38.322 -18.965  10.236  1.00 30.59           C  
ANISOU 1028  C   GLU A 138     3440   3588   4596     67   -453    500       C  
ATOM   1029  O   GLU A 138      38.184 -19.773   9.320  1.00 30.24           O  
ANISOU 1029  O   GLU A 138     3341   3489   4661     88   -445    454       O  
ATOM   1030  CB  GLU A 138      38.335 -19.621  12.686  1.00 30.76           C  
ANISOU 1030  CB  GLU A 138     3533   3605   4548     59   -546    705       C  
ATOM   1031  CG  GLU A 138      37.251 -20.665  12.468  1.00 44.74           C  
ANISOU 1031  CG  GLU A 138     5278   5314   6406     60   -508    753       C  
ATOM   1032  CD  GLU A 138      36.283 -20.727  13.630  1.00 65.47           C  
ANISOU 1032  CD  GLU A 138     7973   7958   8943     49   -476    877       C  
ATOM   1033  OE1 GLU A 138      36.684 -21.241  14.696  1.00 70.71           O  
ANISOU 1033  OE1 GLU A 138     8665   8610   9590     60   -530    982       O  
ATOM   1034  OE2 GLU A 138      35.179 -20.150  13.519  1.00 67.27           O1-
ANISOU 1034  OE2 GLU A 138     8234   8222   9105     34   -394    869       O1-
ATOM   1035  N   THR A 139      37.726 -17.762  10.236  1.00 25.24           N  
ANISOU 1035  N   THR A 139     2824   2975   3791     48   -396    477       N  
ATOM   1036  CA  THR A 139      36.835 -17.298   9.178  1.00 22.92           C  
ANISOU 1036  CA  THR A 139     2539   2695   3475     50   -323    407       C  
ATOM   1037  C   THR A 139      37.205 -15.874   8.723  1.00 24.84           C  
ANISOU 1037  C   THR A 139     2813   2997   3626     42   -282    341       C  
ATOM   1038  O   THR A 139      37.154 -15.580   7.525  1.00 22.44           O  
ANISOU 1038  O   THR A 139     2495   2698   3333     57   -237    265       O  
ATOM   1039  CB  THR A 139      35.371 -17.355   9.713  1.00 26.20           C  
ANISOU 1039  CB  THR A 139     2995   3116   3844     37   -285    470       C  
ATOM   1040  CG2 THR A 139      34.328 -16.830   8.703  1.00 26.98           C  
ANISOU 1040  CG2 THR A 139     3101   3229   3922     41   -223    403       C  
ATOM   1041  OG1 THR A 139      35.070 -18.706  10.014  1.00 26.61           O  
ANISOU 1041  OG1 THR A 139     3005   3098   4008     41   -317    536       O  
ATOM   1042  N   SER A 140      37.491 -14.976   9.676  1.00 21.91           N  
ANISOU 1042  N   SER A 140     2496   2670   3160     20   -299    372       N  
ATOM   1043  CA  SER A 140      37.765 -13.549   9.368  1.00 22.22           C  
ANISOU 1043  CA  SER A 140     2568   2753   3123      6   -264    317       C  
ATOM   1044  C   SER A 140      38.840 -13.343   8.322  1.00 24.56           C  
ANISOU 1044  C   SER A 140     2802   3037   3491     14   -249    251       C  
ATOM   1045  O   SER A 140      38.602 -12.580   7.398  1.00 22.83           O  
ANISOU 1045  O   SER A 140     2597   2837   3240     17   -183    201       O  
ATOM   1046  CB  SER A 140      38.084 -12.755  10.633  1.00 24.18           C  
ANISOU 1046  CB  SER A 140     2877   3032   3279    -14   -309    350       C  
ATOM   1047  OG  SER A 140      36.957 -12.765  11.490  1.00 32.93           O  
ANISOU 1047  OG  SER A 140     4055   4162   4294    -12   -289    406       O  
ATOM   1048  N   PHE A 141      39.996 -14.074   8.425  1.00 20.97           N  
ANISOU 1048  N   PHE A 141     2277   2549   3140     22   -305    258       N  
ATOM   1049  CA  PHE A 141      41.071 -13.964   7.447  1.00 20.42           C  
ANISOU 1049  CA  PHE A 141     2135   2468   3155     35   -277    202       C  
ATOM   1050  C   PHE A 141      40.542 -14.254   6.030  1.00 22.31           C  
ANISOU 1050  C   PHE A 141     2367   2703   3406     71   -196    144       C  
ATOM   1051  O   PHE A 141      40.839 -13.499   5.105  1.00 22.07           O  
ANISOU 1051  O   PHE A 141     2334   2694   3357     79   -125     98       O  
ATOM   1052  CB  PHE A 141      42.264 -14.901   7.792  1.00 22.60           C  
ANISOU 1052  CB  PHE A 141     2325   2702   3561     48   -350    220       C  
ATOM   1053  CG  PHE A 141      43.375 -14.840   6.768  1.00 24.11           C  
ANISOU 1053  CG  PHE A 141     2428   2879   3852     69   -303    166       C  
ATOM   1054  CD1 PHE A 141      43.322 -15.613   5.609  1.00 24.77           C  
ANISOU 1054  CD1 PHE A 141     2477   2943   3994    117   -243    117       C  
ATOM   1055  CD2 PHE A 141      44.456 -13.976   6.940  1.00 24.25           C  
ANISOU 1055  CD2 PHE A 141     2400   2904   3909     42   -312    161       C  
ATOM   1056  CE1 PHE A 141      44.325 -15.512   4.638  1.00 24.44           C  
ANISOU 1056  CE1 PHE A 141     2361   2896   4029    145   -177     69       C  
ATOM   1057  CE2 PHE A 141      45.452 -13.877   5.965  1.00 25.04           C  
ANISOU 1057  CE2 PHE A 141     2412   2993   4110     61   -245    121       C  
ATOM   1058  CZ  PHE A 141      45.382 -14.648   4.827  1.00 22.87           C  
ANISOU 1058  CZ  PHE A 141     2108   2706   3874    116   -169     78       C  
ATOM   1059  N   ASP A 142      39.794 -15.364   5.861  1.00 20.43           N  
ANISOU 1059  N   ASP A 142     2126   2433   3202     96   -212    146       N  
ATOM   1060  CA  ASP A 142      39.240 -15.750   4.544  1.00 20.36           C  
ANISOU 1060  CA  ASP A 142     2118   2414   3203    138   -161     78       C  
ATOM   1061  C   ASP A 142      38.225 -14.763   4.021  1.00 22.57           C  
ANISOU 1061  C   ASP A 142     2468   2737   3370    134   -104     55       C  
ATOM   1062  O   ASP A 142      38.216 -14.498   2.820  1.00 22.26           O  
ANISOU 1062  O   ASP A 142     2441   2712   3306    169    -48     -7       O  
ATOM   1063  CB  ASP A 142      38.614 -17.166   4.575  1.00 21.48           C  
ANISOU 1063  CB  ASP A 142     2237   2497   3429    159   -210     84       C  
ATOM   1064  CG  ASP A 142      39.656 -18.278   4.688  1.00 33.09           C  
ANISOU 1064  CG  ASP A 142     3630   3912   5032    183   -259     86       C  
ATOM   1065  OD1 ASP A 142      40.761 -18.127   4.118  1.00 34.93           O  
ANISOU 1065  OD1 ASP A 142     3818   4151   5303    208   -229     42       O  
ATOM   1066  OD2 ASP A 142      39.377 -19.270   5.360  1.00 29.86           O1-
ANISOU 1066  OD2 ASP A 142     3202   3450   4694    178   -321    137       O1-
ATOM   1067  N   LEU A 143      37.355 -14.244   4.896  1.00 20.41           N  
ANISOU 1067  N   LEU A 143     2246   2484   3026    100   -115    104       N  
ATOM   1068  CA  LEU A 143      36.342 -13.267   4.497  1.00 20.63           C  
ANISOU 1068  CA  LEU A 143     2337   2548   2956     98    -66     87       C  
ATOM   1069  C   LEU A 143      36.982 -11.916   4.133  1.00 23.98           C  
ANISOU 1069  C   LEU A 143     2786   3009   3316     88    -13     67       C  
ATOM   1070  O   LEU A 143      36.604 -11.334   3.117  1.00 23.78           O  
ANISOU 1070  O   LEU A 143     2793   3002   3240    112     40     27       O  
ATOM   1071  CB  LEU A 143      35.203 -13.136   5.528  1.00 21.56           C  
ANISOU 1071  CB  LEU A 143     2493   2674   3026     72    -80    145       C  
ATOM   1072  CG  LEU A 143      33.846 -12.613   4.952  1.00 26.11           C  
ANISOU 1072  CG  LEU A 143     3109   3267   3546     85    -42    121       C  
ATOM   1073  CD1 LEU A 143      33.309 -13.515   3.844  1.00 25.32           C  
ANISOU 1073  CD1 LEU A 143     2979   3132   3511    123    -57     67       C  
ATOM   1074  CD2 LEU A 143      32.796 -12.485   6.032  1.00 27.61           C  
ANISOU 1074  CD2 LEU A 143     3325   3464   3702     63    -39    184       C  
ATOM   1075  N   VAL A 144      38.016 -11.484   4.883  1.00 20.35           N  
ANISOU 1075  N   VAL A 144     2307   2551   2873     57    -35     94       N  
ATOM   1076  CA  VAL A 144      38.800 -10.275   4.555  1.00 20.34           C  
ANISOU 1076  CA  VAL A 144     2309   2566   2853     40     10     79       C  
ATOM   1077  C   VAL A 144      39.512 -10.473   3.197  1.00 23.87           C  
ANISOU 1077  C   VAL A 144     2712   3009   3347     78     75     37       C  
ATOM   1078  O   VAL A 144      39.509  -9.554   2.391  1.00 24.46           O  
ANISOU 1078  O   VAL A 144     2816   3102   3374     86    148     21       O  
ATOM   1079  CB  VAL A 144      39.784  -9.854   5.685  1.00 23.81           C  
ANISOU 1079  CB  VAL A 144     2725   2998   3324     -3    -48    109       C  
ATOM   1080  CG1 VAL A 144      40.750  -8.744   5.220  1.00 22.74           C  
ANISOU 1080  CG1 VAL A 144     2563   2860   3218    -24     -4     93       C  
ATOM   1081  CG2 VAL A 144      39.017  -9.411   6.938  1.00 22.93           C  
ANISOU 1081  CG2 VAL A 144     2684   2902   3126    -28    -95    142       C  
ATOM   1082  N   ALA A 145      40.085 -11.683   2.932  1.00 22.95           N  
ANISOU 1082  N   ALA A 145     2532   2867   3321    108     55     20       N  
ATOM   1083  CA  ALA A 145      40.741 -11.998   1.643  1.00 22.93           C  
ANISOU 1083  CA  ALA A 145     2492   2863   3356    159    126    -27       C  
ATOM   1084  C   ALA A 145      39.713 -11.855   0.476  1.00 26.79           C  
ANISOU 1084  C   ALA A 145     3055   3376   3750    207    178    -72       C  
ATOM   1085  O   ALA A 145      40.035 -11.306  -0.576  1.00 25.44           O  
ANISOU 1085  O   ALA A 145     2902   3227   3536    240    264    -95       O  
ATOM   1086  CB  ALA A 145      41.313 -13.414   1.676  1.00 23.82           C  
ANISOU 1086  CB  ALA A 145     2534   2937   3582    191     82    -45       C  
ATOM   1087  N   GLN A 146      38.480 -12.339   0.690  1.00 24.18           N  
ANISOU 1087  N   GLN A 146     2763   3037   3387    211    124    -79       N  
ATOM   1088  CA  GLN A 146      37.373 -12.257  -0.271  1.00 24.81           C  
ANISOU 1088  CA  GLN A 146     2907   3132   3388    254    140   -124       C  
ATOM   1089  C   GLN A 146      36.972 -10.799  -0.493  1.00 26.56           C  
ANISOU 1089  C   GLN A 146     3194   3392   3505    240    194   -103       C  
ATOM   1090  O   GLN A 146      36.798 -10.376  -1.635  1.00 25.38           O  
ANISOU 1090  O   GLN A 146     3093   3266   3285    287    248   -135       O  
ATOM   1091  CB  GLN A 146      36.178 -13.096   0.235  1.00 26.13           C  
ANISOU 1091  CB  GLN A 146     3076   3269   3584    247     61   -123       C  
ATOM   1092  CG  GLN A 146      35.012 -13.213  -0.741  1.00 57.81           C  
ANISOU 1092  CG  GLN A 146     7136   7283   7546    293     48   -179       C  
ATOM   1093  CD  GLN A 146      35.406 -13.887  -2.032  1.00 78.34           C  
ANISOU 1093  CD  GLN A 146     9740   9875  10150    367     60   -263       C  
ATOM   1094  NE2 GLN A 146      35.339 -13.136  -3.132  1.00 72.39           N  
ANISOU 1094  NE2 GLN A 146     9053   9164   9290    414    116   -298       N  
ATOM   1095  OE1 GLN A 146      35.813 -15.056  -2.050  1.00 73.27           O  
ANISOU 1095  OE1 GLN A 146     9049   9190   9601    387     22   -295       O  
ATOM   1096  N   MET A 147      36.872 -10.023   0.604  1.00 21.32           N  
ANISOU 1096  N   MET A 147     2538   2733   2831    181    178    -50       N  
ATOM   1097  CA  MET A 147      36.569  -8.597   0.587  1.00 22.74           C  
ANISOU 1097  CA  MET A 147     2774   2935   2932    162    221    -28       C  
ATOM   1098  C   MET A 147      37.625  -7.834  -0.264  1.00 26.03           C  
ANISOU 1098  C   MET A 147     3185   3361   3343    172    307    -26       C  
ATOM   1099  O   MET A 147      37.250  -7.070  -1.158  1.00 24.61           O  
ANISOU 1099  O   MET A 147     3063   3200   3088    201    365    -30       O  
ATOM   1100  CB  MET A 147      36.476  -8.086   2.046  1.00 25.42           C  
ANISOU 1100  CB  MET A 147     3115   3268   3274    102    179     17       C  
ATOM   1101  CG  MET A 147      36.016  -6.639   2.217  1.00 29.70           C  
ANISOU 1101  CG  MET A 147     3719   3822   3743     82    209     32       C  
ATOM   1102  SD  MET A 147      37.325  -5.403   2.061  1.00 36.39           S  
ANISOU 1102  SD  MET A 147     4552   4657   4616     49    262     48       S  
ATOM   1103  CE  MET A 147      38.441  -5.802   3.463  1.00 32.51           C  
ANISOU 1103  CE  MET A 147     3995   4144   4214     -5    183     66       C  
ATOM   1104  N   ILE A 148      38.928  -8.090  -0.029  1.00 24.33           N  
ANISOU 1104  N   ILE A 148     2897   3130   3217    153    319    -15       N  
ATOM   1105  CA  ILE A 148      40.026  -7.459  -0.762  1.00 23.66           C  
ANISOU 1105  CA  ILE A 148     2783   3047   3158    159    412     -2       C  
ATOM   1106  C   ILE A 148      39.841  -7.730  -2.270  1.00 30.99           C  
ANISOU 1106  C   ILE A 148     3753   4002   4019    238    490    -37       C  
ATOM   1107  O   ILE A 148      39.935  -6.791  -3.056  1.00 32.59           O  
ANISOU 1107  O   ILE A 148     3998   4220   4163    255    577    -15       O  
ATOM   1108  CB  ILE A 148      41.424  -7.945  -0.233  1.00 26.88           C  
ANISOU 1108  CB  ILE A 148     3083   3429   3701    132    398      9       C  
ATOM   1109  CG1 ILE A 148      41.754  -7.347   1.134  1.00 26.37           C  
ANISOU 1109  CG1 ILE A 148     2992   3341   3685     57    323     43       C  
ATOM   1110  CG2 ILE A 148      42.596  -7.719  -1.249  1.00 26.58           C  
ANISOU 1110  CG2 ILE A 148     2991   3393   3716    159    516     15       C  
ATOM   1111  CD1 ILE A 148      42.779  -8.221   1.936  1.00 19.09           C  
ANISOU 1111  CD1 ILE A 148     1973   2392   2889     39    250     48       C  
ATOM   1112  N   ASP A 149      39.558  -8.995  -2.664  1.00 27.71           N  
ANISOU 1112  N   ASP A 149     3333   3587   3610    291    455    -91       N  
ATOM   1113  CA  ASP A 149      39.361  -9.362  -4.078  1.00 29.18           C  
ANISOU 1113  CA  ASP A 149     3570   3797   3719    379    511   -142       C  
ATOM   1114  C   ASP A 149      38.112  -8.709  -4.695  1.00 33.61           C  
ANISOU 1114  C   ASP A 149     4237   4384   4148    410    506   -151       C  
ATOM   1115  O   ASP A 149      38.115  -8.421  -5.877  1.00 34.05           O  
ANISOU 1115  O   ASP A 149     4356   4471   4113    476    577   -166       O  
ATOM   1116  CB  ASP A 149      39.269 -10.886  -4.240  1.00 32.19           C  
ANISOU 1116  CB  ASP A 149     3921   4158   4150    426    451   -211       C  
ATOM   1117  CG  ASP A 149      40.548 -11.644  -3.918  1.00 44.80           C  
ANISOU 1117  CG  ASP A 149     5417   5730   5877    423    465   -213       C  
ATOM   1118  OD1 ASP A 149      41.652 -11.062  -4.088  1.00 46.31           O  
ANISOU 1118  OD1 ASP A 149     5563   5930   6102    414    558   -177       O  
ATOM   1119  OD2 ASP A 149      40.449 -12.820  -3.515  1.00 48.99           O1-
ANISOU 1119  OD2 ASP A 149     5905   6223   6484    430    385   -246       O1-
ATOM   1120  N   GLU A 150      37.075  -8.448  -3.891  1.00 29.76           N  
ANISOU 1120  N   GLU A 150     3770   3886   3650    367    427   -136       N  
ATOM   1121  CA  GLU A 150      35.818  -7.831  -4.341  1.00 30.20           C  
ANISOU 1121  CA  GLU A 150     3910   3959   3605    392    407   -142       C  
ATOM   1122  C   GLU A 150      35.883  -6.323  -4.520  1.00 32.41           C  
ANISOU 1122  C   GLU A 150     4240   4253   3822    376    479    -85       C  
ATOM   1123  O   GLU A 150      35.389  -5.833  -5.516  1.00 30.56           O  
ANISOU 1123  O   GLU A 150     4082   4041   3487    432    510    -89       O  
ATOM   1124  CB  GLU A 150      34.646  -8.211  -3.395  1.00 31.40           C  
ANISOU 1124  CB  GLU A 150     4050   4090   3789    357    305   -147       C  
ATOM   1125  CG  GLU A 150      34.404  -9.712  -3.423  1.00 47.91           C  
ANISOU 1125  CG  GLU A 150     6098   6156   5948    381    233   -202       C  
ATOM   1126  CD  GLU A 150      33.172 -10.261  -2.738  1.00 66.88           C  
ANISOU 1126  CD  GLU A 150     8483   8532   8396    359    142   -206       C  
ATOM   1127  OE1 GLU A 150      32.230 -10.634  -3.472  1.00 73.61           O  
ANISOU 1127  OE1 GLU A 150     9363   9378   9227    407     92   -259       O  
ATOM   1128  OE2 GLU A 150      33.180 -10.413  -1.493  1.00 44.36           O1-
ANISOU 1128  OE2 GLU A 150     5586   5661   5607    300    118   -158       O1-
ATOM   1129  N   ILE A 151      36.487  -5.582  -3.585  1.00 31.58           N  
ANISOU 1129  N   ILE A 151     4094   4128   3775    303    498    -32       N  
ATOM   1130  CA  ILE A 151      36.464  -4.115  -3.635  1.00 33.67           C  
ANISOU 1130  CA  ILE A 151     4403   4388   4003    279    552     21       C  
ATOM   1131  C   ILE A 151      37.613  -3.508  -4.510  1.00 38.16           C  
ANISOU 1131  C   ILE A 151     4967   4960   4573    294    674     63       C  
ATOM   1132  O   ILE A 151      37.442  -2.417  -5.062  1.00 38.92           O  
ANISOU 1132  O   ILE A 151     5122   5054   4610    305    734    107       O  
ATOM   1133  CB  ILE A 151      36.339  -3.469  -2.228  1.00 38.22           C  
ANISOU 1133  CB  ILE A 151     4955   4934   4630    201    503     48       C  
ATOM   1134  CG1 ILE A 151      37.616  -3.596  -1.419  1.00 41.42           C  
ANISOU 1134  CG1 ILE A 151     5278   5317   5144    143    501     64       C  
ATOM   1135  CG2 ILE A 151      35.138  -4.063  -1.445  1.00 39.74           C  
ANISOU 1135  CG2 ILE A 151     5157   5131   4812    198    410     20       C  
ATOM   1136  CD1 ILE A 151      37.611  -2.666  -0.289  1.00 58.32           C  
ANISOU 1136  CD1 ILE A 151     7418   7428   7312     79    463     86       C  
ATOM   1137  N   LYS A 152      38.724  -4.208  -4.690  1.00 35.24           N  
ANISOU 1137  N   LYS A 152     4527   4590   4271    300    717     54       N  
ATOM   1138  CA  LYS A 152      39.790  -3.805  -5.645  1.00 36.67           C  
ANISOU 1138  CA  LYS A 152     4696   4780   4458    327    854     95       C  
ATOM   1139  C   LYS A 152      40.296  -2.348  -5.508  1.00 38.95           C  
ANISOU 1139  C   LYS A 152     4977   5035   4788    270    926    177       C  
ATOM   1140  O   LYS A 152      40.216  -1.556  -6.442  1.00 39.53           O  
ANISOU 1140  O   LYS A 152     5115   5117   4787    306   1020    225       O  
ATOM   1141  CB  LYS A 152      39.333  -4.069  -7.109  1.00 40.43           C  
ANISOU 1141  CB  LYS A 152     5268   5303   4792    433    913     72       C  
ATOM   1142  CG  LYS A 152      39.060  -5.537  -7.443  1.00 48.67           C  
ANISOU 1142  CG  LYS A 152     6311   6369   5814    499    859    -17       C  
ATOM   1143  CD  LYS A 152      38.180  -5.664  -8.677  1.00 58.98           C  
ANISOU 1143  CD  LYS A 152     7737   7713   6959    596    849    -60       C  
ATOM   1144  CE  LYS A 152      37.470  -7.001  -8.768  1.00 73.58           C  
ANISOU 1144  CE  LYS A 152     9591   9563   8803    641    735   -161       C  
ATOM   1145  NZ  LYS A 152      36.096  -6.963  -8.175  1.00 81.92           N1+
ANISOU 1145  NZ  LYS A 152    10677  10605   9844    618    606   -182       N1+
ATOM   1146  N   MET A 153      40.868  -2.038  -4.366  1.00 33.44           N  
ANISOU 1146  N   MET A 153     4199   4293   4214    185    879    192       N  
ATOM   1147  CA  MET A 153      41.419  -0.728  -4.051  1.00 32.92           C  
ANISOU 1147  CA  MET A 153     4106   4176   4225    119    921    255       C  
ATOM   1148  C   MET A 153      42.660  -0.387  -4.887  1.00 35.72           C  
ANISOU 1148  C   MET A 153     4400   4518   4653    124   1069    317       C  
ATOM   1149  O   MET A 153      43.379  -1.283  -5.341  1.00 34.64           O  
ANISOU 1149  O   MET A 153     4206   4407   4548    163   1123    302       O  
ATOM   1150  CB  MET A 153      41.738  -0.680  -2.557  1.00 34.85           C  
ANISOU 1150  CB  MET A 153     4281   4379   4582     35    808    234       C  
ATOM   1151  CG  MET A 153      40.508  -0.818  -1.685  1.00 37.88           C  
ANISOU 1151  CG  MET A 153     4730   4773   4889     30    688    191       C  
ATOM   1152  SD  MET A 153      40.920  -0.991   0.069  1.00 43.33           S  
ANISOU 1152  SD  MET A 153     5356   5430   5677    -47    555    163       S  
ATOM   1153  CE  MET A 153      40.833  -2.722   0.233  1.00 40.38           C  
ANISOU 1153  CE  MET A 153     4948   5097   5299     -9    498    122       C  
ATOM   1154  N   THR A 154      42.896   0.910  -5.098  1.00 31.87           N  
ANISOU 1154  N   THR A 154     3924   3987   4199     90   1141    390       N  
ATOM   1155  CA  THR A 154      44.047   1.427  -5.842  1.00 33.23           C  
ANISOU 1155  CA  THR A 154     4032   4134   4460     83   1296    472       C  
ATOM   1156  C   THR A 154      44.855   2.396  -4.960  1.00 37.52           C  
ANISOU 1156  C   THR A 154     4475   4587   5194    -24   1272    511       C  
ATOM   1157  O   THR A 154      44.486   2.642  -3.804  1.00 34.18           O  
ANISOU 1157  O   THR A 154     4051   4129   4805    -83   1131    466       O  
ATOM   1158  CB  THR A 154      43.582   2.107  -7.157  1.00 44.24           C  
ANISOU 1158  CB  THR A 154     5540   5552   5716    153   1426    542       C  
ATOM   1159  CG2 THR A 154      42.693   1.207  -8.019  1.00 42.49           C  
ANISOU 1159  CG2 THR A 154     5430   5415   5298    264   1421    489       C  
ATOM   1160  OG1 THR A 154      42.897   3.318  -6.849  1.00 44.46           O  
ANISOU 1160  OG1 THR A 154     5632   5530   5729    113   1387    578       O  
ATOM   1161  N   ASP A 155      45.930   2.991  -5.531  1.00 35.70           N  
ANISOU 1161  N   ASP A 155     4164   4315   5086    -47   1413    597       N  
ATOM   1162  CA  ASP A 155      46.783   3.969  -4.850  1.00 37.08           C  
ANISOU 1162  CA  ASP A 155     4231   4389   5470   -151   1399    640       C  
ATOM   1163  C   ASP A 155      46.038   5.271  -4.532  1.00 39.76           C  
ANISOU 1163  C   ASP A 155     4654   4666   5786   -192   1350    663       C  
ATOM   1164  O   ASP A 155      46.551   6.087  -3.766  1.00 41.08           O  
ANISOU 1164  O   ASP A 155     4749   4740   6118   -281   1293    671       O  
ATOM   1165  CB  ASP A 155      48.067   4.232  -5.664  1.00 42.25           C  
ANISOU 1165  CB  ASP A 155     4770   5012   6271   -159   1582    737       C  
ATOM   1166  CG  ASP A 155      47.797   4.795  -7.049  1.00 65.03           C  
ANISOU 1166  CG  ASP A 155     7752   7923   9035    -91   1769    837       C  
ATOM   1167  OD1 ASP A 155      47.076   4.132  -7.832  1.00 67.20           O  
ANISOU 1167  OD1 ASP A 155     8143   8289   9100     12   1806    813       O  
ATOM   1168  OD2 ASP A 155      48.286   5.906  -7.341  1.00 80.89           O1-
ANISOU 1168  OD2 ASP A 155     9723   9855  11155   -138   1870    941       O1-
ATOM   1169  N   ASP A 156      44.831   5.464  -5.101  1.00 34.80           N  
ANISOU 1169  N   ASP A 156     4176   4082   4964   -126   1363    667       N  
ATOM   1170  CA  ASP A 156      44.002   6.644  -4.807  1.00 35.44           C  
ANISOU 1170  CA  ASP A 156     4345   4106   5014   -152   1312    682       C  
ATOM   1171  C   ASP A 156      43.152   6.424  -3.555  1.00 36.07           C  
ANISOU 1171  C   ASP A 156     4463   4191   5049   -173   1128    576       C  
ATOM   1172  O   ASP A 156      42.550   7.372  -3.057  1.00 36.32           O  
ANISOU 1172  O   ASP A 156     4551   4169   5082   -201   1067    569       O  
ATOM   1173  CB  ASP A 156      43.077   6.996  -5.985  1.00 38.48           C  
ANISOU 1173  CB  ASP A 156     4869   4533   5218    -65   1403    740       C  
ATOM   1174  CG  ASP A 156      43.805   7.464  -7.235  1.00 56.93           C  
ANISOU 1174  CG  ASP A 156     7196   6858   7576    -37   1599    866       C  
ATOM   1175  OD1 ASP A 156      44.679   8.359  -7.117  1.00 59.81           O  
ANISOU 1175  OD1 ASP A 156     7474   7128   8122   -112   1663    942       O  
ATOM   1176  OD2 ASP A 156      43.499   6.942  -8.327  1.00 65.21           O1-
ANISOU 1176  OD2 ASP A 156     8325   7989   8463     60   1689    890       O1-
ATOM   1177  N   ASP A 157      43.070   5.172  -3.066  1.00 30.44           N  
ANISOU 1177  N   ASP A 157     3726   3544   4296   -153   1047    498       N  
ATOM   1178  CA  ASP A 157      42.235   4.852  -1.912  1.00 27.62           C  
ANISOU 1178  CA  ASP A 157     3410   3202   3882   -164    892    411       C  
ATOM   1179  C   ASP A 157      42.910   5.056  -0.558  1.00 31.18           C  
ANISOU 1179  C   ASP A 157     3782   3594   4472   -247    775    367       C  
ATOM   1180  O   ASP A 157      44.131   4.922  -0.419  1.00 29.58           O  
ANISOU 1180  O   ASP A 157     3462   3356   4421   -293    786    382       O  
ATOM   1181  CB  ASP A 157      41.660   3.419  -2.025  1.00 28.22           C  
ANISOU 1181  CB  ASP A 157     3512   3371   3840   -100    855    356       C  
ATOM   1182  CG  ASP A 157      40.553   3.294  -3.068  1.00 36.57           C  
ANISOU 1182  CG  ASP A 157     4680   4484   4730    -14    906    367       C  
ATOM   1183  OD1 ASP A 157      39.523   3.986  -2.928  1.00 37.27           O  
ANISOU 1183  OD1 ASP A 157     4853   4561   4747     -3    870    363       O  
ATOM   1184  OD2 ASP A 157      40.699   2.470  -3.997  1.00 39.13           O1-
ANISOU 1184  OD2 ASP A 157     5008   4864   4998     48    973    370       O1-
ATOM   1185  N   LEU A 158      42.081   5.393   0.448  1.00 28.67           N  
ANISOU 1185  N   LEU A 158     3531   3263   4099   -260    660    309       N  
ATOM   1186  CA  LEU A 158      42.446   5.494   1.851  1.00 28.57           C  
ANISOU 1186  CA  LEU A 158     3483   3211   4162   -318    523    247       C  
ATOM   1187  C   LEU A 158      41.502   4.550   2.576  1.00 29.67           C  
ANISOU 1187  C   LEU A 158     3683   3424   4165   -278    436    187       C  
ATOM   1188  O   LEU A 158      40.273   4.681   2.464  1.00 27.85           O  
ANISOU 1188  O   LEU A 158     3548   3225   3807   -233    443    176       O  
ATOM   1189  CB  LEU A 158      42.318   6.920   2.421  1.00 29.69           C  
ANISOU 1189  CB  LEU A 158     3661   3260   4359   -365    476    234       C  
ATOM   1190  CG  LEU A 158      43.353   7.958   1.983  1.00 36.19           C  
ANISOU 1190  CG  LEU A 158     4406   3981   5364   -426    537    292       C  
ATOM   1191  CD1 LEU A 158      42.932   9.363   2.420  1.00 35.73           C  
ANISOU 1191  CD1 LEU A 158     4410   3828   5338   -457    494    274       C  
ATOM   1192  CD2 LEU A 158      44.748   7.638   2.523  1.00 41.04           C  
ANISOU 1192  CD2 LEU A 158     4881   4556   6158   -490    478    278       C  
ATOM   1193  N   PHE A 159      42.086   3.597   3.304  1.00 24.63           N  
ANISOU 1193  N   PHE A 159     2983   2809   3567   -293    356    154       N  
ATOM   1194  CA  PHE A 159      41.360   2.562   4.029  1.00 22.55           C  
ANISOU 1194  CA  PHE A 159     2761   2610   3196   -259    279    113       C  
ATOM   1195  C   PHE A 159      41.410   2.816   5.526  1.00 27.20           C  
ANISOU 1195  C   PHE A 159     3373   3176   3787   -293    145     61       C  
ATOM   1196  O   PHE A 159      42.481   3.089   6.075  1.00 27.15           O  
ANISOU 1196  O   PHE A 159     3299   3118   3899   -343     77     47       O  
ATOM   1197  CB  PHE A 159      41.947   1.173   3.686  1.00 22.57           C  
ANISOU 1197  CB  PHE A 159     2688   2657   3231   -237    291    123       C  
ATOM   1198  CG  PHE A 159      41.279   0.023   4.403  1.00 22.93           C  
ANISOU 1198  CG  PHE A 159     2765   2757   3191   -207    216     95       C  
ATOM   1199  CD1 PHE A 159      41.759  -0.427   5.638  1.00 25.63           C  
ANISOU 1199  CD1 PHE A 159     3078   3093   3566   -233     98     71       C  
ATOM   1200  CD2 PHE A 159      40.223  -0.665   3.816  1.00 22.24           C  
ANISOU 1200  CD2 PHE A 159     2729   2723   3000   -150    259     96       C  
ATOM   1201  CE1 PHE A 159      41.150  -1.503   6.294  1.00 24.87           C  
ANISOU 1201  CE1 PHE A 159     3013   3043   3394   -203     40     63       C  
ATOM   1202  CE2 PHE A 159      39.636  -1.769   4.463  1.00 23.53           C  
ANISOU 1202  CE2 PHE A 159     2907   2924   3109   -127    196     81       C  
ATOM   1203  CZ  PHE A 159      40.098  -2.166   5.703  1.00 22.47           C  
ANISOU 1203  CZ  PHE A 159     2750   2783   3004   -155     95     71       C  
ATOM   1204  N   VAL A 160      40.239   2.718   6.189  1.00 23.11           N  
ANISOU 1204  N   VAL A 160     2950   2695   3136   -260    107     32       N  
ATOM   1205  CA  VAL A 160      40.153   2.930   7.632  1.00 21.70           C  
ANISOU 1205  CA  VAL A 160     2818   2506   2921   -275    -11    -19       C  
ATOM   1206  C   VAL A 160      39.305   1.809   8.247  1.00 25.74           C  
ANISOU 1206  C   VAL A 160     3375   3093   3313   -230    -39    -22       C  
ATOM   1207  O   VAL A 160      38.169   1.604   7.831  1.00 23.27           O  
ANISOU 1207  O   VAL A 160     3111   2818   2913   -188     25     -8       O  
ATOM   1208  CB  VAL A 160      39.586   4.347   8.004  1.00 24.12           C  
ANISOU 1208  CB  VAL A 160     3207   2762   3195   -281    -21    -56       C  
ATOM   1209  CG1 VAL A 160      39.389   4.488   9.512  1.00 23.73           C  
ANISOU 1209  CG1 VAL A 160     3228   2716   3074   -277   -137   -119       C  
ATOM   1210  CG2 VAL A 160      40.473   5.494   7.473  1.00 24.50           C  
ANISOU 1210  CG2 VAL A 160     3204   2717   3386   -333      0    -46       C  
ATOM   1211  N   ASP A 161      39.843   1.132   9.270  1.00 24.14           N  
ANISOU 1211  N   ASP A 161     3156   2902   3113   -240   -140    -35       N  
ATOM   1212  CA  ASP A 161      39.086   0.170  10.051  1.00 23.66           C  
ANISOU 1212  CA  ASP A 161     3145   2901   2942   -202   -171    -27       C  
ATOM   1213  C   ASP A 161      38.674   0.912  11.344  1.00 26.62           C  
ANISOU 1213  C   ASP A 161     3622   3273   3221   -195   -241    -73       C  
ATOM   1214  O   ASP A 161      39.535   1.292  12.155  1.00 23.30           O  
ANISOU 1214  O   ASP A 161     3202   2820   2832   -221   -348   -111       O  
ATOM   1215  CB  ASP A 161      39.925  -1.104  10.356  1.00 25.63           C  
ANISOU 1215  CB  ASP A 161     3324   3168   3246   -207   -235     -2       C  
ATOM   1216  CG  ASP A 161      39.231  -2.148  11.212  1.00 30.04           C  
ANISOU 1216  CG  ASP A 161     3931   3778   3704   -170   -268     23       C  
ATOM   1217  OD1 ASP A 161      38.062  -1.909  11.631  1.00 27.79           O  
ANISOU 1217  OD1 ASP A 161     3733   3522   3303   -141   -233     22       O  
ATOM   1218  OD2 ASP A 161      39.858  -3.182  11.497  1.00 29.46           O1-
ANISOU 1218  OD2 ASP A 161     3807   3712   3675   -170   -324     49       O1-
ATOM   1219  N   LEU A 162      37.355   1.115  11.521  1.00 24.21           N  
ANISOU 1219  N   LEU A 162     3399   3000   2800   -154   -184    -74       N  
ATOM   1220  CA  LEU A 162      36.770   1.781  12.704  1.00 24.43           C  
ANISOU 1220  CA  LEU A 162     3534   3035   2714   -129   -224   -119       C  
ATOM   1221  C   LEU A 162      36.532   0.744  13.797  1.00 27.65           C  
ANISOU 1221  C   LEU A 162     3983   3502   3023    -98   -268    -94       C  
ATOM   1222  O   LEU A 162      35.634  -0.087  13.666  1.00 26.49           O  
ANISOU 1222  O   LEU A 162     3836   3402   2828    -66   -199    -42       O  
ATOM   1223  CB  LEU A 162      35.427   2.459  12.317  1.00 23.84           C  
ANISOU 1223  CB  LEU A 162     3516   2966   2575    -91   -124   -125       C  
ATOM   1224  CG  LEU A 162      35.463   3.504  11.229  1.00 26.44           C  
ANISOU 1224  CG  LEU A 162     3823   3238   2984   -110    -70   -136       C  
ATOM   1225  CD1 LEU A 162      34.051   4.031  10.984  1.00 26.73           C  
ANISOU 1225  CD1 LEU A 162     3918   3287   2951    -62     13   -138       C  
ATOM   1226  CD2 LEU A 162      36.363   4.677  11.612  1.00 24.04           C  
ANISOU 1226  CD2 LEU A 162     3534   2858   2743   -150   -145   -194       C  
ATOM   1227  N   GLY A 163      37.319   0.811  14.872  1.00 26.73           N  
ANISOU 1227  N   GLY A 163     3900   3377   2878   -104   -388   -126       N  
ATOM   1228  CA  GLY A 163      37.272  -0.161  15.967  1.00 25.99           C  
ANISOU 1228  CA  GLY A 163     3853   3336   2685    -72   -444    -92       C  
ATOM   1229  C   GLY A 163      38.120  -1.335  15.548  1.00 27.86           C  
ANISOU 1229  C   GLY A 163     3985   3573   3029    -97   -479    -37       C  
ATOM   1230  O   GLY A 163      37.622  -2.454  15.374  1.00 26.50           O  
ANISOU 1230  O   GLY A 163     3787   3436   2844    -78   -426     31       O  
ATOM   1231  N   SER A 164      39.411  -1.058  15.321  1.00 24.73           N  
ANISOU 1231  N   SER A 164     3514   3125   2757   -142   -566    -69       N  
ATOM   1232  CA  SER A 164      40.367  -1.984  14.693  1.00 24.10           C  
ANISOU 1232  CA  SER A 164     3310   3030   2817   -168   -587    -29       C  
ATOM   1233  C   SER A 164      40.951  -3.107  15.577  1.00 29.47           C  
ANISOU 1233  C   SER A 164     3983   3731   3484   -152   -696     10       C  
ATOM   1234  O   SER A 164      41.695  -3.946  15.053  1.00 27.47           O  
ANISOU 1234  O   SER A 164     3623   3462   3352   -166   -709     43       O  
ATOM   1235  CB  SER A 164      41.501  -1.194  14.048  1.00 24.33           C  
ANISOU 1235  CB  SER A 164     3249   2991   3006   -222   -618    -70       C  
ATOM   1236  OG  SER A 164      42.096  -0.319  14.988  1.00 30.17           O  
ANISOU 1236  OG  SER A 164     4031   3692   3739   -239   -746   -135       O  
ATOM   1237  N   GLY A 165      40.576  -3.152  16.858  1.00 27.70           N  
ANISOU 1237  N   GLY A 165     3873   3543   3109   -115   -762     10       N  
ATOM   1238  CA  GLY A 165      41.040  -4.190  17.781  1.00 27.79           C  
ANISOU 1238  CA  GLY A 165     3899   3577   3082    -89   -867     59       C  
ATOM   1239  C   GLY A 165      42.550  -4.178  17.933  1.00 32.66           C  
ANISOU 1239  C   GLY A 165     4433   4146   3832   -121  -1019     28       C  
ATOM   1240  O   GLY A 165      43.130  -3.147  18.276  1.00 33.45           O  
ANISOU 1240  O   GLY A 165     4550   4209   3951   -143  -1111    -50       O  
ATOM   1241  N   VAL A 166      43.205  -5.309  17.617  1.00 29.55           N  
ANISOU 1241  N   VAL A 166     3935   3741   3550   -125  -1045     84       N  
ATOM   1242  CA  VAL A 166      44.673  -5.407  17.693  1.00 28.62           C  
ANISOU 1242  CA  VAL A 166     3712   3574   3589   -152  -1184     61       C  
ATOM   1243  C   VAL A 166      45.313  -5.126  16.311  1.00 31.29           C  
ANISOU 1243  C   VAL A 166     3897   3860   4130   -201  -1103     41       C  
ATOM   1244  O   VAL A 166      46.529  -5.233  16.157  1.00 31.32           O  
ANISOU 1244  O   VAL A 166     3781   3818   4300   -227  -1186     28       O  
ATOM   1245  CB  VAL A 166      45.175  -6.731  18.365  1.00 31.66           C  
ANISOU 1245  CB  VAL A 166     4078   3970   3982   -118  -1290    131       C  
ATOM   1246  CG1 VAL A 166      44.599  -6.878  19.770  1.00 31.21           C  
ANISOU 1246  CG1 VAL A 166     4186   3964   3707    -65  -1367    158       C  
ATOM   1247  CG2 VAL A 166      44.854  -7.964  17.511  1.00 29.41           C  
ANISOU 1247  CG2 VAL A 166     3714   3690   3769   -106  -1175    206       C  
ATOM   1248  N   GLY A 167      44.482  -4.741  15.337  1.00 27.81           N  
ANISOU 1248  N   GLY A 167     3464   3431   3673   -209   -942     39       N  
ATOM   1249  CA  GLY A 167      44.924  -4.322  14.010  1.00 26.37           C  
ANISOU 1249  CA  GLY A 167     3168   3209   3643   -246   -843     24       C  
ATOM   1250  C   GLY A 167      45.047  -5.365  12.924  1.00 28.65           C  
ANISOU 1250  C   GLY A 167     3357   3502   4025   -232   -744     70       C  
ATOM   1251  O   GLY A 167      45.569  -5.053  11.850  1.00 28.98           O  
ANISOU 1251  O   GLY A 167     3304   3514   4191   -255   -663     61       O  
ATOM   1252  N   GLN A 168      44.520  -6.582  13.155  1.00 25.22           N  
ANISOU 1252  N   GLN A 168     2948   3102   3531   -192   -740    120       N  
ATOM   1253  CA  GLN A 168      44.599  -7.704  12.204  1.00 24.28           C  
ANISOU 1253  CA  GLN A 168     2743   2981   3500   -171   -663    153       C  
ATOM   1254  C   GLN A 168      44.075  -7.399  10.808  1.00 26.02           C  
ANISOU 1254  C   GLN A 168     2946   3207   3734   -170   -507    138       C  
ATOM   1255  O   GLN A 168      44.722  -7.791   9.838  1.00 25.79           O  
ANISOU 1255  O   GLN A 168     2817   3158   3825   -165   -451    135       O  
ATOM   1256  CB  GLN A 168      43.926  -8.957  12.759  1.00 24.55           C  
ANISOU 1256  CB  GLN A 168     2825   3041   3463   -131   -685    210       C  
ATOM   1257  CG  GLN A 168      44.687  -9.530  13.948  1.00 22.51           C  
ANISOU 1257  CG  GLN A 168     2563   2772   3218   -121   -841    241       C  
ATOM   1258  CD  GLN A 168      43.795 -10.360  14.834  1.00 30.54           C  
ANISOU 1258  CD  GLN A 168     3676   3820   4108    -85   -862    308       C  
ATOM   1259  NE2 GLN A 168      44.271 -11.543  15.216  1.00 28.17           N  
ANISOU 1259  NE2 GLN A 168     3333   3500   3870    -60   -936    364       N  
ATOM   1260  OE1 GLN A 168      42.670  -9.966  15.163  1.00 27.09           O  
ANISOU 1260  OE1 GLN A 168     3345   3421   3526    -76   -805    317       O  
ATOM   1261  N   VAL A 169      42.919  -6.704  10.693  1.00 21.56           N  
ANISOU 1261  N   VAL A 169     2478   2669   3045   -167   -437    128       N  
ATOM   1262  CA  VAL A 169      42.344  -6.366   9.383  1.00 19.83           C  
ANISOU 1262  CA  VAL A 169     2257   2457   2822   -159   -302    115       C  
ATOM   1263  C   VAL A 169      43.264  -5.354   8.659  1.00 23.84           C  
ANISOU 1263  C   VAL A 169     2699   2929   3429   -192   -261     90       C  
ATOM   1264  O   VAL A 169      43.557  -5.519   7.482  1.00 23.74           O  
ANISOU 1264  O   VAL A 169     2627   2912   3482   -180   -167     93       O  
ATOM   1265  CB  VAL A 169      40.881  -5.834   9.514  1.00 22.25           C  
ANISOU 1265  CB  VAL A 169     2676   2795   2983   -145   -251    113       C  
ATOM   1266  CG1 VAL A 169      40.360  -5.334   8.163  1.00 22.06           C  
ANISOU 1266  CG1 VAL A 169     2653   2774   2955   -134   -132     99       C  
ATOM   1267  CG2 VAL A 169      39.943  -6.899  10.107  1.00 20.38           C  
ANISOU 1267  CG2 VAL A 169     2484   2588   2672   -114   -267    151       C  
ATOM   1268  N   VAL A 170      43.722  -4.321   9.372  1.00 21.94           N  
ANISOU 1268  N   VAL A 170     2473   2660   3202   -231   -331     67       N  
ATOM   1269  CA  VAL A 170      44.621  -3.305   8.809  1.00 22.77           C  
ANISOU 1269  CA  VAL A 170     2509   2717   3427   -273   -300     52       C  
ATOM   1270  C   VAL A 170      45.906  -3.956   8.262  1.00 27.09           C  
ANISOU 1270  C   VAL A 170     2911   3238   4144   -278   -290     68       C  
ATOM   1271  O   VAL A 170      46.307  -3.664   7.127  1.00 26.13           O  
ANISOU 1271  O   VAL A 170     2725   3101   4102   -281   -174     81       O  
ATOM   1272  CB  VAL A 170      44.927  -2.169   9.835  1.00 27.30           C  
ANISOU 1272  CB  VAL A 170     3119   3250   4004   -316   -409     14       C  
ATOM   1273  CG1 VAL A 170      45.958  -1.172   9.280  1.00 27.18           C  
ANISOU 1273  CG1 VAL A 170     3008   3166   4154   -368   -384      6       C  
ATOM   1274  CG2 VAL A 170      43.642  -1.451  10.251  1.00 26.24           C  
ANISOU 1274  CG2 VAL A 170     3126   3139   3706   -301   -393     -7       C  
ATOM   1275  N   LEU A 171      46.512  -4.871   9.045  1.00 23.97           N  
ANISOU 1275  N   LEU A 171     2468   2840   3801   -271   -405     73       N  
ATOM   1276  CA  LEU A 171      47.747  -5.577   8.640  1.00 24.15           C  
ANISOU 1276  CA  LEU A 171     2343   2834   3997   -268   -408     86       C  
ATOM   1277  C   LEU A 171      47.509  -6.423   7.399  1.00 27.49           C  
ANISOU 1277  C   LEU A 171     2736   3284   4425   -220   -269    102       C  
ATOM   1278  O   LEU A 171      48.330  -6.395   6.485  1.00 26.30           O  
ANISOU 1278  O   LEU A 171     2481   3113   4399   -218   -180    108       O  
ATOM   1279  CB  LEU A 171      48.290  -6.461   9.786  1.00 24.37           C  
ANISOU 1279  CB  LEU A 171     2343   2855   4061   -258   -571     93       C  
ATOM   1280  CG  LEU A 171      48.681  -5.749  11.094  1.00 29.36           C  
ANISOU 1280  CG  LEU A 171     3007   3462   4688   -295   -740     67       C  
ATOM   1281  CD1 LEU A 171      49.235  -6.725  12.120  1.00 29.70           C  
ANISOU 1281  CD1 LEU A 171     3024   3502   4758   -272   -900     84       C  
ATOM   1282  CD2 LEU A 171      49.655  -4.610  10.849  1.00 26.61           C  
ANISOU 1282  CD2 LEU A 171     2563   3052   4498   -352   -749     39       C  
ATOM   1283  N   GLN A 172      46.351  -7.145   7.350  1.00 24.80           N  
ANISOU 1283  N   GLN A 172     2488   2986   3949   -178   -247    108       N  
ATOM   1284  CA  GLN A 172      46.028  -7.993   6.208  1.00 24.18           C  
ANISOU 1284  CA  GLN A 172     2394   2927   3865   -127   -139    108       C  
ATOM   1285  C   GLN A 172      45.849  -7.160   4.939  1.00 27.48           C  
ANISOU 1285  C   GLN A 172     2825   3355   4261   -121      8    100       C  
ATOM   1286  O   GLN A 172      46.441  -7.480   3.905  1.00 27.12           O  
ANISOU 1286  O   GLN A 172     2709   3306   4288    -91    105     98       O  
ATOM   1287  CB  GLN A 172      44.776  -8.856   6.468  1.00 24.49           C  
ANISOU 1287  CB  GLN A 172     2525   2997   3783    -92   -159    113       C  
ATOM   1288  CG  GLN A 172      44.573  -9.940   5.383  1.00 24.22           C  
ANISOU 1288  CG  GLN A 172     2463   2969   3770    -35    -83     99       C  
ATOM   1289  CD  GLN A 172      43.446 -10.886   5.661  1.00 28.12           C  
ANISOU 1289  CD  GLN A 172     3021   3474   4191     -7   -117    107       C  
ATOM   1290  NE2 GLN A 172      43.002 -11.572   4.634  1.00 21.04           N  
ANISOU 1290  NE2 GLN A 172     2125   2581   3290     40    -52     79       N  
ATOM   1291  OE1 GLN A 172      42.958 -11.023   6.785  1.00 22.76           O  
ANISOU 1291  OE1 GLN A 172     2391   2799   3459    -25   -200    138       O  
ATOM   1292  N   VAL A 173      45.026  -6.101   5.026  1.00 24.13           N  
ANISOU 1292  N   VAL A 173     2496   2942   3731   -143     28     99       N  
ATOM   1293  CA  VAL A 173      44.726  -5.222   3.896  1.00 23.37           C  
ANISOU 1293  CA  VAL A 173     2432   2852   3595   -136    158    103       C  
ATOM   1294  C   VAL A 173      46.004  -4.498   3.441  1.00 25.78           C  
ANISOU 1294  C   VAL A 173     2634   3116   4044   -169    218    122       C  
ATOM   1295  O   VAL A 173      46.266  -4.465   2.232  1.00 25.83           O  
ANISOU 1295  O   VAL A 173     2614   3132   4069   -137    350    137       O  
ATOM   1296  CB  VAL A 173      43.506  -4.294   4.183  1.00 26.04           C  
ANISOU 1296  CB  VAL A 173     2892   3204   3798   -147    153     99       C  
ATOM   1297  CG1 VAL A 173      43.202  -3.390   2.994  1.00 25.56           C  
ANISOU 1297  CG1 VAL A 173     2867   3145   3698   -134    279    112       C  
ATOM   1298  CG2 VAL A 173      42.263  -5.136   4.514  1.00 25.05           C  
ANISOU 1298  CG2 VAL A 173     2844   3118   3557   -110    114     89       C  
ATOM   1299  N   ALA A 174      46.834  -3.982   4.385  1.00 21.85           N  
ANISOU 1299  N   ALA A 174     2075   2572   3654   -227    121    122       N  
ATOM   1300  CA  ALA A 174      48.117  -3.331   4.002  1.00 23.79           C  
ANISOU 1300  CA  ALA A 174     2196   2766   4077   -267    172    144       C  
ATOM   1301  C   ALA A 174      49.099  -4.301   3.296  1.00 29.08           C  
ANISOU 1301  C   ALA A 174     2739   3438   4873   -230    242    157       C  
ATOM   1302  O   ALA A 174      49.843  -3.888   2.401  1.00 27.32           O  
ANISOU 1302  O   ALA A 174     2433   3194   4752   -233    369    189       O  
ATOM   1303  CB  ALA A 174      48.798  -2.715   5.219  1.00 25.32           C  
ANISOU 1303  CB  ALA A 174     2343   2903   4376   -334     23    128       C  
ATOM   1304  N   ALA A 175      49.085  -5.590   3.675  1.00 29.28           N  
ANISOU 1304  N   ALA A 175     2750   3485   4892   -191    169    137       N  
ATOM   1305  CA  ALA A 175      49.997  -6.554   3.026  1.00 30.63           C  
ANISOU 1305  CA  ALA A 175     2801   3652   5185   -147    233    140       C  
ATOM   1306  C   ALA A 175      49.486  -6.898   1.635  1.00 35.64           C  
ANISOU 1306  C   ALA A 175     3487   4331   5723    -76    397    137       C  
ATOM   1307  O   ALA A 175      50.284  -7.203   0.754  1.00 37.03           O  
ANISOU 1307  O   ALA A 175     3574   4506   5992    -39    514    145       O  
ATOM   1308  CB  ALA A 175      50.108  -7.828   3.849  1.00 30.49           C  
ANISOU 1308  CB  ALA A 175     2757   3634   5195   -122     99    122       C  
ATOM   1309  N   ALA A 176      48.162  -6.783   1.419  1.00 29.35           N  
ANISOU 1309  N   ALA A 176     2835   3575   4743    -55    409    123       N  
ATOM   1310  CA  ALA A 176      47.571  -7.205   0.155  1.00 29.42           C  
ANISOU 1310  CA  ALA A 176     2908   3627   4644     20    531    107       C  
ATOM   1311  C   ALA A 176      47.301  -6.107  -0.864  1.00 37.04           C  
ANISOU 1311  C   ALA A 176     3933   4609   5532     28    671    137       C  
ATOM   1312  O   ALA A 176      47.324  -6.405  -2.057  1.00 39.14           O  
ANISOU 1312  O   ALA A 176     4216   4905   5750     97    797    132       O  
ATOM   1313  CB  ALA A 176      46.292  -7.991   0.429  1.00 28.61           C  
ANISOU 1313  CB  ALA A 176     2911   3553   4407     52    451     72       C  
ATOM   1314  N   THR A 177      47.043  -4.863  -0.432  1.00 33.75           N  
ANISOU 1314  N   THR A 177     3555   4170   5098    -34    651    166       N  
ATOM   1315  CA  THR A 177      46.663  -3.798  -1.370  1.00 34.00           C  
ANISOU 1315  CA  THR A 177     3658   4211   5050    -25    775    204       C  
ATOM   1316  C   THR A 177      47.688  -2.676  -1.532  1.00 39.03           C  
ANISOU 1316  C   THR A 177     4209   4796   5826    -80    856    264       C  
ATOM   1317  O   THR A 177      48.605  -2.534  -0.726  1.00 37.13           O  
ANISOU 1317  O   THR A 177     3855   4505   5749   -142    787    269       O  
ATOM   1318  CB  THR A 177      45.279  -3.188  -0.995  1.00 34.14           C  
ANISOU 1318  CB  THR A 177     3812   4242   4919    -37    709    192       C  
ATOM   1319  CG2 THR A 177      44.253  -4.218  -0.536  1.00 29.54           C  
ANISOU 1319  CG2 THR A 177     3295   3695   4236     -3    607    141       C  
ATOM   1320  OG1 THR A 177      45.440  -2.152  -0.022  1.00 35.21           O  
ANISOU 1320  OG1 THR A 177     3934   4326   5117   -116    635    207       O  
ATOM   1321  N   ASN A 178      47.460  -1.819  -2.537  1.00 38.55           N  
ANISOU 1321  N   ASN A 178     4206   4742   5700    -61    993    314       N  
ATOM   1322  CA  ASN A 178      48.307  -0.652  -2.747  1.00 40.07           C  
ANISOU 1322  CA  ASN A 178     4324   4873   6026   -117   1083    386       C  
ATOM   1323  C   ASN A 178      47.571   0.666  -2.383  1.00 41.91           C  
ANISOU 1323  C   ASN A 178     4647   5068   6211   -169   1041    408       C  
ATOM   1324  O   ASN A 178      47.893   1.704  -2.959  1.00 40.37           O  
ANISOU 1324  O   ASN A 178     4440   4830   6069   -192   1151    480       O  
ATOM   1325  CB  ASN A 178      48.950  -0.634  -4.159  1.00 45.35           C  
ANISOU 1325  CB  ASN A 178     4959   5564   6708    -60   1296    450       C  
ATOM   1326  CG  ASN A 178      48.043  -0.235  -5.308  1.00 75.82           C  
ANISOU 1326  CG  ASN A 178     8969   9472  10368     11   1411    482       C  
ATOM   1327  ND2 ASN A 178      48.621   0.430  -6.302  1.00 71.22           N  
ANISOU 1327  ND2 ASN A 178     8367   8878   9814     28   1595    572       N  
ATOM   1328  OD1 ASN A 178      46.835  -0.508  -5.324  1.00 67.19           O  
ANISOU 1328  OD1 ASN A 178     8006   8423   9099     53   1338    434       O  
ATOM   1329  N   CYS A 179      46.650   0.648  -1.356  1.00 38.14           N  
ANISOU 1329  N   CYS A 179     4247   4594   5651   -190    883    349       N  
ATOM   1330  CA  CYS A 179      46.002   1.893  -0.869  1.00 38.20           C  
ANISOU 1330  CA  CYS A 179     4331   4556   5628   -236    832    356       C  
ATOM   1331  C   CYS A 179      47.115   2.815  -0.464  1.00 38.24           C  
ANISOU 1331  C   CYS A 179     4224   4468   5838   -321    826    389       C  
ATOM   1332  O   CYS A 179      48.123   2.342   0.059  1.00 36.55           O  
ANISOU 1332  O   CYS A 179     3886   4230   5773   -355    772    373       O  
ATOM   1333  CB  CYS A 179      45.077   1.660   0.327  1.00 38.32           C  
ANISOU 1333  CB  CYS A 179     4421   4586   5553   -246    668    285       C  
ATOM   1334  SG  CYS A 179      43.544   0.829  -0.075  1.00 42.32           S  
ANISOU 1334  SG  CYS A 179     5060   5181   5840   -160    665    252       S  
ATOM   1335  N   LYS A 180      46.903   4.126  -0.639  1.00 35.70           N  
ANISOU 1335  N   LYS A 180     3943   4086   5536   -356    866    432       N  
ATOM   1336  CA  LYS A 180      47.869   5.160  -0.255  1.00 37.36           C  
ANISOU 1336  CA  LYS A 180     4050   4187   5958   -444    852    462       C  
ATOM   1337  C   LYS A 180      48.240   4.969   1.245  1.00 40.14           C  
ANISOU 1337  C   LYS A 180     4348   4503   6401   -501    648    378       C  
ATOM   1338  O   LYS A 180      49.415   4.999   1.601  1.00 41.24           O  
ANISOU 1338  O   LYS A 180     4345   4583   6743   -557    611    381       O  
ATOM   1339  CB  LYS A 180      47.241   6.541  -0.488  1.00 40.45           C  
ANISOU 1339  CB  LYS A 180     4531   4517   6322   -464    887    501       C  
ATOM   1340  CG  LYS A 180      48.239   7.686  -0.571  1.00 62.66           C  
ANISOU 1340  CG  LYS A 180     7236   7207   9364   -546    935    566       C  
ATOM   1341  CD  LYS A 180      47.567   9.081  -0.540  1.00 77.45           C  
ANISOU 1341  CD  LYS A 180     9202   9000  11225   -572    929    587       C  
ATOM   1342  CE  LYS A 180      46.740   9.521  -1.734  1.00 90.53           C  
ANISOU 1342  CE  LYS A 180    10977  10689  12730   -506   1078    670       C  
ATOM   1343  NZ  LYS A 180      45.633  10.430  -1.317  1.00 96.53           N1+
ANISOU 1343  NZ  LYS A 180    11865  11408  13405   -505   1002    638       N1+
ATOM   1344  N   HIS A 181      47.227   4.740   2.103  1.00 33.63           N  
ANISOU 1344  N   HIS A 181     3638   3717   5422   -481    520    304       N  
ATOM   1345  CA  HIS A 181      47.434   4.530   3.535  1.00 32.52           C  
ANISOU 1345  CA  HIS A 181     3481   3557   5318   -518    328    226       C  
ATOM   1346  C   HIS A 181      46.287   3.730   4.110  1.00 33.16           C  
ANISOU 1346  C   HIS A 181     3683   3724   5193   -462    253    173       C  
ATOM   1347  O   HIS A 181      45.150   3.806   3.624  1.00 31.60           O  
ANISOU 1347  O   HIS A 181     3597   3572   4839   -413    318    181       O  
ATOM   1348  CB  HIS A 181      47.600   5.866   4.281  1.00 33.81           C  
ANISOU 1348  CB  HIS A 181     3651   3616   5578   -587    235    196       C  
ATOM   1349  CG  HIS A 181      48.492   5.778   5.485  1.00 38.48           C  
ANISOU 1349  CG  HIS A 181     4159   4157   6303   -640     56    133       C  
ATOM   1350  CD2 HIS A 181      48.208   5.381   6.746  1.00 39.64           C  
ANISOU 1350  CD2 HIS A 181     4367   4331   6364   -631   -117     53       C  
ATOM   1351  ND1 HIS A 181      49.830   6.124   5.422  1.00 41.80           N  
ANISOU 1351  ND1 HIS A 181     4418   4490   6974   -706     45    157       N  
ATOM   1352  CE1 HIS A 181      50.309   5.935   6.639  1.00 41.31           C  
ANISOU 1352  CE1 HIS A 181     4324   4402   6970   -734   -150     81       C  
ATOM   1353  NE2 HIS A 181      49.365   5.510   7.473  1.00 40.36           N  
ANISOU 1353  NE2 HIS A 181     4344   4351   6641   -688   -251     19       N  
ATOM   1354  N   HIS A 182      46.602   2.947   5.141  1.00 28.82           N  
ANISOU 1354  N   HIS A 182     3105   3193   4654   -467    116    124       N  
ATOM   1355  CA  HIS A 182      45.665   2.106   5.870  1.00 27.62           C  
ANISOU 1355  CA  HIS A 182     3049   3112   4334   -421     36     83       C  
ATOM   1356  C   HIS A 182      45.698   2.563   7.315  1.00 32.42           C  
ANISOU 1356  C   HIS A 182     3698   3686   4935   -454   -133     21       C  
ATOM   1357  O   HIS A 182      46.769   2.744   7.874  1.00 33.67           O  
ANISOU 1357  O   HIS A 182     3768   3788   5238   -501   -231      1       O  
ATOM   1358  CB  HIS A 182      46.077   0.628   5.775  1.00 27.48           C  
ANISOU 1358  CB  HIS A 182     2964   3148   4331   -387     28     93       C  
ATOM   1359  CG  HIS A 182      46.115   0.092   4.382  1.00 30.35           C  
ANISOU 1359  CG  HIS A 182     3291   3545   4694   -344    185    138       C  
ATOM   1360  CD2 HIS A 182      45.243  -0.723   3.752  1.00 31.16           C  
ANISOU 1360  CD2 HIS A 182     3458   3715   4667   -280    250    142       C  
ATOM   1361  ND1 HIS A 182      47.168   0.377   3.521  1.00 33.01           N  
ANISOU 1361  ND1 HIS A 182     3516   3844   5181   -363    288    181       N  
ATOM   1362  CE1 HIS A 182      46.900  -0.277   2.401  1.00 31.98           C  
ANISOU 1362  CE1 HIS A 182     3399   3768   4986   -301    415    206       C  
ATOM   1363  NE2 HIS A 182      45.741  -0.932   2.484  1.00 31.61           N  
ANISOU 1363  NE2 HIS A 182     3457   3781   4772   -251    387    178       N  
ATOM   1364  N   TYR A 183      44.532   2.779   7.916  1.00 27.50           N  
ANISOU 1364  N   TYR A 183     3208   3094   4146   -425   -168    -13       N  
ATOM   1365  CA  TYR A 183      44.461   3.220   9.292  1.00 26.85           C  
ANISOU 1365  CA  TYR A 183     3189   2989   4023   -440   -319    -78       C  
ATOM   1366  C   TYR A 183      43.590   2.290  10.079  1.00 29.72           C  
ANISOU 1366  C   TYR A 183     3644   3434   4214   -387   -367    -91       C  
ATOM   1367  O   TYR A 183      42.571   1.805   9.593  1.00 28.77           O  
ANISOU 1367  O   TYR A 183     3577   3372   3981   -342   -275    -62       O  
ATOM   1368  CB  TYR A 183      43.860   4.649   9.405  1.00 28.26           C  
ANISOU 1368  CB  TYR A 183     3455   3113   4171   -454   -310   -113       C  
ATOM   1369  CG  TYR A 183      44.673   5.739   8.746  1.00 32.30           C  
ANISOU 1369  CG  TYR A 183     3884   3524   4865   -513   -269    -95       C  
ATOM   1370  CD1 TYR A 183      44.451   6.096   7.416  1.00 33.95           C  
ANISOU 1370  CD1 TYR A 183     4075   3724   5100   -508   -106    -26       C  
ATOM   1371  CD2 TYR A 183      45.636   6.445   9.461  1.00 34.53           C  
ANISOU 1371  CD2 TYR A 183     4112   3715   5294   -573   -396   -144       C  
ATOM   1372  CE1 TYR A 183      45.178   7.127   6.812  1.00 35.25           C  
ANISOU 1372  CE1 TYR A 183     4167   3792   5436   -562    -54      8       C  
ATOM   1373  CE2 TYR A 183      46.365   7.481   8.871  1.00 37.08           C  
ANISOU 1373  CE2 TYR A 183     4349   3931   5808   -634   -355   -120       C  
ATOM   1374  CZ  TYR A 183      46.132   7.817   7.544  1.00 44.84           C  
ANISOU 1374  CZ  TYR A 183     5314   4907   6816   -629   -174    -37       C  
ATOM   1375  OH  TYR A 183      46.861   8.822   6.959  1.00 50.15           O  
ANISOU 1375  OH  TYR A 183     5900   5471   7683   -690   -120      4       O  
ATOM   1376  N   GLY A 184      43.957   2.129  11.328  1.00 26.81           N  
ANISOU 1376  N   GLY A 184     3299   3062   3825   -392   -516   -134       N  
ATOM   1377  CA  GLY A 184      43.160   1.423  12.306  1.00 26.81           C  
ANISOU 1377  CA  GLY A 184     3402   3132   3654   -342   -571   -142       C  
ATOM   1378  C   GLY A 184      42.949   2.357  13.482  1.00 31.34           C  
ANISOU 1378  C   GLY A 184     4082   3680   4146   -341   -680   -216       C  
ATOM   1379  O   GLY A 184      43.901   2.974  13.947  1.00 31.87           O  
ANISOU 1379  O   GLY A 184     4113   3681   4316   -381   -798   -266       O  
ATOM   1380  N   VAL A 185      41.707   2.528  13.921  1.00 26.28           N  
ANISOU 1380  N   VAL A 185     3568   3085   3333   -293   -640   -229       N  
ATOM   1381  CA  VAL A 185      41.432   3.365  15.097  1.00 26.40           C  
ANISOU 1381  CA  VAL A 185     3702   3084   3245   -275   -736   -308       C  
ATOM   1382  C   VAL A 185      40.730   2.500  16.142  1.00 30.05           C  
ANISOU 1382  C   VAL A 185     4266   3632   3519   -212   -764   -293       C  
ATOM   1383  O   VAL A 185      39.727   1.869  15.832  1.00 27.98           O  
ANISOU 1383  O   VAL A 185     4028   3431   3172   -176   -650   -236       O  
ATOM   1384  CB  VAL A 185      40.726   4.729  14.811  1.00 28.25           C  
ANISOU 1384  CB  VAL A 185     4001   3271   3463   -274   -672   -355       C  
ATOM   1385  CG1 VAL A 185      39.363   4.561  14.128  1.00 26.02           C  
ANISOU 1385  CG1 VAL A 185     3758   3041   3086   -231   -512   -306       C  
ATOM   1386  CG2 VAL A 185      40.612   5.574  16.086  1.00 29.17           C  
ANISOU 1386  CG2 VAL A 185     4239   3362   3484   -251   -790   -455       C  
ATOM   1387  N   GLU A 186      41.281   2.451  17.352  1.00 29.22           N  
ANISOU 1387  N   GLU A 186     4217   3529   3357   -200   -918   -339       N  
ATOM   1388  CA  GLU A 186      40.739   1.631  18.435  1.00 29.46           C  
ANISOU 1388  CA  GLU A 186     4352   3639   3201   -136   -950   -313       C  
ATOM   1389  C   GLU A 186      40.656   2.450  19.744  1.00 35.02           C  
ANISOU 1389  C   GLU A 186     5204   4340   3762    -97  -1067   -407       C  
ATOM   1390  O   GLU A 186      41.636   3.066  20.141  1.00 35.72           O  
ANISOU 1390  O   GLU A 186     5281   4366   3925   -126  -1220   -484       O  
ATOM   1391  CB  GLU A 186      41.590   0.347  18.598  1.00 29.62           C  
ANISOU 1391  CB  GLU A 186     4294   3680   3278   -143  -1030   -249       C  
ATOM   1392  CG  GLU A 186      41.186  -0.543  19.760  1.00 30.86           C  
ANISOU 1392  CG  GLU A 186     4559   3912   3254    -79  -1076   -206       C  
ATOM   1393  CD  GLU A 186      39.726  -0.959  19.771  1.00 37.46           C  
ANISOU 1393  CD  GLU A 186     5471   4817   3946    -29   -917   -145       C  
ATOM   1394  OE1 GLU A 186      39.241  -1.471  18.740  1.00 32.40           O  
ANISOU 1394  OE1 GLU A 186     4747   4182   3379    -45   -788    -85       O  
ATOM   1395  OE2 GLU A 186      39.059  -0.751  20.805  1.00 32.38           O1-
ANISOU 1395  OE2 GLU A 186     4968   4220   3116     29   -922   -160       O1-
ATOM   1396  N   LYS A 187      39.488   2.438  20.398  1.00 32.57           N  
ANISOU 1396  N   LYS A 187     5027   4095   3252    -27   -994   -403       N  
ATOM   1397  CA  LYS A 187      39.185   3.181  21.633  1.00 35.15           C  
ANISOU 1397  CA  LYS A 187     5519   4434   3404     32  -1070   -493       C  
ATOM   1398  C   LYS A 187      39.658   2.458  22.892  1.00 40.00           C  
ANISOU 1398  C   LYS A 187     6219   5100   3880     79  -1211   -485       C  
ATOM   1399  O   LYS A 187      40.148   3.112  23.803  1.00 40.12           O  
ANISOU 1399  O   LYS A 187     6328   5090   3825    102  -1365   -586       O  
ATOM   1400  CB  LYS A 187      37.657   3.426  21.709  1.00 38.01           C  
ANISOU 1400  CB  LYS A 187     5975   4849   3616     95   -900   -478       C  
ATOM   1401  CG  LYS A 187      37.128   4.210  22.901  1.00 52.65           C  
ANISOU 1401  CG  LYS A 187     8008   6724   5272    172   -934   -571       C  
ATOM   1402  CD  LYS A 187      35.620   4.509  22.761  1.00 61.44           C  
ANISOU 1402  CD  LYS A 187     9179   7878   6287    228   -743   -552       C  
ATOM   1403  CE  LYS A 187      34.691   3.359  23.111  1.00 61.44           C  
ANISOU 1403  CE  LYS A 187     9208   7980   6155    283   -615   -433       C  
ATOM   1404  NZ  LYS A 187      33.283   3.820  23.258  1.00 62.39           N1+
ANISOU 1404  NZ  LYS A 187     9400   8135   6169    350   -452   -438       N1+
ATOM   1405  N   ALA A 188      39.440   1.127  22.983  1.00 36.32           N  
ANISOU 1405  N   ALA A 188     5734   4703   3363    101  -1161   -366       N  
ATOM   1406  CA  ALA A 188      39.790   0.373  24.190  1.00 36.72           C  
ANISOU 1406  CA  ALA A 188     5879   4808   3266    155  -1281   -336       C  
ATOM   1407  C   ALA A 188      41.309   0.264  24.409  1.00 40.90           C  
ANISOU 1407  C   ALA A 188     6341   5283   3917    116  -1501   -376       C  
ATOM   1408  O   ALA A 188      42.056  -0.002  23.464  1.00 38.13           O  
ANISOU 1408  O   ALA A 188     5822   4879   3785     45  -1511   -350       O  
ATOM   1409  CB  ALA A 188      39.131  -1.000  24.168  1.00 36.23           C  
ANISOU 1409  CB  ALA A 188     5804   4818   3143    185  -1161   -188       C  
ATOM   1410  N   ASP A 189      41.748   0.489  25.667  1.00 39.52           N  
ANISOU 1410  N   ASP A 189     6298   5122   3595    169  -1678   -441       N  
ATOM   1411  CA  ASP A 189      43.142   0.475  26.100  1.00 40.14           C  
ANISOU 1411  CA  ASP A 189     6334   5151   3768    145  -1920   -495       C  
ATOM   1412  C   ASP A 189      43.884  -0.819  25.836  1.00 42.52           C  
ANISOU 1412  C   ASP A 189     6510   5458   4189    121  -1967   -384       C  
ATOM   1413  O   ASP A 189      44.994  -0.747  25.315  1.00 41.67           O  
ANISOU 1413  O   ASP A 189     6251   5276   4308     55  -2073   -412       O  
ATOM   1414  CB  ASP A 189      43.281   0.851  27.598  1.00 44.62           C  
ANISOU 1414  CB  ASP A 189     7101   5749   4104    229  -2101   -582       C  
ATOM   1415  N   ILE A 190      43.324  -1.986  26.245  1.00 38.95           N  
ANISOU 1415  N   ILE A 190     6118   5087   3595    178  -1895   -258       N  
ATOM   1416  CA  ILE A 190      43.978  -3.302  26.108  1.00 38.85           C  
ANISOU 1416  CA  ILE A 190     6002   5077   3685    168  -1947   -148       C  
ATOM   1417  C   ILE A 190      44.232  -3.650  24.612  1.00 41.32           C  
ANISOU 1417  C   ILE A 190     6100   5336   4264     86  -1830   -106       C  
ATOM   1418  O   ILE A 190      45.406  -3.840  24.276  1.00 40.13           O  
ANISOU 1418  O   ILE A 190     5812   5127   4310     41  -1951   -121       O  
ATOM   1419  CB  ILE A 190      43.265  -4.446  26.899  1.00 42.33           C  
ANISOU 1419  CB  ILE A 190     6560   5604   3918    247  -1889    -14       C  
ATOM   1420  CG1 ILE A 190      43.350  -4.191  28.432  1.00 45.24           C  
ANISOU 1420  CG1 ILE A 190     7139   6024   4027    337  -2046    -53       C  
ATOM   1421  CG2 ILE A 190      43.848  -5.830  26.556  1.00 42.94           C  
ANISOU 1421  CG2 ILE A 190     6510   5668   4137    231  -1914    107       C  
ATOM   1422  N   PRO A 191      43.221  -3.714  23.692  1.00 35.11           N  
ANISOU 1422  N   PRO A 191     5276   4565   3497     68  -1608    -61       N  
ATOM   1423  CA  PRO A 191      43.560  -4.018  22.287  1.00 32.82           C  
ANISOU 1423  CA  PRO A 191     4798   4227   3444      0  -1516    -34       C  
ATOM   1424  C   PRO A 191      44.473  -2.962  21.651  1.00 34.90           C  
ANISOU 1424  C   PRO A 191     4956   4410   3896    -67  -1580   -135       C  
ATOM   1425  O   PRO A 191      45.363  -3.348  20.902  1.00 34.29           O  
ANISOU 1425  O   PRO A 191     4719   4285   4023   -113  -1598   -116       O  
ATOM   1426  CB  PRO A 191      42.189  -4.125  21.595  1.00 32.46           C  
ANISOU 1426  CB  PRO A 191     4771   4220   3344      8  -1292     15       C  
ATOM   1427  CG  PRO A 191      41.275  -3.355  22.440  1.00 37.49           C  
ANISOU 1427  CG  PRO A 191     5576   4899   3768     57  -1263    -26       C  
ATOM   1428  CD  PRO A 191      41.760  -3.545  23.857  1.00 34.86           C  
ANISOU 1428  CD  PRO A 191     5365   4596   3284    112  -1435    -33       C  
ATOM   1429  N   ALA A 192      44.294  -1.654  21.974  1.00 32.94           N  
ANISOU 1429  N   ALA A 192     4790   4138   3588    -72  -1613   -238       N  
ATOM   1430  CA  ALA A 192      45.164  -0.575  21.438  1.00 34.16           C  
ANISOU 1430  CA  ALA A 192     4844   4200   3935   -140  -1678   -330       C  
ATOM   1431  C   ALA A 192      46.617  -0.765  21.852  1.00 38.02           C  
ANISOU 1431  C   ALA A 192     5242   4636   4568   -165  -1892   -359       C  
ATOM   1432  O   ALA A 192      47.501  -0.553  21.027  1.00 38.52           O  
ANISOU 1432  O   ALA A 192     5138   4628   4869   -231  -1899   -369       O  
ATOM   1433  CB  ALA A 192      44.684   0.801  21.873  1.00 35.74           C  
ANISOU 1433  CB  ALA A 192     5165   4376   4039   -131  -1696   -438       C  
ATOM   1434  N   LYS A 193      46.865  -1.194  23.112  1.00 34.40           N  
ANISOU 1434  N   LYS A 193     4890   4214   3968   -108  -2064   -366       N  
ATOM   1435  CA  LYS A 193      48.210  -1.469  23.616  1.00 35.49           C  
ANISOU 1435  CA  LYS A 193     4949   4306   4230   -120  -2292   -390       C  
ATOM   1436  C   LYS A 193      48.797  -2.677  22.882  1.00 39.97           C  
ANISOU 1436  C   LYS A 193     5346   4868   4972   -141  -2248   -286       C  
ATOM   1437  O   LYS A 193      49.943  -2.608  22.442  1.00 40.24           O  
ANISOU 1437  O   LYS A 193     5211   4829   5248   -194  -2333   -308       O  
ATOM   1438  CB  LYS A 193      48.207  -1.691  25.142  1.00 39.10           C  
ANISOU 1438  CB  LYS A 193     5586   4813   4457    -38  -2480   -413       C  
ATOM   1439  CG  LYS A 193      49.590  -1.712  25.773  1.00 50.91           C  
ANISOU 1439  CG  LYS A 193     7018   6252   6075    -47  -2758   -468       C  
ATOM   1440  N   TYR A 194      47.998  -3.760  22.716  1.00 35.62           N  
ANISOU 1440  N   TYR A 194     4832   4387   4315   -100  -2108   -176       N  
ATOM   1441  CA  TYR A 194      48.413  -4.954  21.975  1.00 35.36           C  
ANISOU 1441  CA  TYR A 194     4650   4347   4437   -111  -2049    -82       C  
ATOM   1442  C   TYR A 194      48.702  -4.625  20.491  1.00 37.42           C  
ANISOU 1442  C   TYR A 194     4737   4555   4926   -180  -1904    -93       C  
ATOM   1443  O   TYR A 194      49.650  -5.173  19.937  1.00 38.31           O  
ANISOU 1443  O   TYR A 194     4686   4625   5244   -204  -1928    -68       O  
ATOM   1444  CB  TYR A 194      47.371  -6.092  22.086  1.00 35.36           C  
ANISOU 1444  CB  TYR A 194     4733   4421   4281    -56  -1922     31       C  
ATOM   1445  CG  TYR A 194      47.548  -6.984  23.299  1.00 39.43           C  
ANISOU 1445  CG  TYR A 194     5342   4973   4665     11  -2069     95       C  
ATOM   1446  CD1 TYR A 194      48.808  -7.448  23.671  1.00 41.98           C  
ANISOU 1446  CD1 TYR A 194     5579   5256   5116     14  -2266     97       C  
ATOM   1447  CD2 TYR A 194      46.448  -7.427  24.030  1.00 40.57           C  
ANISOU 1447  CD2 TYR A 194     5654   5192   4567     74  -2000    166       C  
ATOM   1448  CE1 TYR A 194      48.972  -8.284  24.770  1.00 44.05           C  
ANISOU 1448  CE1 TYR A 194     5934   5550   5253     81  -2406    166       C  
ATOM   1449  CE2 TYR A 194      46.601  -8.274  25.129  1.00 43.34           C  
ANISOU 1449  CE2 TYR A 194     6100   5578   4790    140  -2123    243       C  
ATOM   1450  CZ  TYR A 194      47.864  -8.704  25.490  1.00 52.49           C  
ANISOU 1450  CZ  TYR A 194     7183   6695   6066    145  -2330    243       C  
ATOM   1451  OH  TYR A 194      48.023  -9.556  26.554  1.00 60.31           O  
ANISOU 1451  OH  TYR A 194     8271   7717   6927    215  -2457    329       O  
ATOM   1452  N   ALA A 195      47.921  -3.710  19.878  1.00 31.28           N  
ANISOU 1452  N   ALA A 195     3997   3777   4109   -205  -1756   -130       N  
ATOM   1453  CA  ALA A 195      48.111  -3.255  18.488  1.00 30.48           C  
ANISOU 1453  CA  ALA A 195     3760   3630   4192   -263  -1611   -137       C  
ATOM   1454  C   ALA A 195      49.517  -2.642  18.276  1.00 36.03           C  
ANISOU 1454  C   ALA A 195     4309   4243   5137   -323  -1725   -191       C  
ATOM   1455  O   ALA A 195      50.066  -2.771  17.185  1.00 35.19           O  
ANISOU 1455  O   ALA A 195     4047   4100   5224   -360  -1627   -165       O  
ATOM   1456  CB  ALA A 195      47.042  -2.235  18.105  1.00 29.62           C  
ANISOU 1456  CB  ALA A 195     3744   3531   3979   -272  -1474   -172       C  
ATOM   1457  N   GLU A 196      50.088  -1.985  19.316  1.00 34.97           N  
ANISOU 1457  N   GLU A 196     4219   4071   4995   -329  -1931   -269       N  
ATOM   1458  CA  GLU A 196      51.443  -1.407  19.268  1.00 36.75           C  
ANISOU 1458  CA  GLU A 196     4292   4201   5469   -388  -2071   -324       C  
ATOM   1459  C   GLU A 196      52.476  -2.522  19.102  1.00 41.49           C  
ANISOU 1459  C   GLU A 196     4732   4788   6244   -384  -2134   -266       C  
ATOM   1460  O   GLU A 196      53.421  -2.358  18.331  1.00 42.35           O  
ANISOU 1460  O   GLU A 196     4651   4829   6611   -437  -2108   -264       O  
ATOM   1461  CB  GLU A 196      51.776  -0.574  20.523  1.00 39.59           C  
ANISOU 1461  CB  GLU A 196     4748   4524   5770   -384  -2308   -430       C  
ATOM   1462  CG  GLU A 196      50.849   0.606  20.757  1.00 48.63           C  
ANISOU 1462  CG  GLU A 196     6048   5668   6760   -383  -2262   -504       C  
ATOM   1463  CD  GLU A 196      51.146   1.409  22.010  1.00 67.37           C  
ANISOU 1463  CD  GLU A 196     8533   8004   9058   -369  -2502   -623       C  
ATOM   1464  OE1 GLU A 196      52.306   1.381  22.481  1.00 59.87           O  
ANISOU 1464  OE1 GLU A 196     7492   6995   8261   -389  -2715   -666       O  
ATOM   1465  OE2 GLU A 196      50.218   2.080  22.515  1.00 66.49           O1-
ANISOU 1465  OE2 GLU A 196     8600   7921   8741   -332  -2480   -681       O1-
ATOM   1466  N   THR A 197      52.275  -3.671  19.794  1.00 37.72           N  
ANISOU 1466  N   THR A 197     4326   4373   5632   -318  -2202   -211       N  
ATOM   1467  CA  THR A 197      53.160  -4.829  19.657  1.00 37.53           C  
ANISOU 1467  CA  THR A 197     4160   4336   5764   -303  -2259   -150       C  
ATOM   1468  C   THR A 197      52.926  -5.495  18.295  1.00 40.29           C  
ANISOU 1468  C   THR A 197     4401   4698   6207   -309  -2023    -81       C  
ATOM   1469  O   THR A 197      53.887  -5.846  17.619  1.00 41.12           O  
ANISOU 1469  O   THR A 197     4320   4756   6547   -331  -2006    -63       O  
ATOM   1470  CB  THR A 197      53.013  -5.802  20.833  1.00 43.23           C  
ANISOU 1470  CB  THR A 197     5000   5111   6314   -228  -2409   -106       C  
ATOM   1471  CG2 THR A 197      54.056  -6.902  20.801  1.00 39.76           C  
ANISOU 1471  CG2 THR A 197     4408   4641   6058   -211  -2506    -53       C  
ATOM   1472  OG1 THR A 197      53.158  -5.072  22.045  1.00 48.70           O  
ANISOU 1472  OG1 THR A 197     5816   5798   6890   -214  -2619   -183       O  
ATOM   1473  N   MET A 198      51.654  -5.642  17.880  1.00 34.45           N  
ANISOU 1473  N   MET A 198     3777   4020   5291   -287  -1843    -46       N  
ATOM   1474  CA  MET A 198      51.301  -6.227  16.570  1.00 31.95           C  
ANISOU 1474  CA  MET A 198     3384   3719   5036   -286  -1625      6       C  
ATOM   1475  C   MET A 198      52.018  -5.465  15.440  1.00 35.86           C  
ANISOU 1475  C   MET A 198     3723   4155   5748   -345  -1526    -22       C  
ATOM   1476  O   MET A 198      52.574  -6.081  14.540  1.00 34.34           O  
ANISOU 1476  O   MET A 198     3389   3946   5713   -343  -1434     12       O  
ATOM   1477  CB  MET A 198      49.777  -6.163  16.335  1.00 31.37           C  
ANISOU 1477  CB  MET A 198     3463   3710   4745   -263  -1469     26       C  
ATOM   1478  CG  MET A 198      48.974  -7.055  17.257  1.00 33.58           C  
ANISOU 1478  CG  MET A 198     3881   4050   4829   -204  -1513     79       C  
ATOM   1479  SD  MET A 198      49.028  -8.815  16.869  1.00 35.87           S  
ANISOU 1479  SD  MET A 198     4095   4350   5184   -160  -1468    171       S  
ATOM   1480  CE  MET A 198      48.155  -8.858  15.256  1.00 30.85           C  
ANISOU 1480  CE  MET A 198     3424   3728   4568   -170  -1212    177       C  
ATOM   1481  N   ASP A 199      52.004  -4.124  15.515  1.00 33.46           N  
ANISOU 1481  N   ASP A 199     3447   3815   5451   -393  -1541    -81       N  
ATOM   1482  CA  ASP A 199      52.638  -3.222  14.553  1.00 33.90           C  
ANISOU 1482  CA  ASP A 199     3368   3805   5707   -454  -1448    -99       C  
ATOM   1483  C   ASP A 199      54.157  -3.517  14.426  1.00 38.68           C  
ANISOU 1483  C   ASP A 199     3762   4342   6592   -480  -1535    -95       C  
ATOM   1484  O   ASP A 199      54.639  -3.758  13.309  1.00 37.44           O  
ANISOU 1484  O   ASP A 199     3462   4168   6596   -490  -1385    -56       O  
ATOM   1485  CB  ASP A 199      52.373  -1.759  14.967  1.00 36.29           C  
ANISOU 1485  CB  ASP A 199     3755   4067   5968   -498  -1500   -169       C  
ATOM   1486  CG  ASP A 199      53.066  -0.694  14.131  1.00 45.39           C  
ANISOU 1486  CG  ASP A 199     4772   5132   7340   -569  -1426   -182       C  
ATOM   1487  OD1 ASP A 199      53.445  -0.994  12.973  1.00 41.84           O  
ANISOU 1487  OD1 ASP A 199     4193   4676   7029   -579  -1264   -126       O  
ATOM   1488  OD2 ASP A 199      53.208   0.443  14.626  1.00 57.09           O1-
ANISOU 1488  OD2 ASP A 199     6284   6552   8856   -613  -1526   -247       O1-
ATOM   1489  N   ARG A 200      54.881  -3.521  15.569  1.00 36.10           N  
ANISOU 1489  N   ARG A 200     3419   3982   6317   -484  -1776   -134       N  
ATOM   1490  CA  ARG A 200      56.308  -3.824  15.658  1.00 37.40           C  
ANISOU 1490  CA  ARG A 200     3383   4079   6749   -503  -1900   -135       C  
ATOM   1491  C   ARG A 200      56.622  -5.228  15.130  1.00 39.38           C  
ANISOU 1491  C   ARG A 200     3533   4359   7070   -453  -1824    -65       C  
ATOM   1492  O   ARG A 200      57.530  -5.386  14.309  1.00 40.31           O  
ANISOU 1492  O   ARG A 200     3455   4431   7430   -471  -1743    -43       O  
ATOM   1493  CB  ARG A 200      56.796  -3.702  17.120  1.00 43.34           C  
ANISOU 1493  CB  ARG A 200     4182   4805   7478   -496  -2199   -192       C  
ATOM   1494  CG  ARG A 200      57.174  -2.308  17.545  1.00 61.41           C  
ANISOU 1494  CG  ARG A 200     6462   7015   9855   -560  -2327   -280       C  
ATOM   1495  CD  ARG A 200      57.769  -2.288  18.944  1.00 72.80           C  
ANISOU 1495  CD  ARG A 200     7943   8430  11287   -543  -2643   -345       C  
ATOM   1496  NE  ARG A 200      56.730  -1.909  19.900  1.00 79.18           N  
ANISOU 1496  NE  ARG A 200     9007   9295  11784   -504  -2717   -394       N  
ATOM   1497  CZ  ARG A 200      56.335  -2.635  20.937  1.00 88.60           C  
ANISOU 1497  CZ  ARG A 200    10359  10559  12746   -428  -2845   -384       C  
ATOM   1498  NH1 ARG A 200      56.878  -3.826  21.170  1.00 70.05           N1+
ANISOU 1498  NH1 ARG A 200     7944   8229  10442   -383  -2926   -321       N1+
ATOM   1499  NH2 ARG A 200      55.376  -2.189  21.737  1.00 73.08           N  
ANISOU 1499  NH2 ARG A 200     8622   8645  10502   -391  -2883   -429       N  
ATOM   1500  N   GLU A 201      55.893  -6.245  15.616  1.00 34.15           N  
ANISOU 1500  N   GLU A 201     3000   3765   6208   -387  -1848    -30       N  
ATOM   1501  CA  GLU A 201      56.081  -7.642  15.223  1.00 33.01           C  
ANISOU 1501  CA  GLU A 201     2784   3642   6117   -332  -1793     32       C  
ATOM   1502  C   GLU A 201      55.798  -7.847  13.727  1.00 36.49           C  
ANISOU 1502  C   GLU A 201     3159   4098   6609   -329  -1527     61       C  
ATOM   1503  O   GLU A 201      56.535  -8.579  13.069  1.00 36.84           O  
ANISOU 1503  O   GLU A 201     3049   4118   6830   -307  -1466     86       O  
ATOM   1504  CB  GLU A 201      55.202  -8.582  16.076  1.00 33.53           C  
ANISOU 1504  CB  GLU A 201     3022   3771   5947   -268  -1864     71       C  
ATOM   1505  CG  GLU A 201      55.717  -8.782  17.494  1.00 40.64           C  
ANISOU 1505  CG  GLU A 201     3963   4659   6819   -245  -2134     64       C  
ATOM   1506  CD  GLU A 201      56.933  -9.674  17.643  1.00 51.49           C  
ANISOU 1506  CD  GLU A 201     5168   5984   8411   -219  -2263     90       C  
ATOM   1507  OE1 GLU A 201      57.113 -10.589  16.808  1.00 49.84           O  
ANISOU 1507  OE1 GLU A 201     4853   5770   8315   -193  -2137    135       O  
ATOM   1508  OE2 GLU A 201      57.668  -9.506  18.640  1.00 54.63           O1-
ANISOU 1508  OE2 GLU A 201     5552   6350   8857   -217  -2502     64       O1-
ATOM   1509  N   PHE A 202      54.787  -7.160  13.182  1.00 32.36           N  
ANISOU 1509  N   PHE A 202     2749   3610   5936   -346  -1374     52       N  
ATOM   1510  CA  PHE A 202      54.449  -7.284  11.759  1.00 31.67           C  
ANISOU 1510  CA  PHE A 202     2624   3542   5867   -336  -1131     75       C  
ATOM   1511  C   PHE A 202      55.586  -6.744  10.886  1.00 35.87           C  
ANISOU 1511  C   PHE A 202     2961   4013   6653   -375  -1044     74       C  
ATOM   1512  O   PHE A 202      56.029  -7.439   9.982  1.00 34.67           O  
ANISOU 1512  O   PHE A 202     2697   3861   6614   -342   -918    100       O  
ATOM   1513  CB  PHE A 202      53.087  -6.618  11.425  1.00 30.60           C  
ANISOU 1513  CB  PHE A 202     2658   3456   5514   -341  -1007     68       C  
ATOM   1514  CG  PHE A 202      52.699  -6.703   9.970  1.00 30.67           C  
ANISOU 1514  CG  PHE A 202     2646   3488   5520   -324   -775     88       C  
ATOM   1515  CD1 PHE A 202      52.143  -7.871   9.446  1.00 31.19           C  
ANISOU 1515  CD1 PHE A 202     2741   3596   5513   -262   -690    111       C  
ATOM   1516  CD2 PHE A 202      52.862  -5.610   9.125  1.00 31.95           C  
ANISOU 1516  CD2 PHE A 202     2768   3625   5749   -365   -647     84       C  
ATOM   1517  CE1 PHE A 202      51.769  -7.946   8.096  1.00 30.59           C  
ANISOU 1517  CE1 PHE A 202     2661   3544   5418   -237   -491    118       C  
ATOM   1518  CE2 PHE A 202      52.463  -5.678   7.785  1.00 33.07           C  
ANISOU 1518  CE2 PHE A 202     2912   3795   5859   -337   -437    106       C  
ATOM   1519  CZ  PHE A 202      51.927  -6.843   7.280  1.00 30.18           C  
ANISOU 1519  CZ  PHE A 202     2582   3478   5408   -271   -366    117       C  
ATOM   1520  N   ARG A 203      56.081  -5.541  11.191  1.00 35.05           N  
ANISOU 1520  N   ARG A 203     2815   3854   6649   -442  -1113     43       N  
ATOM   1521  CA  ARG A 203      57.174  -4.922  10.442  1.00 36.68           C  
ANISOU 1521  CA  ARG A 203     2827   3991   7119   -490  -1031     52       C  
ATOM   1522  C   ARG A 203      58.430  -5.783  10.493  1.00 40.67           C  
ANISOU 1522  C   ARG A 203     3133   4457   7862   -470  -1099     68       C  
ATOM   1523  O   ARG A 203      59.053  -5.984   9.449  1.00 40.48           O  
ANISOU 1523  O   ARG A 203     2960   4417   8004   -460   -931    100       O  
ATOM   1524  CB  ARG A 203      57.460  -3.478  10.925  1.00 38.10           C  
ANISOU 1524  CB  ARG A 203     2997   4100   7378   -571  -1127     13       C  
ATOM   1525  CG  ARG A 203      56.297  -2.517  10.618  1.00 39.44           C  
ANISOU 1525  CG  ARG A 203     3336   4296   7352   -590  -1017      4       C  
ATOM   1526  CD  ARG A 203      56.613  -1.084  11.039  1.00 39.41           C  
ANISOU 1526  CD  ARG A 203     3317   4208   7450   -669  -1108    -40       C  
ATOM   1527  NE  ARG A 203      55.384  -0.282  11.141  1.00 48.48           N  
ANISOU 1527  NE  ARG A 203     4662   5384   8375   -672  -1067    -64       N  
ATOM   1528  CZ  ARG A 203      54.811   0.383  10.136  1.00 61.46           C  
ANISOU 1528  CZ  ARG A 203     6343   7031   9977   -684   -866    -30       C  
ATOM   1529  NH1 ARG A 203      55.362   0.380   8.925  1.00 50.48           N1+
ANISOU 1529  NH1 ARG A 203     4818   5622   8741   -693   -677     33       N1+
ATOM   1530  NH2 ARG A 203      53.686   1.061  10.337  1.00 44.53           N  
ANISOU 1530  NH2 ARG A 203     4376   4909   7635   -680   -852    -57       N  
ATOM   1531  N   LYS A 204      58.744  -6.346  11.687  1.00 36.90           N  
ANISOU 1531  N   LYS A 204     2665   3971   7386   -452  -1338     48       N  
ATOM   1532  CA  LYS A 204      59.903  -7.224  11.915  1.00 38.68           C  
ANISOU 1532  CA  LYS A 204     2710   4156   7832   -424  -1445     61       C  
ATOM   1533  C   LYS A 204      59.789  -8.524  11.091  1.00 42.37           C  
ANISOU 1533  C   LYS A 204     3143   4663   8291   -347  -1289    102       C  
ATOM   1534  O   LYS A 204      60.720  -8.863  10.352  1.00 42.42           O  
ANISOU 1534  O   LYS A 204     2958   4636   8525   -333  -1191    120       O  
ATOM   1535  CB  LYS A 204      60.052  -7.539  13.419  1.00 41.41           C  
ANISOU 1535  CB  LYS A 204     3120   4492   8121   -410  -1742     35       C  
ATOM   1536  CG  LYS A 204      61.127  -8.588  13.754  1.00 52.31           C  
ANISOU 1536  CG  LYS A 204     4338   5836   9703   -368  -1877     55       C  
ATOM   1537  CD  LYS A 204      60.993  -9.141  15.174  1.00 51.93           C  
ANISOU 1537  CD  LYS A 204     4408   5803   9521   -328  -2147     50       C  
ATOM   1538  CE  LYS A 204      59.946 -10.228  15.252  1.00 51.19           C  
ANISOU 1538  CE  LYS A 204     4481   5784   9183   -257  -2085     97       C  
ATOM   1539  NZ  LYS A 204      59.885 -10.886  16.590  1.00 59.52           N1+
ANISOU 1539  NZ  LYS A 204     5642   6852  10119   -209  -2329    115       N1+
ATOM   1540  N   TRP A 205      58.658  -9.237  11.214  1.00 37.33           N  
ANISOU 1540  N   TRP A 205     2685   4094   7404   -296  -1263    114       N  
ATOM   1541  CA  TRP A 205      58.453 -10.486  10.476  1.00 36.62           C  
ANISOU 1541  CA  TRP A 205     2580   4035   7300   -221  -1135    141       C  
ATOM   1542  C   TRP A 205      58.399 -10.273   8.975  1.00 38.93           C  
ANISOU 1542  C   TRP A 205     2817   4341   7632   -213   -865    146       C  
ATOM   1543  O   TRP A 205      59.013 -11.042   8.250  1.00 38.10           O  
ANISOU 1543  O   TRP A 205     2584   4223   7668   -163   -767    156       O  
ATOM   1544  CB  TRP A 205      57.233 -11.276  10.983  1.00 34.01           C  
ANISOU 1544  CB  TRP A 205     2447   3761   6714   -176  -1176    156       C  
ATOM   1545  CG  TRP A 205      57.535 -12.032  12.246  1.00 36.12           C  
ANISOU 1545  CG  TRP A 205     2727   4011   6985   -148  -1410    175       C  
ATOM   1546  CD1 TRP A 205      57.116 -11.725  13.511  1.00 39.15           C  
ANISOU 1546  CD1 TRP A 205     3250   4412   7215   -163  -1594    175       C  
ATOM   1547  CD2 TRP A 205      58.416 -13.155  12.377  1.00 36.89           C  
ANISOU 1547  CD2 TRP A 205     2690   4067   7258    -96  -1492    199       C  
ATOM   1548  CE2 TRP A 205      58.437 -13.511  13.746  1.00 41.44           C  
ANISOU 1548  CE2 TRP A 205     3341   4638   7764    -81  -1730    221       C  
ATOM   1549  CE3 TRP A 205      59.178 -13.914  11.460  1.00 38.32           C  
ANISOU 1549  CE3 TRP A 205     2699   4215   7644    -52  -1382    203       C  
ATOM   1550  NE1 TRP A 205      57.606 -12.643  14.408  1.00 39.69           N  
ANISOU 1550  NE1 TRP A 205     3294   4458   7327   -120  -1780    206       N  
ATOM   1551  CZ2 TRP A 205      59.181 -14.592  14.223  1.00 41.24           C  
ANISOU 1551  CZ2 TRP A 205     3224   4573   7873    -28  -1870    254       C  
ATOM   1552  CZ3 TRP A 205      59.902 -15.001  11.934  1.00 40.48           C  
ANISOU 1552  CZ3 TRP A 205     2877   4446   8058      1  -1516    227       C  
ATOM   1553  CH2 TRP A 205      59.892 -15.333  13.296  1.00 41.57           C  
ANISOU 1553  CH2 TRP A 205     3091   4576   8128     12  -1760    256       C  
ATOM   1554  N   MET A 206      57.725  -9.200   8.499  1.00 35.41           N  
ANISOU 1554  N   MET A 206     2466   3920   7069   -256   -746    139       N  
ATOM   1555  CA  MET A 206      57.678  -8.913   7.054  1.00 33.50           C  
ANISOU 1555  CA  MET A 206     2186   3694   6847   -243   -490    152       C  
ATOM   1556  C   MET A 206      59.097  -8.680   6.488  1.00 38.83           C  
ANISOU 1556  C   MET A 206     2626   4310   7817   -259   -413    170       C  
ATOM   1557  O   MET A 206      59.403  -9.174   5.403  1.00 38.84           O  
ANISOU 1557  O   MET A 206     2550   4324   7883   -205   -226    184       O  
ATOM   1558  CB  MET A 206      56.738  -7.746   6.742  1.00 33.35           C  
ANISOU 1558  CB  MET A 206     2309   3703   6660   -286   -399    151       C  
ATOM   1559  CG  MET A 206      55.275  -8.090   6.963  1.00 33.14           C  
ANISOU 1559  CG  MET A 206     2495   3742   6354   -255   -411    139       C  
ATOM   1560  SD  MET A 206      54.609  -9.246   5.736  1.00 34.40           S  
ANISOU 1560  SD  MET A 206     2705   3959   6407   -163   -227    141       S  
ATOM   1561  CE  MET A 206      54.263  -8.103   4.396  1.00 30.39           C  
ANISOU 1561  CE  MET A 206     2233   3472   5841   -177      5    154       C  
ATOM   1562  N   LYS A 207      59.971  -7.993   7.253  1.00 38.68           N  
ANISOU 1562  N   LYS A 207     2490   4223   7983   -326   -564    166       N  
ATOM   1563  CA  LYS A 207      61.380  -7.799   6.870  1.00 40.29           C  
ANISOU 1563  CA  LYS A 207     2444   4358   8506   -347   -516    186       C  
ATOM   1564  C   LYS A 207      62.119  -9.143   6.897  1.00 44.07           C  
ANISOU 1564  C   LYS A 207     2791   4826   9126   -274   -555    188       C  
ATOM   1565  O   LYS A 207      62.939  -9.402   6.019  1.00 46.09           O  
ANISOU 1565  O   LYS A 207     2877   5063   9573   -243   -393    210       O  
ATOM   1566  CB  LYS A 207      62.100  -6.792   7.793  1.00 44.87           C  
ANISOU 1566  CB  LYS A 207     2929   4857   9264   -439   -709    171       C  
ATOM   1567  CG  LYS A 207      61.785  -5.335   7.490  1.00 61.38           C  
ANISOU 1567  CG  LYS A 207     5068   6923  11331   -517   -624    178       C  
ATOM   1568  CD  LYS A 207      62.519  -4.405   8.451  1.00 69.17           C  
ANISOU 1568  CD  LYS A 207     5958   7815  12509   -605   -841    147       C  
ATOM   1569  CE  LYS A 207      61.906  -3.025   8.507  1.00 82.32           C  
ANISOU 1569  CE  LYS A 207     7738   9456  14082   -678   -829    133       C  
ATOM   1570  NZ  LYS A 207      61.714  -2.561   9.910  1.00 91.10           N1+
ANISOU 1570  NZ  LYS A 207     8944  10536  15134   -717  -1119     62       N1+
ATOM   1571  N   TRP A 208      61.826 -10.002   7.890  1.00 39.46           N  
ANISOU 1571  N   TRP A 208     2287   4255   8451   -240   -760    169       N  
ATOM   1572  CA  TRP A 208      62.494 -11.307   7.987  1.00 40.66           C  
ANISOU 1572  CA  TRP A 208     2323   4388   8740   -166   -816    174       C  
ATOM   1573  C   TRP A 208      62.221 -12.174   6.734  1.00 43.07           C  
ANISOU 1573  C   TRP A 208     2632   4734   8998    -80   -576    177       C  
ATOM   1574  O   TRP A 208      63.158 -12.751   6.189  1.00 43.01           O  
ANISOU 1574  O   TRP A 208     2444   4695   9203    -32   -494    183       O  
ATOM   1575  CB  TRP A 208      62.102 -12.026   9.293  1.00 38.94           C  
ANISOU 1575  CB  TRP A 208     2220   4176   8401   -144  -1074    167       C  
ATOM   1576  CG  TRP A 208      62.866 -13.288   9.559  1.00 39.79           C  
ANISOU 1576  CG  TRP A 208     2200   4247   8671    -74  -1173    178       C  
ATOM   1577  CD1 TRP A 208      63.969 -13.425  10.341  1.00 44.21           C  
ANISOU 1577  CD1 TRP A 208     2599   4740   9457    -81  -1375    181       C  
ATOM   1578  CD2 TRP A 208      62.526 -14.606   9.108  1.00 39.03           C  
ANISOU 1578  CD2 TRP A 208     2138   4171   8522     17  -1094    186       C  
ATOM   1579  CE2 TRP A 208      63.490 -15.492   9.641  1.00 43.77           C  
ANISOU 1579  CE2 TRP A 208     2589   4713   9330     63  -1247    198       C  
ATOM   1580  CE3 TRP A 208      61.490 -15.128   8.307  1.00 38.48           C  
ANISOU 1580  CE3 TRP A 208     2209   4156   8256     65   -919    179       C  
ATOM   1581  NE1 TRP A 208      64.356 -14.744  10.390  1.00 44.02           N  
ANISOU 1581  NE1 TRP A 208     2503   4696   9527      3  -1420    196       N  
ATOM   1582  CZ2 TRP A 208      63.478 -16.862   9.370  1.00 42.97           C  
ANISOU 1582  CZ2 TRP A 208     2471   4601   9255    155  -1219    205       C  
ATOM   1583  CZ3 TRP A 208      61.494 -16.483   8.020  1.00 39.99           C  
ANISOU 1583  CZ3 TRP A 208     2380   4334   8479    153   -895    178       C  
ATOM   1584  CH2 TRP A 208      62.486 -17.334   8.542  1.00 41.89           C  
ANISOU 1584  CH2 TRP A 208     2469   4512   8935    198  -1039    192       C  
ATOM   1585  N   TYR A 209      60.964 -12.202   6.250  1.00 36.96           N  
ANISOU 1585  N   TYR A 209     2059   4027   7956    -60   -462    169       N  
ATOM   1586  CA  TYR A 209      60.570 -12.973   5.059  1.00 36.19           C  
ANISOU 1586  CA  TYR A 209     1998   3971   7780     24   -252    158       C  
ATOM   1587  C   TYR A 209      60.968 -12.266   3.765  1.00 41.06           C  
ANISOU 1587  C   TYR A 209     2535   4599   8468     24      6    170       C  
ATOM   1588  O   TYR A 209      61.034 -12.918   2.722  1.00 40.54           O  
ANISOU 1588  O   TYR A 209     2447   4556   8399    105    186    157       O  
ATOM   1589  CB  TYR A 209      59.046 -13.232   5.036  1.00 35.40           C  
ANISOU 1589  CB  TYR A 209     2140   3935   7378     42   -243    142       C  
ATOM   1590  CG  TYR A 209      58.549 -14.214   6.080  1.00 36.22           C  
ANISOU 1590  CG  TYR A 209     2331   4033   7398     67   -441    141       C  
ATOM   1591  CD1 TYR A 209      58.627 -15.589   5.870  1.00 37.32           C  
ANISOU 1591  CD1 TYR A 209     2442   4157   7583    150   -441    130       C  
ATOM   1592  CD2 TYR A 209      57.993 -13.766   7.276  1.00 35.96           C  
ANISOU 1592  CD2 TYR A 209     2415   4008   7241     11   -623    155       C  
ATOM   1593  CE1 TYR A 209      58.160 -16.490   6.823  1.00 36.26           C  
ANISOU 1593  CE1 TYR A 209     2388   4010   7379    171   -615    146       C  
ATOM   1594  CE2 TYR A 209      57.534 -14.656   8.239  1.00 35.42           C  
ANISOU 1594  CE2 TYR A 209     2432   3937   7088     37   -789    171       C  
ATOM   1595  CZ  TYR A 209      57.626 -16.017   8.012  1.00 41.75           C  
ANISOU 1595  CZ  TYR A 209     3198   4718   7946    114   -784    173       C  
ATOM   1596  OH  TYR A 209      57.171 -16.883   8.969  1.00 41.67           O  
ANISOU 1596  OH  TYR A 209     3273   4698   7861    137   -942    205       O  
ATOM   1597  N   GLY A 210      61.194 -10.949   3.839  1.00 38.98           N  
ANISOU 1597  N   GLY A 210     2237   4315   8257    -62     23    196       N  
ATOM   1598  CA  GLY A 210      61.543 -10.111   2.692  1.00 39.91           C  
ANISOU 1598  CA  GLY A 210     2288   4437   8439    -74    267    229       C  
ATOM   1599  C   GLY A 210      60.325  -9.700   1.895  1.00 42.67           C  
ANISOU 1599  C   GLY A 210     2843   4858   8513    -58    420    229       C  
ATOM   1600  O   GLY A 210      60.384  -9.596   0.668  1.00 43.07           O  
ANISOU 1600  O   GLY A 210     2886   4939   8540    -11    657    248       O  
ATOM   1601  N   LYS A 211      59.213  -9.452   2.595  1.00 37.80           N  
ANISOU 1601  N   LYS A 211     2413   4268   7682    -92    286    210       N  
ATOM   1602  CA  LYS A 211      57.937  -9.114   1.974  1.00 36.60           C  
ANISOU 1602  CA  LYS A 211     2462   4179   7263    -76    393    204       C  
ATOM   1603  C   LYS A 211      57.534  -7.671   2.132  1.00 40.67           C  
ANISOU 1603  C   LYS A 211     3049   4685   7719   -160    396    231       C  
ATOM   1604  O   LYS A 211      57.714  -7.087   3.195  1.00 38.52           O  
ANISOU 1604  O   LYS A 211     2757   4368   7511   -234    222    227       O  
ATOM   1605  CB  LYS A 211      56.810 -10.041   2.473  1.00 36.84           C  
ANISOU 1605  CB  LYS A 211     2659   4251   7088    -35    273    164       C  
ATOM   1606  CG  LYS A 211      57.099 -11.518   2.254  1.00 37.28           C  
ANISOU 1606  CG  LYS A 211     2661   4308   7198     54    273    135       C  
ATOM   1607  CD  LYS A 211      57.099 -11.867   0.767  1.00 38.55           C  
ANISOU 1607  CD  LYS A 211     2823   4505   7320    139    508    120       C  
ATOM   1608  CE  LYS A 211      57.940 -13.068   0.507  1.00 45.61           C  
ANISOU 1608  CE  LYS A 211     3584   5373   8374    218    530     96       C  
ATOM   1609  NZ  LYS A 211      57.811 -13.502  -0.900  1.00 55.89           N1+
ANISOU 1609  NZ  LYS A 211     4919   6717   9601    316    746     64       N1+
ATOM   1610  N   LYS A 212      56.946  -7.123   1.068  1.00 39.16           N  
ANISOU 1610  N   LYS A 212     2951   4534   7395   -140    586    253       N  
ATOM   1611  CA  LYS A 212      56.475  -5.742   0.971  1.00 39.42           C  
ANISOU 1611  CA  LYS A 212     3063   4557   7359   -206    628    285       C  
ATOM   1612  C   LYS A 212      55.035  -5.597   1.534  1.00 39.27           C  
ANISOU 1612  C   LYS A 212     3255   4578   7087   -214    515    250       C  
ATOM   1613  O   LYS A 212      54.239  -6.528   1.475  1.00 37.07           O  
ANISOU 1613  O   LYS A 212     3083   4353   6651   -152    492    215       O  
ATOM   1614  CB  LYS A 212      56.509  -5.322  -0.518  1.00 43.23           C  
ANISOU 1614  CB  LYS A 212     3554   5069   7803   -164    896    335       C  
ATOM   1615  CG  LYS A 212      56.378  -3.834  -0.798  1.00 61.77           C  
ANISOU 1615  CG  LYS A 212     5931   7384  10155   -233    977    393       C  
ATOM   1616  N   HIS A 213      54.720  -4.419   2.074  1.00 35.54           N  
ANISOU 1616  N   HIS A 213     2837   4074   6593   -290    448    259       N  
ATOM   1617  CA  HIS A 213      53.381  -4.055   2.550  1.00 34.09           C  
ANISOU 1617  CA  HIS A 213     2844   3922   6185   -299    369    233       C  
ATOM   1618  C   HIS A 213      53.216  -2.555   2.335  1.00 37.16           C  
ANISOU 1618  C   HIS A 213     3267   4273   6578   -360    428    265       C  
ATOM   1619  O   HIS A 213      54.200  -1.840   2.252  1.00 36.45           O  
ANISOU 1619  O   HIS A 213     3045   4116   6689   -415    460    299       O  
ATOM   1620  CB  HIS A 213      53.131  -4.449   4.028  1.00 33.72           C  
ANISOU 1620  CB  HIS A 213     2839   3869   6104   -322    133    188       C  
ATOM   1621  CG  HIS A 213      54.085  -3.843   5.015  1.00 38.00           C  
ANISOU 1621  CG  HIS A 213     3273   4337   6830   -396    -19    179       C  
ATOM   1622  CD2 HIS A 213      55.176  -4.386   5.612  1.00 40.31           C  
ANISOU 1622  CD2 HIS A 213     3417   4588   7309   -406   -137    171       C  
ATOM   1623  ND1 HIS A 213      53.922  -2.546   5.479  1.00 39.42           N  
ANISOU 1623  ND1 HIS A 213     3495   4470   7011   -464    -76    172       N  
ATOM   1624  CE1 HIS A 213      54.908  -2.345   6.334  1.00 39.92           C  
ANISOU 1624  CE1 HIS A 213     3441   4467   7259   -515   -231    153       C  
ATOM   1625  NE2 HIS A 213      55.677  -3.429   6.458  1.00 41.01           N  
ANISOU 1625  NE2 HIS A 213     3461   4608   7512   -482   -277    154       N  
ATOM   1626  N   ALA A 214      51.977  -2.092   2.241  1.00 32.72           N  
ANISOU 1626  N   ALA A 214     2875   3747   5812   -350    442    257       N  
ATOM   1627  CA  ALA A 214      51.655  -0.681   2.097  1.00 31.98           C  
ANISOU 1627  CA  ALA A 214     2836   3612   5704   -401    484    284       C  
ATOM   1628  C   ALA A 214      51.847  -0.008   3.464  1.00 35.97           C  
ANISOU 1628  C   ALA A 214     3330   4052   6284   -478    286    244       C  
ATOM   1629  O   ALA A 214      51.999  -0.687   4.485  1.00 34.47           O  
ANISOU 1629  O   ALA A 214     3126   3868   6101   -478    122    197       O  
ATOM   1630  CB  ALA A 214      50.200  -0.540   1.647  1.00 30.91           C  
ANISOU 1630  CB  ALA A 214     2884   3537   5322   -354    538    279       C  
ATOM   1631  N   GLU A 215      51.833   1.327   3.480  1.00 33.55           N  
ANISOU 1631  N   GLU A 215     3037   3680   6029   -536    299    261       N  
ATOM   1632  CA  GLU A 215      51.951   2.128   4.693  1.00 33.79           C  
ANISOU 1632  CA  GLU A 215     3077   3641   6122   -604    115    210       C  
ATOM   1633  C   GLU A 215      50.687   1.975   5.515  1.00 33.05           C  
ANISOU 1633  C   GLU A 215     3162   3602   5793   -573      3    151       C  
ATOM   1634  O   GLU A 215      49.599   1.890   4.956  1.00 31.84           O  
ANISOU 1634  O   GLU A 215     3132   3509   5457   -524     98    164       O  
ATOM   1635  CB  GLU A 215      52.143   3.620   4.334  1.00 36.31           C  
ANISOU 1635  CB  GLU A 215     3375   3868   6554   -669    180    246       C  
ATOM   1636  CG  GLU A 215      53.535   3.977   3.852  1.00 54.64           C  
ANISOU 1636  CG  GLU A 215     5494   6106   9162   -723    255    303       C  
ATOM   1637  CD  GLU A 215      53.668   5.427   3.421  1.00 96.38           C  
ANISOU 1637  CD  GLU A 215    10762  11294  14565   -787    337    355       C  
ATOM   1638  OE1 GLU A 215      53.665   6.316   4.304  1.00 96.88           O  
ANISOU 1638  OE1 GLU A 215    10844  11273  14694   -849    186    302       O  
ATOM   1639  OE2 GLU A 215      53.762   5.675   2.197  1.00101.63           O1-
ANISOU 1639  OE2 GLU A 215    11402  11964  15251   -769    554    449       O1-
ATOM   1640  N   TYR A 216      50.826   1.928   6.836  1.00 29.24           N  
ANISOU 1640  N   TYR A 216     2694   3099   5316   -597   -198     88       N  
ATOM   1641  CA  TYR A 216      49.678   1.813   7.726  1.00 27.84           C  
ANISOU 1641  CA  TYR A 216     2685   2973   4921   -565   -299     36       C  
ATOM   1642  C   TYR A 216      49.993   2.447   9.059  1.00 31.71           C  
ANISOU 1642  C   TYR A 216     3194   3404   5451   -609   -501    -33       C  
ATOM   1643  O   TYR A 216      51.149   2.512   9.442  1.00 31.87           O  
ANISOU 1643  O   TYR A 216     3087   3361   5663   -653   -603    -48       O  
ATOM   1644  CB  TYR A 216      49.202   0.322   7.889  1.00 27.19           C  
ANISOU 1644  CB  TYR A 216     2645   2983   4704   -498   -313     39       C  
ATOM   1645  CG  TYR A 216      50.150  -0.541   8.699  1.00 29.98           C  
ANISOU 1645  CG  TYR A 216     2904   3328   5160   -501   -459     23       C  
ATOM   1646  CD1 TYR A 216      50.059  -0.595  10.091  1.00 31.92           C  
ANISOU 1646  CD1 TYR A 216     3217   3573   5338   -503   -652    -26       C  
ATOM   1647  CD2 TYR A 216      51.206  -1.218   8.087  1.00 30.77           C  
ANISOU 1647  CD2 TYR A 216     2844   3413   5434   -498   -408     57       C  
ATOM   1648  CE1 TYR A 216      50.983  -1.316  10.851  1.00 32.28           C  
ANISOU 1648  CE1 TYR A 216     3178   3604   5483   -504   -803    -37       C  
ATOM   1649  CE2 TYR A 216      52.119  -1.964   8.837  1.00 31.88           C  
ANISOU 1649  CE2 TYR A 216     2887   3536   5688   -498   -553     44       C  
ATOM   1650  CZ  TYR A 216      52.008  -2.001  10.217  1.00 34.89           C  
ANISOU 1650  CZ  TYR A 216     3342   3917   5999   -503   -757     -1       C  
ATOM   1651  OH  TYR A 216      52.899  -2.731  10.953  1.00 36.27           O  
ANISOU 1651  OH  TYR A 216     3427   4073   6280   -497   -912     -9       O  
ATOM   1652  N   THR A 217      48.959   2.845   9.787  1.00 29.98           N  
ANISOU 1652  N   THR A 217     3134   3208   5049   -589   -564    -81       N  
ATOM   1653  CA  THR A 217      49.058   3.423  11.122  1.00 31.21           C  
ANISOU 1653  CA  THR A 217     3350   3322   5187   -611   -759   -162       C  
ATOM   1654  C   THR A 217      47.951   2.810  11.962  1.00 35.02           C  
ANISOU 1654  C   THR A 217     3993   3894   5418   -546   -811   -188       C  
ATOM   1655  O   THR A 217      46.785   2.806  11.552  1.00 32.61           O  
ANISOU 1655  O   THR A 217     3790   3642   4957   -507   -694   -167       O  
ATOM   1656  CB  THR A 217      48.889   4.956  11.069  1.00 36.17           C  
ANISOU 1656  CB  THR A 217     4015   3861   5865   -656   -753   -197       C  
ATOM   1657  CG2 THR A 217      49.018   5.622  12.452  1.00 34.63           C  
ANISOU 1657  CG2 THR A 217     3891   3614   5651   -673   -966   -300       C  
ATOM   1658  OG1 THR A 217      49.848   5.505  10.175  1.00 37.69           O  
ANISOU 1658  OG1 THR A 217     4054   3970   6297   -717   -673   -150       O  
ATOM   1659  N   LEU A 218      48.315   2.336  13.148  1.00 32.21           N  
ANISOU 1659  N   LEU A 218     3659   3549   5028   -534   -989   -229       N  
ATOM   1660  CA  LEU A 218      47.366   1.817  14.124  1.00 30.98           C  
ANISOU 1660  CA  LEU A 218     3660   3473   4639   -473  -1050   -249       C  
ATOM   1661  C   LEU A 218      47.353   2.847  15.232  1.00 37.86           C  
ANISOU 1661  C   LEU A 218     4628   4298   5459   -482  -1202   -342       C  
ATOM   1662  O   LEU A 218      48.408   3.210  15.745  1.00 37.49           O  
ANISOU 1662  O   LEU A 218     4511   4181   5552   -522  -1358   -392       O  
ATOM   1663  CB  LEU A 218      47.804   0.436  14.640  1.00 30.56           C  
ANISOU 1663  CB  LEU A 218     3571   3468   4570   -440  -1135   -215       C  
ATOM   1664  CG  LEU A 218      47.734  -0.707  13.626  1.00 33.31           C  
ANISOU 1664  CG  LEU A 218     3838   3862   4955   -418   -995   -135       C  
ATOM   1665  CD1 LEU A 218      48.252  -2.012  14.233  1.00 33.73           C  
ANISOU 1665  CD1 LEU A 218     3853   3945   5018   -387  -1101   -106       C  
ATOM   1666  CD2 LEU A 218      46.313  -0.913  13.121  1.00 30.69           C  
ANISOU 1666  CD2 LEU A 218     3613   3597   4451   -376   -841   -104       C  
ATOM   1667  N   GLU A 219      46.185   3.419  15.521  1.00 35.83           N  
ANISOU 1667  N   GLU A 219     4522   4069   5024   -448  -1154   -373       N  
ATOM   1668  CA  GLU A 219      46.127   4.448  16.557  1.00 37.38           C  
ANISOU 1668  CA  GLU A 219     4823   4219   5162   -447  -1293   -476       C  
ATOM   1669  C   GLU A 219      45.029   4.220  17.571  1.00 39.74           C  
ANISOU 1669  C   GLU A 219     5307   4600   5193   -369  -1313   -503       C  
ATOM   1670  O   GLU A 219      44.045   3.530  17.293  1.00 37.40           O  
ANISOU 1670  O   GLU A 219     5060   4386   4764   -324  -1179   -438       O  
ATOM   1671  CB  GLU A 219      46.048   5.880  15.965  1.00 39.23           C  
ANISOU 1671  CB  GLU A 219     5045   4357   5505   -493  -1236   -515       C  
ATOM   1672  CG  GLU A 219      45.197   6.049  14.726  1.00 46.86           C  
ANISOU 1672  CG  GLU A 219     6008   5343   6455   -488  -1017   -445       C  
ATOM   1673  CD  GLU A 219      45.285   7.424  14.093  1.00 52.78           C  
ANISOU 1673  CD  GLU A 219     6730   5986   7338   -537   -966   -465       C  
ATOM   1674  OE1 GLU A 219      44.730   8.384  14.672  1.00 42.41           O  
ANISOU 1674  OE1 GLU A 219     5529   4634   5952   -522  -1012   -543       O  
ATOM   1675  OE2 GLU A 219      45.849   7.530  12.982  1.00 42.15           O1-
ANISOU 1675  OE2 GLU A 219     5257   4597   6162   -584   -865   -398       O1-
ATOM   1676  N   ARG A 220      45.246   4.745  18.777  1.00 37.39           N  
ANISOU 1676  N   ARG A 220     5106   4279   4820   -350  -1487   -598       N  
ATOM   1677  CA  ARG A 220      44.255   4.731  19.824  1.00 37.81           C  
ANISOU 1677  CA  ARG A 220     5348   4404   4614   -271  -1505   -636       C  
ATOM   1678  C   ARG A 220      43.444   6.017  19.596  1.00 41.75           C  
ANISOU 1678  C   ARG A 220     5924   4858   5081   -267  -1422   -699       C  
ATOM   1679  O   ARG A 220      44.014   7.057  19.266  1.00 43.41           O  
ANISOU 1679  O   ARG A 220     6077   4961   5458   -324  -1469   -759       O  
ATOM   1680  CB  ARG A 220      44.893   4.737  21.224  1.00 41.33           C  
ANISOU 1680  CB  ARG A 220     5878   4846   4978   -240  -1738   -719       C  
ATOM   1681  CG  ARG A 220      43.852   4.478  22.327  1.00 55.74           C  
ANISOU 1681  CG  ARG A 220     7908   6770   6503   -141  -1732   -732       C  
ATOM   1682  CD  ARG A 220      44.415   4.570  23.729  1.00 73.67           C  
ANISOU 1682  CD  ARG A 220    10293   9043   8656    -96  -1963   -821       C  
ATOM   1683  NE  ARG A 220      43.334   4.482  24.710  1.00 88.98           N  
ANISOU 1683  NE  ARG A 220    12438  11075  10296      5  -1922   -834       N  
ATOM   1684  CZ  ARG A 220      43.494   4.134  25.981  1.00107.80           C  
ANISOU 1684  CZ  ARG A 220    14960  13512  12487     78  -2069   -864       C  
ATOM   1685  NH1 ARG A 220      44.697   3.820  26.445  1.00 97.33           N1+
ANISOU 1685  NH1 ARG A 220    13587  12154  11240     61  -2288   -889       N1+
ATOM   1686  NH2 ARG A 220      42.448   4.083  26.795  1.00 97.11           N  
ANISOU 1686  NH2 ARG A 220    13793  12246  10859    175  -1996   -863       N  
ATOM   1687  N   GLY A 221      42.134   5.928  19.747  1.00 35.55           N  
ANISOU 1687  N   GLY A 221     5257   4147   4103   -202  -1296   -680       N  
ATOM   1688  CA  GLY A 221      41.255   7.077  19.583  1.00 34.74           C  
ANISOU 1688  CA  GLY A 221     5234   4008   3958   -184  -1212   -737       C  
ATOM   1689  C   GLY A 221      39.804   6.672  19.515  1.00 37.13           C  
ANISOU 1689  C   GLY A 221     5620   4404   4083   -115  -1042   -680       C  
ATOM   1690  O   GLY A 221      39.491   5.486  19.444  1.00 36.61           O  
ANISOU 1690  O   GLY A 221     5535   4424   3951    -93   -977   -588       O  
ATOM   1691  N   ASP A 222      38.924   7.657  19.548  1.00 34.28           N  
ANISOU 1691  N   ASP A 222     5346   4019   3661    -81   -975   -737       N  
ATOM   1692  CA  ASP A 222      37.477   7.488  19.459  1.00 33.39           C  
ANISOU 1692  CA  ASP A 222     5302   3979   3404    -15   -810   -695       C  
ATOM   1693  C   ASP A 222      37.081   7.981  18.080  1.00 34.65           C  
ANISOU 1693  C   ASP A 222     5374   4091   3701    -52   -679   -651       C  
ATOM   1694  O   ASP A 222      37.262   9.170  17.793  1.00 35.48           O  
ANISOU 1694  O   ASP A 222     5478   4098   3903    -78   -700   -714       O  
ATOM   1695  CB  ASP A 222      36.765   8.322  20.556  1.00 36.14           C  
ANISOU 1695  CB  ASP A 222     5818   4332   3581     64   -833   -800       C  
ATOM   1696  CG  ASP A 222      35.274   8.029  20.693  1.00 44.91           C  
ANISOU 1696  CG  ASP A 222     7001   5530   4534    144   -665   -753       C  
ATOM   1697  OD1 ASP A 222      34.606   7.813  19.653  1.00 39.80           O  
ANISOU 1697  OD1 ASP A 222     6273   4895   3957    129   -524   -673       O  
ATOM   1698  OD2 ASP A 222      34.768   8.059  21.831  1.00 58.78           O1-
ANISOU 1698  OD2 ASP A 222     8894   7340   6098    224   -675   -800       O1-
ATOM   1699  N   PHE A 223      36.549   7.087  17.218  1.00 28.62           N  
ANISOU 1699  N   PHE A 223     4539   3387   2948    -52   -550   -543       N  
ATOM   1700  CA  PHE A 223      36.174   7.493  15.859  1.00 27.26           C  
ANISOU 1700  CA  PHE A 223     4292   3176   2888    -78   -433   -498       C  
ATOM   1701  C   PHE A 223      34.947   8.436  15.821  1.00 32.00           C  
ANISOU 1701  C   PHE A 223     4973   3761   3424    -25   -345   -534       C  
ATOM   1702  O   PHE A 223      34.565   8.903  14.740  1.00 29.76           O  
ANISOU 1702  O   PHE A 223     4644   3440   3224    -37   -258   -499       O  
ATOM   1703  CB  PHE A 223      36.005   6.290  14.910  1.00 27.01           C  
ANISOU 1703  CB  PHE A 223     4167   3206   2891    -89   -341   -388       C  
ATOM   1704  CG  PHE A 223      34.978   5.241  15.264  1.00 26.73           C  
ANISOU 1704  CG  PHE A 223     4165   3269   2722    -32   -270   -335       C  
ATOM   1705  CD1 PHE A 223      33.615   5.540  15.255  1.00 27.84           C  
ANISOU 1705  CD1 PHE A 223     4362   3436   2778     24   -166   -332       C  
ATOM   1706  CD2 PHE A 223      35.363   3.930  15.526  1.00 27.23           C  
ANISOU 1706  CD2 PHE A 223     4190   3388   2768    -37   -300   -278       C  
ATOM   1707  CE1 PHE A 223      32.665   4.568  15.583  1.00 27.29           C  
ANISOU 1707  CE1 PHE A 223     4309   3449   2612     71    -94   -275       C  
ATOM   1708  CE2 PHE A 223      34.407   2.949  15.829  1.00 28.51           C  
ANISOU 1708  CE2 PHE A 223     4375   3628   2829      9   -229   -217       C  
ATOM   1709  CZ  PHE A 223      33.063   3.278  15.846  1.00 26.39           C  
ANISOU 1709  CZ  PHE A 223     4158   3386   2485     60   -124   -214       C  
ATOM   1710  N   LEU A 224      34.340   8.725  16.993  1.00 30.35           N  
ANISOU 1710  N   LEU A 224     4887   3581   3065     41   -366   -602       N  
ATOM   1711  CA  LEU A 224      33.224   9.664  17.055  1.00 30.46           C  
ANISOU 1711  CA  LEU A 224     4976   3573   3025    100   -287   -648       C  
ATOM   1712  C   LEU A 224      33.677  11.077  17.463  1.00 34.83           C  
ANISOU 1712  C   LEU A 224     5591   4016   3626     93   -381   -768       C  
ATOM   1713  O   LEU A 224      32.857  11.997  17.480  1.00 34.40           O  
ANISOU 1713  O   LEU A 224     5596   3922   3550    140   -327   -817       O  
ATOM   1714  CB  LEU A 224      32.064   9.134  17.931  1.00 30.70           C  
ANISOU 1714  CB  LEU A 224     5094   3703   2869    188   -209   -639       C  
ATOM   1715  CG  LEU A 224      31.384   7.842  17.437  1.00 32.25           C  
ANISOU 1715  CG  LEU A 224     5219   3989   3044    197   -100   -518       C  
ATOM   1716  CD1 LEU A 224      30.319   7.408  18.410  1.00 32.51           C  
ANISOU 1716  CD1 LEU A 224     5334   4108   2911    280    -21   -506       C  
ATOM   1717  CD2 LEU A 224      30.788   8.020  16.027  1.00 31.54           C  
ANISOU 1717  CD2 LEU A 224     5041   3873   3071    180     -1   -462       C  
ATOM   1718  N   SER A 225      34.989  11.265  17.718  1.00 31.88           N  
ANISOU 1718  N   SER A 225     5191   3580   3342     31   -526   -814       N  
ATOM   1719  CA  SER A 225      35.578  12.562  18.082  1.00 33.01           C  
ANISOU 1719  CA  SER A 225     5375   3599   3567     10   -641   -932       C  
ATOM   1720  C   SER A 225      35.478  13.567  16.935  1.00 35.77           C  
ANISOU 1720  C   SER A 225     5662   3841   4089    -31   -574   -910       C  
ATOM   1721  O   SER A 225      35.289  13.164  15.788  1.00 34.58           O  
ANISOU 1721  O   SER A 225     5419   3711   4009    -58   -466   -799       O  
ATOM   1722  CB  SER A 225      37.043  12.389  18.498  1.00 36.74           C  
ANISOU 1722  CB  SER A 225     5802   4029   4130    -56   -814   -970       C  
ATOM   1723  OG  SER A 225      37.884  12.155  17.377  1.00 41.09           O  
ANISOU 1723  OG  SER A 225     6199   4537   4878   -145   -796   -882       O  
ATOM   1724  N   GLU A 226      35.630  14.869  17.240  1.00 35.23           N  
ANISOU 1724  N   GLU A 226     5646   3651   4088    -32   -646  -1017       N  
ATOM   1725  CA  GLU A 226      35.607  15.962  16.258  1.00 35.35           C  
ANISOU 1725  CA  GLU A 226     5613   3542   4278    -70   -598   -999       C  
ATOM   1726  C   GLU A 226      36.680  15.802  15.178  1.00 38.92           C  
ANISOU 1726  C   GLU A 226     5917   3940   4932   -172   -596   -902       C  
ATOM   1727  O   GLU A 226      36.403  16.043  14.005  1.00 38.38           O  
ANISOU 1727  O   GLU A 226     5789   3844   4950   -190   -482   -808       O  
ATOM   1728  CB  GLU A 226      35.742  17.327  16.968  1.00 38.65           C  
ANISOU 1728  CB  GLU A 226     6116   3825   4746    -57   -707  -1145       C  
ATOM   1729  CG  GLU A 226      34.470  17.752  17.676  1.00 53.32           C  
ANISOU 1729  CG  GLU A 226     8113   5715   6432     56   -655  -1228       C  
ATOM   1730  CD  GLU A 226      33.211  17.652  16.839  1.00 71.22           C  
ANISOU 1730  CD  GLU A 226    10366   8034   8660    106   -474  -1133       C  
ATOM   1731  OE1 GLU A 226      33.110  18.379  15.823  1.00 68.45           O  
ANISOU 1731  OE1 GLU A 226     9960   7590   8458     76   -419  -1081       O  
ATOM   1732  OE2 GLU A 226      32.353  16.802  17.171  1.00 59.89           O1-
ANISOU 1732  OE2 GLU A 226     8968   6732   7055    174   -390  -1101       O1-
ATOM   1733  N   GLU A 227      37.898  15.406  15.586  1.00 37.94           N  
ANISOU 1733  N   GLU A 227     5736   3802   4879   -232   -722   -924       N  
ATOM   1734  CA  GLU A 227      39.054  15.133  14.728  1.00 39.48           C  
ANISOU 1734  CA  GLU A 227     5780   3953   5266   -327   -726   -838       C  
ATOM   1735  C   GLU A 227      38.712  14.041  13.686  1.00 40.13           C  
ANISOU 1735  C   GLU A 227     5793   4148   5309   -320   -575   -697       C  
ATOM   1736  O   GLU A 227      39.071  14.179  12.509  1.00 39.21           O  
ANISOU 1736  O   GLU A 227     5580   3990   5330   -368   -489   -603       O  
ATOM   1737  CB  GLU A 227      40.247  14.679  15.608  1.00 43.11           C  
ANISOU 1737  CB  GLU A 227     6204   4408   5767   -368   -900   -899       C  
ATOM   1738  CG  GLU A 227      41.537  14.357  14.849  1.00 62.24           C  
ANISOU 1738  CG  GLU A 227     8457   6785   8407   -463   -913   -819       C  
ATOM   1739  CD  GLU A 227      42.227  13.030  15.144  1.00 87.33           C  
ANISOU 1739  CD  GLU A 227    11569  10057  11554   -473   -969   -784       C  
ATOM   1740  OE1 GLU A 227      41.915  12.385  16.174  1.00 83.60           O  
ANISOU 1740  OE1 GLU A 227    11190   9675  10898   -415  -1045   -835       O  
ATOM   1741  OE2 GLU A 227      43.113  12.649  14.346  1.00 79.83           O1-
ANISOU 1741  OE2 GLU A 227    10474   9088  10770   -537   -935   -700       O1-
ATOM   1742  N   TRP A 228      37.979  12.985  14.111  1.00 33.51           N  
ANISOU 1742  N   TRP A 228     5007   3445   4279   -257   -539   -682       N  
ATOM   1743  CA  TRP A 228      37.631  11.893  13.220  1.00 30.95           C  
ANISOU 1743  CA  TRP A 228     4621   3221   3917   -247   -417   -566       C  
ATOM   1744  C   TRP A 228      36.491  12.209  12.228  1.00 33.40           C  
ANISOU 1744  C   TRP A 228     4950   3542   4199   -207   -270   -504       C  
ATOM   1745  O   TRP A 228      36.361  11.479  11.246  1.00 29.29           O  
ANISOU 1745  O   TRP A 228     4366   3077   3686   -209   -177   -410       O  
ATOM   1746  CB  TRP A 228      37.363  10.600  14.003  1.00 28.70           C  
ANISOU 1746  CB  TRP A 228     4370   3063   3473   -204   -441   -561       C  
ATOM   1747  CG  TRP A 228      38.633   9.814  14.165  1.00 29.58           C  
ANISOU 1747  CG  TRP A 228     4394   3183   3664   -258   -533   -543       C  
ATOM   1748  CD1 TRP A 228      39.499   9.859  15.221  1.00 33.43           C  
ANISOU 1748  CD1 TRP A 228     4896   3642   4162   -277   -693   -619       C  
ATOM   1749  CD2 TRP A 228      39.268   9.016  13.158  1.00 28.17           C  
ANISOU 1749  CD2 TRP A 228     4089   3024   3590   -300   -476   -448       C  
ATOM   1750  CE2 TRP A 228      40.483   8.546  13.701  1.00 32.57           C  
ANISOU 1750  CE2 TRP A 228     4583   3569   4223   -342   -601   -467       C  
ATOM   1751  CE3 TRP A 228      38.902   8.612  11.862  1.00 28.69           C  
ANISOU 1751  CE3 TRP A 228     4096   3122   3682   -298   -335   -354       C  
ATOM   1752  NE1 TRP A 228      40.590   9.061  14.969  1.00 32.77           N  
ANISOU 1752  NE1 TRP A 228     4697   3566   4186   -327   -740   -571       N  
ATOM   1753  CZ2 TRP A 228      41.341   7.698  12.993  1.00 31.65           C  
ANISOU 1753  CZ2 TRP A 228     4339   3468   4219   -382   -578   -394       C  
ATOM   1754  CZ3 TRP A 228      39.773   7.799  11.143  1.00 29.91           C  
ANISOU 1754  CZ3 TRP A 228     4136   3293   3937   -335   -311   -288       C  
ATOM   1755  CH2 TRP A 228      40.973   7.347  11.710  1.00 31.21           C  
ANISOU 1755  CH2 TRP A 228     4231   3443   4185   -376   -425   -307       C  
ATOM   1756  N   ARG A 229      35.722  13.318  12.429  1.00 32.59           N  
ANISOU 1756  N   ARG A 229     4929   3377   4075   -168   -256   -561       N  
ATOM   1757  CA  ARG A 229      34.639  13.707  11.509  1.00 31.54           C  
ANISOU 1757  CA  ARG A 229     4812   3244   3928   -125   -132   -505       C  
ATOM   1758  C   ARG A 229      35.162  13.945  10.092  1.00 33.89           C  
ANISOU 1758  C   ARG A 229     5022   3488   4367   -176    -64   -405       C  
ATOM   1759  O   ARG A 229      34.611  13.412   9.125  1.00 32.27           O  
ANISOU 1759  O   ARG A 229     4790   3344   4125   -150     34   -319       O  
ATOM   1760  CB  ARG A 229      33.942  14.995  11.979  1.00 31.78           C  
ANISOU 1760  CB  ARG A 229     4935   3190   3949    -80   -145   -588       C  
ATOM   1761  CG  ARG A 229      32.862  14.771  12.988  1.00 40.40           C  
ANISOU 1761  CG  ARG A 229     6123   4359   4868      6   -135   -655       C  
ATOM   1762  CD  ARG A 229      32.165  16.080  13.322  1.00 47.37           C  
ANISOU 1762  CD  ARG A 229     7091   5151   5756     58   -134   -738       C  
ATOM   1763  NE  ARG A 229      31.393  15.945  14.555  1.00 52.35           N  
ANISOU 1763  NE  ARG A 229     7823   5847   6220    140   -141   -826       N  
ATOM   1764  CZ  ARG A 229      30.146  15.496  14.618  1.00 56.17           C  
ANISOU 1764  CZ  ARG A 229     8332   6422   6589    218    -38   -797       C  
ATOM   1765  NH1 ARG A 229      29.509  15.125  13.514  1.00 38.23           N1+
ANISOU 1765  NH1 ARG A 229     5991   4184   4351    223     61   -693       N1+
ATOM   1766  NH2 ARG A 229      29.529  15.404  15.784  1.00 47.01           N  
ANISOU 1766  NH2 ARG A 229     7264   5317   5280    293    -33   -873       N  
ATOM   1767  N   GLU A 230      36.214  14.769   9.974  1.00 30.01           N  
ANISOU 1767  N   GLU A 230     4486   2877   4038   -245   -116   -415       N  
ATOM   1768  CA  GLU A 230      36.788  15.105   8.689  1.00 30.16           C  
ANISOU 1768  CA  GLU A 230     4425   2836   4199   -293    -39   -312       C  
ATOM   1769  C   GLU A 230      37.556  13.921   8.132  1.00 31.11           C  
ANISOU 1769  C   GLU A 230     4449   3034   4335   -326     -6   -237       C  
ATOM   1770  O   GLU A 230      37.605  13.747   6.919  1.00 31.29           O  
ANISOU 1770  O   GLU A 230     4427   3072   4389   -328    100   -136       O  
ATOM   1771  CB  GLU A 230      37.706  16.349   8.810  1.00 33.08           C  
ANISOU 1771  CB  GLU A 230     4765   3042   4763   -362   -103   -343       C  
ATOM   1772  CG  GLU A 230      37.816  17.113   7.499  1.00 51.79           C  
ANISOU 1772  CG  GLU A 230     7095   5326   7257   -386      4   -231       C  
ATOM   1773  CD  GLU A 230      38.951  18.117   7.370  1.00 88.63           C  
ANISOU 1773  CD  GLU A 230    11689   9829  12158   -474    -33   -220       C  
ATOM   1774  OE1 GLU A 230      39.334  18.738   8.390  1.00 88.84           O  
ANISOU 1774  OE1 GLU A 230    11731   9763  12259   -504   -164   -333       O  
ATOM   1775  OE2 GLU A 230      39.427  18.314   6.228  1.00 87.63           O1-
ANISOU 1775  OE2 GLU A 230    11493   9662  12141   -509     72    -96       O1-
ATOM   1776  N   ARG A 231      38.174  13.128   9.014  1.00 27.47           N  
ANISOU 1776  N   ARG A 231     3963   2622   3855   -347    -99   -288       N  
ATOM   1777  CA  ARG A 231      38.946  11.948   8.615  1.00 27.95           C  
ANISOU 1777  CA  ARG A 231     3928   2752   3939   -374    -81   -229       C  
ATOM   1778  C   ARG A 231      38.033  10.905   7.955  1.00 31.32           C  
ANISOU 1778  C   ARG A 231     4372   3300   4228   -312     18   -168       C  
ATOM   1779  O   ARG A 231      38.376  10.407   6.872  1.00 31.67           O  
ANISOU 1779  O   ARG A 231     4350   3371   4312   -320    103    -86       O  
ATOM   1780  CB  ARG A 231      39.767  11.394   9.788  1.00 28.03           C  
ANISOU 1780  CB  ARG A 231     3914   2777   3959   -402   -220   -299       C  
ATOM   1781  CG  ARG A 231      40.824  12.408  10.309  1.00 34.81           C  
ANISOU 1781  CG  ARG A 231     4733   3502   4991   -471   -334   -361       C  
ATOM   1782  CD  ARG A 231      41.724  11.815  11.385  1.00 39.18           C  
ANISOU 1782  CD  ARG A 231     5254   4069   5564   -497   -488   -426       C  
ATOM   1783  NE  ARG A 231      42.542  10.719  10.860  1.00 36.70           N  
ANISOU 1783  NE  ARG A 231     4820   3808   5315   -524   -458   -351       N  
ATOM   1784  CZ  ARG A 231      43.394   9.993  11.569  1.00 38.85           C  
ANISOU 1784  CZ  ARG A 231     5039   4102   5620   -545   -576   -381       C  
ATOM   1785  NH1 ARG A 231      43.554  10.221  12.869  1.00 27.74           N1+
ANISOU 1785  NH1 ARG A 231     3695   2673   4170   -539   -743   -485       N1+
ATOM   1786  NH2 ARG A 231      44.089   9.028  10.990  1.00 28.97           N  
ANISOU 1786  NH2 ARG A 231     3674   2892   4440   -562   -533   -310       N  
ATOM   1787  N   ILE A 232      36.826  10.671   8.529  1.00 25.64           N  
ANISOU 1787  N   ILE A 232     3742   2645   3356   -248     15   -208       N  
ATOM   1788  CA  ILE A 232      35.833   9.762   7.935  1.00 24.30           C  
ANISOU 1788  CA  ILE A 232     3584   2576   3074   -190     97   -158       C  
ATOM   1789  C   ILE A 232      35.336  10.357   6.601  1.00 26.84           C  
ANISOU 1789  C   ILE A 232     3909   2868   3420   -169    199    -91       C  
ATOM   1790  O   ILE A 232      35.265   9.628   5.617  1.00 26.03           O  
ANISOU 1790  O   ILE A 232     3771   2820   3299   -152    266    -26       O  
ATOM   1791  CB  ILE A 232      34.668   9.427   8.921  1.00 27.08           C  
ANISOU 1791  CB  ILE A 232     4016   2993   3280   -129     77   -210       C  
ATOM   1792  CG1 ILE A 232      35.170   8.519  10.079  1.00 26.94           C  
ANISOU 1792  CG1 ILE A 232     3996   3027   3213   -140    -10   -247       C  
ATOM   1793  CG2 ILE A 232      33.448   8.798   8.189  1.00 26.42           C  
ANISOU 1793  CG2 ILE A 232     3939   2983   3114    -70    164   -159       C  
ATOM   1794  CD1 ILE A 232      34.276   8.568  11.356  1.00 26.61           C  
ANISOU 1794  CD1 ILE A 232     4052   3024   3036    -86    -41   -311       C  
ATOM   1795  N   ALA A 233      35.051  11.703   6.560  1.00 25.09           N  
ANISOU 1795  N   ALA A 233     3735   2553   3244   -166    205   -107       N  
ATOM   1796  CA  ALA A 233      34.586  12.381   5.343  1.00 24.34           C  
ANISOU 1796  CA  ALA A 233     3655   2421   3172   -141    293    -35       C  
ATOM   1797  C   ALA A 233      35.568  12.189   4.188  1.00 28.85           C  
ANISOU 1797  C   ALA A 233     4153   2979   3828   -180    359     56       C  
ATOM   1798  O   ALA A 233      35.133  12.042   3.047  1.00 29.51           O  
ANISOU 1798  O   ALA A 233     4247   3096   3868   -139    441    128       O  
ATOM   1799  CB  ALA A 233      34.347  13.883   5.602  1.00 25.55           C  
ANISOU 1799  CB  ALA A 233     3863   2455   3390   -142    275    -67       C  
ATOM   1800  N   ASN A 234      36.880  12.146   4.491  1.00 25.96           N  
ANISOU 1800  N   ASN A 234     3714   2572   3578   -251    323     51       N  
ATOM   1801  CA  ASN A 234      37.935  12.002   3.499  1.00 26.79           C  
ANISOU 1801  CA  ASN A 234     3735   2658   3784   -291    397    137       C  
ATOM   1802  C   ASN A 234      38.401  10.563   3.250  1.00 31.44           C  
ANISOU 1802  C   ASN A 234     4261   3349   4336   -285    415    154       C  
ATOM   1803  O   ASN A 234      39.361  10.376   2.508  1.00 33.86           O  
ANISOU 1803  O   ASN A 234     4491   3645   4731   -315    480    218       O  
ATOM   1804  CB  ASN A 234      39.127  12.913   3.846  1.00 28.79           C  
ANISOU 1804  CB  ASN A 234     3924   2786   4228   -374    358    132       C  
ATOM   1805  CG  ASN A 234      38.778  14.380   3.742  1.00 56.86           C  
ANISOU 1805  CG  ASN A 234     7531   6222   7850   -381    367    140       C  
ATOM   1806  ND2 ASN A 234      39.220  15.168   4.716  1.00 51.39           N  
ANISOU 1806  ND2 ASN A 234     6833   5427   7267   -431    263     62       N  
ATOM   1807  OD1 ASN A 234      38.099  14.820   2.805  1.00 49.12           O  
ANISOU 1807  OD1 ASN A 234     6602   5236   6827   -336    457    211       O  
ATOM   1808  N   THR A 235      37.721   9.556   3.830  1.00 26.77           N  
ANISOU 1808  N   THR A 235     3698   2850   3623   -246    366    104       N  
ATOM   1809  CA  THR A 235      38.065   8.130   3.662  1.00 24.11           C  
ANISOU 1809  CA  THR A 235     3306   2602   3253   -236    372    114       C  
ATOM   1810  C   THR A 235      37.309   7.554   2.470  1.00 27.24           C  
ANISOU 1810  C   THR A 235     3731   3068   3552   -170    460    164       C  
ATOM   1811  O   THR A 235      36.100   7.756   2.357  1.00 26.92           O  
ANISOU 1811  O   THR A 235     3764   3049   3417   -119    465    155       O  
ATOM   1812  CB  THR A 235      37.744   7.346   4.944  1.00 28.02           C  
ANISOU 1812  CB  THR A 235     3819   3149   3678   -229    271     43       C  
ATOM   1813  CG2 THR A 235      38.046   5.855   4.820  1.00 23.92           C  
ANISOU 1813  CG2 THR A 235     3245   2710   3134   -216    269     55       C  
ATOM   1814  OG1 THR A 235      38.492   7.889   6.017  1.00 26.07           O  
ANISOU 1814  OG1 THR A 235     3556   2839   3509   -281    175    -10       O  
ATOM   1815  N   SER A 236      38.001   6.810   1.606  1.00 23.61           N  
ANISOU 1815  N   SER A 236     3213   2643   3116   -166    522    208       N  
ATOM   1816  CA  SER A 236      37.328   6.217   0.444  1.00 23.78           C  
ANISOU 1816  CA  SER A 236     3269   2730   3035    -96    592    242       C  
ATOM   1817  C   SER A 236      36.776   4.798   0.726  1.00 26.29           C  
ANISOU 1817  C   SER A 236     3583   3131   3274    -60    543    198       C  
ATOM   1818  O   SER A 236      35.783   4.392   0.121  1.00 24.17           O  
ANISOU 1818  O   SER A 236     3362   2911   2911      1    557    197       O  
ATOM   1819  CB  SER A 236      38.233   6.251  -0.777  1.00 26.57           C  
ANISOU 1819  CB  SER A 236     3584   3078   3434    -92    702    314       C  
ATOM   1820  OG  SER A 236      39.312   5.363  -0.568  1.00 30.23           O  
ANISOU 1820  OG  SER A 236     3954   3560   3974   -122    696    303       O  
ATOM   1821  N   VAL A 237      37.428   4.046   1.653  1.00 21.92           N  
ANISOU 1821  N   VAL A 237     2969   2589   2770    -97    478    163       N  
ATOM   1822  CA  VAL A 237      36.979   2.722   2.060  1.00 20.51           C  
ANISOU 1822  CA  VAL A 237     2780   2474   2539    -72    428    130       C  
ATOM   1823  C   VAL A 237      36.973   2.605   3.598  1.00 24.32           C  
ANISOU 1823  C   VAL A 237     3262   2949   3028   -106    330     88       C  
ATOM   1824  O   VAL A 237      38.036   2.608   4.216  1.00 23.82           O  
ANISOU 1824  O   VAL A 237     3146   2858   3047   -154    285     79       O  
ATOM   1825  CB  VAL A 237      37.764   1.547   1.417  1.00 23.67           C  
ANISOU 1825  CB  VAL A 237     3112   2908   2973    -59    457    141       C  
ATOM   1826  CG1 VAL A 237      37.171   0.199   1.862  1.00 22.04           C  
ANISOU 1826  CG1 VAL A 237     2899   2752   2722    -32    398    109       C  
ATOM   1827  CG2 VAL A 237      37.819   1.651  -0.113  1.00 23.60           C  
ANISOU 1827  CG2 VAL A 237     3118   2913   2935    -12    561    179       C  
ATOM   1828  N   ILE A 238      35.775   2.492   4.196  1.00 21.53           N  
ANISOU 1828  N   ILE A 238     2967   2624   2590    -77    299     64       N  
ATOM   1829  CA  ILE A 238      35.576   2.286   5.640  1.00 20.63           C  
ANISOU 1829  CA  ILE A 238     2872   2519   2446    -91    221     31       C  
ATOM   1830  C   ILE A 238      35.299   0.780   5.838  1.00 23.56           C  
ANISOU 1830  C   ILE A 238     3214   2947   2792    -70    200     39       C  
ATOM   1831  O   ILE A 238      34.463   0.212   5.144  1.00 21.62           O  
ANISOU 1831  O   ILE A 238     2972   2732   2513    -30    236     50       O  
ATOM   1832  CB  ILE A 238      34.373   3.121   6.211  1.00 22.04           C  
ANISOU 1832  CB  ILE A 238     3133   2692   2550    -64    222      7       C  
ATOM   1833  CG1 ILE A 238      34.639   4.664   6.196  1.00 22.62           C  
ANISOU 1833  CG1 ILE A 238     3242   2693   2660    -86    228     -9       C  
ATOM   1834  CG2 ILE A 238      33.929   2.626   7.630  1.00 19.80           C  
ANISOU 1834  CG2 ILE A 238     2881   2442   2202    -56    165    -18       C  
ATOM   1835  CD1 ILE A 238      35.419   5.250   7.418  1.00 25.93           C  
ANISOU 1835  CD1 ILE A 238     3673   3067   3111   -129    146    -57       C  
ATOM   1836  N   PHE A 239      35.970   0.163   6.814  1.00 20.64           N  
ANISOU 1836  N   PHE A 239     2817   2582   2443    -95    131     32       N  
ATOM   1837  CA  PHE A 239      35.705  -1.215   7.223  1.00 19.32           C  
ANISOU 1837  CA  PHE A 239     2627   2456   2258    -78    102     48       C  
ATOM   1838  C   PHE A 239      35.202  -1.068   8.651  1.00 23.41           C  
ANISOU 1838  C   PHE A 239     3207   2988   2701    -75     53     38       C  
ATOM   1839  O   PHE A 239      35.814  -0.354   9.427  1.00 23.15           O  
ANISOU 1839  O   PHE A 239     3199   2930   2666   -100     -1     12       O  
ATOM   1840  CB  PHE A 239      36.996  -2.062   7.201  1.00 19.70           C  
ANISOU 1840  CB  PHE A 239     2596   2496   2392   -101     62     58       C  
ATOM   1841  CG  PHE A 239      36.842  -3.498   7.650  1.00 19.06           C  
ANISOU 1841  CG  PHE A 239     2489   2443   2310    -85     24     79       C  
ATOM   1842  CD1 PHE A 239      36.765  -3.818   9.006  1.00 20.62           C  
ANISOU 1842  CD1 PHE A 239     2718   2653   2464    -90    -45     91       C  
ATOM   1843  CD2 PHE A 239      36.891  -4.539   6.727  1.00 19.06           C  
ANISOU 1843  CD2 PHE A 239     2434   2451   2358    -63     53     89       C  
ATOM   1844  CE1 PHE A 239      36.669  -5.149   9.426  1.00 21.50           C  
ANISOU 1844  CE1 PHE A 239     2804   2781   2585    -76    -78    126       C  
ATOM   1845  CE2 PHE A 239      36.836  -5.876   7.148  1.00 20.86           C  
ANISOU 1845  CE2 PHE A 239     2630   2687   2608    -51     11    111       C  
ATOM   1846  CZ  PHE A 239      36.715  -6.170   8.494  1.00 19.81           C  
ANISOU 1846  CZ  PHE A 239     2527   2563   2439    -61    -51    137       C  
ATOM   1847  N   VAL A 240      34.093  -1.717   9.006  1.00 20.88           N  
ANISOU 1847  N   VAL A 240     2910   2703   2320    -43     72     58       N  
ATOM   1848  CA  VAL A 240      33.614  -1.569  10.382  1.00 21.04           C  
ANISOU 1848  CA  VAL A 240     2996   2743   2255    -31     45     57       C  
ATOM   1849  C   VAL A 240      32.869  -2.818  10.852  1.00 24.35           C  
ANISOU 1849  C   VAL A 240     3406   3199   2648     -8     56    107       C  
ATOM   1850  O   VAL A 240      31.909  -3.246  10.220  1.00 22.66           O  
ANISOU 1850  O   VAL A 240     3166   2994   2450     14    110    126       O  
ATOM   1851  CB  VAL A 240      32.788  -0.237  10.614  1.00 24.33           C  
ANISOU 1851  CB  VAL A 240     3488   3149   2607    -11     83     21       C  
ATOM   1852  CG1 VAL A 240      31.586  -0.105   9.664  1.00 22.89           C  
ANISOU 1852  CG1 VAL A 240     3296   2972   2428     22    161     32       C  
ATOM   1853  CG2 VAL A 240      32.366  -0.076  12.079  1.00 24.54           C  
ANISOU 1853  CG2 VAL A 240     3594   3201   2529     13     62     12       C  
ATOM   1854  N   ASN A 241      33.290  -3.377  11.988  1.00 22.79           N  
ANISOU 1854  N   ASN A 241     3229   3018   2413    -10      0    131       N  
ATOM   1855  CA  ASN A 241      32.529  -4.463  12.593  1.00 22.62           C  
ANISOU 1855  CA  ASN A 241     3208   3026   2362     12     21    194       C  
ATOM   1856  C   ASN A 241      31.541  -3.766  13.523  1.00 26.36           C  
ANISOU 1856  C   ASN A 241     3768   3527   2720     46     69    192       C  
ATOM   1857  O   ASN A 241      31.895  -3.423  14.661  1.00 25.52           O  
ANISOU 1857  O   ASN A 241     3737   3437   2522     56     26    183       O  
ATOM   1858  CB  ASN A 241      33.419  -5.472  13.354  1.00 21.60           C  
ANISOU 1858  CB  ASN A 241     3065   2900   2242      2    -57    236       C  
ATOM   1859  CG  ASN A 241      32.597  -6.463  14.152  1.00 33.31           C  
ANISOU 1859  CG  ASN A 241     4565   4409   3682     27    -26    316       C  
ATOM   1860  ND2 ASN A 241      33.169  -6.965  15.229  1.00 23.60           N  
ANISOU 1860  ND2 ASN A 241     3372   3192   2402     34    -90    357       N  
ATOM   1861  OD1 ASN A 241      31.418  -6.715  13.866  1.00 23.73           O  
ANISOU 1861  OD1 ASN A 241     3334   3202   2480     44     55    344       O  
ATOM   1862  N   ASN A 242      30.318  -3.506  13.016  1.00 22.59           N  
ANISOU 1862  N   ASN A 242     3280   3053   2247     69    153    194       N  
ATOM   1863  CA  ASN A 242      29.274  -2.763  13.759  1.00 22.28           C  
ANISOU 1863  CA  ASN A 242     3312   3038   2115    109    218    188       C  
ATOM   1864  C   ASN A 242      28.220  -3.714  14.383  1.00 28.58           C  
ANISOU 1864  C   ASN A 242     4097   3867   2894    137    287    269       C  
ATOM   1865  O   ASN A 242      27.166  -3.251  14.830  1.00 26.76           O  
ANISOU 1865  O   ASN A 242     3900   3657   2611    176    368    275       O  
ATOM   1866  CB  ASN A 242      28.562  -1.778  12.800  1.00 19.89           C  
ANISOU 1866  CB  ASN A 242     2998   2714   1846    122    269    142       C  
ATOM   1867  CG  ASN A 242      27.827  -2.454  11.668  1.00 29.57           C  
ANISOU 1867  CG  ASN A 242     4137   3930   3169    123    304    170       C  
ATOM   1868  ND2 ASN A 242      26.653  -1.947  11.314  1.00 25.66           N  
ANISOU 1868  ND2 ASN A 242     3634   3432   2683    156    365    163       N  
ATOM   1869  OD1 ASN A 242      28.313  -3.411  11.075  1.00 26.20           O  
ANISOU 1869  OD1 ASN A 242     3649   3493   2813    100    268    191       O  
ATOM   1870  N   PHE A 243      28.514  -5.025  14.419  1.00 26.76           N  
ANISOU 1870  N   PHE A 243     3813   3635   2719    118    261    334       N  
ATOM   1871  CA  PHE A 243      27.608  -6.039  14.934  1.00 29.68           C  
ANISOU 1871  CA  PHE A 243     4154   4020   3103    135    325    425       C  
ATOM   1872  C   PHE A 243      27.040  -5.734  16.321  1.00 34.60           C  
ANISOU 1872  C   PHE A 243     4869   4689   3589    179    391    465       C  
ATOM   1873  O   PHE A 243      25.833  -5.870  16.536  1.00 34.66           O  
ANISOU 1873  O   PHE A 243     4856   4710   3604    206    495    514       O  
ATOM   1874  CB  PHE A 243      28.299  -7.424  14.945  1.00 32.88           C  
ANISOU 1874  CB  PHE A 243     4507   4406   3581    108    266    487       C  
ATOM   1875  CG  PHE A 243      27.314  -8.531  14.697  1.00 36.43           C  
ANISOU 1875  CG  PHE A 243     4872   4834   4136    106    323    564       C  
ATOM   1876  CD1 PHE A 243      27.013  -8.939  13.399  1.00 40.43           C  
ANISOU 1876  CD1 PHE A 243     5283   5298   4780     88    311    534       C  
ATOM   1877  CD2 PHE A 243      26.645  -9.138  15.756  1.00 41.64           C  
ANISOU 1877  CD2 PHE A 243     5549   5512   4759    126    391    667       C  
ATOM   1878  CE1 PHE A 243      26.072  -9.946  13.169  1.00 42.66           C  
ANISOU 1878  CE1 PHE A 243     5480   5548   5180     84    348    596       C  
ATOM   1879  CE2 PHE A 243      25.700 -10.144  15.525  1.00 45.39           C  
ANISOU 1879  CE2 PHE A 243     5932   5954   5360    118    447    743       C  
ATOM   1880  CZ  PHE A 243      25.422 -10.542  14.235  1.00 42.88           C  
ANISOU 1880  CZ  PHE A 243     5511   5585   5196     94    417    702       C  
ATOM   1881  N   ALA A 244      27.907  -5.317  17.253  1.00 31.50           N  
ANISOU 1881  N   ALA A 244     4575   4320   3072    190    331    442       N  
ATOM   1882  CA  ALA A 244      27.518  -5.055  18.638  1.00 32.57           C  
ANISOU 1882  CA  ALA A 244     4822   4506   3046    244    383    473       C  
ATOM   1883  C   ALA A 244      27.176  -3.582  18.932  1.00 34.26           C  
ANISOU 1883  C   ALA A 244     5124   4736   3159    283    415    379       C  
ATOM   1884  O   ALA A 244      26.949  -3.258  20.084  1.00 35.50           O  
ANISOU 1884  O   ALA A 244     5389   4936   3163    337    451    384       O  
ATOM   1885  CB  ALA A 244      28.631  -5.532  19.565  1.00 33.94           C  
ANISOU 1885  CB  ALA A 244     5067   4698   3131    245    282    500       C  
ATOM   1886  N   PHE A 245      27.152  -2.693  17.910  1.00 29.17           N  
ANISOU 1886  N   PHE A 245     4440   4052   2593    263    402    295       N  
ATOM   1887  CA  PHE A 245      26.900  -1.268  18.135  1.00 28.64           C  
ANISOU 1887  CA  PHE A 245     4452   3982   2450    298    421    203       C  
ATOM   1888  C   PHE A 245      25.477  -0.999  18.604  1.00 35.01           C  
ANISOU 1888  C   PHE A 245     5280   4820   3203    362    563    228       C  
ATOM   1889  O   PHE A 245      24.519  -1.513  18.023  1.00 33.76           O  
ANISOU 1889  O   PHE A 245     5025   4657   3145    360    645    286       O  
ATOM   1890  CB  PHE A 245      27.204  -0.425  16.877  1.00 28.15           C  
ANISOU 1890  CB  PHE A 245     4338   3863   2495    262    379    127       C  
ATOM   1891  CG  PHE A 245      28.656  -0.247  16.477  1.00 27.59           C  
ANISOU 1891  CG  PHE A 245     4260   3755   2469    208    254     79       C  
ATOM   1892  CD1 PHE A 245      29.678  -0.881  17.184  1.00 30.14           C  
ANISOU 1892  CD1 PHE A 245     4608   4091   2751    191    164     99       C  
ATOM   1893  CD2 PHE A 245      28.996   0.517  15.369  1.00 27.28           C  
ANISOU 1893  CD2 PHE A 245     4178   3663   2522    176    229     25       C  
ATOM   1894  CE1 PHE A 245      31.016  -0.751  16.785  1.00 30.59           C  
ANISOU 1894  CE1 PHE A 245     4637   4110   2877    140     52     58       C  
ATOM   1895  CE2 PHE A 245      30.334   0.644  14.966  1.00 30.04           C  
ANISOU 1895  CE2 PHE A 245     4504   3976   2933    125    131     -6       C  
ATOM   1896  CZ  PHE A 245      31.335   0.006  15.671  1.00 28.59           C  
ANISOU 1896  CZ  PHE A 245     4333   3805   2725    106     43      8       C  
ATOM   1897  N   GLY A 246      25.358  -0.178  19.633  1.00 33.61           N  
ANISOU 1897  N   GLY A 246     5225   4670   2876    420    586    178       N  
ATOM   1898  CA  GLY A 246      24.068   0.255  20.147  1.00 34.33           C  
ANISOU 1898  CA  GLY A 246     5347   4792   2906    492    729    186       C  
ATOM   1899  C   GLY A 246      23.476   1.359  19.289  1.00 37.29           C  
ANISOU 1899  C   GLY A 246     5684   5121   3366    501    758    108       C  
ATOM   1900  O   GLY A 246      24.123   1.817  18.350  1.00 36.43           O  
ANISOU 1900  O   GLY A 246     5540   4958   3344    452    666     52       O  
ATOM   1901  N   PRO A 247      22.258   1.842  19.607  1.00 35.42           N  
ANISOU 1901  N   PRO A 247     5454   4901   3105    569    889    108       N  
ATOM   1902  CA  PRO A 247      21.626   2.865  18.750  1.00 33.65           C  
ANISOU 1902  CA  PRO A 247     5185   4626   2974    584    913     42       C  
ATOM   1903  C   PRO A 247      22.345   4.214  18.668  1.00 35.06           C  
ANISOU 1903  C   PRO A 247     5452   4754   3114    586    822    -84       C  
ATOM   1904  O   PRO A 247      22.305   4.844  17.618  1.00 33.35           O  
ANISOU 1904  O   PRO A 247     5182   4479   3009    562    788   -121       O  
ATOM   1905  CB  PRO A 247      20.214   3.016  19.361  1.00 36.44           C  
ANISOU 1905  CB  PRO A 247     5535   5015   3297    668   1079     72       C  
ATOM   1906  CG  PRO A 247      20.361   2.539  20.790  1.00 41.93           C  
ANISOU 1906  CG  PRO A 247     6336   5780   3817    712   1132    114       C  
ATOM   1907  CD  PRO A 247      21.351   1.416  20.706  1.00 37.11           C  
ANISOU 1907  CD  PRO A 247     5703   5178   3219    639   1033    180       C  
ATOM   1908  N   GLU A 248      22.970   4.665  19.751  1.00 31.32           N  
ANISOU 1908  N   GLU A 248     5113   4298   2490    617    779   -147       N  
ATOM   1909  CA  GLU A 248      23.665   5.960  19.806  1.00 32.35           C  
ANISOU 1909  CA  GLU A 248     5330   4368   2593    620    683   -275       C  
ATOM   1910  C   GLU A 248      24.918   5.973  18.924  1.00 34.95           C  
ANISOU 1910  C   GLU A 248     5612   4640   3028    526    541   -291       C  
ATOM   1911  O   GLU A 248      25.064   6.883  18.101  1.00 34.94           O  
ANISOU 1911  O   GLU A 248     5586   4566   3123    503    505   -345       O  
ATOM   1912  CB  GLU A 248      23.995   6.372  21.252  1.00 35.54           C  
ANISOU 1912  CB  GLU A 248     5896   4805   2803    682    658   -346       C  
ATOM   1913  CG  GLU A 248      24.230   7.862  21.447  1.00 54.39           C  
ANISOU 1913  CG  GLU A 248     8379   7126   5162    716    600   -491       C  
ATOM   1914  CD  GLU A 248      23.175   8.790  20.869  1.00 88.02           C  
ANISOU 1914  CD  GLU A 248    12601  11338   9505    761    696   -526       C  
ATOM   1915  OE1 GLU A 248      23.545   9.685  20.074  1.00 76.57           O  
ANISOU 1915  OE1 GLU A 248    11127   9798   8169    724    625   -587       O  
ATOM   1916  OE2 GLU A 248      21.975   8.594  21.176  1.00 93.36           O1-
ANISOU 1916  OE2 GLU A 248    13262  12063  10147    832    846   -482       O1-
ATOM   1917  N   VAL A 249      25.776   4.943  19.046  1.00 28.60           N  
ANISOU 1917  N   VAL A 249     4786   3865   2214    475    471   -236       N  
ATOM   1918  CA  VAL A 249      26.979   4.824  18.227  1.00 27.33           C  
ANISOU 1918  CA  VAL A 249     4567   3657   2161    391    352   -242       C  
ATOM   1919  C   VAL A 249      26.570   4.683  16.748  1.00 30.45           C  
ANISOU 1919  C   VAL A 249     4839   4020   2712    354    393   -196       C  
ATOM   1920  O   VAL A 249      27.127   5.376  15.900  1.00 30.26           O  
ANISOU 1920  O   VAL A 249     4788   3932   2777    314    340   -235       O  
ATOM   1921  CB  VAL A 249      27.920   3.685  18.733  1.00 29.91           C  
ANISOU 1921  CB  VAL A 249     4893   4023   2450    356    273   -189       C  
ATOM   1922  CG1 VAL A 249      28.994   3.342  17.690  1.00 28.11           C  
ANISOU 1922  CG1 VAL A 249     4567   3750   2362    272    183   -174       C  
ATOM   1923  CG2 VAL A 249      28.567   4.074  20.067  1.00 30.23           C  
ANISOU 1923  CG2 VAL A 249     5068   4079   2339    390    188   -257       C  
ATOM   1924  N   ASP A 250      25.565   3.833  16.461  1.00 26.80           N  
ANISOU 1924  N   ASP A 250     4305   3598   2281    371    487   -115       N  
ATOM   1925  CA  ASP A 250      25.026   3.628  15.114  1.00 25.56           C  
ANISOU 1925  CA  ASP A 250     4039   3416   2256    350    518    -77       C  
ATOM   1926  C   ASP A 250      24.509   4.953  14.509  1.00 28.77           C  
ANISOU 1926  C   ASP A 250     4457   3768   2705    378    541   -137       C  
ATOM   1927  O   ASP A 250      24.847   5.272  13.362  1.00 25.91           O  
ANISOU 1927  O   ASP A 250     4050   3359   2434    344    502   -142       O  
ATOM   1928  CB  ASP A 250      23.912   2.561  15.117  1.00 26.40           C  
ANISOU 1928  CB  ASP A 250     4070   3568   2392    373    610      9       C  
ATOM   1929  CG  ASP A 250      23.218   2.423  13.770  1.00 31.56           C  
ANISOU 1929  CG  ASP A 250     4619   4194   3178    364    629     32       C  
ATOM   1930  OD1 ASP A 250      23.837   1.864  12.835  1.00 30.77           O  
ANISOU 1930  OD1 ASP A 250     4463   4078   3152    315    566     50       O  
ATOM   1931  OD2 ASP A 250      22.068   2.891  13.645  1.00 32.95           O1-
ANISOU 1931  OD2 ASP A 250     4772   4364   3382    413    701     29       O1-
ATOM   1932  N   HIS A 251      23.705   5.712  15.284  1.00 28.67           N  
ANISOU 1932  N   HIS A 251     4509   3761   2625    446    608   -179       N  
ATOM   1933  CA  HIS A 251      23.138   6.997  14.860  1.00 29.45           C  
ANISOU 1933  CA  HIS A 251     4625   3802   2763    485    632   -237       C  
ATOM   1934  C   HIS A 251      24.261   7.991  14.567  1.00 30.76           C  
ANISOU 1934  C   HIS A 251     4842   3893   2951    445    533   -307       C  
ATOM   1935  O   HIS A 251      24.256   8.605  13.508  1.00 29.51           O  
ANISOU 1935  O   HIS A 251     4649   3677   2887    429    518   -309       O  
ATOM   1936  CB  HIS A 251      22.158   7.552  15.917  1.00 32.57           C  
ANISOU 1936  CB  HIS A 251     5087   4218   3071    574    726   -277       C  
ATOM   1937  CG  HIS A 251      21.619   8.915  15.591  1.00 38.27           C  
ANISOU 1937  CG  HIS A 251     5833   4871   3836    621    745   -346       C  
ATOM   1938  CD2 HIS A 251      22.002  10.136  16.048  1.00 41.63           C  
ANISOU 1938  CD2 HIS A 251     6358   5238   4221    646    707   -446       C  
ATOM   1939  ND1 HIS A 251      20.584   9.086  14.678  1.00 40.44           N  
ANISOU 1939  ND1 HIS A 251     6023   5125   4218    648    800   -312       N  
ATOM   1940  CE1 HIS A 251      20.370  10.395  14.611  1.00 40.58           C  
ANISOU 1940  CE1 HIS A 251     6090   5073   4254    691    798   -385       C  
ATOM   1941  NE2 HIS A 251      21.201  11.069  15.410  1.00 41.67           N  
ANISOU 1941  NE2 HIS A 251     6339   5183   4310    690    745   -469       N  
ATOM   1942  N   GLN A 252      25.236   8.118  15.493  1.00 25.97           N  
ANISOU 1942  N   GLN A 252     4316   3287   2265    427    462   -359       N  
ATOM   1943  CA  GLN A 252      26.369   9.039  15.344  1.00 26.04           C  
ANISOU 1943  CA  GLN A 252     4363   3217   2315    383    359   -428       C  
ATOM   1944  C   GLN A 252      27.237   8.715  14.124  1.00 29.81           C  
ANISOU 1944  C   GLN A 252     4752   3663   2912    303    308   -376       C  
ATOM   1945  O   GLN A 252      27.660   9.625  13.413  1.00 29.60           O  
ANISOU 1945  O   GLN A 252     4719   3557   2973    275    278   -400       O  
ATOM   1946  CB  GLN A 252      27.222   9.063  16.622  1.00 27.98           C  
ANISOU 1946  CB  GLN A 252     4703   3474   2455    382    275   -493       C  
ATOM   1947  CG  GLN A 252      26.601   9.826  17.793  1.00 35.93           C  
ANISOU 1947  CG  GLN A 252     5829   4486   3337    468    307   -580       C  
ATOM   1948  CD  GLN A 252      26.161  11.227  17.428  1.00 60.77           C  
ANISOU 1948  CD  GLN A 252     9001   7542   6546    499    323   -654       C  
ATOM   1949  NE2 GLN A 252      24.937  11.578  17.791  1.00 54.38           N  
ANISOU 1949  NE2 GLN A 252     8226   6753   5683    587    430   -673       N  
ATOM   1950  OE1 GLN A 252      26.903  12.004  16.820  1.00 62.29           O  
ANISOU 1950  OE1 GLN A 252     9179   7642   6847    447    247   -689       O  
ATOM   1951  N   LEU A 253      27.482   7.418  13.880  1.00 25.27           N  
ANISOU 1951  N   LEU A 253     4111   3146   2342    270    307   -303       N  
ATOM   1952  CA  LEU A 253      28.273   6.944  12.765  1.00 25.02           C  
ANISOU 1952  CA  LEU A 253     3998   3099   2410    207    273   -255       C  
ATOM   1953  C   LEU A 253      27.601   7.231  11.417  1.00 25.23           C  
ANISOU 1953  C   LEU A 253     3971   3099   2516    217    327   -219       C  
ATOM   1954  O   LEU A 253      28.272   7.666  10.493  1.00 24.92           O  
ANISOU 1954  O   LEU A 253     3907   3009   2553    180    303   -210       O  
ATOM   1955  CB  LEU A 253      28.599   5.437  12.938  1.00 25.82           C  
ANISOU 1955  CB  LEU A 253     4049   3267   2494    183    260   -194       C  
ATOM   1956  CG  LEU A 253      29.792   4.894  12.147  1.00 32.77           C  
ANISOU 1956  CG  LEU A 253     4859   4131   3459    118    203   -164       C  
ATOM   1957  CD1 LEU A 253      31.079   5.735  12.389  1.00 34.00           C  
ANISOU 1957  CD1 LEU A 253     5040   4224   3654     72    117   -219       C  
ATOM   1958  CD2 LEU A 253      30.045   3.420  12.487  1.00 33.13           C  
ANISOU 1958  CD2 LEU A 253     4864   4237   3488    105    187   -111       C  
ATOM   1959  N   LYS A 254      26.289   7.048  11.319  1.00 22.71           N  
ANISOU 1959  N   LYS A 254     3637   2812   2181    272    399   -196       N  
ATOM   1960  CA  LYS A 254      25.535   7.387  10.090  1.00 22.49           C  
ANISOU 1960  CA  LYS A 254     3567   2759   2221    295    436   -168       C  
ATOM   1961  C   LYS A 254      25.662   8.898   9.768  1.00 25.89           C  
ANISOU 1961  C   LYS A 254     4047   3104   2687    305    426   -211       C  
ATOM   1962  O   LYS A 254      25.773   9.269   8.600  1.00 24.57           O  
ANISOU 1962  O   LYS A 254     3857   2898   2583    296    423   -180       O  
ATOM   1963  CB  LYS A 254      24.065   6.996  10.228  1.00 24.18           C  
ANISOU 1963  CB  LYS A 254     3749   3014   2426    356    505   -146       C  
ATOM   1964  CG  LYS A 254      23.861   5.476  10.256  1.00 23.39           C  
ANISOU 1964  CG  LYS A 254     3580   2980   2329    341    516    -88       C  
ATOM   1965  CD  LYS A 254      22.376   5.161  10.497  1.00 30.30           C  
ANISOU 1965  CD  LYS A 254     4411   3884   3217    398    590    -63       C  
ATOM   1966  CE  LYS A 254      22.127   3.680  10.450  1.00 37.55           C  
ANISOU 1966  CE  LYS A 254     5251   4848   4167    378    597     -2       C  
ATOM   1967  NZ  LYS A 254      20.868   3.314  11.146  1.00 37.94           N1+
ANISOU 1967  NZ  LYS A 254     5262   4929   4224    424    682     30       N1+
ATOM   1968  N   GLU A 255      25.708   9.756  10.808  1.00 23.56           N  
ANISOU 1968  N   GLU A 255     3826   2776   2349    326    417   -281       N  
ATOM   1969  CA  GLU A 255      25.900  11.210  10.645  1.00 25.03           C  
ANISOU 1969  CA  GLU A 255     4064   2865   2583    332    397   -331       C  
ATOM   1970  C   GLU A 255      27.310  11.465  10.064  1.00 28.32           C  
ANISOU 1970  C   GLU A 255     4464   3223   3072    253    334   -318       C  
ATOM   1971  O   GLU A 255      27.461  12.335   9.212  1.00 29.00           O  
ANISOU 1971  O   GLU A 255     4548   3233   3236    244    336   -301       O  
ATOM   1972  CB  GLU A 255      25.705  11.925  12.005  1.00 27.35           C  
ANISOU 1972  CB  GLU A 255     4447   3139   2807    374    391   -424       C  
ATOM   1973  CG  GLU A 255      25.885  13.432  12.009  1.00 42.46           C  
ANISOU 1973  CG  GLU A 255     6418   4938   4775    384    361   -492       C  
ATOM   1974  CD  GLU A 255      25.704  14.055  13.387  1.00 74.18           C  
ANISOU 1974  CD  GLU A 255    10534   8940   8711    436    348   -601       C  
ATOM   1975  OE1 GLU A 255      26.548  14.902  13.761  1.00 71.01           O  
ANISOU 1975  OE1 GLU A 255    10186   8454   8341    407    268   -676       O  
ATOM   1976  OE2 GLU A 255      24.740  13.682  14.100  1.00 61.56           O1-
ANISOU 1976  OE2 GLU A 255     8958   7412   7019    506    417   -613       O1-
ATOM   1977  N   ARG A 256      28.320  10.659  10.477  1.00 25.24           N  
ANISOU 1977  N   ARG A 256     4055   2870   2665    199    284   -315       N  
ATOM   1978  CA  ARG A 256      29.689  10.767   9.946  1.00 24.41           C  
ANISOU 1978  CA  ARG A 256     3913   2717   2646    124    232   -297       C  
ATOM   1979  C   ARG A 256      29.730  10.318   8.490  1.00 24.91           C  
ANISOU 1979  C   ARG A 256     3908   2793   2763    110    278   -211       C  
ATOM   1980  O   ARG A 256      30.404  10.946   7.677  1.00 23.42           O  
ANISOU 1980  O   ARG A 256     3702   2539   2658     75    279   -183       O  
ATOM   1981  CB  ARG A 256      30.710   9.940  10.784  1.00 24.77           C  
ANISOU 1981  CB  ARG A 256     3945   2800   2665     79    161   -316       C  
ATOM   1982  CG  ARG A 256      30.702  10.165  12.299  1.00 27.88           C  
ANISOU 1982  CG  ARG A 256     4420   3201   2971    103    105   -400       C  
ATOM   1983  CD  ARG A 256      30.794  11.631  12.689  1.00 37.00           C  
ANISOU 1983  CD  ARG A 256     5643   4256   4159    111     66   -485       C  
ATOM   1984  NE  ARG A 256      31.018  11.800  14.125  1.00 41.37           N  
ANISOU 1984  NE  ARG A 256     6282   4814   4621    133    -10   -579       N  
ATOM   1985  CZ  ARG A 256      30.050  11.963  15.017  1.00 45.51           C  
ANISOU 1985  CZ  ARG A 256     6892   5378   5023    212     26   -630       C  
ATOM   1986  NH1 ARG A 256      28.781  11.957  14.639  1.00 32.01           N1+
ANISOU 1986  NH1 ARG A 256     5176   3699   3286    270    136   -594       N1+
ATOM   1987  NH2 ARG A 256      30.344  12.146  16.293  1.00 35.43           N  
ANISOU 1987  NH2 ARG A 256     5706   4105   3649    238    -49   -719       N  
ATOM   1988  N   PHE A 257      28.997   9.233   8.154  1.00 22.78           N  
ANISOU 1988  N   PHE A 257     3602   2606   2446    140    315   -168       N  
ATOM   1989  CA  PHE A 257      28.947   8.688   6.789  1.00 21.46           C  
ANISOU 1989  CA  PHE A 257     3383   2461   2310    140    348   -100       C  
ATOM   1990  C   PHE A 257      28.284   9.656   5.810  1.00 24.22           C  
ANISOU 1990  C   PHE A 257     3755   2760   2687    179    385    -75       C  
ATOM   1991  O   PHE A 257      28.632   9.680   4.621  1.00 23.18           O  
ANISOU 1991  O   PHE A 257     3604   2616   2586    172    405    -21       O  
ATOM   1992  CB  PHE A 257      28.227   7.331   6.773  1.00 22.13           C  
ANISOU 1992  CB  PHE A 257     3427   2633   2349    166    363    -76       C  
ATOM   1993  CG  PHE A 257      28.900   6.198   7.514  1.00 22.94           C  
ANISOU 1993  CG  PHE A 257     3500   2785   2432    131    329    -78       C  
ATOM   1994  CD1 PHE A 257      30.281   6.190   7.714  1.00 23.80           C  
ANISOU 1994  CD1 PHE A 257     3596   2870   2576     73    284    -86       C  
ATOM   1995  CD2 PHE A 257      28.168   5.093   7.936  1.00 24.66           C  
ANISOU 1995  CD2 PHE A 257     3692   3066   2610    154    341    -62       C  
ATOM   1996  CE1 PHE A 257      30.903   5.124   8.361  1.00 22.48           C  
ANISOU 1996  CE1 PHE A 257     3400   2746   2396     47    244    -82       C  
ATOM   1997  CE2 PHE A 257      28.801   4.015   8.566  1.00 25.15           C  
ANISOU 1997  CE2 PHE A 257     3728   3168   2659    124    309    -51       C  
ATOM   1998  CZ  PHE A 257      30.162   4.033   8.758  1.00 22.30           C  
ANISOU 1998  CZ  PHE A 257     3362   2786   2325     74    257    -62       C  
ATOM   1999  N   ALA A 258      27.323  10.447   6.314  1.00 22.44           N  
ANISOU 1999  N   ALA A 258     3573   2507   2446    228    397   -112       N  
ATOM   2000  CA  ALA A 258      26.573  11.446   5.548  1.00 23.03           C  
ANISOU 2000  CA  ALA A 258     3673   2525   2550    276    423    -93       C  
ATOM   2001  C   ALA A 258      27.484  12.567   5.002  1.00 25.59           C  
ANISOU 2001  C   ALA A 258     4023   2751   2947    238    418    -72       C  
ATOM   2002  O   ALA A 258      27.067  13.307   4.117  1.00 26.19           O  
ANISOU 2002  O   ALA A 258     4119   2779   3053    272    440    -30       O  
ATOM   2003  CB  ALA A 258      25.435  12.025   6.401  1.00 24.84           C  
ANISOU 2003  CB  ALA A 258     3939   2742   2757    337    439   -148       C  
ATOM   2004  N   ASN A 259      28.739  12.647   5.475  1.00 23.11           N  
ANISOU 2004  N   ASN A 259     3703   2406   2673    169    386    -92       N  
ATOM   2005  CA  ASN A 259      29.727  13.608   4.955  1.00 24.55           C  
ANISOU 2005  CA  ASN A 259     3887   2488   2953    120    386    -62       C  
ATOM   2006  C   ASN A 259      30.706  12.990   3.955  1.00 26.25           C  
ANISOU 2006  C   ASN A 259     4047   2729   3200     76    414     15       C  
ATOM   2007  O   ASN A 259      31.552  13.709   3.423  1.00 26.38           O  
ANISOU 2007  O   ASN A 259     4052   2665   3304     34    433     59       O  
ATOM   2008  CB  ASN A 259      30.494  14.293   6.088  1.00 25.92           C  
ANISOU 2008  CB  ASN A 259     4081   2587   3181     72    324   -140       C  
ATOM   2009  CG  ASN A 259      29.627  15.158   6.941  1.00 39.65           C  
ANISOU 2009  CG  ASN A 259     5887   4279   4898    124    306   -220       C  
ATOM   2010  ND2 ASN A 259      29.745  15.022   8.252  1.00 37.02           N  
ANISOU 2010  ND2 ASN A 259     5585   3963   4518    122    252   -311       N  
ATOM   2011  OD1 ASN A 259      28.876  15.969   6.434  1.00 34.15           O  
ANISOU 2011  OD1 ASN A 259     5220   3530   4225    170    338   -201       O  
ATOM   2012  N   MET A 260      30.623  11.671   3.711  1.00 21.65           N  
ANISOU 2012  N   MET A 260     3426   2248   2553     85    422     32       N  
ATOM   2013  CA  MET A 260      31.543  11.030   2.754  1.00 20.65           C  
ANISOU 2013  CA  MET A 260     3250   2148   2448     55    456     96       C  
ATOM   2014  C   MET A 260      31.273  11.474   1.294  1.00 25.20           C  
ANISOU 2014  C   MET A 260     3850   2707   3017     95    520    179       C  
ATOM   2015  O   MET A 260      30.193  11.998   0.976  1.00 24.58           O  
ANISOU 2015  O   MET A 260     3819   2616   2903    155    525    187       O  
ATOM   2016  CB  MET A 260      31.537   9.498   2.912  1.00 20.97           C  
ANISOU 2016  CB  MET A 260     3247   2292   2430     59    441     83       C  
ATOM   2017  CG  MET A 260      32.091   9.049   4.256  1.00 22.40           C  
ANISOU 2017  CG  MET A 260     3406   2485   2621     15    380     23       C  
ATOM   2018  SD  MET A 260      31.805   7.307   4.559  1.00 23.76           S  
ANISOU 2018  SD  MET A 260     3537   2766   2726     30    360     15       S  
ATOM   2019  CE  MET A 260      32.849   6.547   3.279  1.00 20.90           C  
ANISOU 2019  CE  MET A 260     3111   2425   2406     10    400     73       C  
ATOM   2020  N   LYS A 261      32.270  11.294   0.423  1.00 22.54           N  
ANISOU 2020  N   LYS A 261     3481   2369   2714     67    570    243       N  
ATOM   2021  CA  LYS A 261      32.177  11.707  -0.987  1.00 22.79           C  
ANISOU 2021  CA  LYS A 261     3547   2388   2724    108    641    333       C  
ATOM   2022  C   LYS A 261      31.437  10.638  -1.793  1.00 24.58           C  
ANISOU 2022  C   LYS A 261     3788   2715   2835    178    644    340       C  
ATOM   2023  O   LYS A 261      31.385   9.500  -1.353  1.00 23.95           O  
ANISOU 2023  O   LYS A 261     3669   2705   2725    173    608    290       O  
ATOM   2024  CB  LYS A 261      33.610  11.878  -1.570  1.00 26.00           C  
ANISOU 2024  CB  LYS A 261     3909   2757   3213     53    711    403       C  
ATOM   2025  CG  LYS A 261      34.457  12.904  -0.807  1.00 36.71           C  
ANISOU 2025  CG  LYS A 261     5235   4000   4715    -26    696    394       C  
ATOM   2026  CD  LYS A 261      35.883  12.924  -1.283  1.00 53.85           C  
ANISOU 2026  CD  LYS A 261     7334   6136   6992    -86    763    461       C  
ATOM   2027  CE  LYS A 261      36.724  13.828  -0.414  1.00 69.10           C  
ANISOU 2027  CE  LYS A 261     9217   7950   9089   -171    722    435       C  
ATOM   2028  NZ  LYS A 261      38.128  13.345  -0.318  1.00 78.06           N1+
ANISOU 2028  NZ  LYS A 261    10245   9080  10336   -241    739    449       N1+
ATOM   2029  N   GLU A 262      30.904  10.982  -2.977  1.00 21.96           N  
ANISOU 2029  N   GLU A 262     3513   2387   2443    244    679    403       N  
ATOM   2030  CA  GLU A 262      30.260  10.021  -3.904  1.00 21.10           C  
ANISOU 2030  CA  GLU A 262     3427   2367   2225    317    670    406       C  
ATOM   2031  C   GLU A 262      31.239   8.908  -4.200  1.00 24.09           C  
ANISOU 2031  C   GLU A 262     3757   2804   2590    294    702    404       C  
ATOM   2032  O   GLU A 262      32.424   9.183  -4.427  1.00 24.50           O  
ANISOU 2032  O   GLU A 262     3785   2827   2698    250    772    453       O  
ATOM   2033  CB  GLU A 262      29.937  10.694  -5.264  1.00 22.95           C  
ANISOU 2033  CB  GLU A 262     3740   2586   2393    388    713    493       C  
ATOM   2034  CG  GLU A 262      29.114  11.965  -5.128  1.00 29.28           C  
ANISOU 2034  CG  GLU A 262     4592   3311   3224    415    691    515       C  
ATOM   2035  CD  GLU A 262      27.819  11.776  -4.356  1.00 37.76           C  
ANISOU 2035  CD  GLU A 262     5654   4401   4293    445    606    434       C  
ATOM   2036  OE1 GLU A 262      27.201  10.688  -4.454  1.00 27.01           O  
ANISOU 2036  OE1 GLU A 262     4270   3118   2874    480    558    387       O  
ATOM   2037  OE2 GLU A 262      27.437  12.718  -3.629  1.00 29.88           O1-
ANISOU 2037  OE2 GLU A 262     4663   3330   3358    435    591    416       O1-
ATOM   2038  N   GLY A 263      30.751   7.675  -4.210  1.00 20.91           N  
ANISOU 2038  N   GLY A 263     3335   2478   2133    325    653    349       N  
ATOM   2039  CA  GLY A 263      31.600   6.526  -4.503  1.00 20.69           C  
ANISOU 2039  CA  GLY A 263     3262   2504   2095    314    676    336       C  
ATOM   2040  C   GLY A 263      32.361   6.036  -3.290  1.00 25.45           C  
ANISOU 2040  C   GLY A 263     3784   3100   2785    235    653    293       C  
ATOM   2041  O   GLY A 263      33.048   5.022  -3.378  1.00 24.52           O  
ANISOU 2041  O   GLY A 263     3619   3022   2677    224    662    276       O  
ATOM   2042  N   GLY A 264      32.244   6.744  -2.152  1.00 23.15           N  
ANISOU 2042  N   GLY A 264     3483   2758   2555    187    619    271       N  
ATOM   2043  CA  GLY A 264      32.861   6.289  -0.915  1.00 22.48           C  
ANISOU 2043  CA  GLY A 264     3337   2670   2534    122    578    225       C  
ATOM   2044  C   GLY A 264      32.221   4.963  -0.540  1.00 23.97           C  
ANISOU 2044  C   GLY A 264     3501   2927   2680    145    523    176       C  
ATOM   2045  O   GLY A 264      31.027   4.771  -0.791  1.00 23.08           O  
ANISOU 2045  O   GLY A 264     3419   2841   2511    197    498    162       O  
ATOM   2046  N   ARG A 265      32.996   4.025   0.028  1.00 19.42           N  
ANISOU 2046  N   ARG A 265     2864   2373   2141    106    500    154       N  
ATOM   2047  CA  ARG A 265      32.472   2.709   0.340  1.00 18.75           C  
ANISOU 2047  CA  ARG A 265     2751   2341   2032    124    453    119       C  
ATOM   2048  C   ARG A 265      32.606   2.338   1.806  1.00 23.15           C  
ANISOU 2048  C   ARG A 265     3279   2900   2619     80    398     89       C  
ATOM   2049  O   ARG A 265      33.569   2.731   2.478  1.00 20.78           O  
ANISOU 2049  O   ARG A 265     2959   2568   2370     29    386     88       O  
ATOM   2050  CB  ARG A 265      33.112   1.638  -0.565  1.00 19.84           C  
ANISOU 2050  CB  ARG A 265     2854   2515   2171    144    475    123       C  
ATOM   2051  CG  ARG A 265      32.665   1.727  -2.037  1.00 17.92           C  
ANISOU 2051  CG  ARG A 265     2660   2291   1857    213    516    140       C  
ATOM   2052  CD  ARG A 265      33.530   0.880  -2.954  1.00 20.22           C  
ANISOU 2052  CD  ARG A 265     2927   2611   2143    237    557    141       C  
ATOM   2053  NE  ARG A 265      34.905   1.401  -3.080  1.00 26.72           N  
ANISOU 2053  NE  ARG A 265     3718   3408   3026    198    632    184       N  
ATOM   2054  CZ  ARG A 265      35.890   0.759  -3.702  1.00 32.86           C  
ANISOU 2054  CZ  ARG A 265     4457   4204   3824    210    687    191       C  
ATOM   2055  NH1 ARG A 265      35.658  -0.399  -4.304  1.00 23.81           N1+
ANISOU 2055  NH1 ARG A 265     3314   3103   2631    266    671    150       N1+
ATOM   2056  NH2 ARG A 265      37.103   1.293  -3.764  1.00 26.50           N  
ANISOU 2056  NH2 ARG A 265     3606   3368   3095    170    760    236       N  
ATOM   2057  N   ILE A 266      31.609   1.604   2.306  1.00 19.91           N  
ANISOU 2057  N   ILE A 266     2866   2521   2178    103    363     69       N  
ATOM   2058  CA  ILE A 266      31.586   1.114   3.676  1.00 19.98           C  
ANISOU 2058  CA  ILE A 266     2858   2542   2193     75    319     53       C  
ATOM   2059  C   ILE A 266      31.301  -0.398   3.659  1.00 24.31           C  
ANISOU 2059  C   ILE A 266     3359   3127   2750     89    294     54       C  
ATOM   2060  O   ILE A 266      30.263  -0.825   3.163  1.00 23.14           O  
ANISOU 2060  O   ILE A 266     3209   2995   2588    128    294     51       O  
ATOM   2061  CB  ILE A 266      30.562   1.868   4.565  1.00 22.26           C  
ANISOU 2061  CB  ILE A 266     3194   2821   2441     89    316     39       C  
ATOM   2062  CG1 ILE A 266      30.809   3.419   4.592  1.00 22.49           C  
ANISOU 2062  CG1 ILE A 266     3273   2798   2474     79    333     30       C  
ATOM   2063  CG2 ILE A 266      30.521   1.270   5.984  1.00 21.17           C  
ANISOU 2063  CG2 ILE A 266     3052   2706   2287     72    281     30       C  
ATOM   2064  CD1 ILE A 266      29.514   4.166   4.499  1.00 26.23           C  
ANISOU 2064  CD1 ILE A 266     3790   3261   2914    126    356     24       C  
ATOM   2065  N   VAL A 267      32.207  -1.184   4.226  1.00 21.28           N  
ANISOU 2065  N   VAL A 267     2935   2749   2402     57    263     57       N  
ATOM   2066  CA  VAL A 267      32.048  -2.631   4.363  1.00 20.70           C  
ANISOU 2066  CA  VAL A 267     2815   2697   2354     64    234     62       C  
ATOM   2067  C   VAL A 267      31.810  -2.930   5.836  1.00 24.17           C  
ANISOU 2067  C   VAL A 267     3261   3145   2778     45    201     77       C  
ATOM   2068  O   VAL A 267      32.562  -2.460   6.699  1.00 23.52           O  
ANISOU 2068  O   VAL A 267     3197   3055   2687     15    176     75       O  
ATOM   2069  CB  VAL A 267      33.158  -3.507   3.710  1.00 26.65           C  
ANISOU 2069  CB  VAL A 267     3514   3448   3164     59    227     60       C  
ATOM   2070  CG1 VAL A 267      33.073  -3.441   2.179  1.00 27.32           C  
ANISOU 2070  CG1 VAL A 267     3607   3537   3237    100    269     45       C  
ATOM   2071  CG2 VAL A 267      34.554  -3.111   4.182  1.00 27.08           C  
ANISOU 2071  CG2 VAL A 267     3546   3484   3259     15    216     65       C  
ATOM   2072  N   SER A 268      30.712  -3.643   6.135  1.00 20.38           N  
ANISOU 2072  N   SER A 268     2771   2680   2293     66    202     93       N  
ATOM   2073  CA  SER A 268      30.339  -3.876   7.522  1.00 19.86           C  
ANISOU 2073  CA  SER A 268     2722   2628   2195     58    193    121       C  
ATOM   2074  C   SER A 268      29.735  -5.275   7.739  1.00 23.29           C  
ANISOU 2074  C   SER A 268     3106   3067   2675     65    184    159       C  
ATOM   2075  O   SER A 268      29.431  -5.983   6.770  1.00 22.46           O  
ANISOU 2075  O   SER A 268     2954   2951   2630     79    178    150       O  
ATOM   2076  CB  SER A 268      29.383  -2.764   7.984  1.00 19.75           C  
ANISOU 2076  CB  SER A 268     2765   2620   2119     79    233    111       C  
ATOM   2077  OG  SER A 268      28.108  -2.940   7.393  1.00 23.73           O  
ANISOU 2077  OG  SER A 268     3245   3127   2646    112    265    117       O  
ATOM   2078  N   SER A 269      29.589  -5.672   9.012  1.00 20.24           N  
ANISOU 2078  N   SER A 269     2735   2696   2260     59    181    202       N  
ATOM   2079  CA  SER A 269      29.011  -6.967   9.405  1.00 20.28           C  
ANISOU 2079  CA  SER A 269     2694   2697   2315     61    182    258       C  
ATOM   2080  C   SER A 269      27.466  -6.880   9.511  1.00 25.83           C  
ANISOU 2080  C   SER A 269     3385   3405   3024     86    243    281       C  
ATOM   2081  O   SER A 269      26.803  -7.897   9.371  1.00 24.93           O  
ANISOU 2081  O   SER A 269     3208   3272   2992     87    246    317       O  
ATOM   2082  CB  SER A 269      29.634  -7.476  10.701  1.00 21.27           C  
ANISOU 2082  CB  SER A 269     2845   2835   2403     48    155    310       C  
ATOM   2083  OG  SER A 269      29.714  -6.445  11.668  1.00 22.67           O  
ANISOU 2083  OG  SER A 269     3105   3040   2469     55    167    301       O  
ATOM   2084  N   LYS A 270      26.903  -5.662   9.707  1.00 22.80           N  
ANISOU 2084  N   LYS A 270     3053   3039   2572    106    287    257       N  
ATOM   2085  CA  LYS A 270      25.448  -5.445   9.693  1.00 24.62           C  
ANISOU 2085  CA  LYS A 270     3261   3271   2823    135    348    272       C  
ATOM   2086  C   LYS A 270      25.152  -4.255   8.774  1.00 26.75           C  
ANISOU 2086  C   LYS A 270     3553   3533   3079    157    353    211       C  
ATOM   2087  O   LYS A 270      25.880  -3.263   8.829  1.00 25.96           O  
ANISOU 2087  O   LYS A 270     3516   3435   2912    153    344    174       O  
ATOM   2088  CB  LYS A 270      24.890  -5.154  11.106  1.00 27.90           C  
ANISOU 2088  CB  LYS A 270     3722   3716   3161    154    416    317       C  
ATOM   2089  CG  LYS A 270      24.767  -6.377  11.990  1.00 40.53           C  
ANISOU 2089  CG  LYS A 270     5294   5322   4783    144    434    402       C  
ATOM   2090  CD  LYS A 270      24.040  -6.006  13.285  1.00 52.45           C  
ANISOU 2090  CD  LYS A 270     6856   6869   6204    177    525    450       C  
ATOM   2091  CE  LYS A 270      23.832  -7.210  14.176  1.00 66.33           C  
ANISOU 2091  CE  LYS A 270     8591   8633   7980    171    561    557       C  
ATOM   2092  NZ  LYS A 270      23.340  -6.833  15.536  1.00 69.92           N1+
ANISOU 2092  NZ  LYS A 270     9122   9135   8309    212    656    607       N1+
ATOM   2093  N   PRO A 271      24.104  -4.318   7.921  1.00 24.15           N  
ANISOU 2093  N   PRO A 271     3170   3187   2817    182    359    201       N  
ATOM   2094  CA  PRO A 271      23.813  -3.169   7.040  1.00 23.37           C  
ANISOU 2094  CA  PRO A 271     3100   3079   2699    210    358    152       C  
ATOM   2095  C   PRO A 271      23.399  -1.908   7.798  1.00 27.22           C  
ANISOU 2095  C   PRO A 271     3648   3576   3118    234    414    144       C  
ATOM   2096  O   PRO A 271      22.728  -2.002   8.813  1.00 25.85           O  
ANISOU 2096  O   PRO A 271     3470   3418   2932    247    470    175       O  
ATOM   2097  CB  PRO A 271      22.678  -3.681   6.139  1.00 24.81           C  
ANISOU 2097  CB  PRO A 271     3209   3243   2977    236    338    149       C  
ATOM   2098  CG  PRO A 271      22.010  -4.755   6.926  1.00 28.68           C  
ANISOU 2098  CG  PRO A 271     3628   3730   3539    224    364    204       C  
ATOM   2099  CD  PRO A 271      23.126  -5.417   7.720  1.00 24.58           C  
ANISOU 2099  CD  PRO A 271     3135   3224   2982    185    358    235       C  
ATOM   2100  N   PHE A 272      23.847  -0.731   7.319  1.00 23.17           N  
ANISOU 2100  N   PHE A 272     3194   3049   2561    241    405    102       N  
ATOM   2101  CA  PHE A 272      23.496   0.555   7.903  1.00 23.38           C  
ANISOU 2101  CA  PHE A 272     3281   3070   2534    268    447     80       C  
ATOM   2102  C   PHE A 272      22.155   1.050   7.346  1.00 28.88           C  
ANISOU 2102  C   PHE A 272     3946   3750   3276    319    473     75       C  
ATOM   2103  O   PHE A 272      21.528   1.917   7.931  1.00 29.47           O  
ANISOU 2103  O   PHE A 272     4050   3820   3326    354    522     62       O  
ATOM   2104  CB  PHE A 272      24.610   1.596   7.676  1.00 23.89           C  
ANISOU 2104  CB  PHE A 272     3415   3109   2555    249    421     44       C  
ATOM   2105  CG  PHE A 272      25.790   1.363   8.594  1.00 23.97           C  
ANISOU 2105  CG  PHE A 272     3459   3130   2520    207    396     41       C  
ATOM   2106  CD1 PHE A 272      25.744   1.760   9.931  1.00 25.69           C  
ANISOU 2106  CD1 PHE A 272     3733   3360   2668    217    416     28       C  
ATOM   2107  CD2 PHE A 272      26.946   0.736   8.123  1.00 23.22           C  
ANISOU 2107  CD2 PHE A 272     3339   3033   2452    165    348     48       C  
ATOM   2108  CE1 PHE A 272      26.843   1.559  10.767  1.00 26.41           C  
ANISOU 2108  CE1 PHE A 272     3861   3460   2714    184    371     21       C  
ATOM   2109  CE2 PHE A 272      28.042   0.535   8.958  1.00 25.30           C  
ANISOU 2109  CE2 PHE A 272     3624   3301   2688    129    311     45       C  
ATOM   2110  CZ  PHE A 272      27.986   0.945  10.272  1.00 25.31           C  
ANISOU 2110  CZ  PHE A 272     3686   3314   2618    138    314     31       C  
ATOM   2111  N   ALA A 273      21.709   0.476   6.242  1.00 25.06           N  
ANISOU 2111  N   ALA A 273     3402   3258   2862    329    434     80       N  
ATOM   2112  CA  ALA A 273      20.431   0.825   5.627  1.00 25.49           C  
ANISOU 2112  CA  ALA A 273     3414   3295   2976    379    435     75       C  
ATOM   2113  C   ALA A 273      19.783  -0.464   5.127  1.00 28.46           C  
ANISOU 2113  C   ALA A 273     3693   3672   3449    377    395     93       C  
ATOM   2114  O   ALA A 273      20.514  -1.415   4.828  1.00 26.94           O  
ANISOU 2114  O   ALA A 273     3487   3485   3264    342    353     95       O  
ATOM   2115  CB  ALA A 273      20.657   1.800   4.461  1.00 25.71           C  
ANISOU 2115  CB  ALA A 273     3491   3297   2979    404    395     48       C  
ATOM   2116  N   PRO A 274      18.435  -0.535   5.023  1.00 27.76           N  
ANISOU 2116  N   PRO A 274     3529   3570   3450    413    403    101       N  
ATOM   2117  CA  PRO A 274      17.810  -1.776   4.525  1.00 28.76           C  
ANISOU 2117  CA  PRO A 274     3552   3681   3693    406    349    111       C  
ATOM   2118  C   PRO A 274      18.240  -2.064   3.096  1.00 31.32           C  
ANISOU 2118  C   PRO A 274     3893   3994   4015    414    245     69       C  
ATOM   2119  O   PRO A 274      18.475  -1.135   2.310  1.00 31.06           O  
ANISOU 2119  O   PRO A 274     3927   3958   3914    446    219     41       O  
ATOM   2120  CB  PRO A 274      16.291  -1.470   4.607  1.00 32.06           C  
ANISOU 2120  CB  PRO A 274     3886   4080   4215    451    374    122       C  
ATOM   2121  CG  PRO A 274      16.174  -0.328   5.572  1.00 36.04           C  
ANISOU 2121  CG  PRO A 274     4447   4600   4647    474    473    130       C  
ATOM   2122  CD  PRO A 274      17.410   0.484   5.354  1.00 30.52           C  
ANISOU 2122  CD  PRO A 274     3871   3909   3817    463    455     99       C  
ATOM   2123  N   LEU A 275      18.376  -3.353   2.772  1.00 27.22           N  
ANISOU 2123  N   LEU A 275     3317   3463   3561    389    190     65       N  
ATOM   2124  CA  LEU A 275      18.760  -3.826   1.451  1.00 28.49           C  
ANISOU 2124  CA  LEU A 275     3494   3615   3717    404     90     16       C  
ATOM   2125  C   LEU A 275      17.711  -3.506   0.393  1.00 33.75           C  
ANISOU 2125  C   LEU A 275     4133   4258   4431    463     10    -21       C  
ATOM   2126  O   LEU A 275      18.047  -3.355  -0.781  1.00 34.59           O  
ANISOU 2126  O   LEU A 275     4299   4368   4475    499    -61    -63       O  
ATOM   2127  CB  LEU A 275      18.986  -5.349   1.508  1.00 30.51           C  
ANISOU 2127  CB  LEU A 275     3683   3851   4058    368     49     16       C  
ATOM   2128  CG  LEU A 275      20.286  -5.830   2.186  1.00 36.91           C  
ANISOU 2128  CG  LEU A 275     4532   4680   4813    319     91     40       C  
ATOM   2129  CD1 LEU A 275      20.284  -7.356   2.310  1.00 39.05           C  
ANISOU 2129  CD1 LEU A 275     4723   4918   5196    288     50     48       C  
ATOM   2130  CD2 LEU A 275      21.515  -5.398   1.413  1.00 37.30           C  
ANISOU 2130  CD2 LEU A 275     4673   4751   4748    329     76      3       C  
ATOM   2131  N   ASN A 276      16.449  -3.409   0.815  1.00 32.55           N  
ANISOU 2131  N   ASN A 276     3894   4086   4389    478     22     -1       N  
ATOM   2132  CA  ASN A 276      15.298  -3.126  -0.028  1.00 33.63           C  
ANISOU 2132  CA  ASN A 276     3982   4195   4602    534    -62    -31       C  
ATOM   2133  C   ASN A 276      14.775  -1.693   0.185  1.00 34.96           C  
ANISOU 2133  C   ASN A 276     4182   4368   4732    577     -8    -15       C  
ATOM   2134  O   ASN A 276      13.580  -1.456  -0.015  1.00 35.74           O  
ANISOU 2134  O   ASN A 276     4204   4440   4936    619    -45    -19       O  
ATOM   2135  CB  ASN A 276      14.177  -4.160   0.262  1.00 32.67           C  
ANISOU 2135  CB  ASN A 276     3706   4031   4677    518    -95    -21       C  
ATOM   2136  CG  ASN A 276      13.576  -4.121   1.663  1.00 58.83           C  
ANISOU 2136  CG  ASN A 276     6940   7344   8069    491     35     50       C  
ATOM   2137  ND2 ASN A 276      12.392  -4.696   1.798  1.00 54.56           N  
ANISOU 2137  ND2 ASN A 276     6254   6760   7714    491     17     68       N  
ATOM   2138  OD1 ASN A 276      14.151  -3.595   2.630  1.00 51.10           O  
ANISOU 2138  OD1 ASN A 276     6026   6401   6990    473    150     88       O  
ATOM   2139  N   PHE A 277      15.650  -0.747   0.605  1.00 29.37           N  
ANISOU 2139  N   PHE A 277     3580   3685   3892    569     72      1       N  
ATOM   2140  CA  PHE A 277      15.232   0.652   0.857  1.00 26.74           C  
ANISOU 2140  CA  PHE A 277     3286   3346   3526    611    125     11       C  
ATOM   2141  C   PHE A 277      14.497   1.248  -0.328  1.00 31.86           C  
ANISOU 2141  C   PHE A 277     3940   3970   4195    681     29    -12       C  
ATOM   2142  O   PHE A 277      14.982   1.168  -1.451  1.00 32.50           O  
ANISOU 2142  O   PHE A 277     4085   4055   4207    701    -53    -36       O  
ATOM   2143  CB  PHE A 277      16.420   1.564   1.235  1.00 25.72           C  
ANISOU 2143  CB  PHE A 277     3279   3233   3259    591    194     19       C  
ATOM   2144  CG  PHE A 277      15.985   2.954   1.645  1.00 25.57           C  
ANISOU 2144  CG  PHE A 277     3296   3194   3223    631    251     25       C  
ATOM   2145  CD1 PHE A 277      15.479   3.196   2.919  1.00 27.70           C  
ANISOU 2145  CD1 PHE A 277     3531   3467   3526    630    346     38       C  
ATOM   2146  CD2 PHE A 277      16.078   4.019   0.758  1.00 25.69           C  
ANISOU 2146  CD2 PHE A 277     3386   3186   3189    675    213     18       C  
ATOM   2147  CE1 PHE A 277      15.092   4.487   3.299  1.00 28.52           C  
ANISOU 2147  CE1 PHE A 277     3674   3548   3616    674    398     31       C  
ATOM   2148  CE2 PHE A 277      15.700   5.313   1.138  1.00 27.64           C  
ANISOU 2148  CE2 PHE A 277     3668   3403   3433    714    262     21       C  
ATOM   2149  CZ  PHE A 277      15.209   5.540   2.404  1.00 26.82           C  
ANISOU 2149  CZ  PHE A 277     3526   3298   3365    714    351     20       C  
ATOM   2150  N   ARG A 278      13.328   1.836  -0.070  1.00 32.20           N  
ANISOU 2150  N   ARG A 278     3918   3989   4329    726     42     -4       N  
ATOM   2151  CA  ARG A 278      12.525   2.516  -1.086  1.00 33.73           C  
ANISOU 2151  CA  ARG A 278     4109   4153   4551    802    -53    -21       C  
ATOM   2152  C   ARG A 278      12.239   3.924  -0.613  1.00 33.49           C  
ANISOU 2152  C   ARG A 278     4119   4105   4501    842     23     -3       C  
ATOM   2153  O   ARG A 278      11.522   4.138   0.369  1.00 33.43           O  
ANISOU 2153  O   ARG A 278     4036   4089   4578    848    107     10       O  
ATOM   2154  CB  ARG A 278      11.240   1.747  -1.426  1.00 39.27           C  
ANISOU 2154  CB  ARG A 278     4667   4828   5426    827   -146    -39       C  
ATOM   2155  CG  ARG A 278      11.492   0.560  -2.364  1.00 53.05           C  
ANISOU 2155  CG  ARG A 278     6402   6575   7179    813   -275    -79       C  
ATOM   2156  N   ILE A 279      12.860   4.891  -1.278  1.00 27.52           N  
ANISOU 2156  N   ILE A 279     3485   3341   3631    870      4      1       N  
ATOM   2157  CA  ILE A 279      12.705   6.287  -0.920  1.00 27.32           C  
ANISOU 2157  CA  ILE A 279     3510   3283   3586    908     66     15       C  
ATOM   2158  C   ILE A 279      11.241   6.760  -1.109  1.00 30.84           C  
ANISOU 2158  C   ILE A 279     3866   3690   4160    986     23     12       C  
ATOM   2159  O   ILE A 279      10.606   6.446  -2.112  1.00 30.75           O  
ANISOU 2159  O   ILE A 279     3815   3669   4200   1031   -102      3       O  
ATOM   2160  CB  ILE A 279      13.751   7.163  -1.659  1.00 30.32           C  
ANISOU 2160  CB  ILE A 279     4035   3652   3833    914     55     32       C  
ATOM   2161  CG1 ILE A 279      13.777   8.610  -1.108  1.00 30.29           C  
ANISOU 2161  CG1 ILE A 279     4090   3602   3817    938    130     44       C  
ATOM   2162  CG2 ILE A 279      13.549   7.123  -3.203  1.00 32.72           C  
ANISOU 2162  CG2 ILE A 279     4378   3952   4102    973    -75     37       C  
ATOM   2163  CD1 ILE A 279      15.139   9.420  -1.496  1.00 33.59           C  
ANISOU 2163  CD1 ILE A 279     4648   4001   4115    911    156     70       C  
ATOM   2164  N   ASN A 280      10.713   7.480  -0.122  1.00 27.31           N  
ANISOU 2164  N   ASN A 280     3386   3222   3767   1007    121     15       N  
ATOM   2165  CA  ASN A 280       9.378   8.069  -0.197  1.00 28.84           C  
ANISOU 2165  CA  ASN A 280     3492   3374   4092   1087     99     13       C  
ATOM   2166  C   ASN A 280       9.386   9.348   0.624  1.00 32.64           C  
ANISOU 2166  C   ASN A 280     4028   3822   4551   1118    209     11       C  
ATOM   2167  O   ASN A 280      10.415   9.700   1.204  1.00 31.21           O  
ANISOU 2167  O   ASN A 280     3948   3650   4259   1074    285      7       O  
ATOM   2168  CB  ASN A 280       8.268   7.076   0.264  1.00 27.70           C  
ANISOU 2168  CB  ASN A 280     3171   3239   4116   1084    108     11       C  
ATOM   2169  CG  ASN A 280       8.451   6.511   1.663  1.00 36.72           C  
ANISOU 2169  CG  ASN A 280     4272   4416   5266   1026    257     22       C  
ATOM   2170  ND2 ASN A 280       8.411   5.205   1.791  1.00 33.20           N  
ANISOU 2170  ND2 ASN A 280     3741   3995   4877    972    245     33       N  
ATOM   2171  OD1 ASN A 280       8.531   7.231   2.650  1.00 36.08           O  
ANISOU 2171  OD1 ASN A 280     4228   4335   5147   1038    382     22       O  
ATOM   2172  N   SER A 281       8.241  10.025   0.707  1.00 30.16           N  
ANISOU 2172  N   SER A 281     3640   3466   4355   1197    213      8       N  
ATOM   2173  CA  SER A 281       8.097  11.274   1.434  1.00 30.08           C  
ANISOU 2173  CA  SER A 281     3673   3413   4344   1243    309     -5       C  
ATOM   2174  C   SER A 281       8.302  11.158   2.964  1.00 34.05           C  
ANISOU 2174  C   SER A 281     4172   3946   4820   1210    471    -26       C  
ATOM   2175  O   SER A 281       8.539  12.171   3.619  1.00 35.04           O  
ANISOU 2175  O   SER A 281     4374   4040   4900   1236    549    -52       O  
ATOM   2176  CB  SER A 281       6.741  11.905   1.122  1.00 33.48           C  
ANISOU 2176  CB  SER A 281     4006   3789   4925   1343    270     -5       C  
ATOM   2177  OG  SER A 281       5.719  11.112   1.700  1.00 36.78           O  
ANISOU 2177  OG  SER A 281     4257   4231   5489   1350    318     -7       O  
ATOM   2178  N   ARG A 282       8.198   9.961   3.520  1.00 30.88           N  
ANISOU 2178  N   ARG A 282     3688   3600   4445   1159    517    -15       N  
ATOM   2179  CA  ARG A 282       8.302   9.741   4.977  1.00 32.02           C  
ANISOU 2179  CA  ARG A 282     3829   3782   4555   1136    672    -22       C  
ATOM   2180  C   ARG A 282       9.673   9.299   5.492  1.00 35.03           C  
ANISOU 2180  C   ARG A 282     4321   4207   4780   1052    701    -26       C  
ATOM   2181  O   ARG A 282       9.863   9.274   6.708  1.00 35.01           O  
ANISOU 2181  O   ARG A 282     4348   4235   4721   1043    818    -36       O  
ATOM   2182  CB  ARG A 282       7.248   8.719   5.439  1.00 33.25           C  
ANISOU 2182  CB  ARG A 282     3815   3966   4852   1139    729      8       C  
ATOM   2183  CG  ARG A 282       5.827   9.284   5.469  1.00 43.87           C  
ANISOU 2183  CG  ARG A 282     5036   5270   6364   1231    762      7       C  
ATOM   2184  CD  ARG A 282       4.828   8.198   5.126  1.00 58.80           C  
ANISOU 2184  CD  ARG A 282     6738   7163   8441   1224    721     43       C  
ATOM   2185  NE  ARG A 282       4.655   8.052   3.677  1.00 72.81           N  
ANISOU 2185  NE  ARG A 282     8484   8903  10276   1231    526     38       N  
ATOM   2186  CZ  ARG A 282       4.839   6.919   3.006  1.00 86.27           C  
ANISOU 2186  CZ  ARG A 282    10145  10624  12009   1173    417     48       C  
ATOM   2187  NH1 ARG A 282       4.638   6.878   1.695  1.00 74.96           N1+
ANISOU 2187  NH1 ARG A 282     8703   9161  10615   1197    236     33       N1+
ATOM   2188  NH2 ARG A 282       5.212   5.814   3.642  1.00 70.56           N  
ANISOU 2188  NH2 ARG A 282     8127   8675  10007   1097    482     73       N  
ATOM   2189  N   ASN A 283      10.602   8.904   4.601  1.00 31.87           N  
ANISOU 2189  N   ASN A 283     3981   3816   4313    996    597    -16       N  
ATOM   2190  CA  ASN A 283      11.949   8.452   5.007  1.00 30.50           C  
ANISOU 2190  CA  ASN A 283     3899   3680   4010    916    614    -18       C  
ATOM   2191  C   ASN A 283      13.108   9.275   4.397  1.00 33.63           C  
ANISOU 2191  C   ASN A 283     4429   4045   4305    895    558    -31       C  
ATOM   2192  O   ASN A 283      14.219   8.745   4.297  1.00 31.39           O  
ANISOU 2192  O   ASN A 283     4198   3789   3941    827    535    -24       O  
ATOM   2193  CB  ASN A 283      12.121   6.941   4.690  1.00 27.72           C  
ANISOU 2193  CB  ASN A 283     3478   3373   3684    856    567     12       C  
ATOM   2194  CG  ASN A 283      11.973   6.588   3.228  1.00 34.54           C  
ANISOU 2194  CG  ASN A 283     4311   4220   4591    863    431     18       C  
ATOM   2195  ND2 ASN A 283      11.717   5.314   2.951  1.00 26.60           N  
ANISOU 2195  ND2 ASN A 283     3216   3238   3654    832    384     32       N  
ATOM   2196  OD1 ASN A 283      12.097   7.437   2.330  1.00 28.17           O  
ANISOU 2196  OD1 ASN A 283     3569   3380   3756    900    365     11       O  
ATOM   2197  N   LEU A 284      12.863  10.558   4.013  1.00 30.95           N  
ANISOU 2197  N   LEU A 284     4138   3644   3980    953    541    -44       N  
ATOM   2198  CA  LEU A 284      13.872  11.403   3.352  1.00 31.59           C  
ANISOU 2198  CA  LEU A 284     4334   3680   3988    936    495    -40       C  
ATOM   2199  C   LEU A 284      15.110  11.708   4.183  1.00 38.33           C  
ANISOU 2199  C   LEU A 284     5282   4531   4750    875    543    -66       C  
ATOM   2200  O   LEU A 284      16.127  12.167   3.644  1.00 39.59           O  
ANISOU 2200  O   LEU A 284     5521   4659   4861    840    508    -54       O  
ATOM   2201  CB  LEU A 284      13.259  12.722   2.835  1.00 32.19           C  
ANISOU 2201  CB  LEU A 284     4436   3677   4117   1014    471    -40       C  
ATOM   2202  CG  LEU A 284      12.289  12.577   1.651  1.00 36.10           C  
ANISOU 2202  CG  LEU A 284     4865   4162   4688   1075    378     -7       C  
ATOM   2203  CD1 LEU A 284      11.673  13.921   1.261  1.00 36.08           C  
ANISOU 2203  CD1 LEU A 284     4890   4077   4742   1160    357     -2       C  
ATOM   2204  CD2 LEU A 284      12.964  11.922   0.480  1.00 34.77           C  
ANISOU 2204  CD2 LEU A 284     4730   4023   4457   1039    289     29       C  
ATOM   2205  N   SER A 285      15.017  11.454   5.478  1.00 35.33           N  
ANISOU 2205  N   SER A 285     4891   4183   4348    867    623    -98       N  
ATOM   2206  CA  SER A 285      16.084  11.698   6.427  1.00 36.04           C  
ANISOU 2206  CA  SER A 285     5068   4276   4352    819    658   -135       C  
ATOM   2207  C   SER A 285      16.950  10.448   6.696  1.00 36.89           C  
ANISOU 2207  C   SER A 285     5166   4451   4399    740    648   -116       C  
ATOM   2208  O   SER A 285      17.980  10.558   7.347  1.00 39.58           O  
ANISOU 2208  O   SER A 285     5577   4793   4670    694    651   -141       O  
ATOM   2209  CB  SER A 285      15.497  12.271   7.725  1.00 39.34           C  
ANISOU 2209  CB  SER A 285     5504   4685   4757    873    747   -189       C  
ATOM   2210  OG  SER A 285      14.675  11.292   8.326  1.00 52.74           O  
ANISOU 2210  OG  SER A 285     7116   6450   6473    890    813   -170       O  
ATOM   2211  N   ASP A 286      16.540   9.278   6.205  1.00 29.47           N  
ANISOU 2211  N   ASP A 286     4140   3560   3498    728    627    -75       N  
ATOM   2212  CA  ASP A 286      17.269   8.021   6.419  1.00 26.93           C  
ANISOU 2212  CA  ASP A 286     3800   3295   3138    660    615    -53       C  
ATOM   2213  C   ASP A 286      18.515   7.951   5.544  1.00 28.90           C  
ANISOU 2213  C   ASP A 286     4098   3534   3349    605    547    -42       C  
ATOM   2214  O   ASP A 286      18.518   8.482   4.422  1.00 28.33           O  
ANISOU 2214  O   ASP A 286     4043   3426   3296    625    500    -29       O  
ATOM   2215  CB  ASP A 286      16.367   6.804   6.187  1.00 27.89           C  
ANISOU 2215  CB  ASP A 286     3806   3456   3335    666    611    -17       C  
ATOM   2216  CG  ASP A 286      15.190   6.647   7.156  1.00 37.20           C  
ANISOU 2216  CG  ASP A 286     4916   4652   4565    710    701    -11       C  
ATOM   2217  OD1 ASP A 286      15.115   7.416   8.135  1.00 40.45           O  
ANISOU 2217  OD1 ASP A 286     5382   5058   4929    741    776    -41       O  
ATOM   2218  OD2 ASP A 286      14.382   5.715   6.962  1.00 39.26           O1-
ANISOU 2218  OD2 ASP A 286     5067   4931   4918    713    700     22       O1-
ATOM   2219  N   ILE A 287      19.568   7.280   6.053  1.00 24.86           N  
ANISOU 2219  N   ILE A 287     3607   3055   2784    542    545    -42       N  
ATOM   2220  CA  ILE A 287      20.852   7.121   5.351  1.00 24.36           C  
ANISOU 2220  CA  ILE A 287     3578   2986   2693    488    495    -31       C  
ATOM   2221  C   ILE A 287      20.670   6.387   3.998  1.00 25.59           C  
ANISOU 2221  C   ILE A 287     3687   3157   2880    494    444      1       C  
ATOM   2222  O   ILE A 287      21.460   6.612   3.086  1.00 22.51           O  
ANISOU 2222  O   ILE A 287     3333   2751   2470    479    414     14       O  
ATOM   2223  CB  ILE A 287      21.955   6.487   6.254  1.00 27.46           C  
ANISOU 2223  CB  ILE A 287     3988   3409   3036    425    497    -38       C  
ATOM   2224  CG1 ILE A 287      23.389   6.741   5.673  1.00 27.94           C  
ANISOU 2224  CG1 ILE A 287     4087   3444   3083    372    459    -34       C  
ATOM   2225  CG2 ILE A 287      21.720   4.973   6.487  1.00 26.71           C  
ANISOU 2225  CG2 ILE A 287     3821   3371   2954    407    497    -10       C  
ATOM   2226  CD1 ILE A 287      24.078   7.876   6.141  1.00 36.20           C  
ANISOU 2226  CD1 ILE A 287     5200   4438   4117    355    460    -65       C  
ATOM   2227  N   GLY A 288      19.603   5.578   3.877  1.00 21.78           N  
ANISOU 2227  N   GLY A 288     3125   2700   2449    522    435     10       N  
ATOM   2228  CA  GLY A 288      19.280   4.848   2.654  1.00 21.28           C  
ANISOU 2228  CA  GLY A 288     3018   2648   2420    538    369     23       C  
ATOM   2229  C   GLY A 288      19.070   5.736   1.442  1.00 23.14           C  
ANISOU 2229  C   GLY A 288     3296   2849   2647    588    326     29       C  
ATOM   2230  O   GLY A 288      19.169   5.266   0.306  1.00 23.45           O  
ANISOU 2230  O   GLY A 288     3336   2899   2676    602    265     36       O  
ATOM   2231  N   THR A 289      18.771   7.038   1.670  1.00 21.22           N  
ANISOU 2231  N   THR A 289     3096   2561   2404    621    356     27       N  
ATOM   2232  CA  THR A 289      18.563   8.009   0.591  1.00 21.24           C  
ANISOU 2232  CA  THR A 289     3149   2521   2400    673    320     45       C  
ATOM   2233  C   THR A 289      19.874   8.375  -0.122  1.00 24.16           C  
ANISOU 2233  C   THR A 289     3601   2877   2702    641    320     72       C  
ATOM   2234  O   THR A 289      19.836   9.005  -1.170  1.00 24.07           O  
ANISOU 2234  O   THR A 289     3638   2838   2669    683    292    104       O  
ATOM   2235  CB  THR A 289      17.883   9.286   1.121  1.00 27.05           C  
ANISOU 2235  CB  THR A 289     3904   3202   3171    719    356     35       C  
ATOM   2236  CG2 THR A 289      16.479   9.014   1.777  1.00 22.09           C  
ANISOU 2236  CG2 THR A 289     3185   2585   2625    764    373     15       C  
ATOM   2237  OG1 THR A 289      18.784   9.953   2.016  1.00 26.31           O  
ANISOU 2237  OG1 THR A 289     3871   3081   3045    675    411     18       O  
ATOM   2238  N   ILE A 290      21.028   8.074   0.481  1.00 21.60           N  
ANISOU 2238  N   ILE A 290     3291   2567   2350    571    355     66       N  
ATOM   2239  CA  ILE A 290      22.318   8.500  -0.098  1.00 20.68           C  
ANISOU 2239  CA  ILE A 290     3235   2429   2193    536    370     96       C  
ATOM   2240  C   ILE A 290      23.292   7.343  -0.232  1.00 24.58           C  
ANISOU 2240  C   ILE A 290     3705   2973   2661    485    367     96       C  
ATOM   2241  O   ILE A 290      24.464   7.572  -0.474  1.00 25.21           O  
ANISOU 2241  O   ILE A 290     3816   3039   2724    446    393    118       O  
ATOM   2242  CB  ILE A 290      22.932   9.690   0.700  1.00 22.98           C  
ANISOU 2242  CB  ILE A 290     3573   2657   2502    503    412     89       C  
ATOM   2243  CG1 ILE A 290      23.252   9.280   2.195  1.00 23.62           C  
ANISOU 2243  CG1 ILE A 290     3629   2758   2587    453    431     40       C  
ATOM   2244  CG2 ILE A 290      22.068  10.972   0.604  1.00 21.81           C  
ANISOU 2244  CG2 ILE A 290     3460   2443   2385    562    414     93       C  
ATOM   2245  CD1 ILE A 290      24.400  10.137   2.828  1.00 24.91           C  
ANISOU 2245  CD1 ILE A 290     3838   2865   2760    398    447     25       C  
ATOM   2246  N   MET A 291      22.842   6.116  -0.047  1.00 20.91           N  
ANISOU 2246  N   MET A 291     3179   2559   2208    485    339     74       N  
ATOM   2247  CA  MET A 291      23.771   4.991  -0.243  1.00 21.87           C  
ANISOU 2247  CA  MET A 291     3277   2719   2312    444    332     72       C  
ATOM   2248  C   MET A 291      23.119   3.753  -0.815  1.00 26.89           C  
ANISOU 2248  C   MET A 291     3862   3393   2961    472    277     54       C  
ATOM   2249  O   MET A 291      22.002   3.408  -0.439  1.00 26.28           O  
ANISOU 2249  O   MET A 291     3733   3320   2933    494    252     39       O  
ATOM   2250  CB  MET A 291      24.592   4.627   1.026  1.00 23.35           C  
ANISOU 2250  CB  MET A 291     3443   2916   2513    376    359     58       C  
ATOM   2251  CG  MET A 291      23.754   4.266   2.232  1.00 25.42           C  
ANISOU 2251  CG  MET A 291     3664   3193   2802    374    364     38       C  
ATOM   2252  SD  MET A 291      24.688   3.620   3.661  1.00 27.10           S  
ANISOU 2252  SD  MET A 291     3863   3427   3007    308    379     28       S  
ATOM   2253  CE  MET A 291      25.923   4.895   3.966  1.00 22.85           C  
ANISOU 2253  CE  MET A 291     3391   2842   2449    270    394     20       C  
ATOM   2254  N   ARG A 292      23.826   3.086  -1.737  1.00 23.33           N  
ANISOU 2254  N   ARG A 292     3424   2965   2475    475    260     55       N  
ATOM   2255  CA  ARG A 292      23.424   1.781  -2.253  1.00 23.31           C  
ANISOU 2255  CA  ARG A 292     3376   2992   2489    496    198     24       C  
ATOM   2256  C   ARG A 292      23.887   0.771  -1.184  1.00 26.73           C  
ANISOU 2256  C   ARG A 292     3747   3439   2972    433    212     13       C  
ATOM   2257  O   ARG A 292      24.889   1.014  -0.515  1.00 25.45           O  
ANISOU 2257  O   ARG A 292     3597   3275   2798    384    259     28       O  
ATOM   2258  CB  ARG A 292      24.143   1.461  -3.575  1.00 22.29           C  
ANISOU 2258  CB  ARG A 292     3297   2882   2291    527    185     21       C  
ATOM   2259  CG  ARG A 292      23.931   2.503  -4.676  1.00 26.15           C  
ANISOU 2259  CG  ARG A 292     3868   3360   2706    591    185     50       C  
ATOM   2260  CD  ARG A 292      22.600   2.383  -5.368  1.00 21.08           C  
ANISOU 2260  CD  ARG A 292     3225   2718   2065    664     92     25       C  
ATOM   2261  NE  ARG A 292      22.432   3.469  -6.340  1.00 24.06           N  
ANISOU 2261  NE  ARG A 292     3693   3083   2366    728     91     65       N  
ATOM   2262  CZ  ARG A 292      21.366   3.625  -7.117  1.00 35.58           C  
ANISOU 2262  CZ  ARG A 292     5173   4539   3808    806      4     54       C  
ATOM   2263  NH1 ARG A 292      20.375   2.745  -7.080  1.00 24.29           N1+
ANISOU 2263  NH1 ARG A 292     3671   3114   2445    825    -92     -3       N1+
ATOM   2264  NH2 ARG A 292      21.274   4.671  -7.927  1.00 23.83           N  
ANISOU 2264  NH2 ARG A 292     3773   3035   2245    864      7    104       N  
ATOM   2265  N   VAL A 293      23.183  -0.357  -1.035  1.00 22.69           N  
ANISOU 2265  N   VAL A 293     3165   2935   2521    436    164     -9       N  
ATOM   2266  CA  VAL A 293      23.575  -1.392  -0.079  1.00 21.77           C  
ANISOU 2266  CA  VAL A 293     2992   2827   2454    383    173     -7       C  
ATOM   2267  C   VAL A 293      23.393  -2.742  -0.724  1.00 27.24           C  
ANISOU 2267  C   VAL A 293     3636   3520   3194    397    106    -39       C  
ATOM   2268  O   VAL A 293      22.303  -3.037  -1.196  1.00 27.76           O  
ANISOU 2268  O   VAL A 293     3666   3574   3309    434     48    -60       O  
ATOM   2269  CB  VAL A 293      22.772  -1.343   1.261  1.00 25.44           C  
ANISOU 2269  CB  VAL A 293     3410   3286   2970    362    205     15       C  
ATOM   2270  CG1 VAL A 293      23.458  -2.195   2.340  1.00 24.05           C  
ANISOU 2270  CG1 VAL A 293     3205   3122   2813    307    227     35       C  
ATOM   2271  CG2 VAL A 293      22.572   0.093   1.749  1.00 25.61           C  
ANISOU 2271  CG2 VAL A 293     3484   3298   2950    373    256     27       C  
ATOM   2272  N   VAL A 294      24.429  -3.582  -0.686  1.00 25.25           N  
ANISOU 2272  N   VAL A 294     3375   3276   2945    367    108    -46       N  
ATOM   2273  CA  VAL A 294      24.375  -4.946  -1.215  1.00 26.30           C  
ANISOU 2273  CA  VAL A 294     3461   3398   3132    378     44    -84       C  
ATOM   2274  C   VAL A 294      24.989  -5.926  -0.200  1.00 28.84           C  
ANISOU 2274  C   VAL A 294     3729   3713   3515    322     58    -62       C  
ATOM   2275  O   VAL A 294      25.922  -5.582   0.539  1.00 25.64           O  
ANISOU 2275  O   VAL A 294     3344   3321   3078    284    110    -30       O  
ATOM   2276  CB  VAL A 294      25.023  -5.048  -2.633  1.00 31.98           C  
ANISOU 2276  CB  VAL A 294     4238   4131   3781    427     20   -128       C  
ATOM   2277  CG1 VAL A 294      26.547  -4.996  -2.580  1.00 29.71           C  
ANISOU 2277  CG1 VAL A 294     3979   3861   3449    401     83   -112       C  
ATOM   2278  CG2 VAL A 294      24.536  -6.277  -3.399  1.00 34.34           C  
ANISOU 2278  CG2 VAL A 294     4502   4412   4133    464    -73   -191       C  
ATOM   2279  N   GLU A 295      24.453  -7.144  -0.167  1.00 26.40           N  
ANISOU 2279  N   GLU A 295     3351   3377   3304    319      3    -77       N  
ATOM   2280  CA  GLU A 295      24.971  -8.205   0.664  1.00 25.68           C  
ANISOU 2280  CA  GLU A 295     3208   3269   3280    275      6    -51       C  
ATOM   2281  C   GLU A 295      25.937  -9.001  -0.183  1.00 27.62           C  
ANISOU 2281  C   GLU A 295     3462   3507   3525    292    -29   -101       C  
ATOM   2282  O   GLU A 295      25.582  -9.417  -1.283  1.00 28.16           O  
ANISOU 2282  O   GLU A 295     3534   3562   3605    338    -91   -163       O  
ATOM   2283  CB  GLU A 295      23.829  -9.109   1.160  1.00 27.16           C  
ANISOU 2283  CB  GLU A 295     3307   3416   3595    261    -28    -31       C  
ATOM   2284  CG  GLU A 295      24.317 -10.242   2.053  1.00 31.97           C  
ANISOU 2284  CG  GLU A 295     3867   4001   4280    216    -24     12       C  
ATOM   2285  CD  GLU A 295      23.208 -11.083   2.663  1.00 50.10           C  
ANISOU 2285  CD  GLU A 295     6071   6251   6712    195    -36     56       C  
ATOM   2286  OE1 GLU A 295      22.017 -10.734   2.504  1.00 46.12           O  
ANISOU 2286  OE1 GLU A 295     5532   5737   6253    212    -42     54       O  
ATOM   2287  OE2 GLU A 295      23.537 -12.083   3.332  1.00 46.29           O1-
ANISOU 2287  OE2 GLU A 295     5546   5739   6302    163    -37    100       O1-
ATOM   2288  N   LEU A 296      27.161  -9.196   0.319  1.00 23.96           N  
ANISOU 2288  N   LEU A 296     3004   3053   3049    261      5    -78       N  
ATOM   2289  CA  LEU A 296      28.173  -9.986  -0.363  1.00 24.37           C  
ANISOU 2289  CA  LEU A 296     3052   3096   3112    279    -14   -121       C  
ATOM   2290  C   LEU A 296      28.407 -11.284   0.392  1.00 28.20           C  
ANISOU 2290  C   LEU A 296     3468   3541   3707    247    -46   -100       C  
ATOM   2291  O   LEU A 296      28.765 -11.271   1.563  1.00 27.61           O  
ANISOU 2291  O   LEU A 296     3376   3469   3644    202    -19    -36       O  
ATOM   2292  CB  LEU A 296      29.471  -9.192  -0.570  1.00 25.10           C  
ANISOU 2292  CB  LEU A 296     3192   3222   3123    277     49   -113       C  
ATOM   2293  CG  LEU A 296      29.295  -7.916  -1.454  1.00 31.32           C  
ANISOU 2293  CG  LEU A 296     4053   4040   3806    314     87   -124       C  
ATOM   2294  CD1 LEU A 296      30.512  -7.067  -1.390  1.00 31.58           C  
ANISOU 2294  CD1 LEU A 296     4115   4093   3791    294    158    -95       C  
ATOM   2295  CD2 LEU A 296      29.005  -8.276  -2.933  1.00 31.66           C  
ANISOU 2295  CD2 LEU A 296     4131   4087   3812    387     51   -192       C  
ATOM   2296  N   SER A 297      28.133 -12.398  -0.253  1.00 27.04           N  
ANISOU 2296  N   SER A 297     3284   3351   3638    273   -111   -153       N  
ATOM   2297  CA  SER A 297      28.317 -13.702   0.381  1.00 28.81           C  
ANISOU 2297  CA  SER A 297     3440   3522   3985    246   -147   -131       C  
ATOM   2298  C   SER A 297      29.222 -14.559  -0.474  1.00 32.79           C  
ANISOU 2298  C   SER A 297     3940   4002   4517    284   -180   -202       C  
ATOM   2299  O   SER A 297      28.895 -14.806  -1.630  1.00 34.13           O  
ANISOU 2299  O   SER A 297     4130   4160   4678    338   -225   -288       O  
ATOM   2300  CB  SER A 297      26.977 -14.399   0.610  1.00 35.37           C  
ANISOU 2300  CB  SER A 297     4207   4298   4933    234   -201   -119       C  
ATOM   2301  OG  SER A 297      27.212 -15.733   1.039  1.00 50.28           O  
ANISOU 2301  OG  SER A 297     6031   6122   6952    213   -240   -101       O  
ATOM   2302  N   PRO A 298      30.341 -15.054   0.078  1.00 28.81           N  
ANISOU 2302  N   PRO A 298     3412   3488   4048    264   -163   -173       N  
ATOM   2303  CA  PRO A 298      31.223 -15.940  -0.697  1.00 29.16           C  
ANISOU 2303  CA  PRO A 298     3442   3504   4134    307   -187   -243       C  
ATOM   2304  C   PRO A 298      30.528 -17.210  -1.204  1.00 34.71           C  
ANISOU 2304  C   PRO A 298     4103   4129   4954    334   -277   -308       C  
ATOM   2305  O   PRO A 298      30.976 -17.789  -2.191  1.00 34.57           O  
ANISOU 2305  O   PRO A 298     4098   4092   4945    392   -304   -400       O  
ATOM   2306  CB  PRO A 298      32.344 -16.243   0.283  1.00 31.02           C  
ANISOU 2306  CB  PRO A 298     3641   3732   4414    271   -165   -178       C  
ATOM   2307  CG  PRO A 298      31.744 -16.058   1.625  1.00 33.79           C  
ANISOU 2307  CG  PRO A 298     3975   4081   4782    211   -164    -79       C  
ATOM   2308  CD  PRO A 298      30.853 -14.878   1.451  1.00 29.22           C  
ANISOU 2308  CD  PRO A 298     3446   3550   4105    209   -130    -78       C  
ATOM   2309  N   LEU A 299      29.403 -17.599  -0.588  1.00 32.42           N  
ANISOU 2309  N   LEU A 299     3767   3793   4758    296   -320   -264       N  
ATOM   2310  CA  LEU A 299      28.610 -18.729  -1.061  1.00 35.13           C  
ANISOU 2310  CA  LEU A 299     4060   4049   5238    313   -416   -325       C  
ATOM   2311  C   LEU A 299      27.902 -18.452  -2.394  1.00 42.73           C  
ANISOU 2311  C   LEU A 299     5067   5022   6147    374   -471   -438       C  
ATOM   2312  O   LEU A 299      27.606 -19.398  -3.108  1.00 45.20           O  
ANISOU 2312  O   LEU A 299     5359   5266   6550    411   -563   -529       O  
ATOM   2313  CB  LEU A 299      27.620 -19.233  -0.006  1.00 35.75           C  
ANISOU 2313  CB  LEU A 299     4061   4069   5452    251   -435   -232       C  
ATOM   2314  CG  LEU A 299      28.203 -20.151   1.082  1.00 41.58           C  
ANISOU 2314  CG  LEU A 299     4745   4754   6298    209   -427   -143       C  
ATOM   2315  CD1 LEU A 299      27.129 -20.559   2.054  1.00 43.15           C  
ANISOU 2315  CD1 LEU A 299     4877   4901   6619    154   -427    -39       C  
ATOM   2316  CD2 LEU A 299      28.814 -21.436   0.492  1.00 43.74           C  
ANISOU 2316  CD2 LEU A 299     4987   4944   6689    243   -500   -220       C  
ATOM   2317  N   LYS A 300      27.699 -17.171  -2.763  1.00 40.04           N  
ANISOU 2317  N   LYS A 300     4795   4761   5657    392   -424   -436       N  
ATOM   2318  CA  LYS A 300      27.051 -16.772  -4.021  1.00 67.46           C  
ANISOU 2318  CA  LYS A 300     8326   8253   9052    459   -477   -532       C  
ATOM   2319  C   LYS A 300      28.021 -16.701  -5.204  1.00 82.33           C  
ANISOU 2319  C   LYS A 300    10294  10177  10812    538   -459   -621       C  
ATOM   2320  O   LYS A 300      29.124 -16.172  -5.087  1.00 55.42           O  
ANISOU 2320  O   LYS A 300     6918   6821   7317    537   -361   -584       O  
ATOM   2321  CB  LYS A 300      26.296 -15.446  -3.853  1.00 69.57           C  
ANISOU 2321  CB  LYS A 300     8626   8578   9230    445   -438   -479       C  
ATOM   2322  N   SER A 304      34.529 -20.925  -4.986  1.00 50.99           N  
ANISOU 2322  N   SER A 304     6164   6065   7145    641   -317   -729       N  
ATOM   2323  CA  SER A 304      34.660 -22.252  -4.385  1.00 50.62           C  
ANISOU 2323  CA  SER A 304     6035   5914   7284    623   -391   -727       C  
ATOM   2324  C   SER A 304      34.765 -22.201  -2.829  1.00 50.68           C  
ANISOU 2324  C   SER A 304     5974   5906   7375    526   -386   -577       C  
ATOM   2325  O   SER A 304      35.642 -22.846  -2.242  1.00 53.44           O  
ANISOU 2325  O   SER A 304     6265   6214   7825    518   -387   -539       O  
ATOM   2326  CB  SER A 304      35.850 -22.980  -4.999  1.00 56.13           C  
ANISOU 2326  CB  SER A 304     6719   6587   8020    701   -365   -809       C  
ATOM   2327  OG  SER A 304      35.963 -24.299  -4.494  1.00 71.29           O  
ANISOU 2327  OG  SER A 304     8563   8394  10130    692   -445   -813       O  
ATOM   2328  N   TRP A 305      33.836 -21.468  -2.169  1.00 39.80           N  
ANISOU 2328  N   TRP A 305     4608   4559   5955    462   -385   -494       N  
ATOM   2329  CA  TRP A 305      33.777 -21.305  -0.710  1.00 35.04           C  
ANISOU 2329  CA  TRP A 305     3965   3955   5394    380   -375   -355       C  
ATOM   2330  C   TRP A 305      33.184 -22.534  -0.023  1.00 34.76           C  
ANISOU 2330  C   TRP A 305     3862   3812   5533    348   -454   -311       C  
ATOM   2331  O   TRP A 305      32.093 -22.961  -0.367  1.00 35.48           O  
ANISOU 2331  O   TRP A 305     3941   3849   5689    348   -514   -349       O  
ATOM   2332  CB  TRP A 305      32.962 -20.053  -0.359  1.00 31.25           C  
ANISOU 2332  CB  TRP A 305     3530   3547   4798    338   -334   -297       C  
ATOM   2333  CG  TRP A 305      32.878 -19.740   1.111  1.00 30.30           C  
ANISOU 2333  CG  TRP A 305     3389   3440   4684    266   -313   -163       C  
ATOM   2334  CD1 TRP A 305      31.918 -20.161   1.977  1.00 32.08           C  
ANISOU 2334  CD1 TRP A 305     3581   3622   4987    221   -342    -85       C  
ATOM   2335  CD2 TRP A 305      33.786 -18.928   1.881  1.00 29.91           C  
ANISOU 2335  CD2 TRP A 305     3356   3452   4558    237   -258    -94       C  
ATOM   2336  CE2 TRP A 305      33.284 -18.882   3.201  1.00 31.45           C  
ANISOU 2336  CE2 TRP A 305     3542   3642   4764    182   -262     17       C  
ATOM   2337  CE3 TRP A 305      34.931 -18.157   1.562  1.00 31.26           C  
ANISOU 2337  CE3 TRP A 305     3549   3680   4650    254   -204   -115       C  
ATOM   2338  NE1 TRP A 305      32.156 -19.662   3.229  1.00 29.77           N  
ANISOU 2338  NE1 TRP A 305     3297   3367   4648    174   -303     27       N  
ATOM   2339  CZ2 TRP A 305      33.888 -18.112   4.216  1.00 30.08           C  
ANISOU 2339  CZ2 TRP A 305     3393   3522   4515    148   -230     93       C  
ATOM   2340  CZ3 TRP A 305      35.522 -17.378   2.561  1.00 32.03           C  
ANISOU 2340  CZ3 TRP A 305     3654   3820   4696    210   -176    -37       C  
ATOM   2341  CH2 TRP A 305      35.012 -17.371   3.875  1.00 32.05           C  
ANISOU 2341  CH2 TRP A 305     3659   3819   4700    160   -198     59       C  
ATOM   2342  N   THR A 306      33.913 -23.108   0.942  1.00 28.73           N  
ANISOU 2342  N   THR A 306     3051   3011   4855    320   -460   -227       N  
ATOM   2343  CA  THR A 306      33.451 -24.248   1.734  1.00 27.78           C  
ANISOU 2343  CA  THR A 306     2868   2787   4901    286   -523   -155       C  
ATOM   2344  C   THR A 306      33.497 -23.925   3.240  1.00 28.61           C  
ANISOU 2344  C   THR A 306     2968   2920   4982    222   -492      7       C  
ATOM   2345  O   THR A 306      33.313 -24.823   4.051  1.00 29.17           O  
ANISOU 2345  O   THR A 306     2994   2913   5176    194   -529     96       O  
ATOM   2346  CB  THR A 306      34.217 -25.539   1.421  1.00 34.39           C  
ANISOU 2346  CB  THR A 306     3654   3525   5887    330   -581   -209       C  
ATOM   2347  CG2 THR A 306      34.114 -25.962  -0.057  1.00 33.44           C  
ANISOU 2347  CG2 THR A 306     3550   3369   5786    405   -619   -381       C  
ATOM   2348  OG1 THR A 306      35.566 -25.411   1.891  1.00 32.94           O  
ANISOU 2348  OG1 THR A 306     3460   3374   5679    338   -548   -166       O  
ATOM   2349  N   GLY A 307      33.740 -22.660   3.586  1.00 23.68           N  
ANISOU 2349  N   GLY A 307     2396   2403   4200    203   -427     42       N  
ATOM   2350  CA  GLY A 307      33.758 -22.224   4.975  1.00 23.40           C  
ANISOU 2350  CA  GLY A 307     2376   2405   4109    154   -401    177       C  
ATOM   2351  C   GLY A 307      32.358 -21.946   5.511  1.00 27.63           C  
ANISOU 2351  C   GLY A 307     2923   2947   4628    114   -376    246       C  
ATOM   2352  O   GLY A 307      31.350 -22.401   4.947  1.00 24.88           O  
ANISOU 2352  O   GLY A 307     2544   2544   4365    116   -400    207       O  
ATOM   2353  N   LYS A 308      32.290 -21.187   6.612  1.00 26.48           N  
ANISOU 2353  N   LYS A 308     2819   2865   4377     81   -331    344       N  
ATOM   2354  CA  LYS A 308      31.020 -20.817   7.253  1.00 26.70           C  
ANISOU 2354  CA  LYS A 308     2860   2911   4375     50   -285    420       C  
ATOM   2355  C   LYS A 308      30.086 -20.036   6.313  1.00 26.68           C  
ANISOU 2355  C   LYS A 308     2870   2941   4327     60   -259    335       C  
ATOM   2356  O   LYS A 308      30.565 -19.277   5.462  1.00 26.20           O  
ANISOU 2356  O   LYS A 308     2846   2930   4178     86   -253    241       O  
ATOM   2357  CB  LYS A 308      31.266 -20.042   8.572  1.00 28.08           C  
ANISOU 2357  CB  LYS A 308     3097   3159   4414     29   -239    522       C  
ATOM   2358  CG  LYS A 308      31.725 -20.978   9.689  1.00 32.78           C  
ANISOU 2358  CG  LYS A 308     3679   3710   5065     19   -268    641       C  
ATOM   2359  CD  LYS A 308      31.811 -20.274  11.045  1.00 41.30           C  
ANISOU 2359  CD  LYS A 308     4833   4862   5995      7   -230    743       C  
ATOM   2360  CE  LYS A 308      32.354 -21.210  12.111  1.00 43.55           C  
ANISOU 2360  CE  LYS A 308     5120   5107   6321      7   -271    864       C  
ATOM   2361  NZ  LYS A 308      31.348 -22.235  12.494  1.00 51.68           N1+
ANISOU 2361  NZ  LYS A 308     6104   6060   7471     -8   -244    972       N1+
ATOM   2362  N   PRO A 309      28.763 -20.219   6.451  1.00 22.69           N  
ANISOU 2362  N   PRO A 309     2331   2403   3888     41   -244    372       N  
ATOM   2363  CA  PRO A 309      27.816 -19.482   5.578  1.00 21.86           C  
ANISOU 2363  CA  PRO A 309     2231   2324   3750     55   -235    293       C  
ATOM   2364  C   PRO A 309      27.654 -18.030   6.066  1.00 29.39           C  
ANISOU 2364  C   PRO A 309     3254   3378   4535     49   -158    321       C  
ATOM   2365  O   PRO A 309      26.660 -17.674   6.692  1.00 29.36           O  
ANISOU 2365  O   PRO A 309     3244   3389   4524     32   -106    386       O  
ATOM   2366  CB  PRO A 309      26.543 -20.317   5.698  1.00 23.53           C  
ANISOU 2366  CB  PRO A 309     2361   2452   4129     32   -252    336       C  
ATOM   2367  CG  PRO A 309      26.610 -20.891   7.110  1.00 27.26           C  
ANISOU 2367  CG  PRO A 309     2816   2901   4642     -4   -210    490       C  
ATOM   2368  CD  PRO A 309      28.053 -21.113   7.404  1.00 22.98           C  
ANISOU 2368  CD  PRO A 309     2313   2373   4045      7   -234    496       C  
ATOM   2369  N   VAL A 310      28.680 -17.213   5.832  1.00 25.17           N  
ANISOU 2369  N   VAL A 310     2782   2906   3874     65   -147    274       N  
ATOM   2370  CA  VAL A 310      28.760 -15.839   6.329  1.00 25.03           C  
ANISOU 2370  CA  VAL A 310     2835   2972   3705     60    -86    293       C  
ATOM   2371  C   VAL A 310      28.626 -14.820   5.207  1.00 29.18           C  
ANISOU 2371  C   VAL A 310     3397   3537   4153     88    -76    199       C  
ATOM   2372  O   VAL A 310      28.837 -15.148   4.039  1.00 29.26           O  
ANISOU 2372  O   VAL A 310     3395   3524   4197    118   -116    115       O  
ATOM   2373  CB  VAL A 310      30.038 -15.601   7.204  1.00 29.16           C  
ANISOU 2373  CB  VAL A 310     3398   3529   4152     47    -83    336       C  
ATOM   2374  CG1 VAL A 310      30.006 -16.472   8.457  1.00 29.93           C  
ANISOU 2374  CG1 VAL A 310     3478   3597   4297     26    -88    448       C  
ATOM   2375  CG2 VAL A 310      31.328 -15.851   6.414  1.00 28.34           C  
ANISOU 2375  CG2 VAL A 310     3284   3415   4070     66   -123    265       C  
ATOM   2376  N   SER A 311      28.290 -13.585   5.578  1.00 25.04           N  
ANISOU 2376  N   SER A 311     2925   3068   3520     84    -22    215       N  
ATOM   2377  CA  SER A 311      28.062 -12.464   4.674  1.00 24.97           C  
ANISOU 2377  CA  SER A 311     2960   3096   3432    110     -4    148       C  
ATOM   2378  C   SER A 311      28.622 -11.196   5.270  1.00 27.11           C  
ANISOU 2378  C   SER A 311     3298   3421   3581     98     44    166       C  
ATOM   2379  O   SER A 311      28.714 -11.055   6.488  1.00 25.72           O  
ANISOU 2379  O   SER A 311     3140   3261   3371     75     67    229       O  
ATOM   2380  CB  SER A 311      26.550 -12.225   4.536  1.00 27.44           C  
ANISOU 2380  CB  SER A 311     3250   3401   3775    119      7    152       C  
ATOM   2381  OG  SER A 311      25.951 -13.148   3.646  1.00 46.92           O  
ANISOU 2381  OG  SER A 311     5659   5813   6354    137    -56    105       O  
ATOM   2382  N   TYR A 312      28.872 -10.228   4.411  1.00 24.22           N  
ANISOU 2382  N   TYR A 312     2974   3080   3148    119     59    112       N  
ATOM   2383  CA  TYR A 312      29.210  -8.880   4.819  1.00 22.81           C  
ANISOU 2383  CA  TYR A 312     2857   2939   2872    109    100    119       C  
ATOM   2384  C   TYR A 312      28.431  -7.926   3.889  1.00 24.85           C  
ANISOU 2384  C   TYR A 312     3148   3208   3087    141    121     80       C  
ATOM   2385  O   TYR A 312      27.785  -8.374   2.924  1.00 23.57           O  
ANISOU 2385  O   TYR A 312     2962   3029   2963    172     93     44       O  
ATOM   2386  CB  TYR A 312      30.725  -8.624   4.923  1.00 24.16           C  
ANISOU 2386  CB  TYR A 312     3042   3118   3019     91     97    112       C  
ATOM   2387  CG  TYR A 312      31.436  -8.552   3.595  1.00 27.28           C  
ANISOU 2387  CG  TYR A 312     3435   3510   3419    115    101     59       C  
ATOM   2388  CD1 TYR A 312      31.926  -9.702   2.980  1.00 30.69           C  
ANISOU 2388  CD1 TYR A 312     3821   3920   3919    132     72     33       C  
ATOM   2389  CD2 TYR A 312      31.644  -7.337   2.962  1.00 28.37           C  
ANISOU 2389  CD2 TYR A 312     3619   3666   3494    125    142     39       C  
ATOM   2390  CE1 TYR A 312      32.577  -9.641   1.747  1.00 29.95           C  
ANISOU 2390  CE1 TYR A 312     3733   3831   3816    166     91    -16       C  
ATOM   2391  CE2 TYR A 312      32.303  -7.264   1.736  1.00 29.84           C  
ANISOU 2391  CE2 TYR A 312     3809   3854   3673    153    164      4       C  
ATOM   2392  CZ  TYR A 312      32.774  -8.417   1.138  1.00 37.30           C  
ANISOU 2392  CZ  TYR A 312     4713   4787   4672    177    143    -26       C  
ATOM   2393  OH  TYR A 312      33.384  -8.333  -0.085  1.00 41.89           O  
ANISOU 2393  OH  TYR A 312     5308   5377   5230    216    180    -62       O  
ATOM   2394  N   TYR A 313      28.401  -6.638   4.242  1.00 20.91           N  
ANISOU 2394  N   TYR A 313     2702   2730   2513    137    160     86       N  
ATOM   2395  CA  TYR A 313      27.577  -5.668   3.530  1.00 20.44           C  
ANISOU 2395  CA  TYR A 313     2675   2675   2416    170    179     63       C  
ATOM   2396  C   TYR A 313      28.396  -4.558   2.940  1.00 21.82           C  
ANISOU 2396  C   TYR A 313     2904   2856   2529    174    205     44       C  
ATOM   2397  O   TYR A 313      29.238  -3.994   3.620  1.00 21.24           O  
ANISOU 2397  O   TYR A 313     2854   2785   2431    142    222     58       O  
ATOM   2398  CB  TYR A 313      26.457  -5.147   4.462  1.00 21.44           C  
ANISOU 2398  CB  TYR A 313     2808   2808   2532    172    211     92       C  
ATOM   2399  CG  TYR A 313      25.591  -6.282   4.944  1.00 23.38           C  
ANISOU 2399  CG  TYR A 313     2987   3041   2856    168    200    124       C  
ATOM   2400  CD1 TYR A 313      24.481  -6.695   4.210  1.00 26.43           C  
ANISOU 2400  CD1 TYR A 313     3322   3406   3314    195    173    107       C  
ATOM   2401  CD2 TYR A 313      25.952  -7.035   6.065  1.00 22.88           C  
ANISOU 2401  CD2 TYR A 313     2905   2978   2808    137    207    173       C  
ATOM   2402  CE1 TYR A 313      23.722  -7.793   4.606  1.00 28.65           C  
ANISOU 2402  CE1 TYR A 313     3526   3661   3699    184    162    140       C  
ATOM   2403  CE2 TYR A 313      25.231  -8.164   6.437  1.00 23.91           C  
ANISOU 2403  CE2 TYR A 313     2969   3086   3029    130    202    216       C  
ATOM   2404  CZ  TYR A 313      24.115  -8.536   5.704  1.00 33.49           C  
ANISOU 2404  CZ  TYR A 313     4121   4271   4330    150    183    199       C  
ATOM   2405  OH  TYR A 313      23.391  -9.635   6.057  1.00 36.41           O  
ANISOU 2405  OH  TYR A 313     4412   4606   4816    137    178    244       O  
ATOM   2406  N   LEU A 314      28.180  -4.290   1.652  1.00 19.49           N  
ANISOU 2406  N   LEU A 314     2629   2561   2214    214    202     16       N  
ATOM   2407  CA  LEU A 314      28.860  -3.221   0.949  1.00 19.58           C  
ANISOU 2407  CA  LEU A 314     2693   2574   2171    223    239     13       C  
ATOM   2408  C   LEU A 314      27.897  -2.051   0.705  1.00 23.07           C  
ANISOU 2408  C   LEU A 314     3183   3011   2573    253    254     18       C  
ATOM   2409  O   LEU A 314      26.847  -2.235   0.080  1.00 22.19           O  
ANISOU 2409  O   LEU A 314     3068   2901   2463    297    224      1       O  
ATOM   2410  CB  LEU A 314      29.474  -3.720  -0.380  1.00 19.66           C  
ANISOU 2410  CB  LEU A 314     2708   2592   2169    258    238    -12       C  
ATOM   2411  CG  LEU A 314      30.020  -2.616  -1.322  1.00 22.77           C  
ANISOU 2411  CG  LEU A 314     3162   2989   2501    280    293      0       C  
ATOM   2412  CD1 LEU A 314      31.237  -1.911  -0.722  1.00 21.72           C  
ANISOU 2412  CD1 LEU A 314     3025   2842   2387    227    341     32       C  
ATOM   2413  CD2 LEU A 314      30.324  -3.157  -2.700  1.00 26.26           C  
ANISOU 2413  CD2 LEU A 314     3624   3448   2906    336    298    -27       C  
ATOM   2414  N   HIS A 315      28.262  -0.862   1.222  1.00 19.49           N  
ANISOU 2414  N   HIS A 315     2767   2544   2093    230    291     36       N  
ATOM   2415  CA  HIS A 315      27.516   0.389   1.054  1.00 18.64           C  
ANISOU 2415  CA  HIS A 315     2708   2419   1955    257    311     42       C  
ATOM   2416  C   HIS A 315      28.333   1.333   0.147  1.00 23.78           C  
ANISOU 2416  C   HIS A 315     3409   3053   2575    263    348     60       C  
ATOM   2417  O   HIS A 315      29.546   1.491   0.342  1.00 21.30           O  
ANISOU 2417  O   HIS A 315     3089   2727   2277    221    373     71       O  
ATOM   2418  CB  HIS A 315      27.268   1.079   2.392  1.00 19.39           C  
ANISOU 2418  CB  HIS A 315     2816   2501   2051    232    326     45       C  
ATOM   2419  CG  HIS A 315      26.772   0.170   3.481  1.00 21.61           C  
ANISOU 2419  CG  HIS A 315     3055   2803   2355    218    313     45       C  
ATOM   2420  CD2 HIS A 315      25.573   0.145   4.110  1.00 22.74           C  
ANISOU 2420  CD2 HIS A 315     3182   2952   2508    240    323     49       C  
ATOM   2421  ND1 HIS A 315      27.593  -0.785   4.046  1.00 22.35           N  
ANISOU 2421  ND1 HIS A 315     3116   2909   2466    180    296     52       N  
ATOM   2422  CE1 HIS A 315      26.869  -1.368   4.991  1.00 21.35           C  
ANISOU 2422  CE1 HIS A 315     2965   2797   2351    179    297     67       C  
ATOM   2423  NE2 HIS A 315      25.645  -0.858   5.053  1.00 22.26           N  
ANISOU 2423  NE2 HIS A 315     3084   2909   2464    214    320     66       N  
ATOM   2424  N   THR A 316      27.675   1.962  -0.832  1.00 19.95           N  
ANISOU 2424  N   THR A 316     2966   2559   2053    316    351     69       N  
ATOM   2425  CA  THR A 316      28.345   2.900  -1.732  1.00 18.99           C  
ANISOU 2425  CA  THR A 316     2899   2418   1898    328    398    104       C  
ATOM   2426  C   THR A 316      27.593   4.218  -1.679  1.00 20.96           C  
ANISOU 2426  C   THR A 316     3197   2629   2140    352    406    122       C  
ATOM   2427  O   THR A 316      26.388   4.244  -1.942  1.00 17.27           O  
ANISOU 2427  O   THR A 316     2736   2166   1658    403    368    111       O  
ATOM   2428  CB  THR A 316      28.441   2.315  -3.149  1.00 23.88           C  
ANISOU 2428  CB  THR A 316     3541   3068   2463    384    396    105       C  
ATOM   2429  CG2 THR A 316      29.321   3.180  -4.094  1.00 19.18           C  
ANISOU 2429  CG2 THR A 316     3002   2458   1828    397    469    159       C  
ATOM   2430  OG1 THR A 316      28.961   0.974  -3.060  1.00 21.03           O  
ANISOU 2430  OG1 THR A 316     3127   2737   2125    368    378     73       O  
ATOM   2431  N   ILE A 317      28.289   5.299  -1.282  1.00 18.62           N  
ANISOU 2431  N   ILE A 317     2923   2284   1868    313    447    147       N  
ATOM   2432  CA  ILE A 317      27.687   6.641  -1.221  1.00 18.70           C  
ANISOU 2432  CA  ILE A 317     2982   2242   1883    334    456    164       C  
ATOM   2433  C   ILE A 317      27.233   6.998  -2.625  1.00 22.14           C  
ANISOU 2433  C   ILE A 317     3470   2677   2266    403    462    206       C  
ATOM   2434  O   ILE A 317      28.035   6.990  -3.550  1.00 22.52           O  
ANISOU 2434  O   ILE A 317     3543   2732   2284    408    503    247       O  
ATOM   2435  CB  ILE A 317      28.663   7.719  -0.646  1.00 21.31           C  
ANISOU 2435  CB  ILE A 317     3326   2505   2265    276    492    180       C  
ATOM   2436  CG1 ILE A 317      29.167   7.303   0.782  1.00 21.27           C  
ANISOU 2436  CG1 ILE A 317     3279   2506   2297    215    466    130       C  
ATOM   2437  CG2 ILE A 317      28.007   9.160  -0.655  1.00 22.08           C  
ANISOU 2437  CG2 ILE A 317     3479   2533   2379    305    500    196       C  
ATOM   2438  CD1 ILE A 317      28.055   7.267   1.924  1.00 20.94           C  
ANISOU 2438  CD1 ILE A 317     3238   2474   2242    234    434     80       C  
ATOM   2439  N   ASP A 318      25.941   7.249  -2.785  1.00 18.84           N  
ANISOU 2439  N   ASP A 318     3067   2257   1835    461    421    195       N  
ATOM   2440  CA  ASP A 318      25.387   7.635  -4.078  1.00 20.05           C  
ANISOU 2440  CA  ASP A 318     3278   2408   1931    537    406    234       C  
ATOM   2441  C   ASP A 318      24.197   8.598  -3.844  1.00 23.06           C  
ANISOU 2441  C   ASP A 318     3677   2745   2342    582    377    234       C  
ATOM   2442  O   ASP A 318      23.068   8.160  -3.603  1.00 20.73           O  
ANISOU 2442  O   ASP A 318     3341   2470   2066    617    321    195       O  
ATOM   2443  CB  ASP A 318      25.014   6.378  -4.894  1.00 20.94           C  
ANISOU 2443  CB  ASP A 318     3379   2587   1992    584    352    205       C  
ATOM   2444  CG  ASP A 318      24.447   6.679  -6.265  1.00 25.00           C  
ANISOU 2444  CG  ASP A 318     3965   3109   2427    673    317    236       C  
ATOM   2445  OD1 ASP A 318      24.501   7.878  -6.697  1.00 22.62           O  
ANISOU 2445  OD1 ASP A 318     3729   2762   2104    698    351    299       O  
ATOM   2446  OD2 ASP A 318      23.895   5.757  -6.880  1.00 23.83           O1-
ANISOU 2446  OD2 ASP A 318     3809   3003   2242    722    246    197       O1-
ATOM   2447  N   ARG A 319      24.470   9.921  -3.911  1.00 20.03           N  
ANISOU 2447  N   ARG A 319     3345   2291   1975    580    417    282       N  
ATOM   2448  CA  ARG A 319      23.444  10.937  -3.673  1.00 20.59           C  
ANISOU 2448  CA  ARG A 319     3434   2307   2085    625    395    282       C  
ATOM   2449  C   ARG A 319      22.460  11.086  -4.832  1.00 25.65           C  
ANISOU 2449  C   ARG A 319     4112   2954   2679    720    340    314       C  
ATOM   2450  O   ARG A 319      21.452  11.761  -4.649  1.00 25.90           O  
ANISOU 2450  O   ARG A 319     4142   2945   2752    768    308    308       O  
ATOM   2451  CB  ARG A 319      24.064  12.299  -3.269  1.00 19.44           C  
ANISOU 2451  CB  ARG A 319     3327   2067   1992    590    447    314       C  
ATOM   2452  CG  ARG A 319      24.698  12.204  -1.869  1.00 21.86           C  
ANISOU 2452  CG  ARG A 319     3592   2361   2351    510    468    255       C  
ATOM   2453  CD  ARG A 319      25.272  13.534  -1.381  1.00 25.99           C  
ANISOU 2453  CD  ARG A 319     4149   2782   2944    474    498    266       C  
ATOM   2454  NE  ARG A 319      25.842  13.352  -0.043  1.00 25.05           N  
ANISOU 2454  NE  ARG A 319     3998   2659   2861    407    497    196       N  
ATOM   2455  CZ  ARG A 319      27.078  12.924   0.199  1.00 28.14           C  
ANISOU 2455  CZ  ARG A 319     4363   3062   3267    334    510    196       C  
ATOM   2456  NH1 ARG A 319      27.910  12.660  -0.809  1.00 18.88           N1+
ANISOU 2456  NH1 ARG A 319     3188   1902   2083    316    545    263       N1+
ATOM   2457  NH2 ARG A 319      27.495  12.759   1.447  1.00 18.94           N  
ANISOU 2457  NH2 ARG A 319     3176   1895   2125    285    490    129       N  
ATOM   2458  N   THR A 320      22.676  10.383  -5.968  1.00 21.58           N  
ANISOU 2458  N   THR A 320     3628   2493   2079    755    318    337       N  
ATOM   2459  CA  THR A 320      21.707  10.427  -7.060  1.00 23.24           C  
ANISOU 2459  CA  THR A 320     3880   2717   2235    853    241    356       C  
ATOM   2460  C   THR A 320      20.410   9.672  -6.673  1.00 26.20           C  
ANISOU 2460  C   THR A 320     4173   3120   2662    884    150    282       C  
ATOM   2461  O   THR A 320      19.399   9.888  -7.315  1.00 26.53           O  
ANISOU 2461  O   THR A 320     4228   3154   2698    964     70    287       O  
ATOM   2462  CB  THR A 320      22.269   9.933  -8.408  1.00 26.38           C  
ANISOU 2462  CB  THR A 320     4350   3165   2509    896    239    393       C  
ATOM   2463  CG2 THR A 320      23.553  10.656  -8.834  1.00 22.93           C  
ANISOU 2463  CG2 THR A 320     3981   2699   2031    867    349    482       C  
ATOM   2464  OG1 THR A 320      22.413   8.498  -8.379  1.00 23.18           O  
ANISOU 2464  OG1 THR A 320     3893   2830   2085    879    205    324       O  
ATOM   2465  N   ILE A 321      20.425   8.828  -5.624  1.00 24.97           N  
ANISOU 2465  N   ILE A 321     3929   2991   2566    823    161    221       N  
ATOM   2466  CA  ILE A 321      19.195   8.162  -5.147  1.00 23.89           C  
ANISOU 2466  CA  ILE A 321     3701   2871   2505    843     95    165       C  
ATOM   2467  C   ILE A 321      18.214   9.284  -4.730  1.00 26.62           C  
ANISOU 2467  C   ILE A 321     4036   3158   2920    886     93    174       C  
ATOM   2468  O   ILE A 321      17.049   9.297  -5.138  1.00 25.20           O  
ANISOU 2468  O   ILE A 321     3823   2971   2780    954     15    164       O  
ATOM   2469  CB  ILE A 321      19.484   7.198  -3.966  1.00 25.89           C  
ANISOU 2469  CB  ILE A 321     3872   3154   2810    766    132    119       C
[truncated: 33,999 more chars]
