# Supplementary material for: Solvent-Site Prediction for Fragment Docking and Its Implication on Fragment-Based Drug Discovery
Source: J Chem Inf Model. 2025 Nov 24;65(23):12959–77. doi: 10.1021/acs.jcim.5c02352 (PMC12690578; doi:10.1021/acs.jcim.5c02352)
Supplement: Supplementary file 3 [file ci5c02352_si_003.zip › Frag2Lead_dataset/2017-06/rec-lead.pdb]

ATOM      1  N   LEU A   5      70.476 -21.168  26.157  1.00118.91           N  
ANISOU    1  N   LEU A   5    12286  15660  17237   3716  -7527   -260       N  
ATOM      2  CA  LEU A   5      69.383 -22.088  25.828  1.00115.91           C  
ANISOU    2  CA  LEU A   5    12072  15337  16632   3676  -6992    185       C  
ATOM      3  C   LEU A   5      68.302 -21.402  24.964  1.00114.50           C  
ANISOU    3  C   LEU A   5    11989  15118  16399   3391  -6540    145       C  
ATOM      4  O   LEU A   5      67.334 -20.831  25.486  1.00114.64           O  
ANISOU    4  O   LEU A   5    12323  15347  15888   3524  -6481    155       O  
ATOM      5  CB  LEU A   5      68.795 -22.698  27.116  1.00119.27           C  
ANISOU    5  CB  LEU A   5    12851  16079  16387   4111  -7084    513       C  
ATOM      6  CG  LEU A   5      68.540 -24.211  27.117  1.00123.86           C  
ANISOU    6  CG  LEU A   5    13423  16642  16998   4190  -6797   1028       C  
ATOM      7  CD1 LEU A   5      69.842 -25.006  27.062  1.00125.42           C  
ANISOU    7  CD1 LEU A   5    13305  16664  17684   4210  -7064   1035       C  
ATOM      8  CD2 LEU A   5      67.751 -24.621  28.349  1.00129.46           C  
ANISOU    8  CD2 LEU A   5    14509  17681  17001   4616  -6795   1391       C  
ATOM      9  N   GLU A   6      68.500 -21.445  23.628  1.00105.74           N  
ANISOU    9  N   GLU A   6    10599  13742  15835   3021  -6228     91       N  
ATOM     10  CA  GLU A   6      67.641 -20.810  22.626  1.00100.32           C  
ANISOU   10  CA  GLU A   6     9946  12980  15191   2729  -5814     31       C  
ATOM     11  C   GLU A   6      67.769 -21.478  21.247  1.00 99.89           C  
ANISOU   11  C   GLU A   6     9629  12684  15643   2432  -5411    137       C  
ATOM     12  O   GLU A   6      68.700 -22.248  21.014  1.00100.79           O  
ANISOU   12  O   GLU A   6     9485  12656  16155   2420  -5486    183       O  
ATOM     13  CB  GLU A   6      67.977 -19.303  22.514  1.00101.52           C  
ANISOU   13  CB  GLU A   6    10033  13079  15460   2613  -6036   -392       C  
ATOM     14  CG  GLU A   6      69.332 -19.024  21.878  1.00108.44           C  
ANISOU   14  CG  GLU A   6    10493  13693  17017   2424  -6211   -637       C  
ATOM     15  CD  GLU A   6      69.845 -17.597  21.886  1.00120.80           C  
ANISOU   15  CD  GLU A   6    11931  15160  18809   2334  -6503  -1042       C  
ATOM     16  OE1 GLU A   6      70.797 -17.331  21.123  1.00109.47           O  
ANISOU   16  OE1 GLU A   6    10123  13475  17997   2121  -6510  -1189       O  
ATOM     17  OE2 GLU A   6      69.335 -16.758  22.667  1.00109.23           O1-
ANISOU   17  OE2 GLU A   6    10716  13853  16932   2489  -6726  -1211       O1-
ATOM     18  N   LEU A   7      66.859 -21.123  20.329  1.00 91.11           N  
ANISOU   18  N   LEU A   7     8579  11528  14512   2209  -5003    147       N  
ATOM     19  CA  LEU A   7      66.838 -21.593  18.945  1.00 87.08           C  
ANISOU   19  CA  LEU A   7     7863  10817  14406   1949  -4610    197       C  
ATOM     20  C   LEU A   7      66.847 -20.388  18.029  1.00 85.88           C  
ANISOU   20  C   LEU A   7     7618  10571  14444   1702  -4472    -65       C  
ATOM     21  O   LEU A   7      66.138 -19.410  18.293  1.00 85.72           O  
ANISOU   21  O   LEU A   7     7802  10658  14111   1697  -4479   -169       O  
ATOM     22  CB  LEU A   7      65.586 -22.455  18.666  1.00 85.07           C  
ANISOU   22  CB  LEU A   7     7789  10601  13935   1947  -4225    503       C  
ATOM     23  CG  LEU A   7      65.450 -23.759  19.472  1.00 91.98           C  
ANISOU   23  CG  LEU A   7     8737  11533  14679   2179  -4278    841       C  
ATOM     24  CD1 LEU A   7      64.106 -24.437  19.191  1.00 90.42           C  
ANISOU   24  CD1 LEU A   7     8693  11339  14321   2156  -3894   1128       C  
ATOM     25  CD2 LEU A   7      66.578 -24.707  19.173  1.00 93.70           C  
ANISOU   25  CD2 LEU A   7     8656  11576  15370   2176  -4373    871       C  
ATOM     26  N   ARG A   8      67.624 -20.457  16.946  1.00 78.38           N  
ANISOU   26  N   ARG A   8     6358   9422  13999   1513  -4327   -155       N  
ATOM     27  CA  ARG A   8      67.710 -19.358  15.986  1.00 76.02           C  
ANISOU   27  CA  ARG A   8     5936   9019  13928   1288  -4152   -353       C  
ATOM     28  C   ARG A   8      67.363 -19.805  14.576  1.00 76.63           C  
ANISOU   28  C   ARG A   8     5927   8999  14188   1118  -3685   -268       C  
ATOM     29  O   ARG A   8      67.759 -20.892  14.154  1.00 75.63           O  
ANISOU   29  O   ARG A   8     5653   8792  14293   1136  -3577   -159       O  
ATOM     30  CB  ARG A   8      69.094 -18.696  15.998  1.00 80.03           C  
ANISOU   30  CB  ARG A   8     6120   9380  14908   1239  -4434   -581       C  
ATOM     31  CG  ARG A   8      69.472 -18.065  17.332  1.00 97.58           C  
ANISOU   31  CG  ARG A   8     8414  11684  16980   1411  -4953   -751       C  
ATOM     32  CD  ARG A   8      70.926 -17.622  17.397  1.00112.48           C  
ANISOU   32  CD  ARG A   8     9926  13385  19423   1380  -5280   -966       C  
ATOM     33  NE  ARG A   8      71.118 -16.700  18.515  1.00121.27           N  
ANISOU   33  NE  ARG A   8    11124  14558  20394   1521  -5774  -1211       N  
ATOM     34  CZ  ARG A   8      71.119 -15.373  18.411  1.00129.85           C  
ANISOU   34  CZ  ARG A   8    12157  15560  21621   1410  -5867  -1453       C  
ATOM     35  NH1 ARG A   8      70.993 -14.794  17.223  1.00115.56           N1+
ANISOU   35  NH1 ARG A   8    10194  13599  20114   1151  -5482  -1448       N1+
ATOM     36  NH2 ARG A   8      71.267 -14.614  19.491  1.00108.96           N  
ANISOU   36  NH2 ARG A   8     9604  12971  18824   1576  -6358  -1706       N  
ATOM     37  N   LEU A   9      66.589 -18.964  13.859  1.00 70.56           N  
ANISOU   37  N   LEU A   9     5264   8245  13299    974  -3423   -327       N  
ATOM     38  CA  LEU A   9      66.254 -19.161  12.452  1.00 66.88           C  
ANISOU   38  CA  LEU A   9     4733   7707  12972    832  -2999   -291       C  
ATOM     39  C   LEU A   9      66.822 -17.977  11.679  1.00 70.40           C  
ANISOU   39  C   LEU A   9     4985   8053  13710    675  -2901   -451       C  
ATOM     40  O   LEU A   9      66.456 -16.832  11.941  1.00 69.43           O  
ANISOU   40  O   LEU A   9     4966   7962  13451    622  -2973   -551       O  
ATOM     41  CB  LEU A   9      64.735 -19.245  12.197  1.00 63.57           C  
ANISOU   41  CB  LEU A   9     4609   7392  12152    815  -2745   -188       C  
ATOM     42  CG  LEU A   9      63.964 -20.460  12.688  1.00 65.81           C  
ANISOU   42  CG  LEU A   9     5059   7735  12210    943  -2723     20       C  
ATOM     43  CD1 LEU A   9      62.484 -20.341  12.268  1.00 62.89           C  
ANISOU   43  CD1 LEU A   9     4929   7432  11535    893  -2453     91       C  
ATOM     44  CD2 LEU A   9      64.581 -21.763  12.187  1.00 63.80           C  
ANISOU   44  CD2 LEU A   9     4598   7359  12283    975  -2649     99       C  
ATOM     45  N   LYS A  10      67.708 -18.254  10.722  1.00 67.92           N  
ANISOU   45  N   LYS A  10     4382   7613  13811    613  -2720   -459       N  
ATOM     46  CA  LYS A  10      68.292 -17.213   9.875  1.00 67.93           C  
ANISOU   46  CA  LYS A  10     4162   7506  14143    477  -2557   -547       C  
ATOM     47  C   LYS A  10      67.267 -16.743   8.862  1.00 68.56           C  
ANISOU   47  C   LYS A  10     4413   7646  13992    391  -2173   -511       C  
ATOM     48  O   LYS A  10      66.483 -17.541   8.337  1.00 66.87           O  
ANISOU   48  O   LYS A  10     4358   7504  13545    429  -1952   -429       O  
ATOM     49  CB  LYS A  10      69.534 -17.724   9.142  1.00 71.90           C  
ANISOU   49  CB  LYS A  10     4299   7873  15144    471  -2434   -532       C  
ATOM     50  CG  LYS A  10      70.723 -17.996  10.053  1.00 76.51           C  
ANISOU   50  CG  LYS A  10     4644   8364  16063    540  -2827   -588       C  
ATOM     51  CD  LYS A  10      71.961 -18.167   9.233  1.00 80.24           C  
ANISOU   51  CD  LYS A  10     4715   8680  17092    505  -2665   -582       C  
ATOM     52  CE  LYS A  10      73.187 -18.029  10.090  1.00 97.51           C  
ANISOU   52  CE  LYS A  10     6614  10738  19698    537  -3079   -674       C  
ATOM     53  NZ  LYS A  10      74.399 -17.809   9.262  1.00106.60           N1+
ANISOU   53  NZ  LYS A  10     7325  11708  21469    471  -2897   -670       N1+
ATOM     54  N   SER A  11      67.273 -15.443   8.597  1.00 64.89           N  
ANISOU   54  N   SER A  11     3904   7134  13617    282  -2118   -578       N  
ATOM     55  CA  SER A  11      66.354 -14.816   7.656  1.00 63.49           C  
ANISOU   55  CA  SER A  11     3877   7008  13238    204  -1776   -541       C  
ATOM     56  C   SER A  11      66.710 -15.231   6.226  1.00 67.71           C  
ANISOU   56  C   SER A  11     4248   7514  13964    203  -1372   -462       C  
ATOM     57  O   SER A  11      67.887 -15.181   5.891  1.00 70.01           O  
ANISOU   57  O   SER A  11     4220   7689  14690    190  -1329   -456       O  
ATOM     58  CB  SER A  11      66.434 -13.294   7.797  1.00 65.28           C  
ANISOU   58  CB  SER A  11     4051   7158  13594     95  -1847   -621       C  
ATOM     59  OG  SER A  11      65.845 -12.634   6.688  1.00 63.94           O  
ANISOU   59  OG  SER A  11     3940   7004  13352     21  -1477   -558       O  
ATOM     60  N   PRO A  12      65.746 -15.564   5.339  1.00 61.67           N  
ANISOU   60  N   PRO A  12     3683   6852  12898    231  -1072   -413       N  
ATOM     61  CA  PRO A  12      66.127 -15.871   3.948  1.00 62.03           C  
ANISOU   61  CA  PRO A  12     3586   6896  13089    273   -693   -364       C  
ATOM     62  C   PRO A  12      66.700 -14.664   3.187  1.00 68.51           C  
ANISOU   62  C   PRO A  12     4207   7648  14176    198   -457   -311       C  
ATOM     63  O   PRO A  12      67.302 -14.857   2.135  1.00 69.08           O  
ANISOU   63  O   PRO A  12     4099   7713  14435    259   -148   -246       O  
ATOM     64  CB  PRO A  12      64.795 -16.298   3.317  1.00 61.16           C  
ANISOU   64  CB  PRO A  12     3774   6914  12550    329   -503   -360       C  
ATOM     65  CG  PRO A  12      63.741 -15.620   4.131  1.00 62.32           C  
ANISOU   65  CG  PRO A  12     4178   7112  12390    257   -678   -376       C  
ATOM     66  CD  PRO A  12      64.278 -15.676   5.528  1.00 59.74           C  
ANISOU   66  CD  PRO A  12     3788   6730  12180    244  -1062   -406       C  
ATOM     67  N   VAL A  13      66.487 -13.418   3.693  1.00 65.84           N  
ANISOU   67  N   VAL A  13     3899   7259  13860     82   -584   -329       N  
ATOM     68  CA  VAL A  13      66.971 -12.195   3.027  1.00 65.90           C  
ANISOU   68  CA  VAL A  13     3702   7164  14171      0   -364   -250       C  
ATOM     69  C   VAL A  13      68.106 -11.491   3.793  1.00 74.41           C  
ANISOU   69  C   VAL A  13     4456   8037  15778    -93   -635   -296       C  
ATOM     70  O   VAL A  13      68.472 -10.370   3.435  1.00 77.03           O  
ANISOU   70  O   VAL A  13     4599   8240  16430   -182   -512   -232       O  
ATOM     71  CB  VAL A  13      65.834 -11.205   2.652  1.00 64.79           C  
ANISOU   71  CB  VAL A  13     3807   7090  13721    -55   -214   -218       C  
ATOM     72  CG1 VAL A  13      64.894 -11.821   1.619  1.00 61.95           C  
ANISOU   72  CG1 VAL A  13     3690   6907  12941     52    100   -168       C  
ATOM     73  CG2 VAL A  13      65.074 -10.702   3.882  1.00 62.60           C  
ANISOU   73  CG2 VAL A  13     3749   6818  13219   -120   -581   -343       C  
ATOM     74  N   GLY A  14      68.655 -12.139   4.813  1.00 72.60           N  
ANISOU   74  N   GLY A  14     4153   7767  15665    -61  -1005   -400       N  
ATOM     75  CA  GLY A  14      69.777 -11.577   5.571  1.00 75.29           C  
ANISOU   75  CA  GLY A  14     4172   7909  16527   -124  -1323   -482       C  
ATOM     76  C   GLY A  14      69.405 -10.609   6.680  1.00 79.29           C  
ANISOU   76  C   GLY A  14     4792   8362  16971   -186  -1720   -642       C  
ATOM     77  O   GLY A  14      70.283  -9.922   7.208  1.00 81.82           O  
ANISOU   77  O   GLY A  14     4832   8488  17767   -244  -1989   -739       O  
ATOM     78  N   ALA A  15      68.104 -10.542   7.075  1.00 72.60           N  
ANISOU   78  N   ALA A  15     4346   7678  15559   -162  -1779   -687       N  
ATOM     79  CA  ALA A  15      67.719  -9.697   8.212  1.00 72.82           C  
ANISOU   79  CA  ALA A  15     4513   7685  15469   -177  -2172   -864       C  
ATOM     80  C   ALA A  15      68.232 -10.371   9.508  1.00 81.84           C  
ANISOU   80  C   ALA A  15     5652   8851  16591    -61  -2650  -1000       C  
ATOM     81  O   ALA A  15      68.817 -11.466   9.445  1.00 83.02           O  
ANISOU   81  O   ALA A  15     5693   9022  16830      8  -2641   -934       O  
ATOM     82  CB  ALA A  15      66.211  -9.519   8.264  1.00 69.62           C  
ANISOU   82  CB  ALA A  15     4522   7459  14471   -159  -2072   -854       C  
ATOM     83  N   GLU A  16      68.041  -9.725  10.673  1.00 81.16           N  
ANISOU   83  N   GLU A  16     5684   8767  16387    -18  -3073  -1194       N  
ATOM     84  CA  GLU A  16      68.461 -10.299  11.953  1.00 83.79           C  
ANISOU   84  CA  GLU A  16     6056   9156  16626    136  -3546  -1325       C  
ATOM     85  C   GLU A  16      67.748 -11.644  12.194  1.00 85.76           C  
ANISOU   85  C   GLU A  16     6598   9636  16351    272  -3461  -1180       C  
ATOM     86  O   GLU A  16      66.606 -11.803  11.755  1.00 83.70           O  
ANISOU   86  O   GLU A  16     6605   9509  15688    257  -3164  -1065       O  
ATOM     87  CB  GLU A  16      68.206  -9.313  13.110  1.00 87.52           C  
ANISOU   87  CB  GLU A  16     6663   9628  16962    203  -3992  -1576       C  
ATOM     88  CG  GLU A  16      69.228  -8.184  13.207  1.00105.70           C  
ANISOU   88  CG  GLU A  16     8597  11648  19915    110  -4255  -1775       C  
ATOM     89  CD  GLU A  16      70.689  -8.592  13.160  1.00128.93           C  
ANISOU   89  CD  GLU A  16    11115  14405  23469     97  -4416  -1792       C  
ATOM     90  OE1 GLU A  16      71.122  -9.378  14.035  1.00123.80           O  
ANISOU   90  OE1 GLU A  16    10492  13837  22708    259  -4766  -1864       O  
ATOM     91  OE2 GLU A  16      71.390  -8.157  12.219  1.00129.69           O1-
ANISOU   91  OE2 GLU A  16    10845  14275  24156    -63  -4168  -1706       O1-
ATOM     92  N   PRO A  17      68.395 -12.649  12.814  1.00 83.43           N  
ANISOU   92  N   PRO A  17     6233   9371  16095    400  -3696  -1165       N  
ATOM     93  CA  PRO A  17      67.704 -13.939  12.990  1.00 81.35           C  
ANISOU   93  CA  PRO A  17     6218   9290  15401    521  -3585   -993       C  
ATOM     94  C   PRO A  17      66.531 -13.893  13.963  1.00 83.19           C  
ANISOU   94  C   PRO A  17     6850   9728  15029    654  -3724   -990       C  
ATOM     95  O   PRO A  17      66.497 -13.026  14.836  1.00 85.19           O  
ANISOU   95  O   PRO A  17     7188  10006  15172    719  -4046  -1168       O  
ATOM     96  CB  PRO A  17      68.809 -14.881  13.482  1.00 85.47           C  
ANISOU   96  CB  PRO A  17     6531   9763  16180    631  -3843   -981       C  
ATOM     97  CG  PRO A  17      69.832 -13.995  14.082  1.00 93.01           C  
ANISOU   97  CG  PRO A  17     7246  10576  17520    629  -4248  -1204       C  
ATOM     98  CD  PRO A  17      69.761 -12.674  13.384  1.00 88.62           C  
ANISOU   98  CD  PRO A  17     6572   9882  17218    446  -4080  -1295       C  
ATOM     99  N   ALA A  18      65.562 -14.809  13.800  1.00 75.28           N  
ANISOU   99  N   ALA A  18     6081   8863  13661    705  -3479   -794       N  
ATOM    100  CA  ALA A  18      64.445 -14.962  14.730  1.00 73.66           C  
ANISOU  100  CA  ALA A  18     6232   8855  12900    855  -3561   -727       C  
ATOM    101  C   ALA A  18      65.028 -15.786  15.874  1.00 80.33           C  
ANISOU  101  C   ALA A  18     7082   9773  13665   1070  -3911   -683       C  
ATOM    102  O   ALA A  18      65.644 -16.820  15.625  1.00 79.48           O  
ANISOU  102  O   ALA A  18     6809   9601  13787   1087  -3875   -568       O  
ATOM    103  CB  ALA A  18      63.309 -15.720  14.071  1.00 71.11           C  
ANISOU  103  CB  ALA A  18     6080   8601  12337    823  -3170   -515       C  
ATOM    104  N   VAL A  19      64.932 -15.286  17.108  1.00 80.41           N  
ANISOU  104  N   VAL A  19     7265   9910  13376   1250  -4271   -795       N  
ATOM    105  CA  VAL A  19      65.509 -15.950  18.283  1.00 83.11           C  
ANISOU  105  CA  VAL A  19     7636  10351  13591   1501  -4648   -767       C  
ATOM    106  C   VAL A  19      64.373 -16.414  19.194  1.00 87.05           C  
ANISOU  106  C   VAL A  19     8506  11098  13473   1727  -4618   -567       C  
ATOM    107  O   VAL A  19      63.492 -15.630  19.536  1.00 86.21           O  
ANISOU  107  O   VAL A  19     8637  11112  13006   1772  -4596   -634       O  
ATOM    108  CB  VAL A  19      66.551 -15.049  19.022  1.00 90.27           C  
ANISOU  108  CB  VAL A  19     8403  11201  14693   1583  -5158  -1083       C  
ATOM    109  CG1 VAL A  19      67.221 -15.797  20.178  1.00 93.49           C  
ANISOU  109  CG1 VAL A  19     8831  11715  14975   1865  -5569  -1055       C  
ATOM    110  CG2 VAL A  19      67.613 -14.522  18.058  1.00 90.27           C  
ANISOU  110  CG2 VAL A  19     8000  10925  15372   1341  -5131  -1243       C  
ATOM    111  N   TYR A  20      64.378 -17.689  19.559  1.00 84.46           N  
ANISOU  111  N   TYR A  20     8211  10833  13048   1872  -4592   -301       N  
ATOM    112  CA  TYR A  20      63.333 -18.230  20.416  1.00 84.60           C  
ANISOU  112  CA  TYR A  20     8544  11071  12529   2101  -4518    -43       C  
ATOM    113  C   TYR A  20      63.984 -18.791  21.661  1.00 95.52           C  
ANISOU  113  C   TYR A  20     9977  12587  13729   2415  -4903     27       C  
ATOM    114  O   TYR A  20      64.934 -19.554  21.535  1.00 96.41           O  
ANISOU  114  O   TYR A  20     9864  12584  14183   2414  -5019     76       O  
ATOM    115  CB  TYR A  20      62.567 -19.355  19.709  1.00 82.03           C  
ANISOU  115  CB  TYR A  20     8218  10688  12262   2006  -4088    281       C  
ATOM    116  CG  TYR A  20      61.804 -18.965  18.463  1.00 78.03           C  
ANISOU  116  CG  TYR A  20     7690  10072  11885   1736  -3700    241       C  
ATOM    117  CD1 TYR A  20      62.440 -18.900  17.225  1.00 78.04           C  
ANISOU  117  CD1 TYR A  20     7425   9870  12357   1497  -3563    109       C  
ATOM    118  CD2 TYR A  20      60.424 -18.785  18.498  1.00 75.92           C  
ANISOU  118  CD2 TYR A  20     7664   9910  11272   1746  -3445    370       C  
ATOM    119  CE1 TYR A  20      61.731 -18.609  16.064  1.00 75.35           C  
ANISOU  119  CE1 TYR A  20     7082   9453  12096   1289  -3209     87       C  
ATOM    120  CE2 TYR A  20      59.704 -18.494  17.346  1.00 73.12           C  
ANISOU  120  CE2 TYR A  20     7291   9459  11034   1518  -3110    338       C  
ATOM    121  CZ  TYR A  20      60.362 -18.406  16.129  1.00 77.16           C  
ANISOU  121  CZ  TYR A  20     7558   9784  11975   1299  -3001    193       C  
ATOM    122  OH  TYR A  20      59.656 -18.148  14.980  1.00 71.90           O  
ANISOU  122  OH  TYR A  20     6890   9044  11383   1113  -2680    166       O  
ATOM    123  N   PRO A  21      63.506 -18.459  22.875  1.00 96.58           N  
ANISOU  123  N   PRO A  21    10407  12974  13315   2714  -5108     41       N  
ATOM    124  CA  PRO A  21      64.122 -19.055  24.070  1.00101.33           C  
ANISOU  124  CA  PRO A  21    11076  13731  13695   3061  -5477    134       C  
ATOM    125  C   PRO A  21      63.643 -20.492  24.268  1.00107.21           C  
ANISOU  125  C   PRO A  21    11886  14531  14317   3187  -5216    615       C  
ATOM    126  O   PRO A  21      62.589 -20.861  23.747  1.00104.61           O  
ANISOU  126  O   PRO A  21    11630  14178  13939   3068  -4783    856       O  
ATOM    127  CB  PRO A  21      63.641 -18.146  25.202  1.00105.60           C  
ANISOU  127  CB  PRO A  21    11937  14543  13644   3356  -5730    -21       C  
ATOM    128  CG  PRO A  21      62.328 -17.612  24.726  1.00106.73           C  
ANISOU  128  CG  PRO A  21    12253  14722  13581   3211  -5323     34       C  
ATOM    129  CD  PRO A  21      62.363 -17.582  23.221  1.00 97.72           C  
ANISOU  129  CD  PRO A  21    10846  13292  12993   2783  -4998    -10       C  
ATOM    130  N   TRP A  22      64.387 -21.291  25.036  1.00107.87           N  
ANISOU  130  N   TRP A  22    11937  14677  14373   3438  -5489    758       N  
ATOM    131  CA  TRP A  22      63.996 -22.658  25.371  1.00108.86           C  
ANISOU  131  CA  TRP A  22    12117  14849  14396   3601  -5282   1242       C  
ATOM    132  C   TRP A  22      63.874 -22.771  26.906  1.00117.77           C  
ANISOU  132  C   TRP A  22    13541  16306  14902   4080  -5547   1418       C  
ATOM    133  O   TRP A  22      64.784 -22.313  27.606  1.00119.42           O  
ANISOU  133  O   TRP A  22    13758  16613  15006   4282  -6034   1153       O  
ATOM    134  CB  TRP A  22      64.965 -23.700  24.787  1.00107.57           C  
ANISOU  134  CB  TRP A  22    11625  14441  14808   3473  -5299   1330       C  
ATOM    135  CG  TRP A  22      64.562 -25.122  25.061  1.00109.60           C  
ANISOU  135  CG  TRP A  22    11905  14693  15046   3618  -5080   1830       C  
ATOM    136  CD1 TRP A  22      64.887 -25.864  26.157  1.00116.74           C  
ANISOU  136  CD1 TRP A  22    12898  15747  15712   3976  -5296   2110       C  
ATOM    137  CD2 TRP A  22      63.786 -25.981  24.209  1.00106.55           C  
ANISOU  137  CD2 TRP A  22    11429  14123  14932   3417  -4618   2108       C  
ATOM    138  CE2 TRP A  22      63.679 -27.231  24.861  1.00113.32           C  
ANISOU  138  CE2 TRP A  22    12307  15001  15748   3654  -4569   2563       C  
ATOM    139  CE3 TRP A  22      63.193 -25.826  22.944  1.00103.39           C  
ANISOU  139  CE3 TRP A  22    10925  13533  14827   3075  -4260   2006       C  
ATOM    140  NE1 TRP A  22      64.362 -27.131  26.046  1.00116.24           N  
ANISOU  140  NE1 TRP A  22    12793  15586  15785   3998  -4974   2576       N  
ATOM    141  CZ2 TRP A  22      62.980 -28.311  24.303  1.00111.07           C  
ANISOU  141  CZ2 TRP A  22    11923  14526  15753   3544  -4182   2906       C  
ATOM    142  CZ3 TRP A  22      62.505 -26.897  22.390  1.00103.39           C  
ANISOU  142  CZ3 TRP A  22    10845  13366  15073   2981  -3902   2315       C  
ATOM    143  CH2 TRP A  22      62.403 -28.121  23.066  1.00106.90           C  
ANISOU  143  CH2 TRP A  22    11290  13806  15520   3204  -3870   2753       C  
ATOM    144  N   PRO A  23      62.760 -23.316  27.467  1.00116.07           N  
ANISOU  144  N   PRO A  23    13571  16272  14260   4291  -5246   1849       N  
ATOM    145  CA  PRO A  23      61.579 -23.907  26.802  1.00112.67           C  
ANISOU  145  CA  PRO A  23    13138  15731  13938   4103  -4693   2195       C  
ATOM    146  C   PRO A  23      60.857 -22.925  25.892  1.00111.90           C  
ANISOU  146  C   PRO A  23    13050  15546  13920   3785  -4455   1927       C  
ATOM    147  O   PRO A  23      60.756 -21.742  26.233  1.00112.68           O  
ANISOU  147  O   PRO A  23    13310  15796  13706   3848  -4635   1615       O  
ATOM    148  CB  PRO A  23      60.682 -24.316  27.983  1.00117.68           C  
ANISOU  148  CB  PRO A  23    14078  16659  13975   4509  -4554   2643       C  
ATOM    149  CG  PRO A  23      61.621 -24.503  29.124  1.00127.42           C  
ANISOU  149  CG  PRO A  23    15400  18098  14914   4906  -5008   2653       C  
ATOM    150  CD  PRO A  23      62.641 -23.419  28.933  1.00122.86           C  
ANISOU  150  CD  PRO A  23    14729  17478  14474   4794  -5465   2048       C  
ATOM    151  N   LEU A  24      60.391 -23.403  24.721  1.00102.96           N  
ANISOU  151  N   LEU A  24    11738  14163  13217   3458  -4078   2026       N  
ATOM    152  CA  LEU A  24      59.665 -22.570  23.752  1.00 97.73           C  
ANISOU  152  CA  LEU A  24    11075  13406  12651   3155  -3827   1805       C  
ATOM    153  C   LEU A  24      58.294 -22.200  24.299  1.00 99.41           C  
ANISOU  153  C   LEU A  24    11575  13824  12372   3302  -3587   1994       C  
ATOM    154  O   LEU A  24      57.663 -23.046  24.933  1.00100.13           O  
ANISOU  154  O   LEU A  24    11769  14009  12267   3517  -3404   2428       O  
ATOM    155  CB  LEU A  24      59.495 -23.287  22.394  1.00 94.21           C  
ANISOU  155  CB  LEU A  24    10379  12661  12756   2826  -3507   1870       C  
ATOM    156  CG  LEU A  24      60.761 -23.621  21.601  1.00 97.98           C  
ANISOU  156  CG  LEU A  24    10548  12913  13768   2642  -3659   1665       C  
ATOM    157  CD1 LEU A  24      60.456 -24.573  20.477  1.00 95.49           C  
ANISOU  157  CD1 LEU A  24    10034  12346  13902   2425  -3338   1799       C  
ATOM    158  CD2 LEU A  24      61.412 -22.385  21.040  1.00 98.78           C  
ANISOU  158  CD2 LEU A  24    10564  12971  13998   2455  -3824   1214       C  
ATOM    159  N   PRO A  25      57.805 -20.961  24.068  1.00 94.55           N  
ANISOU  159  N   PRO A  25    11078  13269  11577   3198  -3565   1699       N  
ATOM    160  CA  PRO A  25      56.458 -20.605  24.561  1.00 94.41           C  
ANISOU  160  CA  PRO A  25    11323  13441  11107   3341  -3312   1878       C  
ATOM    161  C   PRO A  25      55.316 -21.368  23.889  1.00 97.41           C  
ANISOU  161  C   PRO A  25    11639  13676  11695   3178  -2840   2220       C  
ATOM    162  O   PRO A  25      55.366 -21.651  22.689  1.00 94.26           O  
ANISOU  162  O   PRO A  25    11021  13016  11779   2859  -2691   2139       O  
ATOM    163  CB  PRO A  25      56.330 -19.104  24.256  1.00 93.97           C  
ANISOU  163  CB  PRO A  25    11347  13416  10942   3207  -3415   1436       C  
ATOM    164  CG  PRO A  25      57.633 -18.658  23.750  1.00 97.91           C  
ANISOU  164  CG  PRO A  25    11634  13758  11809   3035  -3741   1051       C  
ATOM    165  CD  PRO A  25      58.429 -19.842  23.334  1.00 93.94           C  
ANISOU  165  CD  PRO A  25    10883  13074  11735   2949  -3744   1217       C  
ATOM    166  N   VAL A  26      54.286 -21.701  24.678  1.00 96.42           N  
ANISOU  166  N   VAL A  26    11699  13722  11212   3422  -2608   2603       N  
ATOM    167  CA  VAL A  26      53.042 -22.310  24.214  1.00 94.88           C  
ANISOU  167  CA  VAL A  26    11456  13403  11191   3309  -2166   2939       C  
ATOM    168  C   VAL A  26      52.068 -21.127  24.183  1.00 98.40           C  
ANISOU  168  C   VAL A  26    12090  13977  11321   3281  -2033   2763       C  
ATOM    169  O   VAL A  26      51.952 -20.392  25.171  1.00101.00           O  
ANISOU  169  O   VAL A  26    12667  14589  11119   3563  -2160   2705       O  
ATOM    170  CB  VAL A  26      52.565 -23.469  25.125  1.00101.73           C  
ANISOU  170  CB  VAL A  26    12366  14353  11935   3606  -1972   3525       C  
ATOM    171  CG1 VAL A  26      51.155 -23.927  24.748  1.00100.21           C  
ANISOU  171  CG1 VAL A  26    12119  14031  11924   3505  -1517   3861       C  
ATOM    172  CG2 VAL A  26      53.538 -24.642  25.062  1.00102.80           C  
ANISOU  172  CG2 VAL A  26    12293  14325  12443   3611  -2107   3687       C  
ATOM    173  N   TYR A  27      51.440 -20.890  23.046  1.00 91.23           N  
ANISOU  173  N   TYR A  27    11067  12866  10728   2961  -1815   2639       N  
ATOM    174  CA  TYR A  27      50.560 -19.740  22.907  1.00 89.89           C  
ANISOU  174  CA  TYR A  27    11050  12786  10316   2905  -1699   2450       C  
ATOM    175  C   TYR A  27      49.142 -19.985  23.402  1.00100.02           C  
ANISOU  175  C   TYR A  27    12452  14168  11385   3061  -1340   2839       C  
ATOM    176  O   TYR A  27      48.589 -19.132  24.099  1.00102.10           O  
ANISOU  176  O   TYR A  27    12944  14665  11187   3253  -1317   2794       O  
ATOM    177  CB  TYR A  27      50.568 -19.241  21.467  1.00 85.28           C  
ANISOU  177  CB  TYR A  27    10307  11963  10133   2516  -1653   2119       C  
ATOM    178  CG  TYR A  27      51.949 -18.990  20.905  1.00 83.76           C  
ANISOU  178  CG  TYR A  27     9965  11660  10201   2358  -1953   1771       C  
ATOM    179  CD1 TYR A  27      52.793 -18.038  21.474  1.00 87.15           C  
ANISOU  179  CD1 TYR A  27    10489  12229  10396   2464  -2293   1464       C  
ATOM    180  CD2 TYR A  27      52.384 -19.645  19.758  1.00 81.39           C  
ANISOU  180  CD2 TYR A  27     9416  11102  10406   2105  -1893   1724       C  
ATOM    181  CE1 TYR A  27      54.043 -17.760  20.925  1.00 87.31           C  
ANISOU  181  CE1 TYR A  27    10334  12118  10724   2306  -2549   1156       C  
ATOM    182  CE2 TYR A  27      53.621 -19.356  19.185  1.00 81.16           C  
ANISOU  182  CE2 TYR A  27     9233  10971  10632   1962  -2121   1418       C  
ATOM    183  CZ  TYR A  27      54.447 -18.411  19.769  1.00 89.71           C  
ANISOU  183  CZ  TYR A  27    10388  12179  11520   2054  -2439   1151       C  
ATOM    184  OH  TYR A  27      55.667 -18.129  19.209  1.00 90.56           O  
ANISOU  184  OH  TYR A  27    10306  12160  11943   1909  -2648    875       O  
ATOM    185  N   ASP A  28      48.542 -21.118  23.002  1.00 98.59           N  
ANISOU  185  N   ASP A  28    12095  13787  11575   2973  -1057   3201       N  
ATOM    186  CA  ASP A  28      47.203 -21.563  23.380  1.00101.25           C  
ANISOU  186  CA  ASP A  28    12461  14146  11862   3093   -681   3637       C  
ATOM    187  C   ASP A  28      47.156 -23.081  23.198  1.00110.92           C  
ANISOU  187  C   ASP A  28    13447  15133  13562   3062   -523   4045       C  
ATOM    188  O   ASP A  28      48.209 -23.697  22.991  1.00111.33           O  
ANISOU  188  O   ASP A  28    13369  15073  13857   3012   -732   3985       O  
ATOM    189  CB  ASP A  28      46.102 -20.818  22.590  1.00 99.92           C  
ANISOU  189  CB  ASP A  28    12292  13889  11784   2874   -470   3474       C  
ATOM    190  CG  ASP A  28      46.193 -20.923  21.081  1.00105.74           C  
ANISOU  190  CG  ASP A  28    12805  14313  13058   2484   -478   3202       C  
ATOM    191  OD1 ASP A  28      45.776 -21.961  20.536  1.00106.15           O  
ANISOU  191  OD1 ASP A  28    12645  14120  13568   2368   -304   3428       O  
ATOM    192  OD2 ASP A  28      46.603 -19.927  20.437  1.00108.08           O1-
ANISOU  192  OD2 ASP A  28    13139  14609  13319   2310   -645   2765       O1-
ATOM    193  N   LYS A  29      45.962 -23.690  23.295  1.00110.93           N  
ANISOU  193  N   LYS A  29    13372  15040  13737   3098   -164   4463       N  
ATOM    194  CA  LYS A  29      45.806 -25.140  23.151  1.00113.14           C  
ANISOU  194  CA  LYS A  29    13397  15052  14538   3073     -1   4877       C  
ATOM    195  C   LYS A  29      46.008 -25.640  21.702  1.00115.99           C  
ANISOU  195  C   LYS A  29    13480  15033  15558   2699    -61   4611       C  
ATOM    196  O   LYS A  29      46.204 -26.840  21.498  1.00117.40           O  
ANISOU  196  O   LYS A  29    13431  14964  16209   2665    -31   4842       O  
ATOM    197  CB  LYS A  29      44.451 -25.596  23.719  1.00118.08           C  
ANISOU  197  CB  LYS A  29    13995  15671  15201   3232    408   5416       C  
ATOM    198  N   HIS A  30      45.997 -24.720  20.714  1.00109.77           N  
ANISOU  198  N   HIS A  30    12712  14204  14789   2447   -154   4128       N  
ATOM    199  CA  HIS A  30      46.136 -25.022  19.282  1.00107.13           C  
ANISOU  199  CA  HIS A  30    12158  13563  14983   2130   -207   3830       C  
ATOM    200  C   HIS A  30      47.346 -24.333  18.596  1.00105.92           C  
ANISOU  200  C   HIS A  30    12033  13447  14766   1979   -500   3324       C  
ATOM    201  O   HIS A  30      47.512 -24.465  17.374  1.00103.37           O  
ANISOU  201  O   HIS A  30    11556  12913  14806   1746   -536   3051       O  
ATOM    202  CB  HIS A  30      44.823 -24.668  18.549  1.00106.79           C  
ANISOU  202  CB  HIS A  30    12071  13395  15111   1966     10   3770       C  
ATOM    203  CG  HIS A  30      43.587 -25.106  19.281  1.00113.40           C  
ANISOU  203  CG  HIS A  30    12883  14220  15985   2119    318   4256       C  
ATOM    204  CD2 HIS A  30      43.132 -26.356  19.544  1.00118.09           C  
ANISOU  204  CD2 HIS A  30    13267  14600  17003   2187    495   4704       C  
ATOM    205  ND1 HIS A  30      42.734 -24.187  19.871  1.00115.77           N  
ANISOU  205  ND1 HIS A  30    13379  14747  15864   2238    480   4330       N  
ATOM    206  CE1 HIS A  30      41.778 -24.900  20.445  1.00118.04           C  
ANISOU  206  CE1 HIS A  30    13566  14959  16326   2373    772   4827       C  
ATOM    207  NE2 HIS A  30      41.977 -26.210  20.278  1.00119.94           N  
ANISOU  207  NE2 HIS A  30    13555  14926  17090   2343    791   5078       N  
ATOM    208  N   HIS A  31      48.162 -23.580  19.367  1.00100.11           N  
ANISOU  208  N   HIS A  31    11485  12976  13577   2128   -707   3197       N  
ATOM    209  CA  HIS A  31      49.337 -22.873  18.849  1.00 96.42           C  
ANISOU  209  CA  HIS A  31    11021  12536  13077   2003   -980   2757       C  
ATOM    210  C   HIS A  31      50.514 -22.899  19.828  1.00 97.10           C  
ANISOU  210  C   HIS A  31    11178  12796  12920   2214  -1254   2771       C  
ATOM    211  O   HIS A  31      50.352 -22.607  21.010  1.00 99.29           O  
ANISOU  211  O   HIS A  31    11652  13318  12755   2482  -1287   2943       O  
ATOM    212  CB  HIS A  31      48.991 -21.420  18.452  1.00 95.26           C  
ANISOU  212  CB  HIS A  31    11018  12498  12678   1889   -990   2412       C  
ATOM    213  CG  HIS A  31      48.132 -21.308  17.226  1.00 96.06           C  
ANISOU  213  CG  HIS A  31    11025  12411  13060   1649   -799   2290       C  
ATOM    214  CD2 HIS A  31      46.801 -21.114  17.093  1.00 97.15           C  
ANISOU  214  CD2 HIS A  31    11207  12530  13175   1622   -566   2403       C  
ATOM    215  ND1 HIS A  31      48.698 -21.357  15.961  1.00 95.73           N  
ANISOU  215  ND1 HIS A  31    10828  12192  13353   1427   -861   2002       N  
ATOM    216  CE1 HIS A  31      47.698 -21.239  15.105  1.00 93.20           C  
ANISOU  216  CE1 HIS A  31    10474  11755  13184   1288   -683   1947       C  
ATOM    217  NE2 HIS A  31      46.541 -21.077  15.730  1.00 94.31           N  
ANISOU  217  NE2 HIS A  31    10722  11973  13141   1384   -513   2173       N  
ATOM    218  N   ASP A  32      51.698 -23.270  19.330  1.00 88.55           N  
ANISOU  218  N   ASP A  32     9932  11587  12124   2115  -1454   2590       N  
ATOM    219  CA  ASP A  32      52.936 -23.262  20.106  1.00 88.10           C  
ANISOU  219  CA  ASP A  32     9902  11659  11913   2285  -1761   2540       C  
ATOM    220  C   ASP A  32      54.089 -22.808  19.208  1.00 84.43           C  
ANISOU  220  C   ASP A  32     9290  11084  11707   2076  -1967   2122       C  
ATOM    221  O   ASP A  32      53.964 -22.867  17.978  1.00 80.85           O  
ANISOU  221  O   ASP A  32     8692  10437  11590   1832  -1836   1961       O  
ATOM    222  CB  ASP A  32      53.198 -24.596  20.835  1.00 93.04           C  
ANISOU  222  CB  ASP A  32    10452  12253  12647   2490  -1766   2951       C  
ATOM    223  CG  ASP A  32      53.472 -25.829  19.980  1.00101.08           C  
ANISOU  223  CG  ASP A  32    11190  12959  14256   2334  -1690   3039       C  
ATOM    224  OD1 ASP A  32      53.959 -25.672  18.838  1.00 99.00           O  
ANISOU  224  OD1 ASP A  32    10776  12532  14307   2094  -1734   2706       O  
ATOM    225  OD2 ASP A  32      53.310 -26.954  20.497  1.00108.27           O1-
ANISOU  225  OD2 ASP A  32    12027  13797  15312   2481  -1607   3440       O1-
ATOM    226  N   ALA A  33      55.192 -22.324  19.810  1.00 79.06           N  
ANISOU  226  N   ALA A  33     8642  10528  10872   2187  -2288   1945       N  
ATOM    227  CA  ALA A  33      56.321 -21.826  19.041  1.00 76.37           C  
ANISOU  227  CA  ALA A  33     8136  10078  10803   2004  -2475   1576       C  
ATOM    228  C   ALA A  33      57.064 -22.911  18.268  1.00 79.62           C  
ANISOU  228  C   ALA A  33     8279  10262  11711   1892  -2457   1607       C  
ATOM    229  O   ALA A  33      57.626 -22.603  17.223  1.00 78.69           O  
ANISOU  229  O   ALA A  33     8002  10010  11886   1686  -2452   1341       O  
ATOM    230  CB  ALA A  33      57.262 -21.031  19.921  1.00 79.40           C  
ANISOU  230  CB  ALA A  33     8596  10626  10947   2160  -2846   1373       C  
ATOM    231  N   ALA A  34      57.024 -24.181  18.727  1.00 76.52           N  
ANISOU  231  N   ALA A  34     7831   9816  11428   2031  -2421   1942       N  
ATOM    232  CA  ALA A  34      57.689 -25.268  18.010  1.00 76.05           C  
ANISOU  232  CA  ALA A  34     7511   9523  11861   1940  -2406   1966       C  
ATOM    233  C   ALA A  34      57.100 -25.466  16.620  1.00 76.08           C  
ANISOU  233  C   ALA A  34     7397   9325  12186   1703  -2145   1848       C  
ATOM    234  O   ALA A  34      57.862 -25.597  15.667  1.00 74.18           O  
ANISOU  234  O   ALA A  34     6968   8944  12272   1567  -2166   1623       O  
ATOM    235  CB  ALA A  34      57.628 -26.565  18.800  1.00 79.35           C  
ANISOU  235  CB  ALA A  34     7895   9906  12350   2144  -2404   2375       C  
ATOM    236  N   HIS A  35      55.766 -25.457  16.507  1.00 71.04           N  
ANISOU  236  N   HIS A  35     6866   8682  11443   1675  -1907   1988       N  
ATOM    237  CA  HIS A  35      55.070 -25.636  15.237  1.00 69.34           C  
ANISOU  237  CA  HIS A  35     6560   8288  11500   1482  -1687   1870       C  
ATOM    238  C   HIS A  35      55.191 -24.397  14.382  1.00 68.39           C  
ANISOU  238  C   HIS A  35     6483   8222  11278   1316  -1672   1508       C  
ATOM    239  O   HIS A  35      55.359 -24.519  13.175  1.00 65.54           O  
ANISOU  239  O   HIS A  35     5991   7724  11186   1174  -1588   1306       O  
ATOM    240  CB  HIS A  35      53.624 -26.133  15.431  1.00 71.16           C  
ANISOU  240  CB  HIS A  35     6849   8462  11727   1516  -1460   2158       C  
ATOM    241  CG  HIS A  35      53.614 -27.563  15.904  1.00 78.29           C  
ANISOU  241  CG  HIS A  35     7616   9210  12921   1639  -1439   2509       C  
ATOM    242  CD2 HIS A  35      53.968 -28.695  15.245  1.00 80.91           C  
ANISOU  242  CD2 HIS A  35     7714   9282  13746   1590  -1439   2511       C  
ATOM    243  ND1 HIS A  35      53.342 -27.888  17.219  1.00 83.36           N  
ANISOU  243  ND1 HIS A  35     8360   9974  13340   1861  -1435   2903       N  
ATOM    244  CE1 HIS A  35      53.482 -29.202  17.304  1.00 84.74           C  
ANISOU  244  CE1 HIS A  35     8352   9945  13902   1923  -1414   3163       C  
ATOM    245  NE2 HIS A  35      53.887 -29.727  16.152  1.00 83.73           N  
ANISOU  245  NE2 HIS A  35     8015   9575  14225   1760  -1434   2922       N  
ATOM    246  N   GLU A  36      55.246 -23.221  15.015  1.00 64.24           N  
ANISOU  246  N   GLU A  36     6129   7896  10382   1353  -1775   1417       N  
ATOM    247  CA  GLU A  36      55.513 -21.968  14.327  1.00 61.05           C  
ANISOU  247  CA  GLU A  36     5748   7534   9913   1207  -1789   1095       C  
ATOM    248  C   GLU A  36      56.893 -22.052  13.622  1.00 63.96           C  
ANISOU  248  C   GLU A  36     5897   7798  10604   1124  -1900    885       C  
ATOM    249  O   GLU A  36      56.982 -21.638  12.470  1.00 60.78           O  
ANISOU  249  O   GLU A  36     5417   7323  10351    974  -1776    684       O  
ATOM    250  CB  GLU A  36      55.508 -20.811  15.328  1.00 63.06           C  
ANISOU  250  CB  GLU A  36     6197   7996   9768   1302  -1946   1035       C  
ATOM    251  CG  GLU A  36      55.804 -19.477  14.680  1.00 67.44           C  
ANISOU  251  CG  GLU A  36     6751   8563  10310   1150  -1972    720       C  
ATOM    252  CD  GLU A  36      56.056 -18.369  15.669  1.00 76.41           C  
ANISOU  252  CD  GLU A  36     8031   9862  11141   1252  -2202    599       C  
ATOM    253  OE1 GLU A  36      55.180 -18.130  16.530  1.00 66.51           O  
ANISOU  253  OE1 GLU A  36     6990   8758   9522   1391  -2186    720       O  
ATOM    254  OE2 GLU A  36      57.106 -17.702  15.546  1.00 60.89           O1-
ANISOU  254  OE2 GLU A  36     5953   7863   9319   1196  -2394    370       O1-
ATOM    255  N   ILE A  37      57.945 -22.594  14.305  1.00 62.48           N  
ANISOU  255  N   ILE A  37     5607   7608  10522   1239  -2119    947       N  
ATOM    256  CA  ILE A  37      59.311 -22.756  13.767  1.00 63.19           C  
ANISOU  256  CA  ILE A  37     5463   7595  10953   1184  -2232    779       C  
ATOM    257  C   ILE A  37      59.282 -23.693  12.542  1.00 67.73           C  
ANISOU  257  C   ILE A  37     5867   7984  11883   1097  -2027    757       C  
ATOM    258  O   ILE A  37      59.778 -23.328  11.468  1.00 67.17           O  
ANISOU  258  O   ILE A  37     5672   7851  11996    980  -1933    545       O  
ATOM    259  CB  ILE A  37      60.328 -23.244  14.862  1.00 68.96           C  
ANISOU  259  CB  ILE A  37     6125   8361  11715   1354  -2530    878       C  
ATOM    260  CG1 ILE A  37      60.657 -22.117  15.881  1.00 70.36           C  
ANISOU  260  CG1 ILE A  37     6436   8713  11583   1446  -2798    770       C  
ATOM    261  CG2 ILE A  37      61.626 -23.825  14.236  1.00 69.88           C  
ANISOU  261  CG2 ILE A  37     5954   8321  12276   1310  -2598    771       C  
ATOM    262  CD1 ILE A  37      61.392 -22.559  17.190  1.00 73.45           C  
ANISOU  262  CD1 ILE A  37     6840   9197  11870   1682  -3127    892       C  
ATOM    263  N   ILE A  38      58.678 -24.885  12.710  1.00 63.44           N  
ANISOU  263  N   ILE A  38     5316   7352  11437   1170  -1955    979       N  
ATOM    264  CA  ILE A  38      58.547 -25.883  11.657  1.00 61.90           C  
ANISOU  264  CA  ILE A  38     4966   6963  11590   1122  -1802    946       C  
ATOM    265  C   ILE A  38      57.808 -25.300  10.447  1.00 60.61           C  
ANISOU  265  C   ILE A  38     4854   6787  11386    990  -1590    746       C  
ATOM    266  O   ILE A  38      58.278 -25.454   9.320  1.00 59.52           O  
ANISOU  266  O   ILE A  38     4583   6565  11467    938  -1506    549       O  
ATOM    267  CB  ILE A  38      57.881 -27.172  12.208  1.00 66.17           C  
ANISOU  267  CB  ILE A  38     5490   7389  12262   1228  -1779   1247       C  
ATOM    268  CG1 ILE A  38      58.866 -27.972  13.069  1.00 69.56           C  
ANISOU  268  CG1 ILE A  38     5804   7786  12841   1367  -1979   1419       C  
ATOM    269  CG2 ILE A  38      57.320 -28.028  11.079  1.00 66.02           C  
ANISOU  269  CG2 ILE A  38     5352   7159  12574   1169  -1617   1172       C  
ATOM    270  CD1 ILE A  38      58.266 -28.619  14.274  1.00 78.00           C  
ANISOU  270  CD1 ILE A  38     6960   8878  13797   1526  -2007   1804       C  
ATOM    271  N   GLU A  39      56.685 -24.599  10.686  1.00 55.69           N  
ANISOU  271  N   GLU A  39     4430   6262  10467    958  -1504    796       N  
ATOM    272  CA  GLU A  39      55.878 -24.002   9.620  1.00 52.62           C  
ANISOU  272  CA  GLU A  39     4111   5874  10010    850  -1320    628       C  
ATOM    273  C   GLU A  39      56.582 -22.838   8.954  1.00 55.20           C  
ANISOU  273  C   GLU A  39     4425   6282  10265    762  -1299    392       C  
ATOM    274  O   GLU A  39      56.462 -22.692   7.747  1.00 55.42           O  
ANISOU  274  O   GLU A  39     4416   6273  10367    704  -1150    224       O  
ATOM    275  CB  GLU A  39      54.464 -23.622  10.095  1.00 53.46           C  
ANISOU  275  CB  GLU A  39     4410   6047   9853    848  -1233    765       C  
ATOM    276  CG  GLU A  39      53.626 -24.831  10.488  1.00 65.76           C  
ANISOU  276  CG  GLU A  39     5934   7475  11579    922  -1188   1015       C  
ATOM    277  CD  GLU A  39      52.372 -24.534  11.290  1.00 91.60           C  
ANISOU  277  CD  GLU A  39     9373  10825  14605    961  -1106   1237       C  
ATOM    278  OE1 GLU A  39      51.823 -23.415  11.164  1.00 87.27           O  
ANISOU  278  OE1 GLU A  39     8975  10401  13781    901  -1043   1133       O  
ATOM    279  OE2 GLU A  39      51.921 -25.442  12.027  1.00 94.08           O1-
ANISOU  279  OE2 GLU A  39     9653  11066  15027   1059  -1086   1534       O1-
ATOM    280  N   THR A  40      57.332 -22.025   9.713  1.00 52.53           N  
ANISOU  280  N   THR A  40     4106   6049   9806    766  -1451    376       N  
ATOM    281  CA  THR A  40      58.146 -20.943   9.139  1.00 51.81           C  
ANISOU  281  CA  THR A  40     3946   5993   9748    679  -1442    178       C  
ATOM    282  C   THR A  40      59.151 -21.533   8.123  1.00 56.79           C  
ANISOU  282  C   THR A  40     4344   6513  10719    672  -1367     70       C  
ATOM    283  O   THR A  40      59.230 -21.047   6.989  1.00 55.34           O  
ANISOU  283  O   THR A  40     4121   6328  10580    612  -1186    -67       O  
ATOM    284  CB  THR A  40      58.849 -20.141  10.242  1.00 57.19           C  
ANISOU  284  CB  THR A  40     4644   6758  10327    705  -1681    169       C  
ATOM    285  CG2 THR A  40      59.755 -19.056   9.686  1.00 52.38           C  
ANISOU  285  CG2 THR A  40     3909   6135   9860    607  -1682    -16       C  
ATOM    286  OG1 THR A  40      57.861 -19.541  11.080  1.00 53.46           O  
ANISOU  286  OG1 THR A  40     4404   6405   9503    738  -1721    241       O  
ATOM    287  N   ILE A  41      59.863 -22.623   8.516  1.00 54.63           N  
ANISOU  287  N   ILE A  41     3926   6158  10674    756  -1491    147       N  
ATOM    288  CA  ILE A  41      60.833 -23.298   7.658  1.00 55.00           C  
ANISOU  288  CA  ILE A  41     3743   6098  11054    779  -1429     50       C  
ATOM    289  C   ILE A  41      60.160 -23.768   6.373  1.00 57.05           C  
ANISOU  289  C   ILE A  41     4017   6303  11357    781  -1200    -52       C  
ATOM    290  O   ILE A  41      60.688 -23.515   5.286  1.00 56.64           O  
ANISOU  290  O   ILE A  41     3865   6252  11404    774  -1044   -201       O  
ATOM    291  CB  ILE A  41      61.582 -24.448   8.406  1.00 59.53           C  
ANISOU  291  CB  ILE A  41     4173   6582  11866    882  -1619    168       C  
ATOM    292  CG1 ILE A  41      62.448 -23.869   9.553  1.00 61.21           C  
ANISOU  292  CG1 ILE A  41     4352   6863  12041    904  -1880    213       C  
ATOM    293  CG2 ILE A  41      62.418 -25.284   7.430  1.00 60.27           C  
ANISOU  293  CG2 ILE A  41     4035   6551  12314    920  -1528     58       C  
ATOM    294  CD1 ILE A  41      63.025 -24.911  10.569  1.00 61.72           C  
ANISOU  294  CD1 ILE A  41     4331   6876  12244   1036  -2113    377       C  
ATOM    295  N   ARG A  42      59.004 -24.447   6.501  1.00 52.24           N  
ANISOU  295  N   ARG A  42     3522   5646  10682    809  -1183     32       N  
ATOM    296  CA  ARG A  42      58.245 -24.936   5.355  1.00 51.95           C  
ANISOU  296  CA  ARG A  42     3503   5540  10696    830  -1025    -93       C  
ATOM    297  C   ARG A  42      57.828 -23.812   4.394  1.00 54.96           C  
ANISOU  297  C   ARG A  42     3997   6036  10850    773   -848   -244       C  
ATOM    298  O   ARG A  42      57.936 -23.979   3.183  1.00 55.74           O  
ANISOU  298  O   ARG A  42     4048   6124  11008    824   -710   -415       O  
ATOM    299  CB  ARG A  42      57.044 -25.772   5.810  1.00 53.62           C  
ANISOU  299  CB  ARG A  42     3789   5651  10933    857  -1065     46       C  
ATOM    300  CG  ARG A  42      57.485 -27.056   6.511  1.00 69.74           C  
ANISOU  300  CG  ARG A  42     5685   7545  13267    939  -1203    203       C  
ATOM    301  CD  ARG A  42      56.334 -28.017   6.720  1.00 82.59           C  
ANISOU  301  CD  ARG A  42     7322   9014  15044    973  -1203    336       C  
ATOM    302  NE  ARG A  42      56.798 -29.270   7.307  1.00 98.04           N  
ANISOU  302  NE  ARG A  42     9117  10805  17329   1058  -1319    503       N  
ATOM    303  CZ  ARG A  42      56.169 -29.923   8.277  1.00112.02           C  
ANISOU  303  CZ  ARG A  42    10895  12489  19179   1099  -1365    803       C  
ATOM    304  NH1 ARG A  42      55.029 -29.455   8.772  1.00 97.89           N1+
ANISOU  304  NH1 ARG A  42     9266  10769  17162   1065  -1296    961       N1+
ATOM    305  NH2 ARG A  42      56.677 -31.047   8.766  1.00 93.52           N  
ANISOU  305  NH2 ARG A  42     8392   9988  17153   1186  -1464    970       N  
ATOM    306  N   TRP A  43      57.414 -22.661   4.926  1.00 51.63           N  
ANISOU  306  N   TRP A  43     3722   5728  10166    688   -855   -182       N  
ATOM    307  CA  TRP A  43      57.017 -21.505   4.113  1.00 50.69           C  
ANISOU  307  CA  TRP A  43     3711   5710   9840    630   -694   -289       C  
ATOM    308  C   TRP A  43      58.209 -20.912   3.362  1.00 55.36           C  
ANISOU  308  C   TRP A  43     4162   6338  10535    627   -583   -386       C  
ATOM    309  O   TRP A  43      58.100 -20.657   2.167  1.00 53.66           O  
ANISOU  309  O   TRP A  43     3957   6163  10268    662   -391   -497       O  
ATOM    310  CB  TRP A  43      56.289 -20.443   4.953  1.00 48.59           C  
ANISOU  310  CB  TRP A  43     3625   5536   9302    548   -743   -198       C  
ATOM    311  CG  TRP A  43      54.838 -20.749   5.129  1.00 48.77           C  
ANISOU  311  CG  TRP A  43     3801   5543   9184    555   -726   -132       C  
ATOM    312  CD1 TRP A  43      54.195 -21.025   6.297  1.00 51.83           C  
ANISOU  312  CD1 TRP A  43     4274   5930   9488    569   -829     45       C  
ATOM    313  CD2 TRP A  43      53.854 -20.861   4.090  1.00 47.85           C  
ANISOU  313  CD2 TRP A  43     3755   5406   9019    567   -594   -235       C  
ATOM    314  CE2 TRP A  43      52.631 -21.206   4.708  1.00 51.44           C  
ANISOU  314  CE2 TRP A  43     4310   5821   9416    565   -632   -113       C  
ATOM    315  CE3 TRP A  43      53.886 -20.705   2.689  1.00 49.05           C  
ANISOU  315  CE3 TRP A  43     3895   5577   9167    603   -451   -416       C  
ATOM    316  NE1 TRP A  43      52.865 -21.283   6.057  1.00 50.82           N  
ANISOU  316  NE1 TRP A  43     4241   5764   9303    570   -752     76       N  
ATOM    317  CZ2 TRP A  43      51.460 -21.441   3.975  1.00 49.84           C  
ANISOU  317  CZ2 TRP A  43     4167   5565   9207    578   -561   -185       C  
ATOM    318  CZ3 TRP A  43      52.708 -20.899   1.970  1.00 50.02           C  
ANISOU  318  CZ3 TRP A  43     4111   5675   9219    637   -397   -502       C  
ATOM    319  CH2 TRP A  43      51.518 -21.265   2.612  1.00 49.65           C  
ANISOU  319  CH2 TRP A  43     4137   5559   9167    615   -466   -398       C  
ATOM    320  N   VAL A  44      59.367 -20.771   4.037  1.00 53.70           N  
ANISOU  320  N   VAL A  44     3803   6109  10492    606   -703   -338       N  
ATOM    321  CA  VAL A  44      60.603 -20.293   3.404  1.00 54.24           C  
ANISOU  321  CA  VAL A  44     3678   6179  10753    603   -596   -398       C  
ATOM    322  C   VAL A  44      61.047 -21.267   2.272  1.00 60.19           C  
ANISOU  322  C   VAL A  44     4299   6890  11680    726   -438   -496       C  
ATOM    323  O   VAL A  44      61.455 -20.809   1.209  1.00 60.53           O  
ANISOU  323  O   VAL A  44     4280   6984  11736    764   -211   -559       O  
ATOM    324  CB  VAL A  44      61.723 -19.982   4.425  1.00 58.68           C  
ANISOU  324  CB  VAL A  44     4083   6702  11509    559   -803   -343       C  
ATOM    325  CG1 VAL A  44      62.984 -19.503   3.720  1.00 59.36           C  
ANISOU  325  CG1 VAL A  44     3925   6759  11870    551   -668   -387       C  
ATOM    326  CG2 VAL A  44      61.262 -18.936   5.441  1.00 57.50           C  
ANISOU  326  CG2 VAL A  44     4082   6610  11157    474   -964   -299       C  
ATOM    327  N   CYS A  45      60.886 -22.586   2.472  1.00 58.21           N  
ANISOU  327  N   CYS A  45     4019   6548  11549    807   -543   -504       N  
ATOM    328  CA  CYS A  45      61.219 -23.594   1.456  1.00 59.84           C  
ANISOU  328  CA  CYS A  45     4111   6701  11925    947   -431   -635       C  
ATOM    329  C   CYS A  45      60.335 -23.460   0.213  1.00 62.64           C  
ANISOU  329  C   CYS A  45     4611   7127  12064   1023   -240   -780       C  
ATOM    330  O   CYS A  45      60.825 -23.680  -0.888  1.00 61.44           O  
ANISOU  330  O   CYS A  45     4380   7009  11955   1157    -66   -910       O  
ATOM    331  CB  CYS A  45      61.204 -25.007   2.032  1.00 61.48           C  
ANISOU  331  CB  CYS A  45     4243   6760  12355   1010   -616   -607       C  
ATOM    332  SG  CYS A  45      62.583 -25.354   3.160  1.00 68.09           S  
ANISOU  332  SG  CYS A  45     4859   7522  13491    995   -820   -475       S  
ATOM    333  N   GLU A  46      59.056 -23.034   0.386  1.00 58.06           N  
ANISOU  333  N   GLU A  46     4242   6583  11235    958   -268   -757       N  
ATOM    334  CA  GLU A  46      58.116 -22.743  -0.701  1.00 58.04           C  
ANISOU  334  CA  GLU A  46     4397   6659  10998   1024   -124   -887       C  
ATOM    335  C   GLU A  46      58.539 -21.494  -1.448  1.00 64.38           C  
ANISOU  335  C   GLU A  46     5219   7609  11633   1022    103   -882       C  
ATOM    336  O   GLU A  46      58.434 -21.449  -2.672  1.00 64.39           O  
ANISOU  336  O   GLU A  46     5262   7696  11506   1164    284  -1007       O  
ATOM    337  CB  GLU A  46      56.677 -22.507  -0.152  1.00 58.21           C  
ANISOU  337  CB  GLU A  46     4613   6668  10836    933   -224   -829       C  
ATOM    338  CG  GLU A  46      55.998 -23.796   0.256  1.00 67.43           C  
ANISOU  338  CG  GLU A  46     5761   7676  12186    970   -390   -835       C  
ATOM    339  CD  GLU A  46      56.022 -24.873  -0.810  1.00 84.12           C  
ANISOU  339  CD  GLU A  46     7797   9706  14458   1140   -379  -1059       C  
ATOM    340  OE1 GLU A  46      55.511 -24.615  -1.926  1.00 75.22           O  
ANISOU  340  OE1 GLU A  46     6770   8657  13155   1238   -278  -1238       O  
ATOM    341  OE2 GLU A  46      56.603 -25.952  -0.545  1.00 76.82           O1-
ANISOU  341  OE2 GLU A  46     6712   8644  13830   1197   -477  -1066       O1-
ATOM    342  N   GLU A  47      58.933 -20.449  -0.698  1.00 63.65           N  
ANISOU  342  N   GLU A  47     5105   7542  11535    874     85   -735       N  
ATOM    343  CA  GLU A  47      59.426 -19.161  -1.210  1.00 65.32           C  
ANISOU  343  CA  GLU A  47     5290   7848  11682    839    287   -678       C  
ATOM    344  C   GLU A  47      60.682 -19.361  -2.068  1.00 72.55           C  
ANISOU  344  C   GLU A  47     5994   8781  12791    960    489   -702       C  
ATOM    345  O   GLU A  47      60.829 -18.695  -3.090  1.00 74.98           O  
ANISOU  345  O   GLU A  47     6309   9192  12989   1040    753   -690       O  
ATOM    346  CB  GLU A  47      59.823 -18.221  -0.046  1.00 66.40           C  
ANISOU  346  CB  GLU A  47     5379   7948  11904    662    151   -549       C  
ATOM    347  CG  GLU A  47      58.666 -17.591   0.717  1.00 75.98           C  
ANISOU  347  CG  GLU A  47     6806   9183  12882    553     22   -506       C  
ATOM    348  CD  GLU A  47      57.717 -16.801  -0.160  1.00 97.15           C  
ANISOU  348  CD  GLU A  47     9662  11956  15295    564    203   -530       C  
ATOM    349  OE1 GLU A  47      58.217 -15.993  -0.977  1.00 83.64           O  
ANISOU  349  OE1 GLU A  47     7888  10295  13597    584    418   -502       O  
ATOM    350  OE2 GLU A  47      56.496 -17.076  -0.119  1.00 93.82           O1-
ANISOU  350  OE2 GLU A  47     9422  11550  14675    575    147   -567       O1-
ATOM    351  N   ILE A  48      61.606 -20.229  -1.618  1.00 67.36           N  
ANISOU  351  N   ILE A  48     5142   8028  12425    984    378   -709       N  
ATOM    352  CA  ILE A  48      62.889 -20.476  -2.283  1.00 68.27           C  
ANISOU  352  CA  ILE A  48     5019   8142  12778   1099    558   -717       C  
ATOM    353  C   ILE A  48      63.046 -21.947  -2.738  1.00 72.42           C  
ANISOU  353  C   ILE A  48     5487   8624  13405   1280    532   -872       C  
ATOM    354  O   ILE A  48      63.487 -22.787  -1.949  1.00 71.27           O  
ANISOU  354  O   ILE A  48     5219   8353  13508   1254    325   -867       O  
ATOM    355  CB  ILE A  48      64.085 -19.998  -1.403  1.00 72.60           C  
ANISOU  355  CB  ILE A  48     5325   8599  13661    968    463   -590       C  
ATOM    356  CG1 ILE A  48      63.850 -18.580  -0.811  1.00 72.52           C  
ANISOU  356  CG1 ILE A  48     5373   8595  13585    786    415   -479       C  
ATOM    357  CG2 ILE A  48      65.427 -20.093  -2.174  1.00 76.00           C  
ANISOU  357  CG2 ILE A  48     5477   9027  14374   1082    704   -567       C  
ATOM    358  CD1 ILE A  48      64.880 -18.134   0.219  1.00 84.68           C  
ANISOU  358  CD1 ILE A  48     6691  10022  15462    661    222   -403       C  
ATOM    359  N   PRO A  49      62.768 -22.262  -4.026  1.00 71.16           N  
ANISOU  359  N   PRO A  49     5404   8564  13068   1489    737  -1016       N  
ATOM    360  CA  PRO A  49      62.952 -23.653  -4.510  1.00 72.69           C  
ANISOU  360  CA  PRO A  49     5532   8702  13384   1688    697  -1207       C  
ATOM    361  C   PRO A  49      64.369 -24.246  -4.326  1.00 79.42           C  
ANISOU  361  C   PRO A  49     6094   9471  14612   1737    716  -1181       C  
ATOM    362  O   PRO A  49      64.499 -25.454  -4.086  1.00 79.14           O  
ANISOU  362  O   PRO A  49     5980   9309  14780   1806    547  -1289       O  
ATOM    363  CB  PRO A  49      62.550 -23.576  -5.985  1.00 75.40           C  
ANISOU  363  CB  PRO A  49     6010   9213  13423   1931    940  -1368       C  
ATOM    364  CG  PRO A  49      61.668 -22.362  -6.081  1.00 77.90           C  
ANISOU  364  CG  PRO A  49     6534   9641  13425   1829   1011  -1270       C  
ATOM    365  CD  PRO A  49      62.225 -21.388  -5.089  1.00 72.68           C  
ANISOU  365  CD  PRO A  49     5759   8927  12928   1580    990  -1026       C  
ATOM    366  N   ASP A  50      65.429 -23.407  -4.413  1.00 78.67           N  
ANISOU  366  N   ASP A  50     5816   9422  14653   1699    914  -1030       N  
ATOM    367  CA  ASP A  50      66.828 -23.875  -4.206  1.00 80.33           C  
ANISOU  367  CA  ASP A  50     5715   9541  15266   1736    934   -989       C  
ATOM    368  C   ASP A  50      67.008 -24.385  -2.765  1.00 83.21           C  
ANISOU  368  C   ASP A  50     5995   9729  15893   1567    563   -928       C  
ATOM    369  O   ASP A  50      67.689 -25.383  -2.550  1.00 83.77           O  
ANISOU  369  O   ASP A  50     5889   9690  16249   1642    462   -977       O  
ATOM    370  CB  ASP A  50      67.843 -22.747  -4.470  1.00 83.69           C  
ANISOU  370  CB  ASP A  50     5936  10016  15846   1695   1198   -806       C  
ATOM    371  CG  ASP A  50      68.041 -22.358  -5.923  1.00100.51           C  
ANISOU  371  CG  ASP A  50     8071  12322  17795   1919   1630   -804       C  
ATOM    372  OD1 ASP A  50      68.121 -23.270  -6.779  1.00102.44           O  
ANISOU  372  OD1 ASP A  50     8329  12632  17959   2177   1749   -974       O  
ATOM    373  OD2 ASP A  50      68.194 -21.139  -6.197  1.00109.56           O1-
ANISOU  373  OD2 ASP A  50     9191  13537  18900   1855   1854   -623       O1-
ATOM    374  N   LEU A  51      66.366 -23.711  -1.786  1.00 79.72           N  
ANISOU  374  N   LEU A  51     5689   9269  15333   1363    362   -822       N  
ATOM    375  CA  LEU A  51      66.426 -24.068  -0.366  1.00 79.57           C  
ANISOU  375  CA  LEU A  51     5637   9125  15472   1232     15   -740       C  
ATOM    376  C   LEU A  51      65.916 -25.478  -0.091  1.00 86.48           C  
ANISOU  376  C   LEU A  51     6567   9899  16393   1314   -171   -817       C  
ATOM    377  O   LEU A  51      66.538 -26.215   0.685  1.00 84.96           O  
ANISOU  377  O   LEU A  51     6222   9585  16474   1313   -374   -766       O  
ATOM    378  CB  LEU A  51      65.673 -23.031   0.488  1.00 77.37           C  
ANISOU  378  CB  LEU A  51     5541   8886  14970   1049   -126   -636       C  
ATOM    379  CG  LEU A  51      65.872 -23.147   1.990  1.00 81.46           C  
ANISOU  379  CG  LEU A  51     6028   9320  15605    946   -468   -535       C  
ATOM    380  CD1 LEU A  51      67.286 -22.775   2.371  1.00 83.14           C  
ANISOU  380  CD1 LEU A  51     5955   9470  16166    909   -533   -487       C  
ATOM    381  CD2 LEU A  51      64.902 -22.272   2.726  1.00 80.47           C  
ANISOU  381  CD2 LEU A  51     6134   9256  15185    819   -588   -470       C  
ATOM    382  N   LYS A  52      64.798 -25.860  -0.761  1.00 85.88           N  
ANISOU  382  N   LYS A  52     6691   9855  16086   1393   -110   -941       N  
ATOM    383  CA  LYS A  52      64.199 -27.189  -0.669  1.00 87.09           C  
ANISOU  383  CA  LYS A  52     6879   9877  16333   1478   -268  -1033       C  
ATOM    384  C   LYS A  52      65.199 -28.237  -1.166  1.00 94.97           C  
ANISOU  384  C   LYS A  52     7649  10784  17650   1649   -232  -1153       C  
ATOM    385  O   LYS A  52      65.358 -29.281  -0.523  1.00 96.36           O  
ANISOU  385  O   LYS A  52     7723  10794  18094   1667   -437  -1126       O  
ATOM    386  CB  LYS A  52      62.880 -27.222  -1.465  1.00 89.24           C  
ANISOU  386  CB  LYS A  52     7378  10201  16330   1541   -201  -1180       C  
ATOM    387  CG  LYS A  52      61.877 -28.266  -0.983  1.00 95.84           C  
ANISOU  387  CG  LYS A  52     8284  10871  17260   1536   -423  -1198       C  
ATOM    388  CD  LYS A  52      60.437 -27.753  -1.020  1.00 97.03           C  
ANISOU  388  CD  LYS A  52     8674  11072  17119   1464   -433  -1198       C  
ATOM    389  CE  LYS A  52      59.791 -27.736  -2.391  1.00 97.10           C  
ANISOU  389  CE  LYS A  52     8798  11156  16938   1618   -302  -1454       C  
ATOM    390  NZ  LYS A  52      58.429 -27.125  -2.342  1.00 91.60           N1+
ANISOU  390  NZ  LYS A  52     8319  10508  15977   1530   -326  -1431       N1+
ATOM    391  N   LEU A  53      65.938 -27.918  -2.259  1.00 94.06           N  
ANISOU  391  N   LEU A  53     7438  10779  17521   1785     41  -1254       N  
ATOM    392  CA  LEU A  53      66.994 -28.787  -2.807  1.00 96.97           C  
ANISOU  392  CA  LEU A  53     7577  11088  18181   1971    123  -1371       C  
ATOM    393  C   LEU A  53      68.182 -28.893  -1.863  1.00102.83           C  
ANISOU  393  C   LEU A  53     8060  11722  19287   1880     -5  -1209       C  
ATOM    394  O   LEU A  53      68.740 -29.980  -1.739  1.00105.57           O  
ANISOU  394  O   LEU A  53     8239  11931  19940   1981   -109  -1269       O  
ATOM    395  CB  LEU A  53      67.513 -28.294  -4.171  1.00 98.84           C  
ANISOU  395  CB  LEU A  53     7776  11502  18279   2158    492  -1472       C  
ATOM    396  CG  LEU A  53      66.566 -28.329  -5.361  1.00103.69           C  
ANISOU  396  CG  LEU A  53     8620  12248  18531   2344    638  -1685       C  
ATOM    397  CD1 LEU A  53      67.044 -27.393  -6.444  1.00105.17           C  
ANISOU  397  CD1 LEU A  53     8806  12657  18497   2482   1026  -1658       C  
ATOM    398  CD2 LEU A  53      66.436 -29.729  -5.916  1.00108.39           C  
ANISOU  398  CD2 LEU A  53     9191  12741  19250   2577    545  -1966       C  
ATOM    399  N   ALA A  54      68.606 -27.770  -1.236  1.00 98.36           N  
ANISOU  399  N   ALA A  54     7446  11209  18715   1708    -11  -1025       N  
ATOM    400  CA  ALA A  54      69.763 -27.759  -0.316  1.00 98.98           C  
ANISOU  400  CA  ALA A  54     7269  11188  19149   1628   -172   -891       C  
ATOM    401  C   ALA A  54      69.486 -28.532   0.966  1.00100.87           C  
ANISOU  401  C   ALA A  54     7539  11290  19495   1561   -541   -805       C  
ATOM    402  O   ALA A  54      70.389 -29.160   1.517  1.00101.99           O  
ANISOU  402  O   ALA A  54     7465  11315  19972   1593   -697   -758       O  
ATOM    403  CB  ALA A  54      70.156 -26.332   0.027  1.00 99.35           C  
ANISOU  403  CB  ALA A  54     7270  11306  19172   1467   -129   -753       C  
ATOM    404  N   MET A  55      68.234 -28.479   1.442  1.00 94.56           N  
ANISOU  404  N   MET A  55     7003  10509  18416   1482   -666   -763       N  
ATOM    405  CA  MET A  55      67.825 -29.154   2.663  1.00 93.08           C  
ANISOU  405  CA  MET A  55     6874  10215  18279   1438   -973   -628       C  
ATOM    406  C   MET A  55      67.553 -30.624   2.464  1.00100.26           C  
ANISOU  406  C   MET A  55     7742  10963  19390   1568  -1035   -698       C  
ATOM    407  O   MET A  55      66.856 -31.002   1.515  1.00100.12           O  
ANISOU  407  O   MET A  55     7814  10939  19287   1653   -898   -867       O  
ATOM    408  CB  MET A  55      66.612 -28.462   3.274  1.00 91.94           C  
ANISOU  408  CB  MET A  55     7006  10154  17775   1313  -1047   -528       C  
ATOM    409  CG  MET A  55      66.966 -27.692   4.488  1.00 93.85           C  
ANISOU  409  CG  MET A  55     7253  10441  17963   1205  -1251   -369       C  
ATOM    410  SD  MET A  55      65.503 -27.048   5.249  1.00 93.23           S  
ANISOU  410  SD  MET A  55     7502  10459  17461   1103  -1334   -254       S  
ATOM    411  CE  MET A  55      65.465 -28.023   6.689  1.00 90.71           C  
ANISOU  411  CE  MET A  55     7183  10050  17233   1160  -1640    -40       C  
ATOM    412  N   GLU A  56      68.087 -31.448   3.387  1.00 99.48           N  
ANISOU  412  N   GLU A  56     7503  10726  19570   1593  -1267   -568       N  
ATOM    413  CA  GLU A  56      67.913 -32.902   3.417  1.00101.87           C  
ANISOU  413  CA  GLU A  56     7727  10828  20152   1707  -1373   -584       C  
ATOM    414  C   GLU A  56      66.457 -33.220   3.768  1.00107.79           C  
ANISOU  414  C   GLU A  56     8696  11523  20736   1665  -1444   -499       C  
ATOM    415  O   GLU A  56      65.854 -32.511   4.581  1.00105.02           O  
ANISOU  415  O   GLU A  56     8518  11272  20114   1552  -1515   -323       O  
ATOM    416  CB  GLU A  56      68.891 -33.549   4.404  1.00105.23           C  
ANISOU  416  CB  GLU A  56     7949  11133  20902   1742  -1602   -419       C  
ATOM    417  CG  GLU A  56      70.346 -33.346   4.008  1.00117.65           C  
ANISOU  417  CG  GLU A  56     9260  12722  22721   1793  -1533   -512       C  
ATOM    418  CD  GLU A  56      71.350 -33.833   5.032  1.00136.09           C  
ANISOU  418  CD  GLU A  56    11390  14952  25367   1824  -1790   -353       C  
ATOM    419  OE1 GLU A  56      71.883 -32.990   5.789  1.00130.71           O  
ANISOU  419  OE1 GLU A  56    10680  14361  24623   1743  -1924   -245       O  
ATOM    420  OE2 GLU A  56      71.606 -35.057   5.076  1.00128.77           O1-
ANISOU  420  OE2 GLU A  56    10323  13843  24761   1940  -1879   -349       O1-
ATOM    421  N   ASN A  57      65.884 -34.252   3.111  1.00108.61           N  
ANISOU  421  N   ASN A  57     8780  11465  21022   1767  -1423   -642       N  
ATOM    422  CA  ASN A  57      64.465 -34.648   3.205  1.00108.73           C  
ANISOU  422  CA  ASN A  57     8952  11383  20975   1739  -1467   -604       C  
ATOM    423  C   ASN A  57      63.955 -34.980   4.626  1.00113.82           C  
ANISOU  423  C   ASN A  57     9644  11942  21661   1672  -1651   -249       C  
ATOM    424  O   ASN A  57      62.942 -34.413   5.056  1.00111.68           O  
ANISOU  424  O   ASN A  57     9569  11752  21113   1579  -1638   -117       O  
ATOM    425  CB  ASN A  57      64.167 -35.819   2.244  1.00112.34           C  
ANISOU  425  CB  ASN A  57     9311  11632  21741   1886  -1460   -859       C  
ATOM    426  CG  ASN A  57      64.557 -35.583   0.795  1.00139.31           C  
ANISOU  426  CG  ASN A  57    12711  15156  25065   2013  -1269  -1219       C  
ATOM    427  ND2 ASN A  57      64.843 -36.667   0.079  1.00133.94           N  
ANISOU  427  ND2 ASN A  57    11879  14301  24710   2190  -1293  -1458       N  
ATOM    428  OD1 ASN A  57      64.602 -34.444   0.297  1.00131.40           O  
ANISOU  428  OD1 ASN A  57    11830  14391  23704   1976  -1092  -1282       O  
ATOM    429  N   TYR A  58      64.664 -35.880   5.340  1.00113.17           N  
ANISOU  429  N   TYR A  58     9384  11705  21910   1738  -1808    -84       N  
ATOM    430  CA  TYR A  58      64.323 -36.397   6.671  1.00114.05           C  
ANISOU  430  CA  TYR A  58     9511  11722  22102   1735  -1974    287       C  
ATOM    431  C   TYR A  58      64.083 -35.343   7.774  1.00114.75           C  
ANISOU  431  C   TYR A  58     9796  12038  21767   1649  -2025    536       C  
ATOM    432  O   TYR A  58      63.369 -35.628   8.737  1.00114.25           O  
ANISOU  432  O   TYR A  58     9820  11938  21650   1658  -2095    840       O  
ATOM    433  CB  TYR A  58      65.400 -37.397   7.135  1.00118.52           C  
ANISOU  433  CB  TYR A  58     9838  12122  23074   1844  -2129    394       C  
ATOM    434  CG  TYR A  58      66.640 -36.766   7.735  1.00122.14           C  
ANISOU  434  CG  TYR A  58    10235  12742  23429   1844  -2229    459       C  
ATOM    435  CD1 TYR A  58      67.682 -36.322   6.925  1.00124.68           C  
ANISOU  435  CD1 TYR A  58    10426  13141  23805   1853  -2145    195       C  
ATOM    436  CD2 TYR A  58      66.787 -36.646   9.114  1.00124.10           C  
ANISOU  436  CD2 TYR A  58    10541  13060  23552   1859  -2414    786       C  
ATOM    437  CE1 TYR A  58      68.835 -35.756   7.473  1.00126.87           C  
ANISOU  437  CE1 TYR A  58    10603  13528  24072   1847  -2256    247       C  
ATOM    438  CE2 TYR A  58      67.929 -36.073   9.673  1.00126.20           C  
ANISOU  438  CE2 TYR A  58    10737  13458  23755   1872  -2557    809       C  
ATOM    439  CZ  TYR A  58      68.953 -35.631   8.850  1.00133.41           C  
ANISOU  439  CZ  TYR A  58    11490  14413  24788   1853  -2487    536       C  
ATOM    440  OH  TYR A  58      70.075 -35.061   9.402  1.00133.33           O  
ANISOU  440  OH  TYR A  58    11373  14498  24787   1859  -2646    552       O  
ATOM    441  N   VAL A  59      64.731 -34.171   7.654  1.00108.99           N  
ANISOU  441  N   VAL A  59     9114  11527  20768   1588  -1992    417       N  
ATOM    442  CA  VAL A  59      64.747 -33.074   8.623  1.00107.45           C  
ANISOU  442  CA  VAL A  59     9078  11548  20201   1525  -2077    570       C  
ATOM    443  C   VAL A  59      63.328 -32.636   9.089  1.00108.29           C  
ANISOU  443  C   VAL A  59     9439  11737  19969   1468  -2023    726       C  
ATOM    444  O   VAL A  59      63.059 -32.624  10.297  1.00107.91           O  
ANISOU  444  O   VAL A  59     9492  11749  19758   1509  -2146   1009       O  
ATOM    445  CB  VAL A  59      65.596 -31.876   8.100  1.00110.79           C  
ANISOU  445  CB  VAL A  59     9469  12136  20491   1455  -2015    351       C  
ATOM    446  CG1 VAL A  59      65.693 -30.769   9.142  1.00110.36           C  
ANISOU  446  CG1 VAL A  59     9551  12270  20112   1404  -2157    471       C  
ATOM    447  CG2 VAL A  59      67.000 -32.326   7.679  1.00112.57           C  
ANISOU  447  CG2 VAL A  59     9415  12272  21085   1523  -2046    227       C  
ATOM    448  N   LEU A  60      62.432 -32.311   8.144  1.00102.77           N  
ANISOU  448  N   LEU A  60     8839  11047  19163   1398  -1840    550       N  
ATOM    449  CA  LEU A  60      61.087 -31.844   8.477  1.00100.90           C  
ANISOU  449  CA  LEU A  60     8822  10881  18634   1338  -1772    674       C  
ATOM    450  C   LEU A  60      60.060 -32.982   8.695  1.00105.84           C  
ANISOU  450  C   LEU A  60     9423  11293  19496   1384  -1764    866       C  
ATOM    451  O   LEU A  60      58.893 -32.711   8.965  1.00103.96           O  
ANISOU  451  O   LEU A  60     9336  11085  19079   1343  -1692    993       O  
ATOM    452  CB  LEU A  60      60.610 -30.819   7.440  1.00 98.48           C  
ANISOU  452  CB  LEU A  60     8637  10698  18081   1243  -1601    415       C  
ATOM    453  CG  LEU A  60      61.363 -29.485   7.475  1.00102.00           C  
ANISOU  453  CG  LEU A  60     9134  11354  18268   1176  -1596    318       C  
ATOM    454  CD1 LEU A  60      61.627 -28.971   6.087  1.00101.25           C  
ANISOU  454  CD1 LEU A  60     9001  11302  18167   1145  -1414     27       C  
ATOM    455  CD2 LEU A  60      60.614 -28.445   8.279  1.00103.37           C  
ANISOU  455  CD2 LEU A  60     9534  11697  18045   1112  -1615    447       C  
ATOM    456  N   ILE A  61      60.511 -34.244   8.647  1.00104.85           N  
ANISOU  456  N   ILE A  61     9092  10938  19807   1472  -1839    910       N  
ATOM    457  CA  ILE A  61      59.671 -35.418   8.910  1.00106.58           C  
ANISOU  457  CA  ILE A  61     9230  10900  20365   1522  -1848   1121       C  
ATOM    458  C   ILE A  61      60.000 -35.900  10.350  1.00112.63           C  
ANISOU  458  C   ILE A  61     9972  11659  21163   1617  -1972   1549       C  
ATOM    459  O   ILE A  61      59.121 -35.924  11.222  1.00112.16           O  
ANISOU  459  O   ILE A  61    10020  11620  20975   1638  -1937   1882       O  
ATOM    460  CB  ILE A  61      59.909 -36.533   7.833  1.00111.10           C  
ANISOU  460  CB  ILE A  61     9579  11192  21443   1576  -1860    863       C  
ATOM    461  CG1 ILE A  61      59.540 -36.064   6.402  1.00109.34           C  
ANISOU  461  CG1 ILE A  61     9410  11010  21127   1535  -1745    438       C  
ATOM    462  CG2 ILE A  61      59.183 -37.830   8.197  1.00114.60           C  
ANISOU  462  CG2 ILE A  61     9880  11309  22351   1631  -1904   1102       C  
ATOM    463  CD1 ILE A  61      60.337 -36.772   5.278  1.00114.98           C  
ANISOU  463  CD1 ILE A  61     9935  11584  22167   1635  -1760     85       C  
ATOM    464  N   ASP A  62      61.287 -36.261  10.572  1.00110.89           N  
ANISOU  464  N   ASP A  62     9608  11422  21105   1693  -2109   1539       N  
ATOM    465  CA  ASP A  62      61.843 -36.748  11.834  1.00112.84           C  
ANISOU  465  CA  ASP A  62     9813  11671  21390   1817  -2264   1901       C  
ATOM    466  C   ASP A  62      62.270 -35.595  12.749  1.00114.17           C  
ANISOU  466  C   ASP A  62    10168  12163  21049   1834  -2363   1982       C  
ATOM    467  O   ASP A  62      63.426 -35.148  12.721  1.00114.44           O  
ANISOU  467  O   ASP A  62    10140  12300  21042   1841  -2490   1811       O  
ATOM    468  CB  ASP A  62      63.018 -37.722  11.580  1.00117.30           C  
ANISOU  468  CB  ASP A  62    10113  12042  22412   1901  -2388   1825       C  
ATOM    469  CG  ASP A  62      62.672 -39.021  10.866  1.00130.73           C  
ANISOU  469  CG  ASP A  62    11609  13388  24674   1927  -2343   1768       C  
ATOM    470  OD1 ASP A  62      61.472 -39.229  10.548  1.00130.92           O  
ANISOU  470  OD1 ASP A  62    11676  13289  24778   1876  -2228   1790       O  
ATOM    471  OD2 ASP A  62      63.599 -39.835  10.631  1.00137.07           O1-
ANISOU  471  OD2 ASP A  62    12193  14021  25867   2005  -2438   1688       O1-
ATOM    472  N   TYR A  63      61.317 -35.112  13.553  1.00107.99           N  
ANISOU  472  N   TYR A  63     9602  11528  19902   1851  -2310   2231       N  
ATOM    473  CA  TYR A  63      61.519 -34.053  14.542  1.00106.54           C  
ANISOU  473  CA  TYR A  63     9624  11648  19208   1905  -2421   2316       C  
ATOM    474  C   TYR A  63      60.712 -34.368  15.808  1.00109.92           C  
ANISOU  474  C   TYR A  63    10198  12146  19422   2059  -2405   2784       C  
ATOM    475  O   TYR A  63      59.596 -34.897  15.720  1.00108.95           O  
ANISOU  475  O   TYR A  63    10079  11884  19434   2043  -2221   2984       O  
ATOM    476  CB  TYR A  63      61.164 -32.650  13.971  1.00104.11           C  
ANISOU  476  CB  TYR A  63     9483  11531  18543   1755  -2329   2015       C  
ATOM    477  CG  TYR A  63      59.694 -32.450  13.648  1.00103.43           C  
ANISOU  477  CG  TYR A  63     9532  11430  18336   1675  -2109   2062       C  
ATOM    478  CD1 TYR A  63      58.764 -32.194  14.655  1.00105.70           C  
ANISOU  478  CD1 TYR A  63    10015  11851  18295   1754  -2058   2372       C  
ATOM    479  CD2 TYR A  63      59.238 -32.472  12.333  1.00102.18           C  
ANISOU  479  CD2 TYR A  63     9310  11139  18373   1539  -1953   1787       C  
ATOM    480  CE1 TYR A  63      57.405 -32.064  14.369  1.00104.42           C  
ANISOU  480  CE1 TYR A  63     9946  11652  18077   1683  -1852   2432       C  
ATOM    481  CE2 TYR A  63      57.885 -32.298  12.032  1.00101.62           C  
ANISOU  481  CE2 TYR A  63     9348  11042  18221   1471  -1782   1817       C  
ATOM    482  CZ  TYR A  63      56.975 -32.079  13.053  1.00108.61           C  
ANISOU  482  CZ  TYR A  63    10398  12033  18836   1531  -1729   2141       C  
ATOM    483  OH  TYR A  63      55.643 -31.903  12.766  1.00109.01           O  
ANISOU  483  OH  TYR A  63    10530  12045  18843   1462  -1555   2177       O  
ATOM    484  N   ASP A  64      61.288 -34.047  16.974  1.00106.72           N  
ANISOU  484  N   ASP A  64     9902  11953  18694   2225  -2599   2958       N  
ATOM    485  CA  ASP A  64      60.657 -34.198  18.281  1.00107.98           C  
ANISOU  485  CA  ASP A  64    10237  12255  18536   2431  -2588   3407       C  
ATOM    486  C   ASP A  64      60.604 -32.800  18.895  1.00109.20           C  
ANISOU  486  C   ASP A  64    10660  12752  18077   2473  -2682   3283       C  
ATOM    487  O   ASP A  64      61.634 -32.261  19.304  1.00109.85           O  
ANISOU  487  O   ASP A  64    10764  12987  17988   2545  -2947   3118       O  
ATOM    488  CB  ASP A  64      61.444 -35.188  19.176  1.00113.74           C  
ANISOU  488  CB  ASP A  64    10864  12934  19418   2657  -2771   3736       C  
ATOM    489  CG  ASP A  64      60.863 -35.430  20.567  1.00125.38           C  
ANISOU  489  CG  ASP A  64    12520  14574  20545   2927  -2744   4258       C  
ATOM    490  OD1 ASP A  64      59.784 -34.863  20.877  1.00123.93           O  
ANISOU  490  OD1 ASP A  64    12539  14540  20008   2941  -2562   4384       O  
ATOM    491  OD2 ASP A  64      61.485 -36.182  21.346  1.00135.47           O1-
ANISOU  491  OD2 ASP A  64    13737  15840  21896   3142  -2896   4551       O1-
ATOM    492  N   THR A  65      59.400 -32.213  18.941  1.00102.90           N  
ANISOU  492  N   THR A  65    10049  12059  16990   2432  -2479   3345       N  
ATOM    493  CA  THR A  65      59.170 -30.865  19.475  1.00101.19           C  
ANISOU  493  CA  THR A  65    10095  12151  16203   2472  -2540   3214       C  
ATOM    494  C   THR A  65      59.474 -30.727  20.963  1.00107.22           C  
ANISOU  494  C   THR A  65    11042  13180  16518   2783  -2741   3470       C  
ATOM    495  O   THR A  65      59.645 -29.609  21.448  1.00106.24           O  
ANISOU  495  O   THR A  65    11107  13307  15954   2849  -2902   3276       O  
ATOM    496  CB  THR A  65      57.758 -30.392  19.161  1.00105.21           C  
ANISOU  496  CB  THR A  65    10740  12682  16552   2368  -2256   3245       C  
ATOM    497  CG2 THR A  65      57.500 -30.290  17.684  1.00 97.94           C  
ANISOU  497  CG2 THR A  65     9681  11556  15975   2088  -2109   2920       C  
ATOM    498  OG1 THR A  65      56.817 -31.273  19.774  1.00108.99           O  
ANISOU  498  OG1 THR A  65    11235  13100  17076   2509  -2060   3727       O  
ATOM    499  N   LYS A  66      59.544 -31.857  21.674  1.00106.95           N  
ANISOU  499  N   LYS A  66    10950  13085  16601   2991  -2744   3897       N  
ATOM    500  CA  LYS A  66      59.813 -31.924  23.104  1.00110.80           C  
ANISOU  500  CA  LYS A  66    11611  13826  16661   3342  -2921   4208       C  
ATOM    501  C   LYS A  66      61.285 -32.178  23.408  1.00117.81           C  
ANISOU  501  C   LYS A  66    12380  14719  17662   3452  -3294   4088       C  
ATOM    502  O   LYS A  66      61.642 -32.366  24.570  1.00122.03           O  
ANISOU  502  O   LYS A  66    13038  15449  17879   3773  -3487   4342       O  
ATOM    503  CB  LYS A  66      58.912 -32.986  23.771  1.00115.62           C  
ANISOU  503  CB  LYS A  66    12238  14382  17310   3539  -2664   4824       C  
ATOM    504  CG  LYS A  66      57.403 -32.720  23.658  1.00122.93           C  
ANISOU  504  CG  LYS A  66    13278  15321  18108   3474  -2299   4998       C  
ATOM    505  CD  LYS A  66      56.940 -31.471  24.408  1.00128.95           C  
ANISOU  505  CD  LYS A  66    14370  16463  18161   3628  -2320   4923       C  
ATOM    506  CE  LYS A  66      55.438 -31.421  24.571  1.00137.03           C  
ANISOU  506  CE  LYS A  66    15500  17516  19048   3653  -1938   5237       C  
ATOM    507  NZ  LYS A  66      54.743 -31.054  23.308  1.00140.44           N1+
ANISOU  507  NZ  LYS A  66    15827  17739  19794   3293  -1749   4931       N1+
ATOM    508  N   SER A  67      62.140 -32.180  22.374  1.00112.13           N  
ANISOU  508  N   SER A  67    11423  13794  17386   3212  -3391   3710       N  
ATOM    509  CA  SER A  67      63.576 -32.400  22.534  1.00113.18           C  
ANISOU  509  CA  SER A  67    11395  13896  17712   3284  -3733   3564       C  
ATOM    510  C   SER A  67      64.323 -31.166  22.072  1.00113.42           C  
ANISOU  510  C   SER A  67    11406  14005  17685   3126  -3939   3041       C  
ATOM    511  O   SER A  67      64.150 -30.747  20.927  1.00109.35           O  
ANISOU  511  O   SER A  67    10793  13359  17397   2845  -3763   2752       O  
ATOM    512  CB  SER A  67      64.027 -33.622  21.742  1.00116.29           C  
ANISOU  512  CB  SER A  67    11473  13947  18764   3167  -3655   3620       C  
ATOM    513  OG  SER A  67      65.442 -33.696  21.699  1.00127.87           O  
ANISOU  513  OG  SER A  67    12754  15367  20464   3190  -3965   3404       O  
ATOM    514  N   PHE A  68      65.153 -30.582  22.959  1.00111.35           N  
ANISOU  514  N   PHE A  68    11225  13946  17135   3322  -4318   2922       N  
ATOM    515  CA  PHE A  68      65.949 -29.406  22.613  1.00109.19           C  
ANISOU  515  CA  PHE A  68    10893  13715  16881   3186  -4552   2438       C  
ATOM    516  C   PHE A  68      66.905 -29.750  21.472  1.00110.25           C  
ANISOU  516  C   PHE A  68    10676  13572  17643   2950  -4540   2203       C  
ATOM    517  O   PHE A  68      66.939 -29.037  20.470  1.00107.10           O  
ANISOU  517  O   PHE A  68    10185  13089  17418   2693  -4410   1888       O  
ATOM    518  CB  PHE A  68      66.718 -28.849  23.830  1.00114.38           C  
ANISOU  518  CB  PHE A  68    11668  14607  17182   3471  -5020   2348       C  
ATOM    519  CG  PHE A  68      67.607 -27.670  23.494  1.00114.76           C  
ANISOU  519  CG  PHE A  68    11600  14644  17359   3328  -5293   1849       C  
ATOM    520  CD1 PHE A  68      67.059 -26.450  23.116  1.00114.54           C  
ANISOU  520  CD1 PHE A  68    11691  14684  17146   3163  -5196   1577       C  
ATOM    521  CD2 PHE A  68      68.993 -27.787  23.530  1.00118.42           C  
ANISOU  521  CD2 PHE A  68    11807  15005  18183   3353  -5641   1664       C  
ATOM    522  CE1 PHE A  68      67.877 -25.364  22.792  1.00114.87           C  
ANISOU  522  CE1 PHE A  68    11592  14677  17374   3025  -5434   1146       C  
ATOM    523  CE2 PHE A  68      69.811 -26.699  23.201  1.00120.81           C  
ANISOU  523  CE2 PHE A  68    11957  15260  18684   3211  -5878   1226       C  
ATOM    524  CZ  PHE A  68      69.245 -25.495  22.835  1.00116.54           C  
ANISOU  524  CZ  PHE A  68    11533  14774  17972   3047  -5769    978       C  
ATOM    525  N   GLU A  69      67.626 -30.877  21.611  1.00107.41           N  
ANISOU  525  N   GLU A  69    10122  13071  17618   3055  -4644   2382       N  
ATOM    526  CA  GLU A  69      68.599 -31.370  20.639  1.00106.05           C  
ANISOU  526  CA  GLU A  69     9605  12640  18048   2888  -4638   2198       C  
ATOM    527  C   GLU A  69      67.997 -31.595  19.254  1.00103.40           C  
ANISOU  527  C   GLU A  69     9165  12105  18017   2619  -4236   2099       C  
ATOM    528  O   GLU A  69      68.590 -31.180  18.265  1.00101.47           O  
ANISOU  528  O   GLU A  69     8730  11753  18069   2426  -4181   1781       O  
ATOM    529  CB  GLU A  69      69.303 -32.634  21.161  1.00110.79           C  
ANISOU  529  CB  GLU A  69    10048  13131  18914   3087  -4810   2466       C  
ATOM    530  N   SER A  70      66.814 -32.210  19.187  1.00 96.82           N  
ANISOU  530  N   SER A  70     8452  11228  17108   2621  -3957   2369       N  
ATOM    531  CA  SER A  70      66.136 -32.468  17.922  1.00 93.16           C  
ANISOU  531  CA  SER A  70     7909  10578  16911   2400  -3611   2267       C  
ATOM    532  C   SER A  70      65.668 -31.152  17.250  1.00 93.03           C  
ANISOU  532  C   SER A  70     8012  10673  16662   2204  -3474   1958       C  
ATOM    533  O   SER A  70      65.856 -30.973  16.043  1.00 90.17           O  
ANISOU  533  O   SER A  70     7507  10190  16564   2017  -3314   1690       O  
ATOM    534  CB  SER A  70      64.987 -33.447  18.135  1.00 97.10           C  
ANISOU  534  CB  SER A  70     8482  10979  17430   2467  -3394   2643       C  
ATOM    535  OG  SER A  70      64.133 -33.519  17.006  1.00102.75           O  
ANISOU  535  OG  SER A  70     9170  11550  18319   2270  -3094   2515       O  
ATOM    536  N   MET A  71      65.112 -30.224  18.045  1.00 88.66           N  
ANISOU  536  N   MET A  71     7720  10356  15611   2271  -3541   1994       N  
ATOM    537  CA  MET A  71      64.669 -28.922  17.545  1.00 85.22           C  
ANISOU  537  CA  MET A  71     7409  10027  14945   2106  -3440   1723       C  
ATOM    538  C   MET A  71      65.865 -28.079  17.100  1.00 87.56           C  
ANISOU  538  C   MET A  71     7533  10310  15426   2001  -3613   1366       C  
ATOM    539  O   MET A  71      65.793 -27.403  16.077  1.00 84.84           O  
ANISOU  539  O   MET A  71     7135   9920  15182   1803  -3437   1125       O  
ATOM    540  CB  MET A  71      63.788 -28.200  18.575  1.00 87.51           C  
ANISOU  540  CB  MET A  71     8014  10565  14672   2237  -3482   1854       C  
ATOM    541  CG  MET A  71      62.404 -28.823  18.709  1.00 90.12           C  
ANISOU  541  CG  MET A  71     8490  10886  14867   2278  -3202   2182       C  
ATOM    542  SD  MET A  71      61.411 -28.832  17.174  1.00 89.81           S  
ANISOU  542  SD  MET A  71     8392  10660  15070   1997  -2813   2038       S  
ATOM    543  CE  MET A  71      61.083 -27.105  16.978  1.00 84.01           C  
ANISOU  543  CE  MET A  71     7844  10118  13960   1873  -2805   1728       C  
ATOM    544  N   GLN A  72      66.973 -28.178  17.821  1.00 86.11           N  
ANISOU  544  N   GLN A  72     7239  10149  15328   2139  -3946   1352       N  
ATOM    545  CA  GLN A  72      68.218 -27.485  17.498  1.00 86.78           C  
ANISOU  545  CA  GLN A  72     7103  10186  15684   2056  -4142   1045       C  
ATOM    546  C   GLN A  72      68.810 -28.006  16.181  1.00 90.02           C  
ANISOU  546  C   GLN A  72     7214  10371  16616   1894  -3926    924       C  
ATOM    547  O   GLN A  72      69.308 -27.208  15.386  1.00 88.73           O  
ANISOU  547  O   GLN A  72     6909  10163  16644   1736  -3856    669       O  
ATOM    548  CB  GLN A  72      69.209 -27.657  18.647  1.00 91.99           C  
ANISOU  548  CB  GLN A  72     7705  10907  16339   2277  -4577   1086       C  
ATOM    549  CG  GLN A  72      70.505 -26.875  18.499  1.00107.46           C  
ANISOU  549  CG  GLN A  72     9419  12806  18604   2210  -4840    771       C  
ATOM    550  CD  GLN A  72      71.390 -27.066  19.696  1.00119.23           C  
ANISOU  550  CD  GLN A  72    10872  14368  20063   2456  -5313    801       C  
ATOM    551  NE2 GLN A  72      71.899 -25.970  20.221  1.00106.17           N  
ANISOU  551  NE2 GLN A  72     9222  12796  18321   2492  -5648    550       N  
ATOM    552  OE1 GLN A  72      71.616 -28.186  20.168  1.00118.29           O  
ANISOU  552  OE1 GLN A  72    10719  14222  20005   2627  -5398   1045       O  
ATOM    553  N   ARG A  73      68.748 -29.333  15.956  1.00 87.55           N  
ANISOU  553  N   ARG A  73     6807   9919  16539   1951  -3814   1112       N  
ATOM    554  CA  ARG A  73      69.257 -29.980  14.746  1.00 87.07           C  
ANISOU  554  CA  ARG A  73     6481   9652  16949   1849  -3613    996       C  
ATOM    555  C   ARG A  73      68.419 -29.555  13.547  1.00 87.19           C  
ANISOU  555  C   ARG A  73     6568   9652  16912   1672  -3254    851       C  
ATOM    556  O   ARG A  73      68.980 -29.280  12.489  1.00 85.41           O  
ANISOU  556  O   ARG A  73     6159   9351  16941   1565  -3103    633       O  
ATOM    557  CB  ARG A  73      69.292 -31.514  14.907  1.00 90.30           C  
ANISOU  557  CB  ARG A  73     6790   9903  17616   1976  -3614   1231       C  
ATOM    558  N   LEU A  74      67.085 -29.454  13.726  1.00 82.80           N  
ANISOU  558  N   LEU A  74     6272   9175  16012   1660  -3116    977       N  
ATOM    559  CA  LEU A  74      66.166 -28.985  12.687  1.00 79.64           C  
ANISOU  559  CA  LEU A  74     5971   8778  15508   1511  -2811    845       C  
ATOM    560  C   LEU A  74      66.522 -27.548  12.263  1.00 81.05           C  
ANISOU  560  C   LEU A  74     6151   9061  15585   1383  -2787    601       C  
ATOM    561  O   LEU A  74      66.596 -27.264  11.069  1.00 79.68           O  
ANISOU  561  O   LEU A  74     5887   8836  15551   1273  -2557    421       O  
ATOM    562  CB  LEU A  74      64.709 -29.043  13.188  1.00 78.98           C  
ANISOU  562  CB  LEU A  74     6158   8771  15078   1536  -2718   1050       C  
ATOM    563  CG  LEU A  74      63.687 -28.309  12.323  1.00 81.80           C  
ANISOU  563  CG  LEU A  74     6657   9173  15249   1393  -2461    912       C  
ATOM    564  CD1 LEU A  74      63.203 -29.186  11.185  1.00 81.60           C  
ANISOU  564  CD1 LEU A  74     6543   8973  15489   1348  -2233    854       C  
ATOM    565  CD2 LEU A  74      62.514 -27.851  13.148  1.00 85.18           C  
ANISOU  565  CD2 LEU A  74     7361   9746  15258   1424  -2451   1084       C  
ATOM    566  N   CYS A  75      66.738 -26.656  13.246  1.00 77.64           N  
ANISOU  566  N   CYS A  75     5819   8767  14914   1417  -3029    597       N  
ATOM    567  CA  CYS A  75      67.099 -25.253  13.016  1.00 76.67           C  
ANISOU  567  CA  CYS A  75     5679   8710  14744   1304  -3057    378       C  
ATOM    568  C   CYS A  75      68.474 -25.158  12.372  1.00 80.70           C  
ANISOU  568  C   CYS A  75     5857   9097  15708   1249  -3078    214       C  
ATOM    569  O   CYS A  75      68.655 -24.375  11.440  1.00 78.60           O  
ANISOU  569  O   CYS A  75     5500   8806  15559   1117  -2881     58       O  
ATOM    570  CB  CYS A  75      67.025 -24.451  14.314  1.00 78.02           C  
ANISOU  570  CB  CYS A  75     6024   9037  14584   1392  -3366    389       C  
ATOM    571  SG  CYS A  75      65.340 -24.212  14.933  1.00 80.19           S  
ANISOU  571  SG  CYS A  75     6693   9485  14291   1444  -3263    555       S  
ATOM    572  N   ASP A  76      69.420 -25.998  12.830  1.00 79.31           N  
ANISOU  572  N   ASP A  76     5491   8839  15807   1362  -3289    275       N  
ATOM    573  CA  ASP A  76      70.775 -26.032  12.279  1.00 80.64           C  
ANISOU  573  CA  ASP A  76     5310   8875  16455   1331  -3312    143       C  
ATOM    574  C   ASP A  76      70.759 -26.427  10.789  1.00 82.44           C  
ANISOU  574  C   ASP A  76     5405   9006  16912   1253  -2915     73       C  
ATOM    575  O   ASP A  76      71.419 -25.759   9.998  1.00 83.45           O  
ANISOU  575  O   ASP A  76     5339   9094  17274   1166  -2769    -66       O  
ATOM    576  CB  ASP A  76      71.691 -26.967  13.090  1.00 85.61           C  
ANISOU  576  CB  ASP A  76     5775   9434  17321   1488  -3618    242       C  
ATOM    577  CG  ASP A  76      73.094 -27.033  12.524  1.00 99.23           C  
ANISOU  577  CG  ASP A  76     7112  11011  19579   1461  -3634    112       C  
ATOM    578  OD1 ASP A  76      73.795 -26.012  12.579  1.00101.71           O  
ANISOU  578  OD1 ASP A  76     7278  11316  20053   1391  -3757    -34       O  
ATOM    579  OD2 ASP A  76      73.459 -28.088  11.949  1.00105.11           O1-
ANISOU  579  OD2 ASP A  76     7688  11634  20614   1508  -3497    152       O1-
ATOM    580  N   LYS A  77      69.980 -27.467  10.411  1.00 76.52           N  
ANISOU  580  N   LYS A  77     4759   8219  16096   1302  -2742    166       N  
ATOM    581  CA  LYS A  77      69.836 -27.933   9.018  1.00 75.24           C  
ANISOU  581  CA  LYS A  77     4513   7980  16094   1276  -2399     66       C  
ATOM    582  C   LYS A  77      69.255 -26.840   8.119  1.00 76.69           C  
ANISOU  582  C   LYS A  77     4813   8257  16069   1155  -2127    -57       C  
ATOM    583  O   LYS A  77      69.748 -26.639   7.008  1.00 78.24           O  
ANISOU  583  O   LYS A  77     4851   8427  16449   1134  -1882   -181       O  
ATOM    584  CB  LYS A  77      68.964 -29.197   8.936  1.00 76.57           C  
ANISOU  584  CB  LYS A  77     4791   8073  16229   1355  -2333    171       C  
ATOM    585  N   TYR A  78      68.219 -26.136   8.591  1.00 68.41           N  
ANISOU  585  N   TYR A  78     4037   7326  14633   1094  -2155     -9       N  
ATOM    586  CA  TYR A  78      67.646 -25.030   7.828  1.00 65.75           C  
ANISOU  586  CA  TYR A  78     3815   7074  14091    982  -1925   -109       C  
ATOM    587  C   TYR A  78      68.679 -23.889   7.693  1.00 69.55           C  
ANISOU  587  C   TYR A  78     4102   7555  14770    904  -1942   -203       C  
ATOM    588  O   TYR A  78      68.851 -23.342   6.602  1.00 67.48           O  
ANISOU  588  O   TYR A  78     3754   7296  14590    851  -1664   -284       O  
ATOM    589  CB  TYR A  78      66.335 -24.546   8.473  1.00 64.31           C  
ANISOU  589  CB  TYR A  78     3952   7005  13477    947  -1976    -31       C  
ATOM    590  CG  TYR A  78      65.943 -23.140   8.070  1.00 64.26           C  
ANISOU  590  CG  TYR A  78     4051   7091  13275    828  -1846   -123       C  
ATOM    591  CD1 TYR A  78      65.186 -22.905   6.923  1.00 63.16           C  
ANISOU  591  CD1 TYR A  78     4008   6982  13009    782  -1540   -188       C  
ATOM    592  CD2 TYR A  78      66.338 -22.040   8.829  1.00 65.82           C  
ANISOU  592  CD2 TYR A  78     4246   7333  13430    777  -2047   -156       C  
ATOM    593  CE1 TYR A  78      64.827 -21.611   6.545  1.00 60.62           C  
ANISOU  593  CE1 TYR A  78     3778   6736  12517    681  -1414   -246       C  
ATOM    594  CE2 TYR A  78      65.965 -20.744   8.471  1.00 65.26           C  
ANISOU  594  CE2 TYR A  78     4258   7317  13220    667  -1932   -233       C  
ATOM    595  CZ  TYR A  78      65.197 -20.537   7.334  1.00 65.12           C  
ANISOU  595  CZ  TYR A  78     4339   7332  13073    616  -1604   -259       C  
ATOM    596  OH  TYR A  78      64.874 -19.263   6.942  1.00 65.41           O  
ANISOU  596  OH  TYR A  78     4442   7413  12999    516  -1480   -314       O  
ATOM    597  N   ASN A  79      69.369 -23.551   8.801  1.00 68.53           N  
ANISOU  597  N   ASN A  79     3890   7415  14733    915  -2277   -185       N  
ATOM    598  CA  ASN A  79      70.356 -22.479   8.829  1.00 70.00           C  
ANISOU  598  CA  ASN A  79     3857   7557  15181    839  -2362   -279       C  
ATOM    599  C   ASN A  79      71.518 -22.746   7.903  1.00 75.45           C  
ANISOU  599  C   ASN A  79     4198   8128  16340    843  -2176   -322       C  
ATOM    600  O   ASN A  79      71.979 -21.825   7.227  1.00 75.20           O  
ANISOU  600  O   ASN A  79     4002   8063  16505    757  -1994   -373       O  
ATOM    601  CB  ASN A  79      70.821 -22.197  10.261  1.00 74.54           C  
ANISOU  601  CB  ASN A  79     4425   8138  15759    887  -2820   -287       C  
ATOM    602  CG  ASN A  79      69.762 -21.500  11.083  1.00 84.61           C  
ANISOU  602  CG  ASN A  79     6031   9552  16566    882  -2963   -280       C  
ATOM    603  ND2 ASN A  79      69.911 -21.482  12.397  1.00 74.89           N  
ANISOU  603  ND2 ASN A  79     4880   8376  15199    991  -3357   -270       N  
ATOM    604  OD1 ASN A  79      68.843 -20.893  10.547  1.00 73.64           O  
ANISOU  604  OD1 ASN A  79     4820   8226  14933    795  -2728   -294       O  
ATOM    605  N   ARG A  80      71.944 -24.013   7.814  1.00 74.12           N  
ANISOU  605  N   ARG A  80     3909   7892  16359    954  -2187   -284       N  
ATOM    606  CA  ARG A  80      73.039 -24.403   6.924  1.00 75.98           C  
ANISOU  606  CA  ARG A  80     3812   8024  17035    992  -1991   -324       C  
ATOM    607  C   ARG A  80      72.594 -24.313   5.464  1.00 77.83           C  
ANISOU  607  C   ARG A  80     4091   8309  17173    990  -1529   -365       C  
ATOM    608  O   ARG A  80      73.375 -23.869   4.625  1.00 79.54           O  
ANISOU  608  O   ARG A  80     4066   8491  17664    982  -1284   -390       O  
ATOM    609  CB  ARG A  80      73.607 -25.794   7.269  1.00 77.24           C  
ANISOU  609  CB  ARG A  80     3833   8088  17427   1126  -2149   -284       C  
ATOM    610  CG  ARG A  80      74.216 -25.975   8.680  1.00 90.60           C  
ANISOU  610  CG  ARG A  80     5452   9736  19239   1174  -2618   -231       C  
ATOM    611  CD  ARG A  80      75.417 -25.114   9.076  1.00108.60           C  
ANISOU  611  CD  ARG A  80     7435  11938  21889   1123  -2834   -300       C  
ATOM    612  NE  ARG A  80      75.180 -23.656   9.125  1.00115.84           N  
ANISOU  612  NE  ARG A  80     8414  12903  22698    991  -2834   -368       N  
ATOM    613  CZ  ARG A  80      74.591 -22.996  10.125  1.00115.51           C  
ANISOU  613  CZ  ARG A  80     8608  12949  22331    971  -3123   -386       C  
ATOM    614  NH1 ARG A  80      74.471 -21.674  10.078  1.00 89.02           N1+
ANISOU  614  NH1 ARG A  80     5264   9603  18958    852  -3115   -471       N1+
ATOM    615  NH2 ARG A  80      74.074 -23.656  11.154  1.00 95.45           N  
ANISOU  615  NH2 ARG A  80     6300  10490  19475   1085  -3397   -309       N  
ATOM    616  N   ALA A  81      71.332 -24.678   5.175  1.00 69.86           N  
ANISOU  616  N   ALA A  81     3386   7385  15774   1011  -1413   -366       N  
ATOM    617  CA  ALA A  81      70.781 -24.618   3.819  1.00 69.07           C  
ANISOU  617  CA  ALA A  81     3372   7354  15516   1043  -1021   -430       C  
ATOM    618  C   ALA A  81      70.667 -23.155   3.356  1.00 73.22           C  
ANISOU  618  C   ALA A  81     3924   7956  15940    933   -829   -425       C  
ATOM    619  O   ALA A  81      70.952 -22.871   2.195  1.00 75.02           O  
ANISOU  619  O   ALA A  81     4051   8218  16233    978   -485   -447       O  
ATOM    620  CB  ALA A  81      69.423 -25.315   3.765  1.00 67.71           C  
ANISOU  620  CB  ALA A  81     3503   7227  14995   1085  -1017   -444       C  
ATOM    621  N   ILE A  82      70.274 -22.231   4.266  1.00 67.61           N  
ANISOU  621  N   ILE A  82     3343   7271  15073    810  -1048   -390       N  
ATOM    622  CA  ILE A  82      70.198 -20.777   4.021  1.00 66.31           C  
ANISOU  622  CA  ILE A  82     3184   7140  14870    690   -930   -381       C  
ATOM    623  C   ILE A  82      71.601 -20.267   3.651  1.00 72.27           C  
ANISOU  623  C   ILE A  82     3547   7785  16126    669   -828   -361       C  
ATOM    624  O   ILE A  82      71.748 -19.559   2.656  1.00 72.92           O  
ANISOU  624  O   ILE A  82     3542   7888  16278    653   -486   -321       O  
ATOM    625  CB  ILE A  82      69.613 -20.038   5.260  1.00 68.16           C  
ANISOU  625  CB  ILE A  82     3608   7399  14889    592  -1262   -381       C  
ATOM    626  CG1 ILE A  82      68.094 -20.248   5.386  1.00 65.29           C  
ANISOU  626  CG1 ILE A  82     3626   7154  14028    600  -1246   -369       C  
ATOM    627  CG2 ILE A  82      69.982 -18.536   5.300  1.00 70.62           C  
ANISOU  627  CG2 ILE A  82     3805   7666  15361    466  -1263   -394       C  
ATOM    628  CD1 ILE A  82      67.149 -19.509   4.327  1.00 65.68           C  
ANISOU  628  CD1 ILE A  82     3854   7296  13803    554   -910   -378       C  
ATOM    629  N   ASP A  83      72.623 -20.665   4.429  1.00 69.70           N  
ANISOU  629  N   ASP A  83     2978   7344  16162    684  -1112   -371       N  
ATOM    630  CA  ASP A  83      74.011 -20.297   4.163  1.00 73.09           C  
ANISOU  630  CA  ASP A  83     2988   7637  17145    669  -1048   -348       C  
ATOM    631  C   ASP A  83      74.465 -20.783   2.793  1.00 79.79           C  
ANISOU  631  C   ASP A  83     3667   8501  18146    782   -592   -309       C  
ATOM    632  O   ASP A  83      75.112 -20.011   2.086  1.00 82.13           O  
ANISOU  632  O   ASP A  83     3720   8753  18733    754   -313   -235       O  
ATOM    633  CB  ASP A  83      74.963 -20.851   5.249  1.00 76.61           C  
ANISOU  633  CB  ASP A  83     3216   7959  17932    697  -1468   -382       C  
ATOM    634  CG  ASP A  83      74.888 -20.145   6.592  1.00 88.98           C  
ANISOU  634  CG  ASP A  83     4856   9498  19456    619  -1937   -440       C  
ATOM    635  OD1 ASP A  83      74.296 -19.030   6.659  1.00 88.34           O  
ANISOU  635  OD1 ASP A  83     4917   9451  19195    514  -1925   -460       O  
ATOM    636  OD2 ASP A  83      75.418 -20.696   7.575  1.00 98.82           O1-
ANISOU  636  OD2 ASP A  83     6020  10688  20837    681  -2323   -471       O1-
ATOM    637  N   SER A  84      74.133 -22.047   2.413  1.00 76.29           N  
ANISOU  637  N   SER A  84     3346   8119  17522    925   -511   -352       N  
ATOM    638  CA  SER A  84      74.530 -22.607   1.106  1.00 78.05           C  
ANISOU  638  CA  SER A  84     3439   8380  17838   1084    -97   -358       C  
ATOM    639  C   SER A  84      73.899 -21.818  -0.039  1.00 81.53           C  
ANISOU  639  C   SER A  84     4029   8958  17988   1105    318   -320       C  
ATOM    640  O   SER A  84      74.564 -21.538  -1.031  1.00 84.99           O  
ANISOU  640  O   SER A  84     4258   9418  18615   1193    696   -252       O  
ATOM    641  CB  SER A  84      74.159 -24.082   0.987  1.00 81.22           C  
ANISOU  641  CB  SER A  84     3968   8799  18093   1237   -150   -454       C  
ATOM    642  OG  SER A  84      74.691 -24.840   2.061  1.00 94.21           O  
ANISOU  642  OG  SER A  84     5491  10319  19986   1232   -531   -456       O  
ATOM    643  N   ILE A  85      72.632 -21.454   0.116  1.00 73.89           N  
ANISOU  643  N   ILE A  85     3416   8090  16570   1037    253   -346       N  
ATOM    644  CA  ILE A  85      71.855 -20.679  -0.853  1.00 72.75           C  
ANISOU  644  CA  ILE A  85     3464   8084  16092   1054    586   -313       C  
ATOM    645  C   ILE A  85      72.407 -19.250  -0.952  1.00 77.76           C  
ANISOU  645  C   ILE A  85     3902   8667  16979    929    731   -169       C  
ATOM    646  O   ILE A  85      72.563 -18.738  -2.064  1.00 77.86           O  
ANISOU  646  O   ILE A  85     3849   8753  16983   1012   1147    -70       O  
ATOM    647  CB  ILE A  85      70.329 -20.788  -0.517  1.00 71.71           C  
ANISOU  647  CB  ILE A  85     3747   8045  15456   1010    420   -387       C  
ATOM    648  CG1 ILE A  85      69.633 -21.788  -1.442  1.00 71.70           C  
ANISOU  648  CG1 ILE A  85     3935   8147  15161   1199    591   -506       C  
ATOM    649  CG2 ILE A  85      69.589 -19.459  -0.547  1.00 70.29           C  
ANISOU  649  CG2 ILE A  85     3738   7927  15043    882    489   -321       C  
ATOM    650  CD1 ILE A  85      70.144 -23.155  -1.451  1.00 79.00           C  
ANISOU  650  CD1 ILE A  85     4734   9001  16280   1339    511   -600       C  
ATOM    651  N   HIS A  86      72.772 -18.654   0.213  1.00 75.13           N  
ANISOU  651  N   HIS A  86     3449   8195  16904    754    380   -156       N  
ATOM    652  CA  HIS A  86      73.378 -17.322   0.293  1.00 77.09           C  
ANISOU  652  CA  HIS A  86     3455   8326  17509    619    430    -47       C  
ATOM    653  C   HIS A  86      74.720 -17.320  -0.403  1.00 82.81           C  
ANISOU  653  C   HIS A  86     3748   8955  18762    691    723     68       C  
ATOM    654  O   HIS A  86      75.015 -16.357  -1.105  1.00 84.02           O  
ANISOU  654  O   HIS A  86     3738   9081  19106    666   1054    226       O  
ATOM    655  CB  HIS A  86      73.407 -16.768   1.734  1.00 77.64           C  
ANISOU  655  CB  HIS A  86     3517   8271  17713    451    -72   -121       C  
ATOM    656  CG  HIS A  86      72.052 -16.253   2.177  1.00 78.23           C  
ANISOU  656  CG  HIS A  86     3988   8447  17287    372   -216   -175       C  
ATOM    657  CD2 HIS A  86      70.846 -16.307   1.547  1.00 77.13           C  
ANISOU  657  CD2 HIS A  86     4189   8474  16643    417     -1   -169       C  
ATOM    658  ND1 HIS A  86      71.885 -15.571   3.378  1.00 79.97           N  
ANISOU  658  ND1 HIS A  86     4264   8596  17524    252   -627   -253       N  
ATOM    659  CE1 HIS A  86      70.594 -15.256   3.443  1.00 75.63           C  
ANISOU  659  CE1 HIS A  86     4082   8173  16482    224   -620   -276       C  
ATOM    660  NE2 HIS A  86      69.932 -15.681   2.367  1.00 74.28           N  
ANISOU  660  NE2 HIS A  86     4083   8138  16003    312   -257   -224       N  
ATOM    661  N   GLN A  87      75.453 -18.461  -0.339  1.00 80.05           N  
ANISOU  661  N   GLN A  87     3228   8570  18617    806    662     13       N  
ATOM    662  CA  GLN A  87      76.718 -18.680  -1.033  1.00 82.66           C  
ANISOU  662  CA  GLN A  87     3150   8825  19432    914    962    113       C  
ATOM    663  C   GLN A  87      76.502 -18.794  -2.560  1.00 88.65           C  
ANISOU  663  C   GLN A  87     3985   9767  19932   1117   1540    203       C  
ATOM    664  O   GLN A  87      77.258 -18.203  -3.326  1.00 90.12           O  
ANISOU  664  O   GLN A  87     3880   9923  20438   1169   1932    387       O  
ATOM    665  CB  GLN A  87      77.457 -19.918  -0.481  1.00 84.70           C  
ANISOU  665  CB  GLN A  87     3239   8999  19944    992    702      9       C  
ATOM    666  CG  GLN A  87      78.160 -19.736   0.880  1.00 88.76           C  
ANISOU  666  CG  GLN A  87     3531   9311  20883    844    187    -39       C  
ATOM    667  CD  GLN A  87      79.142 -18.594   0.913  1.00 92.16           C  
ANISOU  667  CD  GLN A  87     3544   9552  21921    724    236     76       C  
ATOM    668  NE2 GLN A  87      79.078 -17.769   1.928  1.00 82.56           N  
ANISOU  668  NE2 GLN A  87     2317   8218  20836    553   -168     17       N  
ATOM    669  OE1 GLN A  87      79.961 -18.429   0.033  1.00 92.08           O  
ANISOU  669  OE1 GLN A  87     3210   9493  22283    793    639    218       O  
ATOM    670  N   LEU A  88      75.459 -19.538  -2.995  1.00 85.80           N  
ANISOU  670  N   LEU A  88     4008   9592  19000   1249   1588     76       N  
ATOM    671  CA  LEU A  88      75.066 -19.716  -4.405  1.00 87.59           C  
ANISOU  671  CA  LEU A  88     4387  10027  18864   1486   2063     99       C  
ATOM    672  C   LEU A  88      74.733 -18.357  -5.064  1.00 93.17           C  
ANISOU  672  C   LEU A  88     5142  10809  19450   1445   2397    296       C  
ATOM    673  O   LEU A  88      75.081 -18.112  -6.221  1.00 95.32           O  
ANISOU  673  O   LEU A  88     5318  11194  19704   1634   2886    444       O  
ATOM    674  CB  LEU A  88      73.806 -20.628  -4.475  1.00 84.87           C  
ANISOU  674  CB  LEU A  88     4470   9822  17953   1580   1903   -117       C  
ATOM    675  CG  LEU A  88      73.337 -21.067  -5.868  1.00 89.64           C  
ANISOU  675  CG  LEU A  88     5268  10645  18146   1870   2288   -185       C  
ATOM    676  CD1 LEU A  88      74.343 -22.014  -6.523  1.00 91.74           C  
ANISOU  676  CD1 LEU A  88     5291  10924  18644   2122   2511   -234       C  
ATOM    677  CD2 LEU A  88      71.994 -21.739  -5.792  1.00 89.96           C  
ANISOU  677  CD2 LEU A  88     5709  10769  17702   1905   2058   -399       C  
ATOM    678  N   TRP A  89      74.044 -17.497  -4.315  1.00 88.64           N  
ANISOU  678  N   TRP A  89     4722  10175  18780   1219   2135    304       N  
ATOM    679  CA  TRP A  89      73.609 -16.177  -4.754  1.00 88.71           C  
ANISOU  679  CA  TRP A  89     4797  10220  18689   1147   2373    479       C  
ATOM    680  C   TRP A  89      74.763 -15.213  -4.855  1.00 99.25           C  
ANISOU  680  C   TRP A  89     5686  11377  20647   1066   2585    721       C  
ATOM    681  O   TRP A  89      74.742 -14.335  -5.716  1.00102.02           O  
ANISOU  681  O   TRP A  89     5990  11781  20992   1117   2997    946       O  
ATOM    682  CB  TRP A  89      72.541 -15.640  -3.812  1.00 83.34           C  
ANISOU  682  CB  TRP A  89     4405   9510  17750    938   1986    381       C  
ATOM    683  CG  TRP A  89      71.244 -16.402  -3.841  1.00 80.86           C  
ANISOU  683  CG  TRP A  89     4528   9366  16829   1015   1847    194       C  
ATOM    684  CD1 TRP A  89      70.922 -17.465  -4.641  1.00 83.43           C  
ANISOU  684  CD1 TRP A  89     5013   9849  16838   1246   2004     82       C  
ATOM    685  CD2 TRP A  89      70.093 -16.145  -3.031  1.00 77.11           C  
ANISOU  685  CD2 TRP A  89     4366   8901  16031    868   1517     92       C  
ATOM    686  CE2 TRP A  89      69.112 -17.101  -3.379  1.00 79.32           C  
ANISOU  686  CE2 TRP A  89     4962   9330  15847   1004   1495    -59       C  
ATOM    687  CE3 TRP A  89      69.812 -15.228  -2.004  1.00 76.89           C  
ANISOU  687  CE3 TRP A  89     4370   8762  16083    648   1222     98       C  
ATOM    688  NE1 TRP A  89      69.653 -17.902  -4.354  1.00 80.18           N  
ANISOU  688  NE1 TRP A  89     4968   9517  15980   1233   1773    -81       N  
ATOM    689  CZ2 TRP A  89      67.855 -17.135  -2.772  1.00 74.89           C  
ANISOU  689  CZ2 TRP A  89     4728   8807  14920    917   1230   -161       C  
ATOM    690  CZ3 TRP A  89      68.574 -15.275  -1.392  1.00 75.24           C  
ANISOU  690  CZ3 TRP A  89     4511   8618  15460    581    964    -14       C  
ATOM    691  CH2 TRP A  89      67.610 -16.222  -1.775  1.00 73.84           C  
ANISOU  691  CH2 TRP A  89     4624   8585  14845    708    983   -124       C  
ATOM    692  N   LYS A  90      75.777 -15.386  -3.987  1.00 98.12           N  
ANISOU  692  N   LYS A  90     5198  11015  21067    948   2303    689       N  
ATOM    693  CA  LYS A  90      76.995 -14.576  -3.958  1.00101.88           C  
ANISOU  693  CA  LYS A  90     5175  11264  22271    855   2434    892       C  
ATOM    694  C   LYS A  90      77.749 -14.741  -5.285  1.00112.17           C  
ANISOU  694  C   LYS A  90     6237  12657  23726   1094   3055   1120       C  
ATOM    695  O   LYS A  90      78.385 -13.792  -5.741  1.00116.99           O  
ANISOU  695  O   LYS A  90     6523  13152  24775   1065   3389   1396       O  
ATOM    696  CB  LYS A  90      77.878 -14.981  -2.766  1.00105.02           C  
ANISOU  696  CB  LYS A  90     5285  11434  23183    729   1951    753       C  
ATOM    697  CG  LYS A  90      78.493 -13.798  -2.016  1.00121.21           C  
ANISOU  697  CG  LYS A  90     6988  13194  25870    497   1720    821       C  
ATOM    698  CD  LYS A  90      79.450 -14.205  -0.872  1.00124.74           C  
ANISOU  698  CD  LYS A  90     7132  13421  26841    407   1214    666       C  
ATOM    699  CE  LYS A  90      78.729 -14.640   0.387  1.00121.89           C  
ANISOU  699  CE  LYS A  90     7115  13101  26095    332    608    393       C  
ATOM    700  NZ  LYS A  90      79.402 -14.162   1.621  1.00119.26           N1+
ANISOU  700  NZ  LYS A  90     6515  12516  26281    181     68    268       N1+
ATOM    701  N   GLY A  91      77.640 -15.930  -5.894  1.00107.86           N  
ANISOU  701  N   GLY A  91     5853  12312  22818   1343   3209   1008       N  
ATOM    702  CA  GLY A  91      78.223 -16.266  -7.190  1.00133.08           C  
ANISOU  702  CA  GLY A  91     8902  15656  26006   1643   3793   1171       C  
ATOM    703  C   GLY A  91      77.590 -15.514  -8.350  1.00164.20           C  
ANISOU  703  C   GLY A  91    13052  19811  29527   1797   4288   1378       C  
ATOM    704  O   GLY A  91      76.490 -15.835  -8.809  1.00122.79           O  
ANISOU  704  O   GLY A  91     8245  14808  23601   1947   4320   1238       O  
ATOM    705  N   ASN A  99      61.564  -7.346  -3.072  1.00 76.24           N  
ANISOU  705  N   ASN A  99     6086   9022  13862    141   1583    428       N  
ATOM    706  CA  ASN A  99      60.541  -7.394  -2.040  1.00 72.98           C  
ANISOU  706  CA  ASN A  99     5919   8616  13192     46   1236    250       C  
ATOM    707  C   ASN A  99      59.153  -7.353  -2.688  1.00 75.26           C  
ANISOU  707  C   ASN A  99     6534   9070  12993    132   1352    241       C  
ATOM    708  O   ASN A  99      58.699  -6.321  -3.196  1.00 75.65           O  
ANISOU  708  O   ASN A  99     6642   9117  12985    122   1522    359       O  
ATOM    709  CB  ASN A  99      60.736  -6.281  -1.001  1.00 74.62           C  
ANISOU  709  CB  ASN A  99     6021   8631  13699   -138    989    220       C  
ATOM    710  N   THR A 100      58.509  -8.513  -2.720  1.00 69.00           N  
ANISOU  710  N   THR A 100     5928   8404  11886    229   1265    107       N  
ATOM    711  CA  THR A 100      57.190  -8.679  -3.305  1.00 66.50           C  
ANISOU  711  CA  THR A 100     5899   8228  11139    325   1322     59       C  
ATOM    712  C   THR A 100      56.132  -8.823  -2.197  1.00 62.83           C  
ANISOU  712  C   THR A 100     5629   7745  10498    224   1010    -74       C  
ATOM    713  O   THR A 100      56.488  -8.949  -1.024  1.00 61.65           O  
ANISOU  713  O   THR A 100     5408   7505  10512    119    760   -131       O  
ATOM    714  CB  THR A 100      57.251  -9.835  -4.321  1.00 82.63           C  
ANISOU  714  CB  THR A 100     7978  10410  13008    538   1479      4       C  
ATOM    715  CG2 THR A 100      57.250 -11.209  -3.667  1.00 80.96           C  
ANISOU  715  CG2 THR A 100     7774  10182  12808    550   1237   -161       C  
ATOM    716  OG1 THR A 100      56.151  -9.724  -5.213  1.00 89.97           O  
ANISOU  716  OG1 THR A 100     9144  11475  13564    667   1594    -18       O  
ATOM    717  N   ARG A 101      54.848  -8.797  -2.561  1.00 55.50           N  
ANISOU  717  N   ARG A 101     4940   6908   9238    275   1027   -116       N  
ATOM    718  CA  ARG A 101      53.747  -8.957  -1.613  1.00 52.19           C  
ANISOU  718  CA  ARG A 101     4702   6482   8646    205    786   -212       C  
ATOM    719  C   ARG A 101      53.653 -10.450  -1.252  1.00 53.18           C  
ANISOU  719  C   ARG A 101     4840   6624   8741    265    637   -315       C  
ATOM    720  O   ARG A 101      53.901 -11.304  -2.113  1.00 53.17           O  
ANISOU  720  O   ARG A 101     4804   6675   8724    397    746   -356       O  
ATOM    721  CB  ARG A 101      52.419  -8.447  -2.204  1.00 53.84           C  
ANISOU  721  CB  ARG A 101     5129   6766   8561    247    866   -212       C  
ATOM    722  CG  ARG A 101      52.152  -6.956  -1.984  1.00 62.49           C  
ANISOU  722  CG  ARG A 101     6254   7805   9685    142    897   -129       C  
ATOM    723  CD  ARG A 101      50.807  -6.540  -2.580  1.00 67.82           C  
ANISOU  723  CD  ARG A 101     7142   8556  10071    198    964   -131       C  
ATOM    724  NE  ARG A 101      50.871  -6.387  -4.040  1.00 80.80           N  
ANISOU  724  NE  ARG A 101     8804  10298  11598    351   1227    -48       N  
ATOM    725  CZ  ARG A 101      49.882  -5.945  -4.819  1.00 93.19           C  
ANISOU  725  CZ  ARG A 101    10540  11949  12918    441   1319    -27       C  
ATOM    726  NH1 ARG A 101      48.708  -5.604  -4.290  1.00 65.29           N1+
ANISOU  726  NH1 ARG A 101     7156   8393   9258    374   1176    -87       N1+
ATOM    727  NH2 ARG A 101      50.057  -5.841  -6.131  1.00 84.10           N  
ANISOU  727  NH2 ARG A 101     9408  10911  11634    622   1559     57       N  
ATOM    728  N   PRO A 102      53.366 -10.805   0.019  1.00 46.97           N  
ANISOU  728  N   PRO A 102     4092   5789   7965    189    394   -352       N  
ATOM    729  CA  PRO A 102      53.343 -12.235   0.369  1.00 45.55           C  
ANISOU  729  CA  PRO A 102     3896   5601   7812    248    269   -407       C  
ATOM    730  C   PRO A 102      52.176 -12.973  -0.279  1.00 48.85           C  
ANISOU  730  C   PRO A 102     4454   6060   8046    343    301   -474       C  
ATOM    731  O   PRO A 102      51.134 -12.372  -0.562  1.00 46.65           O  
ANISOU  731  O   PRO A 102     4328   5821   7578    337    345   -479       O  
ATOM    732  CB  PRO A 102      53.198 -12.222   1.899  1.00 46.24           C  
ANISOU  732  CB  PRO A 102     4016   5647   7907    166     29   -384       C  
ATOM    733  CG  PRO A 102      52.547 -10.917   2.208  1.00 49.50           C  
ANISOU  733  CG  PRO A 102     4550   6073   8183     91     28   -369       C  
ATOM    734  CD  PRO A 102      53.033  -9.945   1.181  1.00 46.42           C  
ANISOU  734  CD  PRO A 102     4087   5679   7871     75    227   -341       C  
ATOM    735  N   SER A 103      52.329 -14.276  -0.490  1.00 45.87           N  
ANISOU  735  N   SER A 103     4016   5656   7757    432    258   -539       N  
ATOM    736  CA  SER A 103      51.209 -15.073  -0.990  1.00 45.28           C  
ANISOU  736  CA  SER A 103     4043   5577   7583    521    231   -632       C  
ATOM    737  C   SER A 103      50.157 -15.068   0.131  1.00 46.91           C  
ANISOU  737  C   SER A 103     4350   5737   7737    432     85   -564       C  
ATOM    738  O   SER A 103      50.493 -14.770   1.284  1.00 45.37           O  
ANISOU  738  O   SER A 103     4135   5527   7578    345     -9   -468       O  
ATOM    739  CB  SER A 103      51.653 -16.507  -1.290  1.00 45.93           C  
ANISOU  739  CB  SER A 103     4010   5599   7843    629    177   -723       C  
ATOM    740  OG  SER A 103      51.920 -17.209  -0.088  1.00 48.82           O  
ANISOU  740  OG  SER A 103     4296   5871   8384    565     14   -644       O  
ATOM    741  N   THR A 104      48.912 -15.408  -0.192  1.00 43.33           N  
ANISOU  741  N   THR A 104     3993   5263   7205    473     63   -618       N  
ATOM    742  CA  THR A 104      47.823 -15.449   0.794  1.00 42.87           C  
ANISOU  742  CA  THR A 104     4013   5160   7116    409    -31   -531       C  
ATOM    743  C   THR A 104      48.111 -16.453   1.917  1.00 44.31           C  
ANISOU  743  C   THR A 104     4103   5259   7474    398   -155   -427       C  
ATOM    744  O   THR A 104      47.915 -16.104   3.083  1.00 42.85           O  
ANISOU  744  O   THR A 104     3966   5092   7222    343   -208   -294       O  
ATOM    745  CB  THR A 104      46.469 -15.675   0.091  1.00 50.04           C  
ANISOU  745  CB  THR A 104     5001   6037   7976    465    -31   -617       C  
ATOM    746  CG2 THR A 104      45.286 -15.511   1.036  1.00 42.97           C  
ANISOU  746  CG2 THR A 104     4176   5102   7050    400    -80   -500       C  
ATOM    747  OG1 THR A 104      46.367 -14.677  -0.924  1.00 55.95           O  
ANISOU  747  OG1 THR A 104     5842   6888   8531    498     84   -690       O  
ATOM    748  N   GLY A 105      48.621 -17.643   1.565  1.00 42.24           N  
ANISOU  748  N   GLY A 105     3713   4916   7423    469   -197   -485       N  
ATOM    749  CA  GLY A 105      49.012 -18.657   2.544  1.00 42.44           C  
ANISOU  749  CA  GLY A 105     3630   4850   7645    474   -307   -367       C  
ATOM    750  C   GLY A 105      50.128 -18.185   3.472  1.00 45.12           C  
ANISOU  750  C   GLY A 105     3938   5253   7954    427   -356   -270       C  
ATOM    751  O   GLY A 105      50.038 -18.345   4.687  1.00 44.84           O  
ANISOU  751  O   GLY A 105     3919   5215   7903    417   -446   -115       O  
ATOM    752  N   LEU A 106      51.175 -17.567   2.924  1.00 42.52           N  
ANISOU  752  N   LEU A 106     3555   4982   7618    416   -298   -352       N  
ATOM    753  CA  LEU A 106      52.260 -17.027   3.742  1.00 43.56           C  
ANISOU  753  CA  LEU A 106     3628   5150   7775    369   -374   -292       C  
ATOM    754  C   LEU A 106      51.750 -15.894   4.642  1.00 46.55           C  
ANISOU  754  C   LEU A 106     4145   5598   7942    302   -422   -227       C  
ATOM    755  O   LEU A 106      52.096 -15.848   5.824  1.00 46.60           O  
ANISOU  755  O   LEU A 106     4155   5624   7928    306   -566   -149       O  
ATOM    756  CB  LEU A 106      53.433 -16.529   2.876  1.00 44.26           C  
ANISOU  756  CB  LEU A 106     3596   5260   7960    365   -272   -378       C  
ATOM    757  CG  LEU A 106      54.597 -15.855   3.627  1.00 49.62           C  
ANISOU  757  CG  LEU A 106     4171   5943   8740    306   -367   -342       C  
ATOM    758  CD1 LEU A 106      55.284 -16.829   4.608  1.00 51.05           C  
ANISOU  758  CD1 LEU A 106     4246   6071   9081    344   -555   -281       C  
ATOM    759  CD2 LEU A 106      55.602 -15.253   2.663  1.00 52.29           C  
ANISOU  759  CD2 LEU A 106     4370   6283   9214    297   -213   -393       C  
ATOM    760  N   LEU A 107      50.888 -15.017   4.102  1.00 42.08           N  
ANISOU  760  N   LEU A 107     3704   5077   7210    268   -315   -269       N  
ATOM    761  CA  LEU A 107      50.337 -13.896   4.861  1.00 40.46           C  
ANISOU  761  CA  LEU A 107     3632   4930   6810    216   -351   -234       C  
ATOM    762  C   LEU A 107      49.540 -14.394   6.076  1.00 43.29           C  
ANISOU  762  C   LEU A 107     4080   5302   7064    259   -447   -109       C  
ATOM    763  O   LEU A 107      49.675 -13.827   7.161  1.00 44.52           O  
ANISOU  763  O   LEU A 107     4301   5518   7097    269   -556    -70       O  
ATOM    764  CB  LEU A 107      49.481 -12.971   3.964  1.00 39.00           C  
ANISOU  764  CB  LEU A 107     3555   4775   6487    183   -208   -290       C  
ATOM    765  CG  LEU A 107      48.873 -11.744   4.675  1.00 41.88           C  
ANISOU  765  CG  LEU A 107     4056   5188   6671    135   -238   -273       C  
ATOM    766  CD1 LEU A 107      49.997 -10.877   5.362  1.00 41.91           C  
ANISOU  766  CD1 LEU A 107     3996   5191   6738     91   -354   -306       C  
ATOM    767  CD2 LEU A 107      47.991 -10.928   3.722  1.00 38.29           C  
ANISOU  767  CD2 LEU A 107     3698   4750   6102    112    -96   -315       C  
ATOM    768  N   ARG A 108      48.744 -15.461   5.917  1.00 39.16           N  
ANISOU  768  N   ARG A 108     3551   4722   6607    305   -410    -43       N  
ATOM    769  CA  ARG A 108      48.013 -16.017   7.055  1.00 39.86           C  
ANISOU  769  CA  ARG A 108     3694   4812   6640    361   -456    133       C  
ATOM    770  C   ARG A 108      48.966 -16.463   8.164  1.00 44.36           C  
ANISOU  770  C   ARG A 108     4212   5409   7235    422   -598    235       C  
ATOM    771  O   ARG A 108      48.730 -16.193   9.349  1.00 44.95           O  
ANISOU  771  O   ARG A 108     4388   5571   7121    488   -664    351       O  
ATOM    772  CB  ARG A 108      47.116 -17.196   6.651  1.00 43.52           C  
ANISOU  772  CB  ARG A 108     4096   5154   7284    394   -398    199       C  
ATOM    773  CG  ARG A 108      46.201 -17.611   7.823  1.00 48.58           C  
ANISOU  773  CG  ARG A 108     4787   5795   7878    455   -388    436       C  
ATOM    774  CD  ARG A 108      45.841 -19.069   7.812  1.00 61.87           C  
ANISOU  774  CD  ARG A 108     6330   7315   9863    501   -382    567       C  
ATOM    775  NE  ARG A 108      45.192 -19.416   6.551  1.00 70.60           N  
ANISOU  775  NE  ARG A 108     7368   8293  11164    466   -341    413       N  
ATOM    776  CZ  ARG A 108      43.902 -19.253   6.296  1.00 82.09           C  
ANISOU  776  CZ  ARG A 108     8857   9700  12635    450   -272    424       C  
ATOM    777  NH1 ARG A 108      43.084 -18.792   7.237  1.00 69.81           N1+
ANISOU  777  NH1 ARG A 108     7394   8209  10921    465   -199    614       N1+
ATOM    778  NH2 ARG A 108      43.417 -19.555   5.098  1.00 58.79           N  
ANISOU  778  NH2 ARG A 108     5846   6637   9854    441   -280    238       N  
ATOM    779  N   HIS A 109      50.050 -17.134   7.773  1.00 43.75           N  
ANISOU  779  N   HIS A 109     3982   5268   7373    426   -651    184       N  
ATOM    780  CA  HIS A 109      51.103 -17.599   8.699  1.00 43.67           C  
ANISOU  780  CA  HIS A 109     3896   5271   7426    489   -809    261       C  
ATOM    781  C   HIS A 109      51.747 -16.392   9.411  1.00 47.89           C  
ANISOU  781  C   HIS A 109     4495   5913   7789    481   -939    187       C  
ATOM    782  O   HIS A 109      51.866 -16.396  10.644  1.00 49.03           O  
ANISOU  782  O   HIS A 109     4707   6137   7786    578  -1081    283       O  
ATOM    783  CB  HIS A 109      52.153 -18.431   7.929  1.00 43.99           C  
ANISOU  783  CB  HIS A 109     3742   5210   7763    485   -821    184       C  
ATOM    784  CG  HIS A 109      53.389 -18.724   8.722  1.00 48.81           C  
ANISOU  784  CG  HIS A 109     4251   5829   8466    536   -996    224       C  
ATOM    785  CD2 HIS A 109      54.614 -18.146   8.661  1.00 51.04           C  
ANISOU  785  CD2 HIS A 109     4434   6126   8833    504  -1087    108       C  
ATOM    786  ND1 HIS A 109      53.396 -19.691   9.699  1.00 51.51           N  
ANISOU  786  ND1 HIS A 109     4577   6153   8839    639  -1097    414       N  
ATOM    787  CE1 HIS A 109      54.627 -19.689  10.196  1.00 52.96           C  
ANISOU  787  CE1 HIS A 109     4667   6356   9101    675  -1267    389       C  
ATOM    788  NE2 HIS A 109      55.396 -18.780   9.594  1.00 52.98           N  
ANISOU  788  NE2 HIS A 109     4604   6367   9159    589  -1272    198       N  
ATOM    789  N   ILE A 110      52.167 -15.371   8.641  1.00 43.34           N  
ANISOU  789  N   ILE A 110     3891   5334   7243    385   -897     19       N  
ATOM    790  CA  ILE A 110      52.775 -14.162   9.195  1.00 44.13           C  
ANISOU  790  CA  ILE A 110     4013   5485   7268    363  -1032    -81       C  
ATOM    791  C   ILE A 110      51.857 -13.494  10.220  1.00 49.24           C  
ANISOU  791  C   ILE A 110     4866   6239   7605    424  -1092    -45       C  
ATOM    792  O   ILE A 110      52.309 -13.191  11.325  1.00 49.93           O  
ANISOU  792  O   ILE A 110     4995   6395   7581    511  -1298    -64       O  
ATOM    793  CB  ILE A 110      53.259 -13.165   8.099  1.00 46.28           C  
ANISOU  793  CB  ILE A 110     4200   5706   7679    247   -928   -223       C  
ATOM    794  CG1 ILE A 110      54.360 -13.813   7.222  1.00 46.20           C  
ANISOU  794  CG1 ILE A 110     3974   5614   7966    228   -869   -251       C  
ATOM    795  CG2 ILE A 110      53.748 -11.834   8.743  1.00 47.47           C  
ANISOU  795  CG2 ILE A 110     4361   5868   7808    216  -1088   -333       C  
ATOM    796  CD1 ILE A 110      54.844 -12.986   6.010  1.00 49.99           C  
ANISOU  796  CD1 ILE A 110     4351   6050   8592    146   -698   -330       C  
ATOM    797  N   LEU A 111      50.575 -13.304   9.876  1.00 45.79           N  
ANISOU  797  N   LEU A 111     4552   5820   7025    404   -925     -1       N  
ATOM    798  CA  LEU A 111      49.594 -12.678  10.779  1.00 45.69           C  
ANISOU  798  CA  LEU A 111     4730   5911   6718    475   -939     42       C  
ATOM    799  C   LEU A 111      49.393 -13.478  12.062  1.00 50.96           C  
ANISOU  799  C   LEU A 111     5470   6668   7226    642  -1022    226       C  
ATOM    800  O   LEU A 111      49.343 -12.883  13.143  1.00 52.24           O  
ANISOU  800  O   LEU A 111     5761   6952   7136    759  -1150    211       O  
ATOM    801  CB  LEU A 111      48.247 -12.417  10.070  1.00 43.42           C  
ANISOU  801  CB  LEU A 111     4529   5607   6360    420   -731     67       C  
ATOM    802  CG  LEU A 111      48.304 -11.400   8.929  1.00 47.41           C  
ANISOU  802  CG  LEU A 111     5013   6061   6941    293   -645    -92       C  
ATOM    803  CD1 LEU A 111      46.941 -11.243   8.289  1.00 45.76           C  
ANISOU  803  CD1 LEU A 111     4892   5842   6652    265   -472    -63       C  
ATOM    804  CD2 LEU A 111      48.896 -10.030   9.386  1.00 49.51           C  
ANISOU  804  CD2 LEU A 111     5309   6351   7152    269   -779   -235       C  
ATOM    805  N   GLN A 112      49.330 -14.818  11.952  1.00 46.89           N  
ANISOU  805  N   GLN A 112     4864   6090   6861    674   -958    397       N  
ATOM    806  CA  GLN A 112      49.216 -15.697  13.122  1.00 49.38           C  
ANISOU  806  CA  GLN A 112     5220   6474   7068    844  -1011    629       C  
ATOM    807  C   GLN A 112      50.469 -15.586  14.015  1.00 55.36           C  
ANISOU  807  C   GLN A 112     5964   7312   7759    949  -1273    574       C  
ATOM    808  O   GLN A 112      50.362 -15.502  15.240  1.00 57.07           O  
ANISOU  808  O   GLN A 112     6314   7676   7693   1134  -1378    673       O  
ATOM    809  CB  GLN A 112      49.011 -17.166  12.680  1.00 50.81           C  
ANISOU  809  CB  GLN A 112     5260   6519   7528    837   -902    810       C  
ATOM    810  CG  GLN A 112      48.823 -18.157  13.856  1.00 63.80           C  
ANISOU  810  CG  GLN A 112     6925   8210   9107   1019   -916   1119       C  
ATOM    811  CD  GLN A 112      47.645 -17.801  14.737  1.00 85.61           C  
ANISOU  811  CD  GLN A 112     9862  11104  11562   1147   -800   1304       C  
ATOM    812  NE2 GLN A 112      46.462 -17.778  14.166  1.00 65.76           N  
ANISOU  812  NE2 GLN A 112     7349   8515   9123   1070   -602   1349       N  
ATOM    813  OE1 GLN A 112      47.790 -17.509  15.927  1.00 93.23           O  
ANISOU  813  OE1 GLN A 112    10964  12247  12212   1330   -894   1393       O  
ATOM    814  N   GLN A 113      51.651 -15.600  13.387  1.00 52.13           N  
ANISOU  814  N   GLN A 113     5389   6808   7609    851  -1377    416       N  
ATOM    815  CA  GLN A 113      52.961 -15.483  14.028  1.00 53.89           C  
ANISOU  815  CA  GLN A 113     5542   7061   7872    919  -1646    323       C  
ATOM    816  C   GLN A 113      53.052 -14.111  14.743  1.00 59.91           C  
ANISOU  816  C   GLN A 113     6437   7934   8393    973  -1829    136       C  
ATOM    817  O   GLN A 113      53.413 -14.053  15.915  1.00 62.47           O  
ANISOU  817  O   GLN A 113     6846   8379   8513   1156  -2058    138       O  
ATOM    818  CB  GLN A 113      54.026 -15.649  12.928  1.00 54.23           C  
ANISOU  818  CB  GLN A 113     5353   6953   8299    769  -1643    187       C  
ATOM    819  CG  GLN A 113      55.456 -15.509  13.301  1.00 61.56           C  
ANISOU  819  CG  GLN A 113     6140   7859   9391    796  -1900     71       C  
ATOM    820  CD  GLN A 113      56.307 -16.060  12.183  1.00 65.73           C  
ANISOU  820  CD  GLN A 113     6429   8238  10308    681  -1810     26       C  
ATOM    821  NE2 GLN A 113      57.262 -16.908  12.547  1.00 53.76           N  
ANISOU  821  NE2 GLN A 113     4773   6684   8969    753  -1960     76       N  
ATOM    822  OE1 GLN A 113      56.123 -15.742  10.998  1.00 51.67           O  
ANISOU  822  OE1 GLN A 113     4591   6386   8655    548  -1603    -49       O  
ATOM    823  N   VAL A 114      52.645 -13.031  14.056  1.00 54.50           N  
ANISOU  823  N   VAL A 114     5781   7209   7718    837  -1730    -21       N  
ATOM    824  CA  VAL A 114      52.624 -11.678  14.617  1.00 55.38           C  
ANISOU  824  CA  VAL A 114     6003   7384   7655    872  -1890   -219       C  
ATOM    825  C   VAL A 114      51.700 -11.618  15.848  1.00 61.85           C  
ANISOU  825  C   VAL A 114     7068   8395   8037   1093  -1923   -119       C  
ATOM    826  O   VAL A 114      52.114 -11.122  16.893  1.00 62.28           O  
ANISOU  826  O   VAL A 114     7214   8558   7893   1260  -2188   -242       O  
ATOM    827  CB  VAL A 114      52.297 -10.616  13.536  1.00 55.98           C  
ANISOU  827  CB  VAL A 114     6046   7356   7869    681  -1738   -361       C  
ATOM    828  CG1 VAL A 114      51.900  -9.276  14.160  1.00 55.90           C  
ANISOU  828  CG1 VAL A 114     6184   7405   7651    732  -1861   -534       C  
ATOM    829  CG2 VAL A 114      53.488 -10.439  12.592  1.00 55.65           C  
ANISOU  829  CG2 VAL A 114     5759   7154   8231    523  -1759   -473       C  
ATOM    830  N   TYR A 115      50.494 -12.201  15.740  1.00 59.16           N  
ANISOU  830  N   TYR A 115     6820   8094   7562   1117  -1661    108       N  
ATOM    831  CA  TYR A 115      49.535 -12.270  16.840  1.00 61.52           C  
ANISOU  831  CA  TYR A 115     7332   8576   7468   1339  -1613    271       C  
ATOM    832  C   TYR A 115      50.077 -13.054  18.034  1.00 69.22           C  
ANISOU  832  C   TYR A 115     8354   9687   8260   1587  -1786    423       C  
ATOM    833  O   TYR A 115      49.967 -12.581  19.160  1.00 72.15           O  
ANISOU  833  O   TYR A 115     8907  10247   8260   1822  -1932    388       O  
ATOM    834  CB  TYR A 115      48.220 -12.885  16.356  1.00 62.09           C  
ANISOU  834  CB  TYR A 115     7421   8611   7559   1289  -1281    515       C  
ATOM    835  CG  TYR A 115      47.143 -12.925  17.412  1.00 66.73           C  
ANISOU  835  CG  TYR A 115     8201   9375   7779   1514  -1167    723       C  
ATOM    836  CD1 TYR A 115      46.238 -11.880  17.548  1.00 69.37           C  
ANISOU  836  CD1 TYR A 115     8684   9784   7888   1540  -1086    626       C  
ATOM    837  CD2 TYR A 115      46.998 -14.026  18.247  1.00 69.94           C  
ANISOU  837  CD2 TYR A 115     8629   9866   8078   1711  -1111   1043       C  
ATOM    838  CE1 TYR A 115      45.226 -11.920  18.505  1.00 73.33           C  
ANISOU  838  CE1 TYR A 115     9355  10458   8050   1767   -946    832       C  
ATOM    839  CE2 TYR A 115      46.009 -14.066  19.226  1.00 72.86           C  
ANISOU  839  CE2 TYR A 115     9168  10412   8104   1945   -962   1278       C  
ATOM    840  CZ  TYR A 115      45.119 -13.014  19.346  1.00 81.75           C  
ANISOU  840  CZ  TYR A 115    10441  11622   8996   1975   -873   1168       C  
ATOM    841  OH  TYR A 115      44.115 -13.055  20.278  1.00 88.07           O  
ANISOU  841  OH  TYR A 115    11399  12602   9463   2221   -689   1411       O  
ATOM    842  N   ASN A 116      50.653 -14.245  17.791  1.00 65.73           N  
ANISOU  842  N   ASN A 116     7755   9155   8063   1558  -1776    587       N  
ATOM    843  CA  ASN A 116      51.168 -15.104  18.855  1.00 68.16           C  
ANISOU  843  CA  ASN A 116     8091   9576   8229   1797  -1924    776       C  
ATOM    844  C   ASN A 116      52.283 -14.457  19.644  1.00 74.79           C  
ANISOU  844  C   ASN A 116     8970  10516   8931   1936  -2311    530       C  
ATOM    845  O   ASN A 116      52.349 -14.643  20.861  1.00 77.47           O  
ANISOU  845  O   ASN A 116     9462  11054   8918   2231  -2462    631       O  
ATOM    846  CB  ASN A 116      51.591 -16.479  18.324  1.00 65.92           C  
ANISOU  846  CB  ASN A 116     7605   9138   8305   1715  -1842    977       C  
ATOM    847  CG  ASN A 116      50.457 -17.370  17.863  1.00 80.09           C  
ANISOU  847  CG  ASN A 116     9364  10841  10226   1660  -1511   1268       C  
ATOM    848  ND2 ASN A 116      49.354 -17.417  18.613  1.00 67.62           N  
ANISOU  848  ND2 ASN A 116     7945   9393   8354   1826  -1346   1506       N  
ATOM    849  OD1 ASN A 116      50.576 -18.067  16.852  1.00 78.28           O  
ANISOU  849  OD1 ASN A 116     8950  10416  10377   1487  -1406   1283       O  
ATOM    850  N   HIS A 117      53.143 -13.685  18.961  1.00 69.80           N  
ANISOU  850  N   HIS A 117     8193   9745   8582   1745  -2473    213       N  
ATOM    851  CA  HIS A 117      54.253 -12.979  19.588  1.00 71.55           C  
ANISOU  851  CA  HIS A 117     8395  10002   8789   1840  -2873    -71       C  
ATOM    852  C   HIS A 117      53.791 -11.708  20.304  1.00 76.21           C  
ANISOU  852  C   HIS A 117     9195  10729   9032   1980  -3021   -296       C  
ATOM    853  O   HIS A 117      54.486 -11.249  21.209  1.00 78.51           O  
ANISOU  853  O   HIS A 117     9542  11113   9175   2174  -3390   -504       O  
ATOM    854  CB  HIS A 117      55.336 -12.637  18.554  1.00 70.91           C  
ANISOU  854  CB  HIS A 117     8039   9688   9215   1577  -2958   -292       C  
ATOM    855  CG  HIS A 117      56.187 -13.798  18.155  1.00 74.30           C  
ANISOU  855  CG  HIS A 117     8256  10008   9965   1519  -2953   -156       C  
ATOM    856  CD2 HIS A 117      55.992 -14.721  17.188  1.00 73.77           C  
ANISOU  856  CD2 HIS A 117     8063   9822  10143   1371  -2669     30       C  
ATOM    857  ND1 HIS A 117      57.385 -14.069  18.794  1.00 79.40           N  
ANISOU  857  ND1 HIS A 117     8796  10659  10715   1639  -3291   -237       N  
ATOM    858  CE1 HIS A 117      57.875 -15.139  18.195  1.00 77.86           C  
ANISOU  858  CE1 HIS A 117     8412  10346  10826   1551  -3180    -81       C  
ATOM    859  NE2 HIS A 117      57.071 -15.561  17.220  1.00 75.11           N  
ANISOU  859  NE2 HIS A 117     8048   9920  10570   1394  -2812     70       N  
ATOM    860  N   SER A 118      52.632 -11.148  19.909  1.00 70.99           N  
ANISOU  860  N   SER A 118     8645  10076   8252   1896  -2755   -277       N  
ATOM    861  CA  SER A 118      52.116  -9.886  20.454  1.00 72.25           C  
ANISOU  861  CA  SER A 118     8990  10337   8125   2008  -2863   -509       C  
ATOM    862  C   SER A 118      51.111 -10.038  21.584  1.00 82.25           C  
ANISOU  862  C   SER A 118    10540  11875   8837   2331  -2781   -332       C  
ATOM    863  O   SER A 118      51.238  -9.376  22.615  1.00 85.22           O  
ANISOU  863  O   SER A 118    11088  12421   8871   2597  -3051   -530       O  
ATOM    864  CB  SER A 118      51.520  -9.022  19.345  1.00 68.71           C  
ANISOU  864  CB  SER A 118     8484   9726   7895   1735  -2647   -619       C  
ATOM    865  OG  SER A 118      52.419  -8.791  18.271  1.00 66.22           O  
ANISOU  865  OG  SER A 118     7912   9176   8072   1461  -2681   -757       O  
ATOM    866  N   VAL A 119      50.079 -10.852  21.366  1.00 80.25           N  
ANISOU  866  N   VAL A 119    10326  11655   8509   2320  -2404     26       N  
ATOM    867  CA  VAL A 119      49.021 -11.077  22.348  1.00 82.99           C  
ANISOU  867  CA  VAL A 119    10910  12245   8378   2618  -2234    273       C  
ATOM    868  C   VAL A 119      49.485 -12.203  23.268  1.00 93.29           C  
ANISOU  868  C   VAL A 119    12251  13700   9496   2887  -2317    547       C  
ATOM    869  O   VAL A 119      49.210 -13.383  23.046  1.00 92.24           O  
ANISOU  869  O   VAL A 119    12025  13512   9509   2850  -2077    915       O  
ATOM    870  CB  VAL A 119      47.631 -11.266  21.679  1.00 83.30           C  
ANISOU  870  CB  VAL A 119    10948  12220   8484   2475  -1797    514       C  
ATOM    871  CG1 VAL A 119      46.533 -11.460  22.713  1.00 85.32           C  
ANISOU  871  CG1 VAL A 119    11420  12719   8278   2793  -1589    796       C  
ATOM    872  CG2 VAL A 119      47.305 -10.076  20.788  1.00 80.20           C  
ANISOU  872  CG2 VAL A 119    10522  11685   8264   2231  -1767    221       C  
ATOM    873  N   THR A 120      50.292 -11.805  24.251  1.00 97.02           N  
ANISOU  873  N   THR A 120    12837  14336   9691   3152  -2702    334       N  
ATOM    874  CA  THR A 120      50.940 -12.658  25.247  1.00102.10           C  
ANISOU  874  CA  THR A 120    13541  15150  10102   3462  -2889    515       C  
ATOM    875  C   THR A 120      49.941 -13.279  26.230  1.00112.62           C  
ANISOU  875  C   THR A 120    15097  16755  10940   3818  -2622    941       C  
ATOM    876  O   THR A 120      50.171 -14.394  26.704  1.00114.47           O  
ANISOU  876  O   THR A 120    15316  17061  11118   3987  -2577   1292       O  
ATOM    877  CB  THR A 120      52.054 -11.879  25.942  1.00109.98           C  
ANISOU  877  CB  THR A 120    14594  16232  10962   3642  -3420     92       C  
ATOM    878  N   ASP A 121      48.840 -12.561  26.532  1.00111.83           N  
ANISOU  878  N   ASP A 121    15189  16798  10506   3941  -2430    932       N  
ATOM    879  CA  ASP A 121      47.772 -13.032  27.413  1.00115.13           C  
ANISOU  879  CA  ASP A 121    15805  17472  10468   4282  -2110   1353       C  
ATOM    880  C   ASP A 121      46.411 -12.877  26.718  1.00118.48           C  
ANISOU  880  C   ASP A 121    16189  17785  11044   4075  -1660   1521       C  
ATOM    881  O   ASP A 121      45.763 -11.829  26.837  1.00118.40           O  
ANISOU  881  O   ASP A 121    16322  17860  10806   4128  -1628   1303       O  
ATOM    882  CB  ASP A 121      47.813 -12.313  28.773  1.00121.59           C  
ANISOU  882  CB  ASP A 121    16941  18653  10605   4772  -2356   1177       C  
ATOM    883  N   PRO A 122      46.004 -13.893  25.923  1.00113.95           N  
ANISOU  883  N   PRO A 122    15399  16992  10905   3822  -1343   1869       N  
ATOM    884  CA  PRO A 122      44.778 -13.762  25.101  1.00111.44           C  
ANISOU  884  CA  PRO A 122    14996  16517  10829   3581   -968   1980       C  
ATOM    885  C   PRO A 122      43.456 -13.679  25.881  1.00119.59           C  
ANISOU  885  C   PRO A 122    16201  17763  11475   3868   -623   2291       C  
ATOM    886  O   PRO A 122      42.434 -13.318  25.290  1.00116.55           O  
ANISOU  886  O   PRO A 122    15769  17270  11244   3697   -365   2304       O  
ATOM    887  CB  PRO A 122      44.831 -14.985  24.178  1.00110.78           C  
ANISOU  887  CB  PRO A 122    14634  16151  11307   3299   -794   2247       C  
ATOM    888  N   GLU A 123      43.471 -14.000  27.203  1.00122.55           N  
ANISOU  888  N   GLU A 123    16774  18447  11342   4321   -614   2546       N  
ATOM    889  CA  GLU A 123      42.292 -13.934  28.082  1.00125.64           C  
ANISOU  889  CA  GLU A 123    17345  19090  11302   4669   -267   2877       C  
ATOM    890  C   GLU A 123      41.791 -12.483  28.212  1.00130.43           C  
ANISOU  890  C   GLU A 123    18142  19824  11588   4739   -332   2476       C  
ATOM    891  O   GLU A 123      40.578 -12.240  28.144  1.00129.96           O  
ANISOU  891  O   GLU A 123    18098  19778  11501   4752     21   2641       O  
ATOM    892  CB  GLU A 123      42.608 -14.533  29.460  1.00132.24           C  
ANISOU  892  CB  GLU A 123    18373  20261  11613   5179   -289   3203       C  
ATOM    893  N   LYS A 124      42.745 -11.525  28.335  1.00127.06           N  
ANISOU  893  N   LYS A 124    17828  19453  10996   4762   -797   1934       N  
ATOM    894  CA  LYS A 124      42.515 -10.083  28.461  1.00147.38           C  
ANISOU  894  CA  LYS A 124    20568  22111  13320   4823   -963   1468       C  
ATOM    895  C   LYS A 124      41.678  -9.491  27.311  1.00160.65           C  
ANISOU  895  C   LYS A 124    22102  23527  15409   4426   -747   1350       C  
ATOM    896  O   LYS A 124      41.965  -9.665  26.126  1.00118.81           O  
ANISOU  896  O   LYS A 124    16568  17917  10658   3996   -766   1272       O  
ATOM    897  CB  LYS A 124      43.852  -9.335  28.637  1.00150.58           C  
ANISOU  897  CB  LYS A 124    21028  22522  13664   4846  -1539    921       C  
ATOM    898  N   GLY A 137      41.749 -14.545  11.624  1.00 86.60           N  
ANISOU  898  N   GLY A 137    10237  11068  11599    715    -36    977       N  
ATOM    899  CA  GLY A 137      42.583 -15.627  12.135  1.00 88.06           C  
ANISOU  899  CA  GLY A 137    10333  11233  11891    786   -112   1120       C  
ATOM    900  C   GLY A 137      42.587 -16.844  11.229  1.00 89.77           C  
ANISOU  900  C   GLY A 137    10352  11241  12515    707    -92   1146       C  
ATOM    901  O   GLY A 137      43.644 -17.266  10.729  1.00 88.59           O  
ANISOU  901  O   GLY A 137    10111  11035  12513    661   -205   1026       O  
ATOM    902  N   GLU A 138      41.387 -17.410  11.020  1.00 84.19           N  
ANISOU  902  N   GLU A 138     9564  10408  12018    703     43   1289       N  
ATOM    903  CA  GLU A 138      41.170 -18.570  10.159  1.00 83.04           C  
ANISOU  903  CA  GLU A 138     9217  10030  12305    644     42   1287       C  
ATOM    904  C   GLU A 138      39.960 -18.272   9.270  1.00 80.42           C  
ANISOU  904  C   GLU A 138     8859   9595  12103    570    113   1179       C  
ATOM    905  O   GLU A 138      40.099 -18.057   8.056  1.00 75.63           O  
ANISOU  905  O   GLU A 138     8231   8932  11571    487     42    906       O  
ATOM    906  CB  GLU A 138      40.946 -19.849  11.002  1.00 86.91           C  
ANISOU  906  CB  GLU A 138     9572  10412  13038    744    105   1635       C  
ATOM    907  N   THR A 139      38.779 -18.212   9.907  1.00 76.34           N  
ANISOU  907  N   THR A 139     8346   9070  11590    622    259   1402       N  
ATOM    908  CA  THR A 139      37.538 -17.927   9.212  1.00 74.00           C  
ANISOU  908  CA  THR A 139     8009   8669  11439    565    323   1329       C  
ATOM    909  C   THR A 139      37.527 -16.442   8.839  1.00 67.59           C  
ANISOU  909  C   THR A 139     7390   8025  10266    519    307   1098       C  
ATOM    910  O   THR A 139      37.096 -16.102   7.730  1.00 64.87           O  
ANISOU  910  O   THR A 139     7033   7611  10003    446    267    883       O  
ATOM    911  CB  THR A 139      36.347 -18.361  10.081  1.00 89.36           C  
ANISOU  911  CB  THR A 139     9865  10543  13544    643    507   1676       C  
ATOM    912  N   SER A 140      38.036 -15.565   9.760  1.00 57.18           N  
ANISOU  912  N   SER A 140     6248   6920   8560    578    321   1133       N  
ATOM    913  CA  SER A 140      38.114 -14.121   9.543  1.00 51.94           C  
ANISOU  913  CA  SER A 140     5755   6394   7586    540    297    927       C  
ATOM    914  C   SER A 140      39.067 -13.832   8.391  1.00 48.05           C  
ANISOU  914  C   SER A 140     5254   5879   7123    437    171    651       C  
ATOM    915  O   SER A 140      38.733 -13.040   7.509  1.00 45.44           O  
ANISOU  915  O   SER A 140     4971   5543   6749    374    174    477       O  
ATOM    916  CB  SER A 140      38.627 -13.404  10.790  1.00 55.48           C  
ANISOU  916  CB  SER A 140     6364   7045   7670    643    282    987       C  
ATOM    917  OG  SER A 140      37.643 -13.164  11.778  1.00 65.87           O  
ANISOU  917  OG  SER A 140     7754   8447   8827    766    427   1189       O  
ATOM    918  N   PHE A 141      40.248 -14.489   8.401  1.00 42.00           N  
ANISOU  918  N   PHE A 141     4421   5101   6436    438     75    633       N  
ATOM    919  CA  PHE A 141      41.291 -14.283   7.400  1.00 39.64           C  
ANISOU  919  CA  PHE A 141     4096   4794   6170    368    -13    408       C  
ATOM    920  C   PHE A 141      40.752 -14.480   5.969  1.00 42.17           C  
ANISOU  920  C   PHE A 141     4355   5003   6666    321      2    251       C  
ATOM    921  O   PHE A 141      40.971 -13.618   5.106  1.00 40.43           O  
ANISOU  921  O   PHE A 141     4196   4830   6333    280      4     78       O  
ATOM    922  CB  PHE A 141      42.543 -15.159   7.679  1.00 40.53           C  
ANISOU  922  CB  PHE A 141     4113   4888   6399    393   -106    441       C  
ATOM    923  CG  PHE A 141      43.621 -14.949   6.648  1.00 39.48           C  
ANISOU  923  CG  PHE A 141     3935   4750   6317    336   -162    230       C  
ATOM    924  CD1 PHE A 141      43.616 -15.667   5.452  1.00 42.20           C  
ANISOU  924  CD1 PHE A 141     4175   4985   6875    326   -159    112       C  
ATOM    925  CD2 PHE A 141      44.597 -13.981   6.829  1.00 37.93           C  
ANISOU  925  CD2 PHE A 141     3794   4653   5967    307   -213    140       C  
ATOM    926  CE1 PHE A 141      44.570 -15.409   4.462  1.00 42.07           C  
ANISOU  926  CE1 PHE A 141     4128   4990   6867    307   -169    -64       C  
ATOM    927  CE2 PHE A 141      45.547 -13.726   5.836  1.00 39.10           C  
ANISOU  927  CE2 PHE A 141     3878   4789   6187    260   -219    -15       C  
ATOM    928  CZ  PHE A 141      45.526 -14.430   4.663  1.00 38.18           C  
ANISOU  928  CZ  PHE A 141     3677   4596   6233    269   -178   -102       C  
ATOM    929  N   ASP A 142      40.124 -15.632   5.718  1.00 38.14           N  
ANISOU  929  N   ASP A 142     3711   4339   6440    345     -1    309       N  
ATOM    930  CA  ASP A 142      39.578 -15.992   4.411  1.00 38.33           C  
ANISOU  930  CA  ASP A 142     3665   4245   6655    339    -38    131       C  
ATOM    931  C   ASP A 142      38.461 -15.053   3.996  1.00 41.74           C  
ANISOU  931  C   ASP A 142     4187   4702   6969    321     11     70       C  
ATOM    932  O   ASP A 142      38.377 -14.686   2.826  1.00 42.74           O  
ANISOU  932  O   ASP A 142     4346   4835   7056    326    -24   -132       O  
ATOM    933  CB  ASP A 142      39.076 -17.437   4.422  1.00 42.08           C  
ANISOU  933  CB  ASP A 142     3950   4511   7526    373    -81    211       C  
ATOM    934  CG  ASP A 142      40.188 -18.463   4.499  1.00 54.04           C  
ANISOU  934  CG  ASP A 142     5355   5966   9212    398   -153    219       C  
ATOM    935  OD1 ASP A 142      41.301 -18.175   4.003  1.00 54.70           O  
ANISOU  935  OD1 ASP A 142     5483   6144   9156    396   -191     67       O  
ATOM    936  OD2 ASP A 142      39.915 -19.591   4.940  1.00 68.86           O1-
ANISOU  936  OD2 ASP A 142     7078   7678  11407    426   -170    371       O1-
ATOM    937  N   LEU A 143      37.648 -14.610   4.955  1.00 38.67           N  
ANISOU  937  N   LEU A 143     3849   4347   6497    322    100    246       N  
ATOM    938  CA  LEU A 143      36.594 -13.637   4.701  1.00 38.53           C  
ANISOU  938  CA  LEU A 143     3916   4358   6364    309    155    205       C  
ATOM    939  C   LEU A 143      37.194 -12.284   4.293  1.00 40.62           C  
ANISOU  939  C   LEU A 143     4340   4770   6321    275    157     59       C  
ATOM    940  O   LEU A 143      36.807 -11.750   3.254  1.00 39.68           O  
ANISOU  940  O   LEU A 143     4260   4648   6166    269    142    -89       O  
ATOM    941  CB  LEU A 143      35.629 -13.494   5.883  1.00 40.03           C  
ANISOU  941  CB  LEU A 143     4115   4559   6536    340    275    441       C  
ATOM    942  CG  LEU A 143      34.483 -12.504   5.653  1.00 44.95           C  
ANISOU  942  CG  LEU A 143     4810   5198   7070    333    337    400       C  
ATOM    943  CD1 LEU A 143      33.587 -12.953   4.482  1.00 44.57           C  
ANISOU  943  CD1 LEU A 143     4643   4984   7307    321    264    272       C  
ATOM    944  CD2 LEU A 143      33.683 -12.276   6.914  1.00 48.93           C  
ANISOU  944  CD2 LEU A 143     5338   5749   7503    392    485    640       C  
ATOM    945  N   VAL A 144      38.192 -11.775   5.053  1.00 37.31           N  
ANISOU  945  N   VAL A 144     3995   4467   5711    265    159     98       N  
ATOM    946  CA  VAL A 144      38.896 -10.522   4.714  1.00 35.74           C  
ANISOU  946  CA  VAL A 144     3905   4367   5308    224    153    -27       C  
ATOM    947  C   VAL A 144      39.502 -10.629   3.306  1.00 39.02           C  
ANISOU  947  C   VAL A 144     4279   4760   5786    212    128   -185       C  
ATOM    948  O   VAL A 144      39.413  -9.683   2.537  1.00 38.00           O  
ANISOU  948  O   VAL A 144     4221   4669   5551    199    165   -272       O  
ATOM    949  CB  VAL A 144      39.956 -10.102   5.784  1.00 38.98           C  
ANISOU  949  CB  VAL A 144     4360   4870   5579    224    110     13       C  
ATOM    950  CG1 VAL A 144      40.747  -8.864   5.334  1.00 37.18           C  
ANISOU  950  CG1 VAL A 144     4188   4689   5251    169     92   -119       C  
ATOM    951  CG2 VAL A 144      39.301  -9.842   7.135  1.00 39.13           C  
ANISOU  951  CG2 VAL A 144     4459   4954   5453    288    141    147       C  
ATOM    952  N   ALA A 145      40.108 -11.783   2.975  1.00 36.73           N  
ANISOU  952  N   ALA A 145     3877   4414   5664    238     78   -209       N  
ATOM    953  CA  ALA A 145      40.712 -12.043   1.663  1.00 36.69           C  
ANISOU  953  CA  ALA A 145     3832   4404   5703    273     65   -362       C  
ATOM    954  C   ALA A 145      39.634 -11.927   0.579  1.00 40.79           C  
ANISOU  954  C   ALA A 145     4386   4893   6218    325     61   -475       C  
ATOM    955  O   ALA A 145      39.872 -11.282  -0.436  1.00 40.36           O  
ANISOU  955  O   ALA A 145     4395   4909   6031    363    100   -573       O  
ATOM    956  CB  ALA A 145      41.376 -13.430   1.641  1.00 38.48           C  
ANISOU  956  CB  ALA A 145     3923   4556   6142    311     -2   -375       C  
ATOM    957  N   GLN A 146      38.409 -12.476   0.833  1.00 38.27           N  
ANISOU  957  N   GLN A 146     4023   4471   6047    337     20   -440       N  
ATOM    958  CA  GLN A 146      37.274 -12.337  -0.088  1.00 38.33           C  
ANISOU  958  CA  GLN A 146     4049   4433   6080    390    -21   -556       C  
ATOM    959  C   GLN A 146      36.871 -10.867  -0.231  1.00 41.32           C  
ANISOU  959  C   GLN A 146     4572   4912   6216    365     56   -543       C  
ATOM    960  O   GLN A 146      36.652 -10.415  -1.341  1.00 43.01           O  
ANISOU  960  O   GLN A 146     4849   5168   6323    431     43   -665       O  
ATOM    961  CB  GLN A 146      36.059 -13.161   0.380  1.00 40.11           C  
ANISOU  961  CB  GLN A 146     4157   4498   6586    390    -75   -489       C  
ATOM    962  CG  GLN A 146      36.299 -14.646   0.348  1.00 54.43           C  
ANISOU  962  CG  GLN A 146     5803   6165   8715    423   -170   -514       C  
ATOM    963  CD  GLN A 146      36.024 -15.214  -1.007  1.00 90.63           C  
ANISOU  963  CD  GLN A 146    10337  10671  13428    526   -319   -773       C  
ATOM    964  NE2 GLN A 146      37.030 -15.872  -1.576  1.00 80.26           N  
ANISOU  964  NE2 GLN A 146     8989   9368  12138    591   -376   -905       N  
ATOM    965  OE1 GLN A 146      34.911 -15.090  -1.540  1.00 94.93           O  
ANISOU  965  OE1 GLN A 146    10868  11146  14056    565   -396   -869       O  
ATOM    966  N   MET A 147      36.797 -10.119   0.877  1.00 37.60           N  
ANISOU  966  N   MET A 147     4158   4483   5647    292    132   -401       N  
ATOM    967  CA  MET A 147      36.431  -8.690   0.847  1.00 38.20           C  
ANISOU  967  CA  MET A 147     4356   4628   5527    267    198   -393       C  
ATOM    968  C   MET A 147      37.446  -7.868   0.058  1.00 42.95           C  
ANISOU  968  C   MET A 147     5023   5315   5979    267    240   -455       C  
ATOM    969  O   MET A 147      37.056  -7.062  -0.794  1.00 43.40           O  
ANISOU  969  O   MET A 147     5153   5404   5931    302    272   -500       O  
ATOM    970  CB  MET A 147      36.202  -8.127   2.257  1.00 40.75           C  
ANISOU  970  CB  MET A 147     4725   4978   5780    219    252   -260       C  
ATOM    971  CG  MET A 147      35.229  -8.975   3.066  1.00 46.45           C  
ANISOU  971  CG  MET A 147     5369   5624   6655    241    261   -140       C  
ATOM    972  SD  MET A 147      34.744  -8.246   4.638  1.00 52.65           S  
ANISOU  972  SD  MET A 147     6237   6480   7288    251    355     15       S  
ATOM    973  CE  MET A 147      35.956  -8.671   5.638  1.00 48.62           C  
ANISOU  973  CE  MET A 147     5725   6038   6710    262    327     89       C  
ATOM    974  N   ILE A 148      38.748  -8.134   0.272  1.00 39.57           N  
ANISOU  974  N   ILE A 148     4548   4917   5569    243    247   -443       N  
ATOM    975  CA  ILE A 148      39.840  -7.480  -0.462  1.00 39.31           C  
ANISOU  975  CA  ILE A 148     4528   4947   5462    247    315   -467       C  
ATOM    976  C   ILE A 148      39.650  -7.713  -1.983  1.00 43.71           C  
ANISOU  976  C   ILE A 148     5105   5539   5964    368    336   -565       C  
ATOM    977  O   ILE A 148      39.702  -6.751  -2.755  1.00 43.99           O  
ANISOU  977  O   ILE A 148     5210   5632   5873    404    424   -550       O  
ATOM    978  CB  ILE A 148      41.239  -7.970   0.050  1.00 41.47           C  
ANISOU  978  CB  ILE A 148     4706   5224   5827    211    301   -442       C  
ATOM    979  CG1 ILE A 148      41.530  -7.426   1.468  1.00 39.98           C  
ANISOU  979  CG1 ILE A 148     4528   5029   5632    127    259   -370       C  
ATOM    980  CG2 ILE A 148      42.377  -7.622  -0.959  1.00 39.97           C  
ANISOU  980  CG2 ILE A 148     4478   5081   5627    244    395   -460       C  
ATOM    981  CD1 ILE A 148      42.779  -8.125   2.195  1.00 42.14           C  
ANISOU  981  CD1 ILE A 148     4700   5298   6014    108    191   -348       C  
ATOM    982  N   ASP A 149      39.404  -8.975  -2.389  1.00 40.02           N  
ANISOU  982  N   ASP A 149     4578   5035   5596    449    248   -663       N  
ATOM    983  CA  ASP A 149      39.165  -9.347  -3.799  1.00 42.05           C  
ANISOU  983  CA  ASP A 149     4861   5332   5785    609    218   -807       C  
ATOM    984  C   ASP A 149      37.940  -8.691  -4.430  1.00 47.73           C  
ANISOU  984  C   ASP A 149     5680   6066   6390    675    191   -852       C  
ATOM    985  O   ASP A 149      37.975  -8.347  -5.603  1.00 50.46           O  
ANISOU  985  O   ASP A 149     6104   6506   6564    816    221   -918       O  
ATOM    986  CB  ASP A 149      39.095 -10.869  -3.966  1.00 44.06           C  
ANISOU  986  CB  ASP A 149     5010   5503   6227    681     84   -939       C  
ATOM    987  CG  ASP A 149      40.430 -11.555  -3.757  1.00 59.12           C  
ANISOU  987  CG  ASP A 149     6825   7417   8219    673    113   -928       C  
ATOM    988  OD1 ASP A 149      41.482 -10.857  -3.812  1.00 60.97           O  
ANISOU  988  OD1 ASP A 149     7075   7740   8350    647    244   -847       O  
ATOM    989  OD2 ASP A 149      40.436 -12.793  -3.549  1.00 63.45           O1-
ANISOU  989  OD2 ASP A 149     7265   7865   8979    694      3   -995       O1-
ATOM    990  N   GLU A 150      36.878  -8.486  -3.661  1.00 44.04           N  
ANISOU  990  N   GLU A 150     5212   5516   6003    590    144   -801       N  
ATOM    991  CA  GLU A 150      35.650  -7.860  -4.132  1.00 43.90           C  
ANISOU  991  CA  GLU A 150     5268   5493   5919    639    106   -836       C  
ATOM    992  C   GLU A 150      35.771  -6.333  -4.282  1.00 46.84           C  
ANISOU  992  C   GLU A 150     5756   5947   6096    613    237   -731       C  
ATOM    993  O   GLU A 150      35.318  -5.785  -5.289  1.00 46.71           O  
ANISOU  993  O   GLU A 150     5826   5988   5934    727    237   -771       O  
ATOM    994  CB  GLU A 150      34.506  -8.218  -3.163  1.00 45.67           C  
ANISOU  994  CB  GLU A 150     5418   5587   6346    560     38   -794       C  
ATOM    995  CG  GLU A 150      33.187  -7.482  -3.380  1.00 52.04           C  
ANISOU  995  CG  GLU A 150     6275   6367   7129    582     11   -801       C  
ATOM    996  CD  GLU A 150      32.388  -7.888  -4.607  1.00 70.31           C  
ANISOU  996  CD  GLU A 150     8587   8656   9469    736   -148   -984       C  
ATOM    997  OE1 GLU A 150      32.502  -9.065  -5.021  1.00 61.34           O  
ANISOU  997  OE1 GLU A 150     7362   7462   8482    812   -278  -1124       O  
ATOM    998  OE2 GLU A 150      31.623  -7.041  -5.131  1.00 66.21           O1-
ANISOU  998  OE2 GLU A 150     8150   8168   8838    792   -163  -1001       O1-
ATOM    999  N   ILE A 151      36.397  -5.654  -3.311  1.00 43.54           N  
ANISOU  999  N   ILE A 151     5335   5525   5682    480    332   -604       N  
ATOM   1000  CA  ILE A 151      36.451  -4.188  -3.278  1.00 44.78           C  
ANISOU 1000  CA  ILE A 151     5572   5708   5735    436    436   -510       C  
ATOM   1001  C   ILE A 151      37.488  -3.618  -4.292  1.00 51.40           C  
ANISOU 1001  C   ILE A 151     6435   6628   6465    503    559   -459       C  
ATOM   1002  O   ILE A 151      37.210  -2.590  -4.921  1.00 54.90           O  
ANISOU 1002  O   ILE A 151     6954   7099   6807    550    635   -394       O  
ATOM   1003  CB  ILE A 151      36.566  -3.640  -1.803  1.00 47.69           C  
ANISOU 1003  CB  ILE A 151     5926   6024   6170    292    450   -434       C  
ATOM   1004  CG1 ILE A 151      35.178  -3.552  -1.157  1.00 48.27           C  
ANISOU 1004  CG1 ILE A 151     6025   6045   6271    279    404   -434       C  
ATOM   1005  CG2 ILE A 151      37.151  -2.229  -1.714  1.00 49.35           C  
ANISOU 1005  CG2 ILE A 151     6173   6232   6346    235    540   -360       C  
ATOM   1006  CD1 ILE A 151      34.326  -4.906  -0.959  1.00 61.48           C  
ANISOU 1006  CD1 ILE A 151     7618   7662   8079    316    312   -474       C  
ATOM   1007  N   LYS A 152      38.598  -4.274  -4.524  1.00 46.88           N  
ANISOU 1007  N   LYS A 152     5796   6094   5924    528    596   -469       N  
ATOM   1008  CA  LYS A 152      39.552  -3.846  -5.582  1.00 47.26           C  
ANISOU 1008  CA  LYS A 152     5850   6231   5877    627    750   -397       C  
ATOM   1009  C   LYS A 152      40.083  -2.397  -5.426  1.00 49.37           C  
ANISOU 1009  C   LYS A 152     6110   6465   6185    539    895   -228       C  
ATOM   1010  O   LYS A 152      40.061  -1.601  -6.367  1.00 49.83           O  
ANISOU 1010  O   LYS A 152     6222   6574   6135    637   1024   -124       O  
ATOM   1011  CB  LYS A 152      38.967  -4.071  -7.010  1.00 49.55           C  
ANISOU 1011  CB  LYS A 152     6237   6631   5959    854    747   -470       C  
ATOM   1012  CG  LYS A 152      38.804  -5.547  -7.358  1.00 56.29           C  
ANISOU 1012  CG  LYS A 152     7063   7504   6819    970    603   -665       C  
ATOM   1013  CD  LYS A 152      37.993  -5.741  -8.629  1.00 72.01           C  
ANISOU 1013  CD  LYS A 152     9163   9589   8609   1209    523   -795       C  
ATOM   1014  CE  LYS A 152      37.467  -7.160  -8.776  1.00 88.16           C  
ANISOU 1014  CE  LYS A 152    11160  11584  10751   1296    298  -1038       C  
ATOM   1015  NZ  LYS A 152      36.297  -7.440  -7.884  1.00 92.77           N1+
ANISOU 1015  NZ  LYS A 152    11689  12009  11549   1158    133  -1086       N1+
ATOM   1016  N   MET A 153      40.653  -2.114  -4.271  1.00 45.19           N  
ANISOU 1016  N   MET A 153     5499   5844   5827    375    869   -198       N  
ATOM   1017  CA  MET A 153      41.268  -0.826  -3.951  1.00 45.79           C  
ANISOU 1017  CA  MET A 153     5526   5839   6034    275    957    -78       C  
ATOM   1018  C   MET A 153      42.483  -0.505  -4.826  1.00 51.42           C  
ANISOU 1018  C   MET A 153     6144   6576   6816    328   1150     63       C  
ATOM   1019  O   MET A 153      43.250  -1.396  -5.205  1.00 51.77           O  
ANISOU 1019  O   MET A 153     6124   6686   6859    394   1191     46       O  
ATOM   1020  CB  MET A 153      41.694  -0.827  -2.497  1.00 47.61           C  
ANISOU 1020  CB  MET A 153     5683   5979   6426    125    833   -133       C  
ATOM   1021  CG  MET A 153      40.540  -0.806  -1.546  1.00 50.28           C  
ANISOU 1021  CG  MET A 153     6110   6292   6701     85    701   -216       C  
ATOM   1022  SD  MET A 153      41.095  -1.254   0.100  1.00 54.64           S  
ANISOU 1022  SD  MET A 153     6603   6807   7352    -10    548   -289       S  
ATOM   1023  CE  MET A 153      40.183  -2.842   0.337  1.00 49.78           C  
ANISOU 1023  CE  MET A 153     6026   6256   6633     56    472   -339       C  
ATOM   1024  N   THR A 154      42.672   0.780  -5.111  1.00 47.95           N  
ANISOU 1024  N   THR A 154     5680   6068   6470    303   1278    217       N  
ATOM   1025  CA  THR A 154      43.798   1.284  -5.901  1.00 48.64           C  
ANISOU 1025  CA  THR A 154     5649   6149   6682    349   1505    414       C  
ATOM   1026  C   THR A 154      44.631   2.248  -5.052  1.00 51.84           C  
ANISOU 1026  C   THR A 154     5886   6357   7452    168   1496    480       C  
ATOM   1027  O   THR A 154      44.266   2.517  -3.897  1.00 48.46           O  
ANISOU 1027  O   THR A 154     5471   5829   7113     37   1300    346       O  
ATOM   1028  CB  THR A 154      43.272   1.976  -7.188  1.00 58.79           C  
ANISOU 1028  CB  THR A 154     7038   7517   7785    518   1691    586       C  
ATOM   1029  CG2 THR A 154      42.349   1.066  -8.030  1.00 55.82           C  
ANISOU 1029  CG2 THR A 154     6836   7329   7044    723   1639    469       C  
ATOM   1030  OG1 THR A 154      42.585   3.181  -6.839  1.00 57.73           O  
ANISOU 1030  OG1 THR A 154     6939   7258   7739    431   1661    642       O  
ATOM   1031  N   ASP A 155      45.735   2.796  -5.638  1.00 51.27           N  
ANISOU 1031  N   ASP A 155     5648   6225   7607    178   1709    688       N  
ATOM   1032  CA  ASP A 155      46.618   3.768  -4.994  1.00 53.42           C  
ANISOU 1032  CA  ASP A 155     5712   6272   8312     17   1703    761       C  
ATOM   1033  C   ASP A 155      45.931   5.102  -4.698  1.00 58.63           C  
ANISOU 1033  C   ASP A 155     6405   6776   9096    -58   1659    796       C  
ATOM   1034  O   ASP A 155      46.451   5.887  -3.912  1.00 59.27           O  
ANISOU 1034  O   ASP A 155     6333   6645   9543   -203   1558    764       O  
ATOM   1035  CB  ASP A 155      47.936   3.960  -5.789  1.00 59.18           C  
ANISOU 1035  CB  ASP A 155     6223   6963   9301     61   1976   1009       C  
ATOM   1036  CG  ASP A 155      47.810   4.306  -7.267  1.00 77.82           C  
ANISOU 1036  CG  ASP A 155     8635   9442  11490    259   2304   1290       C  
ATOM   1037  OD1 ASP A 155      46.657   4.465  -7.756  1.00 78.41           O  
ANISOU 1037  OD1 ASP A 155     8927   9628  11238    368   2303   1285       O  
ATOM   1038  OD2 ASP A 155      48.860   4.430  -7.935  1.00 87.21           O1-
ANISOU 1038  OD2 ASP A 155     9647  10619  12871    323   2568   1524       O1-
ATOM   1039  N   ASP A 156      44.740   5.332  -5.277  1.00 57.27           N  
ANISOU 1039  N   ASP A 156     6427   6700   8634     45   1702    829       N  
ATOM   1040  CA  ASP A 156      43.928   6.524  -5.007  1.00 58.97           C  
ANISOU 1040  CA  ASP A 156     6694   6779   8934    -11   1649    843       C  
ATOM   1041  C   ASP A 156      43.156   6.363  -3.701  1.00 57.42           C  
ANISOU 1041  C   ASP A 156     6595   6552   8668   -107   1360    562       C  
ATOM   1042  O   ASP A 156      42.688   7.361  -3.153  1.00 57.18           O  
ANISOU 1042  O   ASP A 156     6573   6375   8778   -176   1272    516       O  
ATOM   1043  CB  ASP A 156      42.879   6.746  -6.123  1.00 63.12           C  
ANISOU 1043  CB  ASP A 156     7398   7437   9149    159   1784    975       C  
ATOM   1044  CG  ASP A 156      43.436   6.847  -7.525  1.00 85.28           C  
ANISOU 1044  CG  ASP A 156    10168  10340  11896    330   2091   1271       C  
ATOM   1045  OD1 ASP A 156      44.519   7.461  -7.693  1.00 87.14           O  
ANISOU 1045  OD1 ASP A 156    10195  10436  12477    281   2267   1482       O  
ATOM   1046  OD2 ASP A 156      42.787   6.313  -8.459  1.00 97.84           O1-
ANISOU 1046  OD2 ASP A 156    11931  12145  13101    530   2154   1291       O1-
ATOM   1047  N   ASP A 157      42.956   5.109  -3.245  1.00 49.10           N  
ANISOU 1047  N   ASP A 157     5623   5643   7392    -87   1230    387       N  
ATOM   1048  CA  ASP A 157      42.145   4.869  -2.065  1.00 46.39           C  
ANISOU 1048  CA  ASP A 157     5382   5302   6941   -138   1004    168       C  
ATOM   1049  C   ASP A 157      42.858   5.111  -0.741  1.00 49.60           C  
ANISOU 1049  C   ASP A 157     5684   5583   7580   -257    817     23       C  
ATOM   1050  O   ASP A 157      44.079   4.966  -0.635  1.00 49.53           O  
ANISOU 1050  O   ASP A 157     5512   5513   7794   -307    816     45       O  
ATOM   1051  CB  ASP A 157      41.518   3.447  -2.092  1.00 44.92           C  
ANISOU 1051  CB  ASP A 157     5313   5299   6455    -59    945     69       C  
ATOM   1052  CG  ASP A 157      40.408   3.285  -3.126  1.00 47.85           C  
ANISOU 1052  CG  ASP A 157     5822   5780   6579     69   1025    119       C  
ATOM   1053  OD1 ASP A 157      39.362   3.973  -2.998  1.00 48.32           O  
ANISOU 1053  OD1 ASP A 157     5973   5801   6586     73    989    101       O  
ATOM   1054  OD2 ASP A 157      40.569   2.459  -4.043  1.00 48.14           O1-
ANISOU 1054  OD2 ASP A 157     5876   5938   6476    181   1104    154       O1-
ATOM   1055  N   LEU A 158      42.057   5.492   0.267  1.00 44.13           N  
ANISOU 1055  N   LEU A 158     5089   4857   6824   -278    653   -134       N  
ATOM   1056  CA  LEU A 158      42.441   5.590   1.669  1.00 43.99           C  
ANISOU 1056  CA  LEU A 158     5038   4776   6901   -328    428   -327       C  
ATOM   1057  C   LEU A 158      41.526   4.600   2.396  1.00 44.26           C  
ANISOU 1057  C   LEU A 158     5231   4976   6609   -261    339   -434       C  
ATOM   1058  O   LEU A 158      40.307   4.643   2.241  1.00 42.70           O  
ANISOU 1058  O   LEU A 158     5164   4837   6224   -209    384   -424       O  
ATOM   1059  CB  LEU A 158      42.303   7.013   2.252  1.00 45.53           C  
ANISOU 1059  CB  LEU A 158     5205   4782   7312   -372    322   -420       C  
ATOM   1060  CG  LEU A 158      43.336   8.054   1.804  1.00 52.08           C  
ANISOU 1060  CG  LEU A 158     5821   5381   8584   -456    369   -326       C  
ATOM   1061  CD1 LEU A 158      43.015   9.414   2.394  1.00 52.66           C  
ANISOU 1061  CD1 LEU A 158     5876   5250   8881   -487    238   -449       C  
ATOM   1062  CD2 LEU A 158      44.755   7.649   2.196  1.00 54.98           C  
ANISOU 1062  CD2 LEU A 158     6002   5689   9199   -514    269   -373       C  
ATOM   1063  N   PHE A 159      42.127   3.687   3.150  1.00 39.62           N  
ANISOU 1063  N   PHE A 159     4616   4457   5982   -256    223   -510       N  
ATOM   1064  CA  PHE A 159      41.430   2.640   3.882  1.00 37.22           C  
ANISOU 1064  CA  PHE A 159     4427   4298   5417   -186    161   -563       C  
ATOM   1065  C   PHE A 159      41.439   2.899   5.392  1.00 40.98           C  
ANISOU 1065  C   PHE A 159     4955   4780   5834   -146    -37   -724       C  
ATOM   1066  O   PHE A 159      42.466   3.249   5.966  1.00 39.95           O  
ANISOU 1066  O   PHE A 159     4735   4575   5870   -173   -188   -825       O  
ATOM   1067  CB  PHE A 159      42.107   1.281   3.586  1.00 37.19           C  
ANISOU 1067  CB  PHE A 159     4356   4378   5395   -178    187   -505       C  
ATOM   1068  CG  PHE A 159      41.565   0.143   4.407  1.00 36.88           C  
ANISOU 1068  CG  PHE A 159     4395   4457   5159   -110    121   -526       C  
ATOM   1069  CD1 PHE A 159      40.478  -0.601   3.961  1.00 36.97           C  
ANISOU 1069  CD1 PHE A 159     4478   4538   5031    -62    213   -461       C  
ATOM   1070  CD2 PHE A 159      42.159  -0.207   5.618  1.00 38.70           C  
ANISOU 1070  CD2 PHE A 159     4616   4720   5370    -83    -38   -600       C  
ATOM   1071  CE1 PHE A 159      40.004  -1.686   4.699  1.00 36.05           C  
ANISOU 1071  CE1 PHE A 159     4395   4499   4803     -3    176   -440       C  
ATOM   1072  CE2 PHE A 159      41.647  -1.255   6.384  1.00 39.65           C  
ANISOU 1072  CE2 PHE A 159     4803   4948   5313     -2    -68   -568       C  
ATOM   1073  CZ  PHE A 159      40.575  -1.992   5.914  1.00 36.95           C  
ANISOU 1073  CZ  PHE A 159     4506   4653   4880     29     54   -474       C  
ATOM   1074  N   VAL A 160      40.297   2.660   6.036  1.00 38.42           N  
ANISOU 1074  N   VAL A 160     4772   4555   5272    -61    -40   -747       N  
ATOM   1075  CA  VAL A 160      40.153   2.773   7.493  1.00 38.45           C  
ANISOU 1075  CA  VAL A 160     4863   4621   5127     37   -196   -882       C  
ATOM   1076  C   VAL A 160      39.326   1.570   7.992  1.00 41.15           C  
ANISOU 1076  C   VAL A 160     5294   5122   5217    135   -129   -787       C  
ATOM   1077  O   VAL A 160      38.276   1.292   7.436  1.00 38.57           O  
ANISOU 1077  O   VAL A 160     5005   4818   4832    140     16   -685       O  
ATOM   1078  CB  VAL A 160      39.517   4.116   7.984  1.00 41.23           C  
ANISOU 1078  CB  VAL A 160     5294   4904   5469     80   -255  -1019       C  
ATOM   1079  CG1 VAL A 160      39.406   4.134   9.500  1.00 41.80           C  
ANISOU 1079  CG1 VAL A 160     5477   5080   5327    233   -418  -1172       C  
ATOM   1080  CG2 VAL A 160      40.324   5.340   7.514  1.00 42.22           C  
ANISOU 1080  CG2 VAL A 160     5298   4824   5918    -21   -325  -1098       C  
ATOM   1081  N   ASP A 161      39.812   0.873   9.029  1.00 37.60           N  
ANISOU 1081  N   ASP A 161     4864   4770   4653    221   -242   -810       N  
ATOM   1082  CA  ASP A 161      39.056  -0.156   9.726  1.00 36.27           C  
ANISOU 1082  CA  ASP A 161     4771   4742   4266    339   -175   -694       C  
ATOM   1083  C   ASP A 161      38.626   0.556  11.009  1.00 42.31           C  
ANISOU 1083  C   ASP A 161     5674   5591   4811    499   -261   -809       C  
ATOM   1084  O   ASP A 161      39.495   0.922  11.816  1.00 40.42           O  
ANISOU 1084  O   ASP A 161     5452   5372   4535    565   -463   -965       O  
ATOM   1085  CB  ASP A 161      39.919  -1.393  10.043  1.00 36.86           C  
ANISOU 1085  CB  ASP A 161     4781   4877   4344    360   -233   -615       C  
ATOM   1086  CG  ASP A 161      39.184  -2.519  10.736  1.00 41.33           C  
ANISOU 1086  CG  ASP A 161     5399   5565   4739    483   -142   -444       C  
ATOM   1087  OD1 ASP A 161      37.937  -2.596  10.605  1.00 40.60           O  
ANISOU 1087  OD1 ASP A 161     5346   5484   4596    512     14   -345       O  
ATOM   1088  OD2 ASP A 161      39.846  -3.327  11.409  1.00 45.41           O1-
ANISOU 1088  OD2 ASP A 161     5900   6153   5201    555   -224   -392       O1-
ATOM   1089  N   LEU A 162      37.300   0.860  11.147  1.00 40.74           N  
ANISOU 1089  N   LEU A 162     5564   5429   4484    569   -123   -762       N  
ATOM   1090  CA  LEU A 162      36.762   1.619  12.294  1.00 41.29           C  
ANISOU 1090  CA  LEU A 162     5775   5588   4324    751   -172   -881       C  
ATOM   1091  C   LEU A 162      36.549   0.676  13.458  1.00 47.03           C  
ANISOU 1091  C   LEU A 162     6584   6510   4777    951   -137   -759       C  
ATOM   1092  O   LEU A 162      35.690  -0.204  13.380  1.00 46.41           O  
ANISOU 1092  O   LEU A 162     6488   6482   4664    978     64   -531       O  
ATOM   1093  CB  LEU A 162      35.444   2.320  11.925  1.00 40.15           C  
ANISOU 1093  CB  LEU A 162     5674   5402   4180    752    -18   -862       C  
ATOM   1094  CG  LEU A 162      35.480   3.470  10.926  1.00 42.24           C  
ANISOU 1094  CG  LEU A 162     5888   5485   4677    604    -43   -972       C  
ATOM   1095  CD1 LEU A 162      34.060   4.003  10.725  1.00 40.04           C  
ANISOU 1095  CD1 LEU A 162     5660   5191   4362    643    109   -932       C  
ATOM   1096  CD2 LEU A 162      36.340   4.647  11.431  1.00 43.05           C  
ANISOU 1096  CD2 LEU A 162     6006   5506   4844    624   -269  -1232       C  
ATOM   1097  N   GLY A 163      37.336   0.850  14.516  1.00 47.12           N  
ANISOU 1097  N   GLY A 163     6672   6619   4613   1102   -338   -903       N  
ATOM   1098  CA  GLY A 163      37.354  -0.065  15.658  1.00 48.02           C  
ANISOU 1098  CA  GLY A 163     6871   6937   4437   1323   -327   -773       C  
ATOM   1099  C   GLY A 163      38.192  -1.248  15.228  1.00 48.17           C  
ANISOU 1099  C   GLY A 163     6762   6922   4619   1207   -344   -623       C  
ATOM   1100  O   GLY A 163      37.667  -2.310  14.904  1.00 46.58           O  
ANISOU 1100  O   GLY A 163     6496   6725   4476   1172   -150   -365       O  
ATOM   1101  N   SER A 164      39.499  -1.044  15.131  1.00 44.51           N  
ANISOU 1101  N   SER A 164     6234   6391   4288   1133   -582   -794       N  
ATOM   1102  CA  SER A 164      40.422  -2.030  14.559  1.00 41.65           C  
ANISOU 1102  CA  SER A 164     5725   5964   4135   1000   -612   -691       C  
ATOM   1103  C   SER A 164      40.968  -3.115  15.496  1.00 50.41           C  
ANISOU 1103  C   SER A 164     6858   7219   5075   1163   -686   -567       C  
ATOM   1104  O   SER A 164      41.707  -4.002  15.022  1.00 49.87           O  
ANISOU 1104  O   SER A 164     6660   7090   5198   1058   -704   -473       O  
ATOM   1105  CB  SER A 164      41.581  -1.314  13.881  1.00 41.65           C  
ANISOU 1105  CB  SER A 164     5601   5798   4427    828   -796   -898       C  
ATOM   1106  OG  SER A 164      42.180  -0.390  14.767  1.00 48.82           O  
ANISOU 1106  OG  SER A 164     6572   6724   5255    945  -1063  -1161       O  
ATOM   1107  N   GLY A 165      40.596  -3.075  16.780  1.00 49.60           N  
ANISOU 1107  N   GLY A 165     6922   7312   4611   1434   -717   -552       N  
ATOM   1108  CA  GLY A 165      41.045  -4.078  17.743  1.00 50.84           C  
ANISOU 1108  CA  GLY A 165     7125   7633   4561   1634   -776   -398       C  
ATOM   1109  C   GLY A 165      42.555  -4.106  17.868  1.00 55.76           C  
ANISOU 1109  C   GLY A 165     7672   8214   5299   1605  -1090   -579       C  
ATOM   1110  O   GLY A 165      43.172  -3.050  18.078  1.00 56.15           O  
ANISOU 1110  O   GLY A 165     7743   8222   5371   1616  -1346   -892       O  
ATOM   1111  N   VAL A 166      43.170  -5.303  17.676  1.00 51.55           N  
ANISOU 1111  N   VAL A 166     7024   7660   4903   1554  -1076   -391       N  
ATOM   1112  CA  VAL A 166      44.639  -5.450  17.748  1.00 51.79           C  
ANISOU 1112  CA  VAL A 166     6951   7640   5088   1520  -1364   -539       C  
ATOM   1113  C   VAL A 166      45.280  -5.189  16.373  1.00 52.65           C  
ANISOU 1113  C   VAL A 166     6851   7509   5646   1206  -1365   -645       C  
ATOM   1114  O   VAL A 166      46.507  -5.228  16.252  1.00 53.97           O  
ANISOU 1114  O   VAL A 166     6889   7593   6023   1142  -1572   -766       O  
ATOM   1115  CB  VAL A 166      45.154  -6.753  18.431  1.00 57.20           C  
ANISOU 1115  CB  VAL A 166     7627   8440   5667   1674  -1410   -321       C  
ATOM   1116  CG1 VAL A 166      44.535  -6.921  19.819  1.00 59.38           C  
ANISOU 1116  CG1 VAL A 166     8123   8978   5459   2028  -1391   -191       C  
ATOM   1117  CG2 VAL A 166      44.900  -7.986  17.574  1.00 54.90           C  
ANISOU 1117  CG2 VAL A 166     7187   8041   5632   1512  -1160    -30       C  
ATOM   1118  N   GLY A 167      44.452  -4.884  15.371  1.00 46.00           N  
ANISOU 1118  N   GLY A 167     5977   6562   4940   1038  -1133   -596       N  
ATOM   1119  CA  GLY A 167      44.905  -4.466  14.052  1.00 43.40           C  
ANISOU 1119  CA  GLY A 167     5484   6034   4971    785  -1095   -682       C  
ATOM   1120  C   GLY A 167      45.085  -5.475  12.944  1.00 45.92           C  
ANISOU 1120  C   GLY A 167     5653   6261   5535    631   -930   -517       C  
ATOM   1121  O   GLY A 167      45.576  -5.090  11.881  1.00 44.18           O  
ANISOU 1121  O   GLY A 167     5305   5903   5578    461   -900   -590       O  
ATOM   1122  N   GLN A 168      44.630  -6.740  13.120  1.00 44.07           N  
ANISOU 1122  N   GLN A 168     5424   6091   5231    697   -806   -290       N  
ATOM   1123  CA  GLN A 168      44.826  -7.793  12.087  1.00 43.46           C  
ANISOU 1123  CA  GLN A 168     5196   5914   5405    575   -682   -167       C  
ATOM   1124  C   GLN A 168      44.207  -7.501  10.736  1.00 43.49           C  
ANISOU 1124  C   GLN A 168     5153   5811   5560    423   -505   -185       C  
ATOM   1125  O   GLN A 168      44.773  -7.898   9.724  1.00 42.64           O  
ANISOU 1125  O   GLN A 168     4917   5612   5672    318   -468   -201       O  
ATOM   1126  CB  GLN A 168      44.363  -9.212  12.524  1.00 45.56           C  
ANISOU 1126  CB  GLN A 168     5455   6228   5630    676   -587     84       C  
ATOM   1127  CG  GLN A 168      44.632  -9.568  13.956  1.00 62.92           C  
ANISOU 1127  CG  GLN A 168     7742   8573   7593    883   -709    176       C  
ATOM   1128  CD  GLN A 168      43.366  -9.450  14.769  1.00 83.23           C  
ANISOU 1128  CD  GLN A 168    10469  11270   9885   1044   -571    324       C  
ATOM   1129  NE2 GLN A 168      43.206 -10.357  15.721  1.00 84.35           N  
ANISOU 1129  NE2 GLN A 168    10648  11518   9884   1228   -535    564       N  
ATOM   1130  OE1 GLN A 168      42.542  -8.542  14.575  1.00 61.61           O  
ANISOU 1130  OE1 GLN A 168     7812   8535   7061   1018   -486    241       O  
ATOM   1131  N   VAL A 169      43.023  -6.862  10.709  1.00 38.32           N  
ANISOU 1131  N   VAL A 169     4607   5176   4777    437   -393   -179       N  
ATOM   1132  CA  VAL A 169      42.382  -6.582   9.433  1.00 35.34           C  
ANISOU 1132  CA  VAL A 169     4197   4708   4522    320   -246   -195       C  
ATOM   1133  C   VAL A 169      43.199  -5.545   8.675  1.00 39.85           C  
ANISOU 1133  C   VAL A 169     4714   5202   5226    208   -296   -352       C  
ATOM   1134  O   VAL A 169      43.483  -5.757   7.503  1.00 39.91           O  
ANISOU 1134  O   VAL A 169     4628   5141   5397    123   -214   -350       O  
ATOM   1135  CB  VAL A 169      40.870  -6.246   9.595  1.00 37.65           C  
ANISOU 1135  CB  VAL A 169     4598   5032   4676    368   -115   -132       C  
ATOM   1136  CG1 VAL A 169      40.257  -5.764   8.285  1.00 35.21           C  
ANISOU 1136  CG1 VAL A 169     4268   4635   4476    263     -7   -180       C  
ATOM   1137  CG2 VAL A 169      40.114  -7.467  10.122  1.00 37.93           C  
ANISOU 1137  CG2 VAL A 169     4622   5102   4688    461    -22     78       C  
ATOM   1138  N   VAL A 170      43.671  -4.489   9.367  1.00 39.36           N  
ANISOU 1138  N   VAL A 170     4692   5146   5116    228   -437   -486       N  
ATOM   1139  CA  VAL A 170      44.518  -3.432   8.777  1.00 39.07           C  
ANISOU 1139  CA  VAL A 170     4567   4999   5280    122   -494   -616       C  
ATOM   1140  C   VAL A 170      45.817  -4.050   8.211  1.00 41.27           C  
ANISOU 1140  C   VAL A 170     4669   5218   5793     55   -520   -599       C  
ATOM   1141  O   VAL A 170      46.197  -3.754   7.068  1.00 39.86           O  
ANISOU 1141  O   VAL A 170     4390   4956   5801    -39   -406   -586       O  
ATOM   1142  CB  VAL A 170      44.815  -2.283   9.801  1.00 43.88           C  
ANISOU 1142  CB  VAL A 170     5229   5598   5843    176   -697   -792       C  
ATOM   1143  CG1 VAL A 170      45.828  -1.263   9.257  1.00 43.78           C  
ANISOU 1143  CG1 VAL A 170     5069   5423   6143     58   -774   -911       C  
ATOM   1144  CG2 VAL A 170      43.533  -1.589  10.229  1.00 43.32           C  
ANISOU 1144  CG2 VAL A 170     5326   5580   5553    250   -644   -821       C  
ATOM   1145  N   LEU A 171      46.477  -4.911   8.998  1.00 38.17           N  
ANISOU 1145  N   LEU A 171     4242   4878   5382    124   -653   -582       N  
ATOM   1146  CA  LEU A 171      47.721  -5.571   8.560  1.00 38.17           C  
ANISOU 1146  CA  LEU A 171     4065   4824   5615     76   -686   -568       C  
ATOM   1147  C   LEU A 171      47.473  -6.432   7.317  1.00 41.00           C  
ANISOU 1147  C   LEU A 171     4366   5163   6047     33   -478   -460       C  
ATOM   1148  O   LEU A 171      48.256  -6.358   6.379  1.00 39.02           O  
ANISOU 1148  O   LEU A 171     3981   4845   5999    -34   -404   -468       O  
ATOM   1149  CB  LEU A 171      48.336  -6.408   9.685  1.00 39.38           C  
ANISOU 1149  CB  LEU A 171     4208   5045   5711    181   -875   -555       C  
ATOM   1150  CG  LEU A 171      48.652  -5.681  11.006  1.00 45.53           C  
ANISOU 1150  CG  LEU A 171     5058   5870   6370    282  -1134   -696       C  
ATOM   1151  CD1 LEU A 171      49.285  -6.624  11.998  1.00 46.16           C  
ANISOU 1151  CD1 LEU A 171     5130   6035   6373    412  -1312   -656       C  
ATOM   1152  CD2 LEU A 171      49.548  -4.468  10.792  1.00 46.20           C  
ANISOU 1152  CD2 LEU A 171     5018   5818   6717    190  -1267   -877       C  
ATOM   1153  N   GLN A 172      46.322  -7.196   7.276  1.00 38.98           N  
ANISOU 1153  N   GLN A 172     4209   4963   5640     84   -378   -363       N  
ATOM   1154  CA  GLN A 172      46.008  -8.031   6.118  1.00 36.97           C  
ANISOU 1154  CA  GLN A 172     3903   4681   5465     68   -228   -308       C  
ATOM   1155  C   GLN A 172      45.777  -7.172   4.875  1.00 41.32           C  
ANISOU 1155  C   GLN A 172     4457   5196   6046     10    -90   -352       C  
ATOM   1156  O   GLN A 172      46.367  -7.445   3.841  1.00 41.37           O  
ANISOU 1156  O   GLN A 172     4369   5178   6172     -2     -4   -357       O  
ATOM   1157  CB  GLN A 172      44.813  -8.953   6.379  1.00 37.29           C  
ANISOU 1157  CB  GLN A 172     4011   4745   5411    131   -179   -210       C  
ATOM   1158  CG  GLN A 172      44.611  -9.965   5.229  1.00 34.54           C  
ANISOU 1158  CG  GLN A 172     3583   4342   5197    134    -90   -201       C  
ATOM   1159  CD  GLN A 172      43.523 -10.948   5.510  1.00 41.88           C  
ANISOU 1159  CD  GLN A 172     4526   5246   6139    186    -68   -103       C  
ATOM   1160  NE2 GLN A 172      43.109 -11.707   4.500  1.00 33.31           N  
ANISOU 1160  NE2 GLN A 172     3380   4092   5183    199    -21   -139       N  
ATOM   1161  OE1 GLN A 172      43.056 -11.064   6.637  1.00 34.03           O  
ANISOU 1161  OE1 GLN A 172     3586   4288   5057    233    -92      7       O  
ATOM   1162  N   VAL A 173      44.959  -6.116   4.993  1.00 37.92           N  
ANISOU 1162  N   VAL A 173     4136   4770   5501     -6    -64   -374       N  
ATOM   1163  CA  VAL A 173      44.679  -5.212   3.877  1.00 36.89           C  
ANISOU 1163  CA  VAL A 173     4021   4607   5388    -45     68   -387       C  
ATOM   1164  C   VAL A 173      45.970  -4.519   3.399  1.00 39.38           C  
ANISOU 1164  C   VAL A 173     4205   4860   5899   -103     90   -401       C  
ATOM   1165  O   VAL A 173      46.221  -4.478   2.188  1.00 38.41           O  
ANISOU 1165  O   VAL A 173     4028   4729   5835    -98    242   -358       O  
ATOM   1166  CB  VAL A 173      43.511  -4.212   4.180  1.00 38.54           C  
ANISOU 1166  CB  VAL A 173     4367   4820   5458    -46     81   -403       C  
ATOM   1167  CG1 VAL A 173      43.244  -3.301   2.989  1.00 37.79           C  
ANISOU 1167  CG1 VAL A 173     4284   4688   5387    -74    215   -390       C  
ATOM   1168  CG2 VAL A 173      42.234  -4.954   4.565  1.00 37.52           C  
ANISOU 1168  CG2 VAL A 173     4328   4739   5189     15     94   -357       C  
ATOM   1169  N   ALA A 174      46.795  -4.004   4.336  1.00 37.57           N  
ANISOU 1169  N   ALA A 174     3912   4582   5781   -140    -61   -458       N  
ATOM   1170  CA  ALA A 174      48.064  -3.327   3.983  1.00 39.04           C  
ANISOU 1170  CA  ALA A 174     3924   4666   6242   -207    -54   -465       C  
ATOM   1171  C   ALA A 174      49.036  -4.256   3.241  1.00 44.44           C  
ANISOU 1171  C   ALA A 174     4459   5358   7070   -192     37   -406       C  
ATOM   1172  O   ALA A 174      49.775  -3.810   2.349  1.00 43.82           O  
ANISOU 1172  O   ALA A 174     4245   5220   7183   -220    179   -343       O  
ATOM   1173  CB  ALA A 174      48.735  -2.744   5.229  1.00 41.21           C  
ANISOU 1173  CB  ALA A 174     4146   4876   6636   -230   -295   -580       C  
ATOM   1174  N   ALA A 175      49.025  -5.552   3.584  1.00 42.26           N  
ANISOU 1174  N   ALA A 175     4197   5148   6713   -136    -27   -409       N  
ATOM   1175  CA  ALA A 175      49.926  -6.502   2.924  1.00 43.51           C  
ANISOU 1175  CA  ALA A 175     4214   5309   7010   -107     45   -374       C  
ATOM   1176  C   ALA A 175      49.376  -6.936   1.574  1.00 48.77           C  
ANISOU 1176  C   ALA A 175     4928   6031   7572    -41    252   -336       C  
ATOM   1177  O   ALA A 175      50.126  -7.481   0.760  1.00 50.56           O  
ANISOU 1177  O   ALA A 175     5043   6268   7901      7    361   -315       O  
ATOM   1178  CB  ALA A 175      50.112  -7.720   3.799  1.00 44.17           C  
ANISOU 1178  CB  ALA A 175     4287   5423   7074    -62   -110   -390       C  
ATOM   1179  N   ALA A 176      48.059  -6.717   1.328  1.00 42.28           N  
ANISOU 1179  N   ALA A 176     4271   5251   6542    -16    295   -340       N  
ATOM   1180  CA  ALA A 176      47.435  -7.178   0.088  1.00 41.33           C  
ANISOU 1180  CA  ALA A 176     4210   5189   6304     77    434   -342       C  
ATOM   1181  C   ALA A 176      47.166  -6.113  -0.942  1.00 48.52           C  
ANISOU 1181  C   ALA A 176     5170   6121   7145     99    604   -290       C  
ATOM   1182  O   ALA A 176      47.114  -6.442  -2.122  1.00 49.74           O  
ANISOU 1182  O   ALA A 176     5339   6342   7218    212    736   -286       O  
ATOM   1183  CB  ALA A 176      46.144  -7.935   0.396  1.00 39.83           C  
ANISOU 1183  CB  ALA A 176     4138   5020   5974    114    350   -383       C  
ATOM   1184  N   THR A 177      46.953  -4.861  -0.531  1.00 45.76           N  
ANISOU 1184  N   THR A 177     4853   5719   6815     17    596   -254       N  
ATOM   1185  CA  THR A 177      46.567  -3.824  -1.496  1.00 46.51           C  
ANISOU 1185  CA  THR A 177     5001   5822   6850     45    761   -176       C  
ATOM   1186  C   THR A 177      47.604  -2.731  -1.664  1.00 53.71           C  
ANISOU 1186  C   THR A 177     5769   6643   7996    -19    866    -70       C  
ATOM   1187  O   THR A 177      48.540  -2.630  -0.873  1.00 53.05           O  
ANISOU 1187  O   THR A 177     5547   6471   8141   -105    765    -92       O  
ATOM   1188  CB  THR A 177      45.192  -3.189  -1.105  1.00 45.63           C  
ANISOU 1188  CB  THR A 177     5049   5702   6585     21    694   -207       C  
ATOM   1189  CG2 THR A 177      44.181  -4.182  -0.590  1.00 37.84           C  
ANISOU 1189  CG2 THR A 177     4160   4760   5457     53    570   -292       C  
ATOM   1190  OG1 THR A 177      45.399  -2.168  -0.144  1.00 45.49           O  
ANISOU 1190  OG1 THR A 177     5003   5587   6692    -86    605   -215       O  
ATOM   1191  N   ASN A 178      47.374  -1.839  -2.633  1.00 53.82           N  
ANISOU 1191  N   ASN A 178     5810   6661   7979     27   1053     52       N  
ATOM   1192  CA  ASN A 178      48.241  -0.680  -2.805  1.00 55.81           C  
ANISOU 1192  CA  ASN A 178     5903   6788   8511    -40   1175    192       C  
ATOM   1193  C   ASN A 178      47.523   0.648  -2.458  1.00 58.93           C  
ANISOU 1193  C   ASN A 178     6363   7077   8951   -117   1132    210       C  
ATOM   1194  O   ASN A 178      47.851   1.659  -3.073  1.00 60.32           O  
ANISOU 1194  O   ASN A 178     6452   7168   9298   -122   1304    377       O  
ATOM   1195  CB  ASN A 178      48.948  -0.637  -4.200  1.00 63.40           C  
ANISOU 1195  CB  ASN A 178     6773   7811   9503     84   1477    386       C  
ATOM   1196  CG  ASN A 178      48.118  -1.105  -5.381  1.00103.86           C  
ANISOU 1196  CG  ASN A 178    12080  13121  14262    280   1612    407       C  
ATOM   1197  ND2 ASN A 178      48.545  -2.208  -6.002  1.00100.17           N  
ANISOU 1197  ND2 ASN A 178    11599  12780  13680    418   1682    372       N  
ATOM   1198  OD1 ASN A 178      47.118  -0.482  -5.767  1.00 93.48           O  
ANISOU 1198  OD1 ASN A 178    10911  11835  12771    324   1639    443       O  
ATOM   1199  N   CYS A 179      46.604   0.680  -1.433  1.00 54.48           N  
ANISOU 1199  N   CYS A 179     5931   6504   8265   -168    917     54       N  
ATOM   1200  CA  CYS A 179      45.988   1.951  -0.974  1.00 54.42           C  
ANISOU 1200  CA  CYS A 179     5972   6382   8324   -235    855     37       C  
ATOM   1201  C   CYS A 179      47.129   2.854  -0.574  1.00 57.46           C  
ANISOU 1201  C   CYS A 179     6144   6572   9115   -341    820     64       C  
ATOM   1202  O   CYS A 179      48.103   2.364  -0.009  1.00 54.58           O  
ANISOU 1202  O   CYS A 179     5645   6173   8919   -382    711     -2       O  
ATOM   1203  CB  CYS A 179      45.062   1.773   0.227  1.00 53.73           C  
ANISOU 1203  CB  CYS A 179     6027   6320   8068   -255    633   -140       C  
ATOM   1204  SG  CYS A 179      43.570   0.857  -0.115  1.00 56.90           S  
ANISOU 1204  SG  CYS A 179     6636   6888   8095   -152    654   -169       S  
ATOM   1205  N   LYS A 180      46.939   4.169  -0.744  1.00 57.59           N  
ANISOU 1205  N   LYS A 180     6125   6443   9315   -384    872    138       N  
ATOM   1206  CA  LYS A 180      47.893   5.202  -0.346  1.00 60.85           C  
ANISOU 1206  CA  LYS A 180     6314   6613  10194   -492    811    150       C  
ATOM   1207  C   LYS A 180      48.291   4.959   1.127  1.00 63.77           C  
ANISOU 1207  C   LYS A 180     6650   6931  10650   -552    478   -114       C  
ATOM   1208  O   LYS A 180      49.480   4.860   1.435  1.00 64.42           O  
ANISOU 1208  O   LYS A 180     6522   6908  11047   -606    396   -140       O  
ATOM   1209  CB  LYS A 180      47.230   6.580  -0.504  1.00 64.10           C  
ANISOU 1209  CB  LYS A 180     6749   6874  10730   -521    848    206       C  
ATOM   1210  CG  LYS A 180      48.197   7.733  -0.706  1.00 83.23           C  
ANISOU 1210  CG  LYS A 180     8896   9019  13707   -611    912    338       C  
ATOM   1211  CD  LYS A 180      47.456   9.084  -0.801  1.00 95.36           C  
ANISOU 1211  CD  LYS A 180    10463  10387  15384   -634    928    384       C  
ATOM   1212  CE  LYS A 180      46.621   9.282  -2.054  1.00100.09           C  
ANISOU 1212  CE  LYS A 180    11198  11102  15730   -530   1219    642       C  
ATOM   1213  NZ  LYS A 180      45.192   8.920  -1.838  1.00100.51           N1+
ANISOU 1213  NZ  LYS A 180    11545  11342  15303   -457   1128    497       N1+
ATOM   1214  N   HIS A 181      47.277   4.766   2.009  1.00 56.84           N  
ANISOU 1214  N   HIS A 181     5984   6149   9464   -516    296   -297       N  
ATOM   1215  CA  HIS A 181      47.484   4.537   3.435  1.00 55.09           C  
ANISOU 1215  CA  HIS A 181     5784   5926   9221   -516    -13   -538       C  
ATOM   1216  C   HIS A 181      46.346   3.742   4.028  1.00 51.39           C  
ANISOU 1216  C   HIS A 181     5563   5662   8301   -425    -75   -625       C  
ATOM   1217  O   HIS A 181      45.204   3.851   3.585  1.00 48.29           O  
ANISOU 1217  O   HIS A 181     5321   5341   7685   -387     49   -564       O  
ATOM   1218  CB  HIS A 181      47.643   5.878   4.176  1.00 57.76           C  
ANISOU 1218  CB  HIS A 181     6045   6047   9856   -565   -215   -696       C  
ATOM   1219  CG  HIS A 181      48.566   5.804   5.360  1.00 62.90           C  
ANISOU 1219  CG  HIS A 181     6588   6625  10686   -568   -536   -922       C  
ATOM   1220  CD2 HIS A 181      48.332   5.350   6.613  1.00 63.71           C  
ANISOU 1220  CD2 HIS A 181     6833   6849  10525   -476   -795  -1140       C  
ATOM   1221  ND1 HIS A 181      49.887   6.220   5.277  1.00 67.16           N  
ANISOU 1221  ND1 HIS A 181     6838   6950  11731   -653   -608   -921       N  
ATOM   1222  CE1 HIS A 181      50.402   6.006   6.477  1.00 67.17           C  
ANISOU 1222  CE1 HIS A 181     6821   6946  11754   -613   -944  -1169       C  
ATOM   1223  NE2 HIS A 181      49.494   5.507   7.317  1.00 65.73           N  
ANISOU 1223  NE2 HIS A 181     6907   6974  11092   -493  -1062  -1303       N  
ATOM   1224  N   HIS A 182      46.673   2.924   5.031  1.00 45.87           N  
ANISOU 1224  N   HIS A 182     4888   5050   7489   -382   -266   -747       N  
ATOM   1225  CA  HIS A 182      45.726   2.087   5.756  1.00 41.90           C  
ANISOU 1225  CA  HIS A 182     4586   4730   6605   -285   -323   -797       C  
ATOM   1226  C   HIS A 182      45.728   2.518   7.196  1.00 48.30           C  
ANISOU 1226  C   HIS A 182     5461   5536   7352   -219   -592  -1004       C  
ATOM   1227  O   HIS A 182      46.790   2.703   7.779  1.00 51.45           O  
ANISOU 1227  O   HIS A 182     5737   5854   7958   -229   -796  -1125       O  
ATOM   1228  CB  HIS A 182      46.111   0.608   5.637  1.00 40.11           C  
ANISOU 1228  CB  HIS A 182     4336   4626   6278   -253   -286   -719       C  
ATOM   1229  CG  HIS A 182      46.160   0.105   4.230  1.00 41.78           C  
ANISOU 1229  CG  HIS A 182     4494   4860   6522   -277    -46   -557       C  
ATOM   1230  CD2 HIS A 182      45.276  -0.653   3.558  1.00 41.02           C  
ANISOU 1230  CD2 HIS A 182     4501   4870   6216   -226     97   -475       C  
ATOM   1231  ND1 HIS A 182      47.248   0.350   3.406  1.00 44.83           N  
ANISOU 1231  ND1 HIS A 182     4693   5151   7189   -334     56   -476       N  
ATOM   1232  CE1 HIS A 182      46.978  -0.256   2.263  1.00 42.46           C  
ANISOU 1232  CE1 HIS A 182     4416   4932   6783   -294    264   -353       C  
ATOM   1233  NE2 HIS A 182      45.805  -0.865   2.305  1.00 40.99           N  
ANISOU 1233  NE2 HIS A 182     4401   4860   6313   -232    272   -367       N  
ATOM   1234  N   TYR A 183      44.553   2.750   7.761  1.00 44.85           N  
ANISOU 1234  N   TYR A 183     5210   5183   6645   -135   -602  -1059       N  
ATOM   1235  CA  TYR A 183      44.453   3.182   9.141  1.00 45.00           C  
ANISOU 1235  CA  TYR A 183     5325   5234   6537    -21   -844  -1267       C  
ATOM   1236  C   TYR A 183      43.598   2.236   9.940  1.00 47.79           C  
ANISOU 1236  C   TYR A 183     5860   5807   6490    125   -824  -1225       C  
ATOM   1237  O   TYR A 183      42.628   1.685   9.437  1.00 43.61           O  
ANISOU 1237  O   TYR A 183     5407   5358   5806    128   -616  -1068       O  
ATOM   1238  CB  TYR A 183      43.866   4.613   9.251  1.00 46.74           C  
ANISOU 1238  CB  TYR A 183     5592   5334   6836    -19   -887  -1399       C  
ATOM   1239  CG  TYR A 183      44.648   5.683   8.516  1.00 50.87           C  
ANISOU 1239  CG  TYR A 183     5913   5602   7812   -159   -898  -1415       C  
ATOM   1240  CD1 TYR A 183      44.369   5.988   7.184  1.00 51.24           C  
ANISOU 1240  CD1 TYR A 183     5899   5568   8001   -263   -639  -1210       C  
ATOM   1241  CD2 TYR A 183      45.640   6.424   9.165  1.00 54.58           C  
ANISOU 1241  CD2 TYR A 183     6247   5903   8588   -168  -1174  -1629       C  
ATOM   1242  CE1 TYR A 183      45.084   6.976   6.502  1.00 53.99           C  
ANISOU 1242  CE1 TYR A 183     6049   5679   8785   -377   -608  -1167       C  
ATOM   1243  CE2 TYR A 183      46.343   7.435   8.500  1.00 57.12           C  
ANISOU 1243  CE2 TYR A 183     6346   5952   9404   -301  -1171  -1615       C  
ATOM   1244  CZ  TYR A 183      46.052   7.715   7.168  1.00 64.64           C  
ANISOU 1244  CZ  TYR A 183     7237   6832  10490   -406   -865  -1360       C  
ATOM   1245  OH  TYR A 183      46.738   8.698   6.488  1.00 67.21           O  
ANISOU 1245  OH  TYR A 183     7331   6888  11317   -524   -815  -1286       O  
ATOM   1246  N   GLY A 184      43.941   2.132  11.211  1.00 48.79           N  
ANISOU 1246  N   GLY A 184     6051   6018   6470    264  -1051  -1371       N  
ATOM   1247  CA  GLY A 184      43.177   1.435  12.224  1.00 48.67           C  
ANISOU 1247  CA  GLY A 184     6217   6215   6062    453  -1047  -1333       C  
ATOM   1248  C   GLY A 184      42.982   2.366  13.403  1.00 54.22           C  
ANISOU 1248  C   GLY A 184     7049   6959   6594    627  -1260  -1576       C  
ATOM   1249  O   GLY A 184      43.944   2.979  13.859  1.00 56.68           O  
ANISOU 1249  O   GLY A 184     7291   7180   7065    645  -1534  -1802       O  
ATOM   1250  N   VAL A 185      41.732   2.539  13.858  1.00 47.88           N  
ANISOU 1250  N   VAL A 185     6418   6276   5498    761  -1140  -1549       N  
ATOM   1251  CA  VAL A 185      41.414   3.373  15.016  1.00 48.71           C  
ANISOU 1251  CA  VAL A 185     6676   6457   5374    977  -1317  -1786       C  
ATOM   1252  C   VAL A 185      40.691   2.520  16.060  1.00 52.72           C  
ANISOU 1252  C   VAL A 185     7367   7239   5426   1231  -1230  -1658       C  
ATOM   1253  O   VAL A 185      39.700   1.873  15.747  1.00 50.84           O  
ANISOU 1253  O   VAL A 185     7161   7074   5080   1221   -946  -1404       O  
ATOM   1254  CB  VAL A 185      40.709   4.712  14.671  1.00 51.07           C  
ANISOU 1254  CB  VAL A 185     6996   6616   5792    934  -1284  -1925       C  
ATOM   1255  CG1 VAL A 185      39.425   4.503  13.848  1.00 47.91           C  
ANISOU 1255  CG1 VAL A 185     6625   6230   5348    853   -947  -1684       C  
ATOM   1256  CG2 VAL A 185      40.466   5.554  15.917  1.00 53.06           C  
ANISOU 1256  CG2 VAL A 185     7406   6947   5806   1187  -1499  -2217       C  
ATOM   1257  N   GLU A 186      41.261   2.434  17.261  1.00 53.17           N  
ANISOU 1257  N   GLU A 186     7521   7439   5244   1464  -1474  -1813       N  
ATOM   1258  CA  GLU A 186      40.725   1.621  18.350  1.00 53.75           C  
ANISOU 1258  CA  GLU A 186     7771   7793   4859   1750  -1393  -1664       C  
ATOM   1259  C   GLU A 186      40.647   2.444  19.648  1.00 62.59           C  
ANISOU 1259  C   GLU A 186     9086   9063   5634   2078  -1626  -1959       C  
ATOM   1260  O   GLU A 186      41.644   3.032  20.064  1.00 65.75           O  
ANISOU 1260  O   GLU A 186     9465   9402   6118   2131  -1989  -2275       O  
ATOM   1261  CB  GLU A 186      41.555   0.334  18.523  1.00 54.00           C  
ANISOU 1261  CB  GLU A 186     7740   7903   4876   1760  -1435  -1482       C  
ATOM   1262  CG  GLU A 186      41.074  -0.589  19.626  1.00 56.46           C  
ANISOU 1262  CG  GLU A 186     8216   8498   4741   2064  -1332  -1267       C  
ATOM   1263  CD  GLU A 186      39.592  -0.900  19.590  1.00 68.82           C  
ANISOU 1263  CD  GLU A 186     9854  10155   6140   2125   -954   -988       C  
ATOM   1264  OE1 GLU A 186      39.125  -1.465  18.572  1.00 60.93           O  
ANISOU 1264  OE1 GLU A 186     8720   9027   5405   1892   -712   -759       O  
ATOM   1265  OE2 GLU A 186      38.889  -0.534  20.559  1.00 60.55           O1-
ANISOU 1265  OE2 GLU A 186     8992   9300   4714   2415   -907  -1016       O1-
ATOM   1266  N   LYS A 187      39.456   2.482  20.263  1.00 59.06           N  
ANISOU 1266  N   LYS A 187     8815   8806   4818   2306  -1418  -1860       N  
ATOM   1267  CA  LYS A 187      39.160   3.225  21.494  1.00 62.99           C  
ANISOU 1267  CA  LYS A 187     9531   9490   4913   2671  -1577  -2121       C  
ATOM   1268  C   LYS A 187      39.563   2.458  22.754  1.00 71.65           C  
ANISOU 1268  C   LYS A 187    10788  10885   5549   3029  -1695  -2072       C  
ATOM   1269  O   LYS A 187      40.050   3.085  23.701  1.00 75.33           O  
ANISOU 1269  O   LYS A 187    11390  11456   5775   3306  -2032  -2418       O  
ATOM   1270  CB  LYS A 187      37.654   3.525  21.543  1.00 64.50           C  
ANISOU 1270  CB  LYS A 187     9828   9764   4914   2772  -1245  -1988       C  
ATOM   1271  CG  LYS A 187      37.179   4.533  22.563  1.00 72.74           C  
ANISOU 1271  CG  LYS A 187    11080  10954   5605   3118  -1365  -2290       C  
ATOM   1272  CD  LYS A 187      35.634   4.574  22.612  1.00 83.14           C  
ANISOU 1272  CD  LYS A 187    12479  12379   6733   3227   -962  -2066       C  
ATOM   1273  CE  LYS A 187      35.004   3.376  23.303  1.00 91.84           C  
ANISOU 1273  CE  LYS A 187    13676  13769   7451   3470   -642  -1651       C  
ATOM   1274  NZ  LYS A 187      33.536   3.549  23.471  1.00 97.43           N1+
ANISOU 1274  NZ  LYS A 187    14447  14573   7998   3611   -270  -1466       N1+
ATOM   1275  N   ALA A 188      39.315   1.117  22.792  1.00 66.58           N  
ANISOU 1275  N   ALA A 188    10134  10380   4782   3051  -1425  -1644       N  
ATOM   1276  CA  ALA A 188      39.576   0.282  23.968  1.00 69.17           C  
ANISOU 1276  CA  ALA A 188    10616  11007   4658   3409  -1470  -1502       C  
ATOM   1277  C   ALA A 188      41.067   0.144  24.312  1.00 74.45           C  
ANISOU 1277  C   ALA A 188    11248  11661   5376   3444  -1903  -1730       C  
ATOM   1278  O   ALA A 188      41.889  -0.061  23.423  1.00 70.48           O  
ANISOU 1278  O   ALA A 188    10531  10921   5327   3114  -2005  -1747       O  
ATOM   1279  CB  ALA A 188      38.908  -1.071  23.816  1.00 68.33           C  
ANISOU 1279  CB  ALA A 188    10461  10987   4516   3386  -1060   -967       C  
ATOM   1280  N   ASP A 189      41.404   0.304  25.609  1.00 76.71           N  
ANISOU 1280  N   ASP A 189    11749  12210   5189   3869  -2165  -1921       N  
ATOM   1281  CA  ASP A 189      42.768   0.302  26.147  1.00 79.77           C  
ANISOU 1281  CA  ASP A 189    12133  12617   5562   3988  -2642  -2202       C  
ATOM   1282  C   ASP A 189      43.596  -0.953  25.857  1.00 83.25           C  
ANISOU 1282  C   ASP A 189    12420  13022   6189   3841  -2639  -1915       C  
ATOM   1283  O   ASP A 189      44.706  -0.817  25.338  1.00 82.06           O  
ANISOU 1283  O   ASP A 189    12077  12646   6458   3603  -2926  -2117       O  
ATOM   1284  CB  ASP A 189      42.775   0.589  27.673  1.00 87.04           C  
ANISOU 1284  CB  ASP A 189    13354  13888   5830   4553  -2890  -2422       C  
ATOM   1285  N   ILE A 190      43.106  -2.148  26.254  1.00 80.39           N  
ANISOU 1285  N   ILE A 190    12136  12876   5534   4006  -2329  -1452       N  
ATOM   1286  CA  ILE A 190      43.813  -3.423  26.083  1.00 79.53           C  
ANISOU 1286  CA  ILE A 190    11896  12748   5576   3912  -2308  -1151       C  
ATOM   1287  C   ILE A 190      44.082  -3.719  24.581  1.00 78.83           C  
ANISOU 1287  C   ILE A 190    11505  12309   6137   3392  -2177  -1055       C  
ATOM   1288  O   ILE A 190      45.255  -3.950  24.273  1.00 78.46           O  
ANISOU 1288  O   ILE A 190    11302  12124   6385   3241  -2436  -1171       O  
ATOM   1289  CB  ILE A 190      43.122  -4.606  26.842  1.00 84.99           C  
ANISOU 1289  CB  ILE A 190    12720  13722   5848   4214  -1972   -640       C  
ATOM   1290  CG1 ILE A 190      42.876  -4.260  28.331  1.00 90.44           C  
ANISOU 1290  CG1 ILE A 190    13732  14796   5834   4783  -2089   -732       C  
ATOM   1291  CG2 ILE A 190      43.933  -5.902  26.733  1.00 86.58           C  
ANISOU 1291  CG2 ILE A 190    12783  13888   6225   4139  -1995   -352       C  
ATOM   1292  N   PRO A 191      43.086  -3.657  23.635  1.00 70.93           N  
ANISOU 1292  N   PRO A 191    10417  11164   5371   3131  -1809   -880       N  
ATOM   1293  CA  PRO A 191      43.404  -3.908  22.212  1.00 66.51           C  
ANISOU 1293  CA  PRO A 191     9596  10300   5376   2689  -1717   -825       C  
ATOM   1294  C   PRO A 191      44.379  -2.896  21.600  1.00 69.02           C  
ANISOU 1294  C   PRO A 191     9776  10384   6062   2465  -2034  -1229       C  
ATOM   1295  O   PRO A 191      45.286  -3.304  20.866  1.00 68.17           O  
ANISOU 1295  O   PRO A 191     9466  10102   6334   2227  -2113  -1219       O  
ATOM   1296  CB  PRO A 191      42.038  -3.822  21.510  1.00 66.04           C  
ANISOU 1296  CB  PRO A 191     9520  10172   5400   2544  -1319   -628       C  
ATOM   1297  CG  PRO A 191      41.026  -3.924  22.580  1.00 72.82           C  
ANISOU 1297  CG  PRO A 191    10592  11300   5778   2897  -1130   -449       C  
ATOM   1298  CD  PRO A 191      41.643  -3.392  23.815  1.00 72.01           C  
ANISOU 1298  CD  PRO A 191    10684  11411   5267   3251  -1467   -723       C  
ATOM   1299  N   ALA A 192      44.194  -1.588  21.890  1.00 65.09           N  
ANISOU 1299  N   ALA A 192     9373   9871   5487   2545  -2204  -1571       N  
ATOM   1300  CA  ALA A 192      45.047  -0.511  21.372  1.00 64.82           C  
ANISOU 1300  CA  ALA A 192     9191   9586   5851   2348  -2501  -1946       C  
ATOM   1301  C   ALA A 192      46.500  -0.657  21.819  1.00 71.99           C  
ANISOU 1301  C   ALA A 192    10008  10465   6881   2406  -2915  -2150       C  
ATOM   1302  O   ALA A 192      47.397  -0.370  21.027  1.00 70.71           O  
ANISOU 1302  O   ALA A 192     9610  10045   7210   2136  -3044  -2272       O  
ATOM   1303  CB  ALA A 192      44.504   0.845  21.781  1.00 67.10           C  
ANISOU 1303  CB  ALA A 192     9611   9873   6011   2479  -2621  -2269       C  
ATOM   1304  N   LYS A 193      46.726  -1.152  23.064  1.00 71.99           N  
ANISOU 1304  N   LYS A 193    10184  10731   6439   2770  -3102  -2158       N  
ATOM   1305  CA  LYS A 193      48.055  -1.406  23.626  1.00 74.42           C  
ANISOU 1305  CA  LYS A 193    10425  11048   6803   2883  -3520  -2339       C  
ATOM   1306  C   LYS A 193      48.697  -2.590  22.876  1.00 76.06           C  
ANISOU 1306  C   LYS A 193    10420  11149   7331   2641  -3379  -2033       C  
ATOM   1307  O   LYS A 193      49.837  -2.468  22.425  1.00 75.65           O  
ANISOU 1307  O   LYS A 193    10140  10888   7714   2455  -3616  -2194       O  
ATOM   1308  CB  LYS A 193      47.977  -1.662  25.147  1.00 80.67           C  
ANISOU 1308  CB  LYS A 193    11498  12195   6959   3383  -3721  -2389       C  
ATOM   1309  CG  LYS A 193      49.324  -1.589  25.873  1.00 91.30           C  
ANISOU 1309  CG  LYS A 193    12807  13555   8328   3564  -4268  -2706       C  
ATOM   1310  N   TYR A 194      47.960  -3.710  22.716  1.00 70.62           N  
ANISOU 1310  N   TYR A 194     9781  10582   6470   2643  -2993  -1598       N  
ATOM   1311  CA  TYR A 194      48.430  -4.874  21.958  1.00 67.83           C  
ANISOU 1311  CA  TYR A 194     9230  10119   6423   2423  -2833  -1308       C  
ATOM   1312  C   TYR A 194      48.735  -4.516  20.486  1.00 66.47           C  
ANISOU 1312  C   TYR A 194     8803   9634   6819   2007  -2724  -1367       C  
ATOM   1313  O   TYR A 194      49.709  -5.029  19.942  1.00 67.00           O  
ANISOU 1313  O   TYR A 194     8663   9563   7234   1841  -2798  -1340       O  
ATOM   1314  CB  TYR A 194      47.434  -6.046  22.042  1.00 68.10           C  
ANISOU 1314  CB  TYR A 194     9352  10301   6222   2503  -2436   -849       C  
ATOM   1315  CG  TYR A 194      47.559  -6.898  23.286  1.00 74.04           C  
ANISOU 1315  CG  TYR A 194    10262  11323   6548   2873  -2514   -655       C  
ATOM   1316  CD1 TYR A 194      48.803  -7.324  23.741  1.00 78.44           C  
ANISOU 1316  CD1 TYR A 194    10756  11901   7146   2972  -2851   -740       C  
ATOM   1317  CD2 TYR A 194      46.429  -7.339  23.968  1.00 76.33           C  
ANISOU 1317  CD2 TYR A 194    10743  11841   6417   3127  -2226   -344       C  
ATOM   1318  CE1 TYR A 194      48.922  -8.126  24.872  1.00 82.59           C  
ANISOU 1318  CE1 TYR A 194    11434  12686   7262   3334  -2923   -536       C  
ATOM   1319  CE2 TYR A 194      46.536  -8.141  25.105  1.00 80.88           C  
ANISOU 1319  CE2 TYR A 194    11466  12678   6589   3494  -2263   -112       C  
ATOM   1320  CZ  TYR A 194      47.785  -8.535  25.550  1.00 92.03           C  
ANISOU 1320  CZ  TYR A 194    12835  14120   8011   3600  -2618   -208       C  
ATOM   1321  OH  TYR A 194      47.903  -9.334  26.662  1.00100.93           O  
ANISOU 1321  OH  TYR A 194    14114  15512   8723   3983  -2658     43       O  
ATOM   1322  N   ALA A 195      47.952  -3.599  19.876  1.00 58.03           N  
ANISOU 1322  N   ALA A 195     7748   8463   5835   1864  -2559  -1451       N  
ATOM   1323  CA  ALA A 195      48.142  -3.132  18.489  1.00 54.58           C  
ANISOU 1323  CA  ALA A 195     7099   7755   5882   1512  -2433  -1489       C  
ATOM   1324  C   ALA A 195      49.521  -2.494  18.270  1.00 61.79           C  
ANISOU 1324  C   ALA A 195     7803   8467   7209   1391  -2759  -1769       C  
ATOM   1325  O   ALA A 195      50.091  -2.624  17.186  1.00 59.94           O  
ANISOU 1325  O   ALA A 195     7343   8038   7392   1133  -2655  -1704       O  
ATOM   1326  CB  ALA A 195      47.050  -2.151  18.107  1.00 53.21           C  
ANISOU 1326  CB  ALA A 195     7013   7538   5667   1449  -2254  -1550       C  
ATOM   1327  N   GLU A 196      50.057  -1.814  19.306  1.00 63.47           N  
ANISOU 1327  N   GLU A 196     8079   8723   7315   1596  -3155  -2081       N  
ATOM   1328  CA  GLU A 196      51.381  -1.195  19.267  1.00 65.88           C  
ANISOU 1328  CA  GLU A 196     8163   8818   8050   1513  -3521  -2373       C  
ATOM   1329  C   GLU A 196      52.470  -2.263  19.068  1.00 71.05           C  
ANISOU 1329  C   GLU A 196     8630   9438   8927   1446  -3583  -2234       C  
ATOM   1330  O   GLU A 196      53.432  -2.012  18.341  1.00 73.11           O  
ANISOU 1330  O   GLU A 196     8614   9459   9707   1228  -3654  -2306       O  
ATOM   1331  CB  GLU A 196      51.661  -0.410  20.553  1.00 71.47           C  
ANISOU 1331  CB  GLU A 196     9001   9609   8545   1806  -3977  -2755       C  
ATOM   1332  CG  GLU A 196      50.845   0.859  20.696  1.00 81.81           C  
ANISOU 1332  CG  GLU A 196    10433  10877   9772   1852  -3996  -2987       C  
ATOM   1333  CD  GLU A 196      51.067   1.625  21.989  1.00104.15           C  
ANISOU 1333  CD  GLU A 196    13411  13801  12362   2184  -4467  -3408       C  
ATOM   1334  OE1 GLU A 196      52.193   1.576  22.539  1.00 99.89           O  
ANISOU 1334  OE1 GLU A 196    12769  13221  11966   2287  -4888  -3635       O  
ATOM   1335  OE2 GLU A 196      50.108   2.289  22.445  1.00 95.63           O1-
ANISOU 1335  OE2 GLU A 196    12548  12832  10953   2356  -4429  -3530       O1-
ATOM   1336  N   THR A 197      52.322  -3.445  19.718  1.00 65.49           N  
ANISOU 1336  N   THR A 197     8064   8968   7853   1643  -3542  -2017       N  
ATOM   1337  CA  THR A 197      53.260  -4.566  19.573  1.00 65.17           C  
ANISOU 1337  CA  THR A 197     7861   8907   7994   1603  -3584  -1859       C  
ATOM   1338  C   THR A 197      53.039  -5.234  18.207  1.00 66.99           C  
ANISOU 1338  C   THR A 197     7940   9012   8503   1317  -3170  -1572       C  
ATOM   1339  O   THR A 197      54.022  -5.539  17.528  1.00 67.01           O  
ANISOU 1339  O   THR A 197     7692   8848   8921   1147  -3192  -1561       O  
ATOM   1340  CB  THR A 197      53.133  -5.568  20.734  1.00 69.99           C  
ANISOU 1340  CB  THR A 197     8669   9796   8125   1927  -3674  -1703       C  
ATOM   1341  CG2 THR A 197      54.185  -6.685  20.663  1.00 65.74           C  
ANISOU 1341  CG2 THR A 197     7955   9223   7802   1904  -3767  -1564       C  
ATOM   1342  OG1 THR A 197      53.267  -4.873  21.975  1.00 72.88           O  
ANISOU 1342  OG1 THR A 197     9211  10310   8172   2235  -4060  -1997       O  
ATOM   1343  N   MET A 198      51.745  -5.438  17.808  1.00 59.55           N  
ANISOU 1343  N   MET A 198     7142   8147   7337   1283  -2805  -1359       N  
ATOM   1344  CA  MET A 198      51.322  -6.035  16.542  1.00 55.69           C  
ANISOU 1344  CA  MET A 198     6550   7561   7049   1057  -2430  -1119       C  
ATOM   1345  C   MET A 198      51.982  -5.298  15.390  1.00 58.49           C  
ANISOU 1345  C   MET A 198     6675   7675   7876    797  -2399  -1245       C  
ATOM   1346  O   MET A 198      52.512  -5.925  14.484  1.00 56.56           O  
ANISOU 1346  O   MET A 198     6249   7328   7915    648  -2260  -1126       O  
ATOM   1347  CB  MET A 198      49.787  -5.962  16.387  1.00 56.16           C  
ANISOU 1347  CB  MET A 198     6797   7713   6830   1074  -2125   -969       C  
ATOM   1348  CG  MET A 198      49.021  -6.929  17.280  1.00 60.35           C  
ANISOU 1348  CG  MET A 198     7507   8457   6964   1303  -2029   -729       C  
ATOM   1349  SD  MET A 198      49.035  -8.674  16.759  1.00 62.60           S  
ANISOU 1349  SD  MET A 198     7674   8719   7391   1241  -1802   -378       S  
ATOM   1350  CE  MET A 198      48.102  -8.620  15.242  1.00 56.14           C  
ANISOU 1350  CE  MET A 198     6783   7752   6796    986  -1449   -293       C  
ATOM   1351  N   ASP A 199      51.982  -3.967  15.457  1.00 56.77           N  
ANISOU 1351  N   ASP A 199     6456   7364   7750    766  -2531  -1479       N  
ATOM   1352  CA  ASP A 199      52.608  -3.080  14.488  1.00 56.94           C  
ANISOU 1352  CA  ASP A 199     6251   7141   8244    544  -2510  -1585       C  
ATOM   1353  C   ASP A 199      54.129  -3.350  14.388  1.00 65.25           C  
ANISOU 1353  C   ASP A 199     7031   8056   9707    481  -2711  -1650       C  
ATOM   1354  O   ASP A 199      54.634  -3.519  13.272  1.00 64.92           O  
ANISOU 1354  O   ASP A 199     6779   7875  10013    298  -2510  -1532       O  
ATOM   1355  CB  ASP A 199      52.319  -1.616  14.891  1.00 60.16           C  
ANISOU 1355  CB  ASP A 199     6718   7470   8669    572  -2685  -1845       C  
ATOM   1356  CG  ASP A 199      53.015  -0.529  14.096  1.00 72.92           C  
ANISOU 1356  CG  ASP A 199     8082   8804  10822    370  -2715  -1965       C  
ATOM   1357  OD1 ASP A 199      53.398  -0.787  12.934  1.00 70.05           O  
ANISOU 1357  OD1 ASP A 199     7531   8324  10762    185  -2465  -1786       O  
ATOM   1358  OD2 ASP A 199      53.139   0.592  14.621  1.00 90.65           O1-
ANISOU 1358  OD2 ASP A 199    10314  10940  13188    411  -2972  -2230       O1-
ATOM   1359  N   ARG A 200      54.840  -3.401  15.548  1.00 64.17           N  
ANISOU 1359  N   ARG A 200     6898   7970   9516    656  -3104  -1832       N  
ATOM   1360  CA  ARG A 200      56.285  -3.647  15.644  1.00 66.23           C  
ANISOU 1360  CA  ARG A 200     6896   8103  10166    628  -3358  -1922       C  
ATOM   1361  C   ARG A 200      56.645  -5.033  15.085  1.00 66.35           C  
ANISOU 1361  C   ARG A 200     6815   8159  10234    577  -3149  -1657       C  
ATOM   1362  O   ARG A 200      57.503  -5.150  14.207  1.00 65.77           O  
ANISOU 1362  O   ARG A 200     6472   7916  10602    411  -3051  -1604       O  
ATOM   1363  CB  ARG A 200      56.769  -3.529  17.104  1.00 71.32           C  
ANISOU 1363  CB  ARG A 200     7625   8845  10630    884  -3843  -2174       C  
ATOM   1364  CG  ARG A 200      56.993  -2.106  17.567  1.00 87.32           C  
ANISOU 1364  CG  ARG A 200     9606  10725  12845    912  -4175  -2535       C  
ATOM   1365  CD  ARG A 200      57.623  -2.038  18.947  1.00 96.94           C  
ANISOU 1365  CD  ARG A 200    10885  12034  13914   1189  -4706  -2823       C  
ATOM   1366  NE  ARG A 200      56.787  -1.218  19.822  1.00102.55           N  
ANISOU 1366  NE  ARG A 200    11868  12872  14224   1402  -4881  -3056       N  
ATOM   1367  CZ  ARG A 200      56.045  -1.688  20.823  1.00108.22           C  
ANISOU 1367  CZ  ARG A 200    12921  13910  14287   1708  -4918  -3019       C  
ATOM   1368  NH1 ARG A 200      56.034  -2.987  21.099  1.00 92.50           N1+
ANISOU 1368  NH1 ARG A 200    11026  12128  11991   1827  -4804  -2741       N1+
ATOM   1369  NH2 ARG A 200      55.301  -0.866  21.548  1.00 88.29           N  
ANISOU 1369  NH2 ARG A 200    10631  11496  11421   1912  -5056  -3247       N  
ATOM   1370  N   GLU A 201      55.984  -6.070  15.607  1.00 59.65           N  
ANISOU 1370  N   GLU A 201     6179   7529   8956    733  -3071  -1483       N  
ATOM   1371  CA  GLU A 201      56.153  -7.455  15.196  1.00 57.36           C  
ANISOU 1371  CA  GLU A 201     5829   7280   8685    716  -2886  -1233       C  
ATOM   1372  C   GLU A 201      55.878  -7.649  13.692  1.00 58.45           C  
ANISOU 1372  C   GLU A 201     5852   7309   9047    497  -2487  -1076       C  
ATOM   1373  O   GLU A 201      56.599  -8.403  13.036  1.00 58.14           O  
ANISOU 1373  O   GLU A 201     5623   7194   9275    422  -2394   -981       O  
ATOM   1374  CB  GLU A 201      55.256  -8.376  16.043  1.00 58.36           C  
ANISOU 1374  CB  GLU A 201     6213   7640   8320    926  -2838  -1049       C  
ATOM   1375  CG  GLU A 201      55.761  -8.604  17.461  1.00 73.78           C  
ANISOU 1375  CG  GLU A 201     8259   9736  10038   1191  -3211  -1132       C  
ATOM   1376  CD  GLU A 201      57.103  -9.298  17.580  1.00 93.08           C  
ANISOU 1376  CD  GLU A 201    10485  12106  12775   1205  -3433  -1143       C  
ATOM   1377  OE1 GLU A 201      57.236 -10.426  17.055  1.00 82.01           O  
ANISOU 1377  OE1 GLU A 201     8989  10680  11491   1145  -3235   -917       O  
ATOM   1378  OE2 GLU A 201      58.026  -8.708  18.187  1.00 87.58           O1-
ANISOU 1378  OE2 GLU A 201     9696  11360  12218   1278  -3817  -1397       O1-
ATOM   1379  N   PHE A 202      54.857  -6.953  13.143  1.00 52.38           N  
ANISOU 1379  N   PHE A 202     5201   6537   8163    418  -2265  -1061       N  
ATOM   1380  CA  PHE A 202      54.520  -7.091  11.728  1.00 49.04           C  
ANISOU 1380  CA  PHE A 202     4703   6037   7891    253  -1907   -927       C  
ATOM   1381  C   PHE A 202      55.624  -6.560  10.839  1.00 54.15           C  
ANISOU 1381  C   PHE A 202     5072   6494   9009    103  -1874   -983       C  
ATOM   1382  O   PHE A 202      56.058  -7.262   9.926  1.00 52.37           O  
ANISOU 1382  O   PHE A 202     4703   6228   8968     38  -1679   -864       O  
ATOM   1383  CB  PHE A 202      53.155  -6.484  11.395  1.00 47.34           C  
ANISOU 1383  CB  PHE A 202     4681   5870   7437    227  -1703   -895       C  
ATOM   1384  CG  PHE A 202      52.747  -6.627   9.949  1.00 45.94           C  
ANISOU 1384  CG  PHE A 202     4451   5636   7367     96  -1365   -771       C  
ATOM   1385  CD1 PHE A 202      52.257  -7.835   9.462  1.00 46.59           C  
ANISOU 1385  CD1 PHE A 202     4570   5781   7348    118  -1180   -612       C  
ATOM   1386  CD2 PHE A 202      52.834  -5.551   9.078  1.00 47.73           C  
ANISOU 1386  CD2 PHE A 202     4591   5743   7799    -26  -1245   -815       C  
ATOM   1387  CE1 PHE A 202      51.859  -7.956   8.132  1.00 46.21           C  
ANISOU 1387  CE1 PHE A 202     4493   5698   7368     38   -908   -538       C  
ATOM   1388  CE2 PHE A 202      52.407  -5.666   7.754  1.00 48.08           C  
ANISOU 1388  CE2 PHE A 202     4620   5771   7879   -100   -941   -697       C  
ATOM   1389  CZ  PHE A 202      51.909  -6.856   7.295  1.00 44.96           C  
ANISOU 1389  CZ  PHE A 202     4281   5457   7342    -60   -788   -579       C  
ATOM   1390  N   ARG A 203      56.094  -5.342  11.121  1.00 52.74           N  
ANISOU 1390  N   ARG A 203     4801   6193   9046     61  -2063  -1162       N  
ATOM   1391  CA  ARG A 203      57.178  -4.726  10.362  1.00 54.68           C  
ANISOU 1391  CA  ARG A 203     4741   6225   9809    -81  -2030  -1192       C  
ATOM   1392  C   ARG A 203      58.427  -5.594  10.410  1.00 60.23           C  
ANISOU 1392  C   ARG A 203     5217   6883  10786    -68  -2136  -1167       C  
ATOM   1393  O   ARG A 203      59.036  -5.806   9.366  1.00 59.64           O  
ANISOU 1393  O   ARG A 203     4932   6714  11016   -163  -1905  -1050       O  
ATOM   1394  CB  ARG A 203      57.465  -3.295  10.850  1.00 56.31           C  
ANISOU 1394  CB  ARG A 203     4867   6273  10254   -114  -2278  -1407       C  
ATOM   1395  CG  ARG A 203      56.306  -2.353  10.515  1.00 60.18           C  
ANISOU 1395  CG  ARG A 203     5532   6766  10566   -156  -2109  -1405       C  
ATOM   1396  CD  ARG A 203      56.524  -0.922  11.014  1.00 63.36           C  
ANISOU 1396  CD  ARG A 203     5857   6989  11228   -181  -2366  -1638       C  
ATOM   1397  NE  ARG A 203      55.281  -0.136  10.918  1.00 72.84           N  
ANISOU 1397  NE  ARG A 203     7275   8228  12176   -180  -2243  -1652       N  
ATOM   1398  CZ  ARG A 203      54.890   0.548   9.840  1.00 87.31           C  
ANISOU 1398  CZ  ARG A 203     9054   9951  14168   -310  -1948  -1522       C  
ATOM   1399  NH1 ARG A 203      55.654   0.585   8.753  1.00 81.22           N1+
ANISOU 1399  NH1 ARG A 203     8025   9035  13801   -440  -1725  -1356       N1+
ATOM   1400  NH2 ARG A 203      53.737   1.208   9.847  1.00 67.23           N  
ANISOU 1400  NH2 ARG A 203     6715   7449  11379   -292  -1866  -1545       N  
ATOM   1401  N   LYS A 204      58.744  -6.162  11.600  1.00 58.37           N  
ANISOU 1401  N   LYS A 204     5041   6736  10401     77  -2462  -1257       N  
ATOM   1402  CA  LYS A 204      59.894  -7.039  11.853  1.00 60.23           C  
ANISOU 1402  CA  LYS A 204     5081   6940  10864    121  -2623  -1246       C  
ATOM   1403  C   LYS A 204      59.793  -8.340  11.053  1.00 62.61           C  
ANISOU 1403  C   LYS A 204     5371   7310  11107    110  -2320  -1024       C  
ATOM   1404  O   LYS A 204      60.711  -8.655  10.290  1.00 62.78           O  
ANISOU 1404  O   LYS A 204     5135   7220  11498     36  -2203   -967       O  
ATOM   1405  CB  LYS A 204      60.050  -7.313  13.367  1.00 64.92           C  
ANISOU 1405  CB  LYS A 204     5801   7649  11214    321  -3045  -1382       C  
ATOM   1406  CG  LYS A 204      61.194  -8.253  13.741  1.00 76.15           C  
ANISOU 1406  CG  LYS A 204     7040   9052  12840    393  -3252  -1370       C  
ATOM   1407  CD  LYS A 204      61.014  -8.880  15.119  1.00 80.68           C  
ANISOU 1407  CD  LYS A 204     7829   9821  13004    638  -3559  -1396       C  
ATOM   1408  CE  LYS A 204      60.658 -10.341  15.039  1.00 87.55           C  
ANISOU 1408  CE  LYS A 204     8796  10823  13648    711  -3363  -1134       C  
ATOM   1409  NZ  LYS A 204      59.884 -10.754  16.224  1.00 90.57           N1+
ANISOU 1409  NZ  LYS A 204     9480  11431  13502    946  -3498  -1072       N1+
ATOM   1410  N   TRP A 205      58.687  -9.086  11.213  1.00 57.87           N  
ANISOU 1410  N   TRP A 205     5030   6878  10079    193  -2193   -903       N  
ATOM   1411  CA  TRP A 205      58.513 -10.335  10.464  1.00 56.34           C  
ANISOU 1411  CA  TRP A 205     4822   6723   9859    191  -1938   -725       C  
ATOM   1412  C   TRP A 205      58.450 -10.122   8.964  1.00 56.51           C  
ANISOU 1412  C   TRP A 205     4741   6670  10061     65  -1586   -662       C  
ATOM   1413  O   TRP A 205      59.031 -10.915   8.236  1.00 56.70           O  
ANISOU 1413  O   TRP A 205     4610   6656  10278     56  -1444   -590       O  
ATOM   1414  CB  TRP A 205      57.314 -11.158  10.950  1.00 54.08           C  
ANISOU 1414  CB  TRP A 205     4801   6595   9154    301  -1881   -601       C  
ATOM   1415  CG  TRP A 205      57.600 -11.872  12.232  1.00 56.65           C  
ANISOU 1415  CG  TRP A 205     5183   7007   9335    467  -2157   -573       C  
ATOM   1416  CD1 TRP A 205      57.133 -11.551  13.476  1.00 60.52           C  
ANISOU 1416  CD1 TRP A 205     5874   7626   9494    615  -2372   -610       C  
ATOM   1417  CD2 TRP A 205      58.479 -12.992  12.409  1.00 57.69           C  
ANISOU 1417  CD2 TRP A 205     5165   7113   9641    530  -2254   -499       C  
ATOM   1418  CE2 TRP A 205      58.452 -13.329  13.779  1.00 63.35           C  
ANISOU 1418  CE2 TRP A 205     6016   7953  10103    719  -2524   -468       C  
ATOM   1419  CE3 TRP A 205      59.272 -13.763  11.530  1.00 58.27           C  
ANISOU 1419  CE3 TRP A 205     5012   7080  10050    464  -2130   -450       C  
ATOM   1420  NE1 TRP A 205      57.610 -12.442  14.405  1.00 61.90           N  
ANISOU 1420  NE1 TRP A 205     6053   7874   9592    779  -2581   -536       N  
ATOM   1421  CZ2 TRP A 205      59.205 -14.382  14.298  1.00 63.88           C  
ANISOU 1421  CZ2 TRP A 205     5989   8026  10259    832  -2684   -379       C  
ATOM   1422  CZ3 TRP A 205      59.999 -14.825  12.045  1.00 60.55           C  
ANISOU 1422  CZ3 TRP A 205     5201   7363  10444    567  -2288   -380       C  
ATOM   1423  CH2 TRP A 205      59.957 -15.128  13.410  1.00 62.75           C  
ANISOU 1423  CH2 TRP A 205     5609   7752  10481    742  -2564   -336       C  
ATOM   1424  N   MET A 206      57.790  -9.054   8.498  1.00 50.23           N  
ANISOU 1424  N   MET A 206     4027   5856   9201    -12  -1448   -688       N  
ATOM   1425  CA  MET A 206      57.716  -8.777   7.061  1.00 48.41           C  
ANISOU 1425  CA  MET A 206     3718   5576   9101    -97  -1109   -609       C  
ATOM   1426  C   MET A 206      59.121  -8.548   6.492  1.00 55.40           C  
ANISOU 1426  C   MET A 206     4280   6317  10452   -158  -1063   -603       C  
ATOM   1427  O   MET A 206      59.424  -9.065   5.419  1.00 55.42           O  
ANISOU 1427  O   MET A 206     4176   6320  10561   -153   -800   -505       O  
ATOM   1428  CB  MET A 206      56.744  -7.635   6.739  1.00 48.79           C  
ANISOU 1428  CB  MET A 206     3914   5628   8998   -154   -988   -621       C  
ATOM   1429  CG  MET A 206      55.294  -8.035   6.915  1.00 49.42           C  
ANISOU 1429  CG  MET A 206     4278   5845   8653    -95   -926   -583       C  
ATOM   1430  SD  MET A 206      54.675  -9.190   5.653  1.00 51.13           S  
ANISOU 1430  SD  MET A 206     4546   6133   8748    -59   -620   -462       S  
ATOM   1431  CE  MET A 206      54.310  -8.046   4.338  1.00 47.25           C  
ANISOU 1431  CE  MET A 206     4059   5609   8285   -127   -342   -429       C  
ATOM   1432  N   LYS A 207      59.999  -7.859   7.248  1.00 55.39           N  
ANISOU 1432  N   LYS A 207     4111   6195  10741   -192  -1333   -715       N  
ATOM   1433  CA  LYS A 207      61.389  -7.658   6.850  1.00 58.12           C  
ANISOU 1433  CA  LYS A 207     4105   6376  11604   -250  -1322   -703       C  
ATOM   1434  C   LYS A 207      62.136  -9.000   6.859  1.00 64.13           C  
ANISOU 1434  C   LYS A 207     4745   7168  12452   -175  -1347   -659       C  
ATOM   1435  O   LYS A 207      62.915  -9.247   5.944  1.00 66.56           O  
ANISOU 1435  O   LYS A 207     4825   7410  13055   -195  -1120   -568       O  
ATOM   1436  CB  LYS A 207      62.125  -6.661   7.774  1.00 63.29           C  
ANISOU 1436  CB  LYS A 207     4593   6867  12589   -293  -1680   -873       C  
ATOM   1437  CG  LYS A 207      61.828  -5.189   7.492  1.00 77.88           C  
ANISOU 1437  CG  LYS A 207     6409   8583  14597   -394  -1616   -904       C  
ATOM   1438  CD  LYS A 207      62.678  -4.270   8.362  1.00 91.58           C  
ANISOU 1438  CD  LYS A 207     7925  10112  16760   -432  -2002  -1104       C  
ATOM   1439  CE  LYS A 207      61.975  -2.977   8.711  1.00105.70           C  
ANISOU 1439  CE  LYS A 207     9833  11828  18501   -470  -2116  -1232       C  
ATOM   1440  NZ  LYS A 207      61.491  -2.964  10.122  1.00112.03           N1+
ANISOU 1440  NZ  LYS A 207    10880  12743  18942   -341  -2533  -1471       N1+
ATOM   1441  N   TRP A 208      61.906  -9.853   7.889  1.00 58.69           N  
ANISOU 1441  N   TRP A 208     4206   6582  11511    -75  -1605   -709       N  
ATOM   1442  CA  TRP A 208      62.568 -11.164   8.026  1.00 58.53           C  
ANISOU 1442  CA  TRP A 208     4082   6582  11574      7  -1664   -663       C  
ATOM   1443  C   TRP A 208      62.341 -12.055   6.779  1.00 59.51           C  
ANISOU 1443  C   TRP A 208     4202   6752  11656     23  -1294   -535       C  
ATOM   1444  O   TRP A 208      63.281 -12.660   6.275  1.00 60.61           O  
ANISOU 1444  O   TRP A 208     4113   6831  12085     42  -1206   -500       O  
ATOM   1445  CB  TRP A 208      62.110 -11.858   9.322  1.00 57.16           C  
ANISOU 1445  CB  TRP A 208     4119   6528  11072    131  -1961   -686       C  
ATOM   1446  CG  TRP A 208      62.893 -13.083   9.682  1.00 58.99           C  
ANISOU 1446  CG  TRP A 208     4225   6755  11434    222  -2094   -642       C  
ATOM   1447  CD1 TRP A 208      63.984 -13.148  10.493  1.00 64.30           C  
ANISOU 1447  CD1 TRP A 208     4717   7361  12354    273  -2425   -724       C  
ATOM   1448  CD2 TRP A 208      62.620 -14.433   9.263  1.00 57.80           C  
ANISOU 1448  CD2 TRP A 208     4114   6655  11191    286  -1925   -514       C  
ATOM   1449  CE2 TRP A 208      63.604 -15.258   9.854  1.00 62.41           C  
ANISOU 1449  CE2 TRP A 208     4536   7197  11981    368  -2148   -506       C  
ATOM   1450  CE3 TRP A 208      61.641 -15.024   8.436  1.00 56.72           C  
ANISOU 1450  CE3 TRP A 208     4124   6577  10850    286  -1629   -423       C  
ATOM   1451  NE1 TRP A 208      64.411 -14.451  10.609  1.00 63.54           N  
ANISOU 1451  NE1 TRP A 208     4552   7279  12310    363  -2456   -633       N  
ATOM   1452  CZ2 TRP A 208      63.631 -16.638   9.665  1.00 61.25           C  
ANISOU 1452  CZ2 TRP A 208     4368   7059  11845    445  -2071   -397       C  
ATOM   1453  CZ3 TRP A 208      61.689 -16.390   8.225  1.00 57.77           C  
ANISOU 1453  CZ3 TRP A 208     4224   6708  11018    363  -1569   -340       C  
ATOM   1454  CH2 TRP A 208      62.690 -17.178   8.819  1.00 60.16           C  
ANISOU 1454  CH2 TRP A 208     4358   6959  11541    438  -1777   -322       C  
ATOM   1455  N   TYR A 209      61.116 -12.079   6.256  1.00 52.25           N  
ANISOU 1455  N   TYR A 209     3523   5934  10396     28  -1086   -488       N  
ATOM   1456  CA  TYR A 209      60.755 -12.844   5.058  1.00 50.88           C  
ANISOU 1456  CA  TYR A 209     3378   5811  10143     71   -773   -416       C  
ATOM   1457  C   TYR A 209      61.102 -12.096   3.770  1.00 56.21           C  
ANISOU 1457  C   TYR A 209     3920   6449  10990     29   -457   -370       C  
ATOM   1458  O   TYR A 209      61.060 -12.705   2.696  1.00 55.56           O  
ANISOU 1458  O   TYR A 209     3824   6415  10871    101   -200   -330       O  
ATOM   1459  CB  TYR A 209      59.239 -13.141   5.040  1.00 48.60           C  
ANISOU 1459  CB  TYR A 209     3389   5635   9443    104   -709   -398       C  
ATOM   1460  CG  TYR A 209      58.779 -14.132   6.080  1.00 49.43           C  
ANISOU 1460  CG  TYR A 209     3619   5784   9376    177   -918   -374       C  
ATOM   1461  CD1 TYR A 209      58.871 -15.506   5.854  1.00 50.68           C  
ANISOU 1461  CD1 TYR A 209     3733   5934   9590    258   -888   -332       C  
ATOM   1462  CD2 TYR A 209      58.176 -13.702   7.259  1.00 49.31           C  
ANISOU 1462  CD2 TYR A 209     3774   5822   9139    186  -1128   -379       C  
ATOM   1463  CE1 TYR A 209      58.391 -16.421   6.786  1.00 48.76           C  
ANISOU 1463  CE1 TYR A 209     3592   5715   9218    331  -1049   -263       C  
ATOM   1464  CE2 TYR A 209      57.709 -14.609   8.205  1.00 48.71           C  
ANISOU 1464  CE2 TYR A 209     3817   5804   8887    282  -1275   -305       C  
ATOM   1465  CZ  TYR A 209      57.825 -15.964   7.968  1.00 54.11           C  
ANISOU 1465  CZ  TYR A 209     4436   6459   9664    346  -1229   -229       C  
ATOM   1466  OH  TYR A 209      57.344 -16.839   8.904  1.00 56.36           O  
ANISOU 1466  OH  TYR A 209     4823   6782   9811    442  -1352   -112       O  
ATOM   1467  N   GLY A 210      61.344 -10.785   3.880  1.00 55.52           N  
ANISOU 1467  N   GLY A 210     3754   6280  11061    -66   -477   -376       N  
ATOM   1468  CA  GLY A 210      61.625  -9.894   2.753  1.00 56.80           C  
ANISOU 1468  CA  GLY A 210     3786   6393  11402   -106   -166   -283       C  
ATOM   1469  C   GLY A 210      60.373  -9.589   1.952  1.00 59.84           C  
ANISOU 1469  C   GLY A 210     4424   6893  11419    -80     69   -237       C  
ATOM   1470  O   GLY A 210      60.404  -9.541   0.720  1.00 60.07           O  
ANISOU 1470  O   GLY A 210     4421   6969  11433    -19    395   -141       O  
ATOM   1471  N   LYS A 211      59.248  -9.408   2.656  1.00 54.48           N  
ANISOU 1471  N   LYS A 211     4003   6271  10426   -102    -98   -304       N  
ATOM   1472  CA  LYS A 211      57.943  -9.139   2.055  1.00 52.19           C  
ANISOU 1472  CA  LYS A 211     3959   6081   9787    -80     68   -280       C  
ATOM   1473  C   LYS A 211      57.557  -7.694   2.167  1.00 56.49           C  
ANISOU 1473  C   LYS A 211     4548   6567  10348   -170     71   -268       C  
ATOM   1474  O   LYS A 211      57.926  -7.028   3.130  1.00 57.93           O  
ANISOU 1474  O   LYS A 211     4664   6651  10697   -246   -167   -339       O  
ATOM   1475  CB  LYS A 211      56.858 -10.079   2.608  1.00 51.31           C  
ANISOU 1475  CB  LYS A 211     4087   6071   9339    -24    -68   -338       C  
ATOM   1476  CG  LYS A 211      57.143 -11.556   2.297  1.00 52.70           C  
ANISOU 1476  CG  LYS A 211     4213   6281   9529     75    -41   -344       C  
ATOM   1477  CD  LYS A 211      57.177 -11.787   0.798  1.00 51.89           C  
ANISOU 1477  CD  LYS A 211     4084   6231   9400    164    262   -316       C  
ATOM   1478  CE  LYS A 211      57.768 -13.104   0.435  1.00 62.91           C  
ANISOU 1478  CE  LYS A 211     5371   7632  10900    270    288   -349       C  
ATOM   1479  NZ  LYS A 211      57.927 -13.217  -1.038  1.00 67.67           N1+
ANISOU 1479  NZ  LYS A 211     5944   8306  11463    397    588   -340       N1+
ATOM   1480  N   LYS A 212      56.874  -7.201   1.138  1.00 51.56           N  
ANISOU 1480  N   LYS A 212     4025   5997   9568   -147    333   -186       N  
ATOM   1481  CA  LYS A 212      56.438  -5.820   1.004  1.00 52.69           C  
ANISOU 1481  CA  LYS A 212     4209   6078   9732   -220    395   -143       C  
ATOM   1482  C   LYS A 212      54.991  -5.635   1.488  1.00 52.91           C  
ANISOU 1482  C   LYS A 212     4526   6184   9394   -222    284   -217       C  
ATOM   1483  O   LYS A 212      54.150  -6.517   1.320  1.00 50.77           O  
ANISOU 1483  O   LYS A 212     4431   6034   8824   -146    303   -242       O  
ATOM   1484  CB  LYS A 212      56.633  -5.385  -0.475  1.00 57.53           C  
ANISOU 1484  CB  LYS A 212     4748   6713  10396   -161    775     32       C  
ATOM   1485  CG  LYS A 212      55.793  -4.219  -0.995  1.00 69.57           C  
ANISOU 1485  CG  LYS A 212     6395   8233  11806   -181    922    118       C  
ATOM   1486  CD  LYS A 212      55.459  -4.368  -2.486  1.00 86.48           C  
ANISOU 1486  CD  LYS A 212     8616  10513  13729    -32   1271    259       C  
ATOM   1487  CE  LYS A 212      56.485  -3.733  -3.405  1.00109.69           C  
ANISOU 1487  CE  LYS A 212    11313  13389  16976      1   1586    483       C  
ATOM   1488  NZ  LYS A 212      56.183  -3.986  -4.839  1.00122.25           N1+
ANISOU 1488  NZ  LYS A 212    13009  15161  18279    205   1922    614       N1+
ATOM   1489  N   HIS A 213      54.718  -4.481   2.109  1.00 49.26           N  
ANISOU 1489  N   HIS A 213     4092   5633   8992   -305    159   -260       N  
ATOM   1490  CA  HIS A 213      53.373  -4.092   2.540  1.00 46.87           C  
ANISOU 1490  CA  HIS A 213     4042   5391   8377   -303     83   -320       C  
ATOM   1491  C   HIS A 213      53.251  -2.597   2.283  1.00 53.38           C  
ANISOU 1491  C   HIS A 213     4829   6096   9357   -376    152   -282       C  
ATOM   1492  O   HIS A 213      54.263  -1.882   2.266  1.00 54.12           O  
ANISOU 1492  O   HIS A 213     4692   6031   9841   -445    143   -255       O  
ATOM   1493  CB  HIS A 213      53.113  -4.417   4.025  1.00 46.86           C  
ANISOU 1493  CB  HIS A 213     4144   5417   8245   -293   -233   -461       C  
ATOM   1494  CG  HIS A 213      54.055  -3.749   4.991  1.00 52.70           C  
ANISOU 1494  CG  HIS A 213     4729   6026   9267   -344   -492   -572       C  
ATOM   1495  CD2 HIS A 213      55.169  -4.233   5.592  1.00 55.74           C  
ANISOU 1495  CD2 HIS A 213     4946   6363   9872   -336   -682   -629       C  
ATOM   1496  ND1 HIS A 213      53.880  -2.427   5.384  1.00 55.35           N  
ANISOU 1496  ND1 HIS A 213     5068   6251   9711   -399   -597   -655       N  
ATOM   1497  CE1 HIS A 213      54.877  -2.154   6.206  1.00 56.52           C  
ANISOU 1497  CE1 HIS A 213     5049   6284  10141   -419   -864   -779       C  
ATOM   1498  NE2 HIS A 213      55.667  -3.213   6.378  1.00 57.56           N  
ANISOU 1498  NE2 HIS A 213     5076   6455  10338   -381   -929   -765       N  
ATOM   1499  N   ALA A 214      52.015  -2.128   2.105  1.00 48.29           N  
ANISOU 1499  N   ALA A 214     4392   5508   8450   -362    212   -278       N  
ATOM   1500  CA  ALA A 214      51.694  -0.713   1.920  1.00 48.82           C  
ANISOU 1500  CA  ALA A 214     4456   5459   8635   -421    263   -246       C  
ATOM   1501  C   ALA A 214      51.831  -0.000   3.277  1.00 52.24           C  
ANISOU 1501  C   ALA A 214     4869   5775   9204   -480    -51   -426       C  
ATOM   1502  O   ALA A 214      51.977  -0.656   4.314  1.00 50.98           O  
ANISOU 1502  O   ALA A 214     4752   5671   8945   -447   -289   -559       O  
ATOM   1503  CB  ALA A 214      50.253  -0.592   1.405  1.00 47.20           C  
ANISOU 1503  CB  ALA A 214     4493   5365   8076   -367    388   -209       C  
ATOM   1504  N   GLU A 215      51.775   1.323   3.278  1.00 50.97           N  
ANISOU 1504  N   GLU A 215     4650   5454   9261   -544    -63   -434       N  
ATOM   1505  CA  GLU A 215      51.826   2.095   4.513  1.00 51.86           C  
ANISOU 1505  CA  GLU A 215     4759   5450   9496   -572   -383   -649       C  
ATOM   1506  C   GLU A 215      50.565   1.952   5.331  1.00 52.02           C  
ANISOU 1506  C   GLU A 215     5068   5619   9078   -493   -512   -778       C  
ATOM   1507  O   GLU A 215      49.469   1.903   4.779  1.00 50.62           O  
ANISOU 1507  O   GLU A 215     5064   5543   8625   -463   -329   -688       O  
ATOM   1508  CB  GLU A 215      52.110   3.583   4.246  1.00 54.82           C  
ANISOU 1508  CB  GLU A 215     4965   5575  10290   -662   -366   -629       C  
ATOM   1509  CG  GLU A 215      53.608   3.874   4.176  1.00 75.21           C  
ANISOU 1509  CG  GLU A 215     7198   7938  13441   -743   -420   -605       C  
ATOM   1510  CD  GLU A 215      54.500   3.260   5.257  1.00111.06           C  
ANISOU 1510  CD  GLU A 215    11640  12470  18086   -724   -755   -810       C  
ATOM   1511  OE1 GLU A 215      55.583   2.743   4.893  1.00116.54           O  
ANISOU 1511  OE1 GLU A 215    12106  13117  19056   -751   -690   -715       O  
ATOM   1512  OE2 GLU A 215      54.083   3.212   6.441  1.00103.40           O1-
ANISOU 1512  OE2 GLU A 215    10837  11569  16881   -655  -1069  -1051       O1-
ATOM   1513  N   TYR A 216      50.727   1.890   6.645  1.00 48.30           N  
ANISOU 1513  N   TYR A 216     4642   5164   8547   -439   -826   -986       N  
ATOM   1514  CA  TYR A 216      49.611   1.784   7.563  1.00 47.34           C  
ANISOU 1514  CA  TYR A 216     4782   5190   8015   -333   -945  -1100       C  
ATOM   1515  C   TYR A 216      49.952   2.451   8.891  1.00 52.04           C  
ANISOU 1515  C   TYR A 216     5380   5719   8675   -268  -1308  -1368       C  
ATOM   1516  O   TYR A 216      51.122   2.609   9.211  1.00 52.27           O  
ANISOU 1516  O   TYR A 216     5210   5618   9033   -298  -1512  -1473       O  
ATOM   1517  CB  TYR A 216      49.188   0.301   7.772  1.00 46.14           C  
ANISOU 1517  CB  TYR A 216     4769   5258   7503   -243   -890  -1015       C  
ATOM   1518  CG  TYR A 216      50.164  -0.493   8.616  1.00 48.21           C  
ANISOU 1518  CG  TYR A 216     4954   5560   7805   -187  -1114  -1090       C  
ATOM   1519  CD1 TYR A 216      51.238  -1.162   8.034  1.00 48.50           C  
ANISOU 1519  CD1 TYR A 216     4790   5547   8089   -243  -1058  -1001       C  
ATOM   1520  CD2 TYR A 216      50.030  -0.554  10.003  1.00 50.04           C  
ANISOU 1520  CD2 TYR A 216     5313   5884   7814    -52  -1385  -1246       C  
ATOM   1521  CE1 TYR A 216      52.174  -1.836   8.810  1.00 49.44           C  
ANISOU 1521  CE1 TYR A 216     4822   5687   8278   -190  -1283  -1072       C  
ATOM   1522  CE2 TYR A 216      50.960  -1.232  10.790  1.00 51.25           C  
ANISOU 1522  CE2 TYR A 216     5398   6076   7998     23  -1616  -1313       C  
ATOM   1523  CZ  TYR A 216      52.017  -1.890  10.187  1.00 54.44           C  
ANISOU 1523  CZ  TYR A 216     5590   6412   8681    -56  -1569  -1223       C  
ATOM   1524  OH  TYR A 216      52.903  -2.605  10.951  1.00 50.46           O  
ANISOU 1524  OH  TYR A 216     5016   5946   8212     23  -1800  -1279       O  
ATOM   1525  N   THR A 217      48.918   2.770   9.679  1.00 49.17           N  
ANISOU 1525  N   THR A 217     5242   5457   7983   -159  -1397  -1486       N  
ATOM   1526  CA  THR A 217      49.031   3.323  11.014  1.00 51.91           C  
ANISOU 1526  CA  THR A 217     5658   5802   8264    -31  -1744  -1766       C  
ATOM   1527  C   THR A 217      47.923   2.727  11.885  1.00 55.73           C  
ANISOU 1527  C   THR A 217     6431   6547   8199    155  -1740  -1771       C  
ATOM   1528  O   THR A 217      46.748   2.795  11.532  1.00 53.52           O  
ANISOU 1528  O   THR A 217     6294   6340   7701    160  -1518  -1660       O  
ATOM   1529  CB  THR A 217      48.927   4.877  11.000  1.00 61.22           C  
ANISOU 1529  CB  THR A 217     6774   6758   9731    -80  -1849  -1940       C  
ATOM   1530  CG2 THR A 217      49.246   5.507  12.360  1.00 59.17           C  
ANISOU 1530  CG2 THR A 217     6551   6462   9466     69  -2271  -2296       C  
ATOM   1531  OG1 THR A 217      49.808   5.421  10.020  1.00 61.87           O  
ANISOU 1531  OG1 THR A 217     6573   6586  10349   -260  -1760  -1846       O  
ATOM   1532  N   LEU A 218      48.304   2.196  13.047  1.00 54.52           N  
ANISOU 1532  N   LEU A 218     6349   6526   7838    323  -1991  -1893       N  
ATOM   1533  CA  LEU A 218      47.378   1.719  14.069  1.00 53.31           C  
ANISOU 1533  CA  LEU A 218     6459   6623   7174    545  -2008  -1894       C  
ATOM   1534  C   LEU A 218      47.364   2.817  15.124  1.00 60.44           C  
ANISOU 1534  C   LEU A 218     7452   7508   8003    707  -2320  -2224       C  
ATOM   1535  O   LEU A 218      48.420   3.193  15.631  1.00 61.16           O  
ANISOU 1535  O   LEU A 218     7428   7497   8314    742  -2655  -2457       O  
ATOM   1536  CB  LEU A 218      47.805   0.360  14.637  1.00 52.45           C  
ANISOU 1536  CB  LEU A 218     6381   6691   6857    660  -2057  -1775       C  
ATOM   1537  CG  LEU A 218      47.781  -0.805  13.613  1.00 52.88           C  
ANISOU 1537  CG  LEU A 218     6345   6755   6990    520  -1765  -1476       C  
ATOM   1538  CD1 LEU A 218      48.302  -2.098  14.235  1.00 52.36           C  
ANISOU 1538  CD1 LEU A 218     6285   6827   6782    635  -1847  -1370       C  
ATOM   1539  CD2 LEU A 218      46.372  -1.010  13.029  1.00 48.97           C  
ANISOU 1539  CD2 LEU A 218     5976   6328   6303    491  -1438  -1283       C  
ATOM   1540  N   GLU A 219      46.182   3.422  15.355  1.00 58.72           N  
ANISOU 1540  N   GLU A 219     7415   7356   7538    797  -2219  -2263       N  
ATOM   1541  CA  GLU A 219      46.019   4.549  16.282  1.00 62.13           C  
ANISOU 1541  CA  GLU A 219     7950   7767   7890    970  -2494  -2600       C  
ATOM   1542  C   GLU A 219      45.051   4.214  17.394  1.00 67.38           C  
ANISOU 1542  C   GLU A 219     8903   8729   7970   1271  -2473  -2608       C  
ATOM   1543  O   GLU A 219      44.075   3.483  17.181  1.00 65.47           O  
ANISOU 1543  O   GLU A 219     8772   8644   7462   1286  -2149  -2326       O  
ATOM   1544  CB  GLU A 219      45.432   5.781  15.549  1.00 62.85           C  
ANISOU 1544  CB  GLU A 219     7990   7645   8244    828  -2382  -2657       C  
ATOM   1545  CG  GLU A 219      46.108   6.200  14.259  1.00 70.67           C  
ANISOU 1545  CG  GLU A 219     8708   8349   9795    535  -2284  -2557       C  
ATOM   1546  CD  GLU A 219      45.542   7.447  13.609  1.00 79.69           C  
ANISOU 1546  CD  GLU A 219     9805   9281  11194    423  -2184  -2594       C  
ATOM   1547  OE1 GLU A 219      44.664   8.107  14.215  1.00 69.23           O  
ANISOU 1547  OE1 GLU A 219     8650   8006   9648    569  -2236  -2756       O  
ATOM   1548  OE2 GLU A 219      46.025   7.798  12.509  1.00 72.54           O1-
ANISOU 1548  OE2 GLU A 219     8685   8154  10723    206  -2054  -2456       O1-
ATOM   1549  N   ARG A 220      45.272   4.822  18.552  1.00 66.39           N  
ANISOU 1549  N   ARG A 220     8889   8669   7666   1522  -2815  -2941       N  
ATOM   1550  CA  ARG A 220      44.349   4.751  19.678  1.00 67.89           C  
ANISOU 1550  CA  ARG A 220     9367   9147   7282   1863  -2804  -2990       C  
ATOM   1551  C   ARG A 220      43.509   6.018  19.526  1.00 71.56           C  
ANISOU 1551  C   ARG A 220     9882   9492   7813   1858  -2764  -3172       C  
ATOM   1552  O   ARG A 220      44.069   7.098  19.352  1.00 73.94           O  
ANISOU 1552  O   ARG A 220    10049   9537   8507   1765  -3016  -3464       O  
ATOM   1553  CB  ARG A 220      45.106   4.771  21.013  1.00 72.17           C  
ANISOU 1553  CB  ARG A 220    10015   9837   7569   2184  -3234  -3293       C  
ATOM   1554  CG  ARG A 220      44.207   4.636  22.230  1.00 84.73           C  
ANISOU 1554  CG  ARG A 220    11921  11771   8499   2595  -3203  -3320       C  
ATOM   1555  CD  ARG A 220      44.981   4.983  23.474  1.00105.10           C  
ANISOU 1555  CD  ARG A 220    14611  14465  10859   2935  -3699  -3723       C  
ATOM   1556  NE  ARG A 220      44.210   4.711  24.677  1.00122.74           N  
ANISOU 1556  NE  ARG A 220    17164  17080  12393   3383  -3649  -3705       N  
ATOM   1557  CZ  ARG A 220      44.356   3.629  25.433  1.00141.25           C  
ANISOU 1557  CZ  ARG A 220    19646  19723  14301   3640  -3624  -3492       C  
ATOM   1558  NH1 ARG A 220      45.239   2.690  25.102  1.00124.51           N1+
ANISOU 1558  NH1 ARG A 220    17368  17552  12388   3477  -3661  -3296       N1+
ATOM   1559  NH2 ARG A 220      43.628   3.479  26.531  1.00133.29           N  
ANISOU 1559  NH2 ARG A 220    18930  19068  12646   4078  -3551  -3461       N  
ATOM   1560  N   GLY A 221      42.191   5.879  19.533  1.00 65.72           N  
ANISOU 1560  N   GLY A 221     9305   8909   6759   1941  -2441  -2980       N  
ATOM   1561  CA  GLY A 221      41.299   7.023  19.384  1.00 65.42           C  
ANISOU 1561  CA  GLY A 221     9319   8769   6767   1949  -2374  -3127       C  
ATOM   1562  C   GLY A 221      39.833   6.668  19.312  1.00 67.34           C  
ANISOU 1562  C   GLY A 221     9708   9186   6692   2022  -1975  -2851       C  
ATOM   1563  O   GLY A 221      39.474   5.491  19.254  1.00 66.64           O  
ANISOU 1563  O   GLY A 221     9651   9269   6400   2031  -1721  -2513       O  
ATOM   1564  N   ASP A 222      38.982   7.687  19.312  1.00 63.13           N  
ANISOU 1564  N   ASP A 222     9239   8589   6159   2074  -1925  -2996       N  
ATOM   1565  CA  ASP A 222      37.540   7.515  19.210  1.00 60.94           C  
ANISOU 1565  CA  ASP A 222     9070   8439   5646   2137  -1556  -2761       C  
ATOM   1566  C   ASP A 222      37.125   7.921  17.794  1.00 60.27           C  
ANISOU 1566  C   ASP A 222     8820   8095   5984   1802  -1356  -2615       C  
ATOM   1567  O   ASP A 222      37.374   9.064  17.390  1.00 60.09           O  
ANISOU 1567  O   ASP A 222     8709   7828   6294   1688  -1510  -2838       O  
ATOM   1568  CB  ASP A 222      36.817   8.371  20.274  1.00 65.12           C  
ANISOU 1568  CB  ASP A 222     9802   9103   5837   2479  -1633  -3032       C  
ATOM   1569  CG  ASP A 222      35.334   8.063  20.453  1.00 70.91           C  
ANISOU 1569  CG  ASP A 222    10660  10026   6255   2626  -1245  -2776       C  
ATOM   1570  OD1 ASP A 222      34.650   7.800  19.433  1.00 67.49           O  
ANISOU 1570  OD1 ASP A 222    10115   9485   6044   2383   -952  -2492       O  
ATOM   1571  OD2 ASP A 222      34.842   8.133  21.613  1.00 77.51           O1-
ANISOU 1571  OD2 ASP A 222    11700  11117   6631   3003  -1240  -2872       O1-
ATOM   1572  N   PHE A 223      36.510   6.993  17.032  1.00 52.25           N  
ANISOU 1572  N   PHE A 223     7754   7123   4976   1659  -1029  -2243       N  
ATOM   1573  CA  PHE A 223      36.096   7.321  15.664  1.00 48.75           C  
ANISOU 1573  CA  PHE A 223     7172   6465   4884   1378   -853  -2102       C  
ATOM   1574  C   PHE A 223      34.880   8.271  15.618  1.00 54.68           C  
ANISOU 1574  C   PHE A 223     7992   7171   5612   1444   -730  -2165       C  
ATOM   1575  O   PHE A 223      34.466   8.680  14.537  1.00 53.51           O  
ANISOU 1575  O   PHE A 223     7748   6849   5735   1248   -604  -2067       O  
ATOM   1576  CB  PHE A 223      35.881   6.070  14.790  1.00 46.42           C  
ANISOU 1576  CB  PHE A 223     6789   6204   4643   1213   -600  -1743       C  
ATOM   1577  CG  PHE A 223      34.895   5.025  15.252  1.00 46.42           C  
ANISOU 1577  CG  PHE A 223     6874   6420   4343   1360   -355  -1489       C  
ATOM   1578  CD1 PHE A 223      33.557   5.342  15.448  1.00 48.38           C  
ANISOU 1578  CD1 PHE A 223     7200   6725   4456   1474   -159  -1429       C  
ATOM   1579  CD2 PHE A 223      35.278   3.695  15.371  1.00 47.86           C  
ANISOU 1579  CD2 PHE A 223     7024   6714   4446   1361   -297  -1277       C  
ATOM   1580  CE1 PHE A 223      32.645   4.369  15.860  1.00 49.58           C  
ANISOU 1580  CE1 PHE A 223     7390   7048   4399   1605     93  -1160       C  
ATOM   1581  CE2 PHE A 223      34.357   2.715  15.760  1.00 50.08           C  
ANISOU 1581  CE2 PHE A 223     7346   7154   4529   1486    -52  -1005       C  
ATOM   1582  CZ  PHE A 223      33.043   3.056  15.974  1.00 48.71           C  
ANISOU 1582  CZ  PHE A 223     7236   7031   4243   1599    148   -938       C  
ATOM   1583  N   LEU A 224      34.313   8.606  16.784  1.00 55.12           N  
ANISOU 1583  N   LEU A 224     8218   7393   5331   1741   -762  -2322       N  
ATOM   1584  CA  LEU A 224      33.190   9.544  16.892  1.00 56.25           C  
ANISOU 1584  CA  LEU A 224     8433   7505   5435   1843   -662  -2416       C  
ATOM   1585  C   LEU A 224      33.652  10.957  17.270  1.00 62.39           C  
ANISOU 1585  C   LEU A 224     9227   8115   6363   1914   -973  -2834       C  
ATOM   1586  O   LEU A 224      32.815  11.846  17.421  1.00 62.37           O  
ANISOU 1586  O   LEU A 224     9282   8065   6350   2018   -932  -2965       O  
ATOM   1587  CB  LEU A 224      32.090   9.022  17.860  1.00 57.39           C  
ANISOU 1587  CB  LEU A 224     8741   7937   5126   2147   -435  -2289       C  
ATOM   1588  CG  LEU A 224      31.416   7.688  17.455  1.00 59.36           C  
ANISOU 1588  CG  LEU A 224     8935   8299   5318   2074   -102  -1857       C  
ATOM   1589  CD1 LEU A 224      30.356   7.314  18.441  1.00 61.39           C  
ANISOU 1589  CD1 LEU A 224     9323   8810   5193   2383    136  -1717       C  
ATOM   1590  CD2 LEU A 224      30.830   7.739  16.019  1.00 57.40           C  
ANISOU 1590  CD2 LEU A 224     8529   7840   5440   1775     67  -1672       C  
ATOM   1591  N   SER A 225      34.982  11.171  17.405  1.00 60.12           N  
ANISOU 1591  N   SER A 225     8866   7713   6264   1857  -1294  -3050       N  
ATOM   1592  CA  SER A 225      35.561  12.482  17.744  1.00 62.26           C  
ANISOU 1592  CA  SER A 225     9106   7772   6778   1907  -1641  -3470       C  
ATOM   1593  C   SER A 225      35.480  13.477  16.558  1.00 66.13           C  
ANISOU 1593  C   SER A 225     9416   7910   7801   1627  -1604  -3450       C  
ATOM   1594  O   SER A 225      35.277  13.060  15.414  1.00 63.71           O  
ANISOU 1594  O   SER A 225     9001   7535   7671   1383  -1356  -3120       O  
ATOM   1595  CB  SER A 225      37.008  12.316  18.211  1.00 65.43           C  
ANISOU 1595  CB  SER A 225     9445   8139   7276   1921  -1998  -3680       C  
ATOM   1596  OG  SER A 225      37.908  12.063  17.143  1.00 69.09           O  
ANISOU 1596  OG  SER A 225     9682   8390   8179   1590  -1993  -3507       O  
ATOM   1597  N   GLU A 226      35.672  14.776  16.827  1.00 65.67           N  
ANISOU 1597  N   GLU A 226     9321   7626   8006   1680  -1865  -3804       N  
ATOM   1598  CA  GLU A 226      35.651  15.847  15.815  1.00 65.15           C  
ANISOU 1598  CA  GLU A 226     9074   7198   8481   1447  -1854  -3793       C  
ATOM   1599  C   GLU A 226      36.753  15.661  14.781  1.00 68.32           C  
ANISOU 1599  C   GLU A 226     9240   7384   9337   1136  -1866  -3604       C  
ATOM   1600  O   GLU A 226      36.519  15.880  13.586  1.00 65.93           O  
ANISOU 1600  O   GLU A 226     8813   6914   9322    914  -1651  -3338       O  
ATOM   1601  CB  GLU A 226      35.740  17.242  16.482  1.00 70.02           C  
ANISOU 1601  CB  GLU A 226     9686   7597   9320   1597  -2178  -4252       C  
ATOM   1602  CG  GLU A 226      34.451  17.666  17.163  1.00 77.65           C  
ANISOU 1602  CG  GLU A 226    10855   8717   9930   1870  -2084  -4392       C  
ATOM   1603  CD  GLU A 226      33.192  17.434  16.354  1.00 94.87           C  
ANISOU 1603  CD  GLU A 226    13063  10962  12022   1774  -1668  -4022       C  
ATOM   1604  OE1 GLU A 226      33.058  18.060  15.279  1.00 92.93           O  
ANISOU 1604  OE1 GLU A 226    12662  10441  12205   1540  -1579  -3878       O  
ATOM   1605  OE2 GLU A 226      32.377  16.574  16.759  1.00 89.58           O1-
ANISOU 1605  OE2 GLU A 226    12550  10611  10874   1931  -1431  -3850       O1-
ATOM   1606  N   GLU A 227      37.952  15.244  15.247  1.00 66.93           N  
ANISOU 1606  N   GLU A 227     9002   7221   9206   1146  -2113  -3736       N  
ATOM   1607  CA  GLU A 227      39.102  14.916  14.399  1.00 66.26           C  
ANISOU 1607  CA  GLU A 227     8688   6969   9519    884  -2121  -3556       C  
ATOM   1608  C   GLU A 227      38.649  13.837  13.389  1.00 64.46           C  
ANISOU 1608  C   GLU A 227     8472   6902   9119    732  -1726  -3098       C  
ATOM   1609  O   GLU A 227      38.812  14.021  12.184  1.00 62.76           O  
ANISOU 1609  O   GLU A 227     8098   6507   9241    507  -1556  -2856       O  
ATOM   1610  CB  GLU A 227      40.261  14.380  15.271  1.00 70.02           C  
ANISOU 1610  CB  GLU A 227     9147   7529   9929    984  -2433  -3765       C  
ATOM   1611  CG  GLU A 227      41.574  14.096  14.541  1.00 83.60           C  
ANISOU 1611  CG  GLU A 227    10603   9057  12103    739  -2483  -3629       C  
ATOM   1612  CD  GLU A 227      42.413  12.917  15.030  1.00106.61           C  
ANISOU 1612  CD  GLU A 227    13532  12175  14799    793  -2590  -3606       C  
ATOM   1613  OE1 GLU A 227      42.161  12.407  16.148  1.00 96.21           O  
ANISOU 1613  OE1 GLU A 227    12427  11136  12990   1057  -2716  -3761       O  
ATOM   1614  OE2 GLU A 227      43.331  12.505  14.284  1.00 98.33           O1-
ANISOU 1614  OE2 GLU A 227    12277  11012  14072    587  -2537  -3416       O1-
ATOM   1615  N   TRP A 228      38.006  12.766  13.884  1.00 58.41           N  
ANISOU 1615  N   TRP A 228     7893   6465   7836    878  -1581  -2981       N  
ATOM   1616  CA  TRP A 228      37.580  11.652  13.024  1.00 54.88           C  
ANISOU 1616  CA  TRP A 228     7449   6162   7241    757  -1254  -2593       C  
ATOM   1617  C   TRP A 228      36.403  11.960  12.099  1.00 56.13           C  
ANISOU 1617  C   TRP A 228     7622   6273   7434    677   -975  -2386       C  
ATOM   1618  O   TRP A 228      36.285  11.288  11.090  1.00 50.89           O  
ANISOU 1618  O   TRP A 228     6900   5631   6804    532   -761  -2098       O  
ATOM   1619  CB  TRP A 228      37.335  10.383  13.829  1.00 52.67           C  
ANISOU 1619  CB  TRP A 228     7321   6205   6487    927  -1194  -2511       C  
ATOM   1620  CG  TRP A 228      38.616   9.621  13.954  1.00 53.20           C  
ANISOU 1620  CG  TRP A 228     7298   6298   6618    873  -1342  -2502       C  
ATOM   1621  CD1 TRP A 228      39.524   9.696  14.979  1.00 58.63           C  
ANISOU 1621  CD1 TRP A 228     8001   7016   7259   1015  -1663  -2772       C  
ATOM   1622  CD2 TRP A 228      39.247   8.865  12.914  1.00 50.45           C  
ANISOU 1622  CD2 TRP A 228     6798   5895   6474    656  -1213  -2250       C  
ATOM   1623  CE2 TRP A 228      40.492   8.421  13.415  1.00 55.52           C  
ANISOU 1623  CE2 TRP A 228     7369   6551   7175    672  -1440  -2354       C  
ATOM   1624  CE3 TRP A 228      38.856   8.474  11.619  1.00 48.87           C  
ANISOU 1624  CE3 TRP A 228     6527   5656   6386    478   -933  -1956       C  
ATOM   1625  NE1 TRP A 228      40.626   8.925  14.687  1.00 57.29           N  
ANISOU 1625  NE1 TRP A 228     7700   6831   7238    894  -1723  -2672       N  
ATOM   1626  CZ2 TRP A 228      41.350   7.608  12.663  1.00 53.91           C  
ANISOU 1626  CZ2 TRP A 228     7014   6315   7153    506  -1370  -2162       C  
ATOM   1627  CZ3 TRP A 228      39.708   7.672  10.874  1.00 48.89           C  
ANISOU 1627  CZ3 TRP A 228     6398   5639   6538    334   -873  -1783       C  
ATOM   1628  CH2 TRP A 228      40.943   7.254  11.390  1.00 50.84           C  
ANISOU 1628  CH2 TRP A 228     6565   5893   6859    341  -1077  -1879       C  
ATOM   1629  N   ARG A 229      35.604  13.031  12.379  1.00 55.43           N  
ANISOU 1629  N   ARG A 229     7595   6095   7371    773  -1003  -2550       N  
ATOM   1630  CA  ARG A 229      34.491  13.454  11.525  1.00 53.56           C  
ANISOU 1630  CA  ARG A 229     7360   5787   7202    708   -772  -2374       C  
ATOM   1631  C   ARG A 229      34.996  13.805  10.100  1.00 55.92           C  
ANISOU 1631  C   ARG A 229     7478   5854   7916    461   -686  -2167       C  
ATOM   1632  O   ARG A 229      34.456  13.287   9.112  1.00 52.40           O  
ANISOU 1632  O   ARG A 229     7025   5464   7422    374   -453  -1888       O  
ATOM   1633  CB  ARG A 229      33.770  14.649  12.162  1.00 54.72           C  
ANISOU 1633  CB  ARG A 229     7584   5844   7363    862   -867  -2632       C  
ATOM   1634  CG  ARG A 229      32.476  15.031  11.464  1.00 69.33           C  
ANISOU 1634  CG  ARG A 229     9456   7658   9227    840   -634  -2464       C  
ATOM   1635  CD  ARG A 229      31.747  16.227  12.106  1.00 80.67           C  
ANISOU 1635  CD  ARG A 229    10960   8996  10695   1003   -724  -2729       C  
ATOM   1636  NE  ARG A 229      31.213  15.966  13.455  1.00 79.13           N  
ANISOU 1636  NE  ARG A 229    10946   9048  10072   1290   -759  -2926       N  
ATOM   1637  CZ  ARG A 229      30.089  15.302  13.699  1.00 87.37           C  
ANISOU 1637  CZ  ARG A 229    12099  10326  10770   1418   -518  -2765       C  
ATOM   1638  NH1 ARG A 229      29.365  14.814  12.694  1.00 70.56           N1+
ANISOU 1638  NH1 ARG A 229     9915   8204   8691   1276   -267  -2443       N1+
ATOM   1639  NH2 ARG A 229      29.688  15.098  14.946  1.00 68.18           N  
ANISOU 1639  NH2 ARG A 229     9828   8125   7951   1705   -528  -2921       N  
ATOM   1640  N   GLU A 230      36.061  14.634  10.014  1.00 53.15           N  
ANISOU 1640  N   GLU A 230     6972   5248   7974    370   -878  -2302       N  
ATOM   1641  CA  GLU A 230      36.676  15.048   8.751  1.00 52.20           C  
ANISOU 1641  CA  GLU A 230     6660   4899   8276    164   -784  -2086       C  
ATOM   1642  C   GLU A 230      37.438  13.911   8.092  1.00 53.09           C  
ANISOU 1642  C   GLU A 230     6702   5124   8344     53   -665  -1850       C  
ATOM   1643  O   GLU A 230      37.406  13.795   6.869  1.00 50.68           O  
ANISOU 1643  O   GLU A 230     6328   4782   8145    -58   -454  -1568       O  
ATOM   1644  CB  GLU A 230      37.609  16.265   8.950  1.00 56.69           C  
ANISOU 1644  CB  GLU A 230     7045   5129   9364    105  -1024  -2291       C  
ATOM   1645  CG  GLU A 230      37.034  17.551   8.384  1.00 73.80           C  
ANISOU 1645  CG  GLU A 230     9146   7034  11859     66   -968  -2256       C  
ATOM   1646  CD  GLU A 230      36.747  17.561   6.893  1.00 99.64           C  
ANISOU 1646  CD  GLU A 230    12352  10258  15250    -66   -665  -1851       C  
ATOM   1647  OE1 GLU A 230      37.718  17.611   6.102  1.00101.80           O  
ANISOU 1647  OE1 GLU A 230    12438  10384  15856   -204   -596  -1652       O  
ATOM   1648  OE2 GLU A 230      35.551  17.542   6.520  1.00 88.91           O1-
ANISOU 1648  OE2 GLU A 230    11124   9007  13652     -9   -496  -1732       O1-
ATOM   1649  N   ARG A 231      38.136  13.089   8.894  1.00 51.52           N  
ANISOU 1649  N   ARG A 231     6525   5066   7982    105   -808  -1969       N  
ATOM   1650  CA  ARG A 231      38.894  11.919   8.417  1.00 49.54           C  
ANISOU 1650  CA  ARG A 231     6211   4933   7677     22   -720  -1778       C  
ATOM   1651  C   ARG A 231      37.976  10.906   7.753  1.00 50.11           C  
ANISOU 1651  C   ARG A 231     6392   5218   7429     28   -458  -1526       C  
ATOM   1652  O   ARG A 231      38.291  10.438   6.656  1.00 48.75           O  
ANISOU 1652  O   ARG A 231     6139   5044   7341    -76   -295  -1296       O  
ATOM   1653  CB  ARG A 231      39.730  11.291   9.549  1.00 49.04           C  
ANISOU 1653  CB  ARG A 231     6162   4978   7491    106   -954  -1977       C  
ATOM   1654  CG  ARG A 231      40.755  12.282  10.132  1.00 53.36           C  
ANISOU 1654  CG  ARG A 231     6564   5280   8429     97  -1265  -2256       C  
ATOM   1655  CD  ARG A 231      41.649  11.643  11.181  1.00 54.75           C  
ANISOU 1655  CD  ARG A 231     6746   5565   8491    192  -1526  -2454       C  
ATOM   1656  NE  ARG A 231      42.522  10.626  10.600  1.00 59.60           N  
ANISOU 1656  NE  ARG A 231     7243   6234   9168     76  -1430  -2241       N  
ATOM   1657  CZ  ARG A 231      43.422   9.920  11.275  1.00 64.37           C  
ANISOU 1657  CZ  ARG A 231     7817   6925   9715    129  -1621  -2341       C  
ATOM   1658  NH1 ARG A 231      43.587  10.113  12.576  1.00 51.31           N1+
ANISOU 1658  NH1 ARG A 231     6255   5331   7908    313  -1934  -2656       N1+
ATOM   1659  NH2 ARG A 231      44.157   9.013  10.655  1.00 50.79           N  
ANISOU 1659  NH2 ARG A 231     5983   5243   8074     20  -1507  -2134       N  
ATOM   1660  N   ILE A 232      36.805  10.627   8.369  1.00 45.03           N  
ANISOU 1660  N   ILE A 232     5920   4743   6446    165   -413  -1570       N  
ATOM   1661  CA  ILE A 232      35.784   9.734   7.785  1.00 42.70           C  
ANISOU 1661  CA  ILE A 232     5704   4613   5908    178   -189  -1354       C  
ATOM   1662  C   ILE A 232      35.269  10.347   6.456  1.00 43.48           C  
ANISOU 1662  C   ILE A 232     5754   4584   6183     89    -31  -1183       C  
ATOM   1663  O   ILE A 232      35.216   9.647   5.446  1.00 41.34           O  
ANISOU 1663  O   ILE A 232     5455   4371   5883     33    113   -983       O  
ATOM   1664  CB  ILE A 232      34.645   9.426   8.809  1.00 45.35           C  
ANISOU 1664  CB  ILE A 232     6197   5123   5911    352   -166  -1426       C  
ATOM   1665  CG1 ILE A 232      35.146   8.434   9.896  1.00 45.00           C  
ANISOU 1665  CG1 ILE A 232     6207   5263   5628    458   -258  -1485       C  
ATOM   1666  CG2 ILE A 232      33.372   8.903   8.109  1.00 43.98           C  
ANISOU 1666  CG2 ILE A 232     6062   5029   5619    356     53  -1225       C  
ATOM   1667  CD1 ILE A 232      34.291   8.366  11.163  1.00 44.65           C  
ANISOU 1667  CD1 ILE A 232     6317   5387   5262    679   -260  -1584       C  
ATOM   1668  N   ALA A 233      34.992  11.670   6.450  1.00 39.48           N  
ANISOU 1668  N   ALA A 233     5231   3896   5875     89    -77  -1272       N  
ATOM   1669  CA  ALA A 233      34.550  12.393   5.259  1.00 38.62           C  
ANISOU 1669  CA  ALA A 233     5075   3652   5948     27     59  -1101       C  
ATOM   1670  C   ALA A 233      35.557  12.216   4.110  1.00 45.17           C  
ANISOU 1670  C   ALA A 233     5771   4413   6978    -90    151   -893       C  
ATOM   1671  O   ALA A 233      35.146  12.095   2.959  1.00 44.38           O  
ANISOU 1671  O   ALA A 233     5678   4341   6847   -101    317   -680       O  
ATOM   1672  CB  ALA A 233      34.337  13.885   5.568  1.00 40.09           C  
ANISOU 1672  CB  ALA A 233     5234   3612   6386     43    -37  -1245       C  
ATOM   1673  N   ASN A 234      36.864  12.123   4.438  1.00 43.37           N  
ANISOU 1673  N   ASN A 234     5427   4118   6933   -154     44   -958       N  
ATOM   1674  CA  ASN A 234      37.933  11.980   3.462  1.00 43.57           C  
ANISOU 1674  CA  ASN A 234     5302   4073   7179   -252    146   -762       C  
ATOM   1675  C   ASN A 234      38.412  10.551   3.216  1.00 47.21           C  
ANISOU 1675  C   ASN A 234     5771   4734   7433   -254    208   -676       C  
ATOM   1676  O   ASN A 234      39.434  10.377   2.555  1.00 48.04           O  
ANISOU 1676  O   ASN A 234     5741   4792   7721   -319    282   -542       O  
ATOM   1677  CB  ASN A 234      39.110  12.879   3.842  1.00 45.49           C  
ANISOU 1677  CB  ASN A 234     5358   4062   7865   -331     -1   -863       C  
ATOM   1678  CG  ASN A 234      38.740  14.324   3.764  1.00 68.13           C  
ANISOU 1678  CG  ASN A 234     8173   6680  11033   -344    -29   -893       C  
ATOM   1679  ND2 ASN A 234      39.242  15.109   4.695  1.00 67.50           N  
ANISOU 1679  ND2 ASN A 234     8004   6402  11240   -354   -268  -1148       N  
ATOM   1680  OD1 ASN A 234      37.945  14.731   2.915  1.00 55.60           O  
ANISOU 1680  OD1 ASN A 234     6633   5077   9415   -327    141   -708       O  
ATOM   1681  N   THR A 235      37.687   9.541   3.691  1.00 42.03           N  
ANISOU 1681  N   THR A 235     5252   4286   6432   -180    196   -731       N  
ATOM   1682  CA  THR A 235      38.086   8.134   3.482  1.00 40.21           C  
ANISOU 1682  CA  THR A 235     5021   4226   6033   -177    243   -658       C  
ATOM   1683  C   THR A 235      37.268   7.553   2.334  1.00 40.41           C  
ANISOU 1683  C   THR A 235     5107   4359   5887   -140    416   -486       C  
ATOM   1684  O   THR A 235      36.041   7.681   2.324  1.00 40.42           O  
ANISOU 1684  O   THR A 235     5210   4398   5750    -82    445   -492       O  
ATOM   1685  CB  THR A 235      37.908   7.313   4.786  1.00 47.55           C  
ANISOU 1685  CB  THR A 235     6035   5295   6737   -108    111   -810       C  
ATOM   1686  CG2 THR A 235      38.287   5.843   4.613  1.00 45.60           C  
ANISOU 1686  CG2 THR A 235     5774   5199   6354   -104    152   -727       C  
ATOM   1687  OG1 THR A 235      38.685   7.895   5.832  1.00 43.03           O  
ANISOU 1687  OG1 THR A 235     5418   4634   6296   -106    -88  -1001       O  
ATOM   1688  N   SER A 236      37.930   6.891   1.392  1.00 35.04           N  
ANISOU 1688  N   SER A 236     4365   3731   5219   -155    518   -351       N  
ATOM   1689  CA  SER A 236      37.223   6.284   0.269  1.00 34.53           C  
ANISOU 1689  CA  SER A 236     4363   3777   4979    -86    642   -229       C  
ATOM   1690  C   SER A 236      36.725   4.862   0.577  1.00 37.34           C  
ANISOU 1690  C   SER A 236     4775   4285   5127    -38    599   -287       C  
ATOM   1691  O   SER A 236      35.729   4.422  -0.004  1.00 35.77           O  
ANISOU 1691  O   SER A 236     4642   4154   4795     30    634   -259       O  
ATOM   1692  CB  SER A 236      38.094   6.285  -0.980  1.00 37.31           C  
ANISOU 1692  CB  SER A 236     4635   4128   5414    -77    787    -59       C  
ATOM   1693  OG  SER A 236      39.240   5.491  -0.748  1.00 42.26           O  
ANISOU 1693  OG  SER A 236     5167   4789   6100   -115    766    -79       O  
ATOM   1694  N   VAL A 237      37.446   4.132   1.455  1.00 32.99           N  
ANISOU 1694  N   VAL A 237     4182   3770   4582    -69    513   -362       N  
ATOM   1695  CA  VAL A 237      37.078   2.756   1.824  1.00 31.36           C  
ANISOU 1695  CA  VAL A 237     4002   3679   4234    -26    479   -386       C  
ATOM   1696  C   VAL A 237      37.080   2.580   3.354  1.00 37.14           C  
ANISOU 1696  C   VAL A 237     4762   4436   4916    -18    366   -483       C  
ATOM   1697  O   VAL A 237      38.129   2.644   3.995  1.00 38.34           O  
ANISOU 1697  O   VAL A 237     4860   4568   5139    -49    278   -541       O  
ATOM   1698  CB  VAL A 237      37.949   1.664   1.125  1.00 34.35           C  
ANISOU 1698  CB  VAL A 237     4306   4117   4628    -23    513   -337       C  
ATOM   1699  CG1 VAL A 237      37.465   0.241   1.508  1.00 32.32           C  
ANISOU 1699  CG1 VAL A 237     4058   3941   4280     21    468   -359       C  
ATOM   1700  CG2 VAL A 237      37.963   1.838  -0.401  1.00 34.12           C  
ANISOU 1700  CG2 VAL A 237     4274   4100   4590     23    635   -244       C  
ATOM   1701  N   ILE A 238      35.909   2.338   3.918  1.00 33.80           N  
ANISOU 1701  N   ILE A 238     4413   4063   4367     44    372   -492       N  
ATOM   1702  CA  ILE A 238      35.742   2.070   5.340  1.00 34.10           C  
ANISOU 1702  CA  ILE A 238     4498   4164   4296    104    306   -544       C  
ATOM   1703  C   ILE A 238      35.337   0.595   5.529  1.00 37.56           C  
ANISOU 1703  C   ILE A 238     4914   4686   4669    149    344   -452       C  
ATOM   1704  O   ILE A 238      34.442   0.103   4.848  1.00 35.54           O  
ANISOU 1704  O   ILE A 238     4644   4423   4438    160    415   -386       O  
ATOM   1705  CB  ILE A 238      34.685   3.032   5.981  1.00 37.56           C  
ANISOU 1705  CB  ILE A 238     5027   4589   4656    169    317   -602       C  
ATOM   1706  CG1 ILE A 238      35.219   4.488   6.037  1.00 38.98           C  
ANISOU 1706  CG1 ILE A 238     5210   4654   4946    132    240   -722       C  
ATOM   1707  CG2 ILE A 238      34.235   2.520   7.372  1.00 37.70           C  
ANISOU 1707  CG2 ILE A 238     5109   4720   4495    289    305   -610       C  
ATOM   1708  CD1 ILE A 238      34.338   5.508   6.536  1.00 46.85           C  
ANISOU 1708  CD1 ILE A 238     6284   5613   5903    195    236   -806       C  
ATOM   1709  N   PHE A 239      36.002  -0.092   6.455  1.00 34.50           N  
ANISOU 1709  N   PHE A 239     4516   4363   4228    183    279   -450       N  
ATOM   1710  CA  PHE A 239      35.627  -1.423   6.892  1.00 34.78           C  
ANISOU 1710  CA  PHE A 239     4523   4463   4227    240    318   -337       C  
ATOM   1711  C   PHE A 239      35.216  -1.227   8.338  1.00 38.10           C  
ANISOU 1711  C   PHE A 239     5033   4973   4469    362    314   -330       C  
ATOM   1712  O   PHE A 239      35.869  -0.479   9.071  1.00 35.86           O  
ANISOU 1712  O   PHE A 239     4810   4719   4094    399    206   -448       O  
ATOM   1713  CB  PHE A 239      36.800  -2.423   6.819  1.00 35.79           C  
ANISOU 1713  CB  PHE A 239     4570   4605   4425    208    255   -313       C  
ATOM   1714  CG  PHE A 239      36.986  -3.163   5.522  1.00 35.99           C  
ANISOU 1714  CG  PHE A 239     4503   4578   4593    148    289   -286       C  
ATOM   1715  CD1 PHE A 239      36.614  -2.582   4.311  1.00 37.42           C  
ANISOU 1715  CD1 PHE A 239     4690   4709   4820    112    339   -320       C  
ATOM   1716  CD2 PHE A 239      37.700  -4.363   5.486  1.00 38.76           C  
ANISOU 1716  CD2 PHE A 239     4768   4937   5022    147    257   -243       C  
ATOM   1717  CE1 PHE A 239      36.855  -3.229   3.095  1.00 37.59           C  
ANISOU 1717  CE1 PHE A 239     4648   4711   4925    102    358   -321       C  
ATOM   1718  CE2 PHE A 239      37.994  -4.983   4.265  1.00 41.44           C  
ANISOU 1718  CE2 PHE A 239     5031   5235   5479    118    273   -260       C  
ATOM   1719  CZ  PHE A 239      37.524  -4.433   3.083  1.00 38.76           C  
ANISOU 1719  CZ  PHE A 239     4714   4867   5146    109    324   -304       C  
ATOM   1720  N   VAL A 240      34.100  -1.826   8.734  1.00 36.25           N  
ANISOU 1720  N   VAL A 240     4801   4777   4195    442    430   -197       N  
ATOM   1721  CA  VAL A 240      33.672  -1.670  10.114  1.00 36.73           C  
ANISOU 1721  CA  VAL A 240     4955   4953   4049    601    467   -157       C  
ATOM   1722  C   VAL A 240      32.945  -2.928  10.599  1.00 40.64           C  
ANISOU 1722  C   VAL A 240     5389   5490   4560    687    607     78       C  
ATOM   1723  O   VAL A 240      31.976  -3.364   9.991  1.00 38.51           O  
ANISOU 1723  O   VAL A 240     5031   5138   4463    650    716    180       O  
ATOM   1724  CB  VAL A 240      32.872  -0.326  10.361  1.00 39.58           C  
ANISOU 1724  CB  VAL A 240     5413   5313   4312    658    498   -265       C  
ATOM   1725  CG1 VAL A 240      31.642  -0.186   9.447  1.00 38.39           C  
ANISOU 1725  CG1 VAL A 240     5209   5068   4310    602    620   -205       C  
ATOM   1726  CG2 VAL A 240      32.499  -0.162  11.828  1.00 40.23           C  
ANISOU 1726  CG2 VAL A 240     5611   5545   4129    869    538   -247       C  
ATOM   1727  N   ASN A 241      33.423  -3.514  11.696  1.00 40.24           N  
ANISOU 1727  N   ASN A 241     5376   5558   4355    813    596    170       N  
ATOM   1728  CA  ASN A 241      32.733  -4.649  12.291  1.00 41.31           C  
ANISOU 1728  CA  ASN A 241     5449   5731   4517    919    758    441       C  
ATOM   1729  C   ASN A 241      31.735  -4.044  13.302  1.00 47.98           C  
ANISOU 1729  C   ASN A 241     6399   6695   5137   1111    907    512       C  
ATOM   1730  O   ASN A 241      32.047  -3.890  14.480  1.00 49.58           O  
ANISOU 1730  O   ASN A 241     6727   7068   5043   1303    897    528       O  
ATOM   1731  CB  ASN A 241      33.724  -5.614  12.949  1.00 43.58           C  
ANISOU 1731  CB  ASN A 241     5723   6093   4742    986    693    547       C  
ATOM   1732  CG  ASN A 241      33.080  -6.914  13.376  1.00 53.76           C  
ANISOU 1732  CG  ASN A 241     6903   7373   6151   1070    871    870       C  
ATOM   1733  ND2 ASN A 241      33.881  -7.900  13.705  1.00 44.53           N  
ANISOU 1733  ND2 ASN A 241     5685   6223   5011   1099    820    987       N  
ATOM   1734  OD1 ASN A 241      31.862  -7.053  13.393  1.00 50.06           O  
ANISOU 1734  OD1 ASN A 241     6371   6860   5791   1106   1058   1027       O  
ATOM   1735  N   ASN A 242      30.560  -3.626  12.803  1.00 45.40           N  
ANISOU 1735  N   ASN A 242     6027   6285   4937   1075   1030    528       N  
ATOM   1736  CA  ASN A 242      29.538  -2.939  13.582  1.00 47.07           C  
ANISOU 1736  CA  ASN A 242     6322   6589   4974   1245   1185    572       C  
ATOM   1737  C   ASN A 242      28.536  -3.855  14.292  1.00 58.58           C  
ANISOU 1737  C   ASN A 242     7691   8090   6478   1396   1450    912       C  
ATOM   1738  O   ASN A 242      27.625  -3.329  14.924  1.00 58.86           O  
ANISOU 1738  O   ASN A 242     7778   8206   6379   1554   1618    975       O  
ATOM   1739  CB  ASN A 242      28.770  -1.954  12.678  1.00 37.31           C  
ANISOU 1739  CB  ASN A 242     5069   5231   3877   1135   1184    422       C  
ATOM   1740  CG  ASN A 242      27.951  -2.631  11.611  1.00 48.73           C  
ANISOU 1740  CG  ASN A 242     6327   6501   5686    997   1252    535       C  
ATOM   1741  ND2 ASN A 242      26.755  -2.146  11.372  1.00 41.32           N  
ANISOU 1741  ND2 ASN A 242     5344   5500   4855   1012   1362    556       N  
ATOM   1742  OD1 ASN A 242      28.380  -3.598  10.990  1.00 46.64           O  
ANISOU 1742  OD1 ASN A 242     5950   6150   5623    889   1190    589       O  
ATOM   1743  N   PHE A 243      28.672  -5.189  14.179  1.00 60.77           N  
ANISOU 1743  N   PHE A 243     7819   8297   6974   1353   1501   1137       N  
ATOM   1744  CA  PHE A 243      27.719  -6.138  14.767  1.00 65.86           C  
ANISOU 1744  CA  PHE A 243     8327   8932   7767   1476   1769   1506       C  
ATOM   1745  C   PHE A 243      27.393  -5.858  16.249  1.00 74.16           C  
ANISOU 1745  C   PHE A 243     9520  10225   8431   1784   1969   1680       C  
ATOM   1746  O   PHE A 243      26.204  -5.811  16.603  1.00 74.90           O  
ANISOU 1746  O   PHE A 243     9546  10323   8590   1900   2227   1881       O  
ATOM   1747  CB  PHE A 243      28.143  -7.624  14.563  1.00 69.29           C  
ANISOU 1747  CB  PHE A 243     8584   9251   8492   1404   1763   1717       C  
ATOM   1748  CG  PHE A 243      26.960  -8.566  14.709  1.00 74.68           C  
ANISOU 1748  CG  PHE A 243     9035   9801   9539   1447   2022   2075       C  
ATOM   1749  CD1 PHE A 243      26.100  -8.803  13.638  1.00 78.14           C  
ANISOU 1749  CD1 PHE A 243     9262   9991  10436   1279   2014   2045       C  
ATOM   1750  CD2 PHE A 243      26.659  -9.156  15.942  1.00 81.66           C  
ANISOU 1750  CD2 PHE A 243     9905  10808  10313   1680   2279   2452       C  
ATOM   1751  CE1 PHE A 243      24.957  -9.611  13.797  1.00 81.99           C  
ANISOU 1751  CE1 PHE A 243     9499  10323  11331   1318   2243   2369       C  
ATOM   1752  CE2 PHE A 243      25.525  -9.976  16.096  1.00 86.81           C  
ANISOU 1752  CE2 PHE A 243    10308  11313  11362   1722   2552   2821       C  
ATOM   1753  CZ  PHE A 243      24.680 -10.193  15.025  1.00 84.10           C  
ANISOU 1753  CZ  PHE A 243     9729  10692  11536   1529   2525   2770       C  
ATOM   1754  N   ALA A 244      28.425  -5.634  17.094  1.00 72.82           N  
ANISOU 1754  N   ALA A 244     9548  10262   7859   1936   1845   1589       N  
ATOM   1755  CA  ALA A 244      28.213  -5.405  18.534  1.00 76.51           C  
ANISOU 1755  CA  ALA A 244    10185  10999   7886   2283   2007   1732       C  
ATOM   1756  C   ALA A 244      27.992  -3.931  18.955  1.00 81.91           C  
ANISOU 1756  C   ALA A 244    11078  11825   8220   2427   1953   1438       C  
ATOM   1757  O   ALA A 244      27.867  -3.670  20.157  1.00 86.23           O  
ANISOU 1757  O   ALA A 244    11794  12620   8350   2754   2062   1505       O  
ATOM   1758  CB  ALA A 244      29.353  -6.019  19.335  1.00 78.86           C  
ANISOU 1758  CB  ALA A 244    10586  11461   7917   2430   1893   1801       C  
ATOM   1759  N   PHE A 245      27.889  -2.987  17.996  1.00 74.62           N  
ANISOU 1759  N   PHE A 245    10143  10746   7462   2214   1802   1133       N  
ATOM   1760  CA  PHE A 245      27.674  -1.569  18.320  1.00 74.82           C  
ANISOU 1760  CA  PHE A 245    10342  10858   7230   2331   1733    841       C  
ATOM   1761  C   PHE A 245      26.285  -1.274  18.855  1.00 83.34           C  
ANISOU 1761  C   PHE A 245    11418  12011   8235   2533   2045   1012       C  
ATOM   1762  O   PHE A 245      25.294  -1.833  18.378  1.00 83.97           O  
ANISOU 1762  O   PHE A 245    11299  11954   8652   2442   2268   1266       O  
ATOM   1763  CB  PHE A 245      27.920  -0.650  17.106  1.00 72.77           C  
ANISOU 1763  CB  PHE A 245    10049  10390   7210   2048   1511    516       C  
ATOM   1764  CG  PHE A 245      29.332  -0.494  16.585  1.00 71.77           C  
ANISOU 1764  CG  PHE A 245     9948  10194   7128   1872   1193    271       C  
ATOM   1765  CD1 PHE A 245      30.399  -1.147  17.198  1.00 74.48           C  
ANISOU 1765  CD1 PHE A 245    10343  10653   7305   1953   1074    302       C  
ATOM   1766  CD2 PHE A 245      29.589   0.272  15.450  1.00 70.15           C  
ANISOU 1766  CD2 PHE A 245     9696   9801   7154   1630   1032     39       C  
ATOM   1767  CE1 PHE A 245      31.692  -1.031  16.689  1.00 73.51           C  
ANISOU 1767  CE1 PHE A 245    10209  10448   7274   1784    796     90       C  
ATOM   1768  CE2 PHE A 245      30.886   0.384  14.945  1.00 70.59           C  
ANISOU 1768  CE2 PHE A 245     9745   9784   7292   1473    782   -144       C  
ATOM   1769  CZ  PHE A 245      31.926  -0.266  15.565  1.00 69.79           C  
ANISOU 1769  CZ  PHE A 245     9678   9787   7052   1544    665   -124       C  
ATOM   1770  N   GLY A 246      26.219  -0.338  19.789  1.00 82.55           N  
ANISOU 1770  N   GLY A 246    11527  12112   7727   2808   2037    839       N  
ATOM   1771  CA  GLY A 246      24.957   0.133  20.338  1.00 85.08           C  
ANISOU 1771  CA  GLY A 246    11870  12525   7932   3035   2326    947       C  
ATOM   1772  C   GLY A 246      24.228   1.007  19.330  1.00 87.73           C  
ANISOU 1772  C   GLY A 246    12111  12639   8584   2818   2296    764       C  
ATOM   1773  O   GLY A 246      24.829   1.441  18.340  1.00 85.45           O  
ANISOU 1773  O   GLY A 246    11796  12169   8504   2543   2026    508       O  
ATOM   1774  N   PRO A 247      22.926   1.283  19.533  1.00 85.00           N  
ANISOU 1774  N   PRO A 247    11702  12301   8291   2947   2581    908       N  
ATOM   1775  CA  PRO A 247      22.199   2.121  18.560  1.00 82.33           C  
ANISOU 1775  CA  PRO A 247    11269  11749   8266   2751   2541    740       C  
ATOM   1776  C   PRO A 247      22.689   3.571  18.490  1.00 82.75           C  
ANISOU 1776  C   PRO A 247    11504  11793   8144   2754   2267    289       C  
ATOM   1777  O   PRO A 247      22.451   4.239  17.477  1.00 80.20           O  
ANISOU 1777  O   PRO A 247    11106  11259   8107   2530   2148    127       O  
ATOM   1778  CB  PRO A 247      20.745   2.043  19.050  1.00 87.05           C  
ANISOU 1778  CB  PRO A 247    11764  12393   8917   2952   2928   1017       C  
ATOM   1779  CG  PRO A 247      20.862   1.768  20.531  1.00 95.60           C  
ANISOU 1779  CG  PRO A 247    13010  13795   9518   3350   3128   1182       C  
ATOM   1780  CD  PRO A 247      22.048   0.853  20.643  1.00 90.48           C  
ANISOU 1780  CD  PRO A 247    12399  13199   8780   3288   2968   1252       C  
ATOM   1781  N   GLU A 248      23.334   4.068  19.571  1.00 78.62           N  
ANISOU 1781  N   GLU A 248    11213  11491   7169   3025   2161     91       N  
ATOM   1782  CA  GLU A 248      23.857   5.434  19.629  1.00 77.05           C  
ANISOU 1782  CA  GLU A 248    11171  11264   6837   3055   1872   -358       C  
ATOM   1783  C   GLU A 248      25.140   5.552  18.819  1.00 74.27           C  
ANISOU 1783  C   GLU A 248    10800  10747   6674   2760   1518   -575       C  
ATOM   1784  O   GLU A 248      25.319   6.556  18.136  1.00 72.27           O  
ANISOU 1784  O   GLU A 248    10538  10308   6613   2598   1325   -841       O  
ATOM   1785  CB  GLU A 248      24.039   5.922  21.082  1.00 82.44           C  
ANISOU 1785  CB  GLU A 248    12101  12236   6987   3483   1855   -530       C  
ATOM   1786  CG  GLU A 248      24.324   7.418  21.239  1.00 92.23           C  
ANISOU 1786  CG  GLU A 248    13484  13425   8133   3561   1576  -1015       C  
ATOM   1787  CD  GLU A 248      23.364   8.428  20.625  1.00112.69           C  
ANISOU 1787  CD  GLU A 248    16002  15827  10989   3469   1640  -1133       C  
ATOM   1788  OE1 GLU A 248      23.837   9.515  20.216  1.00 92.53           O  
ANISOU 1788  OE1 GLU A 248    13477  13096   8583   3351   1352  -1494       O  
ATOM   1789  OE2 GLU A 248      22.144   8.151  20.568  1.00112.36           O1-
ANISOU 1789  OE2 GLU A 248    15859  15799  11034   3523   1978   -860       O1-
ATOM   1790  N   VAL A 249      26.017   4.523  18.874  1.00 68.12           N  
ANISOU 1790  N   VAL A 249     9997  10020   5863   2697   1451   -437       N  
ATOM   1791  CA  VAL A 249      27.256   4.477  18.085  1.00 64.67           C  
ANISOU 1791  CA  VAL A 249     9514   9430   5627   2422   1155   -592       C  
ATOM   1792  C   VAL A 249      26.860   4.360  16.606  1.00 64.76           C  
ANISOU 1792  C   VAL A 249     9332   9188   6088   2085   1196   -496       C  
ATOM   1793  O   VAL A 249      27.353   5.122  15.781  1.00 63.13           O  
ANISOU 1793  O   VAL A 249     9100   8806   6079   1888    998   -709       O  
ATOM   1794  CB  VAL A 249      28.228   3.360  18.552  1.00 68.12           C  
ANISOU 1794  CB  VAL A 249     9967   9995   5922   2464   1090   -456       C  
ATOM   1795  CG1 VAL A 249      29.443   3.240  17.622  1.00 64.52           C  
ANISOU 1795  CG1 VAL A 249     9423   9363   5729   2164    826   -582       C  
ATOM   1796  CG2 VAL A 249      28.671   3.606  19.995  1.00 71.30           C  
ANISOU 1796  CG2 VAL A 249    10586  10663   5841   2832    996   -598       C  
ATOM   1797  N   ASP A 250      25.913   3.459  16.303  1.00 60.98           N  
ANISOU 1797  N   ASP A 250     8713   8686   5773   2048   1456   -175       N  
ATOM   1798  CA  ASP A 250      25.357   3.249  14.970  1.00 59.03           C  
ANISOU 1798  CA  ASP A 250     8284   8220   5924   1786   1496    -81       C  
ATOM   1799  C   ASP A 250      24.722   4.548  14.414  1.00 61.99           C  
ANISOU 1799  C   ASP A 250     8670   8466   6419   1735   1457   -276       C  
ATOM   1800  O   ASP A 250      24.971   4.904  13.256  1.00 59.35           O  
ANISOU 1800  O   ASP A 250     8272   7954   6326   1510   1319   -371       O  
ATOM   1801  CB  ASP A 250      24.329   2.113  15.015  1.00 62.16           C  
ANISOU 1801  CB  ASP A 250     8520   8618   6480   1822   1775    276       C  
ATOM   1802  CG  ASP A 250      23.491   1.985  13.759  1.00 77.21           C  
ANISOU 1802  CG  ASP A 250    10238  10305   8791   1615   1808    343       C  
ATOM   1803  OD1 ASP A 250      23.982   1.375  12.773  1.00 76.22           O  
ANISOU 1803  OD1 ASP A 250    10015  10054   8893   1404   1680    350       O  
ATOM   1804  OD2 ASP A 250      22.340   2.488  13.762  1.00 85.29           O1-
ANISOU 1804  OD2 ASP A 250    11213  11289   9903   1683   1955    377       O1-
ATOM   1805  N   HIS A 251      23.934   5.253  15.249  1.00 59.78           N  
ANISOU 1805  N   HIS A 251     8477   8282   5957   1965   1584   -326       N  
ATOM   1806  CA  HIS A 251      23.279   6.509  14.888  1.00 59.04           C  
ANISOU 1806  CA  HIS A 251     8398   8072   5964   1957   1559   -509       C  
ATOM   1807  C   HIS A 251      24.312   7.569  14.570  1.00 58.45           C  
ANISOU 1807  C   HIS A 251     8414   7895   5900   1856   1261   -834       C  
ATOM   1808  O   HIS A 251      24.197   8.227  13.541  1.00 55.30           O  
ANISOU 1808  O   HIS A 251     7948   7302   5760   1674   1176   -909       O  
ATOM   1809  CB  HIS A 251      22.317   6.983  16.000  1.00 63.15           C  
ANISOU 1809  CB  HIS A 251     9001   8744   6248   2269   1765   -507       C  
ATOM   1810  CG  HIS A 251      21.726   8.338  15.754  1.00 67.31           C  
ANISOU 1810  CG  HIS A 251     9557   9154   6865   2290   1718   -730       C  
ATOM   1811  CD2 HIS A 251      22.121   9.552  16.216  1.00 70.26           C  
ANISOU 1811  CD2 HIS A 251    10078   9527   7089   2407   1541  -1065       C  
ATOM   1812  ND1 HIS A 251      20.629   8.508  14.923  1.00 68.21           N  
ANISOU 1812  ND1 HIS A 251     9522   9109   7286   2179   1839   -618       N  
ATOM   1813  CE1 HIS A 251      20.388   9.812  14.912  1.00 68.12           C  
ANISOU 1813  CE1 HIS A 251     9578   9015   7288   2232   1751   -863       C  
ATOM   1814  NE2 HIS A 251      21.269  10.481  15.666  1.00 69.86           N  
ANISOU 1814  NE2 HIS A 251     9972   9315   7256   2363   1570  -1143       N  
ATOM   1815  N   GLN A 252      25.326   7.725  15.438  1.00 56.44           N  
ANISOU 1815  N   GLN A 252     8295   7761   5390   1982   1098  -1013       N  
ATOM   1816  CA  GLN A 252      26.416   8.691  15.246  1.00 55.95           C  
ANISOU 1816  CA  GLN A 252     8286   7579   5394   1893    795  -1327       C  
ATOM   1817  C   GLN A 252      27.271   8.361  14.007  1.00 55.69           C  
ANISOU 1817  C   GLN A 252     8129   7374   5655   1581    671  -1269       C  
ATOM   1818  O   GLN A 252      27.686   9.285  13.307  1.00 53.87           O  
ANISOU 1818  O   GLN A 252     7864   6955   5647   1436    519  -1426       O  
ATOM   1819  CB  GLN A 252      27.295   8.812  16.505  1.00 60.34           C  
ANISOU 1819  CB  GLN A 252     8998   8305   5622   2124    620  -1541       C  
ATOM   1820  CG  GLN A 252      26.599   9.473  17.712  1.00 65.88           C  
ANISOU 1820  CG  GLN A 252     9857   9173   6001   2478    683  -1699       C  
ATOM   1821  CD  GLN A 252      26.099  10.866  17.421  1.00 92.76           C  
ANISOU 1821  CD  GLN A 252    13264  12399   9580   2470    611  -1944       C  
ATOM   1822  NE2 GLN A 252      24.806  11.078  17.610  1.00 87.61           N  
ANISOU 1822  NE2 GLN A 252    12618  11797   8873   2613    857  -1850       N  
ATOM   1823  OE1 GLN A 252      26.856  11.761  17.025  1.00 92.92           O  
ANISOU 1823  OE1 GLN A 252    13263  12220   9821   2337    344  -2205       O  
ATOM   1824  N   LEU A 253      27.484   7.057  13.707  1.00 50.22           N  
ANISOU 1824  N   LEU A 253     7359   6740   4981   1491    755  -1029       N  
ATOM   1825  CA  LEU A 253      28.257   6.619  12.541  1.00 47.81           C  
ANISOU 1825  CA  LEU A 253     6943   6304   4919   1233    666   -965       C  
ATOM   1826  C   LEU A 253      27.568   6.971  11.260  1.00 48.44           C  
ANISOU 1826  C   LEU A 253     6927   6215   5264   1071    728   -897       C  
ATOM   1827  O   LEU A 253      28.230   7.442  10.339  1.00 46.28           O  
ANISOU 1827  O   LEU A 253     6609   5799   5176    906    609   -963       O  
ATOM   1828  CB  LEU A 253      28.559   5.113  12.553  1.00 47.00           C  
ANISOU 1828  CB  LEU A 253     6778   6296   4783   1202    738   -742       C  
ATOM   1829  CG  LEU A 253      29.911   4.678  13.083  1.00 51.89           C  
ANISOU 1829  CG  LEU A 253     7436   6995   5283   1217    574   -812       C  
ATOM   1830  CD1 LEU A 253      30.090   3.187  12.908  1.00 49.91           C  
ANISOU 1830  CD1 LEU A 253     7098   6798   5067   1165    662   -570       C  
ATOM   1831  CD2 LEU A 253      31.055   5.447  12.416  1.00 52.68           C  
ANISOU 1831  CD2 LEU A 253     7505   6941   5569   1050    351  -1011       C  
ATOM   1832  N   LYS A 254      26.231   6.750  11.188  1.00 44.74           N  
ANISOU 1832  N   LYS A 254     6416   5759   4826   1131    917   -753       N  
ATOM   1833  CA  LYS A 254      25.424   7.114  10.011  1.00 42.59           C  
ANISOU 1833  CA  LYS A 254     6056   5335   4794   1014    956   -700       C  
ATOM   1834  C   LYS A 254      25.612   8.611   9.707  1.00 44.88           C  
ANISOU 1834  C   LYS A 254     6396   5490   5166    984    836   -899       C  
ATOM   1835  O   LYS A 254      25.800   8.980   8.550  1.00 43.58           O  
ANISOU 1835  O   LYS A 254     6178   5187   5192    836    773   -885       O  
ATOM   1836  CB  LYS A 254      23.945   6.795  10.232  1.00 45.31           C  
ANISOU 1836  CB  LYS A 254     6337   5706   5173   1119   1160   -549       C  
ATOM   1837  CG  LYS A 254      23.639   5.310  10.162  1.00 45.72           C  
ANISOU 1837  CG  LYS A 254     6272   5806   5292   1100   1276   -315       C  
ATOM   1838  CD  LYS A 254      22.260   5.008  10.741  1.00 54.41           C  
ANISOU 1838  CD  LYS A 254     7296   6944   6432   1245   1505   -150       C  
ATOM   1839  CE  LYS A 254      22.025   3.522  10.740  1.00 59.67           C  
ANISOU 1839  CE  LYS A 254     7817   7622   7231   1225   1614     95       C  
ATOM   1840  NZ  LYS A 254      20.684   3.164  11.249  1.00 70.31           N1+
ANISOU 1840  NZ  LYS A 254     9041   8973   8699   1354   1860    299       N1+
ATOM   1841  N   GLU A 255      25.705   9.431  10.763  1.00 42.35           N  
ANISOU 1841  N   GLU A 255     6179   5213   4700   1136    788  -1086       N  
ATOM   1842  CA  GLU A 255      25.890  10.886  10.684  1.00 44.04           C  
ANISOU 1842  CA  GLU A 255     6431   5277   5026   1133    656  -1305       C  
ATOM   1843  C   GLU A 255      27.274  11.224  10.114  1.00 47.68           C  
ANISOU 1843  C   GLU A 255     6859   5610   5648    968    464  -1392       C  
ATOM   1844  O   GLU A 255      27.391  12.165   9.336  1.00 47.64           O  
ANISOU 1844  O   GLU A 255     6807   5415   5877    865    401  -1433       O  
ATOM   1845  CB  GLU A 255      25.639  11.518  12.066  1.00 47.94           C  
ANISOU 1845  CB  GLU A 255     7047   5867   5302   1380    635  -1516       C  
ATOM   1846  CG  GLU A 255      25.731  13.030  12.145  1.00 61.76           C  
ANISOU 1846  CG  GLU A 255     8830   7446   7192   1411    485  -1779       C  
ATOM   1847  CD  GLU A 255      25.490  13.586  13.538  1.00 92.29           C  
ANISOU 1847  CD  GLU A 255    12830  11429  10808   1695    444  -2028       C  
ATOM   1848  OE1 GLU A 255      26.323  14.395  14.011  1.00 83.78           O  
ANISOU 1848  OE1 GLU A 255    11799  10267   9765   1742    205  -2319       O  
ATOM   1849  OE2 GLU A 255      24.477  13.200  14.165  1.00 92.16           O1-
ANISOU 1849  OE2 GLU A 255    12862  11583  10570   1888    649  -1934       O1-
ATOM   1850  N   ARG A 256      28.300  10.417  10.454  1.00 45.09           N  
ANISOU 1850  N   ARG A 256     6535   5378   5220    943    389  -1386       N  
ATOM   1851  CA  ARG A 256      29.668  10.558   9.942  1.00 43.12           C  
ANISOU 1851  CA  ARG A 256     6223   5017   5142    789    230  -1437       C  
ATOM   1852  C   ARG A 256      29.715  10.143   8.465  1.00 42.05           C  
ANISOU 1852  C   ARG A 256     5985   4803   5188    605    316  -1223       C  
ATOM   1853  O   ARG A 256      30.314  10.841   7.660  1.00 40.93           O  
ANISOU 1853  O   ARG A 256     5780   4499   5273    486    257  -1226       O  
ATOM   1854  CB  ARG A 256      30.687   9.735  10.768  1.00 43.66           C  
ANISOU 1854  CB  ARG A 256     6321   5225   5043    838    128  -1486       C  
ATOM   1855  CG  ARG A 256      30.741  10.021  12.278  1.00 42.26           C  
ANISOU 1855  CG  ARG A 256     6269   5175   4611   1073     20  -1706       C  
ATOM   1856  CD  ARG A 256      30.745  11.483  12.673  1.00 48.17           C  
ANISOU 1856  CD  ARG A 256     7055   5783   5465   1148   -141  -1994       C  
ATOM   1857  NE  ARG A 256      30.946  11.647  14.118  1.00 62.87           N  
ANISOU 1857  NE  ARG A 256     9051   7791   7045   1407   -287  -2241       N  
ATOM   1858  CZ  ARG A 256      29.972  11.697  15.025  1.00 70.39           C  
ANISOU 1858  CZ  ARG A 256    10135   8916   7696   1661   -178  -2285       C  
ATOM   1859  NH1 ARG A 256      28.702  11.615  14.655  1.00 59.78           N1+
ANISOU 1859  NH1 ARG A 256     8781   7592   6341   1668     77  -2096       N1+
ATOM   1860  NH2 ARG A 256      30.262  11.844  16.306  1.00 54.84           N  
ANISOU 1860  NH2 ARG A 256     8302   7101   5433   1928   -326  -2520       N  
ATOM   1861  N   PHE A 257      29.034   9.044   8.107  1.00 38.15           N  
ANISOU 1861  N   PHE A 257     5472   4416   4606    603    457  -1035       N  
ATOM   1862  CA  PHE A 257      28.964   8.537   6.737  1.00 36.26           C  
ANISOU 1862  CA  PHE A 257     5155   4132   4491    478    517   -864       C  
ATOM   1863  C   PHE A 257      28.261   9.499   5.782  1.00 42.01           C  
ANISOU 1863  C   PHE A 257     5865   4723   5372    447    549   -832       C  
ATOM   1864  O   PHE A 257      28.575   9.499   4.589  1.00 40.40           O  
ANISOU 1864  O   PHE A 257     5615   4459   5278    359    555   -732       O  
ATOM   1865  CB  PHE A 257      28.306   7.138   6.685  1.00 36.88           C  
ANISOU 1865  CB  PHE A 257     5201   4330   4483    507    623   -713       C  
ATOM   1866  CG  PHE A 257      28.964   6.030   7.478  1.00 38.14           C  
ANISOU 1866  CG  PHE A 257     5362   4618   4513    537    612   -685       C  
ATOM   1867  CD1 PHE A 257      30.338   6.042   7.727  1.00 40.82           C  
ANISOU 1867  CD1 PHE A 257     5708   4963   4841    490    490   -768       C  
ATOM   1868  CD2 PHE A 257      28.229   4.934   7.908  1.00 38.02           C  
ANISOU 1868  CD2 PHE A 257     5316   4698   4429    609    722   -553       C  
ATOM   1869  CE1 PHE A 257      30.952   4.997   8.415  1.00 39.85           C  
ANISOU 1869  CE1 PHE A 257     5583   4956   4601    525    468   -731       C  
ATOM   1870  CE2 PHE A 257      28.850   3.881   8.586  1.00 39.79           C  
ANISOU 1870  CE2 PHE A 257     5534   5030   4553    640    719   -492       C  
ATOM   1871  CZ  PHE A 257      30.203   3.916   8.830  1.00 38.75           C  
ANISOU 1871  CZ  PHE A 257     5429   4918   4373    602    587   -586       C  
ATOM   1872  N   ALA A 258      27.303  10.317   6.302  1.00 41.54           N  
ANISOU 1872  N   ALA A 258     5848   4626   5310    544    576   -911       N  
ATOM   1873  CA  ALA A 258      26.566  11.332   5.545  1.00 41.60           C  
ANISOU 1873  CA  ALA A 258     5841   4494   5469    536    597   -890       C  
ATOM   1874  C   ALA A 258      27.477  12.439   4.994  1.00 44.92           C  
ANISOU 1874  C   ALA A 258     6236   4740   6092    449    510   -927       C  
ATOM   1875  O   ALA A 258      27.052  13.170   4.110  1.00 44.50           O  
ANISOU 1875  O   ALA A 258     6159   4569   6181    428    536   -848       O  
ATOM   1876  CB  ALA A 258      25.431  11.937   6.393  1.00 43.99           C  
ANISOU 1876  CB  ALA A 258     6188   4798   5730    675    646   -986       C  
ATOM   1877  N   ASN A 259      28.729  12.560   5.498  1.00 41.60           N  
ANISOU 1877  N   ASN A 259     5801   4291   5711    403    406  -1033       N  
ATOM   1878  CA  ASN A 259      29.717  13.528   5.002  1.00 40.95           C  
ANISOU 1878  CA  ASN A 259     5647   4015   5895    308    331  -1044       C  
ATOM   1879  C   ASN A 259      30.693  12.922   3.978  1.00 42.95           C  
ANISOU 1879  C   ASN A 259     5827   4280   6211    195    374   -866       C  
ATOM   1880  O   ASN A 259      31.548  13.628   3.449  1.00 42.21           O  
ANISOU 1880  O   ASN A 259     5647   4027   6364    115    357   -814       O  
ATOM   1881  CB  ASN A 259      30.504  14.136   6.162  1.00 42.88           C  
ANISOU 1881  CB  ASN A 259     5891   4183   6219    337    162  -1295       C  
ATOM   1882  CG  ASN A 259      29.649  14.904   7.130  1.00 59.50           C  
ANISOU 1882  CG  ASN A 259     8074   6264   8269    480    109  -1501       C  
ATOM   1883  ND2 ASN A 259      29.926  14.743   8.415  1.00 55.97           N  
ANISOU 1883  ND2 ASN A 259     7696   5918   7653    597     -6  -1721       N  
ATOM   1884  OD1 ASN A 259      28.738  15.643   6.735  1.00 49.12           O  
ANISOU 1884  OD1 ASN A 259     6762   4852   7049    508    171  -1468       O  
ATOM   1885  N   MET A 260      30.578  11.615   3.694  1.00 38.37           N  
ANISOU 1885  N   MET A 260     5267   3878   5434    198    440   -766       N  
ATOM   1886  CA  MET A 260      31.485  10.959   2.744  1.00 35.62           C  
ANISOU 1886  CA  MET A 260     4859   3564   5113    122    484   -619       C  
ATOM   1887  C   MET A 260      31.209  11.417   1.304  1.00 40.46           C  
ANISOU 1887  C   MET A 260     5452   4114   5806    117    583   -430       C  
ATOM   1888  O   MET A 260      30.107  11.904   0.986  1.00 38.35           O  
ANISOU 1888  O   MET A 260     5228   3816   5528    176    613   -399       O  
ATOM   1889  CB  MET A 260      31.405   9.435   2.877  1.00 35.27           C  
ANISOU 1889  CB  MET A 260     4835   3707   4859    142    505   -592       C  
ATOM   1890  CG  MET A 260      32.025   8.937   4.150  1.00 37.63           C  
ANISOU 1890  CG  MET A 260     5143   4076   5081    153    417   -724       C  
ATOM   1891  SD  MET A 260      31.791   7.170   4.390  1.00 38.76           S  
ANISOU 1891  SD  MET A 260     5297   4410   5022    188    456   -659       S  
ATOM   1892  CE  MET A 260      32.935   6.482   3.148  1.00 34.19           C  
ANISOU 1892  CE  MET A 260     4634   3837   4520    101    482   -541       C  
ATOM   1893  N   LYS A 261      32.232  11.288   0.449  1.00 38.19           N  
ANISOU 1893  N   LYS A 261     5098   3812   5599     67    640   -294       N  
ATOM   1894  CA  LYS A 261      32.180  11.671  -0.961  1.00 38.36           C  
ANISOU 1894  CA  LYS A 261     5111   3808   5658     99    756    -80       C  
ATOM   1895  C   LYS A 261      31.405  10.616  -1.770  1.00 40.41           C  
ANISOU 1895  C   LYS A 261     5443   4248   5662    191    790    -21       C  
ATOM   1896  O   LYS A 261      31.328   9.473  -1.340  1.00 38.94           O  
ANISOU 1896  O   LYS A 261     5272   4184   5339    192    743   -112       O  
ATOM   1897  CB  LYS A 261      33.622  11.814  -1.496  1.00 40.54           C  
ANISOU 1897  CB  LYS A 261     5277   4023   6103     38    831     54       C  
ATOM   1898  CG  LYS A 261      34.379  12.974  -0.859  1.00 53.31           C  
ANISOU 1898  CG  LYS A 261     6780   5406   8067    -53    777      3       C  
ATOM   1899  CD  LYS A 261      35.854  12.930  -1.235  1.00 70.67           C  
ANISOU 1899  CD  LYS A 261     8834   7541  10478   -123    846    126       C  
ATOM   1900  CE  LYS A 261      36.680  13.931  -0.452  1.00 84.12           C  
ANISOU 1900  CE  LYS A 261    10387   8987  12587   -223    738     25       C  
ATOM   1901  NZ  LYS A 261      38.106  13.518  -0.360  1.00 87.82           N1+
ANISOU 1901  NZ  LYS A 261    10704   9424  13240   -302    734     46       N1+
ATOM   1902  N   GLU A 262      30.879  10.994  -2.962  1.00 36.58           N  
ANISOU 1902  N   GLU A 262     4996   3771   5132    281    857    132       N  
ATOM   1903  CA  GLU A 262      30.192  10.098  -3.893  1.00 35.18           C  
ANISOU 1903  CA  GLU A 262     4884   3749   4734    398    850    166       C  
ATOM   1904  C   GLU A 262      31.128   8.946  -4.218  1.00 39.13           C  
ANISOU 1904  C   GLU A 262     5362   4378   5126    401    872    171       C  
ATOM   1905  O   GLU A 262      32.313   9.169  -4.452  1.00 39.63           O  
ANISOU 1905  O   GLU A 262     5369   4417   5272    361    962    273       O  
ATOM   1906  CB  GLU A 262      29.908  10.812  -5.225  1.00 37.24           C  
ANISOU 1906  CB  GLU A 262     5190   4007   4954    521    925    359       C  
ATOM   1907  CG  GLU A 262      29.030  12.030  -5.115  1.00 42.38           C  
ANISOU 1907  CG  GLU A 262     5856   4516   5733    537    913    392       C  
ATOM   1908  CD  GLU A 262      27.748  11.844  -4.328  1.00 55.43           C  
ANISOU 1908  CD  GLU A 262     7530   6157   7373    536    800    213       C  
ATOM   1909  OE1 GLU A 262      27.080  10.794  -4.484  1.00 44.14           O  
ANISOU 1909  OE1 GLU A 262     6123   4848   5800    595    726    130       O  
ATOM   1910  OE2 GLU A 262      27.412  12.766  -3.555  1.00 50.11           O1-
ANISOU 1910  OE2 GLU A 262     6835   5341   6863    486    787    157       O1-
ATOM   1911  N   GLY A 263      30.601   7.733  -4.219  1.00 35.11           N  
ANISOU 1911  N   GLY A 263     4876   3986   4479    446    791     65       N  
ATOM   1912  CA  GLY A 263      31.409   6.555  -4.530  1.00 33.68           C  
ANISOU 1912  CA  GLY A 263     4671   3919   4206    462    794     45       C  
ATOM   1913  C   GLY A 263      32.181   6.001  -3.345  1.00 37.27           C  
ANISOU 1913  C   GLY A 263     5059   4358   4744    335    767    -45       C  
ATOM   1914  O   GLY A 263      32.836   4.977  -3.486  1.00 38.45           O  
ANISOU 1914  O   GLY A 263     5177   4587   4844    341    761    -70       O  
ATOM   1915  N   GLY A 264      32.133   6.679  -2.197  1.00 34.43           N  
ANISOU 1915  N   GLY A 264     4682   3898   4501    244    742   -102       N  
ATOM   1916  CA  GLY A 264      32.761   6.222  -0.966  1.00 33.42           C  
ANISOU 1916  CA  GLY A 264     4510   3769   4417    160    689   -201       C  
ATOM   1917  C   GLY A 264      32.109   4.900  -0.576  1.00 38.82           C  
ANISOU 1917  C   GLY A 264     5201   4547   5001    192    633   -270       C  
ATOM   1918  O   GLY A 264      30.897   4.713  -0.778  1.00 37.93           O  
ANISOU 1918  O   GLY A 264     5114   4445   4851    253    614   -281       O  
ATOM   1919  N   ARG A 265      32.900   3.956  -0.059  1.00 35.31           N  
ANISOU 1919  N   ARG A 265     4711   4154   4548    156    605   -301       N  
ATOM   1920  CA  ARG A 265      32.377   2.628   0.255  1.00 32.79           C  
ANISOU 1920  CA  ARG A 265     4371   3900   4188    187    564   -332       C  
ATOM   1921  C   ARG A 265      32.539   2.243   1.705  1.00 36.14           C  
ANISOU 1921  C   ARG A 265     4783   4344   4606    159    535   -370       C  
ATOM   1922  O   ARG A 265      33.552   2.555   2.310  1.00 37.76           O  
ANISOU 1922  O   ARG A 265     4981   4543   4824    114    509   -399       O  
ATOM   1923  CB  ARG A 265      33.018   1.575  -0.661  1.00 30.36           C  
ANISOU 1923  CB  ARG A 265     4021   3651   3863    215    558   -321       C  
ATOM   1924  CG  ARG A 265      32.526   1.690  -2.112  1.00 32.12           C  
ANISOU 1924  CG  ARG A 265     4279   3898   4026    311    567   -301       C  
ATOM   1925  CD  ARG A 265      33.310   0.803  -3.056  1.00 31.26           C  
ANISOU 1925  CD  ARG A 265     4146   3864   3867    374    569   -310       C  
ATOM   1926  NE  ARG A 265      34.682   1.294  -3.200  1.00 40.73           N  
ANISOU 1926  NE  ARG A 265     5321   5073   5081    332    665   -234       N  
ATOM   1927  CZ  ARG A 265      35.648   0.631  -3.820  1.00 38.99           C  
ANISOU 1927  CZ  ARG A 265     5062   4918   4834    376    703   -223       C  
ATOM   1928  NH1 ARG A 265      35.394  -0.528  -4.404  1.00 36.70           N1+
ANISOU 1928  NH1 ARG A 265     4771   4693   4482    474    637   -309       N1+
ATOM   1929  NH2 ARG A 265      36.863   1.145  -3.899  1.00 38.30           N  
ANISOU 1929  NH2 ARG A 265     4924   4819   4811    332    806   -134       N  
ATOM   1930  N   ILE A 266      31.538   1.548   2.253  1.00 30.81           N  
ANISOU 1930  N   ILE A 266     4097   3688   3923    203    537   -358       N  
ATOM   1931  CA  ILE A 266      31.525   1.038   3.629  1.00 30.91           C  
ANISOU 1931  CA  ILE A 266     4105   3746   3895    222    541   -347       C  
ATOM   1932  C   ILE A 266      31.220  -0.462   3.581  1.00 33.48           C  
ANISOU 1932  C   ILE A 266     4345   4088   4289    244    544   -281       C  
ATOM   1933  O   ILE A 266      30.188  -0.875   3.057  1.00 32.79           O  
ANISOU 1933  O   ILE A 266     4206   3956   4296    274    554   -256       O  
ATOM   1934  CB  ILE A 266      30.532   1.806   4.574  1.00 35.14           C  
ANISOU 1934  CB  ILE A 266     4698   4280   4374    284    589   -357       C  
ATOM   1935  CG1 ILE A 266      30.759   3.333   4.546  1.00 36.39           C  
ANISOU 1935  CG1 ILE A 266     4924   4383   4519    266    565   -445       C  
ATOM   1936  CG2 ILE A 266      30.613   1.269   6.021  1.00 34.68           C  
ANISOU 1936  CG2 ILE A 266     4654   4307   4215    352    612   -324       C  
ATOM   1937  CD1 ILE A 266      29.500   4.125   4.387  1.00 40.99           C  
ANISOU 1937  CD1 ILE A 266     5536   4915   5123    313    614   -448       C  
ATOM   1938  N   VAL A 267      32.141  -1.277   4.106  1.00 31.83           N  
ANISOU 1938  N   VAL A 267     4102   3921   4070    231    518   -259       N  
ATOM   1939  CA  VAL A 267      31.992  -2.731   4.174  1.00 31.06           C  
ANISOU 1939  CA  VAL A 267     3907   3816   4080    249    516   -185       C  
ATOM   1940  C   VAL A 267      31.806  -3.080   5.665  1.00 36.55           C  
ANISOU 1940  C   VAL A 267     4609   4566   4711    310    572    -81       C  
ATOM   1941  O   VAL A 267      32.655  -2.764   6.509  1.00 37.60           O  
ANISOU 1941  O   VAL A 267     4806   4775   4707    326    542   -101       O  
ATOM   1942  CB  VAL A 267      33.186  -3.466   3.492  1.00 33.68           C  
ANISOU 1942  CB  VAL A 267     4187   4152   4458    211    451   -222       C  
ATOM   1943  CG1 VAL A 267      33.033  -4.993   3.575  1.00 32.58           C  
ANISOU 1943  CG1 VAL A 267     3933   3975   4472    233    432   -158       C  
ATOM   1944  CG2 VAL A 267      33.334  -3.020   2.039  1.00 32.55           C  
ANISOU 1944  CG2 VAL A 267     4060   3989   4318    200    429   -303       C  
ATOM   1945  N   SER A 268      30.648  -3.636   5.993  1.00 33.69           N  
ANISOU 1945  N   SER A 268     4180   4170   4451    363    654     33       N  
ATOM   1946  CA  SER A 268      30.314  -3.899   7.385  1.00 33.31           C  
ANISOU 1946  CA  SER A 268     4145   4194   4319    460    757    177       C  
ATOM   1947  C   SER A 268      29.729  -5.289   7.621  1.00 37.55           C  
ANISOU 1947  C   SER A 268     4527   4666   5076    493    832    368       C  
ATOM   1948  O   SER A 268      29.358  -5.984   6.672  1.00 34.72           O  
ANISOU 1948  O   SER A 268     4042   4180   4972    438    785    352       O  
ATOM   1949  CB  SER A 268      29.359  -2.808   7.881  1.00 32.96           C  
ANISOU 1949  CB  SER A 268     4180   4180   4165    530    846    168       C  
ATOM   1950  OG  SER A 268      28.106  -2.957   7.234  1.00 38.74           O  
ANISOU 1950  OG  SER A 268     4810   4805   5106    519    902    213       O  
ATOM   1951  N   SER A 269      29.655  -5.692   8.892  1.00 38.55           N  
ANISOU 1951  N   SER A 269     4661   4874   5111    602    945    548       N  
ATOM   1952  CA  SER A 269      29.134  -7.005   9.286  1.00 40.20           C  
ANISOU 1952  CA  SER A 269     4707   5010   5556    647   1053    791       C  
ATOM   1953  C   SER A 269      27.601  -6.996   9.441  1.00 44.96           C  
ANISOU 1953  C   SER A 269     5202   5535   6347    701   1218    939       C  
ATOM   1954  O   SER A 269      26.965  -8.045   9.395  1.00 45.51           O  
ANISOU 1954  O   SER A 269     5074   5465   6753    703   1290   1119       O  
ATOM   1955  CB  SER A 269      29.844  -7.521  10.533  1.00 43.53           C  
ANISOU 1955  CB  SER A 269     5180   5565   5795    762   1109    959       C  
ATOM   1956  OG  SER A 269      29.925  -6.542  11.553  1.00 49.05           O  
ANISOU 1956  OG  SER A 269     6063   6448   6127    893   1160    936       O  
ATOM   1957  N   LYS A 270      27.012  -5.803   9.573  1.00 41.90           N  
ANISOU 1957  N   LYS A 270     4921   5209   5791    742   1270    857       N  
ATOM   1958  CA  LYS A 270      25.570  -5.588   9.687  1.00 43.13           C  
ANISOU 1958  CA  LYS A 270     4980   5295   6111    797   1426    971       C  
ATOM   1959  C   LYS A 270      25.232  -4.376   8.796  1.00 43.42           C  
ANISOU 1959  C   LYS A 270     5097   5300   6100    730   1322    731       C  
ATOM   1960  O   LYS A 270      25.957  -3.382   8.866  1.00 42.16           O  
ANISOU 1960  O   LYS A 270     5120   5248   5652    726   1243    562       O  
ATOM   1961  CB  LYS A 270      25.228  -5.242  11.147  1.00 50.66           C  
ANISOU 1961  CB  LYS A 270     6026   6419   6806    990   1646   1154       C  
ATOM   1962  CG  LYS A 270      24.221  -6.133  11.835  1.00 80.71           C  
ANISOU 1962  CG  LYS A 270     9645  10171  10850   1099   1899   1499       C  
ATOM   1963  CD  LYS A 270      24.114  -5.791  13.331  1.00 94.22           C  
ANISOU 1963  CD  LYS A 270    11494  12111  12195   1341   2124   1681       C  
ATOM   1964  CE  LYS A 270      23.471  -4.452  13.632  1.00102.56           C  
ANISOU 1964  CE  LYS A 270    12686  13267  13016   1443   2199   1554       C  
ATOM   1965  NZ  LYS A 270      23.658  -4.067  15.053  1.00115.71           N1+
ANISOU 1965  NZ  LYS A 270    14539  15194  14231   1709   2353   1647       N1+
ATOM   1966  N   PRO A 271      24.175  -4.416   7.951  1.00 39.52           N  
ANISOU 1966  N   PRO A 271     4462   4650   5904    683   1303    710       N  
ATOM   1967  CA  PRO A 271      23.880  -3.245   7.096  1.00 38.37           C  
ANISOU 1967  CA  PRO A 271     4403   4482   5694    639   1199    502       C  
ATOM   1968  C   PRO A 271      23.466  -2.002   7.883  1.00 44.23           C  
ANISOU 1968  C   PRO A 271     5278   5330   6197    733   1322    491       C  
ATOM   1969  O   PRO A 271      22.813  -2.116   8.932  1.00 45.19           O  
ANISOU 1969  O   PRO A 271     5365   5503   6302    857   1523    668       O  
ATOM   1970  CB  PRO A 271      22.731  -3.722   6.208  1.00 40.81           C  
ANISOU 1970  CB  PRO A 271     4509   4603   6394    607   1152    511       C  
ATOM   1971  CG  PRO A 271      22.064  -4.842   7.004  1.00 46.76           C  
ANISOU 1971  CG  PRO A 271     5054   5276   7433    662   1321    776       C  
ATOM   1972  CD  PRO A 271      23.207  -5.513   7.725  1.00 42.10           C  
ANISOU 1972  CD  PRO A 271     4531   4794   6673    675   1353    870       C  
ATOM   1973  N   PHE A 272      23.863  -0.825   7.387  1.00 38.82           N  
ANISOU 1973  N   PHE A 272     4741   4673   5337    694   1211    291       N  
ATOM   1974  CA  PHE A 272      23.481   0.458   7.998  1.00 39.78           C  
ANISOU 1974  CA  PHE A 272     4985   4860   5268    781   1287    229       C  
ATOM   1975  C   PHE A 272      22.146   0.971   7.440  1.00 45.55           C  
ANISOU 1975  C   PHE A 272     5629   5478   6199    792   1324    226       C  
ATOM   1976  O   PHE A 272      21.576   1.901   7.982  1.00 45.27           O  
ANISOU 1976  O   PHE A 272     5656   5477   6067    882   1416    201       O  
ATOM   1977  CB  PHE A 272      24.570   1.520   7.819  1.00 39.40           C  
ANISOU 1977  CB  PHE A 272     5110   4861   4999    734   1149     29       C  
ATOM   1978  CG  PHE A 272      25.763   1.269   8.708  1.00 39.66           C  
ANISOU 1978  CG  PHE A 272     5237   5019   4813    769   1120     14       C  
ATOM   1979  CD1 PHE A 272      25.752   1.663  10.043  1.00 42.12           C  
ANISOU 1979  CD1 PHE A 272     5654   5462   4889    928   1204     17       C  
ATOM   1980  CD2 PHE A 272      26.920   0.679   8.195  1.00 38.64           C  
ANISOU 1980  CD2 PHE A 272     5097   4883   4702    665    995    -19       C  
ATOM   1981  CE1 PHE A 272      26.869   1.450  10.856  1.00 43.26           C  
ANISOU 1981  CE1 PHE A 272     5892   5728   4820    983   1138    -19       C  
ATOM   1982  CE2 PHE A 272      28.028   0.458   9.009  1.00 41.08           C  
ANISOU 1982  CE2 PHE A 272     5478   5297   4832    701    946    -40       C  
ATOM   1983  CZ  PHE A 272      27.996   0.836  10.336  1.00 40.92           C  
ANISOU 1983  CZ  PHE A 272     5564   5406   4580    859   1004    -42       C  
ATOM   1984  N   ALA A 273      21.657   0.376   6.361  1.00 42.17           N  
ANISOU 1984  N   ALA A 273     5057   4915   6050    716   1230    229       N  
ATOM   1985  CA  ALA A 273      20.375   0.759   5.781  1.00 42.45           C  
ANISOU 1985  CA  ALA A 273     4986   4831   6311    733   1228    220       C  
ATOM   1986  C   ALA A 273      19.697  -0.496   5.196  1.00 46.77           C  
ANISOU 1986  C   ALA A 273     5298   5229   7244    700   1176    301       C  
ATOM   1987  O   ALA A 273      20.399  -1.469   4.905  1.00 47.07           O  
ANISOU 1987  O   ALA A 273     5296   5254   7336    644   1087    302       O  
ATOM   1988  CB  ALA A 273      20.572   1.839   4.705  1.00 41.75           C  
ANISOU 1988  CB  ALA A 273     5012   4714   6136    684   1065     38       C  
ATOM   1989  N   PRO A 274      18.359  -0.513   4.994  1.00 46.71           N  
ANISOU 1989  N   PRO A 274     5114   5090   7544    737   1210    356       N  
ATOM   1990  CA  PRO A 274      17.734  -1.724   4.417  1.00 48.03           C  
ANISOU 1990  CA  PRO A 274     5024   5076   8148    705   1116    403       C  
ATOM   1991  C   PRO A 274      18.233  -2.008   3.004  1.00 50.58           C  
ANISOU 1991  C   PRO A 274     5376   5347   8497    642    820    190       C  
ATOM   1992  O   PRO A 274      18.621  -1.090   2.258  1.00 49.97           O  
ANISOU 1992  O   PRO A 274     5475   5339   8173    638    698     31       O  
ATOM   1993  CB  PRO A 274      16.217  -1.404   4.456  1.00 51.54           C  
ANISOU 1993  CB  PRO A 274     5285   5389   8909    763   1191    470       C  
ATOM   1994  CG  PRO A 274      16.075  -0.260   5.436  1.00 54.91           C  
ANISOU 1994  CG  PRO A 274     5863   5957   9044    847   1414    531       C  
ATOM   1995  CD  PRO A 274      17.341   0.533   5.277  1.00 48.82           C  
ANISOU 1995  CD  PRO A 274     5381   5344   7825    813   1319    367       C  
ATOM   1996  N   LEU A 275      18.260  -3.290   2.652  1.00 47.61           N  
ANISOU 1996  N   LEU A 275     4824   4850   8416    613    712    195       N  
ATOM   1997  CA  LEU A 275      18.734  -3.770   1.346  1.00 48.56           C  
ANISOU 1997  CA  LEU A 275     4957   4926   8568    593    426    -19       C  
ATOM   1998  C   LEU A 275      17.775  -3.347   0.223  1.00 57.25           C  
ANISOU 1998  C   LEU A 275     5999   5923   9831    645    214   -186       C  
ATOM   1999  O   LEU A 275      18.207  -3.123  -0.914  1.00 58.58           O  
ANISOU 1999  O   LEU A 275     6291   6142   9824    677      1   -382       O  
ATOM   2000  CB  LEU A 275      18.845  -5.308   1.375  1.00 49.45           C  
ANISOU 2000  CB  LEU A 275     4856   4897   9034    566    362     23       C  
ATOM   2001  CG  LEU A 275      19.814  -5.894   2.417  1.00 53.54           C  
ANISOU 2001  CG  LEU A 275     5416   5507   9422    531    545    198       C  
ATOM   2002  CD1 LEU A 275      19.713  -7.416   2.448  1.00 54.76           C  
ANISOU 2002  CD1 LEU A 275     5314   5471  10022    510    488    270       C  
ATOM   2003  CD2 LEU A 275      21.271  -5.435   2.172  1.00 50.75           C  
ANISOU 2003  CD2 LEU A 275     5332   5353   8599    504    499     80       C  
ATOM   2004  N   ASN A 276      16.489  -3.211   0.587  1.00 54.75           N  
ANISOU 2004  N   ASN A 276     5494   5473   9834    671    287    -90       N  
ATOM   2005  CA  ASN A 276      15.329  -2.873  -0.220  1.00 57.13           C  
ANISOU 2005  CA  ASN A 276     5675   5641  10389    728    107   -207       C  
ATOM   2006  C   ASN A 276      14.777  -1.468   0.079  1.00 58.81           C  
ANISOU 2006  C   ASN A 276     6000   5928  10418    764    244   -158       C  
ATOM   2007  O   ASN A 276      13.583  -1.243  -0.133  1.00 61.11           O  
ANISOU 2007  O   ASN A 276     6123   6081  11013    811    190   -165       O  
ATOM   2008  CB  ASN A 276      14.213  -3.905   0.074  1.00 66.47           C  
ANISOU 2008  CB  ASN A 276     6486   6568  12202    726    104   -107       C  
ATOM   2009  CG  ASN A 276      13.725  -3.944   1.524  1.00102.49           C  
ANISOU 2009  CG  ASN A 276    10915  11111  16917    715    475    207       C  
ATOM   2010  ND2 ASN A 276      12.437  -4.197   1.703  1.00100.79           N  
ANISOU 2010  ND2 ASN A 276    10395  10686  17212    739    518    312       N  
ATOM   2011  OD1 ASN A 276      14.488  -3.780   2.488  1.00 95.16           O  
ANISOU 2011  OD1 ASN A 276    10144  10353  15660    702    723    362       O  
ATOM   2012  N   PHE A 277      15.619  -0.528   0.557  1.00 50.44           N  
ANISOU 2012  N   PHE A 277     5200   5059   8904    749    400   -123       N  
ATOM   2013  CA  PHE A 277      15.164   0.834   0.876  1.00 47.61           C  
ANISOU 2013  CA  PHE A 277     4950   4754   8385    790    520    -97       C  
ATOM   2014  C   PHE A 277      14.457   1.477  -0.309  1.00 52.19           C  
ANISOU 2014  C   PHE A 277     5529   5263   9037    848    294   -242       C  
ATOM   2015  O   PHE A 277      14.976   1.447  -1.432  1.00 52.86           O  
ANISOU 2015  O   PHE A 277     5721   5386   8978    869     68   -390       O  
ATOM   2016  CB  PHE A 277      16.345   1.729   1.347  1.00 46.00           C  
ANISOU 2016  CB  PHE A 277     5025   4738   7714    765    639    -99       C  
ATOM   2017  CG  PHE A 277      15.930   3.128   1.757  1.00 44.99           C  
ANISOU 2017  CG  PHE A 277     5001   4643   7449    811    755    -92       C  
ATOM   2018  CD1 PHE A 277      15.436   3.378   3.035  1.00 46.84           C  
ANISOU 2018  CD1 PHE A 277     5194   4901   7704    860   1004     32       C  
ATOM   2019  CD2 PHE A 277      16.004   4.190   0.855  1.00 43.50           C  
ANISOU 2019  CD2 PHE A 277     4948   4461   7119    830    622   -202       C  
ATOM   2020  CE1 PHE A 277      15.050   4.668   3.412  1.00 47.13           C  
ANISOU 2020  CE1 PHE A 277     5326   4961   7623    921   1098      6       C  
ATOM   2021  CE2 PHE A 277      15.610   5.481   1.233  1.00 45.00           C  
ANISOU 2021  CE2 PHE A 277     5217   4652   7227    874    719   -201       C  
ATOM   2022  CZ  PHE A 277      15.158   5.715   2.516  1.00 44.00           C  
ANISOU 2022  CZ  PHE A 277     5051   4543   7122    916    946   -116       C  
ATOM   2023  N   ARG A 278      13.270   2.033  -0.054  1.00 48.88           N  
ANISOU 2023  N   ARG A 278     4987   4748   8836    899    359   -192       N  
ATOM   2024  CA  ARG A 278      12.466   2.731  -1.049  1.00 49.65           C  
ANISOU 2024  CA  ARG A 278     5070   4772   9022    972    155   -308       C  
ATOM   2025  C   ARG A 278      12.174   4.109  -0.521  1.00 53.00           C  
ANISOU 2025  C   ARG A 278     5609   5245   9284   1003    328   -250       C  
ATOM   2026  O   ARG A 278      11.446   4.276   0.470  1.00 54.01           O  
ANISOU 2026  O   ARG A 278     5614   5328   9581   1023    550   -129       O  
ATOM   2027  CB  ARG A 278      11.176   1.974  -1.416  1.00 54.91           C  
ANISOU 2027  CB  ARG A 278     5418   5223  10221   1011     -2   -336       C  
ATOM   2028  CG  ARG A 278      11.433   0.734  -2.288  1.00 70.83           C  
ANISOU 2028  CG  ARG A 278     7335   7165  12412   1012   -287   -482       C  
ATOM   2029  N   ILE A 279      12.817   5.101  -1.146  1.00 46.98           N  
ANISOU 2029  N   ILE A 279     5083   4578   8188   1019    248   -326       N  
ATOM   2030  CA  ILE A 279      12.674   6.497  -0.801  1.00 47.53           C  
ANISOU 2030  CA  ILE A 279     5278   4674   8109   1049    369   -301       C  
ATOM   2031  C   ILE A 279      11.210   6.955  -0.993  1.00 53.10           C  
ANISOU 2031  C   ILE A 279     5816   5238   9122   1132    322   -301       C  
ATOM   2032  O   ILE A 279      10.568   6.611  -1.985  1.00 54.28           O  
ANISOU 2032  O   ILE A 279     5853   5296   9473   1184     80   -375       O  
ATOM   2033  CB  ILE A 279      13.702   7.355  -1.594  1.00 49.79           C  
ANISOU 2033  CB  ILE A 279     5815   5053   8049   1047    275   -356       C  
ATOM   2034  CG1 ILE A 279      13.729   8.805  -1.094  1.00 48.67           C  
ANISOU 2034  CG1 ILE A 279     5796   4912   7785   1061    411   -331       C  
ATOM   2035  CG2 ILE A 279      13.509   7.268  -3.141  1.00 51.36           C  
ANISOU 2035  CG2 ILE A 279     6033   5235   8246   1127     -9   -439       C  
ATOM   2036  CD1 ILE A 279      15.126   9.528  -1.396  1.00 46.53           C  
ANISOU 2036  CD1 ILE A 279     5752   4727   7200   1015    413   -337       C  
ATOM   2037  N   ASN A 280      10.695   7.682  -0.010  1.00 50.16           N  
ANISOU 2037  N   ASN A 280     5420   4850   8790   1161    546   -230       N  
ATOM   2038  CA  ASN A 280       9.364   8.278  -0.005  1.00 52.34           C  
ANISOU 2038  CA  ASN A 280     5543   4998   9345   1245    557   -216       C  
ATOM   2039  C   ASN A 280       9.402   9.548   0.831  1.00 58.26           C  
ANISOU 2039  C   ASN A 280     6425   5792   9919   1284    765   -198       C  
ATOM   2040  O   ASN A 280      10.469   9.902   1.351  1.00 57.20           O  
ANISOU 2040  O   ASN A 280     6490   5774   9468   1246    866   -213       O  
ATOM   2041  CB  ASN A 280       8.267   7.282   0.460  1.00 52.52           C  
ANISOU 2041  CB  ASN A 280     5243   4896   9816   1261    635   -126       C  
ATOM   2042  CG  ASN A 280       8.425   6.716   1.850  1.00 62.97           C  
ANISOU 2042  CG  ASN A 280     6503   6281  11140   1247    959     25       C  
ATOM   2043  ND2 ASN A 280       8.325   5.405   1.968  1.00 58.77           N  
ANISOU 2043  ND2 ASN A 280     5776   5689  10866   1205    964    106       N  
ATOM   2044  OD1 ASN A 280       8.522   7.437   2.840  1.00 64.82           O  
ANISOU 2044  OD1 ASN A 280     6841   6605  11180   1299   1206     77       O  
ATOM   2045  N   SER A 281       8.245  10.241   0.961  1.00 54.95           N  
ANISOU 2045  N   SER A 281     5884   5266   9727   1372    813   -184       N  
ATOM   2046  CA  SER A 281       8.125  11.494   1.695  1.00 54.03           C  
ANISOU 2046  CA  SER A 281     5872   5163   9493   1439    987   -199       C  
ATOM   2047  C   SER A 281       8.364  11.356   3.198  1.00 57.38           C  
ANISOU 2047  C   SER A 281     6321   5696   9785   1475   1296   -145       C  
ATOM   2048  O   SER A 281       8.725  12.339   3.840  1.00 56.82           O  
ANISOU 2048  O   SER A 281     6410   5678   9501   1526   1403   -211       O  
ATOM   2049  CB  SER A 281       6.754  12.124   1.440  1.00 57.15           C  
ANISOU 2049  CB  SER A 281     6099   5410  10204   1537    958   -196       C  
ATOM   2050  OG  SER A 281       5.735  11.301   1.971  1.00 61.64           O  
ANISOU 2050  OG  SER A 281     6387   5910  11123   1575   1094    -96       O  
ATOM   2051  N   ARG A 282       8.172  10.151   3.746  1.00 54.62           N  
ANISOU 2051  N   ARG A 282     5813   5374   9565   1465   1430    -25       N  
ATOM   2052  CA  ARG A 282       8.288   9.875   5.176  1.00 56.34           C  
ANISOU 2052  CA  ARG A 282     6038   5715   9654   1541   1743     72       C  
ATOM   2053  C   ARG A 282       9.664   9.388   5.652  1.00 60.79           C  
ANISOU 2053  C   ARG A 282     6793   6442   9864   1481   1769     62       C  
ATOM   2054  O   ARG A 282       9.860   9.254   6.863  1.00 62.48           O  
ANISOU 2054  O   ARG A 282     7054   6786   9899   1575   2010    129       O  
ATOM   2055  CB  ARG A 282       7.208   8.862   5.584  1.00 60.27           C  
ANISOU 2055  CB  ARG A 282     6221   6136  10542   1588   1921    267       C  
ATOM   2056  CG  ARG A 282       5.783   9.457   5.572  1.00 73.83           C  
ANISOU 2056  CG  ARG A 282     7735   7715  12603   1695   2002    302       C  
ATOM   2057  CD  ARG A 282       4.780   8.450   5.042  1.00 86.75           C  
ANISOU 2057  CD  ARG A 282     9015   9163  14782   1659   1935    420       C  
ATOM   2058  NE  ARG A 282       4.698   8.452   3.575  1.00 94.44           N  
ANISOU 2058  NE  ARG A 282     9963  10005  15917   1570   1534    271       N  
ATOM   2059  CZ  ARG A 282       4.873   7.378   2.808  1.00103.17           C  
ANISOU 2059  CZ  ARG A 282    10953  11032  17215   1475   1306    254       C  
ATOM   2060  NH1 ARG A 282       4.764   7.474   1.487  1.00 95.53           N1+
ANISOU 2060  NH1 ARG A 282     9988   9972  16336   1446    936     96       N1+
ATOM   2061  NH2 ARG A 282       5.157   6.200   3.354  1.00 75.62           N  
ANISOU 2061  NH2 ARG A 282     7348   7558  13826   1430   1442    390       N  
ATOM   2062  N   ASN A 283      10.602   9.094   4.738  1.00 55.18           N  
ANISOU 2062  N   ASN A 283     6185   5736   9046   1350   1531    -14       N  
ATOM   2063  CA  ASN A 283      11.909   8.560   5.157  1.00 53.37           C  
ANISOU 2063  CA  ASN A 283     6107   5647   8525   1288   1545    -18       C  
ATOM   2064  C   ASN A 283      13.107   9.339   4.599  1.00 54.88           C  
ANISOU 2064  C   ASN A 283     6534   5877   8443   1211   1367   -168       C  
ATOM   2065  O   ASN A 283      14.202   8.772   4.503  1.00 53.38           O  
ANISOU 2065  O   ASN A 283     6431   5765   8086   1128   1304   -178       O  
ATOM   2066  CB  ASN A 283      12.009   7.053   4.817  1.00 48.13           C  
ANISOU 2066  CB  ASN A 283     5289   4959   8040   1208   1493     86       C  
ATOM   2067  CG  ASN A 283      11.865   6.699   3.347  1.00 53.34           C  
ANISOU 2067  CG  ASN A 283     5871   5501   8896   1127   1205     15       C  
ATOM   2068  ND2 ASN A 283      11.623   5.433   3.067  1.00 43.55           N  
ANISOU 2068  ND2 ASN A 283     4441   4189   7917   1086   1145     81       N  
ATOM   2069  OD1 ASN A 283      12.007   7.529   2.450  1.00 52.26           O  
ANISOU 2069  OD1 ASN A 283     5847   5336   8673   1115   1027   -100       O  
ATOM   2070  N   LEU A 284      12.909  10.644   4.285  1.00 51.11           N  
ANISOU 2070  N   LEU A 284     6140   5333   7948   1245   1307   -265       N  
ATOM   2071  CA  LEU A 284      13.944  11.493   3.680  1.00 50.64           C  
ANISOU 2071  CA  LEU A 284     6263   5267   7714   1177   1156   -368       C  
ATOM   2072  C   LEU A 284      15.179  11.770   4.561  1.00 56.53           C  
ANISOU 2072  C   LEU A 284     7175   6115   8189   1161   1208   -449       C  
ATOM   2073  O   LEU A 284      16.204  12.261   4.056  1.00 56.44           O  
ANISOU 2073  O   LEU A 284     7280   6088   8078   1082   1087   -509       O  
ATOM   2074  CB  LEU A 284      13.351  12.804   3.171  1.00 50.63           C  
ANISOU 2074  CB  LEU A 284     6281   5139   7817   1226   1092   -421       C  
ATOM   2075  CG  LEU A 284      12.430  12.680   1.966  1.00 54.39           C  
ANISOU 2075  CG  LEU A 284     6636   5511   8520   1233    947   -369       C  
ATOM   2076  CD1 LEU A 284      11.774  14.048   1.638  1.00 55.75           C  
ANISOU 2076  CD1 LEU A 284     6824   5557   8802   1305    908   -405       C  
ATOM   2077  CD2 LEU A 284      13.174  12.115   0.754  1.00 53.27           C  
ANISOU 2077  CD2 LEU A 284     6545   5397   8299   1154    756   -350       C  
ATOM   2078  N   SER A 285      15.089  11.427   5.845  1.00 53.73           N  
ANISOU 2078  N   SER A 285     6820   5865   7727   1252   1384   -439       N  
ATOM   2079  CA  SER A 285      16.164  11.616   6.812  1.00 53.89           C  
ANISOU 2079  CA  SER A 285     6993   6000   7483   1280   1413   -537       C  
ATOM   2080  C   SER A 285      17.022  10.362   6.993  1.00 54.26           C  
ANISOU 2080  C   SER A 285     7043   6164   7410   1211   1412   -458       C  
ATOM   2081  O   SER A 285      18.121  10.439   7.536  1.00 56.09           O  
ANISOU 2081  O   SER A 285     7399   6478   7435   1202   1372   -544       O  
ATOM   2082  CB  SER A 285      15.610  12.131   8.145  1.00 59.72           C  
ANISOU 2082  CB  SER A 285     7768   6812   8109   1474   1591   -599       C  
ATOM   2083  OG  SER A 285      14.660  11.227   8.669  1.00 75.86           O  
ANISOU 2083  OG  SER A 285     9675   8924  10226   1569   1799   -425       O  
ATOM   2084  N   ASP A 286      16.561   9.228   6.472  1.00 46.98           N  
ANISOU 2084  N   ASP A 286     5975   5226   6649   1157   1426   -311       N  
ATOM   2085  CA  ASP A 286      17.286   7.974   6.577  1.00 45.09           C  
ANISOU 2085  CA  ASP A 286     5715   5070   6350   1094   1423   -226       C  
ATOM   2086  C   ASP A 286      18.539   7.943   5.709  1.00 46.05           C  
ANISOU 2086  C   ASP A 286     5927   5185   6387    956   1233   -301       C  
ATOM   2087  O   ASP A 286      18.558   8.513   4.612  1.00 43.93           O  
ANISOU 2087  O   ASP A 286     5673   4824   6195    895   1099   -348       O  
ATOM   2088  CB  ASP A 286      16.353   6.801   6.240  1.00 47.79           C  
ANISOU 2088  CB  ASP A 286     5841   5351   6965   1083   1475    -64       C  
ATOM   2089  CG  ASP A 286      15.237   6.560   7.256  1.00 62.66           C  
ANISOU 2089  CG  ASP A 286     7595   7253   8958   1224   1723     78       C  
ATOM   2090  OD1 ASP A 286      15.114   7.366   8.224  1.00 61.88           O  
ANISOU 2090  OD1 ASP A 286     7599   7239   8672   1359   1863     35       O  
ATOM   2091  OD2 ASP A 286      14.513   5.550   7.111  1.00 71.10           O1-
ANISOU 2091  OD2 ASP A 286     8453   8250  10312   1214   1783    233       O1-
ATOM   2092  N   ILE A 287      19.582   7.255   6.199  1.00 42.50           N  
ANISOU 2092  N   ILE A 287     5529   4837   5780    924   1232   -290       N  
ATOM   2093  CA  ILE A 287      20.865   7.102   5.497  1.00 41.17           C  
ANISOU 2093  CA  ILE A 287     5429   4676   5539    804   1082   -342       C  
ATOM   2094  C   ILE A 287      20.656   6.398   4.121  1.00 42.04           C  
ANISOU 2094  C   ILE A 287     5442   4716   5814    725    975   -290       C  
ATOM   2095  O   ILE A 287      21.415   6.663   3.196  1.00 39.66           O  
ANISOU 2095  O   ILE A 287     5199   4396   5474    658    858   -335       O  
ATOM   2096  CB  ILE A 287      21.952   6.420   6.419  1.00 44.58           C  
ANISOU 2096  CB  ILE A 287     5918   5234   5786    804   1106   -338       C  
ATOM   2097  CG1 ILE A 287      23.396   6.577   5.876  1.00 45.30           C  
ANISOU 2097  CG1 ILE A 287     6084   5324   5804    693    962   -419       C  
ATOM   2098  CG2 ILE A 287      21.649   4.938   6.719  1.00 42.61           C  
ANISOU 2098  CG2 ILE A 287     5548   5033   5607    820   1193   -178       C  
ATOM   2099  CD1 ILE A 287      24.044   7.899   6.071  1.00 53.35           C  
ANISOU 2099  CD1 ILE A 287     7208   6302   6760    689    893   -562       C  
ATOM   2100  N   GLY A 288      19.578   5.606   3.996  1.00 37.66           N  
ANISOU 2100  N   GLY A 288     4735   4115   5457    758   1013   -204       N  
ATOM   2101  CA  GLY A 288      19.220   4.916   2.756  1.00 36.98           C  
ANISOU 2101  CA  GLY A 288     4544   3952   5553    723    873   -198       C  
ATOM   2102  C   GLY A 288      18.976   5.830   1.568  1.00 38.88           C  
ANISOU 2102  C   GLY A 288     4838   4130   5804    730    738   -270       C  
ATOM   2103  O   GLY A 288      19.039   5.396   0.417  1.00 38.10           O  
ANISOU 2103  O   GLY A 288     4718   4012   5748    724    587   -301       O  
ATOM   2104  N   THR A 289      18.686   7.104   1.832  1.00 36.24           N  
ANISOU 2104  N   THR A 289     4577   3767   5424    766    790   -297       N  
ATOM   2105  CA  THR A 289      18.483   8.099   0.774  1.00 37.87           C  
ANISOU 2105  CA  THR A 289     4841   3908   5640    786    683   -330       C  
ATOM   2106  C   THR A 289      19.798   8.447   0.046  1.00 39.84           C  
ANISOU 2106  C   THR A 289     5220   4199   5719    732    613   -342       C  
ATOM   2107  O   THR A 289      19.753   9.015  -1.040  1.00 41.67           O  
ANISOU 2107  O   THR A 289     5495   4397   5940    765    526   -326       O  
ATOM   2108  CB  THR A 289      17.809   9.374   1.341  1.00 42.57           C  
ANISOU 2108  CB  THR A 289     5461   4436   6275    843    765   -352       C  
ATOM   2109  CG2 THR A 289      16.487   9.075   2.033  1.00 43.43           C  
ANISOU 2109  CG2 THR A 289     5429   4510   6564    917    869   -317       C  
ATOM   2110  OG1 THR A 289      18.710   9.979   2.266  1.00 40.11           O  
ANISOU 2110  OG1 THR A 289     5261   4167   5812    819    842   -403       O  
ATOM   2111  N   ILE A 290      20.956   8.123   0.630  1.00 35.46           N  
ANISOU 2111  N   ILE A 290     4718   3717   5040    665    659   -353       N  
ATOM   2112  CA  ILE A 290      22.224   8.530   0.014  1.00 35.53           C  
ANISOU 2112  CA  ILE A 290     4818   3747   4936    612    622   -346       C  
ATOM   2113  C   ILE A 290      23.195   7.375  -0.192  1.00 38.59           C  
ANISOU 2113  C   ILE A 290     5196   4223   5242    563    594   -339       C  
ATOM   2114  O   ILE A 290      24.344   7.625  -0.509  1.00 38.52           O  
ANISOU 2114  O   ILE A 290     5242   4237   5156    518    594   -323       O  
ATOM   2115  CB  ILE A 290      22.878   9.718   0.778  1.00 38.53           C  
ANISOU 2115  CB  ILE A 290     5270   4078   5293    578    676   -388       C  
ATOM   2116  CG1 ILE A 290      23.293   9.320   2.228  1.00 39.15           C  
ANISOU 2116  CG1 ILE A 290     5353   4221   5299    565    733   -456       C  
ATOM   2117  CG2 ILE A 290      21.982  11.000   0.744  1.00 36.77           C  
ANISOU 2117  CG2 ILE A 290     5059   3740   5173    636    686   -400       C  
ATOM   2118  CD1 ILE A 290      24.430  10.150   2.785  1.00 42.00           C  
ANISOU 2118  CD1 ILE A 290     5780   4551   5628    520    715   -536       C  
ATOM   2119  N   MET A 291      22.758   6.126  -0.020  1.00 35.41           N  
ANISOU 2119  N   MET A 291     4705   3854   4897    574    576   -340       N  
ATOM   2120  CA  MET A 291      23.654   4.998  -0.263  1.00 36.03           C  
ANISOU 2120  CA  MET A 291     4765   4001   4925    536    538   -343       C  
ATOM   2121  C   MET A 291      22.976   3.760  -0.816  1.00 40.79           C  
ANISOU 2121  C   MET A 291     5255   4587   5656    577    445   -360       C  
ATOM   2122  O   MET A 291      21.899   3.423  -0.352  1.00 39.64           O  
ANISOU 2122  O   MET A 291     5003   4382   5679    603    462   -344       O  
ATOM   2123  CB  MET A 291      24.476   4.611   0.985  1.00 38.32           C  
ANISOU 2123  CB  MET A 291     5061   4346   5153    478    617   -336       C  
ATOM   2124  CG  MET A 291      23.639   4.282   2.202  1.00 41.71           C  
ANISOU 2124  CG  MET A 291     5429   4774   5646    513    710   -304       C  
ATOM   2125  SD  MET A 291      24.617   3.684   3.615  1.00 45.17           S  
ANISOU 2125  SD  MET A 291     5892   5312   5959    496    784   -280       S  
ATOM   2126  CE  MET A 291      25.815   4.936   3.785  1.00 42.11           C  
ANISOU 2126  CE  MET A 291     5636   4937   5429    455    746   -376       C  
ATOM   2127  N   ARG A 292      23.613   3.088  -1.796  1.00 37.21           N  
ANISOU 2127  N   ARG A 292     4813   4180   5147    596    347   -398       N  
ATOM   2128  CA  ARG A 292      23.212   1.776  -2.321  1.00 39.07           C  
ANISOU 2128  CA  ARG A 292     4937   4388   5518    640    219   -460       C  
ATOM   2129  C   ARG A 292      23.765   0.794  -1.274  1.00 42.54           C  
ANISOU 2129  C   ARG A 292     5304   4838   6019    562    296   -419       C  
ATOM   2130  O   ARG A 292      24.791   1.086  -0.651  1.00 40.34           O  
ANISOU 2130  O   ARG A 292     5104   4628   5596    500    391   -378       O  
ATOM   2131  CB  ARG A 292      23.908   1.446  -3.668  1.00 40.84           C  
ANISOU 2131  CB  ARG A 292     5228   4686   5603    717     99   -535       C  
ATOM   2132  CG  ARG A 292      23.784   2.531  -4.738  1.00 44.80           C  
ANISOU 2132  CG  ARG A 292     5849   5228   5944    816     62   -527       C  
ATOM   2133  CD  ARG A 292      22.461   2.463  -5.437  1.00 36.07           C  
ANISOU 2133  CD  ARG A 292     4690   4061   4955    934   -106   -607       C  
ATOM   2134  NE  ARG A 292      22.327   3.584  -6.360  1.00 44.08           N  
ANISOU 2134  NE  ARG A 292     5829   5121   5800   1042   -125   -564       N  
ATOM   2135  CZ  ARG A 292      21.277   3.786  -7.140  1.00 52.76           C  
ANISOU 2135  CZ  ARG A 292     6918   6189   6941   1176   -285   -624       C  
ATOM   2136  NH1 ARG A 292      20.287   2.908  -7.171  1.00 46.24           N1+
ANISOU 2136  NH1 ARG A 292     5947   5274   6350   1213   -460   -753       N1+
ATOM   2137  NH2 ARG A 292      21.212   4.860  -7.906  1.00 47.41           N  
ANISOU 2137  NH2 ARG A 292     6361   5556   6096   1281   -280   -547       N  
ATOM   2138  N   VAL A 293      23.067  -0.326  -1.044  1.00 39.35           N  
ANISOU 2138  N   VAL A 293     4740   4351   5860    571    250   -418       N  
ATOM   2139  CA  VAL A 293      23.479  -1.353  -0.061  1.00 38.99           C  
ANISOU 2139  CA  VAL A 293     4607   4301   5908    516    330   -339       C  
ATOM   2140  C   VAL A 293      23.258  -2.711  -0.710  1.00 42.17           C  
ANISOU 2140  C   VAL A 293     4856   4610   6554    543    176   -411       C  
ATOM   2141  O   VAL A 293      22.165  -2.963  -1.183  1.00 42.53           O  
ANISOU 2141  O   VAL A 293     4778   4540   6842    593     66   -464       O  
ATOM   2142  CB  VAL A 293      22.677  -1.290   1.290  1.00 43.05           C  
ANISOU 2142  CB  VAL A 293     5038   4778   6542    511    502   -194       C  
ATOM   2143  CG1 VAL A 293      23.324  -2.192   2.347  1.00 42.68           C  
ANISOU 2143  CG1 VAL A 293     4947   4768   6502    481    608    -77       C  
ATOM   2144  CG2 VAL A 293      22.548   0.142   1.812  1.00 42.39           C  
ANISOU 2144  CG2 VAL A 293     5088   4756   6263    523    613   -177       C  
ATOM   2145  N   VAL A 294      24.268  -3.587  -0.680  1.00 38.30           N  
ANISOU 2145  N   VAL A 294     4360   4154   6039    515    156   -424       N  
ATOM   2146  CA  VAL A 294      24.202  -4.942  -1.225  1.00 39.85           C  
ANISOU 2146  CA  VAL A 294     4406   4248   6487    544      1   -512       C  
ATOM   2147  C   VAL A 294      24.804  -5.922  -0.198  1.00 43.26           C  
ANISOU 2147  C   VAL A 294     4750   4659   7030    479    104   -380       C  
ATOM   2148  O   VAL A 294      25.752  -5.590   0.529  1.00 39.66           O  
ANISOU 2148  O   VAL A 294     4405   4323   6343    433    233   -293       O  
ATOM   2149  CB  VAL A 294      24.847  -5.074  -2.652  1.00 45.05           C  
ANISOU 2149  CB  VAL A 294     5156   4971   6990    627   -181   -713       C  
ATOM   2150  CG1 VAL A 294      26.350  -4.858  -2.622  1.00 42.40           C  
ANISOU 2150  CG1 VAL A 294     4966   4786   6357    594    -90   -688       C  
ATOM   2151  CG2 VAL A 294      24.542  -6.417  -3.317  1.00 47.99           C  
ANISOU 2151  CG2 VAL A 294     5365   5212   7658    691   -393   -865       C  
ATOM   2152  N   GLU A 295      24.201  -7.108  -0.119  1.00 41.98           N  
ANISOU 2152  N   GLU A 295     4369   4326   7254    486     35   -361       N  
ATOM   2153  CA  GLU A 295      24.639  -8.205   0.718  1.00 41.30           C  
ANISOU 2153  CA  GLU A 295     4162   4183   7349    446    111   -220       C  
ATOM   2154  C   GLU A 295      25.488  -9.048  -0.176  1.00 46.70           C  
ANISOU 2154  C   GLU A 295     4836   4849   8058    468    -70   -400       C  
ATOM   2155  O   GLU A 295      25.031  -9.474  -1.254  1.00 47.80           O  
ANISOU 2155  O   GLU A 295     4896   4884   8381    534   -288   -604       O  
ATOM   2156  CB  GLU A 295      23.448  -9.034   1.232  1.00 44.26           C  
ANISOU 2156  CB  GLU A 295     4266   4342   8211    446    147    -77       C  
ATOM   2157  CG  GLU A 295      23.867 -10.243   2.051  1.00 47.79           C  
ANISOU 2157  CG  GLU A 295     4566   4705   8887    419    233    108       C  
ATOM   2158  CD  GLU A 295      22.753 -11.067   2.670  1.00 63.76           C  
ANISOU 2158  CD  GLU A 295     6293   6500  11433    420    322    323       C  
ATOM   2159  OE1 GLU A 295      21.577 -10.669   2.560  1.00 58.08           O  
ANISOU 2159  OE1 GLU A 295     5470   5684  10914    439    332    335       O  
ATOM   2160  OE2 GLU A 295      23.061 -12.125   3.260  1.00 75.20           O1-
ANISOU 2160  OE2 GLU A 295     7599   7854  13122    408    389    496       O1-
ATOM   2161  N   LEU A 296      26.738  -9.269   0.257  1.00 42.72           N  
ANISOU 2161  N   LEU A 296     4417   4453   7362    433      4   -344       N  
ATOM   2162  CA  LEU A 296      27.690 -10.089  -0.466  1.00 44.32           C  
ANISOU 2162  CA  LEU A 296     4612   4655   7574    460   -132   -496       C  
ATOM   2163  C   LEU A 296      28.016 -11.317   0.350  1.00 49.20           C  
ANISOU 2163  C   LEU A 296     5067   5163   8464    423    -92   -353       C  
ATOM   2164  O   LEU A 296      27.997 -11.274   1.575  1.00 47.74           O  
ANISOU 2164  O   LEU A 296     4866   5001   8272    380     89   -111       O  
ATOM   2165  CB  LEU A 296      28.966  -9.292  -0.801  1.00 43.27           C  
ANISOU 2165  CB  LEU A 296     4693   4729   7018    458    -87   -555       C  
ATOM   2166  CG  LEU A 296      28.726  -8.034  -1.654  1.00 47.41           C  
ANISOU 2166  CG  LEU A 296     5377   5358   7277    506   -106   -658       C  
ATOM   2167  CD1 LEU A 296      29.917  -7.163  -1.642  1.00 45.98           C  
ANISOU 2167  CD1 LEU A 296     5363   5345   6763    478      0   -628       C  
ATOM   2168  CD2 LEU A 296      28.343  -8.412  -3.109  1.00 50.83           C  
ANISOU 2168  CD2 LEU A 296     5792   5753   7769    634   -320   -894       C  
ATOM   2169  N   SER A 297      28.272 -12.422  -0.316  1.00 49.65           N  
ANISOU 2169  N   SER A 297     5003   5098   8765    461   -261   -500       N  
ATOM   2170  CA  SER A 297      28.583 -13.658   0.395  1.00 51.07           C  
ANISOU 2170  CA  SER A 297     5007   5140   9255    430   -236   -359       C  
ATOM   2171  C   SER A 297      29.598 -14.486  -0.353  1.00 58.27           C  
ANISOU 2171  C   SER A 297     5908   6040  10192    475   -389   -555       C  
ATOM   2172  O   SER A 297      29.425 -14.722  -1.552  1.00 57.85           O  
ANISOU 2172  O   SER A 297     5841   5936  10205    562   -597   -835       O  
ATOM   2173  CB  SER A 297      27.312 -14.466   0.634  1.00 56.48           C  
ANISOU 2173  CB  SER A 297     5419   5554  10486    428   -275   -269       C  
ATOM   2174  OG  SER A 297      27.594 -15.684   1.302  1.00 67.66           O  
ANISOU 2174  OG  SER A 297     6646   6813  12248    405   -238    -97       O  
ATOM   2175  N   PRO A 298      30.625 -15.020   0.347  1.00 58.87           N  
ANISOU 2175  N   PRO A 298     5977   6151  10239    439   -304   -420       N  
ATOM   2176  CA  PRO A 298      31.570 -15.940  -0.323  1.00 60.23           C  
ANISOU 2176  CA  PRO A 298     6103   6283  10497    489   -446   -602       C  
ATOM   2177  C   PRO A 298      30.892 -17.202  -0.907  1.00 69.80           C  
ANISOU 2177  C   PRO A 298     7072   7211  12238    544   -661   -757       C  
ATOM   2178  O   PRO A 298      31.379 -17.748  -1.892  1.00 72.97           O  
ANISOU 2178  O   PRO A 298     7465   7586  12673    636   -843  -1033       O  
ATOM   2179  CB  PRO A 298      32.574 -16.265   0.777  1.00 61.31           C  
ANISOU 2179  CB  PRO A 298     6245   6481  10570    433   -304   -369       C  
ATOM   2180  CG  PRO A 298      31.858 -16.016   2.046  1.00 65.18           C  
ANISOU 2180  CG  PRO A 298     6699   6956  11112    381   -127    -57       C  
ATOM   2181  CD  PRO A 298      30.949 -14.871   1.780  1.00 60.12           C  
ANISOU 2181  CD  PRO A 298     6161   6386  10295    379    -91   -105       C  
ATOM   2182  N   LEU A 299      29.737 -17.614  -0.350  1.00 66.57           N  
ANISOU 2182  N   LEU A 299     6458   6583  12253    505   -644   -596       N  
ATOM   2183  CA  LEU A 299      28.941 -18.749  -0.820  1.00 69.47           C  
ANISOU 2183  CA  LEU A 299     6546   6626  13224    543   -859   -729       C  
ATOM   2184  C   LEU A 299      28.399 -18.580  -2.248  1.00 77.33           C  
ANISOU 2184  C   LEU A 299     7566   7589  14229    658  -1143  -1136       C  
ATOM   2185  O   LEU A 299      28.187 -19.583  -2.937  1.00 81.10           O  
ANISOU 2185  O   LEU A 299     7862   7838  15115    736  -1404  -1384       O  
ATOM   2186  CB  LEU A 299      27.792 -19.045   0.145  1.00 70.87           C  
ANISOU 2186  CB  LEU A 299     6487   6586  13855    474   -729   -414       C  
ATOM   2187  CG  LEU A 299      28.151 -19.852   1.377  1.00 77.17           C  
ANISOU 2187  CG  LEU A 299     7144   7291  14887    419   -533    -39       C  
ATOM   2188  CD1 LEU A 299      26.927 -20.079   2.214  1.00 79.38           C  
ANISOU 2188  CD1 LEU A 299     7186   7365  15609    381   -376    288       C  
ATOM   2189  CD2 LEU A 299      28.738 -21.207   1.000  1.00 83.08           C  
ANISOU 2189  CD2 LEU A 299     7710   7819  16036    447   -715   -164       C  
ATOM   2190  N   LYS A 300      28.150 -17.323  -2.676  1.00 71.69           N  
ANISOU 2190  N   LYS A 300     7069   7091  13078    686  -1107  -1207       N  
ATOM   2191  CA  LYS A 300      27.715 -16.965  -4.026  1.00 85.21           C  
ANISOU 2191  CA  LYS A 300     8866   8845  14667    827  -1353  -1563       C  
ATOM   2192  C   LYS A 300      28.955 -16.648  -4.885  1.00121.74           C  
ANISOU 2192  C   LYS A 300    13740  13735  18781    939  -1374  -1763       C  
ATOM   2193  O   LYS A 300      30.007 -16.245  -4.369  1.00 84.17           O  
ANISOU 2193  O   LYS A 300     9122   9163  13695    872  -1155  -1588       O  
ATOM   2194  CB  LYS A 300      26.773 -15.752  -3.984  1.00 86.82           C  
ANISOU 2194  CB  LYS A 300     9165   9137  14687    805  -1276  -1483       C  
ATOM   2195  N   SER A 304      35.217 -21.576  -4.779  1.00 87.46           N  
ANISOU 2195  N   SER A 304     9129   9276  14826   1100  -1436  -2028       N  
ATOM   2196  CA  SER A 304      34.722 -22.690  -3.969  1.00 87.88           C  
ANISOU 2196  CA  SER A 304     8904   8998  15491   1009  -1501  -1881       C  
ATOM   2197  C   SER A 304      34.952 -22.464  -2.442  1.00 86.29           C  
ANISOU 2197  C   SER A 304     8682   8822  15282    823  -1232  -1409       C  
ATOM   2198  O   SER A 304      36.009 -22.840  -1.909  1.00 87.05           O  
ANISOU 2198  O   SER A 304     8772   8962  15344    794  -1140  -1275       O  
ATOM   2199  CB  SER A 304      35.337 -24.006  -4.439  1.00 94.09           C  
ANISOU 2199  CB  SER A 304     9532   9598  16621   1120  -1693  -2117       C  
ATOM   2200  N   TRP A 305      33.950 -21.825  -1.756  1.00 74.56           N  
ANISOU 2200  N   TRP A 305     7193   7325  13810    724  -1113  -1170       N  
ATOM   2201  CA  TRP A 305      33.946 -21.527  -0.308  1.00 68.01           C  
ANISOU 2201  CA  TRP A 305     6364   6542  12934    594   -863   -736       C  
ATOM   2202  C   TRP A 305      33.506 -22.739   0.491  1.00 70.02           C  
ANISOU 2202  C   TRP A 305     6331   6485  13786    555   -862   -498       C  
ATOM   2203  O   TRP A 305      32.536 -23.385   0.123  1.00 72.23           O  
ANISOU 2203  O   TRP A 305     6395   6486  14563    574  -1014   -594       O  
ATOM   2204  CB  TRP A 305      32.996 -20.352   0.003  1.00 62.21           C  
ANISOU 2204  CB  TRP A 305     5744   5925  11970    541   -736   -607       C  
ATOM   2205  CG  TRP A 305      32.976 -19.900   1.442  1.00 58.72           C  
ANISOU 2205  CG  TRP A 305     5345   5579  11387    455   -479   -201       C  
ATOM   2206  CD1 TRP A 305      32.011 -20.162   2.370  1.00 61.64           C  
ANISOU 2206  CD1 TRP A 305     5561   5802  12059    417   -357    101       C  
ATOM   2207  CD2 TRP A 305      33.942 -19.056   2.095  1.00 54.88           C  
ANISOU 2207  CD2 TRP A 305     5073   5369  10409    424   -320    -70       C  
ATOM   2208  CE2 TRP A 305      33.474 -18.824   3.410  1.00 56.23           C  
ANISOU 2208  CE2 TRP A 305     5237   5568  10561    390   -125    284       C  
ATOM   2209  CE3 TRP A 305      35.146 -18.446   1.686  1.00 53.69           C  
ANISOU 2209  CE3 TRP A 305     5110   5439   9849    435   -324   -218       C  
ATOM   2210  NE1 TRP A 305      32.302 -19.517   3.552  1.00 58.07           N  
ANISOU 2210  NE1 TRP A 305     5244   5548  11272    390   -128    404       N  
ATOM   2211  CZ2 TRP A 305      34.144 -17.990   4.308  1.00 53.27           C  
ANISOU 2211  CZ2 TRP A 305     5051   5435   9752    377     22    444       C  
ATOM   2212  CZ3 TRP A 305      35.803 -17.598   2.576  1.00 52.53           C  
ANISOU 2212  CZ3 TRP A 305     5121   5504   9333    393   -175    -44       C  
ATOM   2213  CH2 TRP A 305      35.305 -17.382   3.870  1.00 52.91           C  
ANISOU 2213  CH2 TRP A 305     5173   5577   9354    370    -26    260       C  
ATOM   2214  N   THR A 306      34.202 -23.026   1.595  1.00 65.15           N  
ANISOU 2214  N   THR A 306     5704   5911  13141    509   -696   -177       N  
ATOM   2215  CA  THR A 306      33.881 -24.138   2.480  1.00 66.88           C  
ANISOU 2215  CA  THR A 306     5661   5859  13890    486   -642    136       C  
ATOM   2216  C   THR A 306      33.851 -23.692   3.947  1.00 71.45           C  
ANISOU 2216  C   THR A 306     6312   6586  14249    446   -359    602       C  
ATOM   2217  O   THR A 306      33.625 -24.541   4.803  1.00 77.87           O  
ANISOU 2217  O   THR A 306     6929   7215  15442    449   -261    937       O  
ATOM   2218  CB  THR A 306      34.795 -25.413   2.244  1.00 75.63           C  
ANISOU 2218  CB  THR A 306     6615   6787  15335    530   -786     38       C  
ATOM   2219  CG2 THR A 306      34.779 -25.910   0.807  1.00 74.93           C  
ANISOU 2219  CG2 THR A 306     6453   6550  15467    613  -1081   -451       C  
ATOM   2220  OG1 THR A 306      36.137 -25.151   2.644  1.00 70.54           O  
ANISOU 2220  OG1 THR A 306     6145   6390  14266    535   -699    104       O  
ATOM   2221  N   GLY A 307      34.029 -22.392   4.227  1.00 62.10           N  
ANISOU 2221  N   GLY A 307     5396   5719  12482    430   -232    624       N  
ATOM   2222  CA  GLY A 307      33.933 -21.851   5.588  1.00 60.85           C  
ANISOU 2222  CA  GLY A 307     5337   5730  12054    431     13   1010       C  
ATOM   2223  C   GLY A 307      32.485 -21.596   6.038  1.00 63.14           C  
ANISOU 2223  C   GLY A 307     5533   5929  12530    426    159   1228       C  
ATOM   2224  O   GLY A 307      31.538 -22.101   5.427  1.00 59.40           O  
ANISOU 2224  O   GLY A 307     4846   5189  12533    408     65   1139       O  
ATOM   2225  N   LYS A 308      32.310 -20.792   7.112  1.00 61.94           N  
ANISOU 2225  N   LYS A 308     5534   5997  12006    458    383   1501       N  
ATOM   2226  CA  LYS A 308      31.004 -20.396   7.677  1.00 63.92           C  
ANISOU 2226  CA  LYS A 308     5726   6217  12344    478    576   1740       C  
ATOM   2227  C   LYS A 308      30.099 -19.665   6.654  1.00 63.74           C  
ANISOU 2227  C   LYS A 308     5715   6150  12354    426    470   1446       C  
ATOM   2228  O   LYS A 308      30.620 -18.905   5.823  1.00 60.60           O  
ANISOU 2228  O   LYS A 308     5510   5906  11611    399    328   1109       O  
ATOM   2229  CB  LYS A 308      31.175 -19.511   8.940  1.00 66.60           C  
ANISOU 2229  CB  LYS A 308     6291   6865  12149    558    805   2002       C  
ATOM   2230  CG  LYS A 308      31.766 -20.259  10.127  1.00 80.67           C  
ANISOU 2230  CG  LYS A 308     8042   8688  13922    657    940   2377       C  
ATOM   2231  CD  LYS A 308      31.694 -19.478  11.428  1.00 86.92           C  
ANISOU 2231  CD  LYS A 308     9036   9769  14219    790   1166   2648       C  
ATOM   2232  CE  LYS A 308      32.205 -20.314  12.587  1.00 96.63           C  
ANISOU 2232  CE  LYS A 308    10228  11039  15449    927   1298   3049       C  
ATOM   2233  NZ  LYS A 308      31.335 -21.489  12.881  1.00101.57           N1+
ANISOU 2233  NZ  LYS A 308    10535  11374  16684    958   1469   3440       N1+
ATOM   2234  N   PRO A 309      28.765 -19.898   6.688  1.00 60.33           N  
ANISOU 2234  N   PRO A 309     5064   5502  12355    422    540   1581       N  
ATOM   2235  CA  PRO A 309      27.871 -19.193   5.754  1.00 59.78           C  
ANISOU 2235  CA  PRO A 309     5002   5392  12320    390    424   1306       C  
ATOM   2236  C   PRO A 309      27.688 -17.729   6.204  1.00 66.02           C  
ANISOU 2236  C   PRO A 309     6061   6482  12542    408    584   1340       C  
ATOM   2237  O   PRO A 309      26.701 -17.360   6.811  1.00 70.16           O  
ANISOU 2237  O   PRO A 309     6531   7000  13129    438    775   1562       O  
ATOM   2238  CB  PRO A 309      26.592 -20.025   5.812  1.00 63.31           C  
ANISOU 2238  CB  PRO A 309     5089   5486  13482    383    452   1484       C  
ATOM   2239  CG  PRO A 309      26.583 -20.610   7.167  1.00 69.00           C  
ANISOU 2239  CG  PRO A 309     5695   6179  14343    431    739   1984       C  
ATOM   2240  CD  PRO A 309      28.001 -20.781   7.595  1.00 63.93           C  
ANISOU 2240  CD  PRO A 309     5245   5740  13307    459    742   2017       C  
ATOM   2241  N   VAL A 310      28.682 -16.915   5.944  1.00 59.79           N  
ANISOU 2241  N   VAL A 310     5547   5946  11224    400    517   1130       N  
ATOM   2242  CA  VAL A 310      28.740 -15.540   6.392  1.00 58.72           C  
ANISOU 2242  CA  VAL A 310     5670   6084  10557    419    638   1133       C  
ATOM   2243  C   VAL A 310      28.487 -14.521   5.243  1.00 60.02           C  
ANISOU 2243  C   VAL A 310     5963   6306  10534    383    493    795       C  
ATOM   2244  O   VAL A 310      28.774 -14.784   4.064  1.00 61.14           O  
ANISOU 2244  O   VAL A 310     6084   6374  10773    362    281    512       O  
ATOM   2245  CB  VAL A 310      30.089 -15.314   7.126  1.00 62.04           C  
ANISOU 2245  CB  VAL A 310     6289   6737  10546    447    681   1192       C  
ATOM   2246  CG1 VAL A 310      31.274 -15.448   6.161  1.00 60.89           C  
ANISOU 2246  CG1 VAL A 310     6212   6619  10305    397    472    894       C  
ATOM   2247  CG2 VAL A 310      30.126 -13.975   7.880  1.00 60.95           C  
ANISOU 2247  CG2 VAL A 310     6391   6859   9906    492    814   1236       C  
ATOM   2248  N   SER A 311      27.927 -13.382   5.612  1.00 50.73           N  
ANISOU 2248  N   SER A 311     4918   5265   9092    400    617    838       N  
ATOM   2249  CA  SER A 311      27.652 -12.293   4.699  1.00 48.09           C  
ANISOU 2249  CA  SER A 311     4717   4999   8555    379    518    582       C  
ATOM   2250  C   SER A 311      28.372 -11.047   5.175  1.00 46.73           C  
ANISOU 2250  C   SER A 311     4810   5082   7863    384    598    560       C  
ATOM   2251  O   SER A 311      28.689 -10.910   6.363  1.00 46.27           O  
ANISOU 2251  O   SER A 311     4822   5145   7615    427    747    755       O  
ATOM   2252  CB  SER A 311      26.148 -12.019   4.648  1.00 50.36           C  
ANISOU 2252  CB  SER A 311     4880   5162   9091    395    573    641       C  
ATOM   2253  OG  SER A 311      25.521 -13.016   3.869  1.00 59.33           O  
ANISOU 2253  OG  SER A 311     5770   6038  10734    383    411    551       O  
ATOM   2254  N   TYR A 312      28.662 -10.166   4.236  1.00 40.67           N  
ANISOU 2254  N   TYR A 312     4182   4391   6881    358    488    320       N  
ATOM   2255  CA  TYR A 312      29.156  -8.824   4.510  1.00 38.04           C  
ANISOU 2255  CA  TYR A 312     4067   4244   6142    354    542    270       C  
ATOM   2256  C   TYR A 312      28.321  -7.854   3.678  1.00 38.24           C  
ANISOU 2256  C   TYR A 312     4143   4254   6132    353    501    134       C  
ATOM   2257  O   TYR A 312      27.599  -8.274   2.779  1.00 37.19           O  
ANISOU 2257  O   TYR A 312     3897   3990   6244    363    394     41       O  
ATOM   2258  CB  TYR A 312      30.673  -8.653   4.383  1.00 36.41           C  
ANISOU 2258  CB  TYR A 312     3980   4157   5697    324    480    173       C  
ATOM   2259  CG  TYR A 312      31.228  -8.979   3.020  1.00 37.61           C  
ANISOU 2259  CG  TYR A 312     4114   4270   5907    305    332    -26       C  
ATOM   2260  CD1 TYR A 312      31.514 -10.297   2.656  1.00 41.42           C  
ANISOU 2260  CD1 TYR A 312     4455   4645   6637    315    244    -52       C  
ATOM   2261  CD2 TYR A 312      31.549  -7.970   2.120  1.00 36.87           C  
ANISOU 2261  CD2 TYR A 312     4146   4253   5611    298    292   -180       C  
ATOM   2262  CE1 TYR A 312      32.087 -10.597   1.421  1.00 42.75           C  
ANISOU 2262  CE1 TYR A 312     4624   4803   6815    336    113   -255       C  
ATOM   2263  CE2 TYR A 312      32.128  -8.258   0.887  1.00 37.01           C  
ANISOU 2263  CE2 TYR A 312     4164   4272   5626    323    188   -341       C  
ATOM   2264  CZ  TYR A 312      32.385  -9.569   0.538  1.00 44.33           C  
ANISOU 2264  CZ  TYR A 312     4966   5112   6765    351     96   -393       C  
ATOM   2265  OH  TYR A 312      32.905  -9.836  -0.699  1.00 48.67           O  
ANISOU 2265  OH  TYR A 312     5530   5682   7281    413     -3   -573       O  
ATOM   2266  N   TYR A 313      28.330  -6.581   4.057  1.00 36.40           N  
ANISOU 2266  N   TYR A 313     4066   4138   5625    358    576    125       N  
ATOM   2267  CA  TYR A 313      27.453  -5.587   3.451  1.00 36.32           C  
ANISOU 2267  CA  TYR A 313     4102   4109   5587    368    562     38       C  
ATOM   2268  C   TYR A 313      28.231  -4.446   2.852  1.00 38.54           C  
ANISOU 2268  C   TYR A 313     4554   4488   5601    343    516    -98       C  
ATOM   2269  O   TYR A 313      29.026  -3.832   3.545  1.00 37.09           O  
ANISOU 2269  O   TYR A 313     4477   4403   5213    327    566    -82       O  
ATOM   2270  CB  TYR A 313      26.409  -5.129   4.499  1.00 36.35           C  
ANISOU 2270  CB  TYR A 313     4090   4116   5604    416    724    189       C  
ATOM   2271  CG  TYR A 313      25.570  -6.296   4.968  1.00 38.81           C  
ANISOU 2271  CG  TYR A 313     4192   4302   6252    446    798    368       C  
ATOM   2272  CD1 TYR A 313      26.017  -7.141   5.985  1.00 42.02           C  
ANISOU 2272  CD1 TYR A 313     4549   4739   6680    474    903    559       C  
ATOM   2273  CD2 TYR A 313      24.380  -6.628   4.322  1.00 40.29           C  
ANISOU 2273  CD2 TYR A 313     4207   4320   6781    449    746    351       C  
ATOM   2274  CE1 TYR A 313      25.313  -8.300   6.331  1.00 43.20           C  
ANISOU 2274  CE1 TYR A 313     4472   4739   7202    498    980    756       C  
ATOM   2275  CE2 TYR A 313      23.639  -7.754   4.701  1.00 42.87           C  
ANISOU 2275  CE2 TYR A 313     4292   4484   7511    466    808    527       C  
ATOM   2276  CZ  TYR A 313      24.119  -8.591   5.694  1.00 48.38           C  
ANISOU 2276  CZ  TYR A 313     4936   5202   8244    487    937    743       C  
ATOM   2277  OH  TYR A 313      23.415  -9.709   6.044  1.00 52.74           O  
ANISOU 2277  OH  TYR A 313     5228   5571   9240    503   1015    951       O  
ATOM   2278  N   LEU A 314      28.056  -4.225   1.549  1.00 35.44           N  
ANISOU 2278  N   LEU A 314     4174   4064   5228    354    407   -231       N  
ATOM   2279  CA  LEU A 314      28.735  -3.162   0.832  1.00 33.58           C  
ANISOU 2279  CA  LEU A 314     4077   3906   4777    347    388   -317       C  
ATOM   2280  C   LEU A 314      27.765  -1.984   0.620  1.00 36.38           C  
ANISOU 2280  C   LEU A 314     4490   4241   5091    373    412   -327       C  
ATOM   2281  O   LEU A 314      26.719  -2.153  -0.015  1.00 36.08           O  
ANISOU 2281  O   LEU A 314     4390   4130   5188    422    343   -366       O  
ATOM   2282  CB  LEU A 314      29.336  -3.682  -0.505  1.00 33.26           C  
ANISOU 2282  CB  LEU A 314     4033   3877   4726    385    277   -432       C  
ATOM   2283  CG  LEU A 314      29.851  -2.595  -1.527  1.00 36.79           C  
ANISOU 2283  CG  LEU A 314     4608   4401   4971    416    283   -481       C  
ATOM   2284  CD1 LEU A 314      31.036  -1.795  -0.985  1.00 33.30           C  
ANISOU 2284  CD1 LEU A 314     4237   4018   4396    344    380   -421       C  
ATOM   2285  CD2 LEU A 314      30.221  -3.230  -2.865  1.00 40.68           C  
ANISOU 2285  CD2 LEU A 314     5100   4927   5429    514    186   -588       C  
ATOM   2286  N   HIS A 315      28.106  -0.803   1.196  1.00 32.62           N  
ANISOU 2286  N   HIS A 315     4121   3813   4461    346    491   -304       N  
ATOM   2287  CA  HIS A 315      27.342   0.441   1.065  1.00 33.14           C  
ANISOU 2287  CA  HIS A 315     4250   3854   4489    368    519   -314       C  
ATOM   2288  C   HIS A 315      28.153   1.375   0.183  1.00 38.62           C  
ANISOU 2288  C   HIS A 315     5039   4574   5062    355    501   -351       C  
ATOM   2289  O   HIS A 315      29.344   1.556   0.426  1.00 38.46           O  
ANISOU 2289  O   HIS A 315     5051   4591   4970    305    522   -348       O  
ATOM   2290  CB  HIS A 315      27.074   1.140   2.424  1.00 33.67           C  
ANISOU 2290  CB  HIS A 315     4358   3936   4499    370    620   -274       C  
ATOM   2291  CG  HIS A 315      26.587   0.219   3.498  1.00 35.84           C  
ANISOU 2291  CG  HIS A 315     4552   4221   4846    401    693   -182       C  
ATOM   2292  CD2 HIS A 315      25.377   0.157   4.101  1.00 37.47           C  
ANISOU 2292  CD2 HIS A 315     4692   4393   5151    460    784   -104       C  
ATOM   2293  ND1 HIS A 315      27.412  -0.765   4.034  1.00 36.02           N  
ANISOU 2293  ND1 HIS A 315     4542   4292   4854    385    695   -133       N  
ATOM   2294  CE1 HIS A 315      26.670  -1.398   4.931  1.00 35.77           C  
ANISOU 2294  CE1 HIS A 315     4432   4254   4905    440    794     -9       C  
ATOM   2295  NE2 HIS A 315      25.439  -0.885   5.003  1.00 37.24           N  
ANISOU 2295  NE2 HIS A 315     4588   4392   5169    486    861     17       N  
ATOM   2296  N   THR A 316      27.518   1.952  -0.850  1.00 34.71           N  
ANISOU 2296  N   THR A 316     4574   4052   4564    412    463   -367       N  
ATOM   2297  CA  THR A 316      28.177   2.892  -1.744  1.00 32.63           C  
ANISOU 2297  CA  THR A 316     4392   3808   4197    426    480   -347       C  
ATOM   2298  C   THR A 316      27.430   4.211  -1.683  1.00 35.06           C  
ANISOU 2298  C   THR A 316     4748   4052   4519    441    512   -321       C  
ATOM   2299  O   THR A 316      26.232   4.257  -1.961  1.00 33.94           O  
ANISOU 2299  O   THR A 316     4588   3873   4434    503    467   -337       O  
ATOM   2300  CB  THR A 316      28.260   2.330  -3.177  1.00 35.60           C  
ANISOU 2300  CB  THR A 316     4779   4237   4510    526    407   -374       C  
ATOM   2301  CG2 THR A 316      29.156   3.200  -4.095  1.00 29.93           C  
ANISOU 2301  CG2 THR A 316     4140   3566   3666    563    477   -295       C  
ATOM   2302  OG1 THR A 316      28.730   0.961  -3.139  1.00 35.03           O  
ANISOU 2302  OG1 THR A 316     4640   4199   4471    522    355   -428       O  
ATOM   2303  N   ILE A 317      28.149   5.286  -1.355  1.00 32.27           N  
ANISOU 2303  N   ILE A 317     4441   3667   4154    387    575   -289       N  
ATOM   2304  CA  ILE A 317      27.587   6.640  -1.310  1.00 31.86           C  
ANISOU 2304  CA  ILE A 317     4429   3530   4148    399    602   -268       C  
ATOM   2305  C   ILE A 317      27.123   7.015  -2.704  1.00 33.86           C  
ANISOU 2305  C   ILE A 317     4717   3783   4366    493    582   -201       C  
ATOM   2306  O   ILE A 317      27.914   7.009  -3.655  1.00 32.87           O  
ANISOU 2306  O   ILE A 317     4617   3707   4166    527    608   -128       O  
ATOM   2307  CB  ILE A 317      28.568   7.716  -0.697  1.00 34.58           C  
ANISOU 2307  CB  ILE A 317     4787   3802   4550    322    645   -267       C  
ATOM   2308  CG1 ILE A 317      29.073   7.286   0.711  1.00 35.05           C  
ANISOU 2308  CG1 ILE A 317     4830   3889   4599    269    628   -360       C  
ATOM   2309  CG2 ILE A 317      27.929   9.153  -0.692  1.00 32.49           C  
ANISOU 2309  CG2 ILE A 317     4551   3416   4378    343    661   -255       C  
ATOM   2310  CD1 ILE A 317      27.970   7.319   1.880  1.00 37.82           C  
ANISOU 2310  CD1 ILE A 317     5195   4244   4930    317    633   -432       C  
ATOM   2311  N   ASP A 318      25.854   7.355  -2.809  1.00 30.59           N  
ANISOU 2311  N   ASP A 318     4302   3322   3997    554    543   -215       N  
ATOM   2312  CA  ASP A 318      25.244   7.740  -4.079  1.00 32.22           C  
ANISOU 2312  CA  ASP A 318     4551   3534   4158    674    493   -160       C  
ATOM   2313  C   ASP A 318      24.062   8.674  -3.817  1.00 35.59           C  
ANISOU 2313  C   ASP A 318     4973   3858   4690    703    483   -162       C  
ATOM   2314  O   ASP A 318      22.927   8.237  -3.580  1.00 35.66           O  
ANISOU 2314  O   ASP A 318     4924   3847   4778    739    418   -228       O  
ATOM   2315  CB  ASP A 318      24.876   6.496  -4.945  1.00 33.96           C  
ANISOU 2315  CB  ASP A 318     4752   3844   4309    775    372   -225       C  
ATOM   2316  CG  ASP A 318      24.257   6.845  -6.275  1.00 38.70           C  
ANISOU 2316  CG  ASP A 318     5412   4475   4818    942    283   -195       C  
ATOM   2317  OD1 ASP A 318      24.365   8.008  -6.692  1.00 40.74           O  
ANISOU 2317  OD1 ASP A 318     5735   4705   5038    978    353    -72       O  
ATOM   2318  OD2 ASP A 318      23.701   5.952  -6.914  1.00 38.73           O1-
ANISOU 2318  OD2 ASP A 318     5394   4526   4797   1049    135   -294       O1-
ATOM   2319  N   ARG A 319      24.341   9.983  -3.879  1.00 31.91           N  
ANISOU 2319  N   ARG A 319     4549   3311   4265    690    550    -79       N  
ATOM   2320  CA  ARG A 319      23.336  11.000  -3.642  1.00 33.12           C  
ANISOU 2320  CA  ARG A 319     4698   3351   4533    720    546    -79       C  
ATOM   2321  C   ARG A 319      22.345  11.149  -4.787  1.00 38.03           C  
ANISOU 2321  C   ARG A 319     5341   3981   5127    862    459    -27       C  
ATOM   2322  O   ARG A 319      21.384  11.882  -4.630  1.00 37.62           O  
ANISOU 2322  O   ARG A 319     5272   3837   5187    899    440    -33       O  
ATOM   2323  CB  ARG A 319      23.971  12.338  -3.274  1.00 33.91           C  
ANISOU 2323  CB  ARG A 319     4816   3325   4742    660    625    -26       C  
ATOM   2324  CG  ARG A 319      24.561  12.277  -1.869  1.00 40.04           C  
ANISOU 2324  CG  ARG A 319     5567   4077   5570    553    655   -151       C  
ATOM   2325  CD  ARG A 319      25.262  13.560  -1.442  1.00 40.23           C  
ANISOU 2325  CD  ARG A 319     5585   3948   5752    494    686   -151       C  
ATOM   2326  NE  ARG A 319      25.808  13.366  -0.107  1.00 36.73           N  
ANISOU 2326  NE  ARG A 319     5130   3511   5315    430    669   -309       N  
ATOM   2327  CZ  ARG A 319      27.033  12.941   0.166  1.00 44.49           C  
ANISOU 2327  CZ  ARG A 319     6094   4531   6282    355    664   -328       C  
ATOM   2328  NH1 ARG A 319      27.898  12.698  -0.816  1.00 28.95           N1+
ANISOU 2328  NH1 ARG A 319     4104   2587   4307    325    701   -187       N1+
ATOM   2329  NH2 ARG A 319      27.398  12.734   1.415  1.00 30.26           N  
ANISOU 2329  NH2 ARG A 319     4293   2750   4455    330    621   -484       N  
ATOM   2330  N   THR A 320      22.529  10.415  -5.910  1.00 35.30           N  
ANISOU 2330  N   THR A 320     5031   3753   4630    962    386     -0       N  
ATOM   2331  CA  THR A 320      21.572  10.471  -7.010  1.00 36.14           C  
ANISOU 2331  CA  THR A 320     5165   3886   4680   1133    257     16       C  
ATOM   2332  C   THR A 320      20.257   9.814  -6.587  1.00 39.30           C  
ANISOU 2332  C   THR A 320     5462   4240   5231   1146    128   -131       C  
ATOM   2333  O   THR A 320      19.234  10.134  -7.163  1.00 40.90           O  
ANISOU 2333  O   THR A 320     5654   4407   5480   1264     14   -137       O  
ATOM   2334  CB  THR A 320      22.162   9.941  -8.341  1.00 41.88           C  
ANISOU 2334  CB  THR A 320     5978   4768   5169   1284    205     66       C  
ATOM   2335  CG2 THR A 320      23.479  10.615  -8.727  1.00 38.70           C  
ANISOU 2335  CG2 THR A 320     5645   4397   4661   1274    381    259       C  
ATOM   2336  OG1 THR A 320      22.295   8.513  -8.328  1.00 39.97           O  
ANISOU 2336  OG1 THR A 320     5693   4612   4883   1284    108    -86       O  
ATOM   2337  N   ILE A 321      20.262   8.966  -5.541  1.00 36.56           N  
ANISOU 2337  N   ILE A 321     5023   3881   4986   1032    160   -226       N  
ATOM   2338  CA  ILE A 321      19.024   8.352  -5.021  1.00 37.31           C  
ANISOU 2338  CA  ILE A 321     4982   3908   5286   1036     86   -319       C  
ATOM   2339  C   ILE A 321      18.107   9.492  -4.562  1.00 43.65           C  
ANISOU 2339  C   ILE A 321     5761   4598   6226   1047    140   -287       C  
ATOM   2340  O   ILE A 321      16.935   9.542  -4.951  1.00 44.55           O  
ANISOU 2340  O   ILE A 321     5801   4650   6477   1137     27   -317       O  
ATOM   2341  CB  ILE A 321      19.330   7.364  -3.866  1.00 39.33           C  
ANISOU 2341  CB  ILE A 321     5151   4174   5621    920    171   -362       C  
ATOM   2342  CG1 ILE A 321      20.207   6.194  -4.359  1.00 38.88           C  
ANISOU 2342  CG1 ILE A 321     5102   4210   5459    916    105   -403       C  
ATOM   2343  CG2 ILE A 321      18.007   6.884  -3.189  1.00 40.61           C  
ANISOU 2343  CG2 ILE A 321     5144   4242   6045    926    163   -397       C  
ATOM   2344  CD1 ILE A 321      20.921   5.375  -3.270  1.00 44.24           C  
ANISOU 2344  CD1 ILE A 321     5734   4917   6160    798    211   -405       C  
ATOM   2345  N   LEU A 322      18.673  10.431  -3.766  1.00 38.59           N  
ANISOU 2345  N   LEU A 322     5177   3921   5566    967    293   -241       N  
ATOM   2346  CA  LEU A 322      17.975  11.592  -3.258  1.00 37.69           C  
ANISOU 2346  CA  LEU A 322     5054   3694   5574    981    353   -229       C  
ATOM   2347  C   LEU A 322      17.655  12.589  -4.374  1.00 43.54           C  
ANISOU 2347  C   LEU A 322     5854   4382   6307   1083    277   -145       C  
ATOM   2348  O   LEU A 322      16.545  13.131  -4.383  1.00 44.18           O  
ANISOU 2348  O   LEU A 322     5881   4374   6533   1151    239   -153       O  
ATOM   2349  CB  LEU A 322      18.828  12.239  -2.134  1.00 36.88           C  
ANISOU 2349  CB  LEU A 322     5000   3565   5447    884    496   -248       C  
ATOM   2350  CG  LEU A 322      18.205  13.373  -1.310  1.00 39.73           C  
ANISOU 2350  CG  LEU A 322     5349   3810   5936    905    566   -289       C  
ATOM   2351  CD1 LEU A 322      16.934  12.907  -0.569  1.00 38.83           C  
ANISOU 2351  CD1 LEU A 322     5124   3688   5941    957    606   -343       C  
ATOM   2352  CD2 LEU A 322      19.177  13.899  -0.350  1.00 41.68           C  
ANISOU 2352  CD2 LEU A 322     5653   4039   6145    835    645   -350       C  
ATOM   2353  N   GLU A 323      18.607  12.849  -5.310  1.00 40.34           N  
ANISOU 2353  N   GLU A 323     5552   4033   5741   1110    272    -40       N  
ATOM   2354  CA  GLU A 323      18.369  13.807  -6.414  1.00 42.56           C  
ANISOU 2354  CA  GLU A 323     5900   4281   5990   1236    225     93       C  
ATOM   2355  C   GLU A 323      17.230  13.351  -7.325  1.00 46.77           C  
ANISOU 2355  C   GLU A 323     6408   4852   6510   1397     32     53       C  
ATOM   2356  O   GLU A 323      16.395  14.169  -7.692  1.00 46.49           O  
ANISOU 2356  O   GLU A 323     6367   4734   6561   1493    -25    103       O  
ATOM   2357  CB  GLU A 323      19.608  14.023  -7.277  1.00 45.11           C  
ANISOU 2357  CB  GLU A 323     6328   4681   6133   1265    288    250       C  
ATOM   2358  CG  GLU A 323      20.846  14.545  -6.579  1.00 62.06           C  
ANISOU 2358  CG  GLU A 323     8478   6766   8337   1116    451    304       C  
ATOM   2359  CD  GLU A 323      22.087  14.459  -7.450  1.00 84.13           C  
ANISOU 2359  CD  GLU A 323    11337   9652  10976   1146    529    465       C  
ATOM   2360  OE1 GLU A 323      23.107  13.926  -6.965  1.00 59.76           O  
ANISOU 2360  OE1 GLU A 323     8232   6606   7868   1035    597    426       O  
ATOM   2361  OE2 GLU A 323      22.033  14.888  -8.626  1.00 88.58           O1-
ANISOU 2361  OE2 GLU A 323    11969  10258  11430   1303    530    642       O1-
ATOM   2362  N   ASN A 324      17.202  12.045  -7.694  1.00 44.03           N  
ANISOU 2362  N   ASN A 324     6034   4616   6080   1436    -91    -52       N  
ATOM   2363  CA  ASN A 324      16.155  11.464  -8.558  1.00 45.66           C  
ANISOU 2363  CA  ASN A 324     6195   4848   6307   1599   -330   -144       C  
ATOM   2364  C   ASN A 324      14.766  11.583  -7.923  1.00 50.94           C  
ANISOU 2364  C   ASN A 324     6704   5371   7279   1584   -386   -225       C  
ATOM   2365  O   ASN A 324      13.813  11.880  -8.632  1.00 53.78           O  
ANISOU 2365  O   ASN A 324     7038   5693   7703   1729   -557   -239       O  
ATOM   2366  CB  ASN A 324      16.462   9.993  -8.926  1.00 44.14           C  
ANISOU 2366  CB  ASN A 324     5977   4765   6030   1629   -461   -280       C  
ATOM   2367  CG  ASN A 324      17.759   9.785  -9.684  1.00 59.01           C  
ANISOU 2367  CG  ASN A 324     8010   6809   7602   1688   -415   -211       C  
ATOM   2368  ND2 ASN A 324      18.160   8.536  -9.775  1.00 48.42           N  
ANISOU 2368  ND2 ASN A 324     6639   5547   6213   1683   -492   -339       N  
ATOM   2369  OD1 ASN A 324      18.434  10.722 -10.152  1.00 53.78           O  
ANISOU 2369  OD1 ASN A 324     7472   6191   6773   1735   -293    -32       O  
ATOM   2370  N   TYR A 325      14.663  11.375  -6.589  1.00 46.15           N  
ANISOU 2370  N   TYR A 325     5991   4693   6849   1429   -235   -266       N  
ATOM   2371  CA  TYR A 325      13.410  11.502  -5.853  1.00 46.72           C  
ANISOU 2371  CA  TYR A 325     5901   4636   7215   1420   -222   -313       C  
ATOM   2372  C   TYR A 325      12.904  12.942  -5.945  1.00 52.69           C  
ANISOU 2372  C   TYR A 325     6698   5297   8026   1480   -189   -235       C  
ATOM   2373  O   TYR A 325      11.715  13.146  -6.200  1.00 55.27           O  
ANISOU 2373  O   TYR A 325     6920   5535   8547   1573   -304   -263       O  
ATOM   2374  CB  TYR A 325      13.549  11.038  -4.388  1.00 46.57           C  
ANISOU 2374  CB  TYR A 325     5794   4599   7300   1281    -21   -335       C  
ATOM   2375  CG  TYR A 325      12.342  11.404  -3.538  1.00 49.46           C  
ANISOU 2375  CG  TYR A 325     6009   4845   7935   1293     67   -342       C  
ATOM   2376  CD1 TYR A 325      11.243  10.553  -3.446  1.00 52.25           C  
ANISOU 2376  CD1 TYR A 325     6151   5127   8575   1326     -5   -383       C  
ATOM   2377  CD2 TYR A 325      12.298  12.607  -2.835  1.00 50.70           C  
ANISOU 2377  CD2 TYR A 325     6223   4948   8094   1286    222   -313       C  
ATOM   2378  CE1 TYR A 325      10.114  10.909  -2.703  1.00 55.35           C  
ANISOU 2378  CE1 TYR A 325     6386   5409   9234   1356    102   -364       C  
ATOM   2379  CE2 TYR A 325      11.161  12.993  -2.131  1.00 53.36           C  
ANISOU 2379  CE2 TYR A 325     6426   5185   8663   1331    309   -322       C  
ATOM   2380  CZ  TYR A 325      10.078  12.137  -2.052  1.00 64.45           C  
ANISOU 2380  CZ  TYR A 325     7618   6534  10335   1366    267   -334       C  
ATOM   2381  OH  TYR A 325       8.988  12.522  -1.304  1.00 66.99           O  
ANISOU 2381  OH  TYR A 325     7793   6761  10898   1419    394   -321       O  
ATOM   2382  N   PHE A 326      13.795  13.931  -5.746  1.00 47.92           N  
ANISOU 2382  N   PHE A 326     6224   4687   7295   1427    -44   -143       N  
ATOM   2383  CA  PHE A 326      13.421  15.350  -5.854  1.00 49.77           C  
ANISOU 2383  CA  PHE A 326     6493   4804   7612   1481    -12    -62       C  
ATOM   2384  C   PHE A 326      13.042  15.750  -7.283  1.00 59.64           C  
ANISOU 2384  C   PHE A 326     7805   6069   8786   1654   -189     34       C  
ATOM   2385  O   PHE A 326      12.051  16.460  -7.463  1.00 61.57           O  
ANISOU 2385  O   PHE A 326     7998   6206   9190   1744   -257     53       O  
ATOM   2386  CB  PHE A 326      14.504  16.276  -5.261  1.00 50.47           C  
ANISOU 2386  CB  PHE A 326     6676   4846   7654   1379    165      1       C  
ATOM   2387  CG  PHE A 326      14.324  16.485  -3.780  1.00 50.98           C  
ANISOU 2387  CG  PHE A 326     6676   4841   7852   1292    306   -112       C  
ATOM   2388  CD1 PHE A 326      13.514  17.511  -3.300  1.00 56.12           C  
ANISOU 2388  CD1 PHE A 326     7281   5348   8694   1338    348   -139       C  
ATOM   2389  CD2 PHE A 326      14.982  15.678  -2.861  1.00 51.62           C  
ANISOU 2389  CD2 PHE A 326     6753   5008   7852   1190    399   -192       C  
ATOM   2390  CE1 PHE A 326      13.356  17.717  -1.926  1.00 57.10           C  
ANISOU 2390  CE1 PHE A 326     7364   5433   8897   1301    484   -258       C  
ATOM   2391  CE2 PHE A 326      14.795  15.862  -1.487  1.00 55.48           C  
ANISOU 2391  CE2 PHE A 326     7203   5465   8411   1158    530   -294       C  
ATOM   2392  CZ  PHE A 326      13.976  16.870  -1.029  1.00 55.01           C  
ANISOU 2392  CZ  PHE A 326     7107   5281   8513   1223    574   -333       C  
ATOM   2393  N   SER A 327      13.794  15.245  -8.298  1.00 58.34           N  
ANISOU 2393  N   SER A 327     7751   6049   8367   1726   -269     90       N  
ATOM   2394  CA  SER A 327      13.526  15.478  -9.724  1.00 61.08           C  
ANISOU 2394  CA  SER A 327     8187   6464   8555   1942   -444    182       C  
ATOM   2395  C   SER A 327      12.165  14.926 -10.102  1.00 69.18           C  
ANISOU 2395  C   SER A 327     9097   7467   9722   2068   -700     37       C  
ATOM   2396  O   SER A 327      11.455  15.558 -10.881  1.00 71.47           O  
ANISOU 2396  O   SER A 327     9410   7727  10017   2241   -842     97       O  
ATOM   2397  CB  SER A 327      14.602  14.843 -10.592  1.00 66.28           C  
ANISOU 2397  CB  SER A 327     8980   7313   8891   2014   -460    235       C  
ATOM   2398  OG  SER A 327      15.853  15.462 -10.349  1.00 81.97           O  
ANISOU 2398  OG  SER A 327    11050   9298  10797   1907   -225    398       O  
ATOM   2399  N   SER A 328      11.779  13.774  -9.515  1.00 66.86           N  
ANISOU 2399  N   SER A 328     8658   7164   9582   1985   -758   -143       N  
ATOM   2400  CA  SER A 328      10.474  13.160  -9.743  1.00 69.72           C  
ANISOU 2400  CA  SER A 328     8849   7458  10185   2078  -1000   -293       C  
ATOM   2401  C   SER A 328       9.324  13.906  -9.056  1.00 77.04           C  
ANISOU 2401  C   SER A 328     9623   8204  11445   2053   -950   -284       C  
ATOM   2402  O   SER A 328       8.191  13.810  -9.525  1.00 78.82           O  
ANISOU 2402  O   SER A 328     9724   8354  11869   2178  -1173   -361       O  
ATOM   2403  CB  SER A 328      10.487  11.692  -9.354  1.00 73.44           C  
ANISOU 2403  CB  SER A 328     9185   7946  10775   1993  -1058   -455       C  
ATOM   2404  OG  SER A 328      11.413  11.017 -10.188  1.00 86.85           O  
ANISOU 2404  OG  SER A 328    11023   9809  12167   2067  -1158   -490       O  
ATOM   2405  N   LEU A 329       9.612  14.656  -7.967  1.00 74.50           N  
ANISOU 2405  N   LEU A 329     9307   7810  11189   1910   -674   -210       N  
ATOM   2406  CA  LEU A 329       8.617  15.464  -7.254  1.00 75.94           C  
ANISOU 2406  CA  LEU A 329     9364   7832  11660   1904   -589   -204       C  
ATOM   2407  C   LEU A 329       8.278  16.726  -8.049  1.00 85.31           C  
ANISOU 2407  C   LEU A 329    10634   8955  12824   2044   -675    -94       C  
ATOM   2408  O   LEU A 329       7.164  17.253  -7.932  1.00 88.14           O  
ANISOU 2408  O   LEU A 329    10867   9181  13440   2111   -726   -108       O  
ATOM   2409  CB  LEU A 329       9.127  15.878  -5.865  1.00 74.37           C  
ANISOU 2409  CB  LEU A 329     9173   7596  11487   1749   -289   -192       C  
ATOM   2410  CG  LEU A 329       8.761  14.989  -4.689  1.00 78.34           C  
ANISOU 2410  CG  LEU A 329     9511   8090  12166   1657   -154   -276       C  
ATOM   2411  CD1 LEU A 329       9.198  15.641  -3.395  1.00 77.16           C  
ANISOU 2411  CD1 LEU A 329     9409   7922  11989   1573    115   -274       C  
ATOM   2412  CD2 LEU A 329       7.266  14.740  -4.625  1.00 84.12           C  
ANISOU 2412  CD2 LEU A 329    10007   8702  13253   1734   -236   -321       C  
ATOM   2413  N   LYS A 330       9.262  17.235  -8.814  1.00 82.43           N  
ANISOU 2413  N   LYS A 330    10470   8676  12172   2091   -665     43       N  
ATOM   2414  CA  LYS A 330       9.141  18.437  -9.644  1.00 83.94           C  
ANISOU 2414  CA  LYS A 330    10762   8818  12312   2234   -717    210       C  
ATOM   2415  C   LYS A 330       8.541  18.109 -11.029  1.00 92.12           C  
ANISOU 2415  C   LYS A 330    11832   9945  13224   2475  -1025    213       C  
ATOM   2416  O   LYS A 330       8.079  19.014 -11.729  1.00 93.83           O  
ANISOU 2416  O   LYS A 330    12095  10113  13444   2637  -1117    340       O  
ATOM   2417  CB  LYS A 330      10.507  19.130  -9.766  1.00 84.23           C  
ANISOU 2417  CB  LYS A 330    10971   8889  12144   2179   -527    394       C  
ATOM   2418  CG  LYS A 330      11.002  19.675  -8.436  1.00 78.51           C  
ANISOU 2418  CG  LYS A 330    10209   8043  11577   1979   -281    362       C  
ATOM   2419  CD  LYS A 330      12.444  20.116  -8.487  1.00 82.41           C  
ANISOU 2419  CD  LYS A 330    10829   8559  11923   1897   -120    505       C  
ATOM   2420  CE  LYS A 330      13.049  20.073  -7.109  1.00 84.96           C  
ANISOU 2420  CE  LYS A 330    11111   8826  12342   1699     55    378       C  
ATOM   2421  NZ  LYS A 330      14.537  20.157  -7.136  1.00 92.79           N1+
ANISOU 2421  NZ  LYS A 330    12194   9858  13205   1602    180    475       N1+
ATOM   2422  N   ASN A 331       8.537  16.803 -11.402  1.00 89.45           N  
ANISOU 2422  N   ASN A 331    11467   9733  12788   2513  -1201     59       N  
ATOM   2423  CA  ASN A 331       8.002  16.268 -12.661  1.00118.24           C  
ANISOU 2423  CA  ASN A 331    15140  13482  16305   2760  -1546    -20       C  
ATOM   2424  C   ASN A 331       6.925  15.216 -12.394  1.00136.37           C  
ANISOU 2424  C   ASN A 331    17195  15693  18925   2748  -1767   -270       C  
ATOM   2425  O   ASN A 331       5.812  15.547 -11.989  1.00 97.50           O  
ANISOU 2425  O   ASN A 331    12088  10603  14357   2740  -1812   -312       O  
ATOM   2426  CB  ASN A 331       9.124  15.651 -13.499  1.00118.61           C  
ANISOU 2426  CB  ASN A 331    15383  13756  15930   2855  -1578      8       C  
ATOM   2427  CG  ASN A 331      10.140  16.634 -14.032  1.00141.55           C  
ANISOU 2427  CG  ASN A 331    18507  16749  18526   2922  -1384    292       C  
ATOM   2428  ND2 ASN A 331      10.483  16.473 -15.297  1.00136.85           N  
ANISOU 2428  ND2 ASN A 331    18086  16353  17556   3181  -1525    362       N  
ATOM   2429  OD1 ASN A 331      10.670  17.498 -13.317  1.00132.67           O  
ANISOU 2429  OD1 ASN A 331    17392  15519  17499   2755  -1105    450       O  
TER   
HETATM 2430 CL   5JU A 401      31.501  -9.824   7.968  1.00 62.73          CL  
ANISOU 2430 CL   5JU A 401     7311   7669   8854    478    745    734      CL  
HETATM 2431  C1  5JU A 401      35.143 -10.734  10.005  1.00 45.75           C  
ANISOU 2431  C1  5JU A 401     5314   5816   6253    592    572    841       C  
HETATM 2432  N2  5JU A 401      35.318 -11.783  10.847  1.00 46.03           N  
ANISOU 2432  N2  5JU A 401     5281   5857   6352    684    619   1079       N  
HETATM 2433  C3  5JU A 401      34.443 -12.101  11.821  1.00 50.95           C  
ANISOU 2433  C3  5JU A 401     5889   6513   6956    815    794   1356       C  
HETATM 2434  C4  5JU A 401      33.258 -11.363  11.960  1.00 53.17           C  
ANISOU 2434  C4  5JU A 401     6213   6818   7173    852    932   1389       C  
HETATM 2435  C5  5JU A 401      33.031 -10.268  11.114  1.00 49.43           C  
ANISOU 2435  C5  5JU A 401     5810   6331   6639    751    864   1123       C  
HETATM 2436  C6  5JU A 401      33.962  -9.956  10.114  1.00 45.52           C  
ANISOU 2436  C6  5JU A 401     5336   5803   6154    621    686    859       C  
HETATM 2437  C7  5JU A 401      34.469  -7.442   9.400  1.00 39.59           C  
ANISOU 2437  C7  5JU A 401     4826   5160   5057    527    552    436       C  
HETATM 2438  C8  5JU A 401      33.990  -6.524   8.480  1.00 39.37           C  
ANISOU 2438  C8  5JU A 401     4828   5080   5052    452    546    288       C  
HETATM 2439  C9  5JU A 401      34.539  -5.233   8.362  1.00 39.82           C  
ANISOU 2439  C9  5JU A 401     4996   5184   4949    419    474    112       C  
HETATM 2440  C10 5JU A 401      35.611  -4.897   9.210  1.00 40.02           C  
ANISOU 2440  C10 5JU A 401     5095   5302   4810    462    376     54       C  
HETATM 2441  C11 5JU A 401      35.566  -7.141  10.207  1.00 39.22           C  
ANISOU 2441  C11 5JU A 401     4868   5229   4803    581    454    386       C  
HETATM 2442  C12 5JU A 401      33.675  -8.727   9.269  1.00 42.48           C  
ANISOU 2442  C12 5JU A 401     5032   5413   5694    539    645    629       C  
HETATM 2443  C13 5JU A 401      32.733  -8.630   8.321  1.00 45.88           C  
ANISOU 2443  C13 5JU A 401     5395   5727   6312    478    670    574       C  
HETATM 2444  S14 5JU A 401      32.631  -7.097   7.534  1.00 40.68           S  
ANISOU 2444  S14 5JU A 401     4862   5097   5499    416    620    342       S  
HETATM 2445  C16 5JU A 401      36.124  -5.841  10.132  1.00 43.52           C  
ANISOU 2445  C16 5JU A 401     5519   5815   5201    548    354    178       C  
HETATM 2446  N17 5JU A 401      37.239  -5.459  10.947  1.00 45.71           N  
ANISOU 2446  N17 5JU A 401     5868   6185   5314    605    210     85       N  
HETATM 2447  C18 5JU A 401      37.678  -6.076  12.076  1.00 45.44           C  
ANISOU 2447  C18 5JU A 401     5866   6261   5140    742    168    189       C  
HETATM 2448  O19 5JU A 401      37.171  -7.110  12.483  1.00 46.14           O  
ANISOU 2448  O19 5JU A 401     5911   6370   5252    821    283    415       O  
HETATM 2449  C20 5JU A 401      34.367   2.877  19.275  1.00 59.99           C  
ANISOU 2449  C20 5JU A 401     9036   8980   4777   2315   -220  -1205       C  
HETATM 2450  C21 5JU A 401      34.837   4.166  19.008  1.00 61.77           C  
ANISOU 2450  C21 5JU A 401     9258   9040   5170   2231   -476  -1573       C  
HETATM 2451  N22 5JU A 401      36.092   4.377  18.542  1.00 60.44           N  
ANISOU 2451  N22 5JU A 401     8982   8708   5274   2043   -751  -1753       N  
HETATM 2452  C23 5JU A 401      36.884   3.313  18.308  1.00 58.40           C  
ANISOU 2452  C23 5JU A 401     8631   8460   5099   1939   -774  -1584       C  
HETATM 2453  N24 5JU A 401      36.456   2.056  18.596  1.00 58.74           N  
ANISOU 2453  N24 5JU A 401     8694   8669   4956   2027   -548  -1250       N  
HETATM 2454  C25 5JU A 401      35.215   1.761  19.077  1.00 60.33           C  
ANISOU 2454  C25 5JU A 401     8986   9025   4912   2211   -263  -1034       C  
HETATM 2455  C26 5JU A 401      32.975   3.145  19.806  1.00 60.72           C  
ANISOU 2455  C26 5JU A 401     9234   9206   4631   2534     48  -1100       C  
HETATM 2456  C27 5JU A 401      32.803   4.477  19.783  1.00 61.31           C  
ANISOU 2456  C27 5JU A 401     9365   9191   4740   2554    -86  -1421       C  
HETATM 2457  N28 5JU A 401      33.883   5.063  19.334  1.00 61.37           N  
ANISOU 2457  N28 5JU A 401     9306   9019   4992   2378   -394  -1691       N  
HETATM 2458  N29 5JU A 401      34.857   0.438  19.236  1.00 61.08           N  
ANISOU 2458  N29 5JU A 401     9045   9228   4933   2259    -29   -660       N  
HETATM 2459  C30 5JU A 401      33.524   0.039  19.741  1.00 61.03           C  
ANISOU 2459  C30 5JU A 401     9092   9365   4732   2451    312   -373       C  
HETATM 2460  C31 5JU A 401      33.659  -0.925  20.949  1.00 60.40           C  
ANISOU 2460  C31 5JU A 401     9113   9548   4286   2766    392   -130       C  
HETATM 2461  C32 5JU A 401      34.500  -2.151  20.511  1.00 59.89           C  
ANISOU 2461  C32 5JU A 401     8904   9405   4446   2592    343     64       C  
HETATM 2462  C33 5JU A 401      35.919  -1.730  19.976  1.00 60.99           C  
ANISOU 2462  C33 5JU A 401     8992   9402   4779   2389    -32   -265       C  
HETATM 2463  C34 5JU A 401      35.785  -0.651  18.849  1.00 57.54           C  
ANISOU 2463  C34 5JU A 401     8473   8727   4662   2111    -95   -515       C  
HETATM 2464  N35 5JU A 401      36.788  -2.887  19.570  1.00 62.79           N  
ANISOU 2464  N35 5JU A 401     9079   9558   5219   2238    -85   -102       N  
HETATM 2465  C36 5JU A 401      36.221  -3.760  18.497  1.00 60.47           C  
ANISOU 2465  C36 5JU A 401     8595   9091   5289   1991    155    165       C  
HETATM 2466  C37 5JU A 401      37.202  -4.120  17.368  1.00 58.53           C  
ANISOU 2466  C37 5JU A 401     8179   8645   5416   1695     11     91       C  
HETATM 2467  C38 5JU A 401      36.511  -5.054  16.332  1.00 56.26           C  
ANISOU 2467  C38 5JU A 401     7714   8201   5461   1499    242    338       C  
HETATM 2468  N39 5JU A 401      37.363  -5.256  15.167  1.00 53.25           N  
ANISOU 2468  N39 5JU A 401     7190   7642   5400   1244    121    228       N  
HETATM 2469  C40 5JU A 401      38.476  -6.040  15.195  1.00 51.84           C  
ANISOU 2469  C40 5JU A 401     6939   7455   5302   1217    -12    252       C
[truncated: 12,990 more chars]
