# Supplementary material for: Solvent-Site Prediction for Fragment Docking and Its Implication on Fragment-Based Drug Discovery
Source: J Chem Inf Model. 2025 Nov 24;65(23):12959–77. doi: 10.1021/acs.jcim.5c02352 (PMC12690578; doi:10.1021/acs.jcim.5c02352)
Supplement: Supplementary file 3 [file ci5c02352_si_003.zip › Frag2Lead_dataset/2017-06/frag.sdf]

frag.A
 OpenBabel12272218493D

 16 18  0  0  1  0  0  0  0  0999 V2000
   36.6020    2.1390   18.6420 N   0  0  0  0  0  0  0  0  0  0  0  0
   37.0260    3.4140   18.4200 C   0  0  0  0  0  0  0  0  0  0  0  0
   36.1810    4.4540   18.6160 N   0  0  0  0  0  0  0  0  0  0  0  0
   35.3170    1.8200   18.9780 C   0  0  0  0  0  0  0  0  0  0  0  0
   34.4300    2.9170   19.1600 C   0  0  0  0  0  0  0  0  0  0  0  0
   34.8930    4.2180   18.9790 C   0  0  0  0  0  0  0  0  0  0  0  0
   33.8950    5.0830   19.2410 N   0  0  0  0  0  0  0  0  0  0  0  0
   32.7820    4.4680   19.5560 C   0  0  0  0  0  0  0  0  0  0  0  0
   32.9820    3.1420   19.5390 C   0  0  0  0  0  0  0  0  0  0  0  0
   34.9980    0.4980   19.1430 N   0  0  0  0  0  0  0  0  0  0  0  0
   33.6350   -0.0510   19.0760 C   0  0  0  0  0  0  0  0  0  0  0  0
   33.2630   -0.4230   20.5480 C   0  0  0  0  0  0  0  0  0  0  0  0
   34.2730   -1.4820   21.0980 C   0  0  0  0  0  0  0  0  0  0  0  0
   35.7680   -1.0380   20.9330 C   0  0  2  0  0  0  0  0  0  0  0  0
   36.0440   -0.4690   19.5090 C   0  0  0  0  0  0  0  0  0  0  0  0
   36.7030   -2.1610   21.1930 N   0  3  0  0  0  0  0  0  0  0  0  0
  1  2  2  0  0  0  0
  1  4  1  0  0  0  0
  2  3  1  0  0  0  0
  3  6  2  0  0  0  0
  4  5  2  0  0  0  0
  4 10  1  0  0  0  0
  5  6  1  0  0  0  0
  5  9  1  0  0  0  0
  6  7  1  0  0  0  0
  7  8  1  0  0  0  0
  8  9  2  0  0  0  0
 10 11  1  0  0  0  0
 10 15  1  0  0  0  0
 11 12  1  0  0  0  0
 12 13  1  0  0  0  0
 13 14  1  0  0  0  0
 14 15  1  0  0  0  0
 14 16  1  6  0  0  0
M  CHG  1  16   1
M  END
$$$$
