# Supplementary material for: Solvent-Site Prediction for Fragment Docking and Its Implication on Fragment-Based Drug Discovery
Source: J Chem Inf Model. 2025 Nov 24;65(23):12959–77. doi: 10.1021/acs.jcim.5c02352 (PMC12690578; doi:10.1021/acs.jcim.5c02352)
Supplement: Supplementary file 3 [file ci5c02352_si_003.zip › Frag2Lead_dataset/2017-06/lead.sdf]

lead.A
 OpenBabel12272218493D

 45 50  0  0  1  0  0  0  0  0999 V2000
   31.5010   -9.8240    7.9680 Cl  0  0  0  0  0  0  0  0  0  0  0  0
   35.1430  -10.7340   10.0050 C   0  0  0  0  0  0  0  0  0  0  0  0
   35.3180  -11.7830   10.8470 N   0  0  0  0  0  0  0  0  0  0  0  0
   34.4430  -12.1010   11.8210 C   0  0  0  0  0  0  0  0  0  0  0  0
   33.2580  -11.3630   11.9600 C   0  0  0  0  0  0  0  0  0  0  0  0
   33.0310  -10.2680   11.1140 C   0  0  0  0  0  0  0  0  0  0  0  0
   33.9620   -9.9560   10.1140 C   0  0  0  0  0  0  0  0  0  0  0  0
   34.4690   -7.4420    9.4000 C   0  0  0  0  0  0  0  0  0  0  0  0
   33.9900   -6.5240    8.4800 C   0  0  0  0  0  0  0  0  0  0  0  0
   34.5390   -5.2330    8.3620 C   0  0  0  0  0  0  0  0  0  0  0  0
   35.6110   -4.8970    9.2100 C   0  0  0  0  0  0  0  0  0  0  0  0
   35.5660   -7.1410   10.2070 C   0  0  0  0  0  0  0  0  0  0  0  0
   33.6750   -8.7270    9.2690 C   0  0  0  0  0  0  0  0  0  0  0  0
   32.7330   -8.6300    8.3210 C   0  0  0  0  0  0  0  0  0  0  0  0
   32.6310   -7.0970    7.5340 S   0  0  0  0  0  0  0  0  0  0  0  0
   36.1240   -5.8410   10.1320 C   0  0  0  0  0  0  0  0  0  0  0  0
   37.2390   -5.4590   10.9470 N   0  0  0  0  0  0  0  0  0  0  0  0
   37.6780   -6.0760   12.0760 C   0  0  0  0  0  0  0  0  0  0  0  0
   37.1710   -7.1100   12.4830 O   0  0  0  0  0  0  0  0  0  0  0  0
   34.3670    2.8770   19.2750 C   0  0  0  0  0  0  0  0  0  0  0  0
   34.8370    4.1660   19.0080 C   0  0  0  0  0  0  0  0  0  0  0  0
   36.0920    4.3770   18.5420 N   0  0  0  0  0  0  0  0  0  0  0  0
   36.8840    3.3130   18.3080 C   0  0  0  0  0  0  0  0  0  0  0  0
   36.4560    2.0560   18.5960 N   0  0  0  0  0  0  0  0  0  0  0  0
   35.2150    1.7610   19.0770 C   0  0  0  0  0  0  0  0  0  0  0  0
   32.9750    3.1450   19.8060 C   0  0  0  0  0  0  0  0  0  0  0  0
   32.8030    4.4770   19.7830 C   0  0  0  0  0  0  0  0  0  0  0  0
   33.8830    5.0630   19.3340 N   0  0  0  0  0  0  0  0  0  0  0  0
   34.8570    0.4380   19.2360 N   0  0  0  0  0  0  0  0  0  0  0  0
   33.5240    0.0390   19.7410 C   0  0  0  0  0  0  0  0  0  0  0  0
   33.6590   -0.9250   20.9490 C   0  0  0  0  0  0  0  0  0  0  0  0
   34.5000   -2.1510   20.5110 C   0  0  0  0  0  0  0  0  0  0  0  0
   35.9190   -1.7300   19.9760 C   0  0  2  0  0  0  0  0  0  0  0  0
   35.7850   -0.6510   18.8490 C   0  0  0  0  0  0  0  0  0  0  0  0
   36.7880   -2.8870   19.5700 N   0  3  2  0  0  0  0  0  0  0  0  0
   36.2210   -3.7600   18.4970 C   0  0  0  0  0  0  0  0  0  0  0  0
   37.2020   -4.1200   17.3680 C   0  0  0  0  0  0  0  0  0  0  0  0
   36.5110   -5.0540   16.3320 C   0  0  0  0  0  0  0  0  0  0  0  0
   37.3630   -5.2560   15.1670 N   0  0  0  0  0  0  0  0  0  0  0  0
   38.4760   -6.0400   15.1950 C   0  0  0  0  0  0  0  0  0  0  0  0
   39.2840   -6.1750   13.9320 C   0  0  0  0  0  0  0  0  0  0  0  0
   38.8810   -6.6290   16.1930 O   0  0  0  0  0  0  0  0  0  0  0  0
   37.4580   -3.6470   20.6640 C   0  0  0  0  0  0  0  0  0  0  0  0
   38.7100   -5.5120   12.7540 N   0  0  0  0  0  0  0  0  0  0  0  0
   36.2730  -10.4830    8.9780 C   0  0  0  0  0  0  0  0  0  0  0  0
  1 14  1  0  0  0  0
  2  3  2  0  0  0  0
  2  7  1  0  0  0  0
  2 45  1  0  0  0  0
  3  4  1  0  0  0  0
  4  5  2  0  0  0  0
  5  6  1  0  0  0  0
  6  7  2  0  0  0  0
  7 13  1  0  0  0  0
  8  9  2  0  0  0  0
  8 12  1  0  0  0  0
  8 13  1  0  0  0  0
  9 10  1  0  0  0  0
  9 15  1  0  0  0  0
 10 11  2  0  0  0  0
 11 16  1  0  0  0  0
 12 16  2  0  0  0  0
 13 14  2  0  0  0  0
 14 15  1  0  0  0  0
 16 17  1  0  0  0  0
 17 18  1  0  0  0  0
 18 19  2  0  0  0  0
 18 44  1  0  0  0  0
 20 21  2  0  0  0  0
 20 25  1  0  0  0  0
 20 26  1  0  0  0  0
 21 22  1  0  0  0  0
 21 28  1  0  0  0  0
 22 23  2  0  0  0  0
 23 24  1  0  0  0  0
 24 25  2  0  0  0  0
 25 29  1  0  0  0  0
 26 27  2  0  0  0  0
 27 28  1  0  0  0  0
 29 30  1  0  0  0  0
 29 34  1  0  0  0  0
 30 31  1  0  0  0  0
 31 32  1  0  0  0  0
 32 33  1  0  0  0  0
 33 34  1  0  0  0  0
 33 35  1  6  0  0  0
 35 36  1  0  0  0  0
 35 43  1  1  0  0  0
 36 37  1  0  0  0  0
 37 38  1  0  0  0  0
 38 39  1  0  0  0  0
 39 40  1  0  0  0  0
 40 41  1  0  0  0  0
 40 42  2  0  0  0  0
 41 44  1  0  0  0  0
M  CHG  1  35   1
M  END
$$$$
