# Supplementary material for: Solvent-Site Prediction for Fragment Docking and Its Implication on Fragment-Based Drug Discovery
Source: J Chem Inf Model. 2025 Nov 24;65(23):12959–77. doi: 10.1021/acs.jcim.5c02352 (PMC12690578; doi:10.1021/acs.jcim.5c02352)
Supplement: Supplementary file 3 [file ci5c02352_si_003.zip › Frag2Lead_dataset/2017-07/frag.sdf]

frag.A
 OpenBabel08112214073D

 13 13  0  0  0  0  0  0  0  0999 V2000
  -46.0230  -23.5100   19.6530 C   0  0  0  0  0  0  0  0  0  0  0  0
  -44.9470  -24.6580   18.8380 S   0  0  0  0  0  0  0  0  0  0  0  0
  -45.0800  -26.1330   19.5290 N   0  0  0  0  0  0  0  0  0  0  0  0
  -46.1330  -27.0270   19.2070 C   0  0  0  0  0  0  0  0  0  0  0  0
  -46.2560  -27.5550   17.9240 C   0  0  0  0  0  0  0  0  0  0  0  0
  -47.2970  -28.4460   17.6630 C   0  0  0  0  0  0  0  0  0  0  0  0
  -48.1750  -28.8120   18.6670 C   0  0  0  0  0  0  0  0  0  0  0  0
  -48.0470  -28.2980   19.9510 C   0  0  0  0  0  0  0  0  0  0  0  0
  -47.0170  -27.4060   20.2160 C   0  0  0  0  0  0  0  0  0  0  0  0
  -43.6020  -24.1860   18.9640 O   0  0  0  0  0  0  0  0  0  0  0  0
  -45.2110  -24.7340   17.4230 O   0  0  0  0  0  0  0  0  0  0  0  0
  -47.4650  -28.9680   16.4400 F   0  0  0  0  0  0  0  0  0  0  0  0
  -49.1600  -29.6710   18.3810 F   0  0  0  0  0  0  0  0  0  0  0  0
  1  2  1  0  0  0  0
  2  3  1  0  0  0  0
  2 10  2  0  0  0  0
  2 11  2  0  0  0  0
  3  4  1  0  0  0  0
  4  5  2  0  0  0  0
  4  9  1  0  0  0  0
  5  6  1  0  0  0  0
  6  7  2  0  0  0  0
  6 12  1  0  0  0  0
  7  8  1  0  0  0  0
  7 13  1  0  0  0  0
  8  9  2  0  0  0  0
M  END
$$$$
