# Supplementary material for: Solvent-Site Prediction for Fragment Docking and Its Implication on Fragment-Based Drug Discovery
Source: J Chem Inf Model. 2025 Nov 24;65(23):12959–77. doi: 10.1021/acs.jcim.5c02352 (PMC12690578; doi:10.1021/acs.jcim.5c02352)
Supplement: Supplementary file 3 [file ci5c02352_si_003.zip › Frag2Lead_dataset/2017-07/lead.sdf]

lead.A
 OpenBabel08112214073D

 33 35  0  0  0  0  0  0  0  0999 V2000
  -55.1140  -26.9360   17.8110 Cl  0  0  0  0  0  0  0  0  0  0  0  0
  -45.5370  -22.6460   20.3420 C   0  0  0  0  0  0  0  0  0  0  0  0
  -45.2440  -26.0500   19.4040 N   0  0  0  0  0  0  0  0  0  0  0  0
  -48.1540  -19.9740   22.1600 O   0  5  0  0  0  0  0  0  0  0  0  0
  -44.9760  -24.6570   18.5990 S   0  0  0  0  0  0  0  0  0  0  0  0
  -46.3830  -21.7490   20.9660 C   0  0  0  0  0  0  0  0  0  0  0  0
  -48.0030  -29.3710   15.3630 N   0  0  0  0  0  0  0  0  0  0  0  0
  -49.8540  -20.7820   21.0190 O   0  0  0  0  0  0  0  0  0  0  0  0
  -47.7290  -21.7110   20.6390 C   0  0  0  0  0  0  0  0  0  0  0  0
  -43.6390  -24.2340   18.8640 O   0  0  0  0  0  0  0  0  0  0  0  0
  -48.2250  -22.5880   19.6850 C   0  0  0  0  0  0  0  0  0  0  0  0
  -45.4120  -24.8410   17.2530 O   0  0  0  0  0  0  0  0  0  0  0  0
  -47.3850  -23.4840   19.0470 C   0  0  0  0  0  0  0  0  0  0  0  0
  -49.7250  -29.2770   18.4250 O   0  0  0  0  0  0  0  0  0  0  0  0
  -46.0420  -23.5030   19.3800 C   0  0  0  0  0  0  0  0  0  0  0  0
  -48.6470  -20.7470   21.3240 C   0  0  0  0  0  0  0  0  0  0  0  0
  -46.3900  -26.8530   19.1590 C   0  0  0  0  0  0  0  0  0  0  0  0
  -47.3260  -27.0650   20.1580 C   0  0  0  0  0  0  0  0  0  0  0  0
  -48.4370  -27.8540   19.9240 C   0  0  0  0  0  0  0  0  0  0  0  0
  -48.6250  -28.4610   18.6860 C   0  0  0  0  0  0  0  0  0  0  0  0
  -47.6760  -28.2680   17.6720 C   0  0  0  0  0  0  0  0  0  0  0  0
  -46.5550  -27.4670   17.9190 C   0  0  0  0  0  0  0  0  0  0  0  0
  -50.9820  -28.6940   18.2720 C   0  0  0  0  0  0  0  0  0  0  0  0
  -51.1410  -27.3410   18.0810 C   0  0  0  0  0  0  0  0  0  0  0  0
  -52.4200  -26.8230   17.9390 C   0  0  0  0  0  0  0  0  0  0  0  0
  -53.5270  -27.6540   18.0070 C   0  0  0  0  0  0  0  0  0  0  0  0
  -53.3660  -29.0250   18.1990 C   0  0  0  0  0  0  0  0  0  0  0  0
  -52.0780  -29.5280   18.3440 C   0  0  0  0  0  0  0  0  0  0  0  0
  -47.8370  -28.9040   16.3930 C   0  0  0  0  0  0  0  0  0  0  0  0
  -54.5400  -29.9570   18.2690 C   0  0  0  0  0  0  0  0  0  0  0  0
  -55.2050  -30.0310   17.1240 F   0  0  0  0  0  0  0  0  0  0  0  0
  -55.4300  -29.5890   19.1850 F   0  0  0  0  0  0  0  0  0  0  0  0
  -54.1820  -31.1970   18.5660 F   0  0  0  0  0  0  0  0  0  0  0  0
  1 26  1  0  0  0  0
  2  6  2  0  0  0  0
  2 15  1  0  0  0  0
  3  5  1  0  0  0  0
  3 17  1  0  0  0  0
  4 16  1  0  0  0  0
  5 10  2  0  0  0  0
  5 12  2  0  0  0  0
  5 15  1  0  0  0  0
  6  9  1  0  0  0  0
  7 29  3  0  0  0  0
  8 16  2  0  0  0  0
  9 11  2  0  0  0  0
  9 16  1  0  0  0  0
 11 13  1  0  0  0  0
 13 15  2  0  0  0  0
 14 20  1  0  0  0  0
 14 23  1  0  0  0  0
 17 18  2  0  0  0  0
 17 22  1  0  0  0  0
 18 19  1  0  0  0  0
 19 20  2  0  0  0  0
 20 21  1  0  0  0  0
 21 22  2  0  0  0  0
 21 29  1  0  0  0  0
 23 24  2  0  0  0  0
 23 28  1  0  0  0  0
 24 25  1  0  0  0  0
 25 26  2  0  0  0  0
 26 27  1  0  0  0  0
 27 28  2  0  0  0  0
 27 30  1  0  0  0  0
 30 31  1  0  0  0  0
 30 32  1  0  0  0  0
 30 33  1  0  0  0  0
M  CHG  1   4  -1
M  END
$$$$
