# Supplementary material for: Solvent-Site Prediction for Fragment Docking and Its Implication on Fragment-Based Drug Discovery
Source: J Chem Inf Model. 2025 Nov 24;65(23):12959–77. doi: 10.1021/acs.jcim.5c02352 (PMC12690578; doi:10.1021/acs.jcim.5c02352)
Supplement: Supplementary file 3 [file ci5c02352_si_003.zip › Frag2Lead_dataset/2017-07/rec-frag.pdb]

ATOM      1  N   LYS A  55     -52.076 -37.285   6.326  1.00 37.13           N  
ATOM      2  CA  LYS A  55     -51.910 -36.377   5.196  1.00 28.55           C  
ATOM      3  C   LYS A  55     -50.578 -35.625   5.289  1.00 26.88           C  
ATOM      4  O   LYS A  55     -50.366 -34.601   4.629  1.00 23.37           O  
ATOM      5  CB  LYS A  55     -53.086 -35.403   5.129  1.00 31.23           C  
ATOM      6  N   ILE A  56     -49.678 -36.145   6.117  1.00 23.96           N  
ATOM      7  CA  ILE A  56     -48.306 -35.647   6.172  1.00 22.73           C  
ATOM      8  C   ILE A  56     -47.572 -36.059   4.886  1.00 21.07           C  
ATOM      9  O   ILE A  56     -47.542 -37.235   4.542  1.00 21.17           O  
ATOM     10  CB  ILE A  56     -47.568 -36.191   7.428  1.00 18.96           C  
ATOM     11  CG1 ILE A  56     -48.257 -35.690   8.703  1.00 20.65           C  
ATOM     12  CG2 ILE A  56     -46.091 -35.817   7.394  1.00 22.31           C  
ATOM     13  CD1 ILE A  56     -47.819 -36.408   9.999  1.00 18.76           C  
ATOM     14  N   PRO A  57     -46.969 -35.092   4.170  1.00 22.45           N  
ATOM     15  CA  PRO A  57     -46.408 -35.424   2.854  1.00 22.76           C  
ATOM     16  C   PRO A  57     -45.200 -36.355   2.910  1.00 25.59           C  
ATOM     17  O   PRO A  57     -44.375 -36.247   3.816  1.00 23.57           O  
ATOM     18  CB  PRO A  57     -46.003 -34.059   2.295  1.00 25.78           C  
ATOM     19  CG  PRO A  57     -45.737 -33.220   3.528  1.00 23.13           C  
ATOM     20  CD  PRO A  57     -46.775 -33.671   4.514  1.00 20.72           C  
ATOM     21  N   ARG A  58     -45.105 -37.259   1.937  1.00 24.11           N  
ATOM     22  CA  ARG A  58     -43.934 -38.117   1.778  1.00 21.46           C  
ATOM     23  C   ARG A  58     -42.702 -37.275   1.454  1.00 19.64           C  
ATOM     24  O   ARG A  58     -42.823 -36.136   0.998  1.00 19.73           O  
ATOM     25  CB  ARG A  58     -44.165 -39.153   0.668  1.00 23.25           C  
ATOM     26  CG  ARG A  58     -45.419 -39.999   0.848  1.00 26.49           C  
ATOM     27  N   GLY A  59     -41.519 -37.835   1.688  1.00 20.95           N  
ATOM     28  CA  GLY A  59     -40.284 -37.158   1.330  1.00 22.88           C  
ATOM     29  C   GLY A  59     -40.208 -36.946  -0.175  1.00 28.85           C  
ATOM     30  O   GLY A  59     -40.670 -37.785  -0.947  1.00 23.90           O  
ATOM     31  N   ASN A  60     -39.644 -35.819  -0.596  1.00 29.60           N  
ATOM     32  CA  ASN A  60     -39.552 -35.513  -2.021  1.00 30.96           C  
ATOM     33  C   ASN A  60     -38.241 -35.986  -2.614  1.00 28.00           C  
ATOM     34  O   ASN A  60     -38.034 -35.903  -3.826  1.00 31.47           O  
ATOM     35  CB  ASN A  60     -39.724 -34.011  -2.264  1.00 30.16           C  
ATOM     36  CG  ASN A  60     -41.165 -33.561  -2.092  1.00 35.77           C  
ATOM     37  ND2 ASN A  60     -41.357 -32.325  -1.648  1.00 33.01           N  
ATOM     38  OD1 ASN A  60     -42.094 -34.322  -2.351  1.00 36.99           O  
ATOM     39  N   GLY A  61     -37.354 -36.484  -1.758  1.00 24.05           N  
ATOM     40  CA  GLY A  61     -36.069 -36.983  -2.206  1.00 24.28           C  
ATOM     41  C   GLY A  61     -36.098 -38.416  -2.721  1.00 23.93           C  
ATOM     42  O   GLY A  61     -37.123 -39.094  -2.629  1.00 27.25           O  
ATOM     43  N   PRO A  62     -34.960 -38.885  -3.255  1.00 23.07           N  
ATOM     44  CA  PRO A  62     -34.804 -40.209  -3.874  1.00 27.66           C  
ATOM     45  C   PRO A  62     -34.715 -41.376  -2.881  1.00 31.18           C  
ATOM     46  O   PRO A  62     -35.038 -42.500  -3.254  1.00 30.88           O  
ATOM     47  CB  PRO A  62     -33.495 -40.067  -4.649  1.00 26.78           C  
ATOM     48  CG  PRO A  62     -32.716 -39.050  -3.865  1.00 29.64           C  
ATOM     49  CD  PRO A  62     -33.743 -38.063  -3.402  1.00 26.55           C  
ATOM     50  N   TYR A  63     -34.285 -41.129  -1.646  1.00 27.78           N  
ATOM     51  CA  TYR A  63     -34.168 -42.214  -0.668  1.00 25.95           C  
ATOM     52  C   TYR A  63     -35.515 -42.582  -0.059  1.00 26.36           C  
ATOM     53  O   TYR A  63     -36.359 -41.712   0.172  1.00 30.45           O  
ATOM     54  CB  TYR A  63     -33.209 -41.834   0.457  1.00 27.36           C  
ATOM     55  CG  TYR A  63     -31.766 -41.629   0.062  1.00 27.79           C  
ATOM     56  CD1 TYR A  63     -30.853 -42.674   0.134  1.00 34.39           C  
ATOM     57  CD2 TYR A  63     -31.304 -40.384  -0.334  1.00 28.46           C  
ATOM     58  CE1 TYR A  63     -29.525 -42.489  -0.201  1.00 37.09           C  
ATOM     59  CE2 TYR A  63     -29.980 -40.190  -0.674  1.00 32.10           C  
ATOM     60  CZ  TYR A  63     -29.093 -41.247  -0.607  1.00 36.60           C  
ATOM     61  OH  TYR A  63     -27.771 -41.061  -0.944  1.00 44.85           O  
ATOM     62  N   SER A  64     -35.725 -43.868   0.210  1.00 24.24           N  
ATOM     63  CA  SER A  64     -36.868 -44.263   1.028  1.00 28.80           C  
ATOM     64  C   SER A  64     -36.493 -44.000   2.498  1.00 21.55           C  
ATOM     65  O   SER A  64     -35.316 -43.932   2.840  1.00 24.81           O  
ATOM     66  CB  SER A  64     -37.258 -45.731   0.792  1.00 31.37           C  
ATOM     67  OG  SER A  64     -36.229 -46.618   1.199  1.00 35.98           O  
ATOM     68  N   VAL A  65     -37.494 -43.842   3.352  1.00 25.84           N  
ATOM     69  CA  VAL A  65     -37.257 -43.365   4.710  1.00 23.45           C  
ATOM     70  C   VAL A  65     -37.745 -44.330   5.784  1.00 23.55           C  
ATOM     71  O   VAL A  65     -38.902 -44.767   5.775  1.00 23.25           O  
ATOM     72  CB  VAL A  65     -37.930 -41.998   4.923  1.00 22.22           C  
ATOM     73  CG1 VAL A  65     -37.765 -41.529   6.376  1.00 19.29           C  
ATOM     74  CG2 VAL A  65     -37.340 -40.976   3.950  1.00 22.35           C  
ATOM     75  N   GLY A  66     -36.850 -44.646   6.713  1.00 20.84           N  
ATOM     76  CA  GLY A  66     -37.198 -45.441   7.867  1.00 18.35           C  
ATOM     77  C   GLY A  66     -37.313 -44.568   9.108  1.00 22.34           C  
ATOM     78  O   GLY A  66     -36.853 -43.416   9.120  1.00 20.68           O  
ATOM     79  N   CYS A  67     -37.923 -45.113  10.156  1.00 18.61           N  
ATOM     80  CA  CYS A  67     -38.061 -44.390  11.415  1.00 19.71           C  
ATOM     81  C   CYS A  67     -38.002 -45.343  12.610  1.00 21.00           C  
ATOM     82  O   CYS A  67     -38.556 -46.438  12.572  1.00 19.89           O  
ATOM     83  CB  CYS A  67     -39.371 -43.587  11.425  1.00 16.87           C  
ATOM     84  SG  CYS A  67     -39.666 -42.624  12.945  1.00 17.93           S  
ATOM     85  N   THR A  68     -37.302 -44.936  13.664  1.00 16.30           N  
ATOM     86  CA  THR A  68     -37.325 -45.683  14.914  1.00 15.22           C  
ATOM     87  C   THR A  68     -37.182 -44.701  16.078  1.00 17.17           C  
ATOM     88  O   THR A  68     -36.994 -43.505  15.862  1.00 16.58           O  
ATOM     89  CB  THR A  68     -36.208 -46.759  14.963  1.00 19.79           C  
ATOM     90  CG2 THR A  68     -34.828 -46.112  15.087  1.00 23.23           C  
ATOM     91  OG1 THR A  68     -36.424 -47.631  16.080  1.00 20.53           O  
ATOM     92  N   ASP A  69     -37.282 -45.210  17.300  1.00 15.71           N  
ATOM     93  CA  ASP A  69     -37.105 -44.408  18.512  1.00 15.27           C  
ATOM     94  C   ASP A  69     -35.945 -44.965  19.316  1.00 20.80           C  
ATOM     95  O   ASP A  69     -35.727 -46.175  19.348  1.00 18.81           O  
ATOM     96  CB  ASP A  69     -38.369 -44.406  19.387  1.00 17.36           C  
ATOM     97  CG  ASP A  69     -39.448 -43.480  18.871  1.00 17.73           C  
ATOM     98  OD1 ASP A  69     -39.100 -42.451  18.276  1.00 16.30           O  
ATOM     99  OD2 ASP A  69     -40.649 -43.761  19.080  1.00 16.46           O1-
ATOM    100  N   LEU A  70     -35.209 -44.083  19.979  1.00 18.19           N  
ATOM    101  CA  LEU A  70     -34.108 -44.491  20.832  1.00 16.64           C  
ATOM    102  C   LEU A  70     -34.163 -43.759  22.166  1.00 18.40           C  
ATOM    103  O   LEU A  70     -34.228 -42.525  22.191  1.00 16.10           O  
ATOM    104  CB  LEU A  70     -32.768 -44.209  20.144  1.00 18.68           C  
ATOM    105  CG  LEU A  70     -31.497 -44.462  20.951  1.00 25.16           C  
ATOM    106  CD1 LEU A  70     -31.412 -45.928  21.367  1.00 22.65           C  
ATOM    107  CD2 LEU A  70     -30.252 -44.039  20.145  1.00 20.79           C  
ATOM    108  N   MET A  71     -34.133 -44.511  23.266  1.00 18.19           N  
ATOM    109  CA  MET A  71     -33.975 -43.917  24.591  1.00 14.21           C  
ATOM    110  C   MET A  71     -32.785 -44.557  25.289  1.00 22.17           C  
ATOM    111  O   MET A  71     -32.757 -45.764  25.517  1.00 15.73           O  
ATOM    112  CB  MET A  71     -35.244 -44.078  25.441  1.00 16.77           C  
ATOM    113  CG  MET A  71     -35.147 -43.389  26.812  1.00 12.80           C  
ATOM    114  SD  MET A  71     -36.572 -43.602  27.899  1.00 16.29           S  
ATOM    115  CE  MET A  71     -37.886 -42.784  26.993  1.00 16.04           C  
ATOM    116  N   PHE A  72     -31.794 -43.741  25.622  1.00 15.15           N  
ATOM    117  CA  PHE A  72     -30.622 -44.226  26.332  1.00 17.19           C  
ATOM    118  C   PHE A  72     -29.906 -43.079  27.035  1.00 16.56           C  
ATOM    119  O   PHE A  72     -29.638 -42.061  26.407  1.00 19.39           O  
ATOM    120  CB  PHE A  72     -29.661 -44.929  25.381  1.00 18.15           C  
ATOM    121  CG  PHE A  72     -28.504 -45.547  26.081  1.00 21.55           C  
ATOM    122  CD1 PHE A  72     -27.282 -44.895  26.137  1.00 20.40           C  
ATOM    123  CD2 PHE A  72     -28.649 -46.766  26.733  1.00 23.45           C  
ATOM    124  CE1 PHE A  72     -26.210 -45.460  26.811  1.00 27.31           C  
ATOM    125  CE2 PHE A  72     -27.576 -47.339  27.413  1.00 27.18           C  
ATOM    126  CZ  PHE A  72     -26.356 -46.681  27.448  1.00 24.39           C  
ATOM    127  N   ASP A  73     -29.651 -43.210  28.342  1.00 16.90           N  
ATOM    128  CA  ASP A  73     -30.167 -44.326  29.147  1.00 19.00           C  
ATOM    129  C   ASP A  73     -31.664 -44.168  29.456  1.00 21.38           C  
ATOM    130  O   ASP A  73     -32.346 -43.358  28.829  1.00 17.25           O  
ATOM    131  CB  ASP A  73     -29.377 -44.482  30.458  1.00 20.12           C  
ATOM    132  CG  ASP A  73     -29.474 -43.267  31.378  1.00 23.74           C  
ATOM    133  OD1 ASP A  73     -30.405 -42.442  31.251  1.00 21.84           O  
ATOM    134  OD2 ASP A  73     -28.611 -43.152  32.276  1.00 27.64           O1-
ATOM    135  N   HIS A  74     -32.166 -44.945  30.412  1.00 20.70           N  
ATOM    136  CA  HIS A  74     -33.605 -45.008  30.678  1.00 19.83           C  
ATOM    137  C   HIS A  74     -34.139 -43.893  31.586  1.00 19.87           C  
ATOM    138  O   HIS A  74     -35.350 -43.801  31.796  1.00 18.70           O  
ATOM    139  CB  HIS A  74     -33.954 -46.357  31.313  1.00 20.36           C  
ATOM    140  CG  HIS A  74     -33.341 -46.546  32.664  1.00 20.88           C  
ATOM    141  CD2 HIS A  74     -33.762 -46.169  33.894  1.00 23.17           C  
ATOM    142  ND1 HIS A  74     -32.117 -47.150  32.846  1.00 25.00           N  
ATOM    143  CE1 HIS A  74     -31.818 -47.157  34.134  1.00 23.45           C  
ATOM    144  NE2 HIS A  74     -32.799 -46.563  34.791  1.00 26.06           N  
ATOM    145  N   THR A  75     -33.249 -43.072  32.146  1.00 16.72           N  
ATOM    146  CA  THR A  75     -33.659 -42.025  33.080  1.00 19.08           C  
ATOM    147  C   THR A  75     -34.022 -40.725  32.357  1.00 17.72           C  
ATOM    148  O   THR A  75     -33.821 -40.616  31.151  1.00 16.49           O  
ATOM    149  CB  THR A  75     -32.556 -41.713  34.090  1.00 22.33           C  
ATOM    150  CG2 THR A  75     -31.922 -42.999  34.608  1.00 22.00           C  
ATOM    151  OG1 THR A  75     -31.562 -40.892  33.460  1.00 16.56           O  
ATOM    152  N   ASN A  76     -34.529 -39.730  33.087  1.00 14.80           N  
ATOM    153  CA  ASN A  76     -34.885 -38.469  32.429  1.00 17.10           C  
ATOM    154  C   ASN A  76     -33.650 -37.593  32.226  1.00 14.75           C  
ATOM    155  O   ASN A  76     -33.757 -36.468  31.743  1.00 15.27           O  
ATOM    156  CB  ASN A  76     -35.978 -37.703  33.204  1.00 19.98           C  
ATOM    157  CG  ASN A  76     -35.544 -37.303  34.599  1.00 19.50           C  
ATOM    158  ND2 ASN A  76     -36.019 -36.143  35.068  1.00 15.22           N  
ATOM    159  OD1 ASN A  76     -34.795 -38.026  35.250  1.00 21.50           O  
ATOM    160  N   LYS A  77     -32.480 -38.139  32.561  1.00 14.92           N  
ATOM    161  CA  LYS A  77     -31.185 -37.522  32.247  1.00 15.72           C  
ATOM    162  C   LYS A  77     -30.560 -38.112  30.987  1.00 15.82           C  
ATOM    163  O   LYS A  77     -29.554 -37.610  30.472  1.00 12.62           O  
ATOM    164  CB  LYS A  77     -30.219 -37.691  33.420  1.00 19.16           C  
ATOM    165  CG  LYS A  77     -30.786 -37.157  34.733  1.00 15.41           C  
ATOM    166  CD  LYS A  77     -31.356 -35.763  34.525  1.00 14.75           C  
ATOM    167  CE  LYS A  77     -32.212 -35.333  35.712  1.00 18.64           C  
ATOM    168  NZ  LYS A  77     -32.671 -33.921  35.548  1.00 22.98           N1+
ATOM    169  N   GLY A  78     -31.147 -39.198  30.502  1.00 13.65           N  
ATOM    170  CA  GLY A  78     -30.696 -39.794  29.266  1.00 14.47           C  
ATOM    171  C   GLY A  78     -31.241 -39.083  28.040  1.00 12.75           C  
ATOM    172  O   GLY A  78     -31.926 -38.065  28.136  1.00 15.80           O  
ATOM    173  N   THR A  79     -30.920 -39.632  26.879  1.00 13.00           N  
ATOM    174  CA  THR A  79     -31.350 -39.091  25.605  1.00 11.66           C  
ATOM    175  C   THR A  79     -32.585 -39.831  25.115  1.00 17.01           C  
ATOM    176  O   THR A  79     -32.642 -41.055  25.197  1.00 10.93           O  
ATOM    177  CB  THR A  79     -30.239 -39.207  24.560  1.00 16.41           C  
ATOM    178  CG2 THR A  79     -30.799 -39.109  23.149  1.00 14.21           C  
ATOM    179  OG1 THR A  79     -29.288 -38.160  24.763  1.00 17.83           O  
ATOM    180  N   PHE A  80     -33.571 -39.082  24.621  1.00 13.23           N  
ATOM    181  CA  PHE A  80     -34.761 -39.656  23.995  1.00 11.33           C  
ATOM    182  C   PHE A  80     -34.891 -39.018  22.616  1.00 12.88           C  
ATOM    183  O   PHE A  80     -34.987 -37.791  22.503  1.00 14.20           O  
ATOM    184  CB  PHE A  80     -35.995 -39.378  24.852  1.00 10.87           C  
ATOM    185  CG  PHE A  80     -37.229 -40.170  24.475  1.00 11.62           C  
ATOM    186  CD1 PHE A  80     -37.165 -41.265  23.622  1.00 13.53           C  
ATOM    187  CD2 PHE A  80     -38.464 -39.803  24.999  1.00 12.58           C  
ATOM    188  CE1 PHE A  80     -38.326 -41.983  23.298  1.00 15.55           C  
ATOM    189  CE2 PHE A  80     -39.617 -40.512  24.704  1.00 14.31           C  
ATOM    190  CZ  PHE A  80     -39.558 -41.607  23.843  1.00 13.29           C  
ATOM    191  N   LEU A  81     -34.882 -39.826  21.562  1.00 12.65           N  
ATOM    192  CA  LEU A  81     -34.996 -39.252  20.232  1.00 11.74           C  
ATOM    193  C   LEU A  81     -35.768 -40.136  19.264  1.00 14.65           C  
ATOM    194  O   LEU A  81     -35.851 -41.365  19.434  1.00 14.47           O  
ATOM    195  CB  LEU A  81     -33.594 -38.929  19.676  1.00 11.35           C  
ATOM    196  CG  LEU A  81     -32.535 -40.023  19.512  1.00 16.25           C  
ATOM    197  CD1 LEU A  81     -32.700 -40.700  18.157  1.00 17.40           C  
ATOM    198  CD2 LEU A  81     -31.124 -39.444  19.646  1.00 14.46           C  
ATOM    199  N   ARG A  82     -36.370 -39.495  18.268  1.00 10.17           N  
ATOM    200  CA  ARG A  82     -36.927 -40.213  17.130  1.00 15.22           C  
ATOM    201  C   ARG A  82     -35.972 -40.021  15.960  1.00 18.63           C  
ATOM    202  O   ARG A  82     -35.560 -38.892  15.653  1.00 16.11           O  
ATOM    203  CB  ARG A  82     -38.335 -39.723  16.778  1.00 13.97           C  
ATOM    204  CG  ARG A  82     -38.883 -40.264  15.437  1.00 14.47           C  
ATOM    205  CD  ARG A  82     -40.421 -40.250  15.403  1.00 13.21           C  
ATOM    206  NE  ARG A  82     -40.979 -41.270  16.281  1.00 14.83           N  
ATOM    207  CZ  ARG A  82     -42.237 -41.705  16.252  1.00 17.41           C  
ATOM    208  NH1 ARG A  82     -43.101 -41.202  15.381  1.00 18.53           N1+
ATOM    209  NH2 ARG A  82     -42.629 -42.659  17.099  1.00 16.53           N  
ATOM    210  N   LEU A  83     -35.607 -41.135  15.330  1.00 13.31           N  
ATOM    211  CA  LEU A  83     -34.651 -41.124  14.240  1.00 13.13           C  
ATOM    212  C   LEU A  83     -35.349 -41.296  12.890  1.00 17.42           C  
ATOM    213  O   LEU A  83     -36.192 -42.191  12.728  1.00 17.99           O  
ATOM    214  CB  LEU A  83     -33.614 -42.230  14.465  1.00 15.60           C  
ATOM    215  CG  LEU A  83     -32.220 -41.989  13.880  1.00 22.63           C  
ATOM    216  CD1 LEU A  83     -31.479 -40.935  14.683  1.00 16.76           C  
ATOM    217  CD2 LEU A  83     -31.419 -43.277  13.818  1.00 26.59           C  
ATOM    218  N   TYR A  84     -35.030 -40.412  11.942  1.00 15.59           N  
ATOM    219  CA  TYR A  84     -35.433 -40.584  10.545  1.00 18.60           C  
ATOM    220  C   TYR A  84     -34.164 -40.801   9.734  1.00 18.37           C  
ATOM    221  O   TYR A  84     -33.153 -40.128   9.953  1.00 16.13           O  
ATOM    222  CB  TYR A  84     -36.201 -39.379   9.999  1.00 16.22           C  
ATOM    223  CG  TYR A  84     -37.377 -38.926  10.837  1.00 18.49           C  
ATOM    224  CD1 TYR A  84     -38.621 -39.547  10.729  1.00 16.44           C  
ATOM    225  CD2 TYR A  84     -37.244 -37.864  11.731  1.00 18.58           C  
ATOM    226  CE1 TYR A  84     -39.703 -39.124  11.495  1.00 18.63           C  
ATOM    227  CE2 TYR A  84     -38.317 -37.431  12.498  1.00 18.87           C  
ATOM    228  CZ  TYR A  84     -39.540 -38.063  12.377  1.00 16.03           C  
ATOM    229  OH  TYR A  84     -40.589 -37.633  13.139  1.00 16.35           O  
ATOM    230  N   TYR A  85     -34.214 -41.719   8.777  1.00 17.85           N  
ATOM    231  CA  TYR A  85     -32.993 -42.149   8.121  1.00 16.64           C  
ATOM    232  C   TYR A  85     -33.301 -42.794   6.764  1.00 19.33           C  
ATOM    233  O   TYR A  85     -34.395 -43.333   6.565  1.00 18.04           O  
ATOM    234  CB  TYR A  85     -32.236 -43.128   9.037  1.00 18.28           C  
ATOM    235  CG  TYR A  85     -33.093 -44.292   9.466  1.00 19.89           C  
ATOM    236  CD1 TYR A  85     -33.188 -45.433   8.678  1.00 23.54           C  
ATOM    237  CD2 TYR A  85     -33.829 -44.243  10.640  1.00 19.61           C  
ATOM    238  CE1 TYR A  85     -33.985 -46.501   9.048  1.00 24.65           C  
ATOM    239  CE2 TYR A  85     -34.635 -45.310  11.027  1.00 20.94           C  
ATOM    240  CZ  TYR A  85     -34.708 -46.437  10.218  1.00 24.19           C  
ATOM    241  OH  TYR A  85     -35.501 -47.499  10.577  1.00 21.14           O  
ATOM    242  N   PRO A  86     -32.336 -42.737   5.833  1.00 17.53           N  
ATOM    243  CA  PRO A  86     -32.485 -43.449   4.556  1.00 19.06           C  
ATOM    244  C   PRO A  86     -32.542 -44.956   4.809  1.00 20.71           C  
ATOM    245  O   PRO A  86     -31.622 -45.502   5.419  1.00 26.36           O  
ATOM    246  CB  PRO A  86     -31.227 -43.052   3.768  1.00 24.05           C  
ATOM    247  CG  PRO A  86     -30.681 -41.817   4.478  1.00 22.45           C  
ATOM    248  CD  PRO A  86     -31.050 -42.017   5.921  1.00 20.54           C  
ATOM    249  N   SER A  87     -33.614 -45.607   4.369  1.00 23.49           N  
ATOM    250  CA  SER A  87     -33.804 -47.031   4.641  1.00 28.03           C  
ATOM    251  C   SER A  87     -33.595 -47.917   3.409  1.00 34.09           C  
ATOM    252  O   SER A  87     -33.564 -47.436   2.273  1.00 29.06           O  
ATOM    253  CB  SER A  87     -35.202 -47.278   5.208  1.00 23.59           C  
ATOM    254  OG  SER A  87     -36.195 -46.942   4.257  1.00 29.84           O  
ATOM    255  N   GLN A  88     -33.456 -49.218   3.653  1.00 34.96           N  
ATOM    256  CA  GLN A  88     -33.356 -50.200   2.580  1.00 42.49           C  
ATOM    257  C   GLN A  88     -34.719 -50.407   1.929  1.00 40.67           C  
ATOM    258  O   GLN A  88     -34.878 -50.214   0.723  1.00 50.78           O  
ATOM    259  CB  GLN A  88     -32.813 -51.528   3.113  1.00 38.52           C  
ATOM    260  N   ARG A  92     -43.714 -50.365   3.642  1.00 49.68           N  
ATOM    261  CA  ARG A  92     -44.847 -49.926   4.449  1.00 49.55           C  
ATOM    262  C   ARG A  92     -44.595 -48.546   5.052  1.00 47.70           C  
ATOM    263  O   ARG A  92     -43.541 -48.303   5.636  1.00 50.35           O  
ATOM    264  CB  ARG A  92     -45.135 -50.938   5.563  1.00 47.70           C  
ATOM    265  N   LEU A  93     -45.560 -47.643   4.914  1.00 46.77           N  
ATOM    266  CA  LEU A  93     -45.450 -46.312   5.513  1.00 36.74           C  
ATOM    267  C   LEU A  93     -46.249 -46.268   6.815  1.00 37.96           C  
ATOM    268  O   LEU A  93     -47.266 -45.580   6.913  1.00 45.86           O  
ATOM    269  CB  LEU A  93     -45.939 -45.241   4.532  1.00 37.80           C  
ATOM    270  N   ASP A  94     -45.764 -46.991   7.820  1.00 37.11           N  
ATOM    271  CA  ASP A  94     -46.591 -47.393   8.957  1.00 37.96           C  
ATOM    272  C   ASP A  94     -46.207 -46.820  10.319  1.00 30.69           C  
ATOM    273  O   ASP A  94     -46.517 -47.423  11.340  1.00 33.82           O  
ATOM    274  CB  ASP A  94     -46.571 -48.916   9.060  1.00 35.75           C  
ATOM    275  CG  ASP A  94     -45.157 -49.471   9.093  1.00 41.01           C  
ATOM    276  OD1 ASP A  94     -44.198 -48.671   8.970  1.00 28.88           O  
ATOM    277  OD2 ASP A  94     -45.003 -50.705   9.223  1.00 40.87           O1-
ATOM    278  N   THR A  95     -45.534 -45.676  10.350  1.00 29.63           N  
ATOM    279  CA  THR A  95     -45.117 -45.102  11.633  1.00 20.52           C  
ATOM    280  C   THR A  95     -46.260 -44.354  12.313  1.00 20.73           C  
ATOM    281  O   THR A  95     -46.867 -43.468  11.722  1.00 24.70           O  
ATOM    282  CB  THR A  95     -43.910 -44.152  11.452  1.00 22.23           C  
ATOM    283  CG2 THR A  95     -43.552 -43.479  12.761  1.00 19.47           C  
ATOM    284  OG1 THR A  95     -42.783 -44.907  11.000  1.00 22.35           O  
ATOM    285  N   LEU A  96     -46.556 -44.721  13.556  1.00 22.13           N  
ATOM    286  CA  LEU A  96     -47.540 -44.000  14.359  1.00 23.10           C  
ATOM    287  C   LEU A  96     -47.076 -42.581  14.682  1.00 20.99           C  
ATOM    288  O   LEU A  96     -46.010 -42.385  15.273  1.00 22.62           O  
ATOM    289  CB  LEU A  96     -47.824 -44.741  15.663  1.00 25.84           C  
ATOM    290  CG  LEU A  96     -49.234 -45.286  15.861  1.00 30.92           C  
ATOM    291  CD1 LEU A  96     -49.442 -45.590  17.339  1.00 32.05           C  
ATOM    292  CD2 LEU A  96     -50.306 -44.332  15.320  1.00 25.89           C  
ATOM    293  N   TRP A  97     -47.892 -41.604  14.308  1.00 20.84           N  
ATOM    294  CA  TRP A  97     -47.539 -40.191  14.440  1.00 21.77           C  
ATOM    295  C   TRP A  97     -47.418 -39.754  15.910  1.00 19.96           C  
ATOM    296  O   TRP A  97     -46.382 -39.244  16.332  1.00 19.05           O  
ATOM    297  CB  TRP A  97     -48.577 -39.343  13.714  1.00 18.55           C  
ATOM    298  CG  TRP A  97     -48.302 -37.870  13.669  1.00 16.52           C  
ATOM    299  CD1 TRP A  97     -47.096 -37.255  13.459  1.00 18.26           C  
ATOM    300  CD2 TRP A  97     -49.262 -36.822  13.837  1.00 16.44           C  
ATOM    301  CE2 TRP A  97     -48.575 -35.597  13.708  1.00 15.94           C  
ATOM    302  CE3 TRP A  97     -50.641 -36.799  14.074  1.00 16.18           C  
ATOM    303  NE1 TRP A  97     -47.257 -35.885  13.476  1.00 14.85           N  
ATOM    304  CZ2 TRP A  97     -49.222 -34.369  13.816  1.00 15.74           C  
ATOM    305  CZ3 TRP A  97     -51.271 -35.593  14.184  1.00 17.69           C  
ATOM    306  CH2 TRP A  97     -50.563 -34.384  14.056  1.00 16.53           C  
ATOM    307  N   ILE A  98     -48.477 -39.953  16.682  1.00 15.54           N  
ATOM    308  CA  ILE A  98     -48.474 -39.626  18.103  1.00 16.53           C  
ATOM    309  C   ILE A  98     -48.782 -40.908  18.883  1.00 20.89           C  
ATOM    310  O   ILE A  98     -49.934 -41.312  18.983  1.00 21.47           O  
ATOM    311  CB  ILE A  98     -49.500 -38.531  18.428  1.00 18.62           C  
ATOM    312  CG1 ILE A  98     -49.216 -37.275  17.599  1.00 16.68           C  
ATOM    313  CG2 ILE A  98     -49.485 -38.198  19.914  1.00 19.74           C  
ATOM    314  CD1 ILE A  98     -50.306 -36.227  17.741  1.00 16.74           C  
ATOM    315  N   PRO A  99     -47.741 -41.550  19.425  1.00 21.58           N  
ATOM    316  CA  PRO A  99     -47.806 -42.956  19.838  1.00 23.45           C  
ATOM    317  C   PRO A  99     -48.383 -43.255  21.222  1.00 21.88           C  
ATOM    318  O   PRO A  99     -48.572 -44.430  21.501  1.00 25.04           O  
ATOM    319  CB  PRO A  99     -46.336 -43.390  19.785  1.00 18.92           C  
ATOM    320  CG  PRO A  99     -45.585 -42.146  20.112  1.00 19.71           C  
ATOM    321  CD  PRO A  99     -46.369 -41.016  19.484  1.00 18.26           C  
ATOM    322  N   ASN A 100     -48.659 -42.264  22.063  1.00 21.92           N  
ATOM    323  CA  ASN A 100     -49.203 -42.560  23.394  1.00 21.08           C  
ATOM    324  C   ASN A 100     -50.286 -41.592  23.800  1.00 20.90           C  
ATOM    325  O   ASN A 100     -50.219 -40.412  23.460  1.00 20.13           O  
ATOM    326  CB  ASN A 100     -48.097 -42.544  24.453  1.00 18.78           C  
ATOM    327  CG  ASN A 100     -46.977 -43.506  24.135  1.00 24.37           C  
ATOM    328  ND2 ASN A 100     -47.169 -44.777  24.480  1.00 21.23           N  
ATOM    329  OD1 ASN A 100     -45.949 -43.116  23.573  1.00 21.67           O  
ATOM    330  N   LYS A 101     -51.271 -42.090  24.549  1.00 18.44           N  
ATOM    331  CA  LYS A 101     -52.399 -41.283  24.988  1.00 20.05           C  
ATOM    332  C   LYS A 101     -51.949 -40.084  25.826  1.00 19.96           C  
ATOM    333  O   LYS A 101     -52.577 -39.024  25.792  1.00 16.73           O  
ATOM    334  CB  LYS A 101     -53.397 -42.149  25.789  1.00 21.37           C  
ATOM    335  CG  LYS A 101     -52.902 -42.579  27.183  1.00 22.01           C  
ATOM    336  CD  LYS A 101     -53.857 -43.571  27.868  1.00 26.80           C  
ATOM    337  CE  LYS A 101     -53.329 -44.008  29.237  1.00 25.35           C  
ATOM    338  NZ  LYS A 101     -52.051 -44.783  29.157  1.00 25.24           N1+
ATOM    339  N   GLU A 102     -50.856 -40.240  26.568  1.00 16.70           N  
ATOM    340  CA  GLU A 102     -50.419 -39.171  27.461  1.00 17.20           C  
ATOM    341  C   GLU A 102     -49.976 -37.918  26.686  1.00 14.26           C  
ATOM    342  O   GLU A 102     -50.033 -36.809  27.216  1.00 16.74           O  
ATOM    343  CB  GLU A 102     -49.291 -39.658  28.372  1.00 16.20           C  
ATOM    344  CG  GLU A 102     -49.749 -40.618  29.481  1.00 18.91           C  
ATOM    345  CD  GLU A 102     -49.881 -42.052  29.003  1.00 19.28           C  
ATOM    346  OE1 GLU A 102     -49.619 -42.312  27.812  1.00 20.65           O  
ATOM    347  OE2 GLU A 102     -50.243 -42.926  29.820  1.00 22.24           O1-
ATOM    348  N   TYR A 103     -49.533 -38.096  25.445  1.00 10.74           N  
ATOM    349  CA  TYR A 103     -49.177 -36.950  24.609  1.00 15.61           C  
ATOM    350  C   TYR A 103     -50.412 -36.112  24.318  1.00 14.82           C  
ATOM    351  O   TYR A 103     -50.342 -34.891  24.251  1.00 15.38           O  
ATOM    352  CB  TYR A 103     -48.503 -37.392  23.300  1.00 14.64           C  
ATOM    353  CG  TYR A 103     -47.096 -37.901  23.514  1.00 15.48           C  
ATOM    354  CD1 TYR A 103     -46.083 -37.045  23.932  1.00 14.49           C  
ATOM    355  CD2 TYR A 103     -46.783 -39.238  23.319  1.00 16.27           C  
ATOM    356  CE1 TYR A 103     -44.794 -37.511  24.145  1.00 12.66           C  
ATOM    357  CE2 TYR A 103     -45.495 -39.713  23.527  1.00 14.77           C  
ATOM    358  CZ  TYR A 103     -44.508 -38.847  23.946  1.00 15.73           C  
ATOM    359  OH  TYR A 103     -43.229 -39.319  24.154  1.00 16.75           O  
ATOM    360  N   PHE A 104     -51.557 -36.764  24.179  1.00 15.43           N  
ATOM    361  CA  PHE A 104     -52.781 -36.017  23.919  1.00 17.64           C  
ATOM    362  C   PHE A 104     -53.256 -35.294  25.167  1.00 17.38           C  
ATOM    363  O   PHE A 104     -53.772 -34.176  25.082  1.00 15.70           O  
ATOM    364  CB  PHE A 104     -53.866 -36.947  23.367  1.00 19.69           C  
ATOM    365  CG  PHE A 104     -53.582 -37.425  21.980  1.00 18.48           C  
ATOM    366  CD1 PHE A 104     -53.627 -36.539  20.905  1.00 16.33           C  
ATOM    367  CD2 PHE A 104     -53.251 -38.745  21.740  1.00 18.38           C  
ATOM    368  CE1 PHE A 104     -53.359 -36.974  19.611  1.00 18.44           C  
ATOM    369  CE2 PHE A 104     -52.972 -39.179  20.462  1.00 18.84           C  
ATOM    370  CZ  PHE A 104     -53.029 -38.296  19.390  1.00 17.36           C  
ATOM    371  N   TRP A 105     -53.067 -35.919  26.329  1.00 15.81           N  
ATOM    372  CA  TRP A 105     -53.411 -35.270  27.586  1.00 19.97           C  
ATOM    373  C   TRP A 105     -52.547 -34.038  27.760  1.00 18.39           C  
ATOM    374  O   TRP A 105     -53.016 -32.987  28.198  1.00 23.03           O  
ATOM    375  CB  TRP A 105     -53.221 -36.218  28.774  1.00 20.76           C  
ATOM    376  CG  TRP A 105     -54.113 -37.415  28.754  1.00 22.62           C  
ATOM    377  CD1 TRP A 105     -55.180 -37.635  27.930  1.00 27.19           C  
ATOM    378  CD2 TRP A 105     -53.999 -38.580  29.584  1.00 25.37           C  
ATOM    379  CE2 TRP A 105     -55.038 -39.458  29.219  1.00 26.44           C  
ATOM    380  CE3 TRP A 105     -53.125 -38.957  30.616  1.00 26.39           C  
ATOM    381  NE1 TRP A 105     -55.744 -38.862  28.205  1.00 29.47           N  
ATOM    382  CZ2 TRP A 105     -55.228 -40.695  29.841  1.00 28.53           C  
ATOM    383  CZ3 TRP A 105     -53.315 -40.186  31.233  1.00 25.74           C  
ATOM    384  CH2 TRP A 105     -54.360 -41.037  30.845  1.00 25.72           C  
ATOM    385  N   GLY A 106     -51.271 -34.175  27.410  1.00 19.63           N  
ATOM    386  CA  GLY A 106     -50.324 -33.082  27.534  1.00 17.57           C  
ATOM    387  C   GLY A 106     -50.661 -31.945  26.590  1.00 15.80           C  
ATOM    388  O   GLY A 106     -50.560 -30.772  26.958  1.00 15.90           O  
ATOM    389  N   LEU A 107     -51.029 -32.284  25.359  1.00 14.98           N  
ATOM    390  CA  LEU A 107     -51.451 -31.264  24.402  1.00 15.96           C  
ATOM    391  C   LEU A 107     -52.668 -30.499  24.922  1.00 18.92           C  
ATOM    392  O   LEU A 107     -52.755 -29.288  24.772  1.00 17.93           O  
ATOM    393  CB  LEU A 107     -51.761 -31.895  23.032  1.00 17.59           C  
ATOM    394  CG  LEU A 107     -50.568 -32.197  22.122  1.00 18.09           C  
ATOM    395  CD1 LEU A 107     -50.961 -33.118  20.963  1.00 14.52           C  
ATOM    396  CD2 LEU A 107     -49.958 -30.903  21.589  1.00 15.32           C  
ATOM    397  N   SER A 108     -53.602 -31.205  25.551  1.00 19.93           N  
ATOM    398  CA  SER A 108     -54.779 -30.549  26.123  1.00 19.40           C  
ATOM    399  C   SER A 108     -54.390 -29.564  27.224  1.00 23.46           C  
ATOM    400  O   SER A 108     -54.912 -28.443  27.282  1.00 21.53           O  
ATOM    401  CB  SER A 108     -55.766 -31.587  26.674  1.00 24.73           C  
ATOM    402  OG  SER A 108     -56.919 -30.946  27.194  1.00 31.03           O  
ATOM    403  N   LYS A 109     -53.465 -29.972  28.092  1.00 21.03           N  
ATOM    404  CA  LYS A 109     -52.979 -29.076  29.135  1.00 23.74           C  
ATOM    405  C   LYS A 109     -52.290 -27.850  28.542  1.00 24.52           C  
ATOM    406  O   LYS A 109     -52.508 -26.736  29.007  1.00 22.89           O  
ATOM    407  CB  LYS A 109     -52.030 -29.801  30.088  1.00 22.18           C  
ATOM    408  N   PHE A 110     -51.458 -28.062  27.521  1.00 24.14           N  
ATOM    409  CA  PHE A 110     -50.784 -26.970  26.816  1.00 21.01           C  
ATOM    410  C   PHE A 110     -51.792 -25.968  26.262  1.00 23.05           C  
ATOM    411  O   PHE A 110     -51.588 -24.756  26.331  1.00 19.04           O  
ATOM    412  CB  PHE A 110     -49.912 -27.528  25.682  1.00 17.81           C  
ATOM    413  CG  PHE A 110     -49.329 -26.475  24.767  1.00 18.56           C  
ATOM    414  CD1 PHE A 110     -48.361 -25.586  25.223  1.00 18.41           C  
ATOM    415  CD2 PHE A 110     -49.719 -26.404  23.436  1.00 17.63           C  
ATOM    416  CE1 PHE A 110     -47.813 -24.642  24.376  1.00 15.93           C  
ATOM    417  CE2 PHE A 110     -49.183 -25.457  22.590  1.00 18.76           C  
ATOM    418  CZ  PHE A 110     -48.232 -24.569  23.057  1.00 14.78           C  
ATOM    419  N   LEU A 111     -52.875 -26.494  25.700  1.00 21.68           N  
ATOM    420  CA  LEU A 111     -53.924 -25.672  25.108  1.00 22.48           C  
ATOM    421  C   LEU A 111     -54.807 -25.010  26.159  1.00 29.47           C  
ATOM    422  O   LEU A 111     -55.629 -24.161  25.827  1.00 34.67           O  
ATOM    423  CB  LEU A 111     -54.782 -26.517  24.164  1.00 25.17           C  
ATOM    424  CG  LEU A 111     -54.046 -26.961  22.900  1.00 25.16           C  
ATOM    425  CD1 LEU A 111     -54.877 -27.927  22.071  1.00 28.91           C  
ATOM    426  CD2 LEU A 111     -53.659 -25.747  22.084  1.00 25.34           C  
ATOM    427  N   GLY A 112     -54.643 -25.402  27.420  1.00 28.26           N  
ATOM    428  CA  GLY A 112     -55.427 -24.831  28.508  1.00 32.56           C  
ATOM    429  C   GLY A 112     -56.883 -25.272  28.510  1.00 35.84           C  
ATOM    430  O   GLY A 112     -57.752 -24.587  29.060  1.00 40.81           O  
ATOM    431  N   THR A 113     -57.151 -26.424  27.903  1.00 35.91           N  
ATOM    432  CA  THR A 113     -58.515 -26.927  27.766  1.00 39.03           C  
ATOM    433  C   THR A 113     -58.727 -28.179  28.610  1.00 41.19           C  
ATOM    434  O   THR A 113     -57.779 -28.712  29.192  1.00 40.45           O  
ATOM    435  CB  THR A 113     -58.850 -27.245  26.296  1.00 36.93           C  
ATOM    436  N   LEU A 116     -60.609 -33.787  29.187  1.00 36.55           N  
ATOM    437  CA  LEU A 116     -61.546 -34.421  28.262  1.00 39.44           C  
ATOM    438  C   LEU A 116     -61.308 -33.945  26.836  1.00 36.99           C  
ATOM    439  O   LEU A 116     -61.621 -34.645  25.869  1.00 37.74           O  
ATOM    440  CB  LEU A 116     -62.989 -34.140  28.679  1.00 44.43           C  
ATOM    441  N   MET A 117     -60.756 -32.746  26.704  1.00 36.19           N  
ATOM    442  CA  MET A 117     -60.267 -32.296  25.411  1.00 39.75           C  
ATOM    443  C   MET A 117     -59.216 -33.293  24.922  1.00 31.70           C  
ATOM    444  O   MET A 117     -59.145 -33.605  23.732  1.00 30.04           O  
ATOM    445  CB  MET A 117     -59.691 -30.881  25.510  1.00 37.59           C  
ATOM    446  CG  MET A 117     -58.855 -30.438  24.306  1.00 40.05           C  
ATOM    447  SD  MET A 117     -59.688 -30.580  22.713  1.00 59.64           S  
ATOM    448  CE  MET A 117     -60.960 -29.328  22.872  1.00 51.16           C  
ATOM    449  N   GLY A 118     -58.425 -33.812  25.858  1.00 25.99           N  
ATOM    450  CA  GLY A 118     -57.390 -34.783  25.534  1.00 28.70           C  
ATOM    451  C   GLY A 118     -57.931 -36.038  24.867  1.00 26.51           C  
ATOM    452  O   GLY A 118     -57.354 -36.558  23.908  1.00 26.07           O  
ATOM    453  N   ASN A 119     -59.063 -36.526  25.356  1.00 33.41           N  
ATOM    454  CA  ASN A 119     -59.629 -37.748  24.800  1.00 28.98           C  
ATOM    455  C   ASN A 119     -60.182 -37.513  23.409  1.00 23.84           C  
ATOM    456  O   ASN A 119     -60.188 -38.415  22.576  1.00 29.26           O  
ATOM    457  CB  ASN A 119     -60.700 -38.301  25.739  1.00 31.81           C  
ATOM    458  CG  ASN A 119     -60.138 -38.636  27.102  1.00 36.36           C  
ATOM    459  ND2 ASN A 119     -59.213 -39.593  27.140  1.00 42.77           N  
ATOM    460  OD1 ASN A 119     -60.504 -38.027  28.106  1.00 41.90           O  
ATOM    461  N   ILE A 120     -60.619 -36.287  23.152  1.00 27.25           N  
ATOM    462  CA  ILE A 120     -61.136 -35.907  21.839  1.00 29.52           C  
ATOM    463  C   ILE A 120     -60.026 -35.857  20.795  1.00 27.82           C  
ATOM    464  O   ILE A 120     -60.167 -36.391  19.697  1.00 30.31           O  
ATOM    465  CB  ILE A 120     -61.829 -34.540  21.887  1.00 31.34           C  
ATOM    466  CG1 ILE A 120     -63.070 -34.605  22.777  1.00 38.26           C  
ATOM    467  CG2 ILE A 120     -62.199 -34.078  20.479  1.00 34.59           C  
ATOM    468  CD1 ILE A 120     -63.477 -33.256  23.341  1.00 41.93           C  
ATOM    469  N   LEU A 121     -58.926 -35.195  21.139  1.00 28.80           N  
ATOM    470  CA  LEU A 121     -57.748 -35.192  20.281  1.00 25.67           C  
ATOM    471  C   LEU A 121     -57.324 -36.626  19.975  1.00 25.54           C  
ATOM    472  O   LEU A 121     -57.010 -36.979  18.832  1.00 26.11           O  
ATOM    473  CB  LEU A 121     -56.608 -34.424  20.949  1.00 24.67           C  
ATOM    474  CG  LEU A 121     -56.900 -32.947  21.208  1.00 25.60           C  
ATOM    475  CD1 LEU A 121     -55.834 -32.340  22.097  1.00 30.63           C  
ATOM    476  CD2 LEU A 121     -56.995 -32.203  19.885  1.00 26.18           C  
ATOM    477  N   ARG A 122     -57.339 -37.457  21.009  1.00 24.56           N  
ATOM    478  CA  ARG A 122     -56.922 -38.844  20.867  1.00 23.21           C  
ATOM    479  C   ARG A 122     -57.778 -39.574  19.840  1.00 22.98           C  
ATOM    480  O   ARG A 122     -57.260 -40.276  18.977  1.00 25.47           O  
ATOM    481  CB  ARG A 122     -56.976 -39.561  22.219  1.00 23.03           C  
ATOM    482  CG  ARG A 122     -56.489 -40.995  22.135  1.00 25.62           C  
ATOM    483  CD  ARG A 122     -56.533 -41.737  23.464  1.00 27.62           C  
ATOM    484  NE  ARG A 122     -55.879 -43.037  23.312  1.00 38.32           N  
ATOM    485  CZ  ARG A 122     -55.897 -44.010  24.220  1.00 40.60           C  
ATOM    486  NH1 ARG A 122     -56.538 -43.844  25.373  1.00 32.50           N1+
ATOM    487  NH2 ARG A 122     -55.269 -45.156  23.968  1.00 36.15           N  
ATOM    488  N   LEU A 123     -59.092 -39.392  19.921  1.00 29.28           N  
ATOM    489  CA  LEU A 123     -60.003 -40.084  19.013  1.00 25.42           C  
ATOM    490  C   LEU A 123     -59.789 -39.608  17.579  1.00 29.61           C  
ATOM    491  O   LEU A 123     -59.843 -40.394  16.631  1.00 28.34           O  
ATOM    492  CB  LEU A 123     -61.457 -39.865  19.443  1.00 30.26           C  
ATOM    493  N   LEU A 124     -59.515 -38.316  17.432  1.00 24.76           N  
ATOM    494  CA  LEU A 124     -59.296 -37.717  16.117  1.00 26.53           C  
ATOM    495  C   LEU A 124     -57.974 -38.090  15.449  1.00 29.17           C  
ATOM    496  O   LEU A 124     -57.931 -38.323  14.243  1.00 29.13           O  
ATOM    497  CB  LEU A 124     -59.378 -36.190  16.224  1.00 29.02           C  
ATOM    498  CG  LEU A 124     -60.748 -35.640  16.595  1.00 27.73           C  
ATOM    499  CD1 LEU A 124     -60.671 -34.159  16.922  1.00 35.97           C  
ATOM    500  CD2 LEU A 124     -61.702 -35.887  15.458  1.00 29.74           C  
ATOM    501  N   PHE A 125     -56.897 -38.147  16.226  1.00 29.03           N  
ATOM    502  CA  PHE A 125     -55.559 -38.253  15.645  1.00 26.09           C  
ATOM    503  C   PHE A 125     -54.787 -39.477  16.121  1.00 26.78           C  
ATOM    504  O   PHE A 125     -53.666 -39.720  15.674  1.00 27.63           O  
ATOM    505  CB  PHE A 125     -54.757 -36.991  15.970  1.00 27.22           C  
ATOM    506  CG  PHE A 125     -55.418 -35.716  15.520  1.00 24.08           C  
ATOM    507  CD1 PHE A 125     -55.483 -35.393  14.178  1.00 26.30           C  
ATOM    508  CD2 PHE A 125     -55.955 -34.836  16.441  1.00 25.18           C  
ATOM    509  CE1 PHE A 125     -56.085 -34.221  13.757  1.00 26.84           C  
ATOM    510  CE2 PHE A 125     -56.558 -33.662  16.034  1.00 23.78           C  
ATOM    511  CZ  PHE A 125     -56.621 -33.354  14.688  1.00 29.50           C  
ATOM    512  N   GLY A 126     -55.384 -40.238  17.034  1.00 23.60           N  
ATOM    513  CA  GLY A 126     -54.695 -41.338  17.693  1.00 26.37           C  
ATOM    514  C   GLY A 126     -54.170 -42.480  16.850  1.00 26.43           C  
ATOM    515  O   GLY A 126     -53.328 -43.253  17.312  1.00 27.88           O  
ATOM    516  N   SER A 127     -54.657 -42.618  15.623  1.00 26.62           N  
ATOM    517  CA  SER A 127     -54.155 -43.692  14.770  1.00 26.75           C  
ATOM    518  C   SER A 127     -53.616 -43.137  13.458  1.00 27.08           C  
ATOM    519  O   SER A 127     -53.345 -43.872  12.510  1.00 27.45           O  
ATOM    520  CB  SER A 127     -55.244 -44.736  14.521  1.00 32.21           C  
ATOM    521  OG  SER A 127     -56.506 -44.121  14.396  1.00 40.79           O  
ATOM    522  N   MET A 128     -53.452 -41.823  13.415  1.00 26.98           N  
ATOM    523  CA  MET A 128     -52.828 -41.195  12.265  1.00 25.16           C  
ATOM    524  C   MET A 128     -51.372 -41.629  12.147  1.00 23.16           C  
ATOM    525  O   MET A 128     -50.662 -41.739  13.149  1.00 22.78           O  
ATOM    526  CB  MET A 128     -52.925 -39.679  12.373  1.00 23.97           C  
ATOM    527  CG  MET A 128     -52.344 -38.952  11.195  1.00 28.62           C  
ATOM    528  SD  MET A 128     -53.024 -37.296  11.118  1.00 39.13           S  
ATOM    529  CE  MET A 128     -51.871 -36.532   9.976  1.00 28.99           C  
ATOM    530  N   THR A 129     -50.936 -41.870  10.917  1.00 20.27           N  
ATOM    531  CA  THR A 129     -49.580 -42.303  10.649  1.00 22.07           C  
ATOM    532  C   THR A 129     -48.776 -41.207   9.960  1.00 19.74           C  
ATOM    533  O   THR A 129     -49.319 -40.174   9.565  1.00 22.67           O  
ATOM    534  CB  THR A 129     -49.568 -43.564   9.774  1.00 29.11           C  
ATOM    535  CG2 THR A 129     -50.251 -44.722  10.507  1.00 28.87           C  
ATOM    536  OG1 THR A 129     -50.269 -43.297   8.551  1.00 28.69           O  
ATOM    537  N   THR A 130     -47.474 -41.434   9.835  1.00 21.73           N  
ATOM    538  CA  THR A 130     -46.603 -40.524   9.100  1.00 22.56           C  
ATOM    539  C   THR A 130     -45.748 -41.381   8.149  1.00 23.87           C  
ATOM    540  O   THR A 130     -45.370 -42.505   8.491  1.00 21.47           O  
ATOM    541  CB  THR A 130     -45.740 -39.651  10.066  1.00 21.95           C  
ATOM    542  CG2 THR A 130     -44.756 -40.505  10.874  1.00 17.73           C  
ATOM    543  OG1 THR A 130     -45.029 -38.650   9.325  1.00 18.47           O  
ATOM    544  N   PRO A 131     -45.478 -40.872   6.933  1.00 23.26           N  
ATOM    545  CA  PRO A 131     -44.897 -41.703   5.868  1.00 24.00           C  
ATOM    546  C   PRO A 131     -43.431 -42.060   6.055  1.00 24.24           C  
ATOM    547  O   PRO A 131     -42.577 -41.534   5.328  1.00 22.21           O  
ATOM    548  CB  PRO A 131     -45.068 -40.835   4.614  1.00 27.97           C  
ATOM    549  CG  PRO A 131     -45.108 -39.437   5.127  1.00 21.89           C  
ATOM    550  CD  PRO A 131     -45.826 -39.524   6.450  1.00 24.72           C  
ATOM    551  N   ALA A 132     -43.150 -42.943   7.010  1.00 22.39           N  
ATOM    552  CA  ALA A 132     -41.834 -43.556   7.135  1.00 25.11           C  
ATOM    553  C   ALA A 132     -41.995 -45.015   7.540  1.00 23.64           C  
ATOM    554  O   ALA A 132     -42.986 -45.386   8.175  1.00 27.10           O  
ATOM    555  CB  ALA A 132     -40.963 -42.808   8.147  1.00 22.03           C  
ATOM    556  N   ASN A 133     -41.022 -45.833   7.156  1.00 23.18           N  
ATOM    557  CA  ASN A 133     -41.075 -47.271   7.390  1.00 27.37           C  
ATOM    558  C   ASN A 133     -40.509 -47.631   8.764  1.00 23.19           C  
ATOM    559  O   ASN A 133     -39.298 -47.572   8.986  1.00 23.46           O  
ATOM    560  CB  ASN A 133     -40.315 -48.019   6.291  1.00 25.99           C  
ATOM    561  CG  ASN A 133     -40.826 -47.695   4.893  1.00 29.54           C  
ATOM    562  N   TRP A 134     -41.399 -48.000   9.679  1.00 23.10           N  
ATOM    563  CA  TRP A 134     -41.039 -48.212  11.084  1.00 26.08           C  
ATOM    564  C   TRP A 134     -40.062 -49.367  11.259  1.00 28.91           C  
ATOM    565  O   TRP A 134     -40.347 -50.498  10.853  1.00 24.36           O  
ATOM    566  CB  TRP A 134     -42.305 -48.447  11.899  1.00 23.68           C  
ATOM    567  CG  TRP A 134     -42.111 -48.560  13.375  1.00 25.38           C  
ATOM    568  CD1 TRP A 134     -42.306 -49.674  14.143  1.00 27.03           C  
ATOM    569  CD2 TRP A 134     -41.720 -47.516  14.276  1.00 25.25           C  
ATOM    570  CE2 TRP A 134     -41.695 -48.071  15.573  1.00 28.66           C  
ATOM    571  CE3 TRP A 134     -41.385 -46.165  14.113  1.00 20.16           C  
ATOM    572  NE1 TRP A 134     -42.058 -49.390  15.460  1.00 26.01           N  
ATOM    573  CZ2 TRP A 134     -41.347 -47.328  16.701  1.00 25.89           C  
ATOM    574  CZ3 TRP A 134     -41.040 -45.425  15.240  1.00 19.30           C  
ATOM    575  CH2 TRP A 134     -41.027 -46.007  16.513  1.00 21.93           C  
ATOM    576  N   ASN A 135     -38.903 -49.053  11.837  1.00 23.70           N  
ATOM    577  CA  ASN A 135     -37.821 -50.015  12.090  1.00 23.52           C  
ATOM    578  C   ASN A 135     -37.245 -50.657  10.833  1.00 25.52           C  
ATOM    579  O   ASN A 135     -36.580 -51.684  10.911  1.00 27.36           O  
ATOM    580  CB  ASN A 135     -38.296 -51.114  13.046  1.00 30.20           C  
ATOM    581  CG  ASN A 135     -38.468 -50.615  14.464  1.00 29.50           C  
ATOM    582  ND2 ASN A 135     -39.442 -51.172  15.182  1.00 32.13           N  
ATOM    583  OD1 ASN A 135     -37.737 -49.738  14.910  1.00 27.26           O  
ATOM    584  N   SER A 136     -37.485 -50.057   9.674  1.00 24.97           N  
ATOM    585  CA  SER A 136     -36.867 -50.559   8.449  1.00 27.39           C  
ATOM    586  C   SER A 136     -35.344 -50.452   8.567  1.00 29.71           C  
ATOM    587  O   SER A 136     -34.832 -49.533   9.207  1.00 24.72           O  
ATOM    588  CB  SER A 136     -37.384 -49.793   7.231  1.00 25.93           C  
ATOM    589  OG  SER A 136     -36.659 -50.127   6.061  1.00 34.33           O  
ATOM    590  N   PRO A 137     -34.609 -51.417   7.988  1.00 27.17           N  
ATOM    591  CA  PRO A 137     -33.143 -51.383   8.079  1.00 28.64           C  
ATOM    592  C   PRO A 137     -32.527 -50.122   7.461  1.00 30.00           C  
ATOM    593  O   PRO A 137     -33.103 -49.525   6.549  1.00 29.53           O  
ATOM    594  CB  PRO A 137     -32.715 -52.635   7.301  1.00 35.43           C  
ATOM    595  CG  PRO A 137     -33.890 -53.565   7.412  1.00 32.38           C  
ATOM    596  CD  PRO A 137     -35.108 -52.674   7.401  1.00 32.71           C  
ATOM    597  N   LEU A 138     -31.368 -49.717   7.968  1.00 27.58           N  
ATOM    598  CA  LEU A 138     -30.661 -48.556   7.436  1.00 29.49           C  
ATOM    599  C   LEU A 138     -30.004 -48.864   6.081  1.00 32.89           C  
ATOM    600  O   LEU A 138     -29.358 -49.895   5.915  1.00 33.63           O  
ATOM    601  CB  LEU A 138     -29.605 -48.081   8.438  1.00 25.83           C  
ATOM    602  CG  LEU A 138     -28.687 -46.912   8.064  1.00 29.47           C  
ATOM    603  CD1 LEU A 138     -29.423 -45.573   8.132  1.00 25.60           C  
ATOM    604  CD2 LEU A 138     -27.457 -46.899   8.964  1.00 32.68           C  
ATOM    605  N   ARG A 139     -30.163 -47.965   5.117  1.00 32.30           N  
ATOM    606  CA  ARG A 139     -29.510 -48.128   3.823  1.00 31.08           C  
ATOM    607  C   ARG A 139     -27.991 -48.105   4.005  1.00 35.94           C  
ATOM    608  O   ARG A 139     -27.419 -47.079   4.382  1.00 35.73           O  
ATOM    609  CB  ARG A 139     -29.965 -47.037   2.852  1.00 33.13           C  
ATOM    610  CG  ARG A 139     -29.302 -47.093   1.472  1.00 38.97           C  
ATOM    611  CD  ARG A 139     -29.761 -45.927   0.614  1.00 35.86           C  
ATOM    612  NE  ARG A 139     -29.078 -45.856  -0.677  1.00 43.35           N  
ATOM    613  CZ  ARG A 139     -27.901 -45.264  -0.879  1.00 49.59           C  
ATOM    614  NH1 ARG A 139     -27.250 -44.687   0.128  1.00 41.31           N1+
ATOM    615  NH2 ARG A 139     -27.367 -45.247  -2.096  1.00 50.85           N  
ATOM    616  N   PRO A 140     -27.331 -49.248   3.744  1.00 41.86           N  
ATOM    617  CA  PRO A 140     -25.896 -49.381   4.013  1.00 41.60           C  
ATOM    618  C   PRO A 140     -25.018 -48.798   2.908  1.00 39.97           C  
ATOM    619  O   PRO A 140     -25.527 -48.295   1.897  1.00 42.70           O  
ATOM    620  CB  PRO A 140     -25.708 -50.898   4.110  1.00 37.55           C  
ATOM    621  CG  PRO A 140     -26.705 -51.437   3.145  1.00 39.70           C  
ATOM    622  CD  PRO A 140     -27.896 -50.486   3.175  1.00 38.03           C  
ATOM    623  N   GLY A 141     -23.707 -48.849   3.124  1.00 40.71           N  
ATOM    624  CA  GLY A 141     -22.741 -48.523   2.093  1.00 39.54           C  
ATOM    625  C   GLY A 141     -22.367 -47.060   1.962  1.00 45.64           C  
ATOM    626  O   GLY A 141     -21.724 -46.675   0.981  1.00 47.51           O  
ATOM    627  N   GLU A 142     -22.755 -46.240   2.936  1.00 38.04           N  
ATOM    628  CA  GLU A 142     -22.439 -44.819   2.870  1.00 34.48           C  
ATOM    629  C   GLU A 142     -22.511 -44.135   4.236  1.00 37.28           C  
ATOM    630  O   GLU A 142     -23.171 -44.624   5.162  1.00 37.68           O  
ATOM    631  CB  GLU A 142     -23.379 -44.115   1.885  1.00 37.69           C  
ATOM    632  N   LYS A 143     -21.805 -43.012   4.350  1.00 36.86           N  
ATOM    633  CA  LYS A 143     -21.869 -42.150   5.526  1.00 27.06           C  
ATOM    634  C   LYS A 143     -22.836 -40.995   5.278  1.00 30.47           C  
ATOM    635  O   LYS A 143     -22.794 -40.346   4.225  1.00 28.77           O  
ATOM    636  CB  LYS A 143     -20.485 -41.610   5.877  1.00 30.64           C  
ATOM    637  CG  LYS A 143     -19.491 -42.681   6.293  1.00 30.50           C  
ATOM    638  CD  LYS A 143     -18.249 -42.064   6.903  1.00 29.67           C  
ATOM    639  N   TYR A 144     -23.702 -40.730   6.250  1.00 25.93           N  
ATOM    640  CA  TYR A 144     -24.739 -39.718   6.080  1.00 22.40           C  
ATOM    641  C   TYR A 144     -24.475 -38.513   6.961  1.00 21.10           C  
ATOM    642  O   TYR A 144     -24.072 -38.665   8.101  1.00 18.51           O  
ATOM    643  CB  TYR A 144     -26.118 -40.292   6.412  1.00 22.61           C  
ATOM    644  CG  TYR A 144     -26.507 -41.488   5.576  1.00 24.02           C  
ATOM    645  CD1 TYR A 144     -26.778 -41.355   4.218  1.00 24.19           C  
ATOM    646  CD2 TYR A 144     -26.615 -42.752   6.146  1.00 28.02           C  
ATOM    647  CE1 TYR A 144     -27.140 -42.451   3.454  1.00 27.34           C  
ATOM    648  CE2 TYR A 144     -26.975 -43.849   5.389  1.00 26.39           C  
ATOM    649  CZ  TYR A 144     -27.237 -43.694   4.046  1.00 28.58           C  
ATOM    650  OH  TYR A 144     -27.598 -44.791   3.295  1.00 33.49           O  
ATOM    651  N   PRO A 145     -24.722 -37.310   6.435  1.00 18.38           N  
ATOM    652  CA  PRO A 145     -24.716 -36.119   7.292  1.00 17.81           C  
ATOM    653  C   PRO A 145     -25.815 -36.211   8.361  1.00 16.66           C  
ATOM    654  O   PRO A 145     -26.816 -36.906   8.157  1.00 13.06           O  
ATOM    655  CB  PRO A 145     -24.987 -34.976   6.307  1.00 16.95           C  
ATOM    656  CG  PRO A 145     -25.714 -35.650   5.143  1.00 19.64           C  
ATOM    657  CD  PRO A 145     -25.080 -37.005   5.037  1.00 19.19           C  
ATOM    658  N   LEU A 146     -25.622 -35.522   9.481  1.00 13.88           N  
ATOM    659  CA  LEU A 146     -26.530 -35.634  10.609  1.00 15.03           C  
ATOM    660  C   LEU A 146     -27.134 -34.289  11.022  1.00 15.76           C  
ATOM    661  O   LEU A 146     -26.421 -33.301  11.228  1.00 13.55           O  
ATOM    662  CB  LEU A 146     -25.803 -36.252  11.804  1.00 14.64           C  
ATOM    663  CG  LEU A 146     -26.564 -36.347  13.124  1.00 16.23           C  
ATOM    664  CD1 LEU A 146     -27.669 -37.405  13.062  1.00 14.90           C  
ATOM    665  CD2 LEU A 146     -25.591 -36.626  14.256  1.00 16.88           C  
ATOM    666  N   VAL A 147     -28.453 -34.284  11.153  1.00 12.73           N  
ATOM    667  CA  VAL A 147     -29.198 -33.167  11.712  1.00 14.34           C  
ATOM    668  C   VAL A 147     -29.779 -33.549  13.062  1.00 11.72           C  
ATOM    669  O   VAL A 147     -30.484 -34.568  13.176  1.00 11.31           O  
ATOM    670  CB  VAL A 147     -30.359 -32.743  10.796  1.00 13.32           C  
ATOM    671  CG1 VAL A 147     -31.357 -31.846  11.558  1.00 12.38           C  
ATOM    672  CG2 VAL A 147     -29.817 -32.061   9.555  1.00 14.26           C  
ATOM    673  N   VAL A 148     -29.489 -32.745  14.079  1.00 10.08           N  
ATOM    674  CA  VAL A 148     -30.202 -32.856  15.342  1.00  9.53           C  
ATOM    675  C   VAL A 148     -31.327 -31.826  15.309  1.00 12.70           C  
ATOM    676  O   VAL A 148     -31.076 -30.658  15.020  1.00 11.24           O  
ATOM    677  CB  VAL A 148     -29.275 -32.620  16.553  1.00  9.33           C  
ATOM    678  CG1 VAL A 148     -30.051 -32.714  17.882  1.00  8.21           C  
ATOM    679  CG2 VAL A 148     -28.080 -33.602  16.527  1.00  9.50           C  
ATOM    680  N   PHE A 149     -32.560 -32.254  15.588  1.00 10.55           N  
ATOM    681  CA  PHE A 149     -33.721 -31.365  15.496  1.00  8.44           C  
ATOM    682  C   PHE A 149     -34.388 -31.104  16.848  1.00 10.96           C  
ATOM    683  O   PHE A 149     -34.660 -32.033  17.589  1.00 11.91           O  
ATOM    684  CB  PHE A 149     -34.762 -31.936  14.531  1.00  9.39           C  
ATOM    685  CG  PHE A 149     -35.887 -30.969  14.220  1.00 11.72           C  
ATOM    686  CD1 PHE A 149     -35.809 -30.123  13.119  1.00 11.82           C  
ATOM    687  CD2 PHE A 149     -37.006 -30.897  15.041  1.00 11.72           C  
ATOM    688  CE1 PHE A 149     -36.836 -29.223  12.838  1.00 12.58           C  
ATOM    689  CE2 PHE A 149     -38.016 -30.000  14.782  1.00 14.34           C  
ATOM    690  CZ  PHE A 149     -37.939 -29.167  13.674  1.00 11.65           C  
ATOM    691  N   SER A 150     -34.701 -29.837  17.136  1.00  9.05           N  
ATOM    692  CA  SER A 150     -35.275 -29.466  18.426  1.00  9.24           C  
ATOM    693  C   SER A 150     -36.717 -28.936  18.271  1.00 10.69           C  
ATOM    694  O   SER A 150     -36.960 -27.990  17.520  1.00 10.09           O  
ATOM    695  CB  SER A 150     -34.394 -28.418  19.114  1.00  9.19           C  
ATOM    696  OG  SER A 150     -35.009 -27.944  20.301  1.00 11.68           O  
ATOM    697  N   HIS A 151     -37.665 -29.539  18.986  1.00 10.11           N  
ATOM    698  CA  HIS A 151     -39.077 -29.142  18.894  1.00  9.55           C  
ATOM    699  C   HIS A 151     -39.449 -27.866  19.678  1.00 11.25           C  
ATOM    700  O   HIS A 151     -38.697 -27.401  20.528  1.00 10.40           O  
ATOM    701  CB  HIS A 151     -39.962 -30.304  19.362  1.00  8.68           C  
ATOM    702  CG  HIS A 151     -39.774 -30.672  20.804  1.00  9.12           C  
ATOM    703  CD2 HIS A 151     -39.154 -31.731  21.385  1.00  9.62           C  
ATOM    704  ND1 HIS A 151     -40.285 -29.917  21.839  1.00  9.62           N  
ATOM    705  CE1 HIS A 151     -39.981 -30.485  22.996  1.00  9.73           C  
ATOM    706  NE2 HIS A 151     -39.295 -31.586  22.750  1.00  9.43           N  
ATOM    707  N   GLY A 152     -40.638 -27.326  19.417  1.00 11.77           N  
ATOM    708  CA  GLY A 152     -41.075 -26.108  20.089  1.00 11.57           C  
ATOM    709  C   GLY A 152     -41.733 -26.332  21.442  1.00 12.44           C  
ATOM    710  O   GLY A 152     -41.856 -27.468  21.900  1.00 10.82           O  
ATOM    711  N   LEU A 153     -42.146 -25.236  22.079  1.00 11.66           N  
ATOM    712  CA  LEU A 153     -42.841 -25.294  23.360  1.00 11.39           C  
ATOM    713  C   LEU A 153     -44.172 -26.002  23.157  1.00 12.00           C  
ATOM    714  O   LEU A 153     -44.929 -25.652  22.260  1.00 12.45           O  
ATOM    715  CB  LEU A 153     -43.058 -23.886  23.939  1.00 10.84           C  
ATOM    716  CG  LEU A 153     -43.799 -23.797  25.284  1.00 13.73           C  
ATOM    717  CD1 LEU A 153     -42.946 -24.391  26.393  1.00 13.79           C  
ATOM    718  CD2 LEU A 153     -44.209 -22.362  25.618  1.00 16.03           C  
ATOM    719  N   GLY A 154     -44.433 -27.017  23.971  1.00 12.59           N  
ATOM    720  CA  GLY A 154     -45.683 -27.748  23.911  1.00 12.02           C  
ATOM    721  C   GLY A 154     -45.670 -28.863  22.893  1.00 13.97           C  
ATOM    722  O   GLY A 154     -46.657 -29.593  22.751  1.00 14.35           O  
ATOM    723  N   ALA A 155     -44.564 -28.998  22.165  1.00 12.33           N  
ATOM    724  CA  ALA A 155     -44.436 -30.101  21.224  1.00 13.48           C  
ATOM    725  C   ALA A 155     -43.743 -31.285  21.880  1.00 12.69           C  
ATOM    726  O   ALA A 155     -43.703 -31.399  23.110  1.00 12.85           O  
ATOM    727  CB  ALA A 155     -43.666 -29.658  19.967  1.00 11.62           C  
ATOM    728  N   PHE A 156     -43.225 -32.170  21.037  1.00  9.98           N  
ATOM    729  CA  PHE A 156     -42.434 -33.328  21.433  1.00 13.94           C  
ATOM    730  C   PHE A 156     -41.820 -33.898  20.150  1.00 12.29           C  
ATOM    731  O   PHE A 156     -41.996 -33.325  19.076  1.00 12.76           O  
ATOM    732  CB  PHE A 156     -43.261 -34.385  22.206  1.00 11.97           C  
ATOM    733  CG  PHE A 156     -44.653 -34.606  21.680  1.00 12.83           C  
ATOM    734  CD1 PHE A 156     -44.919 -35.648  20.800  1.00 14.77           C  
ATOM    735  CD2 PHE A 156     -45.705 -33.807  22.103  1.00 13.87           C  
ATOM    736  CE1 PHE A 156     -46.205 -35.861  20.333  1.00 16.32           C  
ATOM    737  CE2 PHE A 156     -46.994 -34.016  21.634  1.00 15.54           C  
ATOM    738  CZ  PHE A 156     -47.241 -35.040  20.747  1.00 13.67           C  
ATOM    739  N   ARG A 157     -41.099 -35.013  20.256  1.00 13.98           N  
ATOM    740  CA  ARG A 157     -40.212 -35.459  19.177  1.00  9.97           C  
ATOM    741  C   ARG A 157     -40.866 -35.832  17.841  1.00 13.18           C  
ATOM    742  O   ARG A 157     -40.192 -35.812  16.812  1.00 12.77           O  
ATOM    743  CB  ARG A 157     -39.388 -36.670  19.660  1.00 13.75           C  
ATOM    744  CG  ARG A 157     -40.114 -38.023  19.523  1.00 10.97           C  
ATOM    745  CD  ARG A 157     -39.418 -39.106  20.354  1.00 13.65           C  
ATOM    746  NE  ARG A 157     -40.113 -40.393  20.277  1.00 16.47           N  
ATOM    747  CZ  ARG A 157     -41.212 -40.687  20.965  1.00 14.71           C  
ATOM    748  NH1 ARG A 157     -41.748 -39.781  21.778  1.00 12.97           N1+
ATOM    749  NH2 ARG A 157     -41.772 -41.885  20.846  1.00 15.94           N  
ATOM    750  N   THR A 158     -42.160 -36.160  17.839  1.00 12.62           N  
ATOM    751  CA  THR A 158     -42.795 -36.722  16.640  1.00 12.27           C  
ATOM    752  C   THR A 158     -43.525 -35.723  15.742  1.00 15.74           C  
ATOM    753  O   THR A 158     -44.020 -36.091  14.670  1.00 12.89           O  
ATOM    754  CB  THR A 158     -43.828 -37.801  17.013  1.00 14.78           C  
ATOM    755  CG2 THR A 158     -43.243 -38.826  17.972  1.00 10.76           C  
ATOM    756  OG1 THR A 158     -44.954 -37.174  17.634  1.00 13.08           O  
ATOM    757  N   LEU A 159     -43.582 -34.463  16.160  1.00 12.41           N  
ATOM    758  CA  LEU A 159     -44.479 -33.502  15.519  1.00 13.43           C  
ATOM    759  C   LEU A 159     -43.836 -32.759  14.357  1.00 14.48           C  
ATOM    760  O   LEU A 159     -44.460 -31.890  13.759  1.00 15.85           O  
ATOM    761  CB  LEU A 159     -45.000 -32.502  16.556  1.00 12.15           C  
ATOM    762  CG  LEU A 159     -45.901 -33.109  17.643  1.00 14.01           C  
ATOM    763  CD1 LEU A 159     -46.450 -32.033  18.575  1.00 15.30           C  
ATOM    764  CD2 LEU A 159     -47.043 -33.931  17.048  1.00 13.90           C  
ATOM    765  N   TYR A 160     -42.595 -33.095  14.021  1.00 12.65           N  
ATOM    766  CA  TYR A 160     -41.948 -32.417  12.911  1.00 15.24           C  
ATOM    767  C   TYR A 160     -41.467 -33.409  11.859  1.00 14.40           C  
ATOM    768  O   TYR A 160     -40.371 -33.275  11.312  1.00 12.31           O  
ATOM    769  CB  TYR A 160     -40.786 -31.563  13.419  1.00 14.42           C  
ATOM    770  CG  TYR A 160     -41.236 -30.431  14.330  1.00 12.17           C  
ATOM    771  CD1 TYR A 160     -41.476 -29.153  13.823  1.00 11.45           C  
ATOM    772  CD2 TYR A 160     -41.413 -30.642  15.692  1.00 11.94           C  
ATOM    773  CE1 TYR A 160     -41.882 -28.111  14.647  1.00 10.14           C  
ATOM    774  CE2 TYR A 160     -41.830 -29.603  16.530  1.00 10.18           C  
ATOM    775  CZ  TYR A 160     -42.043 -28.344  15.999  1.00 12.38           C  
ATOM    776  OH  TYR A 160     -42.434 -27.329  16.832  1.00 14.56           O  
ATOM    777  N   SER A 161     -42.304 -34.398  11.572  1.00 11.64           N  
ATOM    778  CA  SER A 161     -41.892 -35.495  10.710  1.00 13.86           C  
ATOM    779  C   SER A 161     -41.905 -35.058   9.262  1.00 14.57           C  
ATOM    780  O   SER A 161     -41.179 -35.611   8.451  1.00 16.18           O  
ATOM    781  CB  SER A 161     -42.792 -36.730  10.905  1.00 16.50           C  
ATOM    782  OG  SER A 161     -44.146 -36.458  10.571  1.00 16.55           O  
ATOM    783  N   ALA A 162     -42.729 -34.069   8.928  1.00 13.72           N  
ATOM    784  CA  ALA A 162     -42.731 -33.558   7.556  1.00 17.06           C  
ATOM    785  C   ALA A 162     -41.317 -33.086   7.183  1.00 16.82           C  
ATOM    786  O   ALA A 162     -40.814 -33.369   6.095  1.00 16.38           O  
ATOM    787  CB  ALA A 162     -43.745 -32.425   7.404  1.00 15.57           C  
ATOM    788  N   ILE A 163     -40.673 -32.384   8.109  1.00 13.92           N  
ATOM    789  CA  ILE A 163     -39.311 -31.911   7.905  1.00 15.26           C  
ATOM    790  C   ILE A 163     -38.307 -33.058   8.000  1.00 18.35           C  
ATOM    791  O   ILE A 163     -37.473 -33.235   7.104  1.00 16.17           O  
ATOM    792  CB  ILE A 163     -38.943 -30.814   8.933  1.00 14.28           C  
ATOM    793  CG1 ILE A 163     -39.855 -29.598   8.725  1.00 17.55           C  
ATOM    794  CG2 ILE A 163     -37.471 -30.432   8.814  1.00 16.67           C  
ATOM    795  CD1 ILE A 163     -39.710 -28.522   9.793  1.00 20.14           C  
ATOM    796  N   GLY A 164     -38.394 -33.836   9.078  1.00 14.09           N  
ATOM    797  CA  GLY A 164     -37.473 -34.942   9.302  1.00 15.89           C  
ATOM    798  C   GLY A 164     -37.478 -35.951   8.162  1.00 19.71           C  
ATOM    799  O   GLY A 164     -36.431 -36.391   7.709  1.00 16.43           O  
ATOM    800  N   ILE A 165     -38.671 -36.320   7.705  1.00 15.62           N  
ATOM    801  CA  ILE A 165     -38.806 -37.278   6.609  1.00 18.41           C  
ATOM    802  C   ILE A 165     -38.293 -36.700   5.285  1.00 21.16           C  
ATOM    803  O   ILE A 165     -37.681 -37.415   4.487  1.00 17.04           O  
ATOM    804  CB  ILE A 165     -40.280 -37.736   6.463  1.00 14.78           C  
ATOM    805  CG1 ILE A 165     -40.630 -38.690   7.614  1.00 19.69           C  
ATOM    806  CG2 ILE A 165     -40.541 -38.376   5.104  1.00 21.40           C  
ATOM    807  CD1 ILE A 165     -42.122 -38.993   7.746  1.00 18.00           C  
ATOM    808  N   ASP A 166     -38.501 -35.406   5.044  1.00 18.83           N  
ATOM    809  CA  ASP A 166     -37.967 -34.853   3.801  1.00 19.62           C  
ATOM    810  C   ASP A 166     -36.428 -34.771   3.792  1.00 23.08           C  
ATOM    811  O   ASP A 166     -35.798 -35.072   2.778  1.00 19.32           O  
ATOM    812  CB  ASP A 166     -38.548 -33.479   3.500  1.00 21.75           C  
ATOM    813  CG  ASP A 166     -38.285 -33.061   2.056  1.00 30.01           C  
ATOM    814  OD1 ASP A 166     -38.826 -33.729   1.148  1.00 29.23           O  
ATOM    815  OD2 ASP A 166     -37.522 -32.100   1.827  1.00 24.81           O1-
ATOM    816  N   LEU A 167     -35.820 -34.359   4.902  1.00 17.10           N  
ATOM    817  CA  LEU A 167     -34.358 -34.361   4.999  1.00 16.54           C  
ATOM    818  C   LEU A 167     -33.801 -35.785   4.868  1.00 18.50           C  
ATOM    819  O   LEU A 167     -32.799 -36.013   4.177  1.00 17.03           O  
ATOM    820  CB  LEU A 167     -33.895 -33.741   6.322  1.00 15.35           C  
ATOM    821  CG  LEU A 167     -34.148 -32.249   6.580  1.00 17.18           C  
ATOM    822  CD1 LEU A 167     -33.899 -31.911   8.049  1.00 16.65           C  
ATOM    823  CD2 LEU A 167     -33.248 -31.395   5.696  1.00 18.62           C  
ATOM    824  N   ALA A 168     -34.452 -36.737   5.528  1.00 16.95           N  
ATOM    825  CA  ALA A 168     -34.056 -38.140   5.422  1.00 18.33           C  
ATOM    826  C   ALA A 168     -34.112 -38.624   3.971  1.00 20.09           C  
ATOM    827  O   ALA A 168     -33.196 -39.293   3.497  1.00 22.06           O  
ATOM    828  CB  ALA A 168     -34.946 -39.019   6.295  1.00 16.22           C  
ATOM    829  N   SER A 169     -35.191 -38.281   3.278  1.00 18.18           N  
ATOM    830  CA  SER A 169     -35.375 -38.703   1.890  1.00 23.13           C  
ATOM    831  C   SER A 169     -34.312 -38.109   0.962  1.00 24.99           C  
ATOM    832  O   SER A 169     -34.136 -38.584  -0.158  1.00 24.08           O  
ATOM    833  CB  SER A 169     -36.778 -38.330   1.389  1.00 21.72           C  
ATOM    834  OG  SER A 169     -36.870 -36.945   1.083  1.00 23.03           O  
ATOM    835  N   HIS A 170     -33.607 -37.078   1.427  1.00 20.79           N  
ATOM    836  CA  HIS A 170     -32.493 -36.519   0.676  1.00 19.04           C  
ATOM    837  C   HIS A 170     -31.136 -37.008   1.184  1.00 24.04           C  
ATOM    838  O   HIS A 170     -30.099 -36.483   0.785  1.00 27.67           O  
ATOM    839  CB  HIS A 170     -32.532 -34.987   0.706  1.00 22.68           C  
ATOM    840  CG  HIS A 170     -33.564 -34.393  -0.204  1.00 22.90           C  
ATOM    841  CD2 HIS A 170     -33.515 -34.079  -1.520  1.00 23.85           C  
ATOM    842  ND1 HIS A 170     -34.840 -34.085   0.216  1.00 25.57           N  
ATOM    843  CE1 HIS A 170     -35.530 -33.594  -0.800  1.00 25.33           C  
ATOM    844  NE2 HIS A 170     -34.746 -33.576  -1.864  1.00 24.53           N  
ATOM    845  N   GLY A 171     -31.133 -38.005   2.065  1.00 22.52           N  
ATOM    846  CA  GLY A 171     -29.885 -38.615   2.492  1.00 23.19           C  
ATOM    847  C   GLY A 171     -29.298 -38.140   3.814  1.00 21.03           C  
ATOM    848  O   GLY A 171     -28.103 -38.279   4.053  1.00 20.56           O  
ATOM    849  N   PHE A 172     -30.132 -37.573   4.675  1.00 21.45           N  
ATOM    850  CA  PHE A 172     -29.694 -37.206   6.018  1.00 18.67           C  
ATOM    851  C   PHE A 172     -30.157 -38.240   7.024  1.00 15.51           C  
ATOM    852  O   PHE A 172     -31.193 -38.871   6.834  1.00 16.79           O  
ATOM    853  CB  PHE A 172     -30.258 -35.841   6.439  1.00 14.99           C  
ATOM    854  CG  PHE A 172     -29.665 -34.674   5.711  1.00 17.35           C  
ATOM    855  CD1 PHE A 172     -28.684 -33.903   6.302  1.00 17.17           C  
ATOM    856  CD2 PHE A 172     -30.115 -34.328   4.449  1.00 19.01           C  
ATOM    857  CE1 PHE A 172     -28.152 -32.813   5.648  1.00 18.20           C  
ATOM    858  CE2 PHE A 172     -29.590 -33.243   3.793  1.00 17.25           C  
ATOM    859  CZ  PHE A 172     -28.609 -32.485   4.390  1.00 14.71           C  
ATOM    860  N   ILE A 173     -29.408 -38.399   8.104  1.00 14.85           N  
ATOM    861  CA  ILE A 173     -29.983 -38.999   9.305  1.00 15.30           C  
ATOM    862  C   ILE A 173     -30.447 -37.851  10.203  1.00 13.68           C  
ATOM    863  O   ILE A 173     -29.676 -36.917  10.470  1.00 14.22           O  
ATOM    864  CB  ILE A 173     -28.982 -39.896  10.048  1.00 14.15           C  
ATOM    865  CG1 ILE A 173     -28.784 -41.208   9.280  1.00 16.58           C  
ATOM    866  CG2 ILE A 173     -29.471 -40.184  11.473  1.00 13.67           C  
ATOM    867  CD1 ILE A 173     -27.627 -42.039   9.798  1.00 19.03           C  
ATOM    868  N   VAL A 174     -31.705 -37.900  10.635  1.00 13.51           N  
ATOM    869  CA  VAL A 174     -32.261 -36.846  11.494  1.00 13.95           C  
ATOM    870  C   VAL A 174     -32.599 -37.371  12.900  1.00 11.28           C  
ATOM    871  O   VAL A 174     -33.403 -38.284  13.070  1.00 15.27           O  
ATOM    872  CB  VAL A 174     -33.517 -36.214  10.862  1.00 14.61           C  
ATOM    873  CG1 VAL A 174     -34.014 -35.043  11.713  1.00 15.25           C  
ATOM    874  CG2 VAL A 174     -33.205 -35.738   9.443  1.00 14.48           C  
ATOM    875  N   ALA A 175     -31.965 -36.791  13.907  1.00 13.81           N  
ATOM    876  CA  ALA A 175     -32.259 -37.135  15.295  1.00 10.73           C  
ATOM    877  C   ALA A 175     -33.182 -36.084  15.892  1.00 15.91           C  
ATOM    878  O   ALA A 175     -32.723 -34.989  16.261  1.00 10.90           O  
ATOM    879  CB  ALA A 175     -30.992 -37.235  16.096  1.00 10.29           C  
ATOM    880  N   ALA A 176     -34.474 -36.405  15.974  1.00  9.34           N  
ATOM    881  CA  ALA A 176     -35.447 -35.503  16.589  1.00 12.73           C  
ATOM    882  C   ALA A 176     -35.532 -35.765  18.097  1.00 14.29           C  
ATOM    883  O   ALA A 176     -36.109 -36.776  18.536  1.00 11.69           O  
ATOM    884  CB  ALA A 176     -36.834 -35.661  15.926  1.00 11.28           C  
ATOM    885  N   VAL A 177     -34.954 -34.864  18.890  1.00 10.32           N  
ATOM    886  CA  VAL A 177     -34.877 -35.104  20.329  1.00 10.34           C  
ATOM    887  C   VAL A 177     -36.199 -34.801  21.008  1.00 11.00           C  
ATOM    888  O   VAL A 177     -36.998 -34.004  20.526  1.00 13.62           O  
ATOM    889  CB  VAL A 177     -33.744 -34.275  21.008  1.00 11.69           C  
ATOM    890  CG1 VAL A 177     -32.379 -34.657  20.432  1.00 11.90           C  
ATOM    891  CG2 VAL A 177     -33.980 -32.793  20.843  1.00 16.46           C  
ATOM    892  N   GLU A 178     -36.444 -35.467  22.123  1.00 11.56           N  
ATOM    893  CA  GLU A 178     -37.560 -35.088  22.967  1.00 13.36           C  
ATOM    894  C   GLU A 178     -36.966 -34.459  24.213  1.00 14.47           C  
ATOM    895  O   GLU A 178     -36.208 -35.103  24.935  1.00 14.23           O  
ATOM    896  CB  GLU A 178     -38.443 -36.293  23.308  1.00 14.97           C  
ATOM    897  CG  GLU A 178     -39.788 -35.894  23.919  1.00 14.19           C  
ATOM    898  CD  GLU A 178     -40.851 -36.949  23.699  1.00 15.55           C  
ATOM    899  OE1 GLU A 178     -41.257 -37.607  24.685  1.00 14.36           O  
ATOM    900  OE2 GLU A 178     -41.282 -37.115  22.541  1.00 13.62           O1-
ATOM    901  N   HIS A 179     -37.284 -33.192  24.462  1.00 10.35           N  
ATOM    902  CA  HIS A 179     -36.681 -32.501  25.581  1.00 10.97           C  
ATOM    903  C   HIS A 179     -37.348 -32.855  26.913  1.00 11.75           C  
ATOM    904  O   HIS A 179     -38.564 -33.070  26.977  1.00 12.06           O  
ATOM    905  CB  HIS A 179     -36.719 -30.987  25.338  1.00 12.05           C  
ATOM    906  CG  HIS A 179     -35.858 -30.543  24.200  1.00 10.90           C  
ATOM    907  CD2 HIS A 179     -36.170 -29.975  23.010  1.00 12.73           C  
ATOM    908  ND1 HIS A 179     -34.486 -30.685  24.209  1.00  8.97           N  
ATOM    909  CE1 HIS A 179     -33.989 -30.203  23.083  1.00 11.94           C  
ATOM    910  NE2 HIS A 179     -34.989 -29.754  22.344  1.00 11.30           N  
ATOM    911  N   ARG A 180     -36.537 -32.895  27.974  1.00 13.59           N  
ATOM    912  CA  ARG A 180     -37.004 -33.212  29.324  1.00 11.99           C  
ATOM    913  C   ARG A 180     -36.951 -31.979  30.217  1.00 16.40           C  
ATOM    914  O   ARG A 180     -36.981 -32.089  31.444  1.00 15.89           O  
ATOM    915  CB  ARG A 180     -36.159 -34.333  29.938  1.00 13.12           C  
ATOM    916  CG  ARG A 180     -36.723 -35.753  29.741  1.00 12.25           C  
ATOM    917  CD  ARG A 180     -36.836 -36.178  28.276  1.00 12.41           C  
ATOM    918  NE  ARG A 180     -37.170 -37.598  28.237  1.00 15.12           N  
ATOM    919  CZ  ARG A 180     -36.264 -38.572  28.306  1.00 13.43           C  
ATOM    920  NH1 ARG A 180     -34.964 -38.275  28.358  1.00 12.24           N1+
ATOM    921  NH2 ARG A 180     -36.655 -39.838  28.303  1.00 13.01           N  
ATOM    922  N   ASP A 181     -36.866 -30.810  29.591  1.00 13.69           N  
ATOM    923  CA  ASP A 181     -36.781 -29.537  30.296  1.00 14.79           C  
ATOM    924  C   ASP A 181     -38.136 -29.046  30.791  1.00 12.15           C  
ATOM    925  O   ASP A 181     -38.237 -27.932  31.309  1.00 14.39           O  
ATOM    926  CB  ASP A 181     -36.158 -28.476  29.381  1.00 13.26           C  
ATOM    927  CG  ASP A 181     -37.063 -28.107  28.202  1.00 15.72           C  
ATOM    928  OD1 ASP A 181     -37.897 -28.949  27.770  1.00 10.99           O  
ATOM    929  OD2 ASP A 181     -36.938 -26.960  27.717  1.00 11.77           O1-
ATOM    930  N   ARG A 182     -39.159 -29.879  30.609  1.00 10.45           N  
ATOM    931  CA  ARG A 182     -40.555 -29.581  30.944  1.00 11.87           C  
ATOM    932  C   ARG A 182     -41.156 -28.554  29.982  1.00 12.97           C  
ATOM    933  O   ARG A 182     -42.166 -27.910  30.303  1.00 15.22           O  
ATOM    934  CB  ARG A 182     -40.697 -29.122  32.406  1.00 13.80           C  
ATOM    935  CG  ARG A 182     -40.087 -30.095  33.422  1.00 13.48           C  
ATOM    936  CD  ARG A 182     -40.733 -31.487  33.361  1.00 13.67           C  
ATOM    937  NE  ARG A 182     -42.147 -31.430  33.738  1.00 14.58           N  
ATOM    938  CZ  ARG A 182     -42.594 -31.372  34.994  1.00 18.19           C  
ATOM    939  NH1 ARG A 182     -41.739 -31.382  36.012  1.00 12.98           N1+
ATOM    940  NH2 ARG A 182     -43.900 -31.297  35.232  1.00 16.73           N  
ATOM    941  N   SER A 183     -40.548 -28.420  28.798  1.00 10.89           N  
ATOM    942  CA  SER A 183     -41.141 -27.656  27.686  1.00 11.48           C  
ATOM    943  C   SER A 183     -41.992 -28.541  26.791  1.00 11.62           C  
ATOM    944  O   SER A 183     -42.786 -28.035  26.011  1.00 14.33           O  
ATOM    945  CB  SER A 183     -40.060 -26.989  26.819  1.00 12.60           C  
ATOM    946  OG  SER A 183     -39.355 -27.970  26.069  1.00 16.85           O  
ATOM    947  N   ALA A 184     -41.807 -29.860  26.858  1.00  9.69           N  
ATOM    948  CA  ALA A 184     -42.614 -30.760  26.026  1.00 10.87           C  
ATOM    949  C   ALA A 184     -44.020 -30.861  26.615  1.00 14.55           C  
ATOM    950  O   ALA A 184     -44.161 -30.856  27.835  1.00 13.24           O  
ATOM    951  CB  ALA A 184     -41.980 -32.144  25.938  1.00 11.82           C  
ATOM    952  N   SER A 185     -45.053 -30.935  25.775  1.00 12.49           N  
ATOM    953  CA  SER A 185     -46.417 -31.168  26.289  1.00 15.56           C  
ATOM    954  C   SER A 185     -46.421 -32.368  27.223  1.00 14.99           C  
ATOM    955  O   SER A 185     -46.996 -32.341  28.320  1.00 13.31           O  
ATOM    956  CB  SER A 185     -47.410 -31.395  25.147  1.00 16.21           C  
ATOM    957  OG  SER A 185     -48.038 -30.169  24.820  1.00 20.48           O  
ATOM    958  N   ALA A 186     -45.740 -33.412  26.781  1.00 11.40           N  
ATOM    959  CA  ALA A 186     -45.475 -34.561  27.615  1.00 10.46           C  
ATOM    960  C   ALA A 186     -44.216 -35.244  27.127  1.00 11.70           C  
ATOM    961  O   ALA A 186     -43.847 -35.136  25.953  1.00 14.37           O  
ATOM    962  CB  ALA A 186     -46.663 -35.534  27.598  1.00 13.64           C  
ATOM    963  N   THR A 187     -43.556 -35.943  28.038  1.00 15.21           N  
ATOM    964  CA  THR A 187     -42.535 -36.917  27.687  1.00 14.98           C  
ATOM    965  C   THR A 187     -42.470 -37.936  28.813  1.00 14.06           C  
ATOM    966  O   THR A 187     -43.094 -37.734  29.851  1.00 15.69           O  
ATOM    967  CB  THR A 187     -41.156 -36.266  27.476  1.00 13.66           C  
ATOM    968  CG2 THR A 187     -40.683 -35.612  28.747  1.00 13.90           C  
ATOM    969  OG1 THR A 187     -40.226 -37.273  27.072  1.00 14.38           O  
ATOM    970  N   TYR A 188     -41.737 -39.027  28.621  1.00 14.29           N  
ATOM    971  CA  TYR A 188     -41.610 -40.018  29.684  1.00 15.50           C  
ATOM    972  C   TYR A 188     -40.197 -40.532  29.844  1.00 14.34           C  
ATOM    973  O   TYR A 188     -39.337 -40.279  29.015  1.00 14.69           O  
ATOM    974  CB  TYR A 188     -42.556 -41.202  29.444  1.00 14.88           C  
ATOM    975  CG  TYR A 188     -42.327 -42.013  28.179  1.00 14.06           C  
ATOM    976  CD1 TYR A 188     -41.642 -43.227  28.218  1.00 17.35           C  
ATOM    977  CD2 TYR A 188     -42.825 -41.585  26.955  1.00 13.85           C  
ATOM    978  CE1 TYR A 188     -41.452 -43.986  27.068  1.00 18.46           C  
ATOM    979  CE2 TYR A 188     -42.641 -42.328  25.805  1.00 16.02           C  
ATOM    980  CZ  TYR A 188     -41.952 -43.530  25.865  1.00 17.03           C  
ATOM    981  OH  TYR A 188     -41.780 -44.266  24.716  1.00 19.31           O  
ATOM    982  N   TYR A 189     -39.988 -41.248  30.942  1.00 16.32           N  
ATOM    983  CA  TYR A 189     -38.736 -41.919  31.255  1.00 15.38           C  
ATOM    984  C   TYR A 189     -39.086 -43.103  32.160  1.00 18.17           C  
ATOM    985  O   TYR A 189     -40.268 -43.371  32.427  1.00 16.08           O  
ATOM    986  CB  TYR A 189     -37.742 -40.961  31.947  1.00 13.53           C  
ATOM    987  CG  TYR A 189     -38.171 -40.561  33.341  1.00 16.18           C  
ATOM    988  CD1 TYR A 189     -37.554 -41.100  34.462  1.00 19.97           C  
ATOM    989  CD2 TYR A 189     -39.223 -39.670  33.539  1.00 20.51           C  
ATOM    990  CE1 TYR A 189     -37.955 -40.751  35.742  1.00 21.74           C  
ATOM    991  CE2 TYR A 189     -39.635 -39.316  34.815  1.00 19.57           C  
ATOM    992  CZ  TYR A 189     -38.994 -39.857  35.909  1.00 25.33           C  
ATOM    993  OH  TYR A 189     -39.397 -39.507  37.178  1.00 33.38           O  
ATOM    994  N   PHE A 190     -38.067 -43.813  32.627  1.00 17.34           N  
ATOM    995  CA  PHE A 190     -38.283 -44.922  33.547  1.00 19.38           C  
ATOM    996  C   PHE A 190     -37.496 -44.675  34.836  1.00 21.47           C  
ATOM    997  O   PHE A 190     -36.359 -44.211  34.788  1.00 19.02           O  
ATOM    998  CB  PHE A 190     -37.878 -46.244  32.886  1.00 18.61           C  
ATOM    999  CG  PHE A 190     -38.651 -46.550  31.632  1.00 19.43           C  
ATOM   1000  CD1 PHE A 190     -39.928 -47.093  31.707  1.00 18.33           C  
ATOM   1001  CD2 PHE A 190     -38.116 -46.281  30.381  1.00 20.64           C  
ATOM   1002  CE1 PHE A 190     -40.656 -47.363  30.556  1.00 20.17           C  
ATOM   1003  CE2 PHE A 190     -38.836 -46.560  29.226  1.00 17.92           C  
ATOM   1004  CZ  PHE A 190     -40.109 -47.105  29.321  1.00 17.70           C  
ATOM   1005  N   LYS A 191     -38.101 -44.967  35.985  1.00 21.34           N  
ATOM   1006  CA  LYS A 191     -37.457 -44.659  37.262  1.00 22.07           C  
ATOM   1007  C   LYS A 191     -36.293 -45.600  37.568  1.00 26.52           C  
ATOM   1008  O   LYS A 191     -35.364 -45.231  38.284  1.00 27.97           O  
ATOM   1009  CB  LYS A 191     -38.485 -44.677  38.402  1.00 27.23           C  
ATOM   1010  CG  LYS A 191     -39.317 -43.404  38.453  1.00 28.44           C  
ATOM   1011  CD  LYS A 191     -40.406 -43.449  39.507  1.00 31.76           C  
ATOM   1012  CE  LYS A 191     -41.189 -42.140  39.512  1.00 33.06           C  
ATOM   1013  NZ  LYS A 191     -42.347 -42.183  40.462  1.00 39.09           N1+
ATOM   1014  N   ASP A 192     -36.332 -46.804  37.011  1.00 26.49           N  
ATOM   1015  CA  ASP A 192     -35.214 -47.738  37.133  1.00 29.03           C  
ATOM   1016  C   ASP A 192     -35.287 -48.768  36.015  1.00 29.12           C  
ATOM   1017  O   ASP A 192     -36.256 -48.784  35.251  1.00 27.72           O  
ATOM   1018  CB  ASP A 192     -35.198 -48.428  38.511  1.00 31.32           C  
ATOM   1019  CG  ASP A 192     -36.526 -49.089  38.866  1.00 32.05           C  
ATOM   1020  OD1 ASP A 192     -37.283 -49.477  37.954  1.00 30.78           O  
ATOM   1021  OD2 ASP A 192     -36.807 -49.243  40.075  1.00 40.14           O1-
ATOM   1022  N   GLN A 193     -34.276 -49.628  35.917  1.00 25.48           N  
ATOM   1023  CA  GLN A 193     -34.253 -50.634  34.856  1.00 26.08           C  
ATOM   1024  C   GLN A 193     -35.450 -51.585  34.934  1.00 27.95           C  
ATOM   1025  O   GLN A 193     -35.956 -52.037  33.905  1.00 31.62           O  
ATOM   1026  CB  GLN A 193     -32.947 -51.430  34.899  1.00 29.83           C  
ATOM   1027  CG  GLN A 193     -31.722 -50.626  34.488  1.00 33.26           C  
ATOM   1028  N   SER A 194     -35.902 -51.887  36.149  1.00 30.99           N  
ATOM   1029  CA  SER A 194     -37.052 -52.771  36.330  1.00 31.82           C  
ATOM   1030  C   SER A 194     -38.309 -52.175  35.715  1.00 28.45           C  
ATOM   1031  O   SER A 194     -39.094 -52.883  35.081  1.00 28.45           O  
ATOM   1032  CB  SER A 194     -37.285 -53.061  37.811  1.00 32.17           C  
ATOM   1033  OG  SER A 194     -36.422 -54.092  38.253  1.00 41.33           O  
ATOM   1034  N   ALA A 195     -38.495 -50.872  35.912  1.00 27.82           N  
ATOM   1035  CA  ALA A 195     -39.608 -50.159  35.299  1.00 23.64           C  
ATOM   1036  C   ALA A 195     -39.522 -50.237  33.777  1.00 21.31           C  
ATOM   1037  O   ALA A 195     -40.513 -50.513  33.113  1.00 23.05           O  
ATOM   1038  CB  ALA A 195     -39.633 -48.712  35.761  1.00 27.59           C  
ATOM   1039  N   ALA A 196     -38.331 -50.010  33.229  1.00 23.19           N  
ATOM   1040  CA  ALA A 196     -38.145 -50.066  31.779  1.00 22.02           C  
ATOM   1041  C   ALA A 196     -38.495 -51.450  31.226  1.00 24.60           C  
ATOM   1042  O   ALA A 196     -39.108 -51.568  30.161  1.00 25.14           O  
ATOM   1043  CB  ALA A 196     -36.707 -49.689  31.404  1.00 17.92           C  
ATOM   1044  N   GLU A 197     -38.124 -52.491  31.964  1.00 26.34           N  
ATOM   1045  CA  GLU A 197     -38.321 -53.865  31.504  1.00 26.36           C  
ATOM   1046  C   GLU A 197     -39.798 -54.224  31.336  1.00 24.29           C  
ATOM   1047  O   GLU A 197     -40.144 -55.002  30.450  1.00 28.61           O  
ATOM   1048  CB  GLU A 197     -37.648 -54.848  32.465  1.00 24.46           C  
ATOM   1049  N   ILE A 198     -40.670 -53.651  32.163  1.00 25.15           N  
ATOM   1050  CA  ILE A 198     -42.108 -53.904  32.023  1.00 26.18           C  
ATOM   1051  C   ILE A 198     -42.864 -52.702  31.457  1.00 26.77           C  
ATOM   1052  O   ILE A 198     -44.098 -52.660  31.499  1.00 27.81           O  
ATOM   1053  CB  ILE A 198     -42.757 -54.313  33.363  1.00 28.88           C  
ATOM   1054  CG1 ILE A 198     -42.584 -53.224  34.422  1.00 21.95           C  
ATOM   1055  CG2 ILE A 198     -42.180 -55.649  33.846  1.00 31.50           C  
ATOM   1056  CD1 ILE A 198     -43.633 -53.288  35.516  1.00 28.36           C  
ATOM   1057  N   GLY A 199     -42.122 -51.734  30.922  1.00 23.60           N  
ATOM   1058  CA  GLY A 199     -42.714 -50.601  30.229  1.00 21.37           C  
ATOM   1059  C   GLY A 199     -43.558 -49.741  31.144  1.00 19.86           C  
ATOM   1060  O   GLY A 199     -44.577 -49.185  30.735  1.00 22.35           O  
ATOM   1061  N   ASP A 200     -43.136 -49.645  32.399  1.00 20.51           N  
ATOM   1062  CA  ASP A 200     -43.828 -48.827  33.381  1.00 18.75           C  
ATOM   1063  C   ASP A 200     -43.328 -47.393  33.282  1.00 20.88           C  
ATOM   1064  O   ASP A 200     -42.406 -47.010  33.993  1.00 17.21           O  
ATOM   1065  CB  ASP A 200     -43.612 -49.388  34.796  1.00 18.93           C  
ATOM   1066  CG  ASP A 200     -44.323 -48.580  35.868  1.00 26.03           C  
ATOM   1067  OD1 ASP A 200     -45.331 -47.925  35.549  1.00 25.10           O  
ATOM   1068  OD2 ASP A 200     -43.882 -48.611  37.040  1.00 29.58           O1-
ATOM   1069  N   LYS A 201     -43.942 -46.606  32.400  1.00 17.92           N  
ATOM   1070  CA  LYS A 201     -43.484 -45.241  32.124  1.00 19.28           C  
ATOM   1071  C   LYS A 201     -43.799 -44.247  33.240  1.00 19.10           C  
ATOM   1072  O   LYS A 201     -44.845 -44.341  33.888  1.00 19.18           O  
ATOM   1073  CB  LYS A 201     -44.114 -44.725  30.825  1.00 18.13           C  
ATOM   1074  CG  LYS A 201     -43.893 -45.595  29.601  1.00 18.13           C  
ATOM   1075  CD  LYS A 201     -44.619 -44.960  28.410  1.00 22.70           C  
ATOM   1076  CE  LYS A 201     -44.495 -45.797  27.141  1.00 26.15           C  
ATOM   1077  NZ  LYS A 201     -44.975 -47.187  27.340  1.00 33.32           N1+
ATOM   1078  N   SER A 202     -42.905 -43.282  33.447  1.00 16.20           N  
ATOM   1079  CA  SER A 202     -43.205 -42.136  34.299  1.00 16.52           C  
ATOM   1080  C   SER A 202     -43.284 -40.889  33.431  1.00 19.05           C  
ATOM   1081  O   SER A 202     -42.324 -40.528  32.746  1.00 16.62           O  
ATOM   1082  CB  SER A 202     -42.158 -41.955  35.395  1.00 23.66           C  
ATOM   1083  OG  SER A 202     -42.120 -43.088  36.241  1.00 31.19           O  
ATOM   1084  N   TRP A 203     -44.425 -40.218  33.478  1.00 15.37           N  
ATOM   1085  CA  TRP A 203     -44.678 -39.124  32.558  1.00 16.67           C  
ATOM   1086  C   TRP A 203     -44.398 -37.792  33.219  1.00 20.57           C  
ATOM   1087  O   TRP A 203     -44.624 -37.617  34.415  1.00 15.68           O  
ATOM   1088  CB  TRP A 203     -46.114 -39.181  32.036  1.00 15.86           C  
ATOM   1089  CG  TRP A 203     -46.315 -40.295  31.048  1.00 15.79           C  
ATOM   1090  CD1 TRP A 203     -46.655 -41.586  31.324  1.00 17.91           C  
ATOM   1091  CD2 TRP A 203     -46.176 -40.212  29.621  1.00 16.14           C  
ATOM   1092  CE2 TRP A 203     -46.441 -41.492  29.101  1.00 15.48           C  
ATOM   1093  CE3 TRP A 203     -45.841 -39.179  28.739  1.00 14.25           C  
ATOM   1094  NE1 TRP A 203     -46.733 -42.315  30.158  1.00 17.17           N  
ATOM   1095  CZ2 TRP A 203     -46.401 -41.767  27.732  1.00 18.32           C  
ATOM   1096  CZ3 TRP A 203     -45.793 -39.453  27.383  1.00 13.21           C  
ATOM   1097  CH2 TRP A 203     -46.081 -40.739  26.892  1.00 16.21           C  
ATOM   1098  N   LEU A 204     -43.884 -36.871  32.413  1.00 16.33           N  
ATOM   1099  CA  LEU A 204     -43.549 -35.517  32.828  1.00 17.78           C  
ATOM   1100  C   LEU A 204     -44.292 -34.563  31.923  1.00 16.93           C  
ATOM   1101  O   LEU A 204     -44.065 -34.559  30.707  1.00 16.51           O  
ATOM   1102  CB  LEU A 204     -42.038 -35.269  32.727  1.00 17.51           C  
ATOM   1103  CG  LEU A 204     -41.161 -36.074  33.676  1.00 20.69           C  
ATOM   1104  CD1 LEU A 204     -39.663 -35.865  33.358  1.00 20.00           C  
ATOM   1105  CD2 LEU A 204     -41.505 -35.698  35.117  1.00 19.94           C  
ATOM   1106  N   TYR A 205     -45.185 -33.769  32.500  1.00 14.62           N  
ATOM   1107  CA  TYR A 205     -45.996 -32.871  31.706  1.00 16.33           C  
ATOM   1108  C   TYR A 205     -45.418 -31.476  31.694  1.00 14.00           C  
ATOM   1109  O   TYR A 205     -44.623 -31.109  32.558  1.00 14.44           O  
ATOM   1110  CB  TYR A 205     -47.440 -32.852  32.221  1.00 15.30           C  
ATOM   1111  CG  TYR A 205     -48.098 -34.177  31.987  1.00 15.53           C  
ATOM   1112  CD1 TYR A 205     -48.533 -34.527  30.723  1.00 15.75           C  
ATOM   1113  CD2 TYR A 205     -48.225 -35.106  33.012  1.00 21.03           C  
ATOM   1114  CE1 TYR A 205     -49.119 -35.761  30.483  1.00 19.14           C  
ATOM   1115  CE2 TYR A 205     -48.808 -36.344  32.783  1.00 18.96           C  
ATOM   1116  CZ  TYR A 205     -49.255 -36.663  31.516  1.00 19.34           C  
ATOM   1117  OH  TYR A 205     -49.832 -37.893  31.267  1.00 17.62           O  
ATOM   1118  N   LEU A 206     -45.813 -30.713  30.687  1.00 12.13           N  
ATOM   1119  CA  LEU A 206     -45.423 -29.321  30.577  1.00 15.38           C  
ATOM   1120  C   LEU A 206     -45.613 -28.542  31.881  1.00 13.44           C  
ATOM   1121  O   LEU A 206     -46.664 -28.639  32.513  1.00 13.53           O  
ATOM   1122  CB  LEU A 206     -46.236 -28.651  29.482  1.00 13.34           C  
ATOM   1123  CG  LEU A 206     -45.904 -27.175  29.300  1.00 20.43           C  
ATOM   1124  CD1 LEU A 206     -44.940 -26.990  28.162  1.00 20.81           C  
ATOM   1125  CD2 LEU A 206     -47.178 -26.382  29.066  1.00 24.58           C  
ATOM   1126  N   ARG A 207     -44.598 -27.768  32.262  1.00 15.48           N  
ATOM   1127  CA  ARG A 207     -44.709 -26.838  33.381  1.00 18.46           C  
ATOM   1128  C   ARG A 207     -45.285 -25.522  32.894  1.00 20.22           C  
ATOM   1129  O   ARG A 207     -44.822 -24.965  31.906  1.00 18.36           O  
ATOM   1130  CB  ARG A 207     -43.352 -26.574  34.047  1.00 19.34           C  
ATOM   1131  CG  ARG A 207     -42.889 -27.624  35.056  1.00 23.80           C  
ATOM   1132  CD  ARG A 207     -42.063 -26.992  36.184  1.00 27.25           C  
ATOM   1133  NE  ARG A 207     -42.885 -26.126  37.022  1.00 32.65           N  
ATOM   1134  CZ  ARG A 207     -42.463 -24.999  37.585  1.00 34.07           C  
ATOM   1135  NH1 ARG A 207     -43.292 -24.279  38.322  1.00 38.10           N1+
ATOM   1136  NH2 ARG A 207     -41.216 -24.590  37.419  1.00 32.72           N  
ATOM   1137  N   THR A 208     -46.294 -25.026  33.600  1.00 24.45           N  
ATOM   1138  CA  THR A 208     -46.815 -23.692  33.355  1.00 29.34           C  
ATOM   1139  C   THR A 208     -46.110 -22.709  34.290  1.00 26.12           C  
ATOM   1140  O   THR A 208     -45.869 -23.027  35.451  1.00 29.90           O  
ATOM   1141  CB  THR A 208     -48.331 -23.650  33.578  1.00 36.84           C  
ATOM   1142  CG2 THR A 208     -49.000 -24.714  32.729  1.00 29.51           C  
ATOM   1143  OG1 THR A 208     -48.609 -23.938  34.952  1.00 38.44           O  
ATOM   1144  N   LEU A 209     -45.787 -21.518  33.800  1.00 29.49           N  
ATOM   1145  CA  LEU A 209     -44.982 -20.572  34.578  1.00 29.65           C  
ATOM   1146  C   LEU A 209     -45.717 -19.280  34.960  1.00 34.17           C  
ATOM   1147  O   LEU A 209     -46.527 -18.761  34.188  1.00 31.96           O  
ATOM   1148  CB  LEU A 209     -43.720 -20.199  33.798  1.00 29.43           C  
ATOM   1149  CG  LEU A 209     -42.840 -21.327  33.258  1.00 26.58           C  
ATOM   1150  CD1 LEU A 209     -41.632 -20.717  32.587  1.00 26.51           C  
ATOM   1151  CD2 LEU A 209     -42.431 -22.288  34.375  1.00 26.00           C  
ATOM   1152  N   LYS A 210     -45.408 -18.752  36.142  1.00 35.53           N  
ATOM   1153  CA  LYS A 210     -45.840 -17.403  36.510  1.00 35.95           C  
ATOM   1154  C   LYS A 210     -45.038 -16.395  35.694  1.00 36.33           C  
ATOM   1155  O   LYS A 210     -43.890 -16.665  35.329  1.00 33.25           O  
ATOM   1156  CB  LYS A 210     -45.654 -17.155  38.011  1.00 36.59           C  
ATOM   1157  N   GLN A 211     -45.630 -15.240  35.403  1.00 35.78           N  
ATOM   1158  CA  GLN A 211     -44.966 -14.246  34.556  1.00 34.83           C  
ATOM   1159  C   GLN A 211     -43.637 -13.789  35.161  1.00 31.57           C  
ATOM   1160  O   GLN A 211     -42.677 -13.514  34.437  1.00 28.69           O  
ATOM   1161  CB  GLN A 211     -45.882 -13.041  34.319  1.00 38.16           C  
ATOM   1162  N   GLU A 212     -43.588 -13.726  36.490  1.00 32.81           N  
ATOM   1163  CA  GLU A 212     -42.368 -13.375  37.216  1.00 32.11           C  
ATOM   1164  C   GLU A 212     -41.234 -14.377  36.981  1.00 32.20           C  
ATOM   1165  O   GLU A 212     -40.060 -14.031  37.087  1.00 32.58           O  
ATOM   1166  CB  GLU A 212     -42.651 -13.283  38.718  1.00 32.77           C  
ATOM   1167  N   GLU A 213     -41.606 -15.615  36.671  1.00 31.39           N  
ATOM   1168  CA  GLU A 213     -40.659 -16.712  36.492  1.00 30.99           C  
ATOM   1169  C   GLU A 213     -40.081 -16.810  35.086  1.00 29.75           C  
ATOM   1170  O   GLU A 213     -38.999 -17.381  34.900  1.00 28.23           O  
ATOM   1171  CB  GLU A 213     -41.334 -18.051  36.804  1.00 29.71           C  
ATOM   1172  CG  GLU A 213     -41.707 -18.293  38.239  1.00 37.05           C  
ATOM   1173  CD  GLU A 213     -42.308 -19.673  38.422  1.00 39.14           C  
ATOM   1174  OE1 GLU A 213     -43.245 -20.020  37.667  1.00 38.33           O  
ATOM   1175  OE2 GLU A 213     -41.833 -20.420  39.304  1.00 46.54           O1-
ATOM   1176  N   GLU A 214     -40.814 -16.290  34.103  1.00 26.96           N  
ATOM   1177  CA  GLU A 214     -40.568 -16.625  32.696  1.00 27.13           C  
ATOM   1178  C   GLU A 214     -39.127 -16.399  32.256  1.00 27.03           C  
ATOM   1179  O   GLU A 214     -38.490 -17.320  31.744  1.00 24.18           O  
ATOM   1180  CB  GLU A 214     -41.507 -15.836  31.774  1.00 27.34           C  
ATOM   1181  CG  GLU A 214     -42.917 -16.416  31.675  1.00 30.34           C  
ATOM   1182  CD  GLU A 214     -43.039 -17.554  30.661  1.00 39.93           C  
ATOM   1183  OE1 GLU A 214     -42.198 -17.649  29.729  1.00 39.01           O  
ATOM   1184  OE2 GLU A 214     -43.993 -18.355  30.792  1.00 39.03           O1-
ATOM   1185  N   THR A 215     -38.623 -15.183  32.453  1.00 22.63           N  
ATOM   1186  CA  THR A 215     -37.272 -14.839  32.020  1.00 25.75           C  
ATOM   1187  C   THR A 215     -36.242 -15.852  32.507  1.00 24.01           C  
ATOM   1188  O   THR A 215     -35.465 -16.403  31.722  1.00 22.85           O  
ATOM   1189  CB  THR A 215     -36.864 -13.439  32.515  1.00 28.86           C  
ATOM   1190  CG2 THR A 215     -35.432 -13.128  32.113  1.00 31.16           C  
ATOM   1191  OG1 THR A 215     -37.737 -12.459  31.941  1.00 29.36           O  
ATOM   1192  N   HIS A 216     -36.263 -16.119  33.804  1.00 22.86           N  
ATOM   1193  CA  HIS A 216     -35.280 -17.005  34.397  1.00 22.79           C  
ATOM   1194  C   HIS A 216     -35.451 -18.450  33.931  1.00 19.73           C  
ATOM   1195  O   HIS A 216     -34.498 -19.096  33.485  1.00 16.97           O  
ATOM   1196  CB  HIS A 216     -35.374 -16.953  35.916  1.00 25.70           C  
ATOM   1197  CG  HIS A 216     -34.481 -17.938  36.596  1.00 26.11           C  
ATOM   1198  CD2 HIS A 216     -34.763 -19.024  37.353  1.00 31.24           C  
ATOM   1199  ND1 HIS A 216     -33.107 -17.880  36.500  1.00 31.38           N  
ATOM   1200  CE1 HIS A 216     -32.579 -18.879  37.186  1.00 31.36           C  
ATOM   1201  NE2 HIS A 216     -33.563 -19.588  37.712  1.00 31.55           N  
ATOM   1202  N   ILE A 217     -36.667 -18.962  34.056  1.00 15.28           N  
ATOM   1203  CA  ILE A 217     -36.883 -20.365  33.789  1.00 17.82           C  
ATOM   1204  C   ILE A 217     -36.702 -20.667  32.301  1.00 17.52           C  
ATOM   1205  O   ILE A 217     -36.106 -21.686  31.962  1.00 15.90           O  
ATOM   1206  CB  ILE A 217     -38.263 -20.828  34.286  1.00 19.86           C  
ATOM   1207  CG1 ILE A 217     -38.286 -20.770  35.820  1.00 23.82           C  
ATOM   1208  CG2 ILE A 217     -38.555 -22.250  33.812  1.00 16.04           C  
ATOM   1209  CD1 ILE A 217     -39.518 -21.411  36.465  1.00 28.35           C  
ATOM   1210  N   ARG A 218     -37.181 -19.793  31.415  1.00 13.16           N  
ATOM   1211  CA  ARG A 218     -37.001 -20.062  29.979  1.00 13.11           C  
ATOM   1212  C   ARG A 218     -35.522 -20.149  29.624  1.00 14.62           C  
ATOM   1213  O   ARG A 218     -35.132 -20.953  28.782  1.00 14.81           O  
ATOM   1214  CB  ARG A 218     -37.668 -19.000  29.109  1.00 15.24           C  
ATOM   1215  CG  ARG A 218     -39.202 -18.993  29.161  1.00 16.97           C  
ATOM   1216  CD  ARG A 218     -39.831 -20.364  28.868  1.00 13.98           C  
ATOM   1217  NE  ARG A 218     -41.295 -20.307  28.962  1.00 14.83           N  
ATOM   1218  CZ  ARG A 218     -42.078 -21.358  29.163  1.00 17.48           C  
ATOM   1219  NH1 ARG A 218     -41.549 -22.567  29.321  1.00 17.65           N1+
ATOM   1220  NH2 ARG A 218     -43.393 -21.206  29.223  1.00 17.15           N  
ATOM   1221  N   ASN A 219     -34.692 -19.324  30.248  1.00 14.53           N  
ATOM   1222  CA  ASN A 219     -33.263 -19.382  29.935  1.00 15.10           C  
ATOM   1223  C   ASN A 219     -32.609 -20.650  30.465  1.00 13.64           C  
ATOM   1224  O   ASN A 219     -31.752 -21.231  29.806  1.00 15.50           O  
ATOM   1225  CB  ASN A 219     -32.522 -18.166  30.473  1.00 14.84           C  
ATOM   1226  CG  ASN A 219     -31.049 -18.200  30.119  1.00 18.80           C  
ATOM   1227  ND2 ASN A 219     -30.745 -17.983  28.850  1.00 15.03           N  
ATOM   1228  OD1 ASN A 219     -30.199 -18.459  30.967  1.00 21.73           O  
ATOM   1229  N   GLU A 220     -33.016 -21.093  31.648  1.00 14.95           N  
ATOM   1230  CA  GLU A 220     -32.488 -22.347  32.171  1.00 18.16           C  
ATOM   1231  C   GLU A 220     -32.940 -23.510  31.296  1.00 15.01           C  
ATOM   1232  O   GLU A 220     -32.180 -24.462  31.064  1.00 13.58           O  
ATOM   1233  CB  GLU A 220     -32.918 -22.548  33.613  1.00 18.91           C  
ATOM   1234  CG  GLU A 220     -32.293 -21.522  34.543  1.00 22.97           C  
ATOM   1235  CD  GLU A 220     -30.772 -21.694  34.672  1.00 29.46           C  
ATOM   1236  OE1 GLU A 220     -30.064 -20.667  34.760  1.00 33.65           O  
ATOM   1237  OE2 GLU A 220     -30.285 -22.852  34.682  1.00 25.01           O1-
ATOM   1238  N   GLN A 221     -34.169 -23.421  30.797  1.00 13.30           N  
ATOM   1239  CA  GLN A 221     -34.678 -24.432  29.876  1.00 12.63           C  
ATOM   1240  C   GLN A 221     -33.900 -24.457  28.560  1.00 11.21           C  
ATOM   1241  O   GLN A 221     -33.597 -25.527  28.054  1.00 11.38           O  
ATOM   1242  CB  GLN A 221     -36.166 -24.207  29.592  1.00 11.63           C  
ATOM   1243  CG  GLN A 221     -37.073 -24.638  30.727  1.00 12.34           C  
ATOM   1244  CD  GLN A 221     -38.540 -24.361  30.430  1.00 11.97           C  
ATOM   1245  NE2 GLN A 221     -39.399 -25.315  30.772  1.00 13.11           N  
ATOM   1246  OE1 GLN A 221     -38.891 -23.308  29.874  1.00 12.17           O  
ATOM   1247  N   VAL A 222     -33.590 -23.299  27.980  1.00 11.54           N  
ATOM   1248  CA  VAL A 222     -32.879 -23.337  26.702  1.00 10.71           C  
ATOM   1249  C   VAL A 222     -31.455 -23.860  26.927  1.00 10.10           C  
ATOM   1250  O   VAL A 222     -30.856 -24.428  26.027  1.00 10.12           O  
ATOM   1251  CB  VAL A 222     -32.856 -21.953  25.991  1.00 12.81           C  
ATOM   1252  CG1 VAL A 222     -31.750 -21.074  26.536  1.00 13.54           C  
ATOM   1253  CG2 VAL A 222     -32.674 -22.127  24.468  1.00 11.14           C  
ATOM   1254  N   ARG A 223     -30.917 -23.706  28.136  1.00 12.68           N  
ATOM   1255  CA  ARG A 223     -29.597 -24.267  28.419  1.00 12.95           C  
ATOM   1256  C   ARG A 223     -29.686 -25.787  28.549  1.00 11.72           C  
ATOM   1257  O   ARG A 223     -28.804 -26.507  28.070  1.00 11.40           O  
ATOM   1258  CB  ARG A 223     -28.996 -23.644  29.682  1.00 16.01           C  
ATOM   1259  CG  ARG A 223     -28.609 -22.177  29.476  1.00 17.30           C  
ATOM   1260  CD  ARG A 223     -28.152 -21.494  30.769  1.00 22.17           C  
ATOM   1261  NE  ARG A 223     -27.941 -20.064  30.541  1.00 26.25           N  
ATOM   1262  CZ  ARG A 223     -26.840 -19.537  30.007  1.00 28.76           C  
ATOM   1263  NH1 ARG A 223     -25.824 -20.314  29.647  1.00 30.04           N1+
ATOM   1264  NH2 ARG A 223     -26.748 -18.221  29.839  1.00 34.14           N  
ATOM   1265  N   GLN A 224     -30.750 -26.280  29.180  1.00  8.06           N  
ATOM   1266  CA  GLN A 224     -30.932 -27.732  29.261  1.00 13.09           C  
ATOM   1267  C   GLN A 224     -31.152 -28.323  27.865  1.00 12.51           C  
ATOM   1268  O   GLN A 224     -30.631 -29.390  27.549  1.00 10.82           O  
ATOM   1269  CB  GLN A 224     -32.099 -28.119  30.179  1.00 14.81           C  
ATOM   1270  CG  GLN A 224     -32.376 -29.632  30.117  1.00 17.43           C  
ATOM   1271  CD  GLN A 224     -33.313 -30.143  31.190  1.00 21.94           C  
ATOM   1272  NE2 GLN A 224     -33.741 -31.392  31.039  1.00 18.35           N  
ATOM   1273  OE1 GLN A 224     -33.650 -29.434  32.140  1.00 19.37           O  
ATOM   1274  N   ARG A 225     -31.906 -27.614  27.021  1.00 10.21           N  
ATOM   1275  CA  ARG A 225     -32.165 -28.074  25.648  1.00  9.71           C  
ATOM   1276  C   ARG A 225     -30.876 -28.207  24.830  1.00  9.49           C  
ATOM   1277  O   ARG A 225     -30.709 -29.140  24.042  1.00  9.38           O  
ATOM   1278  CB  ARG A 225     -33.135 -27.112  24.946  1.00  9.39           C  
ATOM   1279  CG  ARG A 225     -34.595 -27.304  25.394  1.00 11.04           C  
ATOM   1280  CD  ARG A 225     -35.438 -26.069  25.003  1.00 10.41           C  
ATOM   1281  NE  ARG A 225     -36.832 -26.464  24.841  1.00 12.88           N  
ATOM   1282  CZ  ARG A 225     -37.377 -26.725  23.662  1.00 12.44           C  
ATOM   1283  NH1 ARG A 225     -36.623 -26.634  22.569  1.00  9.97           N1+
ATOM   1284  NH2 ARG A 225     -38.666 -27.070  23.574  1.00 10.67           N  
ATOM   1285  N   ALA A 226     -29.985 -27.237  24.985  1.00  9.37           N  
ATOM   1286  CA  ALA A 226     -28.729 -27.261  24.260  1.00  9.31           C  
ATOM   1287  C   ALA A 226     -27.897 -28.428  24.757  1.00 11.83           C  
ATOM   1288  O   ALA A 226     -27.241 -29.093  23.973  1.00 12.81           O  
ATOM   1289  CB  ALA A 226     -27.966 -25.938  24.430  1.00 12.23           C  
ATOM   1290  N   LYS A 227     -27.937 -28.681  26.063  1.00 11.13           N  
ATOM   1291  CA  LYS A 227     -27.203 -29.814  26.612  1.00 13.17           C  
ATOM   1292  C   LYS A 227     -27.779 -31.123  26.083  1.00 12.18           C  
ATOM   1293  O   LYS A 227     -27.043 -32.077  25.823  1.00 12.01           O  
ATOM   1294  CB  LYS A 227     -27.225 -29.776  28.140  1.00 14.75           C  
ATOM   1295  CG  LYS A 227     -26.830 -31.094  28.808  1.00 21.86           C  
ATOM   1296  N   GLU A 228     -29.099 -31.168  25.914  1.00  9.20           N  
ATOM   1297  CA  GLU A 228     -29.745 -32.344  25.337  1.00 12.52           C  
ATOM   1298  C   GLU A 228     -29.421 -32.549  23.847  1.00 12.47           C  
ATOM   1299  O   GLU A 228     -29.255 -33.685  23.395  1.00 12.13           O  
ATOM   1300  CB  GLU A 228     -31.259 -32.258  25.559  1.00 11.15           C  
ATOM   1301  CG  GLU A 228     -31.600 -32.473  27.041  1.00 14.21           C  
ATOM   1302  CD  GLU A 228     -33.081 -32.282  27.385  1.00 19.63           C  
ATOM   1303  OE1 GLU A 228     -33.788 -31.487  26.715  1.00 14.83           O  
ATOM   1304  OE2 GLU A 228     -33.520 -32.932  28.356  1.00 18.60           O1-
ATOM   1305  N   CYS A 229     -29.311 -31.473  23.077  1.00  9.40           N  
ATOM   1306  CA  CYS A 229     -28.869 -31.639  21.688  1.00 11.72           C  
ATOM   1307  C   CYS A 229     -27.413 -32.127  21.631  1.00 11.56           C  
ATOM   1308  O   CYS A 229     -27.085 -32.964  20.804  1.00 11.48           O  
ATOM   1309  CB  CYS A 229     -29.007 -30.344  20.892  1.00 10.63           C  
ATOM   1310  SG  CYS A 229     -30.733 -29.825  20.666  1.00 12.62           S  
ATOM   1311  N   SER A 230     -26.552 -31.597  22.497  1.00 11.01           N  
ATOM   1312  CA  SER A 230     -25.147 -32.044  22.542  1.00 13.14           C  
ATOM   1313  C   SER A 230     -25.001 -33.496  22.991  1.00 14.24           C  
ATOM   1314  O   SER A 230     -24.161 -34.238  22.468  1.00 14.13           O  
ATOM   1315  CB  SER A 230     -24.325 -31.147  23.466  1.00 12.10           C  
ATOM   1316  OG  SER A 230     -24.126 -29.873  22.862  1.00 17.88           O  
ATOM   1317  N   GLN A 231     -25.801 -33.895  23.975  1.00 12.57           N  
ATOM   1318  CA  GLN A 231     -25.783 -35.274  24.456  1.00 13.21           C  
ATOM   1319  C   GLN A 231     -26.321 -36.225  23.395  1.00 15.20           C  
ATOM   1320  O   GLN A 231     -25.794 -37.326  23.204  1.00 15.52           O  
ATOM   1321  CB  GLN A 231     -26.580 -35.403  25.752  1.00 15.90           C  
ATOM   1322  CG  GLN A 231     -26.682 -36.829  26.273  1.00 19.31           C  
ATOM   1323  CD  GLN A 231     -27.326 -36.884  27.643  1.00 21.09           C  
ATOM   1324  NE2 GLN A 231     -28.487 -37.529  27.731  1.00 15.17           N  
ATOM   1325  OE1 GLN A 231     -26.805 -36.320  28.602  1.00 17.88           O  
ATOM   1326  N   ALA A 232     -27.363 -35.799  22.688  1.00 13.23           N  
ATOM   1327  CA  ALA A 232     -27.888 -36.590  21.583  1.00 13.68           C  
ATOM   1328  C   ALA A 232     -26.795 -36.828  20.541  1.00 15.54           C  
ATOM   1329  O   ALA A 232     -26.583 -37.955  20.076  1.00 13.14           O  
ATOM   1330  CB  ALA A 232     -29.070 -35.904  20.956  1.00 13.13           C  
ATOM   1331  N   LEU A 233     -26.095 -35.762  20.183  1.00 12.06           N  
ATOM   1332  CA  LEU A 233     -25.006 -35.875  19.212  1.00 14.75           C  
ATOM   1333  C   LEU A 233     -23.899 -36.804  19.711  1.00 16.49           C  
ATOM   1334  O   LEU A 233     -23.405 -37.650  18.959  1.00 14.28           O  
ATOM   1335  CB  LEU A 233     -24.414 -34.498  18.885  1.00 15.10           C  
ATOM   1336  CG  LEU A 233     -23.144 -34.505  18.020  1.00 13.36           C  
ATOM   1337  CD1 LEU A 233     -23.377 -35.201  16.677  1.00 10.99           C  
ATOM   1338  CD2 LEU A 233     -22.656 -33.062  17.802  1.00 13.83           C  
ATOM   1339  N   SER A 234     -23.507 -36.644  20.971  1.00 14.43           N  
ATOM   1340  CA  SER A 234     -22.440 -37.466  21.524  1.00 15.31           C  
ATOM   1341  C   SER A 234     -22.836 -38.946  21.500  1.00 19.79           C  
ATOM   1342  O   SER A 234     -22.007 -39.816  21.220  1.00 16.60           O  
ATOM   1343  CB  SER A 234     -22.098 -37.019  22.945  1.00 17.90           C  
ATOM   1344  OG  SER A 234     -21.448 -35.749  22.938  1.00 18.01           O  
ATOM   1345  N   LEU A 235     -24.109 -39.224  21.776  1.00 16.70           N  
ATOM   1346  CA  LEU A 235     -24.609 -40.592  21.732  1.00 17.19           C  
ATOM   1347  C   LEU A 235     -24.510 -41.180  20.334  1.00 18.80           C  
ATOM   1348  O   LEU A 235     -24.038 -42.311  20.142  1.00 18.53           O  
ATOM   1349  CB  LEU A 235     -26.059 -40.656  22.203  1.00 16.45           C  
ATOM   1350  CG  LEU A 235     -26.675 -42.053  22.125  1.00 16.12           C  
ATOM   1351  CD1 LEU A 235     -25.911 -43.031  23.020  1.00 18.47           C  
ATOM   1352  CD2 LEU A 235     -28.130 -42.004  22.510  1.00 20.70           C  
ATOM   1353  N   ILE A 236     -24.959 -40.412  19.348  1.00 16.06           N  
ATOM   1354  CA  ILE A 236     -24.966 -40.900  17.980  1.00 15.66           C  
ATOM   1355  C   ILE A 236     -23.542 -41.083  17.470  1.00 18.50           C  
ATOM   1356  O   ILE A 236     -23.247 -42.058  16.768  1.00 17.90           O  
ATOM   1357  CB  ILE A 236     -25.773 -39.959  17.075  1.00 16.71           C  
ATOM   1358  CG1 ILE A 236     -27.266 -40.163  17.363  1.00 17.52           C  
ATOM   1359  CG2 ILE A 236     -25.502 -40.218  15.603  1.00 16.59           C  
ATOM   1360  CD1 ILE A 236     -28.127 -39.188  16.683  1.00 22.93           C  
ATOM   1361  N   LEU A 237     -22.649 -40.174  17.856  1.00 18.28           N  
ATOM   1362  CA  LEU A 237     -21.252 -40.271  17.445  1.00 17.47           C  
ATOM   1363  C   LEU A 237     -20.574 -41.481  18.111  1.00 21.05           C  
ATOM   1364  O   LEU A 237     -19.778 -42.170  17.475  1.00 23.28           O  
ATOM   1365  CB  LEU A 237     -20.500 -38.981  17.781  1.00 17.57           C  
ATOM   1366  CG  LEU A 237     -20.860 -37.710  17.001  1.00 16.45           C  
ATOM   1367  CD1 LEU A 237     -19.983 -36.535  17.443  1.00 18.14           C  
ATOM   1368  CD2 LEU A 237     -20.757 -37.902  15.499  1.00 15.22           C  
ATOM   1369  N   ASP A 238     -20.897 -41.733  19.382  1.00 18.54           N  
ATOM   1370  CA  ASP A 238     -20.360 -42.883  20.112  1.00 24.19           C  
ATOM   1371  C   ASP A 238     -20.819 -44.189  19.471  1.00 25.04           C  
ATOM   1372  O   ASP A 238     -20.029 -45.121  19.309  1.00 25.30           O  
ATOM   1373  CB  ASP A 238     -20.770 -42.850  21.588  1.00 23.22           C  
ATOM   1374  CG  ASP A 238     -20.016 -41.800  22.377  1.00 26.12           C  
ATOM   1375  OD1 ASP A 238     -19.072 -41.189  21.819  1.00 31.56           O  
ATOM   1376  OD2 ASP A 238     -20.350 -41.595  23.562  1.00 28.03           O1-
ATOM   1377  N   ILE A 239     -22.096 -44.243  19.110  1.00 20.36           N  
ATOM   1378  CA  ILE A 239     -22.657 -45.386  18.408  1.00 20.96           C  
ATOM   1379  C   ILE A 239     -21.941 -45.577  17.068  1.00 27.61           C  
ATOM   1380  O   ILE A 239     -21.596 -46.710  16.697  1.00 24.81           O  
ATOM   1381  CB  ILE A 239     -24.186 -45.219  18.190  1.00 20.85           C  
ATOM   1382  CG1 ILE A 239     -24.924 -45.362  19.522  1.00 19.76           C  
ATOM   1383  CG2 ILE A 239     -24.719 -46.239  17.201  1.00 21.57           C  
ATOM   1384  CD1 ILE A 239     -26.416 -45.049  19.438  1.00 22.16           C  
ATOM   1385  N   ASP A 240     -21.696 -44.467  16.366  1.00 21.61           N  
ATOM   1386  CA  ASP A 240     -20.965 -44.491  15.100  1.00 25.05           C  
ATOM   1387  C   ASP A 240     -19.597 -45.165  15.251  1.00 21.89           C  
ATOM   1388  O   ASP A 240     -19.150 -45.871  14.348  1.00 28.89           O  
ATOM   1389  CB  ASP A 240     -20.798 -43.067  14.543  1.00 24.29           C  
ATOM   1390  CG  ASP A 240     -20.034 -43.033  13.220  1.00 27.23           C  
ATOM   1391  OD1 ASP A 240     -20.564 -43.571  12.214  1.00 24.85           O  
ATOM   1392  OD2 ASP A 240     -18.916 -42.454  13.178  1.00 25.57           O1-
ATOM   1393  N   HIS A 241     -18.935 -44.969  16.386  1.00 23.40           N  
ATOM   1394  CA  HIS A 241     -17.669 -45.666  16.644  1.00 26.52           C  
ATOM   1395  C   HIS A 241     -17.803 -46.907  17.513  1.00 30.53           C  
ATOM   1396  O   HIS A 241     -16.840 -47.294  18.188  1.00 31.19           O  
ATOM   1397  CB  HIS A 241     -16.618 -44.753  17.284  1.00 26.01           C  
ATOM   1398  CG  HIS A 241     -16.063 -43.722  16.352  1.00 22.61           C  
ATOM   1399  CD2 HIS A 241     -15.368 -42.591  16.613  1.00 25.06           C  
ATOM   1400  ND1 HIS A 241     -15.988 -43.910  14.990  1.00 33.43           N  
ATOM   1401  CE1 HIS A 241     -15.399 -42.864  14.437  1.00 25.43           C  
ATOM   1402  NE2 HIS A 241     -14.994 -42.059  15.403  1.00 26.05           N  
ATOM   1403  N   GLY A 242     -18.983 -47.518  17.495  1.00 26.23           N  
ATOM   1404  CA  GLY A 242     -19.145 -48.851  18.051  1.00 32.47           C  
ATOM   1405  C   GLY A 242     -19.566 -49.017  19.500  1.00 33.67           C  
ATOM   1406  O   GLY A 242     -19.534 -50.136  20.010  1.00 32.31           O  
ATOM   1407  N   LYS A 243     -19.951 -47.937  20.178  1.00 28.12           N  
ATOM   1408  CA  LYS A 243     -20.453 -48.065  21.546  1.00 30.75           C  
ATOM   1409  C   LYS A 243     -21.709 -48.935  21.575  1.00 30.84           C  
ATOM   1410  O   LYS A 243     -22.638 -48.722  20.792  1.00 30.08           O  
ATOM   1411  CB  LYS A 243     -20.767 -46.700  22.174  1.00 32.48           C  
ATOM   1412  CG  LYS A 243     -21.426 -46.825  23.559  1.00 34.15           C  
ATOM   1413  CD  LYS A 243     -21.745 -45.480  24.205  1.00 37.61           C  
ATOM   1414  CE  LYS A 243     -22.230 -45.665  25.641  1.00 38.18           C  
ATOM   1415  NZ  LYS A 243     -22.161 -44.405  26.437  1.00 42.95           N1+
ATOM   1416  N   PRO A 244     -21.732 -49.931  22.471  1.00 30.93           N  
ATOM   1417  CA  PRO A 244     -22.941 -50.742  22.628  1.00 34.07           C  
ATOM   1418  C   PRO A 244     -23.980 -49.974  23.436  1.00 29.23           C  
ATOM   1419  O   PRO A 244     -23.648 -49.371  24.458  1.00 33.31           O  
ATOM   1420  CB  PRO A 244     -22.439 -51.978  23.381  1.00 29.99           C  
ATOM   1421  CG  PRO A 244     -21.289 -51.465  24.192  1.00 34.52           C  
ATOM   1422  CD  PRO A 244     -20.655 -50.348  23.388  1.00 33.44           C  
ATOM   1423  N   VAL A 245     -25.217 -49.959  22.965  1.00 27.05           N  
ATOM   1424  CA  VAL A 245     -26.278 -49.294  23.705  1.00 29.85           C  
ATOM   1425  C   VAL A 245     -27.454 -50.234  23.852  1.00 29.10           C  
ATOM   1426  O   VAL A 245     -27.782 -50.987  22.937  1.00 30.41           O  
ATOM   1427  CB  VAL A 245     -26.737 -47.981  23.022  1.00 26.17           C  
ATOM   1428  CG1 VAL A 245     -25.571 -47.000  22.926  1.00 27.62           C  
ATOM   1429  CG2 VAL A 245     -27.301 -48.265  21.647  1.00 30.94           C  
ATOM   1430  N   LYS A 246     -28.072 -50.207  25.023  1.00 30.57           N  
ATOM   1431  CA  LYS A 246     -29.287 -50.966  25.238  1.00 28.74           C  
ATOM   1432  C   LYS A 246     -30.455 -50.002  25.236  1.00 26.10           C  
ATOM   1433  O   LYS A 246     -30.679 -49.286  26.209  1.00 24.71           O  
ATOM   1434  CB  LYS A 246     -29.244 -51.748  26.553  1.00 31.63           C  
ATOM   1435  CG  LYS A 246     -30.388 -52.745  26.693  1.00 32.14           C  
ATOM   1436  N   ASN A 247     -31.175 -49.982  24.124  1.00 23.48           N  
ATOM   1437  CA  ASN A 247     -32.362 -49.158  23.969  1.00 24.76           C  
ATOM   1438  C   ASN A 247     -33.390 -49.474  25.050  1.00 28.51           C  
ATOM   1439  O   ASN A 247     -33.863 -50.603  25.132  1.00 26.03           O  
ATOM   1440  CB  ASN A 247     -32.953 -49.385  22.574  1.00 22.87           C  
ATOM   1441  CG  ASN A 247     -33.974 -48.335  22.186  1.00 23.24           C  
ATOM   1442  ND2 ASN A 247     -34.372 -48.340  20.918  1.00 23.11           N  
ATOM   1443  OD1 ASN A 247     -34.416 -47.542  23.016  1.00 18.36           O  
ATOM   1444  N   ALA A 248     -33.739 -48.484  25.876  1.00 22.81           N  
ATOM   1445  CA  ALA A 248     -34.704 -48.706  26.951  1.00 22.50           C  
ATOM   1446  C   ALA A 248     -36.068 -49.091  26.382  1.00 25.62           C  
ATOM   1447  O   ALA A 248     -36.870 -49.731  27.048  1.00 24.32           O  
ATOM   1448  CB  ALA A 248     -34.829 -47.473  27.832  1.00 24.45           C  
ATOM   1449  N   LEU A 249     -36.326 -48.681  25.146  1.00 23.60           N  
ATOM   1450  CA  LEU A 249     -37.467 -49.186  24.409  1.00 25.33           C  
ATOM   1451  C   LEU A 249     -37.010 -50.478  23.739  1.00 27.07           C  
ATOM   1452  O   LEU A 249     -35.931 -50.529  23.149  1.00 36.15           O  
ATOM   1453  CB  LEU A 249     -37.959 -48.167  23.377  1.00 21.30           C  
ATOM   1454  CG  LEU A 249     -38.028 -46.710  23.854  1.00 24.83           C  
ATOM   1455  CD1 LEU A 249     -38.282 -45.786  22.672  1.00 20.61           C  
ATOM   1456  CD2 LEU A 249     -39.105 -46.543  24.915  1.00 22.65           C  
ATOM   1457  N   ASP A 250     -37.798 -51.534  23.839  1.00 31.92           N  
ATOM   1458  CA  ASP A 250     -37.360 -52.796  23.255  1.00 34.53           C  
ATOM   1459  C   ASP A 250     -37.914 -52.880  21.840  1.00 31.41           C  
ATOM   1460  O   ASP A 250     -38.975 -53.449  21.608  1.00 39.31           O  
ATOM   1461  CB  ASP A 250     -37.811 -53.985  24.106  1.00 41.54           C  
ATOM   1462  N   LEU A 251     -37.208 -52.264  20.900  1.00 32.42           N  
ATOM   1463  CA  LEU A 251     -37.695 -52.167  19.532  1.00 31.40           C  
ATOM   1464  C   LEU A 251     -36.846 -53.013  18.592  1.00 29.46           C  
ATOM   1465  O   LEU A 251     -35.689 -53.324  18.893  1.00 26.30           O  
ATOM   1466  CB  LEU A 251     -37.714 -50.703  19.071  1.00 30.16           C  
ATOM   1467  CG  LEU A 251     -38.720 -49.792  19.786  1.00 34.52           C  
ATOM   1468  CD1 LEU A 251     -38.566 -48.338  19.346  1.00 26.63           C  
ATOM   1469  CD2 LEU A 251     -40.145 -50.265  19.542  1.00 30.00           C  
ATOM   1470  N   LYS A 252     -37.427 -53.368  17.451  1.00 29.54           N  
ATOM   1471  CA  LYS A 252     -36.786 -54.264  16.495  1.00 33.74           C  
ATOM   1472  C   LYS A 252     -35.937 -53.512  15.486  1.00 38.99           C  
ATOM   1473  O   LYS A 252     -36.081 -53.707  14.280  1.00 43.05           O  
ATOM   1474  CB  LYS A 252     -37.837 -55.096  15.757  1.00 35.31           C  
ATOM   1475  N   PHE A 253     -35.068 -52.639  15.984  1.00 33.89           N  
ATOM   1476  CA  PHE A 253     -34.080 -51.960  15.154  1.00 30.57           C  
ATOM   1477  C   PHE A 253     -32.770 -52.030  15.913  1.00 32.82           C  
ATOM   1478  O   PHE A 253     -32.678 -51.565  17.050  1.00 34.31           O  
ATOM   1479  CB  PHE A 253     -34.481 -50.505  14.859  1.00 29.95           C  
ATOM   1480  CG  PHE A 253     -33.487 -49.747  14.000  1.00 28.50           C  
ATOM   1481  CD1 PHE A 253     -33.704 -49.593  12.633  1.00 27.05           C  
ATOM   1482  CD2 PHE A 253     -32.350 -49.173  14.559  1.00 25.00           C  
ATOM   1483  CE1 PHE A 253     -32.798 -48.894  11.842  1.00 24.53           C  
ATOM   1484  CE2 PHE A 253     -31.445 -48.474  13.777  1.00 26.02           C  
ATOM   1485  CZ  PHE A 253     -31.669 -48.329  12.414  1.00 22.44           C  
ATOM   1486  N   ASP A 254     -31.762 -52.633  15.298  1.00 32.49           N  
ATOM   1487  CA  ASP A 254     -30.474 -52.777  15.957  1.00 38.21           C  
ATOM   1488  C   ASP A 254     -29.634 -51.528  15.740  1.00 32.36           C  
ATOM   1489  O   ASP A 254     -29.275 -51.201  14.612  1.00 32.44           O  
ATOM   1490  CB  ASP A 254     -29.737 -54.015  15.447  1.00 37.19           C  
ATOM   1491  CG  ASP A 254     -28.361 -54.165  16.060  1.00 39.39           C  
ATOM   1492  OD1 ASP A 254     -28.131 -53.634  17.171  1.00 36.26           O  
ATOM   1493  OD2 ASP A 254     -27.509 -54.821  15.427  1.00 49.94           O1-
ATOM   1494  N   MET A 255     -29.319 -50.841  16.833  1.00 32.88           N  
ATOM   1495  CA  MET A 255     -28.544 -49.610  16.767  1.00 34.28           C  
ATOM   1496  C   MET A 255     -27.111 -49.848  16.286  1.00 37.53           C  
ATOM   1497  O   MET A 255     -26.418 -48.906  15.901  1.00 35.69           O  
ATOM   1498  CB  MET A 255     -28.542 -48.921  18.132  1.00 37.24           C  
ATOM   1499  CG  MET A 255     -29.940 -48.521  18.607  1.00 32.64           C  
ATOM   1500  SD  MET A 255     -30.643 -47.186  17.609  1.00 39.66           S  
ATOM   1501  CE  MET A 255     -32.365 -47.268  18.079  1.00 28.99           C  
ATOM   1502  N   GLU A 256     -26.677 -51.106  16.281  1.00 34.75           N  
ATOM   1503  CA  GLU A 256     -25.359 -51.452  15.753  1.00 37.69           C  
ATOM   1504  C   GLU A 256     -25.255 -51.170  14.248  1.00 36.53           C  
ATOM   1505  O   GLU A 256     -24.159 -51.047  13.711  1.00 37.71           O  
ATOM   1506  CB  GLU A 256     -25.038 -52.921  16.039  1.00 37.09           C  
ATOM   1507  N   GLN A 257     -26.400 -51.080  13.576  1.00 33.42           N  
ATOM   1508  CA  GLN A 257     -26.464 -50.647  12.181  1.00 34.41           C  
ATOM   1509  C   GLN A 257     -25.789 -49.303  11.940  1.00 33.11           C  
ATOM   1510  O   GLN A 257     -25.292 -49.029  10.847  1.00 32.06           O  
ATOM   1511  CB  GLN A 257     -27.917 -50.526  11.722  1.00 34.44           C  
ATOM   1512  CG  GLN A 257     -28.612 -51.823  11.400  1.00 35.31           C  
ATOM   1513  CD  GLN A 257     -30.079 -51.600  11.105  1.00 32.57           C  
ATOM   1514  NE2 GLN A 257     -30.899 -51.583  12.152  1.00 35.18           N  
ATOM   1515  OE1 GLN A 257     -30.470 -51.418   9.954  1.00 34.52           O  
ATOM   1516  N   LEU A 258     -25.810 -48.446  12.950  1.00 30.74           N  
ATOM   1517  CA  LEU A 258     -25.315 -47.089  12.782  1.00 31.09           C  
ATOM   1518  C   LEU A 258     -23.799 -46.986  12.865  1.00 30.53           C  
ATOM   1519  O   LEU A 258     -23.245 -45.902  12.671  1.00 22.88           O  
ATOM   1520  CB  LEU A 258     -25.952 -46.163  13.822  1.00 31.94           C  
ATOM   1521  CG  LEU A 258     -27.460 -45.943  13.674  1.00 35.12           C  
ATOM   1522  CD1 LEU A 258     -27.996 -45.096  14.823  1.00 35.58           C  
ATOM   1523  CD2 LEU A 258     -27.774 -45.289  12.343  1.00 39.20           C  
ATOM   1524  N   LYS A 259     -23.120 -48.097  13.152  1.00 29.69           N  
ATOM   1525  CA  LYS A 259     -21.662 -48.067  13.192  1.00 26.59           C  
ATOM   1526  C   LYS A 259     -21.115 -47.617  11.839  1.00 25.31           C  
ATOM   1527  O   LYS A 259     -21.566 -48.088  10.799  1.00 27.21           O  
ATOM   1528  CB  LYS A 259     -21.085 -49.435  13.573  1.00 30.14           C  
ATOM   1529  CG  LYS A 259     -19.578 -49.416  13.792  1.00 30.65           C  
ATOM   1530  CD  LYS A 259     -19.031 -50.813  14.074  1.00 38.80           C  
ATOM   1531  CE  LYS A 259     -17.501 -50.832  14.068  1.00 42.25           C  
ATOM   1532  NZ  LYS A 259     -16.915 -50.139  15.249  1.00 38.08           N1+
ATOM   1533  N   ASP A 260     -20.165 -46.685  11.870  1.00 25.83           N  
ATOM   1534  CA  ASP A 260     -19.527 -46.147  10.665  1.00 28.85           C  
ATOM   1535  C   ASP A 260     -20.526 -45.654   9.612  1.00 33.60           C  
ATOM   1536  O   ASP A 260     -20.293 -45.828   8.414  1.00 36.00           O  
ATOM   1537  CB  ASP A 260     -18.602 -47.198  10.026  1.00 30.96           C  
ATOM   1538  CG  ASP A 260     -17.468 -47.632  10.950  1.00 37.98           C  
ATOM   1539  OD1 ASP A 260     -16.765 -46.762  11.511  1.00 36.06           O  
ATOM   1540  OD2 ASP A 260     -17.274 -48.858  11.110  1.00 41.29           O1-
ATOM   1541  N   SER A 261     -21.631 -45.045  10.044  1.00 27.24           N  
ATOM   1542  CA  SER A 261     -22.626 -44.556   9.084  1.00 31.87           C  
ATOM   1543  C   SER A 261     -22.853 -43.039   9.146  1.00 25.64           C  
ATOM   1544  O   SER A 261     -23.663 -42.498   8.389  1.00 27.51           O  
ATOM   1545  CB  SER A 261     -23.960 -45.277   9.286  1.00 32.18           C  
ATOM   1546  OG  SER A 261     -24.560 -44.889  10.513  1.00 39.60           O  
ATOM   1547  N   ILE A 262     -22.139 -42.361  10.041  1.00 23.88           N  
ATOM   1548  CA  ILE A 262     -22.242 -40.908  10.176  1.00 25.35           C  
ATOM   1549  C   ILE A 262     -21.030 -40.201   9.561  1.00 25.61           C  
ATOM   1550  O   ILE A 262     -19.885 -40.581   9.825  1.00 22.11           O  
ATOM   1551  CB  ILE A 262     -22.350 -40.471  11.669  1.00 24.19           C  
ATOM   1552  CG1 ILE A 262     -23.490 -41.203  12.391  1.00 20.47           C  
ATOM   1553  CG2 ILE A 262     -22.474 -38.938  11.787  1.00 17.16           C  
ATOM   1554  CD1 ILE A 262     -24.899 -40.792  11.944  1.00 18.68           C  
ATOM   1555  N   ASP A 263     -21.280 -39.181   8.738  1.00 22.85           N  
ATOM   1556  CA  ASP A 263     -20.215 -38.268   8.328  1.00 21.78           C  
ATOM   1557  C   ASP A 263     -19.993 -37.268   9.452  1.00 21.80           C  
ATOM   1558  O   ASP A 263     -20.717 -36.277   9.572  1.00 19.58           O  
ATOM   1559  CB  ASP A 263     -20.564 -37.560   7.019  1.00 26.77           C  
ATOM   1560  CG  ASP A 263     -19.363 -36.847   6.399  1.00 28.10           C  
ATOM   1561  OD1 ASP A 263     -18.461 -36.398   7.143  1.00 29.33           O  
ATOM   1562  OD2 ASP A 263     -19.321 -36.743   5.157  1.00 35.74           O1-
ATOM   1563  N   ARG A 264     -18.990 -37.538  10.280  1.00 19.50           N  
ATOM   1564  CA  ARG A 264     -18.816 -36.832  11.543  1.00 21.11           C  
ATOM   1565  C   ARG A 264     -18.447 -35.354  11.387  1.00 18.32           C  
ATOM   1566  O   ARG A 264     -18.450 -34.610  12.370  1.00 18.38           O  
ATOM   1567  CB  ARG A 264     -17.755 -37.543  12.391  1.00 23.62           C  
ATOM   1568  CG  ARG A 264     -18.080 -39.020  12.670  1.00 22.68           C  
ATOM   1569  CD  ARG A 264     -16.910 -39.735  13.348  1.00 20.19           C  
ATOM   1570  NE  ARG A 264     -16.625 -39.252  14.703  1.00 18.88           N  
ATOM   1571  CZ  ARG A 264     -17.106 -39.816  15.808  1.00 17.94           C  
ATOM   1572  NH1 ARG A 264     -17.888 -40.874  15.713  1.00 20.38           N1+
ATOM   1573  NH2 ARG A 264     -16.802 -39.330  17.009  1.00 20.98           N  
ATOM   1574  N   GLU A 265     -18.149 -34.921  10.164  1.00 18.78           N  
ATOM   1575  CA  GLU A 265     -17.790 -33.524   9.941  1.00 19.92           C  
ATOM   1576  C   GLU A 265     -18.992 -32.713   9.450  1.00 21.91           C  
ATOM   1577  O   GLU A 265     -18.924 -31.491   9.377  1.00 22.34           O  
ATOM   1578  CB  GLU A 265     -16.630 -33.405   8.935  1.00 24.86           C  
ATOM   1579  CG  GLU A 265     -15.231 -33.582   9.550  1.00 25.01           C  
ATOM   1580  CD  GLU A 265     -14.103 -33.447   8.530  1.00 29.43           C  
ATOM   1581  OE1 GLU A 265     -14.313 -33.807   7.347  1.00 29.82           O  
ATOM   1582  OE2 GLU A 265     -13.005 -32.969   8.913  1.00 24.92           O1-
ATOM   1583  N   LYS A 266     -20.081 -33.399   9.112  1.00 15.51           N  
ATOM   1584  CA  LYS A 266     -21.241 -32.753   8.502  1.00 19.32           C  
ATOM   1585  C   LYS A 266     -22.447 -32.840   9.445  1.00 15.73           C  
ATOM   1586  O   LYS A 266     -23.401 -33.595   9.214  1.00 14.89           O  
ATOM   1587  CB  LYS A 266     -21.546 -33.390   7.139  1.00 19.34           C  
ATOM   1588  CG  LYS A 266     -20.348 -33.335   6.177  1.00 19.65           C  
ATOM   1589  CD  LYS A 266     -20.692 -33.899   4.808  1.00 28.36           C  
ATOM   1590  CE  LYS A 266     -19.600 -33.572   3.801  1.00 29.15           C  
ATOM   1591  NZ  LYS A 266     -18.248 -33.865   4.335  1.00 30.87           N1+
ATOM   1592  N   ILE A 267     -22.361 -32.068  10.521  1.00 13.99           N  
ATOM   1593  CA  ILE A 267     -23.362 -32.049  11.587  1.00 15.64           C  
ATOM   1594  C   ILE A 267     -24.054 -30.691  11.637  1.00 15.38           C  
ATOM   1595  O   ILE A 267     -23.379 -29.666  11.668  1.00 12.48           O  
ATOM   1596  CB  ILE A 267     -22.722 -32.310  12.978  1.00 14.87           C  
ATOM   1597  CG1 ILE A 267     -21.704 -33.455  12.900  1.00 20.62           C  
ATOM   1598  CG2 ILE A 267     -23.792 -32.584  14.017  1.00 13.54           C  
ATOM   1599  CD1 ILE A 267     -22.320 -34.795  12.552  1.00 17.20           C  
ATOM   1600  N   ALA A 268     -25.385 -30.695  11.678  1.00 14.68           N  
ATOM   1601  CA  ALA A 268     -26.170 -29.459  11.777  1.00 15.75           C  
ATOM   1602  C   ALA A 268     -27.266 -29.564  12.843  1.00 14.57           C  
ATOM   1603  O   ALA A 268     -27.730 -30.657  13.168  1.00 10.84           O  
ATOM   1604  CB  ALA A 268     -26.791 -29.119  10.434  1.00 14.96           C  
ATOM   1605  N   VAL A 269     -27.674 -28.428  13.398  1.00 11.72           N  
ATOM   1606  CA  VAL A 269     -28.780 -28.433  14.350  1.00 12.73           C  
ATOM   1607  C   VAL A 269     -29.895 -27.556  13.762  1.00 12.56           C  
ATOM   1608  O   VAL A 269     -29.630 -26.475  13.204  1.00 12.89           O  
ATOM   1609  CB  VAL A 269     -28.336 -27.953  15.760  1.00 11.18           C  
ATOM   1610  CG1 VAL A 269     -27.702 -26.564  15.691  1.00 12.07           C  
ATOM   1611  CG2 VAL A 269     -29.519 -27.991  16.771  1.00 11.62           C  
ATOM   1612  N   ILE A 270     -31.128 -28.049  13.840  1.00  7.80           N  
ATOM   1613  CA  ILE A 270     -32.278 -27.342  13.292  1.00 11.20           C  
ATOM   1614  C   ILE A 270     -33.392 -27.375  14.328  1.00 10.85           C  
ATOM   1615  O   ILE A 270     -33.465 -28.302  15.121  1.00 10.95           O  
ATOM   1616  CB  ILE A 270     -32.761 -27.977  11.962  1.00 11.51           C  
ATOM   1617  CG1 ILE A 270     -31.606 -28.044  10.955  1.00 12.10           C  
ATOM   1618  CG2 ILE A 270     -33.931 -27.181  11.378  1.00 11.91           C  
ATOM   1619  CD1 ILE A 270     -31.982 -28.661   9.612  1.00  8.62           C  
ATOM   1620  N   GLY A 271     -34.260 -26.374  14.351  1.00  9.98           N  
ATOM   1621  CA  GLY A 271     -35.334 -26.399  15.330  1.00  9.61           C  
ATOM   1622  C   GLY A 271     -36.346 -25.301  15.088  1.00 10.53           C  
ATOM   1623  O   GLY A 271     -36.047 -24.305  14.426  1.00 10.22           O  
ATOM   1624  N   HIS A 272     -37.529 -25.487  15.659  1.00 10.08           N  
ATOM   1625  CA  HIS A 272     -38.658 -24.578  15.464  1.00  8.87           C  
ATOM   1626  C   HIS A 272     -39.034 -23.910  16.770  1.00  9.32           C  
ATOM   1627  O   HIS A 272     -39.141 -24.571  17.816  1.00 10.01           O  
ATOM   1628  CB  HIS A 272     -39.851 -25.358  14.906  1.00  9.61           C  
ATOM   1629  CG  HIS A 272     -41.119 -24.569  14.818  1.00 10.68           C  
ATOM   1630  CD2 HIS A 272     -41.435 -23.459  14.104  1.00 10.97           C  
ATOM   1631  ND1 HIS A 272     -42.261 -24.922  15.505  1.00 11.48           N  
ATOM   1632  CE1 HIS A 272     -43.220 -24.057  15.234  1.00 11.66           C  
ATOM   1633  NE2 HIS A 272     -42.752 -23.164  14.381  1.00 10.99           N  
ATOM   1634  N   SER A 273     -39.214 -22.592  16.717  1.00  9.86           N  
ATOM   1635  CA  SER A 273     -39.777 -21.832  17.830  1.00 12.46           C  
ATOM   1636  C   SER A 273     -38.851 -21.885  19.054  1.00 10.05           C  
ATOM   1637  O   SER A 273     -37.746 -21.316  18.992  1.00 10.63           O  
ATOM   1638  CB  SER A 273     -41.189 -22.338  18.156  1.00 12.53           C  
ATOM   1639  OG  SER A 273     -41.903 -21.361  18.902  1.00 14.56           O  
ATOM   1640  N   PHE A 274     -39.265 -22.534  20.153  1.00  9.45           N  
ATOM   1641  CA  PHE A 274     -38.340 -22.725  21.296  1.00 10.14           C  
ATOM   1642  C   PHE A 274     -37.101 -23.484  20.752  1.00 10.24           C  
ATOM   1643  O   PHE A 274     -35.941 -23.216  21.146  1.00 10.61           O  
ATOM   1644  CB  PHE A 274     -38.971 -23.531  22.443  1.00 10.90           C  
ATOM   1645  CG  PHE A 274     -38.372 -23.257  23.816  1.00 10.95           C  
ATOM   1646  CD1 PHE A 274     -39.106 -23.453  25.005  1.00 13.65           C  
ATOM   1647  CD2 PHE A 274     -37.125 -22.694  23.910  1.00 14.07           C  
ATOM   1648  CE1 PHE A 274     -38.523 -23.173  26.252  1.00 15.99           C  
ATOM   1649  CE2 PHE A 274     -36.544 -22.410  25.128  1.00 13.09           C  
ATOM   1650  CZ  PHE A 274     -37.234 -22.613  26.289  1.00 13.51           C  
ATOM   1651  N   GLY A 275     -37.338 -24.412  19.819  1.00 11.64           N  
ATOM   1652  CA  GLY A 275     -36.253 -25.132  19.170  1.00  9.62           C  
ATOM   1653  C   GLY A 275     -35.335 -24.248  18.348  1.00 10.11           C  
ATOM   1654  O   GLY A 275     -34.172 -24.596  18.135  1.00  8.87           O  
ATOM   1655  N   GLY A 276     -35.848 -23.116  17.871  1.00  7.91           N  
ATOM   1656  CA  GLY A 276     -35.018 -22.163  17.151  1.00  9.33           C  
ATOM   1657  C   GLY A 276     -34.048 -21.437  18.068  1.00 10.07           C  
ATOM   1658  O   GLY A 276     -32.878 -21.214  17.715  1.00 10.81           O  
ATOM   1659  N   ALA A 277     -34.509 -21.076  19.265  1.00 10.49           N  
ATOM   1660  CA  ALA A 277     -33.594 -20.518  20.259  1.00 10.36           C  
ATOM   1661  C   ALA A 277     -32.568 -21.586  20.656  1.00  9.72           C  
ATOM   1662  O   ALA A 277     -31.412 -21.282  20.960  1.00  9.13           O  
ATOM   1663  CB  ALA A 277     -34.351 -20.021  21.501  1.00  9.05           C  
ATOM   1664  N   THR A 278     -33.007 -22.832  20.652  1.00  8.26           N  
ATOM   1665  CA  THR A 278     -32.144 -23.958  21.030  1.00 11.21           C  
ATOM   1666  C   THR A 278     -31.016 -24.107  20.021  1.00  9.98           C  
ATOM   1667  O   THR A 278     -29.887 -24.435  20.402  1.00 10.46           O  
ATOM   1668  CB  THR A 278     -32.947 -25.281  21.131  1.00  8.01           C  
ATOM   1669  CG2 THR A 278     -32.034 -26.467  21.537  1.00 10.42           C  
ATOM   1670  OG1 THR A 278     -33.982 -25.128  22.112  1.00  9.03           O  
ATOM   1671  N   VAL A 279     -31.327 -23.885  18.738  1.00  9.93           N  
ATOM   1672  CA  VAL A 279     -30.303 -23.879  17.686  1.00  9.69           C  
ATOM   1673  C   VAL A 279     -29.184 -22.921  18.060  1.00 12.38           C  
ATOM   1674  O   VAL A 279     -27.996 -23.265  18.009  1.00 11.02           O  
ATOM   1675  CB  VAL A 279     -30.896 -23.477  16.291  1.00  8.56           C  
ATOM   1676  CG1 VAL A 279     -29.800 -23.025  15.313  1.00  9.87           C  
ATOM   1677  CG2 VAL A 279     -31.709 -24.633  15.695  1.00 10.12           C  
ATOM   1678  N   ILE A 280     -29.563 -21.721  18.478  1.00 10.91           N  
ATOM   1679  CA  ILE A 280     -28.569 -20.694  18.776  1.00 10.95           C  
ATOM   1680  C   ILE A 280     -27.770 -20.991  20.044  1.00 12.19           C  
ATOM   1681  O   ILE A 280     -26.554 -20.808  20.068  1.00 13.04           O  
ATOM   1682  CB  ILE A 280     -29.242 -19.307  18.890  1.00 12.32           C  
ATOM   1683  CG1 ILE A 280     -29.571 -18.807  17.472  1.00 14.27           C  
ATOM   1684  CG2 ILE A 280     -28.338 -18.330  19.663  1.00 13.15           C  
ATOM   1685  CD1 ILE A 280     -30.650 -17.729  17.403  1.00 19.77           C  
ATOM   1686  N   GLN A 281     -28.436 -21.449  21.094  1.00 11.42           N  
ATOM   1687  CA  GLN A 281     -27.723 -21.811  22.313  1.00 13.04           C  
ATOM   1688  C   GLN A 281     -26.768 -22.975  22.036  1.00 14.48           C  
ATOM   1689  O   GLN A 281     -25.611 -22.965  22.477  1.00 13.73           O  
ATOM   1690  CB  GLN A 281     -28.700 -22.179  23.437  1.00 12.45           C  
ATOM   1691  CG  GLN A 281     -28.027 -22.331  24.807  1.00 14.97           C  
ATOM   1692  CD  GLN A 281     -27.576 -20.996  25.378  1.00 21.00           C  
ATOM   1693  NE2 GLN A 281     -26.453 -21.003  26.092  1.00 18.06           N  
ATOM   1694  OE1 GLN A 281     -28.232 -19.968  25.174  1.00 16.84           O  
ATOM   1695  N   THR A 282     -27.250 -23.962  21.285  1.00 10.12           N  
ATOM   1696  CA  THR A 282     -26.448 -25.142  20.951  1.00 12.30           C  
ATOM   1697  C   THR A 282     -25.213 -24.790  20.129  1.00 12.62           C  
ATOM   1698  O   THR A 282     -24.108 -25.281  20.416  1.00 13.37           O  
ATOM   1699  CB  THR A 282     -27.295 -26.191  20.184  1.00 10.77           C  
ATOM   1700  CG2 THR A 282     -26.460 -27.401  19.845  1.00 10.95           C  
ATOM   1701  OG1 THR A 282     -28.400 -26.604  21.000  1.00 10.47           O  
ATOM   1702  N   LEU A 283     -25.381 -23.948  19.106  1.00 11.95           N  
ATOM   1703  CA  LEU A 283     -24.227 -23.508  18.312  1.00 14.54           C  
ATOM   1704  C   LEU A 283     -23.215 -22.795  19.185  1.00 14.68           C  
ATOM   1705  O   LEU A 283     -22.014 -23.026  19.075  1.00 12.45           O  
ATOM   1706  CB  LEU A 283     -24.648 -22.576  17.169  1.00 12.89           C  
ATOM   1707  CG  LEU A 283     -25.463 -23.192  16.039  1.00 13.33           C  
ATOM   1708  CD1 LEU A 283     -25.967 -22.079  15.121  1.00 12.15           C  
ATOM   1709  CD2 LEU A 283     -24.653 -24.231  15.259  1.00 11.11           C  
ATOM   1710  N   SER A 284     -23.698 -21.917  20.057  1.00 14.37           N  
ATOM   1711  CA  SER A 284     -22.788 -21.187  20.930  1.00 16.20           C  
ATOM   1712  C   SER A 284     -21.991 -22.109  21.864  1.00 16.61           C  
ATOM   1713  O   SER A 284     -20.856 -21.803  22.220  1.00 16.27           O  
ATOM   1714  CB  SER A 284     -23.559 -20.171  21.761  1.00 14.81           C  
ATOM   1715  OG  SER A 284     -22.657 -19.395  22.537  1.00 21.15           O  
ATOM   1716  N   GLU A 285     -22.595 -23.223  22.271  1.00 13.74           N  
ATOM   1717  CA  GLU A 285     -22.003 -24.083  23.294  1.00 15.30           C  
ATOM   1718  C   GLU A 285     -21.221 -25.283  22.727  1.00 19.79           C  
ATOM   1719  O   GLU A 285     -20.345 -25.826  23.404  1.00 21.24           O  
ATOM   1720  CB  GLU A 285     -23.085 -24.593  24.256  1.00 20.70           C  
ATOM   1721  CG  GLU A 285     -23.668 -23.523  25.194  1.00 19.26           C  
ATOM   1722  CD  GLU A 285     -24.683 -24.102  26.175  1.00 30.13           C  
ATOM   1723  OE1 GLU A 285     -24.820 -25.347  26.229  1.00 29.27           O  
ATOM   1724  OE2 GLU A 285     -25.347 -23.319  26.895  1.00 34.33           O1-
ATOM   1725  N   ASP A 286     -21.528 -25.685  21.496  1.00 12.42           N  
ATOM   1726  CA  ASP A 286     -21.005 -26.936  20.939  1.00 14.05           C  
ATOM   1727  C   ASP A 286     -20.434 -26.729  19.536  1.00 13.49           C  
ATOM   1728  O   ASP A 286     -21.156 -26.705  18.536  1.00 13.98           O  
ATOM   1729  CB  ASP A 286     -22.116 -28.007  20.916  1.00 16.52           C  
ATOM   1730  CG  ASP A 286     -21.583 -29.427  20.668  1.00 19.20           C  
ATOM   1731  OD1 ASP A 286     -20.486 -29.597  20.089  1.00 19.01           O  
ATOM   1732  OD2 ASP A 286     -22.286 -30.384  21.037  1.00 16.35           O1-
ATOM   1733  N   GLN A 287     -19.115 -26.613  19.465  1.00 16.00           N  
ATOM   1734  CA  GLN A 287     -18.436 -26.327  18.210  1.00 14.10           C  
ATOM   1735  C   GLN A 287     -18.501 -27.508  17.220  1.00 12.00           C  
ATOM   1736  O   GLN A 287     -18.156 -27.342  16.065  1.00 13.85           O  
ATOM   1737  CB  GLN A 287     -16.976 -25.923  18.505  1.00 16.71           C  
ATOM   1738  CG  GLN A 287     -16.199 -25.249  17.359  1.00 15.67           C  
ATOM   1739  CD  GLN A 287     -16.882 -24.004  16.812  1.00 18.57           C  
ATOM   1740  NE2 GLN A 287     -16.858 -23.852  15.489  1.00 20.26           N  
ATOM   1741  OE1 GLN A 287     -17.419 -23.187  17.565  1.00 17.27           O  
ATOM   1742  N   ARG A 288     -18.963 -28.687  17.646  1.00 15.01           N  
ATOM   1743  CA  ARG A 288     -19.105 -29.812  16.701  1.00 15.34           C  
ATOM   1744  C   ARG A 288     -20.178 -29.565  15.649  1.00 17.49           C  
ATOM   1745  O   ARG A 288     -20.107 -30.093  14.532  1.00 14.95           O  
ATOM   1746  CB  ARG A 288     -19.412 -31.120  17.438  1.00 16.29           C  
ATOM   1747  CG  ARG A 288     -18.272 -31.621  18.318  1.00 16.46           C  
ATOM   1748  CD  ARG A 288     -18.725 -32.837  19.123  1.00 19.26           C  
ATOM   1749  NE  ARG A 288     -19.860 -32.515  19.990  1.00 22.80           N  
ATOM   1750  CZ  ARG A 288     -20.447 -33.381  20.810  1.00 25.13           C  
ATOM   1751  NH1 ARG A 288     -20.001 -34.631  20.870  1.00 19.42           N1+
ATOM   1752  NH2 ARG A 288     -21.478 -32.998  21.571  1.00 16.44           N  
ATOM   1753  N   PHE A 289     -21.184 -28.768  15.996  1.00 14.03           N  
ATOM   1754  CA  PHE A 289     -22.194 -28.382  15.022  1.00 13.15           C  
ATOM   1755  C   PHE A 289     -21.626 -27.352  14.045  1.00 13.68           C  
ATOM   1756  O   PHE A 289     -21.036 -26.364  14.458  1.00 14.69           O  
ATOM   1757  CB  PHE A 289     -23.434 -27.838  15.733  1.00 11.47           C  
ATOM   1758  CG  PHE A 289     -24.181 -28.879  16.507  1.00 12.15           C  
ATOM   1759  CD1 PHE A 289     -25.032 -29.766  15.860  1.00 13.08           C  
ATOM   1760  CD2 PHE A 289     -24.018 -28.998  17.870  1.00 10.85           C  
ATOM   1761  CE1 PHE A 289     -25.717 -30.742  16.573  1.00  9.92           C  
ATOM   1762  CE2 PHE A 289     -24.706 -29.979  18.584  1.00 13.59           C  
ATOM   1763  CZ  PHE A 289     -25.556 -30.840  17.927  1.00  8.90           C  
ATOM   1764  N   ARG A 290     -21.809 -27.584  12.748  1.00 17.01           N  
ATOM   1765  CA  ARG A 290     -21.136 -26.766  11.742  1.00 15.72           C  
ATOM   1766  C   ARG A 290     -22.000 -25.609  11.236  1.00 17.97           C  
ATOM   1767  O   ARG A 290     -21.489 -24.625  10.716  1.00 19.03           O  
ATOM   1768  CB  ARG A 290     -20.699 -27.636  10.562  1.00 22.07           C  
ATOM   1769  CG  ARG A 290     -19.677 -28.719  10.928  1.00 26.15           C  
ATOM   1770  CD  ARG A 290     -18.447 -28.148  11.635  1.00 30.33           C  
ATOM   1771  NE  ARG A 290     -17.560 -27.424  10.723  1.00 38.77           N  
ATOM   1772  CZ  ARG A 290     -16.605 -27.990   9.983  1.00 46.15           C  
ATOM   1773  NH1 ARG A 290     -15.857 -27.242   9.183  1.00 48.33           N1+
ATOM   1774  NH2 ARG A 290     -16.394 -29.302  10.041  1.00 47.29           N  
ATOM   1775  N   CYS A 291     -23.311 -25.737  11.385  1.00 14.71           N  
ATOM   1776  CA  CYS A 291     -24.234 -24.685  10.982  1.00 12.81           C  
ATOM   1777  C   CYS A 291     -25.577 -24.962  11.631  1.00 14.64           C  
ATOM   1778  O   CYS A 291     -25.810 -26.047  12.179  1.00 12.22           O  
ATOM   1779  CB  CYS A 291     -24.359 -24.600   9.453  1.00 14.80           C  
ATOM   1780  SG  CYS A 291     -25.265 -25.927   8.662  1.00 21.02           S  
ATOM   1781  N   GLY A 292     -26.457 -23.974  11.588  1.00 11.30           N  
ATOM   1782  CA  GLY A 292     -27.743 -24.110  12.236  1.00 11.90           C  
ATOM   1783  C   GLY A 292     -28.807 -23.437  11.409  1.00 13.73           C  
ATOM   1784  O   GLY A 292     -28.536 -22.448  10.706  1.00 13.18           O  
ATOM   1785  N   ILE A 293     -30.012 -23.995  11.469  1.00 11.67           N  
ATOM   1786  CA  ILE A 293     -31.167 -23.386  10.837  1.00 13.57           C  
ATOM   1787  C   ILE A 293     -32.260 -23.183  11.875  1.00 16.07           C  
ATOM   1788  O   ILE A 293     -32.735 -24.153  12.487  1.00 10.94           O  
ATOM   1789  CB  ILE A 293     -31.706 -24.253   9.686  1.00 12.36           C  
ATOM   1790  CG1 ILE A 293     -30.585 -24.532   8.675  1.00 13.33           C  
ATOM   1791  CG2 ILE A 293     -32.920 -23.577   9.020  1.00 11.78           C  
ATOM   1792  CD1 ILE A 293     -31.010 -25.412   7.512  1.00 15.15           C  
ATOM   1793  N   ALA A 294     -32.655 -21.926  12.075  1.00 10.60           N  
ATOM   1794  CA  ALA A 294     -33.689 -21.600  13.049  1.00 12.13           C  
ATOM   1795  C   ALA A 294     -35.014 -21.325  12.343  1.00 12.15           C  
ATOM   1796  O   ALA A 294     -35.134 -20.365  11.575  1.00 11.77           O  
ATOM   1797  CB  ALA A 294     -33.262 -20.391  13.893  1.00 11.43           C  
ATOM   1798  N   LEU A 295     -36.000 -22.181  12.596  1.00 11.49           N  
ATOM   1799  CA  LEU A 295     -37.303 -22.061  11.962  1.00 12.04           C  
ATOM   1800  C   LEU A 295     -38.226 -21.291  12.881  1.00 12.28           C  
ATOM   1801  O   LEU A 295     -38.650 -21.818  13.907  1.00 12.03           O  
ATOM   1802  CB  LEU A 295     -37.899 -23.450  11.643  1.00 12.52           C  
ATOM   1803  CG  LEU A 295     -37.000 -24.422  10.867  1.00 14.50           C  
ATOM   1804  CD1 LEU A 295     -37.582 -25.850  10.849  1.00 11.51           C  
ATOM   1805  CD2 LEU A 295     -36.804 -23.902   9.444  1.00 15.37           C  
ATOM   1806  N   ASP A 296     -38.527 -20.048  12.507  1.00 11.26           N  
ATOM   1807  CA  ASP A 296     -39.402 -19.173  13.281  1.00 11.29           C  
ATOM   1808  C   ASP A 296     -38.995 -19.178  14.753  1.00 13.66           C  
ATOM   1809  O   ASP A 296     -39.788 -19.516  15.634  1.00 12.42           O  
ATOM   1810  CB  ASP A 296     -40.860 -19.599  13.143  1.00 13.91           C  
ATOM   1811  CG  ASP A 296     -41.780 -18.445  12.720  1.00 17.19           C  
ATOM   1812  OD1 ASP A 296     -41.294 -17.326  12.419  1.00 14.16           O  
ATOM   1813  OD2 ASP A 296     -43.005 -18.684  12.680  1.00 14.96           O1-
ATOM   1814  N   ALA A 297     -37.742 -18.822  15.001  1.00 12.99           N  
ATOM   1815  CA  ALA A 297     -37.175 -18.819  16.335  1.00 12.46           C  
ATOM   1816  C   ALA A 297     -37.959 -17.944  17.304  1.00 14.62           C  
ATOM   1817  O   ALA A 297     -38.381 -16.833  16.977  1.00 13.22           O  
ATOM   1818  CB  ALA A 297     -35.735 -18.360  16.278  1.00 12.14           C  
ATOM   1819  N   TRP A 298     -38.154 -18.461  18.504  1.00 13.45           N  
ATOM   1820  CA  TRP A 298     -38.682 -17.672  19.606  1.00 16.03           C  
ATOM   1821  C   TRP A 298     -37.483 -17.288  20.459  1.00 16.69           C  
ATOM   1822  O   TRP A 298     -36.911 -18.145  21.142  1.00 15.52           O  
ATOM   1823  CB  TRP A 298     -39.724 -18.471  20.396  1.00 14.87           C  
ATOM   1824  CG  TRP A 298     -40.276 -17.748  21.596  1.00 15.05           C  
ATOM   1825  CD1 TRP A 298     -40.787 -16.473  21.637  1.00 13.07           C  
ATOM   1826  CD2 TRP A 298     -40.411 -18.277  22.915  1.00 13.14           C  
ATOM   1827  CE2 TRP A 298     -40.994 -17.266  23.712  1.00 17.00           C  
ATOM   1828  CE3 TRP A 298     -40.099 -19.506  23.500  1.00 16.03           C  
ATOM   1829  NE1 TRP A 298     -41.204 -16.176  22.910  1.00 13.87           N  
ATOM   1830  CZ2 TRP A 298     -41.265 -17.448  25.066  1.00 20.94           C  
ATOM   1831  CZ3 TRP A 298     -40.373 -19.684  24.854  1.00 16.01           C  
ATOM   1832  CH2 TRP A 298     -40.948 -18.661  25.616  1.00 17.15           C  
ATOM   1833  N   MET A 299     -37.088 -16.016  20.402  1.00 12.62           N  
ATOM   1834  CA  MET A 299     -35.767 -15.604  20.891  1.00 14.01           C  
ATOM   1835  C   MET A 299     -35.757 -15.245  22.372  1.00 17.27           C  
ATOM   1836  O   MET A 299     -34.689 -15.138  22.981  1.00 15.59           O  
ATOM   1837  CB  MET A 299     -35.245 -14.416  20.077  1.00 14.10           C  
ATOM   1838  CG  MET A 299     -35.125 -14.671  18.575  1.00 14.08           C  
ATOM   1839  SD  MET A 299     -33.741 -15.757  18.141  1.00 16.38           S  
ATOM   1840  CE  MET A 299     -32.362 -14.641  18.438  1.00 17.97           C  
ATOM   1841  N   PHE A 300     -36.940 -15.073  22.954  1.00 11.68           N  
ATOM   1842  CA  PHE A 300     -37.054 -14.702  24.374  1.00 14.78           C  
ATOM   1843  C   PHE A 300     -36.176 -15.523  25.354  1.00 15.75           C  
ATOM   1844  O   PHE A 300     -35.604 -14.959  26.287  1.00 14.97           O  
ATOM   1845  CB  PHE A 300     -38.523 -14.793  24.804  1.00 16.85           C  
ATOM   1846  CG  PHE A 300     -38.753 -14.502  26.269  1.00 19.37           C  
ATOM   1847  CD1 PHE A 300     -38.850 -13.199  26.723  1.00 18.49           C  
ATOM   1848  CD2 PHE A 300     -38.887 -15.536  27.181  1.00 18.94           C  
ATOM   1849  CE1 PHE A 300     -39.065 -12.927  28.063  1.00 18.46           C  
ATOM   1850  CE2 PHE A 300     -39.102 -15.276  28.520  1.00 23.30           C  
ATOM   1851  CZ  PHE A 300     -39.190 -13.963  28.963  1.00 23.01           C  
ATOM   1852  N   PRO A 301     -36.074 -16.853  25.165  1.00 15.21           N  
ATOM   1853  CA  PRO A 301     -35.282 -17.594  26.165  1.00 14.55           C  
ATOM   1854  C   PRO A 301     -33.785 -17.263  26.244  1.00 14.47           C  
ATOM   1855  O   PRO A 301     -33.169 -17.566  27.267  1.00 14.88           O  
ATOM   1856  CB  PRO A 301     -35.450 -19.053  25.724  1.00 14.74           C  
ATOM   1857  CG  PRO A 301     -36.778 -19.072  25.045  1.00 15.95           C  
ATOM   1858  CD  PRO A 301     -36.849 -17.770  24.304  1.00 12.45           C  
ATOM   1859  N   LEU A 302     -33.214 -16.685  25.197  1.00 13.89           N  
ATOM   1860  CA  LEU A 302     -31.768 -16.511  25.108  1.00 14.00           C  
ATOM   1861  C   LEU A 302     -31.254 -15.370  25.973  1.00 18.97           C  
ATOM   1862  O   LEU A 302     -31.903 -14.332  26.087  1.00 19.42           O  
ATOM   1863  CB  LEU A 302     -31.355 -16.268  23.656  1.00 12.02           C  
ATOM   1864  CG  LEU A 302     -31.618 -17.429  22.707  1.00 14.55           C  
ATOM   1865  CD1 LEU A 302     -31.404 -16.990  21.280  1.00 12.81           C  
ATOM   1866  CD2 LEU A 302     -30.721 -18.641  23.077  1.00 11.00           C  
ATOM   1867  N   GLY A 303     -30.081 -15.559  26.570  1.00 16.98           N  
ATOM   1868  CA  GLY A 303     -29.436 -14.495  27.321  1.00 20.18           C  
ATOM   1869  C   GLY A 303     -28.774 -13.495  26.385  1.00 21.61           C  
ATOM   1870  O   GLY A 303     -28.407 -13.839  25.270  1.00 21.30           O  
ATOM   1871  N   ASP A 304     -28.597 -12.262  26.853  1.00 24.29           N  
ATOM   1872  CA  ASP A 304     -27.997 -11.195  26.052  1.00 24.94           C  
ATOM   1873  C   ASP A 304     -26.571 -11.518  25.579  1.00 21.12           C  
ATOM   1874  O   ASP A 304     -26.114 -11.030  24.545  1.00 25.98           O  
ATOM   1875  CB  ASP A 304     -27.978  -9.894  26.861  1.00 32.10           C  
ATOM   1876  N   GLU A 305     -25.881 -12.358  26.329  1.00 21.41           N  
ATOM   1877  CA  GLU A 305     -24.469 -12.619  26.063  1.00 26.09           C  
ATOM   1878  C   GLU A 305     -24.256 -13.526  24.844  1.00 25.51           C  
ATOM   1879  O   GLU A 305     -23.184 -13.523  24.224  1.00 23.08           O  
ATOM   1880  CB  GLU A 305     -23.814 -13.228  27.312  1.00 23.22           C  
ATOM   1881  CG  GLU A 305     -24.139 -14.721  27.580  1.00 27.35           C  
ATOM   1882  CD  GLU A 305     -25.576 -14.971  28.059  1.00 31.28           C  
ATOM   1883  OE1 GLU A 305     -26.223 -14.032  28.578  1.00 31.22           O  
ATOM   1884  OE2 GLU A 305     -26.061 -16.119  27.907  1.00 32.46           O1-
ATOM   1885  N   VAL A 306     -25.278 -14.291  24.482  1.00 17.18           N  
ATOM   1886  CA  VAL A 306     -25.096 -15.330  23.477  1.00 16.12           C  
ATOM   1887  C   VAL A 306     -25.080 -14.785  22.040  1.00 20.04           C  
ATOM   1888  O   VAL A 306     -24.491 -15.388  21.139  1.00 16.57           O  
ATOM   1889  CB  VAL A 306     -26.196 -16.417  23.624  1.00 17.84           C  
ATOM   1890  CG1 VAL A 306     -27.512 -15.965  22.985  1.00 16.50           C  
ATOM   1891  CG2 VAL A 306     -25.731 -17.721  23.021  1.00 19.46           C  
ATOM   1892  N   TYR A 307     -25.698 -13.624  21.829  1.00 20.21           N  
ATOM   1893  CA  TYR A 307     -25.943 -13.145  20.477  1.00 23.99           C  
ATOM   1894  C   TYR A 307     -24.648 -12.912  19.704  1.00 18.69           C  
ATOM   1895  O   TYR A 307     -24.601 -13.103  18.494  1.00 20.80           O  
ATOM   1896  CB  TYR A 307     -26.786 -11.863  20.510  1.00 24.28           C  
ATOM   1897  CG  TYR A 307     -28.181 -12.090  21.059  1.00 22.38           C  
ATOM   1898  CD1 TYR A 307     -29.028 -13.010  20.463  1.00 28.53           C  
ATOM   1899  CD2 TYR A 307     -28.655 -11.382  22.156  1.00 26.05           C  
ATOM   1900  CE1 TYR A 307     -30.295 -13.231  20.947  1.00 26.11           C  
ATOM   1901  CE2 TYR A 307     -29.940 -11.601  22.647  1.00 27.49           C  
ATOM   1902  CZ  TYR A 307     -30.747 -12.531  22.031  1.00 24.08           C  
ATOM   1903  OH  TYR A 307     -32.026 -12.777  22.483  1.00 32.50           O  
ATOM   1904  N   SER A 308     -23.593 -12.521  20.402  1.00 19.61           N  
ATOM   1905  CA  SER A 308     -22.323 -12.289  19.725  1.00 25.63           C  
ATOM   1906  C   SER A 308     -21.387 -13.504  19.790  1.00 26.14           C  
ATOM   1907  O   SER A 308     -20.222 -13.410  19.413  1.00 28.36           O  
ATOM   1908  CB  SER A 308     -21.631 -11.066  20.320  1.00 21.38           C  
ATOM   1909  OG  SER A 308     -21.298 -11.295  21.674  1.00 29.57           O  
ATOM   1910  N   ARG A 309     -21.896 -14.642  20.250  1.00 19.19           N  
ATOM   1911  CA  ARG A 309     -21.045 -15.821  20.452  1.00 19.23           C  
ATOM   1912  C   ARG A 309     -21.494 -17.018  19.619  1.00 18.65           C  
ATOM   1913  O   ARG A 309     -21.492 -18.158  20.091  1.00 16.53           O  
ATOM   1914  CB  ARG A 309     -21.002 -16.190  21.940  1.00 19.63           C  
ATOM   1915  CG  ARG A 309     -20.230 -15.160  22.787  1.00 19.81           C  
ATOM   1916  CD  ARG A 309     -20.335 -15.415  24.280  1.00 21.84           C  
ATOM   1917  NE  ARG A 309     -19.396 -14.594  25.040  1.00 24.99           N  
ATOM   1918  CZ  ARG A 309     -19.510 -14.322  26.340  1.00 27.49           C  
ATOM   1919  NH1 ARG A 309     -20.539 -14.784  27.043  1.00 25.11           N1+
ATOM   1920  NH2 ARG A 309     -18.595 -13.569  26.940  1.00 25.21           N  
ATOM   1921  N   ILE A 310     -21.854 -16.745  18.371  1.00 17.17           N  
ATOM   1922  CA  ILE A 310     -22.248 -17.777  17.421  1.00 18.89           C  
ATOM   1923  C   ILE A 310     -21.305 -17.744  16.225  1.00 20.57           C  
ATOM   1924  O   ILE A 310     -21.492 -16.947  15.312  1.00 17.35           O  
ATOM   1925  CB  ILE A 310     -23.709 -17.575  16.920  1.00 17.59           C  
ATOM   1926  CG1 ILE A 310     -24.676 -17.364  18.087  1.00 19.91           C  
ATOM   1927  CG2 ILE A 310     -24.144 -18.730  16.016  1.00 15.86           C  
ATOM   1928  CD1 ILE A 310     -25.838 -16.441  17.739  1.00 21.92           C  
ATOM   1929  N   PRO A 311     -20.269 -18.597  16.229  1.00 19.41           N  
ATOM   1930  CA  PRO A 311     -19.342 -18.591  15.089  1.00 17.14           C  
ATOM   1931  C   PRO A 311     -19.888 -19.238  13.808  1.00 18.41           C  
ATOM   1932  O   PRO A 311     -19.505 -18.823  12.712  1.00 18.10           O  
ATOM   1933  CB  PRO A 311     -18.127 -19.368  15.617  1.00 19.15           C  
ATOM   1934  CG  PRO A 311     -18.631 -20.161  16.777  1.00 17.30           C  
ATOM   1935  CD  PRO A 311     -19.770 -19.378  17.373  1.00 18.01           C  
ATOM   1936  N   GLN A 312     -20.778 -20.219  13.929  1.00 16.38           N  
ATOM   1937  CA  GLN A 312     -21.234 -20.985  12.764  1.00 15.36           C  
ATOM   1938  C   GLN A 312     -22.237 -20.215  11.903  1.00 14.90           C  
ATOM   1939  O   GLN A 312     -22.944 -19.339  12.405  1.00 15.68           O  
ATOM   1940  CB  GLN A 312     -21.881 -22.311  13.208  1.00 17.77           C  
ATOM   1941  CG  GLN A 312     -20.994 -23.197  14.083  1.00 12.07           C  
ATOM   1942  CD  GLN A 312     -21.221 -22.973  15.557  1.00 14.93           C  
ATOM   1943  NE2 GLN A 312     -21.096 -24.036  16.342  1.00 12.20           N  
ATOM   1944  OE1 GLN A 312     -21.516 -21.860  15.990  1.00 15.25           O  
ATOM   1945  N   PRO A 313     -22.318 -20.565  10.612  1.00 12.96           N  
ATOM   1946  CA  PRO A 313     -23.350 -20.023   9.730  1.00 14.99           C  
ATOM   1947  C   PRO A 313     -24.731 -20.314  10.298  1.00 18.58           C  
ATOM   1948  O   PRO A 313     -24.958 -21.393  10.854  1.00 13.55           O  
ATOM   1949  CB  PRO A 313     -23.128 -20.774   8.422  1.00 16.34           C  
ATOM   1950  CG  PRO A 313     -21.686 -21.155   8.453  1.00 15.99           C  
ATOM   1951  CD  PRO A 313     -21.394 -21.456   9.885  1.00 14.65           C  
ATOM   1952  N   LEU A 314     -25.632 -19.350  10.165  1.00 12.31           N  
ATOM   1953  CA  LEU A 314     -26.934 -19.415  10.809  1.00 12.95           C  
ATOM   1954  C   LEU A 314     -28.005 -18.867   9.874  1.00 13.16           C  
ATOM   1955  O   LEU A 314     -27.846 -17.777   9.323  1.00 14.77           O  
ATOM   1956  CB  LEU A 314     -26.894 -18.634  12.131  1.00 16.62           C  
ATOM   1957  CG  LEU A 314     -28.198 -18.440  12.903  1.00 12.92           C  
ATOM   1958  CD1 LEU A 314     -28.876 -19.783  13.201  1.00 11.24           C  
ATOM   1959  CD2 LEU A 314     -27.945 -17.651  14.181  1.00 15.25           C  
ATOM   1960  N   PHE A 315     -29.079 -19.634   9.695  1.00 12.13           N  
ATOM   1961  CA  PHE A 315     -30.141 -19.338   8.732  1.00 14.38           C  
ATOM   1962  C   PHE A 315     -31.438 -19.194   9.517  1.00 17.74           C  
ATOM   1963  O   PHE A 315     -31.842 -20.117  10.238  1.00 12.87           O  
ATOM   1964  CB  PHE A 315     -30.242 -20.471   7.682  1.00 12.46           C  
ATOM   1965  CG  PHE A 315     -31.140 -20.179   6.480  1.00 16.05           C  
ATOM   1966  CD1 PHE A 315     -31.618 -18.905   6.204  1.00 13.90           C  
ATOM   1967  CD2 PHE A 315     -31.498 -21.216   5.617  1.00 11.84           C  
ATOM   1968  CE1 PHE A 315     -32.411 -18.680   5.081  1.00 13.73           C  
ATOM   1969  CE2 PHE A 315     -32.294 -20.999   4.508  1.00 16.43           C  
ATOM   1970  CZ  PHE A 315     -32.760 -19.720   4.244  1.00 14.07           C  
ATOM   1971  N   PHE A 316     -32.056 -18.024   9.417  1.00 11.63           N  
ATOM   1972  CA  PHE A 316     -33.384 -17.798   9.985  1.00 13.16           C  
ATOM   1973  C   PHE A 316     -34.454 -17.958   8.924  1.00 12.88           C  
ATOM   1974  O   PHE A 316     -34.491 -17.199   7.958  1.00 17.56           O  
ATOM   1975  CB  PHE A 316     -33.503 -16.394  10.583  1.00 13.17           C  
ATOM   1976  CG  PHE A 316     -32.606 -16.140  11.748  1.00 13.91           C  
ATOM   1977  CD1 PHE A 316     -33.008 -16.473  13.036  1.00 12.19           C  
ATOM   1978  CD2 PHE A 316     -31.366 -15.529  11.564  1.00 12.44           C  
ATOM   1979  CE1 PHE A 316     -32.175 -16.227  14.121  1.00 15.44           C  
ATOM   1980  CE2 PHE A 316     -30.533 -15.277  12.640  1.00 16.12           C  
ATOM   1981  CZ  PHE A 316     -30.936 -15.620  13.922  1.00 12.84           C  
ATOM   1982  N   ILE A 317     -35.325 -18.941   9.080  1.00 13.75           N  
ATOM   1983  CA  ILE A 317     -36.467 -19.060   8.188  1.00 13.95           C  
ATOM   1984  C   ILE A 317     -37.728 -18.771   8.999  1.00 14.46           C  
ATOM   1985  O   ILE A 317     -38.095 -19.546   9.895  1.00 13.52           O  
ATOM   1986  CB  ILE A 317     -36.575 -20.458   7.540  1.00 14.23           C  
ATOM   1987  CG1 ILE A 317     -35.292 -20.814   6.782  1.00 14.76           C  
ATOM   1988  CG2 ILE A 317     -37.786 -20.526   6.611  1.00 15.23           C  
ATOM   1989  CD1 ILE A 317     -35.332 -22.251   6.206  1.00 15.48           C  
ATOM   1990  N   ASN A 318     -38.383 -17.661   8.669  1.00 11.63           N  
ATOM   1991  CA  ASN A 318     -39.500 -17.137   9.449  1.00 14.50           C  
ATOM   1992  C   ASN A 318     -40.871 -17.334   8.805  1.00 13.33           C  
ATOM   1993  O   ASN A 318     -41.005 -17.316   7.573  1.00 13.89           O  
ATOM   1994  CB  ASN A 318     -39.309 -15.635   9.694  1.00 12.78           C  
ATOM   1995  CG  ASN A 318     -38.105 -15.324  10.569  1.00 18.82           C  
ATOM   1996  ND2 ASN A 318     -37.715 -14.050  10.598  1.00 18.18           N  
ATOM   1997  OD1 ASN A 318     -37.556 -16.208  11.241  1.00 14.21           O  
ATOM   1998  N   SER A 319     -41.901 -17.474   9.629  1.00 13.30           N  
ATOM   1999  CA  SER A 319     -43.257 -17.288   9.105  1.00 12.45           C  
ATOM   2000  C   SER A 319     -43.528 -15.796   9.037  1.00 16.67           C  
ATOM   2001  O   SER A 319     -42.816 -14.998   9.660  1.00 14.88           O  
ATOM   2002  CB  SER A 319     -44.317 -17.987   9.963  1.00 14.71           C  
ATOM   2003  OG  SER A 319     -44.510 -17.308  11.193  1.00 14.69           O  
ATOM   2004  N   GLU A 320     -44.546 -15.403   8.278  1.00 17.19           N  
ATOM   2005  CA  GLU A 320     -44.888 -13.995   8.227  1.00 18.21           C  
ATOM   2006  C   GLU A 320     -45.598 -13.523   9.499  1.00 16.77           C  
ATOM   2007  O   GLU A 320     -45.223 -12.500  10.088  1.00 16.46           O  
ATOM   2008  CB  GLU A 320     -45.757 -13.692   7.003  1.00 17.11           C  
ATOM   2009  CG  GLU A 320     -45.990 -12.203   6.862  1.00 22.49           C  
ATOM   2010  CD  GLU A 320     -46.546 -11.807   5.514  1.00 23.76           C  
ATOM   2011  OE1 GLU A 320     -46.961 -12.700   4.743  1.00 19.89           O  
ATOM   2012  OE2 GLU A 320     -46.553 -10.592   5.234  1.00 28.89           O1-
ATOM   2013  N   TYR A 321     -46.604 -14.270   9.947  1.00 15.23           N  
ATOM   2014  CA  TYR A 321     -47.481 -13.756  11.002  1.00 14.71           C  
ATOM   2015  C   TYR A 321     -47.015 -14.013  12.432  1.00 16.08           C  
ATOM   2016  O   TYR A 321     -47.569 -13.437  13.368  1.00 15.97           O  
ATOM   2017  CB  TYR A 321     -48.900 -14.307  10.803  1.00 16.85           C  
ATOM   2018  CG  TYR A 321     -49.518 -13.661   9.594  1.00 16.97           C  
ATOM   2019  CD1 TYR A 321     -50.031 -12.370   9.668  1.00 20.23           C  
ATOM   2020  CD2 TYR A 321     -49.506 -14.294   8.364  1.00 19.59           C  
ATOM   2021  CE1 TYR A 321     -50.558 -11.739   8.554  1.00 21.24           C  
ATOM   2022  CE2 TYR A 321     -50.033 -13.668   7.234  1.00 25.41           C  
ATOM   2023  CZ  TYR A 321     -50.557 -12.393   7.340  1.00 27.25           C  
ATOM   2024  OH  TYR A 321     -51.085 -11.765   6.233  1.00 33.85           O  
ATOM   2025  N   PHE A 322     -45.999 -14.850  12.628  1.00 16.16           N  
ATOM   2026  CA  PHE A 322     -45.535 -15.077  14.000  1.00 15.29           C  
ATOM   2027  C   PHE A 322     -44.688 -13.917  14.493  1.00 13.97           C  
ATOM   2028  O   PHE A 322     -44.695 -13.596  15.683  1.00 15.89           O  
ATOM   2029  CB  PHE A 322     -44.720 -16.374  14.120  1.00 14.46           C  
ATOM   2030  CG  PHE A 322     -44.133 -16.591  15.488  1.00 13.54           C  
ATOM   2031  CD1 PHE A 322     -44.955 -16.907  16.567  1.00 15.68           C  
ATOM   2032  CD2 PHE A 322     -42.763 -16.489  15.700  1.00 16.64           C  
ATOM   2033  CE1 PHE A 322     -44.428 -17.112  17.835  1.00 17.28           C  
ATOM   2034  CE2 PHE A 322     -42.226 -16.700  16.963  1.00 16.45           C  
ATOM   2035  CZ  PHE A 322     -43.056 -17.011  18.032  1.00 16.10           C  
ATOM   2036  N   GLN A 323     -43.955 -13.297  13.579  1.00 12.66           N  
ATOM   2037  CA  GLN A 323     -42.878 -12.393  13.957  1.00 14.85           C  
ATOM   2038  C   GLN A 323     -43.340 -11.028  14.474  1.00 18.60           C  
ATOM   2039  O   GLN A 323     -44.452 -10.562  14.196  1.00 14.52           O  
ATOM   2040  CB  GLN A 323     -41.917 -12.213  12.775  1.00 13.59           C  
ATOM   2041  CG  GLN A 323     -41.054 -13.462  12.490  1.00 15.86           C  
ATOM   2042  CD  GLN A 323     -40.226 -13.931  13.697  1.00 16.36           C  
ATOM   2043  NE2 GLN A 323     -40.021 -15.243  13.797  1.00 14.48           N  
ATOM   2044  OE1 GLN A 323     -39.779 -13.127  14.519  1.00 15.84           O  
ATOM   2045  N   TYR A 324     -42.466 -10.416  15.262  1.00 16.13           N  
ATOM   2046  CA  TYR A 324     -42.722  -9.141  15.906  1.00 14.84           C  
ATOM   2047  C   TYR A 324     -41.382  -8.483  16.203  1.00 15.49           C  
ATOM   2048  O   TYR A 324     -40.369  -9.178  16.331  1.00 17.76           O  
ATOM   2049  CB  TYR A 324     -43.559  -9.317  17.189  1.00 12.74           C  
ATOM   2050  CG  TYR A 324     -43.056 -10.340  18.197  1.00 16.12           C  
ATOM   2051  CD1 TYR A 324     -42.389  -9.938  19.352  1.00 15.34           C  
ATOM   2052  CD2 TYR A 324     -43.305 -11.701  18.027  1.00 19.91           C  
ATOM   2053  CE1 TYR A 324     -41.957 -10.866  20.303  1.00 17.87           C  
ATOM   2054  CE2 TYR A 324     -42.871 -12.641  18.974  1.00 19.21           C  
ATOM   2055  CZ  TYR A 324     -42.199 -12.215  20.106  1.00 19.02           C  
ATOM   2056  OH  TYR A 324     -41.766 -13.133  21.046  1.00 21.18           O  
ATOM   2057  N   PRO A 325     -41.362  -7.143  16.306  1.00 18.72           N  
ATOM   2058  CA  PRO A 325     -40.100  -6.403  16.436  1.00 16.57           C  
ATOM   2059  C   PRO A 325     -39.185  -6.884  17.566  1.00 17.14           C  
ATOM   2060  O   PRO A 325     -37.993  -7.079  17.310  1.00 18.67           O  
ATOM   2061  CB  PRO A 325     -40.572  -4.969  16.701  1.00 17.48           C  
ATOM   2062  CG  PRO A 325     -41.873  -4.882  15.939  1.00 15.18           C  
ATOM   2063  CD  PRO A 325     -42.520  -6.231  16.174  1.00 18.68           C  
ATOM   2064  N   ALA A 326     -39.720  -7.068  18.772  1.00 15.93           N  
ATOM   2065  CA  ALA A 326     -38.900  -7.477  19.918  1.00 19.82           C  
ATOM   2066  C   ALA A 326     -38.118  -8.760  19.605  1.00 20.13           C  
ATOM   2067  O   ALA A 326     -36.970  -8.932  20.031  1.00 19.05           O  
ATOM   2068  CB  ALA A 326     -39.774  -7.669  21.160  1.00 19.21           C  
ATOM   2069  N   ASN A 327     -38.747  -9.641  18.836  1.00 15.29           N  
ATOM   2070  CA  ASN A 327     -38.130 -10.892  18.405  1.00 16.39           C  
ATOM   2071  C   ASN A 327     -37.135 -10.709  17.241  1.00 20.56           C  
ATOM   2072  O   ASN A 327     -36.041 -11.314  17.225  1.00 15.00           O  
ATOM   2073  CB  ASN A 327     -39.232 -11.881  18.012  1.00 14.17           C  
ATOM   2074  CG  ASN A 327     -38.790 -13.322  18.126  1.00 16.78           C  
ATOM   2075  ND2 ASN A 327     -38.856 -14.042  17.013  1.00 11.59           N  
ATOM   2076  OD1 ASN A 327     -38.414 -13.792  19.211  1.00 14.10           O  
ATOM   2077  N   ILE A 328     -37.500  -9.873  16.267  1.00 13.71           N  
ATOM   2078  CA  ILE A 328     -36.627  -9.630  15.112  1.00 16.22           C  
ATOM   2079  C   ILE A 328     -35.318  -8.946  15.528  1.00 17.50           C  
ATOM   2080  O   ILE A 328     -34.236  -9.318  15.059  1.00 16.43           O  
ATOM   2081  CB  ILE A 328     -37.330  -8.775  14.034  1.00 17.78           C  
ATOM   2082  CG1 ILE A 328     -38.520  -9.537  13.442  1.00 20.00           C  
ATOM   2083  CG2 ILE A 328     -36.369  -8.419  12.910  1.00 15.72           C  
ATOM   2084  CD1 ILE A 328     -38.127 -10.754  12.641  1.00 14.91           C  
ATOM   2085  N   ILE A 329     -35.423  -7.963  16.418  1.00 15.72           N  
ATOM   2086  CA  ILE A 329     -34.259  -7.270  16.972  1.00 19.35           C  
ATOM   2087  C   ILE A 329     -33.211  -8.255  17.503  1.00 18.33           C  
ATOM   2088  O   ILE A 329     -32.011  -8.097  17.274  1.00 18.11           O  
ATOM   2089  CB  ILE A 329     -34.664  -6.327  18.124  1.00 23.11           C  
ATOM   2090  CG1 ILE A 329     -35.450  -5.129  17.591  1.00 28.02           C  
ATOM   2091  CG2 ILE A 329     -33.443  -5.830  18.875  1.00 26.31           C  
ATOM   2092  CD1 ILE A 329     -36.125  -4.335  18.682  1.00 29.00           C  
ATOM   2093  N   LYS A 330     -33.668  -9.277  18.212  1.00 15.92           N  
ATOM   2094  CA  LYS A 330     -32.736 -10.248  18.783  1.00 17.04           C  
ATOM   2095  C   LYS A 330     -32.078 -11.082  17.692  1.00 18.45           C  
ATOM   2096  O   LYS A 330     -30.884 -11.396  17.791  1.00 17.55           O  
ATOM   2097  CB  LYS A 330     -33.457 -11.118  19.807  1.00 16.37           C  
ATOM   2098  CG  LYS A 330     -33.743 -10.326  21.092  1.00 20.46           C  
ATOM   2099  CD  LYS A 330     -34.703 -11.015  22.025  1.00 21.04           C  
ATOM   2100  CE  LYS A 330     -34.768 -10.268  23.365  1.00 24.12           C  
ATOM   2101  NZ  LYS A 330     -35.740 -10.879  24.307  1.00 26.83           N1+
ATOM   2102  N   MET A 331     -32.831 -11.423  16.644  1.00 14.45           N  
ATOM   2103  CA  MET A 331     -32.225 -12.077  15.484  1.00 14.94           C  
ATOM   2104  C   MET A 331     -31.129 -11.203  14.882  1.00 21.27           C  
ATOM   2105  O   MET A 331     -30.038 -11.688  14.576  1.00 17.74           O  
ATOM   2106  CB  MET A 331     -33.270 -12.398  14.415  1.00 15.80           C  
ATOM   2107  CG  MET A 331     -34.331 -13.396  14.874  1.00 16.54           C  
ATOM   2108  SD  MET A 331     -35.446 -13.783  13.530  1.00 16.53           S  
ATOM   2109  CE  MET A 331     -36.547 -14.942  14.319  1.00 13.43           C  
ATOM   2110  N   LYS A 332     -31.410  -9.910  14.715  1.00 19.67           N  
ATOM   2111  CA  LYS A 332     -30.397  -9.020  14.131  1.00 21.80           C  
ATOM   2112  C   LYS A 332     -29.189  -8.792  15.046  1.00 19.61           C  
ATOM   2113  O   LYS A 332     -28.098  -8.506  14.558  1.00 20.87           O  
ATOM   2114  CB  LYS A 332     -31.010  -7.673  13.723  1.00 20.30           C  
ATOM   2115  CG  LYS A 332     -32.194  -7.805  12.782  1.00 26.93           C  
ATOM   2116  CD  LYS A 332     -32.739  -6.446  12.354  1.00 31.76           C  
ATOM   2117  CE  LYS A 332     -31.751  -5.314  12.612  1.00 35.21           C  
ATOM   2118  NZ  LYS A 332     -32.223  -4.032  12.008  1.00 42.69           N1+
ATOM   2119  N   LYS A 333     -29.351  -8.951  16.355  1.00 19.64           N  
ATOM   2120  CA  LYS A 333     -28.195  -8.869  17.236  1.00 20.61           C  
ATOM   2121  C   LYS A 333     -27.216 -10.018  16.973  1.00 22.11           C  
ATOM   2122  O   LYS A 333     -26.043  -9.924  17.337  1.00 21.88           O  
ATOM   2123  CB  LYS A 333     -28.620  -8.864  18.706  1.00 23.00           C  
ATOM   2124  CG  LYS A 333     -29.154  -7.511  19.185  1.00 23.18           C  
ATOM   2125  CD  LYS A 333     -29.731  -7.595  20.587  1.00 29.25           C  
ATOM   2126  CE  LYS A 333     -28.653  -7.903  21.610  1.00 42.05           C  
ATOM   2127  NZ  LYS A 333     -29.191  -8.042  22.998  1.00 46.22           N1+
ATOM   2128  N   CYS A 334     -27.691 -11.093  16.343  1.00 19.67           N  
ATOM   2129  CA  CYS A 334     -26.815 -12.212  15.995  1.00 21.13           C  
ATOM   2130  C   CYS A 334     -25.904 -11.882  14.806  1.00 25.78           C  
ATOM   2131  O   CYS A 334     -24.930 -12.592  14.557  1.00 24.77           O  
ATOM   2132  CB  CYS A 334     -27.641 -13.466  15.678  1.00 19.22           C  
ATOM   2133  SG  CYS A 334     -28.619 -14.068  17.076  1.00 20.54           S  
ATOM   2134  N   TYR A 335     -26.214 -10.807  14.082  1.00 21.71           N  
ATOM   2135  CA  TYR A 335     -25.499 -10.476  12.844  1.00 24.72           C  
ATOM   2136  C   TYR A 335     -24.149  -9.809  13.086  1.00 25.30           C  
ATOM   2137  O   TYR A 335     -23.971  -9.063  14.044  1.00 26.13           O  
ATOM   2138  CB  TYR A 335     -26.352  -9.564  11.952  1.00 22.25           C  
ATOM   2139  CG  TYR A 335     -27.373 -10.300  11.113  1.00 26.91           C  
ATOM   2140  CD1 TYR A 335     -28.392 -11.044  11.711  1.00 21.28           C  
ATOM   2141  CD2 TYR A 335     -27.327 -10.243   9.727  1.00 24.50           C  
ATOM   2142  CE1 TYR A 335     -29.338 -11.717  10.943  1.00 20.02           C  
ATOM   2143  CE2 TYR A 335     -28.262 -10.912   8.952  1.00 26.76           C  
ATOM   2144  CZ  TYR A 335     -29.264 -11.640   9.564  1.00 25.77           C  
ATOM   2145  OH  TYR A 335     -30.183 -12.297   8.783  1.00 24.68           O  
ATOM   2146  N   SER A 336     -23.213 -10.082  12.187  1.00 29.63           N  
ATOM   2147  CA  SER A 336     -21.866  -9.529  12.252  1.00 38.42           C  
ATOM   2148  C   SER A 336     -21.231  -9.627  10.864  1.00 37.06           C  
ATOM   2149  O   SER A 336     -21.439 -10.614  10.163  1.00 37.73           O  
ATOM   2150  CB  SER A 336     -21.026 -10.276  13.293  1.00 36.23           C  
ATOM   2151  OG  SER A 336     -19.763  -9.664  13.480  1.00 44.01           O  
ATOM   2152  N   PRO A 337     -20.470  -8.596  10.456  1.00 43.15           N  
ATOM   2153  CA  PRO A 337     -19.814  -8.574   9.139  1.00 43.40           C  
ATOM   2154  C   PRO A 337     -18.952  -9.809   8.879  1.00 36.39           C  
ATOM   2155  O   PRO A 337     -18.884 -10.295   7.745  1.00 37.41           O  
ATOM   2156  CB  PRO A 337     -18.939  -7.317   9.202  1.00 43.30           C  
ATOM   2157  CG  PRO A 337     -19.587  -6.452  10.216  1.00 45.42           C  
ATOM   2158  CD  PRO A 337     -20.179  -7.381  11.237  1.00 42.32           C  
ATOM   2159  N   ASP A 338     -18.315 -10.312   9.932  1.00 36.12           N  
ATOM   2160  CA  ASP A 338     -17.394 -11.436   9.807  1.00 37.82           C  
ATOM   2161  C   ASP A 338     -18.077 -12.802   9.954  1.00 41.62           C  
ATOM   2162  O   ASP A 338     -17.401 -13.832   9.996  1.00 38.67           O  
ATOM   2163  CB  ASP A 338     -16.268 -11.319  10.844  1.00 40.25           C  
ATOM   2164  CG  ASP A 338     -16.770 -11.426  12.278  1.00 47.21           C  
ATOM   2165  OD1 ASP A 338     -17.724 -10.702  12.645  1.00 41.26           O  
ATOM   2166  OD2 ASP A 338     -16.213 -12.250  13.038  1.00 49.07           O1-
ATOM   2167  N   LYS A 339     -19.406 -12.825  10.030  1.00 33.49           N  
ATOM   2168  CA  LYS A 339     -20.102 -14.102  10.179  1.00 33.25           C  
ATOM   2169  C   LYS A 339     -21.203 -14.275   9.151  1.00 32.35           C  
ATOM   2170  O   LYS A 339     -21.781 -13.306   8.662  1.00 30.64           O  
ATOM   2171  CB  LYS A 339     -20.663 -14.241  11.593  1.00 28.25           C  
ATOM   2172  CG  LYS A 339     -19.580 -14.462  12.627  1.00 33.75           C  
ATOM   2173  CD  LYS A 339     -20.128 -14.424  14.023  1.00 32.66           C  
ATOM   2174  CE  LYS A 339     -19.021 -14.613  15.038  1.00 31.86           C  
ATOM   2175  NZ  LYS A 339     -19.579 -14.664  16.412  1.00 28.37           N1+
ATOM   2176  N   GLU A 340     -21.484 -15.526   8.820  1.00 25.77           N  
ATOM   2177  CA  GLU A 340     -22.450 -15.834   7.789  1.00 24.49           C  
ATOM   2178  C   GLU A 340     -23.874 -15.917   8.369  1.00 25.66           C  
ATOM   2179  O   GLU A 340     -24.164 -16.767   9.224  1.00 18.00           O  
ATOM   2180  CB  GLU A 340     -22.057 -17.136   7.092  1.00 24.55           C  
ATOM   2181  CG  GLU A 340     -23.061 -17.627   6.078  1.00 30.06           C  
ATOM   2182  CD  GLU A 340     -23.238 -16.677   4.907  1.00 39.07           C  
ATOM   2183  OE1 GLU A 340     -22.287 -15.929   4.580  1.00 44.35           O  
ATOM   2184  OE2 GLU A 340     -24.340 -16.678   4.317  1.00 40.02           O1-
ATOM   2185  N   ARG A 341     -24.747 -15.015   7.915  1.00 22.51           N  
ATOM   2186  CA  ARG A 341     -26.144 -14.986   8.358  1.00 20.03           C  
ATOM   2187  C   ARG A 341     -27.111 -14.741   7.205  1.00 24.94           C  
ATOM   2188  O   ARG A 341     -26.898 -13.842   6.395  1.00 23.75           O  
ATOM   2189  CB  ARG A 341     -26.353 -13.911   9.427  1.00 23.38           C  
ATOM   2190  CG  ARG A 341     -26.064 -14.363  10.847  1.00 23.00           C  
ATOM   2191  CD  ARG A 341     -24.623 -14.135  11.177  1.00 30.28           C  
ATOM   2192  NE  ARG A 341     -24.303 -14.456  12.561  1.00 30.68           N  
ATOM   2193  CZ  ARG A 341     -23.868 -15.643  12.973  1.00 22.36           C  
ATOM   2194  NH1 ARG A 341     -23.719 -16.646  12.112  1.00 17.12           N1+
ATOM   2195  NH2 ARG A 341     -23.582 -15.814  14.248  1.00 21.10           N  
ATOM   2196  N   LYS A 342     -28.172 -15.541   7.132  1.00 18.36           N  
ATOM   2197  CA  LYS A 342     -29.228 -15.331   6.146  1.00 18.94           C  
ATOM   2198  C   LYS A 342     -30.593 -15.342   6.829  1.00 19.10           C  
ATOM   2199  O   LYS A 342     -30.764 -15.939   7.901  1.00 14.51           O  
ATOM   2200  CB  LYS A 342     -29.182 -16.402   5.053  1.00 17.44           C  
ATOM   2201  CG  LYS A 342     -27.810 -16.599   4.426  1.00 26.58           C  
ATOM   2202  CD  LYS A 342     -27.252 -15.317   3.809  1.00 36.98           C  
ATOM   2203  CE  LYS A 342     -27.863 -15.008   2.461  1.00 36.82           C  
ATOM   2204  NZ  LYS A 342     -26.976 -14.103   1.650  1.00 37.43           N1+
ATOM   2205  N   MET A 343     -31.551 -14.663   6.217  1.00 14.15           N  
ATOM   2206  CA  MET A 343     -32.925 -14.667   6.709  1.00 14.56           C  
ATOM   2207  C   MET A 343     -33.891 -14.591   5.547  1.00 17.23           C  
ATOM   2208  O   MET A 343     -33.659 -13.855   4.589  1.00 17.03           O  
ATOM   2209  CB  MET A 343     -33.164 -13.499   7.680  1.00 16.34           C  
ATOM   2210  CG  MET A 343     -34.594 -13.416   8.215  1.00 14.39           C  
ATOM   2211  SD  MET A 343     -34.846 -11.984   9.290  1.00 19.27           S  
ATOM   2212  CE  MET A 343     -33.706 -12.345  10.626  1.00 21.30           C  
ATOM   2213  N   ILE A 344     -34.955 -15.387   5.615  1.00 14.39           N  
ATOM   2214  CA  ILE A 344     -36.080 -15.249   4.702  1.00 16.24           C  
ATOM   2215  C   ILE A 344     -37.390 -15.381   5.468  1.00 17.83           C  
ATOM   2216  O   ILE A 344     -37.440 -15.967   6.566  1.00 14.55           O  
ATOM   2217  CB  ILE A 344     -36.061 -16.310   3.564  1.00 16.82           C  
ATOM   2218  CG1 ILE A 344     -36.029 -17.728   4.147  1.00 15.67           C  
ATOM   2219  CG2 ILE A 344     -34.890 -16.073   2.617  1.00 15.29           C  
ATOM   2220  CD1 ILE A 344     -36.243 -18.817   3.114  1.00 14.57           C  
ATOM   2221  N   THR A 345     -38.452 -14.839   4.885  1.00 15.04           N  
ATOM   2222  CA  THR A 345     -39.777 -14.948   5.466  1.00 16.22           C  
ATOM   2223  C   THR A 345     -40.710 -15.563   4.433  1.00 18.38           C  
ATOM   2224  O   THR A 345     -40.680 -15.190   3.267  1.00 21.14           O  
ATOM   2225  CB  THR A 345     -40.313 -13.564   5.936  1.00 19.07           C  
ATOM   2226  CG2 THR A 345     -41.709 -13.703   6.539  1.00 17.06           C  
ATOM   2227  OG1 THR A 345     -39.432 -13.009   6.923  1.00 17.33           O  
ATOM   2228  N   ILE A 346     -41.525 -16.525   4.855  1.00 15.97           N  
ATOM   2229  CA  ILE A 346     -42.454 -17.156   3.934  1.00 18.19           C  
ATOM   2230  C   ILE A 346     -43.772 -16.393   3.958  1.00 16.87           C  
ATOM   2231  O   ILE A 346     -44.466 -16.330   4.981  1.00 17.47           O  
ATOM   2232  CB  ILE A 346     -42.674 -18.635   4.270  1.00 16.97           C  
ATOM   2233  CG1 ILE A 346     -41.337 -19.383   4.237  1.00 19.35           C  
ATOM   2234  CG2 ILE A 346     -43.671 -19.257   3.293  1.00 17.79           C  
ATOM   2235  CD1 ILE A 346     -41.439 -20.831   4.653  1.00 17.65           C  
ATOM   2236  N   ARG A 347     -44.090 -15.779   2.824  1.00 20.10           N  
ATOM   2237  CA  ARG A 347     -45.262 -14.919   2.718  1.00 20.55           C  
ATOM   2238  C   ARG A 347     -46.550 -15.691   2.995  1.00 19.33           C  
ATOM   2239  O   ARG A 347     -46.756 -16.811   2.491  1.00 17.90           O  
ATOM   2240  CB  ARG A 347     -45.322 -14.273   1.330  1.00 22.63           C  
ATOM   2241  N   GLY A 348     -47.405 -15.099   3.823  1.00 17.47           N  
ATOM   2242  CA  GLY A 348     -48.690 -15.696   4.146  1.00 19.56           C  
ATOM   2243  C   GLY A 348     -48.676 -16.806   5.186  1.00 21.27           C  
ATOM   2244  O   GLY A 348     -49.740 -17.250   5.605  1.00 24.83           O  
ATOM   2245  N   SER A 349     -47.491 -17.248   5.614  1.00 16.44           N  
ATOM   2246  CA  SER A 349     -47.387 -18.383   6.541  1.00 13.60           C  
ATOM   2247  C   SER A 349     -47.610 -18.009   7.996  1.00 15.89           C  
ATOM   2248  O   SER A 349     -47.435 -16.860   8.387  1.00 15.63           O  
ATOM   2249  CB  SER A 349     -46.012 -19.050   6.412  1.00 17.54           C  
ATOM   2250  OG  SER A 349     -44.977 -18.132   6.722  1.00 14.46           O  
ATOM   2251  N   VAL A 350     -47.979 -19.000   8.804  1.00 12.79           N  
ATOM   2252  CA  VAL A 350     -48.152 -18.795  10.234  1.00 11.61           C  
ATOM   2253  C   VAL A 350     -47.182 -19.713  10.987  1.00 14.81           C  
ATOM   2254  O   VAL A 350     -46.532 -20.547  10.378  1.00 12.12           O  
ATOM   2255  CB  VAL A 350     -49.596 -19.057  10.664  1.00 16.10           C  
ATOM   2256  CG1 VAL A 350     -50.536 -18.005  10.019  1.00 14.55           C  
ATOM   2257  CG2 VAL A 350     -50.023 -20.490  10.295  1.00 14.89           C  
ATOM   2258  N   HIS A 351     -47.089 -19.531  12.299  1.00 13.68           N  
ATOM   2259  CA  HIS A 351     -46.162 -20.284  13.146  1.00 13.72           C  
ATOM   2260  C   HIS A 351     -46.281 -21.795  12.961  1.00 16.33           C  
ATOM   2261  O   HIS A 351     -45.278 -22.505  12.910  1.00 14.26           O  
ATOM   2262  CB  HIS A 351     -46.411 -19.917  14.610  1.00 13.78           C  
ATOM   2263  CG  HIS A 351     -45.262 -20.220  15.517  1.00 15.75           C  
ATOM   2264  CD2 HIS A 351     -45.219 -20.821  16.733  1.00 16.50           C  
ATOM   2265  ND1 HIS A 351     -43.967 -19.849  15.225  1.00 15.60           N  
ATOM   2266  CE1 HIS A 351     -43.172 -20.223  16.214  1.00 15.87           C  
ATOM   2267  NE2 HIS A 351     -43.907 -20.815  17.140  1.00 15.75           N  
ATOM   2268  N   GLN A 352     -47.512 -22.282  12.833  1.00 14.25           N  
ATOM   2269  CA  GLN A 352     -47.752 -23.721  12.749  1.00 13.40           C  
ATOM   2270  C   GLN A 352     -47.407 -24.346  11.400  1.00 15.70           C  
ATOM   2271  O   GLN A 352     -47.435 -25.567  11.271  1.00 16.51           O  
ATOM   2272  CB  GLN A 352     -49.212 -24.031  13.076  1.00 13.92           C  
ATOM   2273  CG  GLN A 352     -49.529 -23.862  14.538  1.00 16.26           C  
ATOM   2274  CD  GLN A 352     -48.603 -24.690  15.402  1.00 20.29           C  
ATOM   2275  NE2 GLN A 352     -47.894 -24.030  16.309  1.00 17.73           N  
ATOM   2276  OE1 GLN A 352     -48.511 -25.908  15.244  1.00 23.01           O  
ATOM   2277  N   ASN A 353     -47.093 -23.534  10.396  1.00 14.44           N  
ATOM   2278  CA  ASN A 353     -46.738 -24.081   9.079  1.00 16.11           C  
ATOM   2279  C   ASN A 353     -45.506 -25.008   9.118  1.00 16.17           C  
ATOM   2280  O   ASN A 353     -45.298 -25.806   8.212  1.00 15.40           O  
ATOM   2281  CB  ASN A 353     -46.484 -22.950   8.077  1.00 15.62           C  
ATOM   2282  CG  ASN A 353     -47.765 -22.478   7.383  1.00 20.51           C  
ATOM   2283  ND2 ASN A 353     -48.439 -23.390   6.686  1.00 16.36           N  
ATOM   2284  OD1 ASN A 353     -48.136 -21.311   7.476  1.00 16.61           O  
ATOM   2285  N   PHE A 354     -44.699 -24.904  10.169  1.00 14.12           N  
ATOM   2286  CA  PHE A 354     -43.467 -25.687  10.256  1.00 11.77           C  
ATOM   2287  C   PHE A 354     -43.666 -27.044  10.965  1.00 16.15           C  
ATOM   2288  O   PHE A 354     -42.794 -27.923  10.901  1.00 15.85           O  
ATOM   2289  CB  PHE A 354     -42.382 -24.877  10.977  1.00 13.19           C  
ATOM   2290  CG  PHE A 354     -41.943 -23.636  10.236  1.00 16.36           C  
ATOM   2291  CD1 PHE A 354     -40.973 -23.707   9.251  1.00 14.04           C  
ATOM   2292  CD2 PHE A 354     -42.496 -22.396  10.533  1.00 14.07           C  
ATOM   2293  CE1 PHE A 354     -40.542 -22.566   8.576  1.00 13.26           C  
ATOM   2294  CE2 PHE A 354     -42.075 -21.252   9.853  1.00 14.21           C  
ATOM   2295  CZ  PHE A 354     -41.107 -21.339   8.872  1.00 17.72           C  
ATOM   2296  N   ALA A 355     -44.801 -27.205  11.646  1.00 13.20           N  
ATOM   2297  CA  ALA A 355     -45.087 -28.421  12.407  1.00 14.61           C  
ATOM   2298  C   ALA A 355     -46.167 -29.226  11.708  1.00 17.21           C  
ATOM   2299  O   ALA A 355     -46.848 -28.705  10.823  1.00 17.72           O  
ATOM   2300  CB  ALA A 355     -45.514 -28.078  13.844  1.00 16.07           C  
ATOM   2301  N   ASP A 356     -46.329 -30.481  12.114  1.00 15.02           N  
ATOM   2302  CA  ASP A 356     -47.167 -31.443  11.383  1.00 15.25           C  
ATOM   2303  C   ASP A 356     -48.679 -31.203  11.475  1.00 18.43           C  
ATOM   2304  O   ASP A 356     -49.427 -31.681  10.620  1.00 19.01           O  
ATOM   2305  CB  ASP A 356     -46.880 -32.876  11.865  1.00 14.10           C  
ATOM   2306  CG  ASP A 356     -45.504 -33.389  11.441  1.00 16.02           C  
ATOM   2307  OD1 ASP A 356     -44.857 -32.780  10.561  1.00 15.65           O  
ATOM   2308  OD2 ASP A 356     -45.066 -34.430  11.986  1.00 17.97           O1-
ATOM   2309  N   PHE A 357     -49.151 -30.490  12.492  1.00 14.11           N  
ATOM   2310  CA  PHE A 357     -50.603 -30.287  12.610  1.00 18.90           C  
ATOM   2311  C   PHE A 357     -51.147 -29.401  11.481  1.00 19.04           C  
ATOM   2312  O   PHE A 357     -52.358 -29.328  11.273  1.00 20.18           O  
ATOM   2313  CB  PHE A 357     -50.975 -29.689  13.970  1.00 19.07           C  
ATOM   2314  CG  PHE A 357     -51.316 -30.721  15.017  1.00 19.42           C  
ATOM   2315  CD1 PHE A 357     -52.567 -31.332  15.032  1.00 16.10           C  
ATOM   2316  CD2 PHE A 357     -50.394 -31.072  15.987  1.00 14.58           C  
ATOM   2317  CE1 PHE A 357     -52.884 -32.277  15.993  1.00 18.44           C  
ATOM   2318  CE2 PHE A 357     -50.704 -32.010  16.955  1.00 19.57           C  
ATOM   2319  CZ  PHE A 357     -51.956 -32.618  16.958  1.00 19.32           C  
ATOM   2320  N   THR A 358     -50.256 -28.755  10.735  1.00 20.34           N  
ATOM   2321  CA  THR A 358     -50.675 -27.987   9.563  1.00 21.19           C  
ATOM   2322  C   THR A 358     -51.190 -28.921   8.463  1.00 21.45           C  
ATOM   2323  O   THR A 358     -51.817 -28.472   7.498  1.00 18.75           O  
ATOM   2324  CB  THR A 358     -49.522 -27.122   9.009  1.00 17.88           C  
ATOM   2325  CG2 THR A 358     -48.538 -27.971   8.214  1.00 14.44           C  
ATOM   2326  OG1 THR A 358     -50.047 -26.076   8.176  1.00 20.30           O  
ATOM   2327  N   PHE A 359     -50.919 -30.218   8.613  1.00 20.01           N  
ATOM   2328  CA  PHE A 359     -51.366 -31.230   7.650  1.00 22.04           C  
ATOM   2329  C   PHE A 359     -52.472 -32.135   8.184  1.00 25.53           C  
ATOM   2330  O   PHE A 359     -52.963 -33.002   7.464  1.00 27.28           O  
ATOM   2331  CB  PHE A 359     -50.199 -32.115   7.221  1.00 21.45           C  
ATOM   2332  CG  PHE A 359     -49.082 -31.372   6.580  1.00 21.28           C  
ATOM   2333  CD1 PHE A 359     -49.248 -30.799   5.323  1.00 19.57           C  
ATOM   2334  CD2 PHE A 359     -47.856 -31.258   7.212  1.00 19.29           C  
ATOM   2335  CE1 PHE A 359     -48.212 -30.112   4.721  1.00 25.37           C  
ATOM   2336  CE2 PHE A 359     -46.808 -30.568   6.612  1.00 20.21           C  
ATOM   2337  CZ  PHE A 359     -46.988 -29.995   5.365  1.00 21.24           C  
ATOM   2338  N   ALA A 360     -52.865 -31.936   9.436  1.00 24.59           N  
ATOM   2339  CA  ALA A 360     -53.751 -32.885  10.110  1.00 28.22           C  
ATOM   2340  C   ALA A 360     -55.242 -32.540  10.021  1.00 26.88           C  
ATOM   2341  O   ALA A 360     -56.084 -33.337  10.437  1.00 27.65           O  
ATOM   2342  CB  ALA A 360     -53.339 -33.025  11.580  1.00 22.78           C  
ATOM   2343  N   THR A 361     -55.575 -31.364   9.500  1.00 25.89           N  
ATOM   2344  CA  THR A 361     -56.984 -30.987   9.333  1.00 27.63           C  
ATOM   2345  C   THR A 361     -57.248 -30.485   7.919  1.00 29.73           C  
ATOM   2346  O   THR A 361     -56.323 -30.341   7.116  1.00 30.23           O  
ATOM   2347  CB  THR A 361     -57.439 -29.890  10.341  1.00 32.06           C  
ATOM   2348  CG2 THR A 361     -57.020 -30.227  11.772  1.00 30.96           C  
ATOM   2349  OG1 THR A 361     -56.889 -28.618   9.969  1.00 29.33           O  
ATOM   2350  N   GLY A 362     -58.517 -30.225   7.622  1.00 35.71           N  
ATOM   2351  CA  GLY A 362     -58.900 -29.645   6.348  1.00 31.98           C  
ATOM   2352  C   GLY A 362     -58.606 -28.160   6.344  1.00 31.64           C  
ATOM   2353  O   GLY A 362     -58.296 -27.584   7.396  1.00 28.58           O  
ATOM   2354  N   LYS A 363     -58.715 -27.542   5.169  1.00 27.55           N  
ATOM   2355  CA  LYS A 363     -58.351 -26.139   4.986  1.00 31.22           C  
ATOM   2356  C   LYS A 363     -59.178 -25.183   5.844  1.00 31.94           C  
ATOM   2357  O   LYS A 363     -58.627 -24.267   6.449  1.00 33.44           O  
ATOM   2358  CB  LYS A 363     -58.482 -25.744   3.511  1.00 33.76           C  
ATOM   2359  N   ILE A 364     -60.494 -25.381   5.901  1.00 33.98           N  
ATOM   2360  CA  ILE A 364     -61.346 -24.434   6.622  1.00 31.76           C  
ATOM   2361  C   ILE A 364     -61.143 -24.551   8.132  1.00 30.25           C  
ATOM   2362  O   ILE A 364     -61.049 -23.546   8.832  1.00 32.04           O  
ATOM   2363  CB  ILE A 364     -62.856 -24.622   6.312  1.00 34.64           C  
ATOM   2364  CG1 ILE A 364     -63.150 -24.452   4.819  1.00 33.62           C  
ATOM   2365  CG2 ILE A 364     -63.683 -23.625   7.101  1.00 34.24           C  
ATOM   2366  CD1 ILE A 364     -63.066 -25.740   4.028  1.00 43.98           C  
ATOM   2367  N   ILE A 365     -61.093 -25.778   8.637  1.00 31.48           N  
ATOM   2368  CA  ILE A 365     -60.787 -25.988  10.049  1.00 33.40           C  
ATOM   2369  C   ILE A 365     -59.378 -25.472  10.362  1.00 30.33           C  
ATOM   2370  O   ILE A 365     -59.174 -24.740  11.331  1.00 32.29           O  
ATOM   2371  CB  ILE A 365     -60.892 -27.473  10.441  1.00 34.87           C  
ATOM   2372  CG1 ILE A 365     -62.353 -27.921  10.414  1.00 40.31           C  
ATOM   2373  CG2 ILE A 365     -60.307 -27.702  11.829  1.00 31.93           C  
ATOM   2374  CD1 ILE A 365     -63.263 -27.014  11.207  1.00 37.29           C  
ATOM   2375  N   GLY A 366     -58.420 -25.850   9.523  1.00 27.60           N  
ATOM   2376  CA  GLY A 366     -57.039 -25.435   9.694  1.00 26.61           C  
ATOM   2377  C   GLY A 366     -56.855 -23.934   9.783  1.00 28.64           C  
ATOM   2378  O   GLY A 366     -56.143 -23.446  10.663  1.00 27.52           O  
ATOM   2379  N   HIS A 367     -57.494 -23.193   8.883  1.00 28.99           N  
ATOM   2380  CA  HIS A 367     -57.407 -21.739   8.931  1.00 28.56           C  
ATOM   2381  C   HIS A 367     -58.074 -21.223  10.190  1.00 30.79           C  
ATOM   2382  O   HIS A 367     -57.569 -20.304  10.826  1.00 34.11           O  
ATOM   2383  CB  HIS A 367     -58.036 -21.098   7.689  1.00 32.64           C  
ATOM   2384  CG  HIS A 367     -57.259 -21.338   6.432  1.00 37.79           C  
ATOM   2385  CD2 HIS A 367     -56.368 -20.563   5.772  1.00 38.65           C  
ATOM   2386  ND1 HIS A 367     -57.349 -22.516   5.716  1.00 42.70           N  
ATOM   2387  CE1 HIS A 367     -56.551 -22.450   4.665  1.00 40.99           C  
ATOM   2388  NE2 HIS A 367     -55.942 -21.279   4.675  1.00 37.88           N  
ATOM   2389  N   MET A 368     -59.196 -21.829  10.564  1.00 33.65           N  
ATOM   2390  CA  MET A 368     -59.914 -21.392  11.756  1.00 36.08           C  
ATOM   2391  C   MET A 368     -59.042 -21.524  13.002  1.00 33.94           C  
ATOM   2392  O   MET A 368     -59.000 -20.624  13.840  1.00 36.41           O  
ATOM   2393  CB  MET A 368     -61.210 -22.190  11.926  1.00 33.30           C  
ATOM   2394  N   LEU A 369     -58.329 -22.639  13.108  1.00 31.81           N  
ATOM   2395  CA  LEU A 369     -57.522 -22.925  14.296  1.00 30.18           C  
ATOM   2396  C   LEU A 369     -56.099 -22.380  14.199  1.00 28.29           C  
ATOM   2397  O   LEU A 369     -55.283 -22.598  15.096  1.00 28.91           O  
ATOM   2398  CB  LEU A 369     -57.481 -24.434  14.542  1.00 29.10           C  
ATOM   2399  CG  LEU A 369     -58.838 -25.007  14.931  1.00 30.52           C  
ATOM   2400  CD1 LEU A 369     -58.792 -26.523  15.040  1.00 32.58           C  
ATOM   2401  CD2 LEU A 369     -59.260 -24.382  16.240  1.00 30.34           C  
ATOM   2402  N   LYS A 370     -55.825 -21.667  13.113  1.00 26.50           N  
ATOM   2403  CA  LYS A 370     -54.514 -21.086  12.843  1.00 30.27           C  
ATOM   2404  C   LYS A 370     -53.451 -22.168  12.730  1.00 21.83           C  
ATOM   2405  O   LYS A 370     -52.311 -21.962  13.123  1.00 25.70           O  
ATOM   2406  CB  LYS A 370     -54.127 -20.065  13.923  1.00 35.00           C  
ATOM   2407  N   LEU A 371     -53.833 -23.314  12.176  1.00 21.23           N  
ATOM   2408  CA  LEU A 371     -52.874 -24.343  11.807  1.00 22.38           C  
ATOM   2409  C   LEU A 371     -52.397 -24.115  10.375  1.00 23.32           C  
ATOM   2410  O   LEU A 371     -51.334 -24.593   9.966  1.00 21.06           O  
ATOM   2411  CB  LEU A 371     -53.485 -25.734  11.948  1.00 20.82           C  
ATOM   2412  CG  LEU A 371     -53.993 -26.152  13.334  1.00 24.72           C  
ATOM   2413  CD1 LEU A 371     -54.637 -27.529  13.229  1.00 18.00           C  
ATOM   2414  CD2 LEU A 371     -52.877 -26.157  14.388  1.00 20.74           C  
ATOM   2415  N   LYS A 372     -53.195 -23.374   9.615  1.00 20.78           N  
ATOM   2416  CA  LYS A 372     -52.868 -23.055   8.232  1.00 20.96           C  
ATOM   2417  C   LYS A 372     -52.844 -21.550   8.031  1.00 24.28           C  
ATOM   2418  O   LYS A 372     -53.569 -20.814   8.709  1.00 23.60           O  
ATOM   2419  CB  LYS A 372     -53.874 -23.696   7.271  1.00 23.08           C  
ATOM   2420  CG  LYS A 372     -53.830 -25.216   7.269  1.00 22.68           C  
ATOM   2421  CD  LYS A 372     -54.996 -25.798   6.492  1.00 22.55           C  
ATOM   2422  CE  LYS A 372     -54.831 -27.289   6.285  1.00 22.76           C  
ATOM   2423  NZ  LYS A 372     -53.591 -27.585   5.513  1.00 19.57           N1+
ATOM   2424  N   GLY A 373     -51.999 -21.100   7.109  1.00 18.98           N  
ATOM   2425  CA  GLY A 373     -51.950 -19.697   6.748  1.00 25.52           C  
ATOM   2426  C   GLY A 373     -52.648 -19.508   5.418  1.00 26.37           C  
ATOM   2427  O   GLY A 373     -53.379 -20.387   4.972  1.00 27.17           O  
ATOM   2428  N   ASP A 374     -52.416 -18.375   4.770  1.00 29.32           N  
ATOM   2429  CA  ASP A 374     -53.026 -18.138   3.464  1.00 35.02           C  
ATOM   2430  C   ASP A 374     -52.345 -18.979   2.385  1.00 33.55           C  
ATOM   2431  O   ASP A 374     -52.995 -19.485   1.465  1.00 39.44           O  
ATOM   2432  CB  ASP A 374     -52.977 -16.653   3.121  1.00 30.84           C  
ATOM   2433  CG  ASP A 374     -53.799 -15.822   4.084  1.00 45.16           C  
ATOM   2434  OD1 ASP A 374     -54.865 -16.313   4.531  1.00 40.25           O  
ATOM   2435  OD2 ASP A 374     -53.384 -14.688   4.406  1.00 54.22           O1-
ATOM   2436  N   ILE A 375     -51.038 -19.144   2.522  1.00 30.12           N  
ATOM   2437  CA  ILE A 375     -50.256 -19.993   1.634  1.00 24.01           C  
ATOM   2438  C   ILE A 375     -50.613 -21.461   1.875  1.00 26.89           C  
ATOM   2439  O   ILE A 375     -50.982 -21.841   2.981  1.00 26.89           O  
ATOM   2440  CB  ILE A 375     -48.745 -19.747   1.853  1.00 23.41           C  
ATOM   2441  CG1 ILE A 375     -47.895 -20.487   0.817  1.00 22.81           C  
ATOM   2442  CG2 ILE A 375     -48.347 -20.122   3.274  1.00 22.48           C  
ATOM   2443  CD1 ILE A 375     -46.439 -20.057   0.812  1.00 23.24           C  
ATOM   2444  N   ASP A 376     -50.532 -22.282   0.837  1.00 21.54           N  
ATOM   2445  CA  ASP A 376     -50.809 -23.707   0.976  1.00 23.83           C  
ATOM   2446  C   ASP A 376     -49.723 -24.392   1.814  1.00 24.11           C  
ATOM   2447  O   ASP A 376     -48.532 -24.070   1.689  1.00 20.82           O  
ATOM   2448  CB  ASP A 376     -50.915 -24.362  -0.408  1.00 26.95           C  
ATOM   2449  CG  ASP A 376     -51.003 -25.871  -0.335  1.00 29.52           C  
ATOM   2450  OD1 ASP A 376     -52.130 -26.404  -0.222  1.00 34.60           O  
ATOM   2451  OD2 ASP A 376     -49.946 -26.528  -0.408  1.00 28.87           O1-
ATOM   2452  N   SER A 377     -50.130 -25.339   2.659  1.00 21.34           N  
ATOM   2453  CA  SER A 377     -49.200 -25.957   3.611  1.00 21.52           C  
ATOM   2454  C   SER A 377     -48.057 -26.725   2.943  1.00 22.93           C  
ATOM   2455  O   SER A 377     -46.922 -26.683   3.408  1.00 20.45           O  
ATOM   2456  CB  SER A 377     -49.953 -26.887   4.554  1.00 16.36           C  
ATOM   2457  OG  SER A 377     -50.662 -26.137   5.521  1.00 17.15           O  
ATOM   2458  N   ASN A 378     -48.350 -27.431   1.859  1.00 23.56           N  
ATOM   2459  CA  ASN A 378     -47.305 -28.146   1.145  1.00 22.22           C  
ATOM   2460  C   ASN A 378     -46.333 -27.198   0.456  1.00 20.35           C  
ATOM   2461  O   ASN A 378     -45.128 -27.439   0.425  1.00 22.45           O  
ATOM   2462  CB  ASN A 378     -47.916 -29.095   0.119  1.00 26.01           C  
ATOM   2463  CG  ASN A 378     -48.278 -30.429   0.715  1.00 29.20           C  
ATOM   2464  ND2 ASN A 378     -49.560 -30.641   0.952  1.00 26.54           N  
ATOM   2465  OD1 ASN A 378     -47.412 -31.268   0.952  1.00 38.76           O  
ATOM   2466  N   VAL A 379     -46.857 -26.115  -0.103  1.00 22.21           N  
ATOM   2467  CA  VAL A 379     -45.990 -25.151  -0.756  1.00 23.12           C  
ATOM   2468  C   VAL A 379     -45.046 -24.534   0.269  1.00 22.37           C  
ATOM   2469  O   VAL A 379     -43.851 -24.382   0.002  1.00 17.43           O  
ATOM   2470  CB  VAL A 379     -46.791 -24.042  -1.462  1.00 27.42           C  
ATOM   2471  CG1 VAL A 379     -45.870 -22.896  -1.857  1.00 24.21           C  
ATOM   2472  CG2 VAL A 379     -47.536 -24.616  -2.683  1.00 27.48           C  
ATOM   2473  N   ALA A 380     -45.581 -24.213   1.453  1.00 20.96           N  
ATOM   2474  CA  ALA A 380     -44.798 -23.567   2.501  1.00 22.18           C  
ATOM   2475  C   ALA A 380     -43.687 -24.481   3.002  1.00 20.74           C  
ATOM   2476  O   ALA A 380     -42.544 -24.051   3.145  1.00 18.20           O  
ATOM   2477  CB  ALA A 380     -45.702 -23.132   3.672  1.00 21.14           C  
ATOM   2478  N   ILE A 381     -44.014 -25.744   3.262  1.00 21.23           N  
ATOM   2479  CA  ILE A 381     -43.020 -26.644   3.835  1.00 19.98           C  
ATOM   2480  C   ILE A 381     -41.981 -27.003   2.770  1.00 20.55           C  
ATOM   2481  O   ILE A 381     -40.796 -27.208   3.086  1.00 18.21           O  
ATOM   2482  CB  ILE A 381     -43.667 -27.929   4.435  1.00 19.65           C  
ATOM   2483  CG1 ILE A 381     -42.754 -28.535   5.509  1.00 22.79           C  
ATOM   2484  CG2 ILE A 381     -43.977 -28.953   3.357  1.00 19.44           C  
ATOM   2485  CD1 ILE A 381     -42.602 -27.665   6.757  1.00 21.01           C  
ATOM   2486  N   ASP A 382     -42.409 -27.022   1.507  1.00 18.80           N  
ATOM   2487  CA  ASP A 382     -41.492 -27.290   0.401  1.00 20.41           C  
ATOM   2488  C   ASP A 382     -40.467 -26.177   0.290  1.00 17.08           C  
ATOM   2489  O   ASP A 382     -39.291 -26.442   0.102  1.00 19.17           O  
ATOM   2490  CB  ASP A 382     -42.242 -27.438  -0.925  1.00 23.02           C  
ATOM   2491  CG  ASP A 382     -42.835 -28.830  -1.113  1.00 29.22           C  
ATOM   2492  OD1 ASP A 382     -42.588 -29.720  -0.264  1.00 29.38           O  
ATOM   2493  OD2 ASP A 382     -43.545 -29.033  -2.123  1.00 31.05           O1-
ATOM   2494  N   LEU A 383     -40.921 -24.933   0.423  1.00 18.95           N  
ATOM   2495  CA  LEU A 383     -40.006 -23.789   0.391  1.00 19.43           C  
ATOM   2496  C   LEU A 383     -38.993 -23.871   1.534  1.00 17.19           C  
ATOM   2497  O   LEU A 383     -37.788 -23.740   1.319  1.00 17.82           O  
ATOM   2498  CB  LEU A 383     -40.784 -22.467   0.465  1.00 20.31           C  
ATOM   2499  CG  LEU A 383     -41.388 -21.936  -0.844  1.00 21.48           C  
ATOM   2500  CD1 LEU A 383     -42.387 -20.812  -0.546  1.00 23.39           C  
ATOM   2501  CD2 LEU A 383     -40.305 -21.464  -1.804  1.00 21.64           C  
ATOM   2502  N   SER A 384     -39.489 -24.079   2.749  1.00 16.02           N  
ATOM   2503  CA  SER A 384     -38.614 -24.183   3.918  1.00 17.40           C  
ATOM   2504  C   SER A 384     -37.602 -25.328   3.742  1.00 17.48           C  
ATOM   2505  O   SER A 384     -36.411 -25.147   3.980  1.00 17.30           O  
ATOM   2506  CB  SER A 384     -39.458 -24.378   5.185  1.00 13.90           C  
ATOM   2507  OG  SER A 384     -38.672 -24.374   6.362  1.00 15.73           O  
ATOM   2508  N   ASN A 385     -38.076 -26.498   3.310  1.00 17.38           N  
ATOM   2509  CA  ASN A 385     -37.195 -27.650   3.134  1.00 16.92           C  
ATOM   2510  C   ASN A 385     -36.137 -27.443   2.047  1.00 20.45           C  
ATOM   2511  O   ASN A 385     -34.967 -27.767   2.251  1.00 21.26           O  
ATOM   2512  CB  ASN A 385     -38.019 -28.910   2.829  1.00 18.73           C  
ATOM   2513  CG  ASN A 385     -38.750 -29.438   4.058  1.00 23.01           C  
ATOM   2514  ND2 ASN A 385     -39.802 -30.215   3.834  1.00 20.75           N  
ATOM   2515  OD1 ASN A 385     -38.358 -29.160   5.196  1.00 20.48           O  
ATOM   2516  N   LYS A 386     -36.541 -26.900   0.897  1.00 19.15           N  
ATOM   2517  CA  LYS A 386     -35.589 -26.635  -0.178  1.00 18.73           C  
ATOM   2518  C   LYS A 386     -34.569 -25.552   0.186  1.00 15.49           C  
ATOM   2519  O   LYS A 386     -33.391 -25.699  -0.093  1.00 14.80           O  
ATOM   2520  CB  LYS A 386     -36.326 -26.234  -1.460  1.00 19.10           C  
ATOM   2521  CG  LYS A 386     -37.062 -27.369  -2.137  1.00 20.53           C  
ATOM   2522  CD  LYS A 386     -37.787 -26.866  -3.380  1.00 25.63           C  
ATOM   2523  CE  LYS A 386     -38.682 -27.951  -3.966  1.00 33.71           C  
ATOM   2524  NZ  LYS A 386     -39.523 -27.444  -5.088  1.00 42.20           N1+
ATOM   2525  N   ALA A 387     -35.013 -24.452   0.785  1.00 14.69           N  
ATOM   2526  CA  ALA A 387     -34.049 -23.439   1.225  1.00 18.32           C  
ATOM   2527  C   ALA A 387     -33.102 -24.039   2.266  1.00 17.54           C  
ATOM   2528  O   ALA A 387     -31.905 -23.762   2.255  1.00 14.95           O  
ATOM   2529  CB  ALA A 387     -34.760 -22.214   1.783  1.00 15.65           C  
ATOM   2530  N   SER A 388     -33.644 -24.867   3.158  1.00 15.30           N  
ATOM   2531  CA  SER A 388     -32.824 -25.527   4.166  1.00 14.56           C  
ATOM   2532  C   SER A 388     -31.747 -26.395   3.508  1.00 15.76           C  
ATOM   2533  O   SER A 388     -30.572 -26.291   3.844  1.00 16.56           O  
ATOM   2534  CB  SER A 388     -33.689 -26.377   5.102  1.00 16.77           C  
ATOM   2535  OG  SER A 388     -34.501 -25.561   5.940  1.00 16.15           O  
ATOM   2536  N   LEU A 389     -32.152 -27.239   2.566  1.00 17.79           N  
ATOM   2537  CA  LEU A 389     -31.206 -28.135   1.898  1.00 18.13           C  
ATOM   2538  C   LEU A 389     -30.086 -27.342   1.200  1.00 16.75           C  
ATOM   2539  O   LEU A 389     -28.918 -27.729   1.236  1.00 18.22           O  
ATOM   2540  CB  LEU A 389     -31.946 -29.041   0.895  1.00 16.64           C  
ATOM   2541  CG  LEU A 389     -32.939 -30.053   1.489  1.00 19.02           C  
ATOM   2542  CD1 LEU A 389     -33.906 -30.580   0.440  1.00 21.03           C  
ATOM   2543  CD2 LEU A 389     -32.223 -31.217   2.173  1.00 21.60           C  
ATOM   2544  N   ALA A 390     -30.432 -26.210   0.593  1.00 19.10           N  
ATOM   2545  CA  ALA A 390     -29.419 -25.411  -0.093  1.00 19.79           C  
ATOM   2546  C   ALA A 390     -28.408 -24.858   0.910  1.00 15.38           C  
ATOM   2547  O   ALA A 390     -27.204 -24.862   0.664  1.00 17.25           O  
ATOM   2548  CB  ALA A 390     -30.073 -24.284  -0.879  1.00 20.31           C  
ATOM   2549  N   PHE A 391     -28.902 -24.406   2.058  1.00 16.22           N  
ATOM   2550  CA  PHE A 391     -28.043 -23.813   3.082  1.00 15.25           C  
ATOM   2551  C   PHE A 391     -27.130 -24.878   3.668  1.00 15.91           C  
ATOM   2552  O   PHE A 391     -25.931 -24.647   3.865  1.00 17.38           O  
ATOM   2553  CB  PHE A 391     -28.892 -23.171   4.182  1.00 15.33           C  
ATOM   2554  CG  PHE A 391     -28.108 -22.368   5.173  1.00 15.61           C  
ATOM   2555  CD1 PHE A 391     -27.783 -21.050   4.907  1.00 17.93           C  
ATOM   2556  CD2 PHE A 391     -27.726 -22.918   6.390  1.00 14.44           C  
ATOM   2557  CE1 PHE A 391     -27.081 -20.289   5.828  1.00 15.51           C  
ATOM   2558  CE2 PHE A 391     -27.026 -22.158   7.318  1.00 16.98           C  
ATOM   2559  CZ  PHE A 391     -26.705 -20.841   7.034  1.00 15.00           C  
ATOM   2560  N   LEU A 392     -27.713 -26.040   3.952  1.00 13.74           N  
ATOM   2561  CA  LEU A 392     -26.959 -27.188   4.439  1.00 15.86           C  
ATOM   2562  C   LEU A 392     -25.882 -27.609   3.430  1.00 15.50           C  
ATOM   2563  O   LEU A 392     -24.762 -27.909   3.814  1.00 18.94           O  
ATOM   2564  CB  LEU A 392     -27.897 -28.367   4.734  1.00 14.65           C  
ATOM   2565  CG  LEU A 392     -28.839 -28.210   5.943  1.00 13.56           C  
ATOM   2566  CD1 LEU A 392     -29.930 -29.277   5.953  1.00 16.51           C  
ATOM   2567  CD2 LEU A 392     -28.066 -28.241   7.263  1.00 13.99           C  
ATOM   2568  N   GLN A 393     -26.204 -27.626   2.142  1.00 18.07           N  
ATOM   2569  CA  GLN A 393     -25.187 -28.043   1.167  1.00 17.17           C  
ATOM   2570  C   GLN A 393     -24.022 -27.072   1.169  1.00 21.10           C  
ATOM   2571  O   GLN A 393     -22.854 -27.472   1.121  1.00 24.95           O  
ATOM   2572  CB  GLN A 393     -25.759 -28.148  -0.238  1.00 21.74           C  
ATOM   2573  CG  GLN A 393     -24.657 -28.214  -1.309  1.00 22.11           C  
ATOM   2574  CD  GLN A 393     -25.111 -28.905  -2.568  1.00 24.10           C  
ATOM   2575  NE2 GLN A 393     -24.602 -28.455  -3.712  1.00 21.48           N  
ATOM   2576  OE1 GLN A 393     -25.913 -29.837  -2.519  1.00 22.17           O  
ATOM   2577  N   LYS A 394     -24.349 -25.788   1.258  1.00 21.19           N  
ATOM   2578  CA  LYS A 394     -23.347 -24.738   1.212  1.00 21.82           C  
ATOM   2579  C   LYS A 394     -22.444 -24.763   2.439  1.00 24.55           C  
ATOM   2580  O   LYS A 394     -21.238 -24.568   2.326  1.00 28.68           O  
ATOM   2581  CB  LYS A 394     -24.028 -23.366   1.074  1.00 23.58           C  
ATOM   2582  CG  LYS A 394     -23.063 -22.213   0.814  1.00 31.43           C  
ATOM   2583  CD  LYS A 394     -23.794 -20.900   0.575  1.00 30.47           C  
ATOM   2584  CE  LYS A 394     -24.757 -20.996  -0.605  1.00 31.42           C  
ATOM   2585  NZ  LYS A 394     -24.076 -21.378  -1.881  1.00 38.11           N1+
ATOM   2586  N   HIS A 395     -22.999 -25.018   3.620  1.00 17.70           N  
ATOM   2587  CA  HIS A 395     -22.189 -24.824   4.817  1.00 22.95           C  
ATOM   2588  C   HIS A 395     -21.779 -26.119   5.508  1.00 23.47           C  
ATOM   2589  O   HIS A 395     -21.005 -26.090   6.466  1.00 24.84           O  
ATOM   2590  CB  HIS A 395     -22.918 -23.870   5.770  1.00 24.67           C  
ATOM   2591  CG  HIS A 395     -23.061 -22.489   5.202  1.00 21.72           C  
ATOM   2592  CD2 HIS A 395     -22.129 -21.558   4.883  1.00 22.20           C  
ATOM   2593  ND1 HIS A 395     -24.279 -21.944   4.851  1.00 25.32           N  
ATOM   2594  CE1 HIS A 395     -24.091 -20.737   4.346  1.00 19.31           C  
ATOM   2595  NE2 HIS A 395     -22.797 -20.477   4.357  1.00 20.85           N  
ATOM   2596  N   LEU A 396     -22.270 -27.250   5.004  1.00 19.89           N  
ATOM   2597  CA  LEU A 396     -21.732 -28.554   5.387  1.00 24.40           C  
ATOM   2598  C   LEU A 396     -20.796 -29.079   4.302  1.00 26.09           C  
ATOM   2599  O   LEU A 396     -20.051 -30.036   4.522  1.00 27.29           O  
ATOM   2600  CB  LEU A 396     -22.847 -29.578   5.627  1.00 20.49           C  
ATOM   2601  CG  LEU A 396     -23.785 -29.349   6.812  1.00 20.95           C  
ATOM   2602  CD1 LEU A 396     -24.780 -30.509   6.926  1.00 17.92           C  
ATOM   2603  CD2 LEU A 396     -22.995 -29.178   8.098  1.00 18.22           C  
ATOM   2604  N   GLY A 397     -20.858 -28.460   3.126  1.00 27.87           N  
ATOM   2605  CA  GLY A 397     -20.068 -28.894   1.983  1.00 25.85           C  
ATOM   2606  C   GLY A 397     -20.577 -30.185   1.375  1.00 25.00           C  
ATOM   2607  O   GLY A 397     -19.791 -31.062   1.024  1.00 28.42           O  
ATOM   2608  N   LEU A 398     -21.895 -30.306   1.241  1.00 23.13           N  
ATOM   2609  CA  LEU A 398     -22.485 -31.513   0.671  1.00 22.98           C  
ATOM   2610  C   LEU A 398     -22.192 -31.614  -0.827  1.00 30.22           C  
ATOM   2611  O   LEU A 398     -21.981 -30.602  -1.504  1.00 27.32           O  
ATOM   2612  CB  LEU A 398     -23.994 -31.542   0.905  1.00 21.76           C  
ATOM   2613  CG  LEU A 398     -24.442 -31.428   2.368  1.00 22.46           C  
ATOM   2614  CD1 LEU A 398     -25.958 -31.491   2.446  1.00 19.17           C  
ATOM   2615  CD2 LEU A 398     -23.813 -32.535   3.186  1.00 21.81           C  
ATOM   2616  N   HIS A 399     -22.188 -32.845  -1.328  1.00 29.75           N  
ATOM   2617  CA  HIS A 399     -22.003 -33.122  -2.752  1.00 30.60           C  
ATOM   2618  C   HIS A 399     -23.298 -33.606  -3.356  1.00 27.42           C  
ATOM   2619  O   HIS A 399     -23.431 -34.765  -3.748  1.00 29.72           O  
ATOM   2620  CB  HIS A 399     -20.896 -34.153  -2.949  1.00 27.73           C  
ATOM   2621  CG  HIS A 399     -19.635 -33.793  -2.236  1.00 27.55           C  
ATOM   2622  CD2 HIS A 399     -18.526 -33.151  -2.664  1.00 24.08           C  
ATOM   2623  ND1 HIS A 399     -19.441 -34.044  -0.893  1.00 30.54           N  
ATOM   2624  CE1 HIS A 399     -18.252 -33.594  -0.533  1.00 27.93           C  
ATOM   2625  NE2 HIS A 399     -17.675 -33.049  -1.590  1.00 24.99           N  
ATOM   2626  N   LYS A 400     -24.260 -32.698  -3.409  1.00 27.79           N  
ATOM   2627  CA  LYS A 400     -25.563 -32.986  -3.960  1.00 28.05           C  
ATOM   2628  C   LYS A 400     -25.941 -31.848  -4.889  1.00 27.70           C  
ATOM   2629  O   LYS A 400     -25.134 -30.965  -5.170  1.00 27.95           O  
ATOM   2630  CB  LYS A 400     -26.602 -33.153  -2.849  1.00 30.95           C  
ATOM   2631  CG  LYS A 400     -26.282 -34.259  -1.847  1.00 29.94           C  
ATOM   2632  CD  LYS A 400     -26.514 -35.635  -2.445  1.00 37.02           C  
ATOM   2633  CE  LYS A 400     -26.388 -36.727  -1.383  1.00 44.90           C  
ATOM   2634  NZ  LYS A 400     -26.619 -38.086  -1.953  1.00 46.10           N1+
ATOM   2635  N   ASP A 401     -27.177 -31.852  -5.351  1.00 27.42           N  
ATOM   2636  CA  ASP A 401     -27.599 -30.820  -6.275  1.00 32.19           C  
ATOM   2637  C   ASP A 401     -28.624 -29.884  -5.631  1.00 29.25           C  
ATOM   2638  O   ASP A 401     -29.528 -29.381  -6.299  1.00 26.73           O  
ATOM   2639  CB  ASP A 401     -28.138 -31.468  -7.550  1.00 31.31           C  
ATOM   2640  CG  ASP A 401     -27.151 -32.478  -8.142  1.00 39.10           C  
ATOM   2641  OD1 ASP A 401     -26.052 -32.055  -8.569  1.00 37.26           O  
ATOM   2642  OD2 ASP A 401     -27.467 -33.689  -8.170  1.00 43.89           O1-
ATOM   2643  N   PHE A 402     -28.453 -29.632  -4.330  1.00 26.98           N  
ATOM   2644  CA  PHE A 402     -29.348 -28.733  -3.594  1.00 25.17           C  
ATOM   2645  C   PHE A 402     -29.077 -27.284  -3.927  1.00 25.54           C  
ATOM   2646  O   PHE A 402     -29.925 -26.422  -3.675  1.00 25.18           O  
ATOM   2647  CB  PHE A 402     -29.205 -28.913  -2.077  1.00 25.57           C  
ATOM   2648  CG  PHE A 402     -29.351 -30.320  -1.622  1.00 20.48           C  
ATOM   2649  CD1 PHE A 402     -30.143 -31.211  -2.327  1.00 24.71           C  
ATOM   2650  CD2 PHE A 402     -28.691 -30.759  -0.486  1.00 23.22           C  
ATOM   2651  CE1 PHE A 402     -30.279 -32.514  -1.912  1.00 23.41           C  
ATOM   2652  CE2 PHE A 402     -28.821 -32.066  -0.062  1.00 22.27           C  
ATOM   2653  CZ  PHE A 402     -29.621 -32.946  -0.779  1.00 24.25           C  
ATOM   2654  N   ASP A 403     -27.896 -26.998  -4.479  1.00 25.74           N  
ATOM   2655  CA  ASP A 403     -27.565 -25.617  -4.827  1.00 23.49           C  
ATOM   2656  C   ASP A 403     -28.488 -25.110  -5.933  1.00 26.94           C  
ATOM   2657  O   ASP A 403     -28.497 -23.923  -6.238  1.00 28.06           O  
ATOM   2658  CB  ASP A 403     -26.090 -25.464  -5.237  1.00 25.21           C  
ATOM   2659  CG  ASP A 403     -25.722 -26.282  -6.468  1.00 31.52           C  
ATOM   2660  OD1 ASP A 403     -26.024 -27.499  -6.508  1.00 30.19           O  
ATOM   2661  OD2 ASP A 403     -25.111 -25.705  -7.395  1.00 33.74           O1-
ATOM   2662  N   GLN A 404     -29.288 -26.003  -6.509  1.00 23.45           N  
ATOM   2663  CA  GLN A 404     -30.317 -25.595  -7.454  1.00 28.22           C  
ATOM   2664  C   GLN A 404     -31.347 -24.692  -6.768  1.00 29.66           C  
ATOM   2665  O   GLN A 404     -32.075 -23.954  -7.429  1.00 27.51           O  
ATOM   2666  CB  GLN A 404     -30.999 -26.819  -8.076  1.00 28.74           C  
ATOM   2667  CG  GLN A 404     -31.957 -27.548  -7.148  1.00 31.64           C  
ATOM   2668  CD  GLN A 404     -32.668 -28.714  -7.817  1.00 34.45           C  
ATOM   2669  NE2 GLN A 404     -32.124 -29.916  -7.646  1.00 34.29           N  
ATOM   2670  OE1 GLN A 404     -33.701 -28.538  -8.469  1.00 36.31           O  
ATOM   2671  N   TRP A 405     -31.402 -24.737  -5.440  1.00 24.71           N  
ATOM   2672  CA  TRP A 405     -32.328 -23.876  -4.719  1.00 23.46           C  
ATOM   2673  C   TRP A 405     -31.622 -22.741  -3.994  1.00 27.54           C  
ATOM   2674  O   TRP A 405     -32.160 -22.187  -3.033  1.00 24.22           O  
ATOM   2675  CB  TRP A 405     -33.149 -24.694  -3.730  1.00 25.59           C  
ATOM   2676  CG  TRP A 405     -33.879 -25.816  -4.381  1.00 20.73           C  
ATOM   2677  CD1 TRP A 405     -34.792 -25.727  -5.388  1.00 28.91           C  
ATOM   2678  CD2 TRP A 405     -33.762 -27.206  -4.065  1.00 24.82           C  
ATOM   2679  CE2 TRP A 405     -34.635 -27.903  -4.922  1.00 25.14           C  
ATOM   2680  CE3 TRP A 405     -33.002 -27.928  -3.140  1.00 25.01           C  
ATOM   2681  NE1 TRP A 405     -35.248 -26.980  -5.726  1.00 24.40           N  
ATOM   2682  CZ2 TRP A 405     -34.763 -29.286  -4.885  1.00 28.33           C  
ATOM   2683  CZ3 TRP A 405     -33.139 -29.301  -3.102  1.00 25.93           C  
ATOM   2684  CH2 TRP A 405     -34.014 -29.965  -3.967  1.00 27.11           C  
ATOM   2685  N   ASP A 406     -30.427 -22.384  -4.458  1.00 24.25           N  
ATOM   2686  CA  ASP A 406     -29.663 -21.304  -3.834  1.00 22.51           C  
ATOM   2687  C   ASP A 406     -30.439 -19.993  -3.847  1.00 24.36           C  
ATOM   2688  O   ASP A 406     -30.312 -19.184  -2.928  1.00 23.62           O  
ATOM   2689  CB  ASP A 406     -28.309 -21.119  -4.532  1.00 29.99           C  
ATOM   2690  CG  ASP A 406     -27.227 -22.018  -3.960  1.00 36.25           C  
ATOM   2691  OD1 ASP A 406     -27.562 -22.916  -3.153  1.00 32.43           O  
ATOM   2692  OD2 ASP A 406     -26.039 -21.833  -4.322  1.00 36.88           O1-
ATOM   2693  N   CYS A 407     -31.257 -19.796  -4.876  1.00 22.84           N  
ATOM   2694  CA  CYS A 407     -32.073 -18.584  -4.989  1.00 28.33           C  
ATOM   2695  C   CYS A 407     -33.014 -18.404  -3.793  1.00 27.56           C  
ATOM   2696  O   CYS A 407     -33.397 -17.278  -3.451  1.00 22.21           O  
ATOM   2697  CB  CYS A 407     -32.888 -18.602  -6.293  1.00 31.54           C  
ATOM   2698  SG  CYS A 407     -34.039 -19.995  -6.495  1.00 43.15           S  
ATOM   2699  N   LEU A 408     -33.385 -19.512  -3.155  1.00 24.22           N  
ATOM   2700  CA  LEU A 408     -34.345 -19.447  -2.057  1.00 23.00           C  
ATOM   2701  C   LEU A 408     -33.708 -18.848  -0.808  1.00 25.80           C  
ATOM   2702  O   LEU A 408     -34.360 -18.104  -0.073  1.00 24.31           O  
ATOM   2703  CB  LEU A 408     -34.916 -20.828  -1.763  1.00 23.21           C  
ATOM   2704  CG  LEU A 408     -35.701 -21.430  -2.930  1.00 24.71           C  
ATOM   2705  CD1 LEU A 408     -36.279 -22.762  -2.521  1.00 18.89           C  
ATOM   2706  CD2 LEU A 408     -36.813 -20.479  -3.418  1.00 24.16           C  
ATOM   2707  N   ILE A 409     -32.432 -19.159  -0.578  1.00 23.17           N  
ATOM   2708  CA  ILE A 409     -31.688 -18.564   0.532  1.00 21.42           C  
ATOM   2709  C   ILE A 409     -31.716 -17.030   0.469  1.00 25.75           C  
ATOM   2710  O   ILE A 409     -31.726 -16.346   1.495  1.00 21.97           O  
ATOM   2711  CB  ILE A 409     -30.224 -19.039   0.543  1.00 23.79           C  
ATOM   2712  CG1 ILE A 409     -30.141 -20.560   0.679  1.00 21.23           C  
ATOM   2713  CG2 ILE A 409     -29.436 -18.375   1.656  1.00 20.13           C  
ATOM   2714  CD1 ILE A 409     -28.696 -21.069   0.631  1.00 20.91           C  
ATOM   2715  N   GLU A 410     -31.733 -16.485  -0.741  1.00 25.24           N  
ATOM   2716  CA  GLU A 410     -31.740 -15.036  -0.898  1.00 26.55           C  
ATOM   2717  C   GLU A 410     -33.166 -14.482  -0.936  1.00 25.74           C  
ATOM   2718  O   GLU A 410     -33.367 -13.273  -1.023  1.00 28.99           O  
ATOM   2719  CB  GLU A 410     -30.969 -14.639  -2.158  1.00 30.29           C  
ATOM   2720  CG  GLU A 410     -29.586 -15.279  -2.247  1.00 27.58           C  
ATOM   2721  CD  GLU A 410     -28.694 -14.949  -1.056  1.00 37.43           C  
ATOM   2722  OE1 GLU A 410     -28.877 -13.872  -0.441  1.00 37.30           O  
ATOM   2723  OE2 GLU A 410     -27.805 -15.768  -0.733  1.00 34.35           O1-
ATOM   2724  N   GLY A 411     -34.152 -15.370  -0.854  1.00 21.62           N  
ATOM   2725  CA  GLY A 411     -35.545 -14.960  -0.870  1.00 24.91           C  
ATOM   2726  C   GLY A 411     -36.075 -14.632  -2.258  1.00 29.64           C  
ATOM   2727  O   GLY A 411     -37.014 -13.845  -2.395  1.00 28.05           O  
ATOM   2728  N   ASP A 412     -35.493 -15.254  -3.284  1.00 30.78           N  
ATOM   2729  CA  ASP A 412     -35.885 -15.007  -4.677  1.00 29.45           C  
ATOM   2730  C   ASP A 412     -36.988 -15.950  -5.141  1.00 35.05           C  
ATOM   2731  O   ASP A 412     -36.722 -16.960  -5.805  1.00 35.90           O  
ATOM   2732  CB  ASP A 412     -34.676 -15.145  -5.602  1.00 30.95           C  
ATOM   2733  N   ASP A 413     -38.224 -15.609  -4.792  1.00 26.54           N  
ATOM   2734  CA  ASP A 413     -39.388 -16.430  -5.105  1.00 26.03           C  
ATOM   2735  C   ASP A 413     -40.627 -15.607  -4.791  1.00 26.01           C  
ATOM   2736  O   ASP A 413     -40.594 -14.758  -3.889  1.00 28.27           O  
ATOM   2737  CB  ASP A 413     -39.370 -17.735  -4.301  1.00 29.31           C  
ATOM   2738  CG  ASP A 413     -40.529 -18.660  -4.636  1.00 31.40           C  
ATOM   2739  OD1 ASP A 413     -40.348 -19.578  -5.470  1.00 39.53           O  
ATOM   2740  OD2 ASP A 413     -41.627 -18.485  -4.060  1.00 31.85           O1-
ATOM   2741  N   GLU A 414     -41.707 -15.853  -5.533  1.00 28.47           N  
ATOM   2742  CA  GLU A 414     -42.974 -15.151  -5.338  1.00 27.82           C  
ATOM   2743  C   GLU A 414     -43.452 -15.209  -3.896  1.00 28.85           C  
ATOM   2744  O   GLU A 414     -44.020 -14.247  -3.383  1.00 26.29           O  
ATOM   2745  CB  GLU A 414     -44.059 -15.736  -6.243  1.00 28.97           C  
ATOM   2746  N   ASN A 415     -43.220 -16.345  -3.251  1.00 29.22           N  
ATOM   2747  CA  ASN A 415     -43.744 -16.586  -1.912  1.00 27.29           C  
ATOM   2748  C   ASN A 415     -42.706 -16.378  -0.808  1.00 26.73           C  
ATOM   2749  O   ASN A 415     -42.876 -16.864   0.314  1.00 23.33           O  
ATOM   2750  CB  ASN A 415     -44.316 -18.003  -1.831  1.00 25.12           C  
ATOM   2751  CG  ASN A 415     -45.554 -18.181  -2.692  1.00 30.71           C  
ATOM   2752  ND2 ASN A 415     -45.479 -19.088  -3.655  1.00 35.45           N  
ATOM   2753  OD1 ASN A 415     -46.556 -17.492  -2.506  1.00 35.08           O  
ATOM   2754  N   LEU A 416     -41.644 -15.644  -1.119  1.00 22.50           N  
ATOM   2755  CA  LEU A 416     -40.618 -15.350  -0.124  1.00 25.27           C  
ATOM   2756  C   LEU A 416     -40.277 -13.866  -0.048  1.00 25.75           C  
ATOM   2757  O   LEU A 416     -40.341 -13.140  -1.038  1.00 26.35           O  
ATOM   2758  CB  LEU A 416     -39.346 -16.151  -0.412  1.00 21.66           C  
ATOM   2759  CG  LEU A 416     -39.460 -17.674  -0.300  1.00 24.82           C  
ATOM   2760  CD1 LEU A 416     -38.152 -18.322  -0.714  1.00 25.93           C  
ATOM   2761  CD2 LEU A 416     -39.828 -18.085   1.120  1.00 21.39           C  
ATOM   2762  N   ILE A 417     -39.931 -13.427   1.155  1.00 23.21           N  
ATOM   2763  CA  ILE A 417     -39.348 -12.117   1.375  1.00 21.11           C  
ATOM   2764  C   ILE A 417     -37.892 -12.297   1.803  1.00 24.52           C  
ATOM   2765  O   ILE A 417     -37.617 -13.087   2.713  1.00 22.62           O  
ATOM   2766  CB  ILE A 417     -40.108 -11.334   2.477  1.00 22.86           C  
ATOM   2767  CG1 ILE A 417     -41.605 -11.283   2.181  1.00 25.69           C  
ATOM   2768  CG2 ILE A 417     -39.538  -9.929   2.635  1.00 26.52           C  
ATOM   2769  CD1 ILE A 417     -42.427 -10.766   3.368  1.00 26.61           C  
ATOM   2770  N   PRO A 418     -36.949 -11.588   1.149  1.00 25.32           N  
ATOM   2771  CA  PRO A 418     -35.578 -11.539   1.670  1.00 24.72           C  
ATOM   2772  C   PRO A 418     -35.567 -10.859   3.040  1.00 24.79           C  
ATOM   2773  O   PRO A 418     -36.173  -9.795   3.192  1.00 26.99           O  
ATOM   2774  CB  PRO A 418     -34.828 -10.697   0.623  1.00 27.84           C  
ATOM   2775  CG  PRO A 418     -35.648 -10.814  -0.617  1.00 30.26           C  
ATOM   2776  CD  PRO A 418     -37.072 -10.879  -0.137  1.00 27.27           C  
ATOM   2777  N   GLY A 419     -34.920 -11.466   4.027  1.00 15.91           N  
ATOM   2778  CA  GLY A 419     -34.950 -10.926   5.378  1.00 15.20           C  
ATOM   2779  C   GLY A 419     -36.355 -10.979   5.975  1.00 19.51           C  
ATOM   2780  O   GLY A 419     -36.998 -12.039   6.014  1.00 14.38           O  
ATOM   2781  N   THR A 420     -36.838  -9.830   6.441  1.00 16.26           N  
ATOM   2782  CA  THR A 420     -38.174  -9.739   7.032  1.00 16.04           C  
ATOM   2783  C   THR A 420     -38.830  -8.415   6.628  1.00 20.34           C  
ATOM   2784  O   THR A 420     -38.125  -7.478   6.263  1.00 19.43           O  
ATOM   2785  CB  THR A 420     -38.126  -9.819   8.567  1.00 17.96           C  
ATOM   2786  CG2 THR A 420     -37.156  -8.770   9.131  1.00 18.14           C  
ATOM   2787  OG1 THR A 420     -39.439  -9.574   9.094  1.00 20.93           O  
ATOM   2788  N   ASN A 421     -40.159  -8.324   6.705  1.00 16.67           N  
ATOM   2789  CA  ASN A 421     -40.815  -7.053   6.401  1.00 20.94           C  
ATOM   2790  C   ASN A 421     -40.901  -6.154   7.641  1.00 22.64           C  
ATOM   2791  O   ASN A 421     -41.281  -4.987   7.549  1.00 20.92           O  
ATOM   2792  CB  ASN A 421     -42.212  -7.276   5.795  1.00 21.58           C  
ATOM   2793  CG  ASN A 421     -43.005  -8.361   6.502  1.00 24.54           C  
ATOM   2794  ND2 ASN A 421     -44.295  -8.449   6.188  1.00 25.92           N  
ATOM   2795  OD1 ASN A 421     -42.465  -9.132   7.296  1.00 28.64           O  
ATOM   2796  N   ILE A 422     -40.526  -6.695   8.797  1.00 15.06           N  
ATOM   2797  CA  ILE A 422     -40.477  -5.907  10.023  1.00 15.78           C  
ATOM   2798  C   ILE A 422     -39.204  -5.071  10.049  1.00 18.81           C  
ATOM   2799  O   ILE A 422     -38.133  -5.556   9.687  1.00 17.88           O  
ATOM   2800  CB  ILE A 422     -40.546  -6.809  11.267  1.00 17.87           C  
ATOM   2801  CG1 ILE A 422     -41.896  -7.537  11.311  1.00 16.74           C  
ATOM   2802  CG2 ILE A 422     -40.305  -6.004  12.550  1.00 15.42           C  
ATOM   2803  CD1 ILE A 422     -41.940  -8.635  12.343  1.00 21.74           C  
ATOM   2804  N   ASN A 423     -39.326  -3.808  10.448  1.00 13.86           N  
ATOM   2805  CA  ASN A 423     -38.172  -2.918  10.521  1.00 16.64           C  
ATOM   2806  C   ASN A 423     -37.756  -2.654  11.955  1.00 18.67           C  
ATOM   2807  O   ASN A 423     -38.600  -2.511  12.847  1.00 19.66           O  
ATOM   2808  CB  ASN A 423     -38.470  -1.593   9.811  1.00 19.42           C  
ATOM   2809  CG  ASN A 423     -38.667  -1.772   8.313  1.00 22.10           C  
ATOM   2810  ND2 ASN A 423     -38.845  -0.668   7.599  1.00 19.72           N  
ATOM   2811  OD1 ASN A 423     -38.659  -2.900   7.808  1.00 22.79           O  
ATOM   2812  N   THR A 424     -36.449  -2.604  12.187  1.00 20.69           N  
ATOM   2813  CA  THR A 424     -35.937  -2.298  13.522  1.00 27.71           C  
ATOM   2814  C   THR A 424     -34.769  -1.311  13.434  1.00 22.13           C  
ATOM   2815  O   THR A 424     -34.213  -1.087  12.359  1.00 25.04           O  
ATOM   2816  CB  THR A 424     -35.474  -3.574  14.260  1.00 27.47           C  
ATOM   2817  CG2 THR A 424     -36.562  -4.653  14.253  1.00 24.42           C  
ATOM   2818  OG1 THR A 424     -34.330  -4.096  13.596  1.00 29.37           O  
ATOM   2819  N   THR A 425     -34.409  -0.711  14.562  1.00 26.21           N  
ATOM   2820  CA  THR A 425     -33.274   0.206  14.587  1.00 29.25           C  
ATOM   2821  C   THR A 425     -31.962  -0.541  14.340  1.00 33.39           C  
ATOM   2822  O   THR A 425     -31.102  -0.069  13.596  1.00 37.57           O  
ATOM   2823  CB  THR A 425     -33.175   0.964  15.926  1.00 33.16           C  
ATOM   2824  CG2 THR A 425     -32.817   0.013  17.065  1.00 30.05           C  
ATOM   2825  OG1 THR A 425     -32.165   1.976  15.826  1.00 36.53           O  
TER   
HETATM 2826  C1  8U3 A 501     -46.023 -23.510  19.653  1.00 14.52           C  
HETATM 2827  S2  8U3 A 501     -44.947 -24.658  18.838  1.00 17.04           S  
HETATM 2828  N3  8U3 A 501     -45.080 -26.133  19.529  1.00 15.28           N  
HETATM 2829  C4  8U3 A 501     -46.133 -27.027  19.207  1.00 15.48           C  
HETATM 2830  C5  8U3 A 501     -46.256 -27.555  17.924  1.00 19.09           C  
HETATM 2831  C6  8U3 A 501     -47.297 -28.446  17.663  1.00 17.78           C  
HETATM 2832  C8  8U3 A 501     -48.175 -28.812  18.667  1.00 16.90           C  
HETATM 2833  C10 8U3 A 501     -48.047 -28.298  19.951  1.00 16.47           C  
HETATM 2834  C11 8U3 A 501     -47.017 -27.406  20.216  1.00 15.11           C  
HETATM 2835  O12 8U3 A 501     -43.602 -24.186  18.964  1.00 18.98           O  
HETATM 2836  O13 8U3 A 501     -45.211 -24.734  17.423  1.00 17.97           O  
HETATM 2837  F7  8U3 A 501     -47.465 -28.968  16.440  1.00 21.82           F  
HETATM 2838  F9  8U3 A 501     -49.160 -29.671  18.381  1.00 19.65           F  
HETATM 2839  O   HOH A 601     -15.681 -32.040  -0.847  1.00 27.22           O  
HETATM 2840  O   HOH A 602     -43.318 -20.071  -4.539  1.00 35.76           O  
HETATM 2841  O   HOH A 603     -54.499 -28.563   9.615  1.00 21.41           O  
HETATM 2842  O   HOH A 604     -44.618 -21.945  38.209  1.00 42.49           O  
HETATM 2843  O   HOH A 605     -33.392 -12.963  24.496  1.00 23.71           O  
HETATM 2844  O   HOH A 606     -22.828 -44.551  28.799  1.00 42.72           O  
HETATM 2845  O   HOH A 607     -22.610 -19.603  24.996  1.00 28.26           O  
HETATM 2846  O   HOH A 608     -30.332 -18.483  33.582  1.00 31.51           O  
HETATM 2847  O   HOH A 609     -40.823 -30.798   1.166  1.00 24.31           O  
HETATM 2848  O   HOH A 610     -21.342 -11.875  24.746  1.00 25.30           O  
HETATM 2849  O   HOH A 611     -11.207 -32.048   7.389  1.00 27.82           O  
HETATM 2850  O   HOH A 612     -37.224 -32.495  18.502  1.00 11.52           O  
HETATM 2851  O   HOH A 613     -47.617 -16.626  -0.373  1.00 33.88           O  
HETATM 2852  O   HOH A 614     -31.608 -14.080   2.667  1.00 28.58           O  
HETATM 2853  O   HOH A 615     -26.176 -25.650  28.375  1.00 22.82           O  
HETATM 2854  O   HOH A 616     -48.656 -27.428  13.193  1.00 18.79           O  
HETATM 2855  O   HOH A 617     -40.229 -35.155  14.326  1.00 13.61           O  
HETATM 2856  O   HOH A 618     -18.325 -42.549  10.446  1.00 26.95           O  
HETATM 2857  O   HOH A 619     -22.539 -49.063  17.223  1.00 30.37           O  
HETATM 2858  O   HOH A 620     -41.967 -22.430  21.260  1.00 14.33           O  
HETATM 2859  O   HOH A 621     -36.099  -7.242  21.800  1.00 23.36           O  
HETATM 2860  O   HOH A 622     -51.840 -42.924  19.708  1.00 24.59           O  
HETATM 2861  O   HOH A 623     -56.827 -40.669  14.045  1.00 33.53           O  
HETATM 2862  O   HOH A 624     -32.044 -46.712  37.286  1.00 32.56           O  
HETATM 2863  O   HOH A 625     -37.712 -26.760   6.864  1.00 21.10           O  
HETATM 2864  O   HOH A 626     -50.093 -38.628   7.398  1.00 29.05           O  
HETATM 2865  O   HOH A 627     -18.375 -33.849  14.889  1.00 22.91           O  
HETATM 2866  O   HOH A 628     -44.185 -42.959  37.877  1.00 31.55           O  
HETATM 2867  O   HOH A 629     -41.070 -45.471  35.789  1.00 17.04           O  
HETATM 2868  O   HOH A 630     -28.534 -17.701  26.740  1.00 18.24           O  
HETATM 2869  O   HOH A 631     -49.711 -33.944   2.140  1.00 28.83           O  
HETATM 2870  O   HOH A 632     -45.282 -22.995  29.772  1.00 23.36           O  
HETATM 2871  O   HOH A 633     -18.495 -29.700  21.861  1.00 21.78           O  
HETATM 2872  O   HOH A 634     -38.844 -13.233  21.786  1.00 15.56           O  
HETATM 2873  O   HOH A 635     -47.063 -10.812  13.360  1.00 15.01           O  
HETATM 2874  O   HOH A 636     -21.240 -34.922   0.882  1.00 30.53           O  
HETATM 2875  O   HOH A 637     -42.725 -32.407  29.844  1.00 12.99           O  
HETATM 2876  O   HOH A 638     -44.499 -44.543  16.738  1.00 24.96           O  
HETATM 2877  O   HOH A 639     -27.555 -11.451   5.376  1.00 30.73           O  
HETATM 2878  O   HOH A 640     -25.339 -23.260  29.576  1.00 33.77           O  
HETATM 2879  O   HOH A 641     -22.768 -41.297  24.686  1.00 29.65           O  
HETATM 2880  O   HOH A 642     -40.094 -12.192   9.395  1.00 16.41           O  
HETATM 2881  O   HOH A 643     -46.824 -25.775   5.998  1.00 18.03           O  
HETATM 2882  O   HOH A 644     -45.711 -13.298  38.091  1.00 37.71           O  
HETATM 2883  O   HOH A 645     -37.887 -30.954  -0.583  1.00 29.82           O  
HETATM 2884  O   HOH A 646     -43.436 -43.487  22.673  1.00 18.16           O  
HETATM 2885  O   HOH A 647     -54.314 -25.032  -1.009  1.00 39.07           O  
HETATM 2886  O   HOH A 648     -18.909 -23.987  11.198  1.00 31.26           O  
HETATM 2887  O   HOH A 649     -40.182 -31.753  28.700  1.00 12.20           O  
HETATM 2888  O   HOH A 650     -30.675 -35.848  24.524  1.00 17.42           O  
HETATM 2889  O   HOH A 651     -51.086 -23.274   5.278  1.00 21.09           O  
HETATM 2890  O   HOH A 652     -49.901 -39.815  33.178  1.00 26.57           O  
HETATM 2891  O   HOH A 653     -41.630 -40.340   2.723  1.00 25.38           O  
HETATM 2892  O   HOH A 654     -50.486 -42.378  32.466  1.00 26.06           O  
HETATM 2893  O   HOH A 655     -36.140 -17.973  12.747  1.00 13.29           O  
HETATM 2894  O   HOH A 656     -30.452 -25.164  33.043  1.00 25.94           O  
HETATM 2895  O   HOH A 657     -19.333 -22.740  19.451  1.00 17.63           O  
HETATM 2896  O   HOH A 658     -42.557 -25.144  30.404  1.00 16.97           O  
HETATM 2897  O   HOH A 659     -33.171 -50.669  19.580  1.00 30.41           O  
HETATM 2898  O   HOH A 660     -39.359  -3.809   5.323  1.00 28.37           O  
HETATM 2899  O   HOH A 661     -42.085 -34.742   3.846  1.00 23.77           O  
HETATM 2900  O   HOH A 662     -50.892 -40.873  15.739  1.00 23.54           O  
HETATM 2901  O   HOH A 663     -34.765 -15.352  29.284  1.00 26.11           O  
HETATM 2902  O   HOH A 664     -42.973 -38.774  13.900  1.00 19.63           O  
HETATM 2903  O   HOH A 665     -33.414 -35.767  27.805  1.00 17.05           O  
HETATM 2904  O   HOH A 666     -20.200 -25.617  -0.006  1.00 27.27           O  
HETATM 2905  O   HOH A 667     -33.824 -40.995  28.417  1.00 13.51           O  
HETATM 2906  O   HOH A 668     -26.183 -25.173  -1.891  1.00 23.69           O  
HETATM 2907  O   HOH A 669     -34.483 -30.618  34.509  1.00 23.22           O  
HETATM 2908  O   HOH A 670     -17.385 -40.784  19.316  1.00 26.14           O  
HETATM 2909  O   HOH A 671     -23.766 -24.052  -2.631  1.00 31.83           O  
HETATM 2910  O   HOH A 672     -22.837 -14.160  16.596  1.00 27.48           O  
HETATM 2911  O   HOH A 673     -37.670 -14.565  35.731  1.00 27.46           O  
HETATM 2912  O   HOH A 674     -39.275 -12.174  -3.459  1.00 34.29           O  
HETATM 2913  O   HOH A 675     -49.933 -20.626  13.845  1.00 17.73           O  
HETATM 2914  O   HOH A 676     -24.708 -46.849   5.975  1.00 35.35           O  
HETATM 2915  O   HOH A 677     -39.847 -12.816  33.786  1.00 32.60           O  
HETATM 2916  O   HOH A 678     -44.464 -31.749   0.334  1.00 32.27           O  
HETATM 2917  O   HOH A 679     -39.676 -50.182  27.752  1.00 27.64           O  
HETATM 2918  O   HOH A 680     -42.754 -11.193   9.552  1.00 20.53           O  
HETATM 2919  O   HOH A 681     -37.636  -7.379   2.836  1.00 37.30           O  
HETATM 2920  O   HOH A 682     -34.134 -33.846  33.106  1.00 20.61           O  
HETATM 2921  O   HOH A 683     -48.713 -11.699   2.733  1.00 33.82           O  
HETATM 2922  O   HOH A 684     -41.972 -46.832  38.181  1.00 29.40           O  
HETATM 2923  O   HOH A 685     -42.367  -6.352  19.564  1.00 16.95           O  
HETATM 2924  O   HOH A 686     -42.776 -30.875  10.125  1.00 16.15           O  
HETATM 2925  O   HOH A 687     -20.309 -17.790  10.117  1.00 20.07           O  
HETATM 2926  O   HOH A 688     -24.427 -32.485  26.918  1.00 27.39           O  
HETATM 2927  O   HOH A 689     -52.905 -26.001   3.007  1.00 27.99           O  
HETATM 2928  O   HOH A 690     -44.912 -46.388  15.225  1.00 25.04           O  
HETATM 2929  O   HOH A 691     -33.529 -36.152  25.063  1.00 17.28           O  
HETATM 2930  O   HOH A 692     -26.150 -38.281   1.933  1.00 29.11           O  
HETATM 2931  O   HOH A 693     -35.345 -27.422   7.982  1.00 22.77           O  
HETATM 2932  O   HOH A 694     -24.926 -18.623  26.972  1.00 38.23           O  
HETATM 2933  O   HOH A 695     -46.564 -41.213  35.176  1.00 20.13           O  
HETATM 2934  O   HOH A 696     -36.191  -1.140  16.820  1.00 27.64           O  
HETATM 2935  O   HOH A 697     -38.023 -33.657  12.994  1.00 19.66           O  
HETATM 2936  O   HOH A 698     -24.011 -28.035  25.378  1.00 25.77           O  
HETATM 2937  O   HOH A 699     -17.698 -22.155  13.226  1.00 29.32           O  
HETATM 2938  O   HOH A 700     -48.566 -21.312  17.248  1.00 28.06           O  
HETATM 2939  O   HOH A 701     -45.511 -33.869  35.437  1.00 22.88           O  
HETATM 2940  O   HOH A 702     -46.741 -20.844  31.083  1.00 35.76           O  
HETATM 2941  O   HOH A 703     -53.912 -22.971   3.321  1.00 32.68           O  
HETATM 2942  O   HOH A 704     -53.315 -42.785  21.801  1.00 31.74           O  
HETATM 2943  O   HOH A 705     -42.281 -47.210  24.779  1.00 27.29           O  
HETATM 2944  O   HOH A 706     -40.402 -53.292  17.162  1.00 38.15           O  
HETATM 2945  O   HOH A 707     -48.137 -44.988  30.355  1.00 21.47           O  
HETATM 2946  O   HOH A 708     -50.288 -21.209  -1.958  1.00 27.05           O  
HETATM 2947  O   HOH A 709     -42.271 -33.241   1.594  1.00 29.62           O  
HETATM 2948  O   HOH A 710     -30.302 -47.625  30.494  1.00 25.55           O  
HETATM 2949  O   HOH A 711     -39.277 -53.157   9.934  1.00 38.17           O  
HETATM 2950  O   HOH A 712     -30.110 -12.128   5.398  1.00 32.25           O  
HETATM 2951  O   HOH A 713     -29.192   1.493  15.384  1.00 45.37           O  
HETATM 2952  O   HOH A 714     -24.266 -39.022  25.259  1.00 23.67           O  
HETATM 2953  O   HOH A 715     -38.881  -1.079   4.552  1.00 32.46           O  
HETATM 2954  O   HOH A 716     -27.280 -41.412  29.118  1.00 29.12           O  
HETATM 2955  O   HOH A 717     -31.621 -49.603  37.518  1.00 37.26           O  
HETATM 2956  O   HOH A 718     -48.132 -42.420   6.439  1.00 33.41           O  
HETATM 2957  O   HOH A 719     -42.645 -51.904  17.206  1.00 36.69           O  
HETATM 2958  O   HOH A 720     -41.833 -50.779  37.949  1.00 32.57           O  
HETATM 2959  O   HOH A 721     -26.816 -40.815  26.964  1.00 32.27           O  
HETATM 2960  O   HOH A 722     -21.208 -11.975  16.082  1.00 34.19           O  
HETATM 2961  O   HOH A 723     -22.259 -34.186  25.638  1.00 33.53           O  
HETATM 2962  O   HOH A 724     -61.636 -28.620   4.210  1.00 41.72           O  
HETATM 2963  O   HOH A 725     -15.012 -25.937  13.720  1.00 20.99           O  
HETATM 2964  O   HOH A 726     -31.321  -1.484  10.047  1.00 42.32           O  
HETATM 2965  O   HOH A 727     -38.219 -25.753  -7.744  1.00 39.28           O  
HETATM 2966  O   HOH A 728     -44.703 -40.644  38.366  1.00 36.13           O  
HETATM 2967  O   HOH A 729     -20.542 -21.898  25.790  1.00 26.33           O  
HETATM 2968  O   HOH A 730     -39.621  -6.392   3.021  1.00 35.58           O  
HETATM 2969  O   HOH A 731     -25.135 -22.907  32.383  1.00 37.99           O  
HETATM 2970  O   HOH A 732     -29.834 -45.419  36.969  1.00 39.38           O  
HETATM 2971  O   HOH A 733     -49.225 -20.500  31.542  1.00 31.10           O  
HETATM 2972  O   HOH A 734     -22.837 -37.581  26.583  1.00 31.75           O  
HETATM 2973  O   HOH A 735     -47.171 -23.016  27.830  1.00 32.17           O  
CONECT 2826 2827
CONECT 2827 2826 2828 2835 2836
CONECT 2828 2827 2829
CONECT 2829 2828 2830 2834
CONECT 2830 2829 2831
CONECT 2831 2830 2832 2837
CONECT 2832 2831 2833 2838
CONECT 2833 2832 2834
CONECT 2834 2829 2833
CONECT 2835 2827
CONECT 2836 2827
CONECT 2837 2831
CONECT 2838 2832
END
