# Supplementary material for: Solvent-Site Prediction for Fragment Docking and Its Implication on Fragment-Based Drug Discovery
Source: J Chem Inf Model. 2025 Nov 24;65(23):12959–77. doi: 10.1021/acs.jcim.5c02352 (PMC12690578; doi:10.1021/acs.jcim.5c02352)
Supplement: Supplementary file 3 [file ci5c02352_si_003.zip › Frag2Lead_dataset/2017-07/rec-lead.pdb]

ATOM      1  N   GLN A  53     -54.883 -41.372   2.941  1.00 44.09           N  
ATOM      2  CA  GLN A  53     -54.316 -41.803   4.215  1.00 45.25           C  
ATOM      3  C   GLN A  53     -53.993 -40.604   5.100  1.00 40.06           C  
ATOM      4  O   GLN A  53     -54.823 -39.712   5.278  1.00 44.26           O  
ATOM      5  CB  GLN A  53     -53.050 -42.640   3.989  1.00 38.93           C  
ATOM      6  N   THR A  54     -52.791 -40.615   5.676  1.00 39.22           N  
ATOM      7  CA  THR A  54     -52.242 -39.422   6.300  1.00 32.15           C  
ATOM      8  C   THR A  54     -52.102 -38.314   5.265  1.00 28.83           C  
ATOM      9  O   THR A  54     -51.978 -38.555   4.061  1.00 34.43           O  
ATOM     10  CB  THR A  54     -50.864 -39.701   6.913  1.00 31.45           C  
ATOM     11  CG2 THR A  54     -49.864 -40.155   5.821  1.00 29.98           C  
ATOM     12  OG1 THR A  54     -50.357 -38.510   7.547  1.00 23.14           O  
ATOM     13  N   LYS A  55     -52.095 -37.080   5.749  1.00 26.87           N  
ATOM     14  CA  LYS A  55     -51.827 -35.953   4.879  1.00 24.15           C  
ATOM     15  C   LYS A  55     -50.465 -35.338   5.152  1.00 19.13           C  
ATOM     16  O   LYS A  55     -50.134 -34.323   4.545  1.00 20.29           O  
ATOM     17  CB  LYS A  55     -52.939 -34.906   5.012  1.00 28.00           C  
ATOM     18  N   ILE A  56     -49.661 -35.932   6.041  1.00 18.54           N  
ATOM     19  CA  ILE A  56     -48.275 -35.492   6.183  1.00 17.47           C  
ATOM     20  C   ILE A  56     -47.552 -35.892   4.901  1.00 16.82           C  
ATOM     21  O   ILE A  56     -47.588 -37.071   4.520  1.00 18.92           O  
ATOM     22  CB  ILE A  56     -47.602 -36.097   7.428  1.00 16.91           C  
ATOM     23  CG1 ILE A  56     -48.297 -35.622   8.702  1.00 15.19           C  
ATOM     24  CG2 ILE A  56     -46.123 -35.712   7.478  1.00 17.30           C  
ATOM     25  CD1 ILE A  56     -47.775 -36.295   9.975  1.00 15.20           C  
ATOM     26  N   PRO A  57     -46.914 -34.952   4.203  1.00 14.71           N  
ATOM     27  CA  PRO A  57     -46.346 -35.263   2.888  1.00 19.23           C  
ATOM     28  C   PRO A  57     -45.166 -36.211   2.971  1.00 17.26           C  
ATOM     29  O   PRO A  57     -44.321 -36.114   3.866  1.00 17.44           O  
ATOM     30  CB  PRO A  57     -45.907 -33.893   2.359  1.00 17.70           C  
ATOM     31  CG  PRO A  57     -45.687 -33.074   3.587  1.00 20.29           C  
ATOM     32  CD  PRO A  57     -46.720 -33.538   4.568  1.00 15.34           C  
ATOM     33  N   ARG A  58     -45.103 -37.115   1.996  1.00 16.37           N  
ATOM     34  CA  ARG A  58     -43.925 -37.948   1.813  1.00 18.13           C  
ATOM     35  C   ARG A  58     -42.709 -37.092   1.468  1.00 17.51           C  
ATOM     36  O   ARG A  58     -42.826 -35.989   0.921  1.00 17.77           O  
ATOM     37  CB  ARG A  58     -44.174 -38.973   0.704  1.00 21.92           C  
ATOM     38  CG  ARG A  58     -45.325 -39.900   1.008  1.00 24.50           C  
ATOM     39  CD  ARG A  58     -45.274 -41.143   0.158  1.00 33.79           C  
ATOM     40  NE  ARG A  58     -45.604 -40.829  -1.223  1.00 38.39           N  
ATOM     41  CZ  ARG A  58     -46.840 -40.654  -1.674  1.00 41.26           C  
ATOM     42  NH1 ARG A  58     -47.873 -40.770  -0.852  1.00 43.43           N1+
ATOM     43  NH2 ARG A  58     -47.040 -40.364  -2.952  1.00 39.37           N  
ATOM     44  N   GLY A  59     -41.524 -37.613   1.772  1.00 15.42           N  
ATOM     45  CA  GLY A  59     -40.314 -36.892   1.413  1.00 16.81           C  
ATOM     46  C   GLY A  59     -40.152 -36.798  -0.097  1.00 18.13           C  
ATOM     47  O   GLY A  59     -40.494 -37.725  -0.840  1.00 20.92           O  
ATOM     48  N   ASN A  60     -39.611 -35.661  -0.551  1.00 15.94           N  
ATOM     49  CA  ASN A  60     -39.423 -35.374  -1.972  1.00 19.67           C  
ATOM     50  C   ASN A  60     -38.146 -35.980  -2.553  1.00 21.70           C  
ATOM     51  O   ASN A  60     -38.003 -36.020  -3.783  1.00 19.64           O  
ATOM     52  CB  ASN A  60     -39.406 -33.852  -2.207  1.00 19.38           C  
ATOM     53  CG  ASN A  60     -40.778 -33.200  -1.983  1.00 26.76           C  
ATOM     54  ND2 ASN A  60     -40.791 -31.875  -1.815  1.00 27.28           N  
ATOM     55  OD1 ASN A  60     -41.798 -33.876  -1.948  1.00 25.13           O  
ATOM     56  N   GLY A  61     -37.211 -36.450  -1.714  1.00 15.17           N  
ATOM     57  CA  GLY A  61     -35.922 -36.899  -2.198  1.00 18.43           C  
ATOM     58  C   GLY A  61     -35.953 -38.335  -2.670  1.00 18.51           C  
ATOM     59  O   GLY A  61     -36.964 -39.042  -2.565  1.00 18.15           O  
ATOM     60  N   PRO A  62     -34.814 -38.794  -3.198  1.00 17.03           N  
ATOM     61  CA  PRO A  62     -34.771 -40.124  -3.823  1.00 18.90           C  
ATOM     62  C   PRO A  62     -34.614 -41.288  -2.859  1.00 21.17           C  
ATOM     63  O   PRO A  62     -34.794 -42.438  -3.288  1.00 22.18           O  
ATOM     64  CB  PRO A  62     -33.554 -40.025  -4.753  1.00 20.86           C  
ATOM     65  CG  PRO A  62     -32.650 -39.059  -4.039  1.00 20.01           C  
ATOM     66  CD  PRO A  62     -33.577 -38.030  -3.450  1.00 18.56           C  
ATOM     67  N   TYR A  63     -34.290 -41.050  -1.588  1.00 16.84           N  
ATOM     68  CA  TYR A  63     -34.127 -42.130  -0.620  1.00 16.83           C  
ATOM     69  C   TYR A  63     -35.470 -42.479   0.006  1.00 18.24           C  
ATOM     70  O   TYR A  63     -36.279 -41.594   0.299  1.00 17.61           O  
ATOM     71  CB  TYR A  63     -33.154 -41.744   0.504  1.00 19.03           C  
ATOM     72  CG  TYR A  63     -31.706 -41.488   0.117  1.00 18.50           C  
ATOM     73  CD1 TYR A  63     -31.304 -40.256  -0.369  1.00 18.96           C  
ATOM     74  CD2 TYR A  63     -30.741 -42.472   0.281  1.00 22.90           C  
ATOM     75  CE1 TYR A  63     -29.974 -40.011  -0.712  1.00 20.03           C  
ATOM     76  CE2 TYR A  63     -29.412 -42.239  -0.054  1.00 24.24           C  
ATOM     77  CZ  TYR A  63     -29.038 -41.009  -0.553  1.00 25.82           C  
ATOM     78  OH  TYR A  63     -27.716 -40.769  -0.886  1.00 27.68           O  
ATOM     79  N   SER A  64     -35.710 -43.772   0.221  1.00 16.43           N  
ATOM     80  CA  SER A  64     -36.846 -44.102   1.068  1.00 16.35           C  
ATOM     81  C   SER A  64     -36.466 -43.862   2.524  1.00 17.24           C  
ATOM     82  O   SER A  64     -35.280 -43.805   2.881  1.00 17.69           O  
ATOM     83  CB  SER A  64     -37.305 -45.545   0.848  1.00 25.60           C  
ATOM     84  OG  SER A  64     -36.265 -46.459   1.102  1.00 25.98           O  
ATOM     85  N   VAL A  65     -37.479 -43.705   3.369  1.00 16.64           N  
ATOM     86  CA  VAL A  65     -37.279 -43.208   4.723  1.00 14.89           C  
ATOM     87  C   VAL A  65     -37.745 -44.246   5.733  1.00 15.91           C  
ATOM     88  O   VAL A  65     -38.844 -44.800   5.608  1.00 17.64           O  
ATOM     89  CB  VAL A  65     -38.011 -41.870   4.933  1.00 16.92           C  
ATOM     90  CG1 VAL A  65     -37.876 -41.410   6.371  1.00 17.40           C  
ATOM     91  CG2 VAL A  65     -37.457 -40.826   3.948  1.00 16.22           C  
ATOM     92  N   GLY A  66     -36.906 -44.504   6.735  1.00 14.43           N  
ATOM     93  CA  GLY A  66     -37.278 -45.286   7.891  1.00 15.45           C  
ATOM     94  C   GLY A  66     -37.362 -44.405   9.129  1.00 14.34           C  
ATOM     95  O   GLY A  66     -36.931 -43.251   9.144  1.00 12.80           O  
ATOM     96  N   CYS A  67     -37.933 -44.977  10.184  1.00 13.02           N  
ATOM     97  CA  CYS A  67     -38.071 -44.250  11.435  1.00 12.86           C  
ATOM     98  C   CYS A  67     -38.064 -45.225  12.606  1.00 14.68           C  
ATOM     99  O   CYS A  67     -38.662 -46.302  12.528  1.00 14.96           O  
ATOM    100  CB  CYS A  67     -39.370 -43.427  11.425  1.00 13.20           C  
ATOM    101  SG  CYS A  67     -39.769 -42.610  12.972  1.00 15.48           S  
ATOM    102  N   THR A  68     -37.396 -44.833  13.697  1.00 15.00           N  
ATOM    103  CA  THR A  68     -37.418 -45.601  14.937  1.00 12.98           C  
ATOM    104  C   THR A  68     -37.204 -44.616  16.083  1.00 13.93           C  
ATOM    105  O   THR A  68     -36.987 -43.420  15.856  1.00 13.25           O  
ATOM    106  CB  THR A  68     -36.357 -46.710  14.913  1.00 16.44           C  
ATOM    107  CG2 THR A  68     -34.962 -46.113  14.900  1.00 13.78           C  
ATOM    108  OG1 THR A  68     -36.515 -47.563  16.061  1.00 14.25           O  
ATOM    109  N   ASP A  69     -37.289 -45.116  17.320  1.00 13.08           N  
ATOM    110  CA  ASP A  69     -37.041 -44.322  18.519  1.00 11.27           C  
ATOM    111  C   ASP A  69     -35.863 -44.899  19.295  1.00 13.05           C  
ATOM    112  O   ASP A  69     -35.638 -46.114  19.308  1.00 14.52           O  
ATOM    113  CB  ASP A  69     -38.263 -44.268  19.459  1.00 13.68           C  
ATOM    114  CG  ASP A  69     -39.420 -43.456  18.888  1.00 15.20           C  
ATOM    115  OD1 ASP A  69     -39.171 -42.373  18.303  1.00 14.23           O  
ATOM    116  OD2 ASP A  69     -40.585 -43.904  19.034  1.00 15.38           O1-
ATOM    117  N   LEU A  70     -35.132 -44.014  19.966  1.00 14.65           N  
ATOM    118  CA  LEU A  70     -33.969 -44.395  20.764  1.00 13.18           C  
ATOM    119  C   LEU A  70     -34.025 -43.662  22.095  1.00 15.22           C  
ATOM    120  O   LEU A  70     -34.117 -42.431  22.117  1.00 13.10           O  
ATOM    121  CB  LEU A  70     -32.672 -44.054  20.027  1.00 10.75           C  
ATOM    122  CG  LEU A  70     -31.343 -44.143  20.805  1.00 14.03           C  
ATOM    123  CD1 LEU A  70     -31.124 -45.567  21.297  1.00 14.36           C  
ATOM    124  CD2 LEU A  70     -30.166 -43.688  19.914  1.00 13.47           C  
ATOM    125  N   MET A  71     -33.944 -44.406  23.199  1.00 15.47           N  
ATOM    126  CA  MET A  71     -33.814 -43.809  24.522  1.00 13.20           C  
ATOM    127  C   MET A  71     -32.610 -44.434  25.218  1.00 17.83           C  
ATOM    128  O   MET A  71     -32.573 -45.655  25.414  1.00 17.24           O  
ATOM    129  CB  MET A  71     -35.087 -43.997  25.357  1.00 12.71           C  
ATOM    130  CG  MET A  71     -35.102 -43.140  26.640  1.00 12.76           C  
ATOM    131  SD  MET A  71     -36.413 -43.573  27.798  1.00 15.94           S  
ATOM    132  CE  MET A  71     -37.894 -43.002  26.940  1.00 14.08           C  
ATOM    133  N   PHE A  72     -31.632 -43.600  25.588  1.00 12.29           N  
ATOM    134  CA  PHE A  72     -30.469 -44.072  26.340  1.00 16.52           C  
ATOM    135  C   PHE A  72     -29.743 -42.899  26.992  1.00 15.54           C  
ATOM    136  O   PHE A  72     -29.432 -41.920  26.307  1.00 14.04           O  
ATOM    137  CB  PHE A  72     -29.504 -44.841  25.425  1.00 19.11           C  
ATOM    138  CG  PHE A  72     -28.411 -45.530  26.175  1.00 19.01           C  
ATOM    139  CD1 PHE A  72     -28.623 -46.786  26.738  1.00 23.64           C  
ATOM    140  CD2 PHE A  72     -27.186 -44.915  26.352  1.00 21.24           C  
ATOM    141  CE1 PHE A  72     -27.609 -47.425  27.450  1.00 21.58           C  
ATOM    142  CE2 PHE A  72     -26.171 -45.540  27.065  1.00 24.29           C  
ATOM    143  CZ  PHE A  72     -26.385 -46.798  27.612  1.00 23.74           C  
ATOM    144  N   ASP A  73     -29.471 -42.985  28.303  1.00 14.54           N  
ATOM    145  CA  ASP A  73     -29.917 -44.088  29.158  1.00 17.75           C  
ATOM    146  C   ASP A  73     -31.413 -43.992  29.440  1.00 17.74           C  
ATOM    147  O   ASP A  73     -32.105 -43.167  28.841  1.00 15.57           O  
ATOM    148  CB  ASP A  73     -29.106 -44.146  30.475  1.00 17.66           C  
ATOM    149  CG  ASP A  73     -29.346 -42.955  31.416  1.00 21.76           C  
ATOM    150  OD1 ASP A  73     -30.402 -42.280  31.367  1.00 17.80           O  
ATOM    151  OD2 ASP A  73     -28.453 -42.713  32.262  1.00 18.96           O1-
ATOM    152  N   HIS A  74     -31.916 -44.856  30.323  1.00 17.05           N  
ATOM    153  CA  HIS A  74     -33.351 -44.934  30.574  1.00 16.84           C  
ATOM    154  C   HIS A  74     -33.879 -43.827  31.472  1.00 15.56           C  
ATOM    155  O   HIS A  74     -35.101 -43.728  31.624  1.00 18.18           O  
ATOM    156  CB  HIS A  74     -33.698 -46.286  31.217  1.00 16.67           C  
ATOM    157  CG  HIS A  74     -33.039 -46.488  32.550  1.00 19.83           C  
ATOM    158  CD2 HIS A  74     -33.474 -46.238  33.809  1.00 20.17           C  
ATOM    159  ND1 HIS A  74     -31.749 -46.956  32.679  1.00 21.53           N  
ATOM    160  CE1 HIS A  74     -31.427 -47.014  33.960  1.00 21.35           C  
ATOM    161  NE2 HIS A  74     -32.458 -46.583  34.667  1.00 20.74           N  
ATOM    162  N   THR A  75     -33.014 -43.014  32.079  1.00 17.52           N  
ATOM    163  CA  THR A  75     -33.416 -42.090  33.135  1.00 20.90           C  
ATOM    164  C   THR A  75     -33.933 -40.772  32.568  1.00 22.27           C  
ATOM    165  O   THR A  75     -33.845 -40.498  31.370  1.00 17.57           O  
ATOM    166  CB  THR A  75     -32.251 -41.782  34.083  1.00 22.58           C  
ATOM    167  CG2 THR A  75     -31.521 -43.053  34.506  1.00 21.65           C  
ATOM    168  OG1 THR A  75     -31.325 -40.898  33.439  1.00 20.92           O  
ATOM    169  N   ASN A  76     -34.452 -39.930  33.467  1.00 18.25           N  
ATOM    170  CA  ASN A  76     -34.896 -38.605  33.056  1.00 20.33           C  
ATOM    171  C   ASN A  76     -33.746 -37.729  32.573  1.00 21.21           C  
ATOM    172  O   ASN A  76     -34.000 -36.687  31.964  1.00 19.83           O  
ATOM    173  CB  ASN A  76     -35.640 -37.918  34.205  1.00 24.81           C  
ATOM    174  CG  ASN A  76     -34.761 -37.684  35.427  1.00 26.59           C  
ATOM    175  ND2 ASN A  76     -34.887 -36.506  36.022  1.00 33.06           N  
ATOM    176  OD1 ASN A  76     -33.992 -38.559  35.840  1.00 27.47           O  
ATOM    177  N   LYS A  77     -32.499 -38.119  32.822  1.00 21.55           N  
ATOM    178  CA  LYS A  77     -31.338 -37.381  32.350  1.00 21.40           C  
ATOM    179  C   LYS A  77     -30.710 -38.003  31.108  1.00 20.06           C  
ATOM    180  O   LYS A  77     -29.751 -37.442  30.567  1.00 16.27           O  
ATOM    181  CB  LYS A  77     -30.289 -37.281  33.465  1.00 26.80           C  
ATOM    182  CG  LYS A  77     -30.749 -36.466  34.672  1.00 25.53           C  
ATOM    183  CD  LYS A  77     -29.565 -35.975  35.489  1.00 37.54           C  
ATOM    184  CE  LYS A  77     -29.999 -35.522  36.882  1.00 46.73           C  
ATOM    185  NZ  LYS A  77     -28.829 -35.163  37.747  1.00 51.06           N1+
ATOM    186  N   GLY A  78     -31.217 -39.147  30.653  1.00 18.23           N  
ATOM    187  CA  GLY A  78     -30.748 -39.740  29.421  1.00 15.03           C  
ATOM    188  C   GLY A  78     -31.289 -39.008  28.210  1.00 15.62           C  
ATOM    189  O   GLY A  78     -31.959 -37.980  28.307  1.00 15.63           O  
ATOM    190  N   THR A  79     -30.964 -39.548  27.037  1.00 15.24           N  
ATOM    191  CA  THR A  79     -31.374 -38.972  25.761  1.00 14.36           C  
ATOM    192  C   THR A  79     -32.567 -39.743  25.201  1.00 14.94           C  
ATOM    193  O   THR A  79     -32.599 -40.973  25.242  1.00 12.70           O  
ATOM    194  CB  THR A  79     -30.202 -39.009  24.760  1.00 15.00           C  
ATOM    195  CG2 THR A  79     -30.683 -38.825  23.320  1.00 12.68           C  
ATOM    196  OG1 THR A  79     -29.268 -37.965  25.064  1.00 13.68           O  
ATOM    197  N   PHE A  80     -33.536 -39.010  24.648  1.00 12.40           N  
ATOM    198  CA  PHE A  80     -34.703 -39.581  23.994  1.00 11.36           C  
ATOM    199  C   PHE A  80     -34.832 -38.891  22.640  1.00 13.62           C  
ATOM    200  O   PHE A  80     -34.867 -37.658  22.584  1.00 11.27           O  
ATOM    201  CB  PHE A  80     -35.957 -39.344  24.856  1.00 10.67           C  
ATOM    202  CG  PHE A  80     -37.179 -40.097  24.414  1.00 11.85           C  
ATOM    203  CD1 PHE A  80     -37.094 -41.154  23.518  1.00 14.16           C  
ATOM    204  CD2 PHE A  80     -38.430 -39.758  24.939  1.00 12.89           C  
ATOM    205  CE1 PHE A  80     -38.246 -41.854  23.131  1.00 15.05           C  
ATOM    206  CE2 PHE A  80     -39.590 -40.456  24.557  1.00 13.32           C  
ATOM    207  CZ  PHE A  80     -39.485 -41.509  23.653  1.00 16.70           C  
ATOM    208  N   LEU A  81     -34.855 -39.668  21.558  1.00 11.86           N  
ATOM    209  CA  LEU A  81     -35.000 -39.088  20.227  1.00 12.64           C  
ATOM    210  C   LEU A  81     -35.767 -40.025  19.296  1.00 13.71           C  
ATOM    211  O   LEU A  81     -35.779 -41.248  19.478  1.00 13.40           O  
ATOM    212  CB  LEU A  81     -33.630 -38.744  19.621  1.00 12.17           C  
ATOM    213  CG  LEU A  81     -32.644 -39.897  19.394  1.00 12.74           C  
ATOM    214  CD1 LEU A  81     -32.826 -40.514  17.967  1.00 12.66           C  
ATOM    215  CD2 LEU A  81     -31.210 -39.410  19.613  1.00 15.47           C  
ATOM    216  N   ARG A  82     -36.428 -39.426  18.303  1.00 11.59           N  
ATOM    217  CA  ARG A  82     -36.953 -40.148  17.153  1.00 13.01           C  
ATOM    218  C   ARG A  82     -35.981 -39.981  15.996  1.00 13.21           C  
ATOM    219  O   ARG A  82     -35.634 -38.851  15.643  1.00 14.74           O  
ATOM    220  CB  ARG A  82     -38.330 -39.611  16.749  1.00 12.23           C  
ATOM    221  CG  ARG A  82     -38.861 -40.217  15.451  1.00 15.25           C  
ATOM    222  CD  ARG A  82     -40.391 -40.255  15.453  1.00 15.14           C  
ATOM    223  NE  ARG A  82     -40.905 -41.305  16.329  1.00 13.31           N  
ATOM    224  CZ  ARG A  82     -42.158 -41.750  16.319  1.00 14.22           C  
ATOM    225  NH1 ARG A  82     -43.043 -41.252  15.459  1.00 15.08           N1+
ATOM    226  NH2 ARG A  82     -42.523 -42.716  17.154  1.00 16.23           N  
ATOM    227  N   LEU A  83     -35.549 -41.094  15.404  1.00 11.87           N  
ATOM    228  CA  LEU A  83     -34.613 -41.074  14.280  1.00 12.77           C  
ATOM    229  C   LEU A  83     -35.351 -41.254  12.950  1.00 14.56           C  
ATOM    230  O   LEU A  83     -36.142 -42.190  12.803  1.00 14.03           O  
ATOM    231  CB  LEU A  83     -33.585 -42.194  14.450  1.00 13.62           C  
ATOM    232  CG  LEU A  83     -32.207 -42.077  13.820  1.00 18.85           C  
ATOM    233  CD1 LEU A  83     -31.417 -40.953  14.486  1.00 14.19           C  
ATOM    234  CD2 LEU A  83     -31.488 -43.421  13.961  1.00 19.30           C  
ATOM    235  N   TYR A  84     -35.089 -40.368  11.983  1.00 13.29           N  
ATOM    236  CA  TYR A  84     -35.476 -40.562  10.587  1.00 12.49           C  
ATOM    237  C   TYR A  84     -34.203 -40.777   9.772  1.00 15.27           C  
ATOM    238  O   TYR A  84     -33.209 -40.080   9.984  1.00 12.25           O  
ATOM    239  CB  TYR A  84     -36.250 -39.361  10.016  1.00 13.49           C  
ATOM    240  CG  TYR A  84     -37.395 -38.863  10.868  1.00 13.45           C  
ATOM    241  CD1 TYR A  84     -38.673 -39.398  10.722  1.00 16.31           C  
ATOM    242  CD2 TYR A  84     -37.198 -37.874  11.824  1.00 13.60           C  
ATOM    243  CE1 TYR A  84     -39.732 -38.945  11.495  1.00 13.00           C  
ATOM    244  CE2 TYR A  84     -38.252 -37.418  12.607  1.00 15.04           C  
ATOM    245  CZ  TYR A  84     -39.514 -37.968  12.437  1.00 13.34           C  
ATOM    246  OH  TYR A  84     -40.552 -37.521  13.215  1.00 14.06           O  
ATOM    247  N   TYR A  85     -34.219 -41.728   8.841  1.00 12.60           N  
ATOM    248  CA  TYR A  85     -32.971 -42.149   8.213  1.00 13.98           C  
ATOM    249  C   TYR A  85     -33.278 -42.759   6.844  1.00 16.61           C  
ATOM    250  O   TYR A  85     -34.402 -43.213   6.596  1.00 14.48           O  
ATOM    251  CB  TYR A  85     -32.227 -43.161   9.106  1.00 14.34           C  
ATOM    252  CG  TYR A  85     -33.116 -44.316   9.505  1.00 15.04           C  
ATOM    253  CD1 TYR A  85     -33.276 -45.408   8.664  1.00 16.41           C  
ATOM    254  CD2 TYR A  85     -33.818 -44.297  10.699  1.00 14.93           C  
ATOM    255  CE1 TYR A  85     -34.103 -46.478   9.016  1.00 17.96           C  
ATOM    256  CE2 TYR A  85     -34.659 -45.344  11.051  1.00 16.53           C  
ATOM    257  CZ  TYR A  85     -34.793 -46.434  10.209  1.00 17.40           C  
ATOM    258  OH  TYR A  85     -35.631 -47.478  10.562  1.00 17.94           O  
ATOM    259  N   PRO A  86     -32.294 -42.788   5.941  1.00 17.31           N  
ATOM    260  CA  PRO A  86     -32.483 -43.476   4.656  1.00 17.99           C  
ATOM    261  C   PRO A  86     -32.593 -44.977   4.873  1.00 18.41           C  
ATOM    262  O   PRO A  86     -31.746 -45.580   5.535  1.00 17.20           O  
ATOM    263  CB  PRO A  86     -31.215 -43.117   3.871  1.00 17.97           C  
ATOM    264  CG  PRO A  86     -30.699 -41.863   4.516  1.00 17.46           C  
ATOM    265  CD  PRO A  86     -31.035 -42.022   5.979  1.00 17.17           C  
ATOM    266  N   SER A  87     -33.640 -45.582   4.325  1.00 17.24           N  
ATOM    267  CA  SER A  87     -33.917 -46.983   4.612  1.00 17.31           C  
ATOM    268  C   SER A  87     -33.572 -47.871   3.424  1.00 24.06           C  
ATOM    269  O   SER A  87     -33.701 -47.470   2.265  1.00 23.44           O  
ATOM    270  CB  SER A  87     -35.380 -47.210   4.997  1.00 19.80           C  
ATOM    271  OG  SER A  87     -36.248 -46.717   3.994  1.00 21.43           O  
ATOM    272  N   GLN A  88     -33.162 -49.103   3.740  1.00 22.13           N  
ATOM    273  CA  GLN A  88     -32.886 -50.092   2.701  1.00 27.03           C  
ATOM    274  C   GLN A  88     -34.157 -50.467   1.955  1.00 30.87           C  
ATOM    275  O   GLN A  88     -34.144 -50.618   0.728  1.00 37.25           O  
ATOM    276  CB  GLN A  88     -32.244 -51.341   3.317  1.00 23.96           C  
ATOM    277  N   ASP A  89     -35.267 -50.602   2.676  1.00 31.81           N  
ATOM    278  CA  ASP A  89     -36.513 -51.098   2.119  1.00 33.07           C  
ATOM    279  C   ASP A  89     -37.601 -50.040   2.221  1.00 31.74           C  
ATOM    280  O   ASP A  89     -37.587 -49.190   3.118  1.00 33.52           O  
ATOM    281  CB  ASP A  89     -36.974 -52.375   2.841  1.00 33.99           C  
ATOM    282  N   ASN A  90     -38.551 -50.106   1.291  1.00 26.74           N  
ATOM    283  CA  ASN A  90     -39.730 -49.252   1.334  1.00 28.99           C  
ATOM    284  C   ASN A  90     -40.975 -50.122   1.428  1.00 28.97           C  
ATOM    285  O   ASN A  90     -41.887 -49.990   0.611  1.00 27.63           O  
ATOM    286  CB  ASN A  90     -39.798 -48.348   0.096  1.00 27.79           C  
ATOM    287  CG  ASN A  90     -40.750 -47.179   0.284  1.00 30.45           C  
ATOM    288  ND2 ASN A  90     -41.248 -46.627  -0.818  1.00 29.74           N  
ATOM    289  OD1 ASN A  90     -41.041 -46.786   1.408  1.00 32.70           O  
ATOM    290  N   ASP A  91     -41.018 -51.007   2.429  1.00 28.80           N  
ATOM    291  CA  ASP A  91     -42.101 -51.982   2.516  1.00 31.16           C  
ATOM    292  C   ASP A  91     -43.450 -51.310   2.729  1.00 33.51           C  
ATOM    293  O   ASP A  91     -44.395 -51.551   1.972  1.00 35.30           O  
ATOM    294  CB  ASP A  91     -41.830 -52.980   3.638  1.00 30.06           C  
ATOM    295  N   ARG A  92     -43.583 -50.488   3.760  1.00 23.14           N  
ATOM    296  CA  ARG A  92     -44.935 -50.049   4.051  1.00 26.85           C  
ATOM    297  C   ARG A  92     -44.769 -48.779   4.950  1.00 27.27           C  
ATOM    298  O   ARG A  92     -43.802 -48.690   5.719  1.00 28.22           O  
ATOM    299  CB  ARG A  92     -45.764 -51.258   4.678  1.00 33.58           C  
ATOM    300  CG  ARG A  92     -46.713 -52.621   3.992  1.00 42.76           C  
ATOM    301  CD  ARG A  92     -46.578 -53.753   2.680  1.00 41.21           C  
ATOM    302  NE  ARG A  92     -47.954 -54.152   2.156  1.00 42.29           N  
ATOM    303  CZ  ARG A  92     -48.631 -55.116   1.445  1.00 45.30           C  
ATOM    304  NH1 ARG A  92     -49.885 -54.782   1.190  1.00 42.43           N1+
ATOM    305  NH2 ARG A  92     -48.269 -56.293   0.974  1.00 45.04           N  
ATOM    306  N   LEU A  93     -45.596 -47.732   4.743  1.00 23.10           N  
ATOM    307  CA  LEU A  93     -45.437 -46.431   5.443  1.00 23.57           C  
ATOM    308  C   LEU A  93     -46.296 -46.395   6.710  1.00 23.40           C  
ATOM    309  O   LEU A  93     -47.373 -45.792   6.762  1.00 23.06           O  
ATOM    310  CB  LEU A  93     -45.790 -45.261   4.527  1.00 24.05           C  
ATOM    311  CG  LEU A  93     -45.073 -45.157   3.181  1.00 26.96           C  
ATOM    312  CD1 LEU A  93     -45.629 -44.002   2.385  1.00 31.57           C  
ATOM    313  CD2 LEU A  93     -43.575 -45.020   3.374  1.00 25.88           C  
ATOM    314  N   ASP A  94     -45.792 -47.029   7.768  1.00 17.48           N  
ATOM    315  CA  ASP A  94     -46.649 -47.419   8.883  1.00 23.75           C  
ATOM    316  C   ASP A  94     -46.266 -46.799  10.224  1.00 19.45           C  
ATOM    317  O   ASP A  94     -46.791 -47.234  11.260  1.00 20.47           O  
ATOM    318  CB  ASP A  94     -46.666 -48.947   9.001  1.00 21.60           C  
ATOM    319  CG  ASP A  94     -45.273 -49.544   9.139  1.00 26.23           C  
ATOM    320  OD1 ASP A  94     -44.277 -48.823   8.915  1.00 23.65           O  
ATOM    321  OD2 ASP A  94     -45.170 -50.741   9.479  1.00 29.14           O1-
ATOM    322  N   THR A  95     -45.393 -45.789  10.243  1.00 16.99           N  
ATOM    323  CA  THR A  95     -44.992 -45.176  11.509  1.00 16.98           C  
ATOM    324  C   THR A  95     -46.175 -44.468  12.163  1.00 17.46           C  
ATOM    325  O   THR A  95     -46.898 -43.704  11.513  1.00 16.99           O  
ATOM    326  CB  THR A  95     -43.830 -44.194  11.292  1.00 16.19           C  
ATOM    327  CG2 THR A  95     -43.426 -43.520  12.613  1.00 16.69           C  
ATOM    328  OG1 THR A  95     -42.702 -44.899  10.760  1.00 15.67           O  
ATOM    329  N   LEU A  96     -46.394 -44.758  13.446  1.00 16.62           N  
ATOM    330  CA  LEU A  96     -47.453 -44.114  14.209  1.00 18.55           C  
ATOM    331  C   LEU A  96     -47.025 -42.697  14.555  1.00 18.92           C  
ATOM    332  O   LEU A  96     -45.952 -42.496  15.132  1.00 16.76           O  
ATOM    333  CB  LEU A  96     -47.736 -44.901  15.490  1.00 23.08           C  
ATOM    334  CG  LEU A  96     -49.108 -45.528  15.716  1.00 27.94           C  
ATOM    335  CD1 LEU A  96     -49.274 -45.929  17.192  1.00 22.95           C  
ATOM    336  CD2 LEU A  96     -50.236 -44.603  15.271  1.00 23.01           C  
ATOM    337  N   TRP A  97     -47.879 -41.717  14.225  1.00 17.15           N  
ATOM    338  CA  TRP A  97     -47.477 -40.312  14.308  1.00 17.11           C  
ATOM    339  C   TRP A  97     -47.364 -39.848  15.753  1.00 17.73           C  
ATOM    340  O   TRP A  97     -46.339 -39.281  16.156  1.00 13.94           O  
ATOM    341  CB  TRP A  97     -48.468 -39.444  13.535  1.00 16.89           C  
ATOM    342  CG  TRP A  97     -48.209 -37.952  13.577  1.00 15.57           C  
ATOM    343  CD1 TRP A  97     -46.987 -37.300  13.488  1.00 14.90           C  
ATOM    344  CD2 TRP A  97     -49.204 -36.924  13.682  1.00 14.92           C  
ATOM    345  CE2 TRP A  97     -48.528 -35.676  13.671  1.00 16.12           C  
ATOM    346  CE3 TRP A  97     -50.601 -36.939  13.807  1.00 16.08           C  
ATOM    347  NE1 TRP A  97     -47.181 -35.932  13.539  1.00 13.21           N  
ATOM    348  CZ2 TRP A  97     -49.209 -34.457  13.760  1.00 15.68           C  
ATOM    349  CZ3 TRP A  97     -51.279 -35.722  13.893  1.00 17.20           C  
ATOM    350  CH2 TRP A  97     -50.581 -34.499  13.874  1.00 13.72           C  
ATOM    351  N   ILE A  98     -48.405 -40.070  16.548  1.00 14.97           N  
ATOM    352  CA  ILE A  98     -48.419 -39.730  17.962  1.00 12.92           C  
ATOM    353  C   ILE A  98     -48.659 -41.017  18.745  1.00 17.70           C  
ATOM    354  O   ILE A  98     -49.790 -41.518  18.784  1.00 19.11           O  
ATOM    355  CB  ILE A  98     -49.474 -38.662  18.280  1.00 15.29           C  
ATOM    356  CG1 ILE A  98     -49.186 -37.393  17.466  1.00 18.19           C  
ATOM    357  CG2 ILE A  98     -49.513 -38.356  19.768  1.00 17.34           C  
ATOM    358  CD1 ILE A  98     -50.284 -36.324  17.544  1.00 17.72           C  
ATOM    359  N   PRO A  99     -47.636 -41.578  19.364  1.00 17.17           N  
ATOM    360  CA  PRO A  99     -47.650 -43.006  19.718  1.00 16.86           C  
ATOM    361  C   PRO A  99     -48.240 -43.370  21.073  1.00 19.07           C  
ATOM    362  O   PRO A  99     -48.326 -44.569  21.362  1.00 21.16           O  
ATOM    363  CB  PRO A  99     -46.152 -43.360  19.676  1.00 19.47           C  
ATOM    364  CG  PRO A  99     -45.469 -42.107  20.143  1.00 17.63           C  
ATOM    365  CD  PRO A  99     -46.292 -40.978  19.525  1.00 18.57           C  
ATOM    366  N   ASN A 100     -48.627 -42.411  21.913  1.00 16.57           N  
ATOM    367  CA  ASN A 100     -49.131 -42.723  23.242  1.00 18.26           C  
ATOM    368  C   ASN A 100     -50.237 -41.755  23.613  1.00 18.81           C  
ATOM    369  O   ASN A 100     -50.212 -40.578  23.234  1.00 18.49           O  
ATOM    370  CB  ASN A 100     -48.024 -42.676  24.300  1.00 18.46           C  
ATOM    371  CG  ASN A 100     -46.869 -43.594  23.965  1.00 21.14           C  
ATOM    372  ND2 ASN A 100     -46.916 -44.811  24.493  1.00 18.23           N  
ATOM    373  OD1 ASN A 100     -45.958 -43.227  23.212  1.00 18.33           O  
ATOM    374  N   LYS A 101     -51.207 -42.264  24.376  1.00 19.32           N  
ATOM    375  CA  LYS A 101     -52.360 -41.451  24.750  1.00 17.87           C  
ATOM    376  C   LYS A 101     -51.949 -40.246  25.580  1.00 19.60           C  
ATOM    377  O   LYS A 101     -52.606 -39.201  25.515  1.00 18.09           O  
ATOM    378  CB  LYS A 101     -53.378 -42.307  25.514  1.00 19.57           C  
ATOM    379  CG  LYS A 101     -52.836 -42.939  26.800  1.00 22.91           C  
ATOM    380  CD  LYS A 101     -53.855 -43.930  27.403  1.00 27.10           C  
ATOM    381  CE  LYS A 101     -53.393 -44.453  28.767  1.00 27.78           C  
ATOM    382  NZ  LYS A 101     -52.171 -45.301  28.674  1.00 35.41           N1+
ATOM    383  N   GLU A 102     -50.855 -40.359  26.349  1.00 16.76           N  
ATOM    384  CA  GLU A 102     -50.483 -39.271  27.242  1.00 16.56           C  
ATOM    385  C   GLU A 102     -50.029 -38.021  26.475  1.00 17.30           C  
ATOM    386  O   GLU A 102     -50.165 -36.901  26.992  1.00 15.19           O  
ATOM    387  CB  GLU A 102     -49.400 -39.736  28.219  1.00 16.88           C  
ATOM    388  CG  GLU A 102     -49.873 -40.779  29.252  1.00 16.67           C  
ATOM    389  CD  GLU A 102     -49.867 -42.200  28.721  1.00 20.21           C  
ATOM    390  OE1 GLU A 102     -49.534 -42.426  27.533  1.00 19.01           O  
ATOM    391  OE2 GLU A 102     -50.206 -43.108  29.506  1.00 22.93           O1-
ATOM    392  N   TYR A 103     -49.485 -38.179  25.259  1.00 15.98           N  
ATOM    393  CA  TYR A 103     -49.171 -36.990  24.455  1.00 16.00           C  
ATOM    394  C   TYR A 103     -50.434 -36.183  24.153  1.00 18.19           C  
ATOM    395  O   TYR A 103     -50.410 -34.948  24.169  1.00 16.07           O  
ATOM    396  CB  TYR A 103     -48.474 -37.385  23.152  1.00 12.36           C  
ATOM    397  CG  TYR A 103     -47.074 -37.916  23.376  1.00 13.08           C  
ATOM    398  CD1 TYR A 103     -46.087 -37.085  23.901  1.00 15.09           C  
ATOM    399  CD2 TYR A 103     -46.744 -39.239  23.087  1.00 16.70           C  
ATOM    400  CE1 TYR A 103     -44.814 -37.543  24.131  1.00 13.59           C  
ATOM    401  CE2 TYR A 103     -45.444 -39.719  23.320  1.00 13.49           C  
ATOM    402  CZ  TYR A 103     -44.497 -38.859  23.845  1.00 15.56           C  
ATOM    403  OH  TYR A 103     -43.216 -39.289  24.088  1.00 16.85           O  
ATOM    404  N   PHE A 104     -51.551 -36.863  23.900  1.00 15.80           N  
ATOM    405  CA  PHE A 104     -52.793 -36.139  23.636  1.00 16.71           C  
ATOM    406  C   PHE A 104     -53.306 -35.429  24.886  1.00 18.57           C  
ATOM    407  O   PHE A 104     -53.795 -34.296  24.799  1.00 18.80           O  
ATOM    408  CB  PHE A 104     -53.850 -37.089  23.073  1.00 17.91           C  
ATOM    409  CG  PHE A 104     -53.527 -37.596  21.701  1.00 20.00           C  
ATOM    410  CD1 PHE A 104     -53.563 -36.738  20.610  1.00 21.86           C  
ATOM    411  CD2 PHE A 104     -53.189 -38.923  21.495  1.00 17.10           C  
ATOM    412  CE1 PHE A 104     -53.268 -37.195  19.340  1.00 19.37           C  
ATOM    413  CE2 PHE A 104     -52.883 -39.382  20.227  1.00 20.47           C  
ATOM    414  CZ  PHE A 104     -52.931 -38.514  19.144  1.00 21.00           C  
ATOM    415  N   TRP A 105     -53.186 -36.067  26.055  1.00 19.09           N  
ATOM    416  CA  TRP A 105     -53.516 -35.381  27.302  1.00 17.86           C  
ATOM    417  C   TRP A 105     -52.624 -34.166  27.508  1.00 19.93           C  
ATOM    418  O   TRP A 105     -53.087 -33.114  27.962  1.00 18.03           O  
ATOM    419  CB  TRP A 105     -53.375 -36.331  28.494  1.00 19.46           C  
ATOM    420  CG  TRP A 105     -54.287 -37.522  28.443  1.00 23.06           C  
ATOM    421  CD1 TRP A 105     -55.408 -37.677  27.672  1.00 29.13           C  
ATOM    422  CD2 TRP A 105     -54.140 -38.735  29.188  1.00 24.33           C  
ATOM    423  CE2 TRP A 105     -55.207 -39.582  28.825  1.00 26.75           C  
ATOM    424  CE3 TRP A 105     -53.209 -39.185  30.130  1.00 24.80           C  
ATOM    425  NE1 TRP A 105     -55.967 -38.916  27.898  1.00 30.58           N  
ATOM    426  CZ2 TRP A 105     -55.374 -40.852  29.378  1.00 28.78           C  
ATOM    427  CZ3 TRP A 105     -53.375 -40.451  30.680  1.00 25.39           C  
ATOM    428  CH2 TRP A 105     -54.448 -41.268  30.297  1.00 28.82           C  
ATOM    429  N   GLY A 106     -51.332 -34.300  27.193  1.00 18.17           N  
ATOM    430  CA  GLY A 106     -50.425 -33.174  27.337  1.00 19.73           C  
ATOM    431  C   GLY A 106     -50.776 -32.028  26.409  1.00 16.70           C  
ATOM    432  O   GLY A 106     -50.735 -30.860  26.807  1.00 17.54           O  
ATOM    433  N   LEU A 107     -51.135 -32.347  25.162  1.00 16.45           N  
ATOM    434  CA  LEU A 107     -51.519 -31.302  24.217  1.00 17.27           C  
ATOM    435  C   LEU A 107     -52.757 -30.553  24.694  1.00 21.06           C  
ATOM    436  O   LEU A 107     -52.845 -29.330  24.547  1.00 19.79           O  
ATOM    437  CB  LEU A 107     -51.765 -31.901  22.831  1.00 15.87           C  
ATOM    438  CG  LEU A 107     -50.515 -32.279  22.028  1.00 16.70           C  
ATOM    439  CD1 LEU A 107     -50.898 -33.165  20.858  1.00 16.10           C  
ATOM    440  CD2 LEU A 107     -49.761 -31.042  21.528  1.00 17.30           C  
ATOM    441  N   SER A 108     -53.734 -31.272  25.249  1.00 19.33           N  
ATOM    442  CA  SER A 108     -54.922 -30.594  25.763  1.00 21.74           C  
ATOM    443  C   SER A 108     -54.561 -29.642  26.893  1.00 22.28           C  
ATOM    444  O   SER A 108     -55.052 -28.505  26.936  1.00 22.70           O  
ATOM    445  CB  SER A 108     -55.962 -31.616  26.225  1.00 27.04           C  
ATOM    446  OG  SER A 108     -57.107 -30.952  26.746  1.00 28.76           O  
ATOM    447  N   LYS A 109     -53.684 -30.080  27.804  1.00 18.19           N  
ATOM    448  CA  LYS A 109     -53.235 -29.208  28.881  1.00 18.13           C  
ATOM    449  C   LYS A 109     -52.509 -27.983  28.334  1.00 20.90           C  
ATOM    450  O   LYS A 109     -52.719 -26.863  28.811  1.00 20.84           O  
ATOM    451  CB  LYS A 109     -52.327 -29.981  29.838  1.00 24.79           C  
ATOM    452  N   PHE A 110     -51.652 -28.179  27.325  1.00 17.89           N  
ATOM    453  CA  PHE A 110     -50.942 -27.057  26.714  1.00 20.57           C  
ATOM    454  C   PHE A 110     -51.914 -26.065  26.087  1.00 23.00           C  
ATOM    455  O   PHE A 110     -51.685 -24.850  26.129  1.00 22.00           O  
ATOM    456  CB  PHE A 110     -49.969 -27.573  25.655  1.00 19.02           C  
ATOM    457  CG  PHE A 110     -49.389 -26.491  24.771  1.00 22.11           C  
ATOM    458  CD1 PHE A 110     -48.466 -25.583  25.276  1.00 21.30           C  
ATOM    459  CD2 PHE A 110     -49.745 -26.398  23.435  1.00 18.21           C  
ATOM    460  CE1 PHE A 110     -47.916 -24.593  24.456  1.00 19.49           C  
ATOM    461  CE2 PHE A 110     -49.201 -25.403  22.620  1.00 17.70           C  
ATOM    462  CZ  PHE A 110     -48.288 -24.509  23.141  1.00 16.78           C  
ATOM    463  N   LEU A 111     -52.991 -26.566  25.484  1.00 22.18           N  
ATOM    464  CA  LEU A 111     -53.977 -25.728  24.820  1.00 21.71           C  
ATOM    465  C   LEU A 111     -55.001 -25.140  25.777  1.00 25.93           C  
ATOM    466  O   LEU A 111     -55.922 -24.460  25.321  1.00 29.65           O  
ATOM    467  CB  LEU A 111     -54.700 -26.529  23.734  1.00 21.66           C  
ATOM    468  CG  LEU A 111     -53.773 -26.969  22.607  1.00 23.65           C  
ATOM    469  CD1 LEU A 111     -54.517 -27.878  21.656  1.00 26.03           C  
ATOM    470  CD2 LEU A 111     -53.222 -25.750  21.886  1.00 23.23           C  
ATOM    471  N   GLY A 112     -54.878 -25.397  27.075  1.00 23.67           N  
ATOM    472  CA  GLY A 112     -55.791 -24.834  28.047  1.00 26.95           C  
ATOM    473  C   GLY A 112     -57.087 -25.591  28.247  1.00 30.45           C  
ATOM    474  O   GLY A 112     -57.999 -25.053  28.883  1.00 36.97           O  
ATOM    475  N   THR A 113     -57.208 -26.810  27.727  1.00 30.28           N  
ATOM    476  CA  THR A 113     -58.403 -27.617  27.921  1.00 29.55           C  
ATOM    477  C   THR A 113     -58.089 -28.771  28.877  1.00 33.54           C  
ATOM    478  O   THR A 113     -57.003 -28.843  29.467  1.00 32.27           O  
ATOM    479  CB  THR A 113     -58.945 -28.107  26.574  1.00 31.31           C  
ATOM    480  CG2 THR A 113     -59.568 -26.955  25.807  1.00 29.84           C  
ATOM    481  OG1 THR A 113     -57.885 -28.671  25.792  1.00 32.23           O  
ATOM    482  N   HIS A 114     -59.044 -29.687  29.030  1.00 37.60           N  
ATOM    483  CA  HIS A 114     -58.947 -30.752  30.019  1.00 37.15           C  
ATOM    484  C   HIS A 114     -58.898 -32.121  29.333  1.00 42.72           C  
ATOM    485  O   HIS A 114     -58.706 -32.230  28.118  1.00 41.98           O  
ATOM    486  CB  HIS A 114     -60.110 -30.656  31.012  1.00 37.91           C  
ATOM    487  N   TRP A 115     -59.092 -33.176  30.134  1.00 43.65           N  
ATOM    488  CA  TRP A 115     -58.916 -34.549  29.668  1.00 40.40           C  
ATOM    489  C   TRP A 115     -59.958 -34.969  28.640  1.00 40.46           C  
ATOM    490  O   TRP A 115     -59.708 -35.911  27.878  1.00 45.19           O  
ATOM    491  CB  TRP A 115     -58.954 -35.517  30.853  1.00 50.03           C  
ATOM    492  N   LEU A 116     -61.121 -34.316  28.603  1.00 43.82           N  
ATOM    493  CA  LEU A 116     -62.100 -34.651  27.572  1.00 42.77           C  
ATOM    494  C   LEU A 116     -61.572 -34.302  26.187  1.00 37.73           C  
ATOM    495  O   LEU A 116     -61.744 -35.073  25.234  1.00 33.14           O  
ATOM    496  CB  LEU A 116     -63.427 -33.937  27.835  1.00 43.19           C  
ATOM    497  N   MET A 117     -60.924 -33.146  26.055  1.00 36.65           N  
ATOM    498  CA  MET A 117     -60.376 -32.789  24.757  1.00 33.77           C  
ATOM    499  C   MET A 117     -59.226 -33.712  24.387  1.00 27.25           C  
ATOM    500  O   MET A 117     -59.086 -34.091  23.220  1.00 30.50           O  
ATOM    501  CB  MET A 117     -59.931 -31.327  24.751  1.00 37.14           C  
ATOM    502  CG  MET A 117     -59.476 -30.818  23.377  1.00 35.92           C  
ATOM    503  SD  MET A 117     -60.760 -30.857  22.100  1.00 55.18           S  
ATOM    504  CE  MET A 117     -62.192 -30.320  23.029  1.00 38.03           C  
ATOM    505  N   GLY A 118     -58.402 -34.094  25.369  1.00 28.34           N  
ATOM    506  CA  GLY A 118     -57.329 -35.033  25.086  1.00 28.59           C  
ATOM    507  C   GLY A 118     -57.845 -36.308  24.452  1.00 28.00           C  
ATOM    508  O   GLY A 118     -57.316 -36.777  23.444  1.00 24.45           O  
ATOM    509  N   ASN A 119     -58.927 -36.859  25.008  1.00 29.44           N  
ATOM    510  CA  ASN A 119     -59.501 -38.071  24.439  1.00 27.57           C  
ATOM    511  C   ASN A 119     -60.105 -37.816  23.066  1.00 24.12           C  
ATOM    512  O   ASN A 119     -60.101 -38.713  22.215  1.00 25.27           O  
ATOM    513  CB  ASN A 119     -60.533 -38.665  25.401  1.00 30.63           C  
ATOM    514  CG  ASN A 119     -59.883 -39.302  26.607  1.00 36.33           C  
ATOM    515  ND2 ASN A 119     -60.633 -39.432  27.695  1.00 38.84           N  
ATOM    516  OD1 ASN A 119     -58.708 -39.669  26.560  1.00 38.54           O  
ATOM    517  N   ILE A 120     -60.602 -36.604  22.812  1.00 26.85           N  
ATOM    518  CA  ILE A 120     -61.139 -36.302  21.488  1.00 26.60           C  
ATOM    519  C   ILE A 120     -60.016 -36.257  20.457  1.00 26.06           C  
ATOM    520  O   ILE A 120     -60.126 -36.838  19.369  1.00 25.94           O  
ATOM    521  CB  ILE A 120     -61.936 -34.986  21.519  1.00 31.25           C  
ATOM    522  CG1 ILE A 120     -63.190 -35.142  22.386  1.00 32.40           C  
ATOM    523  CG2 ILE A 120     -62.302 -34.569  20.109  1.00 28.32           C  
ATOM    524  CD1 ILE A 120     -63.835 -33.816  22.783  1.00 38.29           C  
ATOM    525  N   LEU A 121     -58.917 -35.570  20.787  1.00 23.69           N  
ATOM    526  CA  LEU A 121     -57.730 -35.602  19.933  1.00 21.74           C  
ATOM    527  C   LEU A 121     -57.288 -37.036  19.654  1.00 24.51           C  
ATOM    528  O   LEU A 121     -57.019 -37.408  18.502  1.00 24.05           O  
ATOM    529  CB  LEU A 121     -56.602 -34.798  20.587  1.00 20.78           C  
ATOM    530  CG  LEU A 121     -56.951 -33.328  20.838  1.00 25.16           C  
ATOM    531  CD1 LEU A 121     -55.808 -32.590  21.539  1.00 22.81           C  
ATOM    532  CD2 LEU A 121     -57.341 -32.612  19.537  1.00 22.63           C  
ATOM    533  N   ARG A 122     -57.228 -37.867  20.701  1.00 22.40           N  
ATOM    534  CA  ARG A 122     -56.818 -39.253  20.511  1.00 21.75           C  
ATOM    535  C   ARG A 122     -57.748 -39.976  19.540  1.00 24.06           C  
ATOM    536  O   ARG A 122     -57.292 -40.728  18.672  1.00 24.67           O  
ATOM    537  CB  ARG A 122     -56.766 -39.978  21.861  1.00 23.99           C  
ATOM    538  CG  ARG A 122     -56.673 -41.496  21.716  1.00 30.53           C  
ATOM    539  CD  ARG A 122     -56.084 -42.193  22.941  1.00 28.83           C  
ATOM    540  NE  ARG A 122     -56.694 -41.767  24.196  1.00 34.76           N  
ATOM    541  CZ  ARG A 122     -57.101 -42.603  25.146  1.00 37.95           C  
ATOM    542  NH1 ARG A 122     -56.972 -43.917  24.980  1.00 37.75           N1+
ATOM    543  NH2 ARG A 122     -57.638 -42.129  26.264  1.00 39.55           N  
ATOM    544  N   LEU A 123     -59.058 -39.752  19.661  1.00 26.87           N  
ATOM    545  CA  LEU A 123     -59.989 -40.376  18.725  1.00 25.45           C  
ATOM    546  C   LEU A 123     -59.719 -39.907  17.301  1.00 24.78           C  
ATOM    547  O   LEU A 123     -59.719 -40.710  16.358  1.00 27.97           O  
ATOM    548  CB  LEU A 123     -61.433 -40.071  19.140  1.00 22.85           C  
ATOM    549  N   LEU A 124     -59.449 -38.612  17.133  1.00 23.36           N  
ATOM    550  CA  LEU A 124     -59.253 -38.055  15.801  1.00 24.94           C  
ATOM    551  C   LEU A 124     -57.910 -38.465  15.206  1.00 25.19           C  
ATOM    552  O   LEU A 124     -57.829 -38.792  14.016  1.00 24.55           O  
ATOM    553  CB  LEU A 124     -59.368 -36.530  15.859  1.00 24.86           C  
ATOM    554  CG  LEU A 124     -60.778 -36.013  16.142  1.00 27.97           C  
ATOM    555  CD1 LEU A 124     -60.794 -34.509  16.379  1.00 31.60           C  
ATOM    556  CD2 LEU A 124     -61.692 -36.397  14.988  1.00 25.55           C  
ATOM    557  N   PHE A 125     -56.851 -38.476  16.017  1.00 25.01           N  
ATOM    558  CA  PHE A 125     -55.491 -38.557  15.498  1.00 23.49           C  
ATOM    559  C   PHE A 125     -54.683 -39.737  16.021  1.00 26.11           C  
ATOM    560  O   PHE A 125     -53.547 -39.936  15.571  1.00 23.15           O  
ATOM    561  CB  PHE A 125     -54.757 -37.247  15.811  1.00 21.46           C  
ATOM    562  CG  PHE A 125     -55.477 -36.013  15.312  1.00 21.80           C  
ATOM    563  CD1 PHE A 125     -55.603 -35.774  13.956  1.00 23.61           C  
ATOM    564  CD2 PHE A 125     -56.014 -35.095  16.199  1.00 21.40           C  
ATOM    565  CE1 PHE A 125     -56.261 -34.641  13.490  1.00 26.46           C  
ATOM    566  CE2 PHE A 125     -56.664 -33.966  15.744  1.00 23.93           C  
ATOM    567  CZ  PHE A 125     -56.793 -33.742  14.383  1.00 24.88           C  
ATOM    568  N   GLY A 126     -55.236 -40.543  16.928  1.00 23.10           N  
ATOM    569  CA  GLY A 126     -54.462 -41.560  17.630  1.00 21.99           C  
ATOM    570  C   GLY A 126     -54.045 -42.749  16.791  1.00 24.68           C  
ATOM    571  O   GLY A 126     -53.204 -43.535  17.249  1.00 22.27           O  
ATOM    572  N   SER A 127     -54.610 -42.921  15.594  1.00 19.61           N  
ATOM    573  CA  SER A 127     -54.138 -43.964  14.694  1.00 21.71           C  
ATOM    574  C   SER A 127     -53.552 -43.398  13.403  1.00 23.13           C  
ATOM    575  O   SER A 127     -53.223 -44.168  12.495  1.00 25.00           O  
ATOM    576  CB  SER A 127     -55.261 -44.964  14.391  1.00 28.47           C  
ATOM    577  OG  SER A 127     -56.405 -44.293  13.910  1.00 34.77           O  
ATOM    578  N   MET A 128     -53.395 -42.081  13.301  1.00 22.32           N  
ATOM    579  CA  MET A 128     -52.822 -41.509  12.092  1.00 17.77           C  
ATOM    580  C   MET A 128     -51.364 -41.918  11.955  1.00 19.94           C  
ATOM    581  O   MET A 128     -50.634 -42.016  12.945  1.00 19.87           O  
ATOM    582  CB  MET A 128     -52.935 -39.992  12.119  1.00 20.93           C  
ATOM    583  CG  MET A 128     -52.637 -39.314  10.805  1.00 24.60           C  
ATOM    584  SD  MET A 128     -53.110 -37.583  10.972  1.00 29.48           S  
ATOM    585  CE  MET A 128     -51.612 -36.745  10.457  1.00 24.11           C  
ATOM    586  N   THR A 129     -50.945 -42.169  10.722  1.00 21.76           N  
ATOM    587  CA  THR A 129     -49.566 -42.516  10.432  1.00 19.23           C  
ATOM    588  C   THR A 129     -48.821 -41.299   9.910  1.00 18.73           C  
ATOM    589  O   THR A 129     -49.402 -40.258   9.586  1.00 17.99           O  
ATOM    590  CB  THR A 129     -49.484 -43.637   9.396  1.00 23.02           C  
ATOM    591  CG2 THR A 129     -50.175 -44.898   9.901  1.00 26.35           C  
ATOM    592  OG1 THR A 129     -50.100 -43.191   8.179  1.00 22.69           O  
ATOM    593  N   THR A 130     -47.509 -41.443   9.837  1.00 18.91           N  
ATOM    594  CA  THR A 130     -46.670 -40.505   9.119  1.00 17.99           C  
ATOM    595  C   THR A 130     -45.811 -41.324   8.165  1.00 18.12           C  
ATOM    596  O   THR A 130     -45.508 -42.486   8.448  1.00 15.29           O  
ATOM    597  CB  THR A 130     -45.835 -39.648  10.103  1.00 17.15           C  
ATOM    598  CG2 THR A 130     -44.893 -40.496  10.975  1.00 14.88           C  
ATOM    599  OG1 THR A 130     -45.099 -38.640   9.393  1.00 15.46           O  
ATOM    600  N   PRO A 131     -45.484 -40.783   6.988  1.00 15.62           N  
ATOM    601  CA  PRO A 131     -44.970 -41.643   5.897  1.00 16.66           C  
ATOM    602  C   PRO A 131     -43.499 -42.020   6.043  1.00 17.03           C  
ATOM    603  O   PRO A 131     -42.620 -41.522   5.326  1.00 17.60           O  
ATOM    604  CB  PRO A 131     -45.230 -40.784   4.652  1.00 17.35           C  
ATOM    605  CG  PRO A 131     -45.206 -39.380   5.159  1.00 17.04           C  
ATOM    606  CD  PRO A 131     -45.860 -39.445   6.505  1.00 17.47           C  
ATOM    607  N   ALA A 132     -43.229 -42.950   6.964  1.00 13.81           N  
ATOM    608  CA  ALA A 132     -41.909 -43.547   7.120  1.00 16.32           C  
ATOM    609  C   ALA A 132     -42.052 -45.020   7.474  1.00 16.00           C  
ATOM    610  O   ALA A 132     -43.036 -45.431   8.100  1.00 17.94           O  
ATOM    611  CB  ALA A 132     -41.084 -42.835   8.209  1.00 14.60           C  
ATOM    612  N   ASN A 133     -41.052 -45.805   7.078  1.00 14.48           N  
ATOM    613  CA  ASN A 133     -41.019 -47.251   7.303  1.00 17.71           C  
ATOM    614  C   ASN A 133     -40.576 -47.520   8.742  1.00 15.97           C  
ATOM    615  O   ASN A 133     -39.391 -47.383   9.062  1.00 17.28           O  
ATOM    616  CB  ASN A 133     -40.044 -47.923   6.331  1.00 18.62           C  
ATOM    617  CG  ASN A 133     -40.485 -47.860   4.875  1.00 27.60           C  
ATOM    618  ND2 ASN A 133     -39.860 -46.965   4.097  1.00 23.87           N  
ATOM    619  OD1 ASN A 133     -41.330 -48.645   4.437  1.00 30.96           O  
ATOM    620  N   TRP A 134     -41.499 -47.932   9.603  1.00 16.02           N  
ATOM    621  CA  TRP A 134     -41.167 -48.123  11.013  1.00 17.90           C  
ATOM    622  C   TRP A 134     -40.187 -49.278  11.180  1.00 18.50           C  
ATOM    623  O   TRP A 134     -40.492 -50.422  10.819  1.00 16.70           O  
ATOM    624  CB  TRP A 134     -42.431 -48.376  11.827  1.00 21.15           C  
ATOM    625  CG  TRP A 134     -42.214 -48.560  13.332  1.00 18.08           C  
ATOM    626  CD1 TRP A 134     -42.408 -49.706  14.054  1.00 18.62           C  
ATOM    627  CD2 TRP A 134     -41.802 -47.560  14.277  1.00 20.78           C  
ATOM    628  CE2 TRP A 134     -41.767 -48.175  15.548  1.00 21.57           C  
ATOM    629  CE3 TRP A 134     -41.456 -46.206  14.172  1.00 17.83           C  
ATOM    630  NE1 TRP A 134     -42.138 -49.484  15.382  1.00 19.89           N  
ATOM    631  CZ2 TRP A 134     -41.403 -47.482  16.706  1.00 19.29           C  
ATOM    632  CZ3 TRP A 134     -41.101 -45.517  15.324  1.00 17.63           C  
ATOM    633  CH2 TRP A 134     -41.068 -46.158  16.572  1.00 20.25           C  
ATOM    634  N   ASN A 135     -39.015 -48.972  11.745  1.00 16.30           N  
ATOM    635  CA  ASN A 135     -37.956 -49.926  12.071  1.00 15.43           C  
ATOM    636  C   ASN A 135     -37.328 -50.574  10.839  1.00 19.81           C  
ATOM    637  O   ASN A 135     -36.682 -51.617  10.955  1.00 20.33           O  
ATOM    638  CB  ASN A 135     -38.450 -51.023  13.025  1.00 17.84           C  
ATOM    639  CG  ASN A 135     -38.675 -50.519  14.432  1.00 22.81           C  
ATOM    640  ND2 ASN A 135     -39.637 -51.128  15.134  1.00 23.10           N  
ATOM    641  OD1 ASN A 135     -37.989 -49.602  14.895  1.00 20.12           O  
ATOM    642  N   SER A 136     -37.492 -49.981   9.661  1.00 16.67           N  
ATOM    643  CA  SER A 136     -36.849 -50.508   8.469  1.00 17.42           C  
ATOM    644  C   SER A 136     -35.328 -50.434   8.608  1.00 17.79           C  
ATOM    645  O   SER A 136     -34.796 -49.514   9.240  1.00 19.02           O  
ATOM    646  CB  SER A 136     -37.302 -49.726   7.239  1.00 19.83           C  
ATOM    647  OG  SER A 136     -36.873 -50.357   6.052  1.00 25.35           O  
ATOM    648  N   PRO A 137     -34.601 -51.397   8.038  1.00 18.48           N  
ATOM    649  CA  PRO A 137     -33.140 -51.365   8.138  1.00 20.49           C  
ATOM    650  C   PRO A 137     -32.568 -50.109   7.509  1.00 18.31           C  
ATOM    651  O   PRO A 137     -33.102 -49.572   6.530  1.00 17.77           O  
ATOM    652  CB  PRO A 137     -32.700 -52.625   7.382  1.00 20.51           C  
ATOM    653  CG  PRO A 137     -33.867 -53.548   7.521  1.00 25.99           C  
ATOM    654  CD  PRO A 137     -35.075 -52.641   7.401  1.00 22.41           C  
ATOM    655  N   LEU A 138     -31.496 -49.620   8.119  1.00 19.11           N  
ATOM    656  CA  LEU A 138     -30.766 -48.487   7.566  1.00 17.66           C  
ATOM    657  C   LEU A 138     -30.131 -48.872   6.234  1.00 20.33           C  
ATOM    658  O   LEU A 138     -29.623 -49.986   6.070  1.00 21.52           O  
ATOM    659  CB  LEU A 138     -29.683 -48.043   8.559  1.00 18.79           C  
ATOM    660  CG  LEU A 138     -28.718 -46.941   8.106  1.00 20.76           C  
ATOM    661  CD1 LEU A 138     -29.435 -45.618   8.029  1.00 19.51           C  
ATOM    662  CD2 LEU A 138     -27.530 -46.857   9.046  1.00 22.59           C  
ATOM    663  N   ARG A 139     -30.137 -47.945   5.286  1.00 17.00           N  
ATOM    664  CA  ARG A 139     -29.516 -48.211   3.988  1.00 21.33           C  
ATOM    665  C   ARG A 139     -27.998 -48.229   4.138  1.00 23.09           C  
ATOM    666  O   ARG A 139     -27.413 -47.218   4.551  1.00 24.61           O  
ATOM    667  CB  ARG A 139     -29.949 -47.163   2.967  1.00 19.95           C  
ATOM    668  CG  ARG A 139     -29.188 -47.200   1.650  1.00 23.62           C  
ATOM    669  CD  ARG A 139     -29.665 -46.061   0.765  1.00 21.67           C  
ATOM    670  NE  ARG A 139     -28.979 -45.966  -0.521  1.00 32.25           N  
ATOM    671  CZ  ARG A 139     -27.806 -45.367  -0.716  1.00 32.92           C  
ATOM    672  NH1 ARG A 139     -27.144 -44.810   0.298  1.00 30.76           N1+
ATOM    673  NH2 ARG A 139     -27.285 -45.333  -1.936  1.00 36.91           N  
ATOM    674  N   PRO A 140     -27.323 -49.331   3.814  1.00 22.16           N  
ATOM    675  CA  PRO A 140     -25.882 -49.428   4.065  1.00 23.37           C  
ATOM    676  C   PRO A 140     -25.068 -48.746   2.973  1.00 26.88           C  
ATOM    677  O   PRO A 140     -25.595 -48.270   1.968  1.00 24.87           O  
ATOM    678  CB  PRO A 140     -25.639 -50.941   4.067  1.00 28.72           C  
ATOM    679  CG  PRO A 140     -26.624 -51.449   3.060  1.00 28.27           C  
ATOM    680  CD  PRO A 140     -27.864 -50.565   3.211  1.00 27.79           C  
ATOM    681  N   GLY A 141     -23.755 -48.685   3.209  1.00 30.01           N  
ATOM    682  CA  GLY A 141     -22.793 -48.311   2.188  1.00 30.75           C  
ATOM    683  C   GLY A 141     -22.522 -46.832   2.011  1.00 28.33           C  
ATOM    684  O   GLY A 141     -21.901 -46.451   1.012  1.00 31.60           O  
ATOM    685  N   GLU A 142     -22.971 -45.985   2.933  1.00 26.63           N  
ATOM    686  CA  GLU A 142     -22.803 -44.547   2.795  1.00 27.21           C  
ATOM    687  C   GLU A 142     -22.764 -43.931   4.188  1.00 25.42           C  
ATOM    688  O   GLU A 142     -23.427 -44.411   5.113  1.00 29.10           O  
ATOM    689  CB  GLU A 142     -23.931 -43.924   1.957  1.00 28.42           C  
ATOM    690  CG  GLU A 142     -23.639 -42.504   1.489  1.00 32.98           C  
ATOM    691  CD  GLU A 142     -24.833 -41.823   0.828  1.00 34.24           C  
ATOM    692  OE1 GLU A 142     -25.686 -42.523   0.238  1.00 35.04           O  
ATOM    693  OE2 GLU A 142     -24.906 -40.575   0.895  1.00 34.80           O1-
ATOM    694  N   LYS A 143     -21.961 -42.881   4.339  1.00 23.57           N  
ATOM    695  CA  LYS A 143     -21.940 -42.101   5.569  1.00 22.32           C  
ATOM    696  C   LYS A 143     -22.854 -40.897   5.380  1.00 19.10           C  
ATOM    697  O   LYS A 143     -22.697 -40.141   4.416  1.00 22.17           O  
ATOM    698  CB  LYS A 143     -20.521 -41.654   5.926  1.00 22.79           C  
ATOM    699  CG  LYS A 143     -19.648 -42.766   6.511  1.00 25.60           C  
ATOM    700  CD  LYS A 143     -18.235 -42.265   6.804  1.00 27.97           C  
ATOM    701  N   TYR A 144     -23.800 -40.720   6.298  1.00 18.14           N  
ATOM    702  CA  TYR A 144     -24.806 -39.687   6.078  1.00 17.32           C  
ATOM    703  C   TYR A 144     -24.546 -38.464   6.955  1.00 16.19           C  
ATOM    704  O   TYR A 144     -24.149 -38.606   8.123  1.00 15.23           O  
ATOM    705  CB  TYR A 144     -26.205 -40.224   6.386  1.00 16.17           C  
ATOM    706  CG  TYR A 144     -26.564 -41.462   5.594  1.00 16.95           C  
ATOM    707  CD1 TYR A 144     -26.807 -41.384   4.228  1.00 19.60           C  
ATOM    708  CD2 TYR A 144     -26.634 -42.710   6.206  1.00 20.84           C  
ATOM    709  CE1 TYR A 144     -27.128 -42.504   3.499  1.00 21.79           C  
ATOM    710  CE2 TYR A 144     -26.960 -43.845   5.480  1.00 17.47           C  
ATOM    711  CZ  TYR A 144     -27.203 -43.731   4.125  1.00 22.87           C  
ATOM    712  OH  TYR A 144     -27.520 -44.844   3.380  1.00 22.66           O  
ATOM    713  N   PRO A 145     -24.757 -37.259   6.422  1.00 14.51           N  
ATOM    714  CA  PRO A 145     -24.755 -36.071   7.283  1.00 16.59           C  
ATOM    715  C   PRO A 145     -25.883 -36.181   8.293  1.00 11.68           C  
ATOM    716  O   PRO A 145     -26.861 -36.896   8.085  1.00 14.56           O  
ATOM    717  CB  PRO A 145     -24.981 -34.910   6.305  1.00 17.42           C  
ATOM    718  CG  PRO A 145     -25.657 -35.535   5.118  1.00 18.66           C  
ATOM    719  CD  PRO A 145     -25.143 -36.948   5.032  1.00 14.86           C  
ATOM    720  N   LEU A 146     -25.724 -35.480   9.415  1.00 12.74           N  
ATOM    721  CA  LEU A 146     -26.591 -35.652  10.570  1.00 11.99           C  
ATOM    722  C   LEU A 146     -27.195 -34.316  10.996  1.00 11.66           C  
ATOM    723  O   LEU A 146     -26.485 -33.314  11.114  1.00 12.90           O  
ATOM    724  CB  LEU A 146     -25.803 -36.278  11.732  1.00 11.16           C  
ATOM    725  CG  LEU A 146     -26.491 -36.438  13.082  1.00 15.10           C  
ATOM    726  CD1 LEU A 146     -27.604 -37.473  13.000  1.00 12.73           C  
ATOM    727  CD2 LEU A 146     -25.464 -36.855  14.129  1.00 13.49           C  
ATOM    728  N   VAL A 147     -28.502 -34.312  11.237  1.00 12.04           N  
ATOM    729  CA  VAL A 147     -29.220 -33.163  11.786  1.00  9.64           C  
ATOM    730  C   VAL A 147     -29.762 -33.552  13.154  1.00 10.25           C  
ATOM    731  O   VAL A 147     -30.364 -34.623  13.303  1.00 13.19           O  
ATOM    732  CB  VAL A 147     -30.370 -32.721  10.855  1.00 10.76           C  
ATOM    733  CG1 VAL A 147     -31.390 -31.797  11.602  1.00 10.63           C  
ATOM    734  CG2 VAL A 147     -29.819 -31.998   9.643  1.00 13.83           C  
ATOM    735  N   VAL A 148     -29.538 -32.699  14.155  1.00 11.96           N  
ATOM    736  CA  VAL A 148     -30.240 -32.778  15.431  1.00 11.85           C  
ATOM    737  C   VAL A 148     -31.336 -31.719  15.416  1.00 11.81           C  
ATOM    738  O   VAL A 148     -31.060 -30.551  15.126  1.00 12.96           O  
ATOM    739  CB  VAL A 148     -29.273 -32.572  16.610  1.00 10.45           C  
ATOM    740  CG1 VAL A 148     -30.029 -32.474  17.944  1.00 14.38           C  
ATOM    741  CG2 VAL A 148     -28.269 -33.689  16.640  1.00 11.24           C  
ATOM    742  N   PHE A 149     -32.578 -32.118  15.722  1.00 11.81           N  
ATOM    743  CA  PHE A 149     -33.743 -31.246  15.591  1.00 12.45           C  
ATOM    744  C   PHE A 149     -34.399 -31.004  16.951  1.00 10.10           C  
ATOM    745  O   PHE A 149     -34.598 -31.948  17.723  1.00 11.78           O  
ATOM    746  CB  PHE A 149     -34.768 -31.839  14.611  1.00 11.49           C  
ATOM    747  CG  PHE A 149     -35.876 -30.882  14.266  1.00 11.40           C  
ATOM    748  CD1 PHE A 149     -36.966 -30.747  15.109  1.00 10.20           C  
ATOM    749  CD2 PHE A 149     -35.805 -30.087  13.131  1.00 10.60           C  
ATOM    750  CE1 PHE A 149     -37.976 -29.839  14.822  1.00 12.87           C  
ATOM    751  CE2 PHE A 149     -36.810 -29.180  12.840  1.00 12.10           C  
ATOM    752  CZ  PHE A 149     -37.894 -29.059  13.687  1.00 12.13           C  
ATOM    753  N   SER A 150     -34.724 -29.742  17.248  1.00 10.60           N  
ATOM    754  CA  SER A 150     -35.292 -29.347  18.540  1.00 10.31           C  
ATOM    755  C   SER A 150     -36.712 -28.795  18.371  1.00  9.94           C  
ATOM    756  O   SER A 150     -36.914 -27.822  17.637  1.00 10.98           O  
ATOM    757  CB  SER A 150     -34.409 -28.288  19.221  1.00 13.04           C  
ATOM    758  OG  SER A 150     -34.968 -27.871  20.475  1.00 11.10           O  
ATOM    759  N   HIS A 151     -37.674 -29.371  19.103  1.00  9.57           N  
ATOM    760  CA  HIS A 151     -39.096 -29.055  18.975  1.00 11.42           C  
ATOM    761  C   HIS A 151     -39.457 -27.778  19.739  1.00 11.69           C  
ATOM    762  O   HIS A 151     -38.723 -27.313  20.612  1.00 11.95           O  
ATOM    763  CB  HIS A 151     -39.963 -30.234  19.469  1.00 10.65           C  
ATOM    764  CG  HIS A 151     -39.788 -30.580  20.923  1.00 10.95           C  
ATOM    765  CD2 HIS A 151     -39.138 -31.613  21.514  1.00 10.72           C  
ATOM    766  ND1 HIS A 151     -40.331 -29.834  21.949  1.00 10.54           N  
ATOM    767  CE1 HIS A 151     -40.018 -30.388  23.108  1.00 12.86           C  
ATOM    768  NE2 HIS A 151     -39.296 -31.470  22.872  1.00 13.23           N  
ATOM    769  N   GLY A 152     -40.613 -27.200  19.399  1.00 11.19           N  
ATOM    770  CA  GLY A 152     -41.076 -26.005  20.085  1.00  9.69           C  
ATOM    771  C   GLY A 152     -41.786 -26.287  21.418  1.00 12.39           C  
ATOM    772  O   GLY A 152     -41.923 -27.415  21.874  1.00 12.41           O  
ATOM    773  N   LEU A 153     -42.261 -25.213  22.035  1.00 13.46           N  
ATOM    774  CA  LEU A 153     -42.994 -25.323  23.292  1.00 13.26           C  
ATOM    775  C   LEU A 153     -44.319 -26.035  23.061  1.00 12.42           C  
ATOM    776  O   LEU A 153     -45.040 -25.713  22.119  1.00 12.76           O  
ATOM    777  CB  LEU A 153     -43.254 -23.937  23.865  1.00 12.71           C  
ATOM    778  CG  LEU A 153     -43.991 -23.892  25.203  1.00 14.39           C  
ATOM    779  CD1 LEU A 153     -43.064 -24.444  26.285  1.00 12.82           C  
ATOM    780  CD2 LEU A 153     -44.380 -22.456  25.481  1.00 14.22           C  
ATOM    781  N   GLY A 154     -44.641 -26.996  23.922  1.00 13.26           N  
ATOM    782  CA  GLY A 154     -45.861 -27.755  23.777  1.00 12.62           C  
ATOM    783  C   GLY A 154     -45.833 -28.830  22.709  1.00 13.62           C  
ATOM    784  O   GLY A 154     -46.827 -29.542  22.556  1.00 13.12           O  
ATOM    785  N   ALA A 155     -44.729 -28.978  21.968  1.00 11.44           N  
ATOM    786  CA  ALA A 155     -44.572 -30.068  21.023  1.00 14.76           C  
ATOM    787  C   ALA A 155     -43.873 -31.231  21.726  1.00 12.74           C  
ATOM    788  O   ALA A 155     -43.845 -31.300  22.961  1.00 12.34           O  
ATOM    789  CB  ALA A 155     -43.801 -29.605  19.771  1.00 12.52           C  
ATOM    790  N   PHE A 156     -43.342 -32.160  20.940  1.00 13.39           N  
ATOM    791  CA  PHE A 156     -42.556 -33.317  21.378  1.00 13.93           C  
ATOM    792  C   PHE A 156     -41.900 -33.896  20.120  1.00 12.04           C  
ATOM    793  O   PHE A 156     -41.989 -33.309  19.034  1.00 11.71           O  
ATOM    794  CB  PHE A 156     -43.398 -34.345  22.153  1.00 12.80           C  
ATOM    795  CG  PHE A 156     -44.767 -34.603  21.579  1.00 13.39           C  
ATOM    796  CD1 PHE A 156     -45.866 -33.825  21.968  1.00 12.61           C  
ATOM    797  CD2 PHE A 156     -44.975 -35.650  20.696  1.00 14.50           C  
ATOM    798  CE1 PHE A 156     -47.138 -34.065  21.454  1.00 12.53           C  
ATOM    799  CE2 PHE A 156     -46.250 -35.895  20.178  1.00 15.31           C  
ATOM    800  CZ  PHE A 156     -47.330 -35.108  20.560  1.00 15.46           C  
ATOM    801  N   ARG A 157     -41.250 -35.051  20.250  1.00 10.97           N  
ATOM    802  CA  ARG A 157     -40.272 -35.431  19.224  1.00 13.12           C  
ATOM    803  C   ARG A 157     -40.902 -35.794  17.884  1.00 11.49           C  
ATOM    804  O   ARG A 157     -40.195 -35.794  16.871  1.00 12.38           O  
ATOM    805  CB  ARG A 157     -39.424 -36.607  19.706  1.00 13.47           C  
ATOM    806  CG  ARG A 157     -40.109 -37.978  19.517  1.00 11.65           C  
ATOM    807  CD  ARG A 157     -39.420 -39.063  20.340  1.00 11.69           C  
ATOM    808  NE  ARG A 157     -40.086 -40.361  20.236  1.00 12.76           N  
ATOM    809  CZ  ARG A 157     -41.182 -40.676  20.919  1.00 15.90           C  
ATOM    810  NH1 ARG A 157     -41.708 -39.786  21.749  1.00 12.83           N1+
ATOM    811  NH2 ARG A 157     -41.759 -41.868  20.778  1.00 13.86           N  
ATOM    812  N   THR A 158     -42.194 -36.143  17.849  1.00 13.10           N  
ATOM    813  CA  THR A 158     -42.803 -36.718  16.651  1.00 11.77           C  
ATOM    814  C   THR A 158     -43.543 -35.700  15.792  1.00 13.38           C  
ATOM    815  O   THR A 158     -44.047 -36.077  14.729  1.00 14.43           O  
ATOM    816  CB  THR A 158     -43.794 -37.842  17.023  1.00 13.66           C  
ATOM    817  CG2 THR A 158     -43.181 -38.853  18.024  1.00 11.89           C  
ATOM    818  OG1 THR A 158     -44.981 -37.266  17.603  1.00 12.92           O  
ATOM    819  N   LEU A 159     -43.624 -34.432  16.213  1.00  8.77           N  
ATOM    820  CA  LEU A 159     -44.496 -33.458  15.553  1.00 12.82           C  
ATOM    821  C   LEU A 159     -43.812 -32.674  14.441  1.00 14.35           C  
ATOM    822  O   LEU A 159     -44.412 -31.727  13.907  1.00 11.17           O  
ATOM    823  CB  LEU A 159     -45.062 -32.471  16.569  1.00 11.87           C  
ATOM    824  CG  LEU A 159     -45.988 -33.087  17.618  1.00 15.70           C  
ATOM    825  CD1 LEU A 159     -46.693 -31.963  18.399  1.00 15.72           C  
ATOM    826  CD2 LEU A 159     -46.998 -34.048  16.981  1.00 15.27           C  
ATOM    827  N   TYR A 160     -42.590 -33.025  14.088  1.00 12.77           N  
ATOM    828  CA  TYR A 160     -41.909 -32.367  12.980  1.00 12.62           C  
ATOM    829  C   TYR A 160     -41.450 -33.391  11.961  1.00 12.16           C  
ATOM    830  O   TYR A 160     -40.363 -33.288  11.381  1.00 12.68           O  
ATOM    831  CB  TYR A 160     -40.749 -31.525  13.492  1.00 12.14           C  
ATOM    832  CG  TYR A 160     -41.206 -30.375  14.381  1.00 10.42           C  
ATOM    833  CD1 TYR A 160     -41.386 -30.560  15.746  1.00 11.51           C  
ATOM    834  CD2 TYR A 160     -41.457 -29.107  13.846  1.00 11.40           C  
ATOM    835  CE1 TYR A 160     -41.810 -29.499  16.584  1.00  9.17           C  
ATOM    836  CE2 TYR A 160     -41.882 -28.051  14.657  1.00 13.32           C  
ATOM    837  CZ  TYR A 160     -42.042 -28.250  16.031  1.00 11.88           C  
ATOM    838  OH  TYR A 160     -42.444 -27.199  16.847  1.00 12.71           O  
ATOM    839  N   SER A 161     -42.293 -34.399  11.724  1.00 11.89           N  
ATOM    840  CA  SER A 161     -41.944 -35.468  10.808  1.00 13.43           C  
ATOM    841  C   SER A 161     -41.990 -35.028   9.353  1.00 11.74           C  
ATOM    842  O   SER A 161     -41.286 -35.622   8.535  1.00 12.41           O  
ATOM    843  CB  SER A 161     -42.868 -36.680  11.025  1.00 15.43           C  
ATOM    844  OG  SER A 161     -44.208 -36.382  10.643  1.00 13.82           O  
ATOM    845  N   ALA A 162     -42.772 -33.999   9.003  1.00  9.88           N  
ATOM    846  CA  ALA A 162     -42.718 -33.519   7.618  1.00 16.29           C  
ATOM    847  C   ALA A 162     -41.319 -33.033   7.270  1.00 12.80           C  
ATOM    848  O   ALA A 162     -40.791 -33.336   6.191  1.00 14.18           O  
ATOM    849  CB  ALA A 162     -43.743 -32.401   7.379  1.00 10.51           C  
ATOM    850  N   ILE A 163     -40.690 -32.302   8.189  1.00 12.68           N  
ATOM    851  CA  ILE A 163     -39.307 -31.870   7.984  1.00 12.32           C  
ATOM    852  C   ILE A 163     -38.351 -33.057   8.068  1.00 12.67           C  
ATOM    853  O   ILE A 163     -37.457 -33.215   7.226  1.00 12.02           O  
ATOM    854  CB  ILE A 163     -38.939 -30.789   9.016  1.00 11.86           C  
ATOM    855  CG1 ILE A 163     -39.797 -29.544   8.813  1.00 13.97           C  
ATOM    856  CG2 ILE A 163     -37.432 -30.469   8.980  1.00 12.64           C  
ATOM    857  CD1 ILE A 163     -39.696 -28.548   9.976  1.00 13.70           C  
ATOM    858  N   GLY A 164     -38.481 -33.872   9.121  1.00  9.54           N  
ATOM    859  CA  GLY A 164     -37.536 -34.961   9.313  1.00 12.06           C  
ATOM    860  C   GLY A 164     -37.568 -35.953   8.167  1.00 14.00           C  
ATOM    861  O   GLY A 164     -36.521 -36.409   7.689  1.00 11.16           O  
ATOM    862  N   ILE A 165     -38.769 -36.280   7.692  1.00 11.15           N  
ATOM    863  CA  ILE A 165     -38.868 -37.245   6.608  1.00 12.77           C  
ATOM    864  C   ILE A 165     -38.306 -36.658   5.319  1.00 12.92           C  
ATOM    865  O   ILE A 165     -37.618 -37.351   4.560  1.00 13.01           O  
ATOM    866  CB  ILE A 165     -40.320 -37.723   6.446  1.00 12.97           C  
ATOM    867  CG1 ILE A 165     -40.692 -38.626   7.639  1.00 14.16           C  
ATOM    868  CG2 ILE A 165     -40.480 -38.500   5.129  1.00 13.97           C  
ATOM    869  CD1 ILE A 165     -42.161 -39.004   7.695  1.00 14.69           C  
ATOM    870  N   ASP A 166     -38.547 -35.368   5.058  1.00 12.10           N  
ATOM    871  CA  ASP A 166     -37.986 -34.817   3.822  1.00 14.02           C  
ATOM    872  C   ASP A 166     -36.461 -34.786   3.861  1.00 13.31           C  
ATOM    873  O   ASP A 166     -35.805 -35.132   2.866  1.00 12.79           O  
ATOM    874  CB  ASP A 166     -38.522 -33.422   3.515  1.00 14.31           C  
ATOM    875  CG  ASP A 166     -38.158 -32.981   2.091  1.00 19.30           C  
ATOM    876  OD1 ASP A 166     -38.680 -33.593   1.141  1.00 18.27           O  
ATOM    877  OD2 ASP A 166     -37.329 -32.055   1.919  1.00 16.66           O1-
ATOM    878  N   LEU A 167     -35.873 -34.375   4.991  1.00 12.43           N  
ATOM    879  CA  LEU A 167     -34.415 -34.409   5.116  1.00 12.30           C  
ATOM    880  C   LEU A 167     -33.876 -35.823   4.902  1.00 11.51           C  
ATOM    881  O   LEU A 167     -32.933 -36.029   4.125  1.00 12.60           O  
ATOM    882  CB  LEU A 167     -33.990 -33.860   6.486  1.00 15.82           C  
ATOM    883  CG  LEU A 167     -34.103 -32.348   6.672  1.00 12.52           C  
ATOM    884  CD1 LEU A 167     -33.975 -31.962   8.158  1.00 17.46           C  
ATOM    885  CD2 LEU A 167     -33.046 -31.620   5.833  1.00 18.48           C  
ATOM    886  N   ALA A 168     -34.459 -36.816   5.588  1.00 12.80           N  
ATOM    887  CA  ALA A 168     -33.996 -38.194   5.438  1.00 12.66           C  
ATOM    888  C   ALA A 168     -34.134 -38.677   4.001  1.00 15.43           C  
ATOM    889  O   ALA A 168     -33.265 -39.405   3.495  1.00 11.80           O  
ATOM    890  CB  ALA A 168     -34.759 -39.126   6.380  1.00 13.92           C  
ATOM    891  N   SER A 169     -35.213 -38.285   3.321  1.00 11.05           N  
ATOM    892  CA  SER A 169     -35.367 -38.681   1.922  1.00 12.66           C  
ATOM    893  C   SER A 169     -34.322 -38.048   1.011  1.00 16.34           C  
ATOM    894  O   SER A 169     -34.178 -38.496  -0.132  1.00 15.64           O  
ATOM    895  CB  SER A 169     -36.773 -38.340   1.412  1.00 12.96           C  
ATOM    896  OG  SER A 169     -36.893 -36.968   1.046  1.00 14.85           O  
ATOM    897  N   HIS A 170     -33.603 -37.022   1.472  1.00 14.08           N  
ATOM    898  CA  HIS A 170     -32.488 -36.466   0.725  1.00 15.76           C  
ATOM    899  C   HIS A 170     -31.142 -36.954   1.231  1.00 16.79           C  
ATOM    900  O   HIS A 170     -30.106 -36.436   0.802  1.00 20.00           O  
ATOM    901  CB  HIS A 170     -32.544 -34.941   0.746  1.00 15.52           C  
ATOM    902  CG  HIS A 170     -33.651 -34.393  -0.091  1.00 13.39           C  
ATOM    903  CD2 HIS A 170     -33.728 -34.160  -1.422  1.00 17.39           C  
ATOM    904  ND1 HIS A 170     -34.882 -34.057   0.433  1.00 15.47           N  
ATOM    905  CE1 HIS A 170     -35.663 -33.621  -0.538  1.00 18.20           C  
ATOM    906  NE2 HIS A 170     -34.983 -33.661  -1.671  1.00 16.07           N  
ATOM    907  N   GLY A 171     -31.130 -37.954   2.107  1.00 14.33           N  
ATOM    908  CA  GLY A 171     -29.901 -38.605   2.508  1.00 14.98           C  
ATOM    909  C   GLY A 171     -29.310 -38.156   3.823  1.00 15.06           C  
ATOM    910  O   GLY A 171     -28.103 -38.314   4.014  1.00 16.31           O  
ATOM    911  N   PHE A 172     -30.111 -37.572   4.714  1.00 15.23           N  
ATOM    912  CA  PHE A 172     -29.704 -37.235   6.074  1.00 13.72           C  
ATOM    913  C   PHE A 172     -30.200 -38.283   7.059  1.00 13.89           C  
ATOM    914  O   PHE A 172     -31.261 -38.885   6.873  1.00 14.88           O  
ATOM    915  CB  PHE A 172     -30.279 -35.882   6.518  1.00 12.90           C  
ATOM    916  CG  PHE A 172     -29.688 -34.697   5.807  1.00 13.31           C  
ATOM    917  CD1 PHE A 172     -30.115 -34.350   4.527  1.00 11.72           C  
ATOM    918  CD2 PHE A 172     -28.719 -33.920   6.423  1.00 15.57           C  
ATOM    919  CE1 PHE A 172     -29.572 -33.253   3.876  1.00 14.50           C  
ATOM    920  CE2 PHE A 172     -28.169 -32.821   5.773  1.00 14.72           C  
ATOM    921  CZ  PHE A 172     -28.598 -32.492   4.499  1.00 15.65           C  
ATOM    922  N   ILE A 173     -29.460 -38.443   8.148  1.00 12.36           N  
ATOM    923  CA  ILE A 173     -30.049 -38.995   9.361  1.00 12.71           C  
ATOM    924  C   ILE A 173     -30.504 -37.816  10.218  1.00 12.96           C  
ATOM    925  O   ILE A 173     -29.804 -36.807  10.330  1.00 11.71           O  
ATOM    926  CB  ILE A 173     -29.048 -39.907  10.093  1.00 12.04           C  
ATOM    927  CG1 ILE A 173     -28.805 -41.171   9.242  1.00 13.82           C  
ATOM    928  CG2 ILE A 173     -29.579 -40.250  11.489  1.00 13.90           C  
ATOM    929  CD1 ILE A 173     -27.734 -42.123   9.779  1.00 17.98           C  
ATOM    930  N   VAL A 174     -31.713 -37.908  10.771  1.00 12.65           N  
ATOM    931  CA  VAL A 174     -32.289 -36.837  11.576  1.00 11.72           C  
ATOM    932  C   VAL A 174     -32.608 -37.394  12.954  1.00 10.20           C  
ATOM    933  O   VAL A 174     -33.304 -38.409  13.066  1.00 13.65           O  
ATOM    934  CB  VAL A 174     -33.561 -36.261  10.925  1.00  9.76           C  
ATOM    935  CG1 VAL A 174     -34.126 -35.112  11.763  1.00 11.34           C  
ATOM    936  CG2 VAL A 174     -33.255 -35.778   9.517  1.00 13.50           C  
ATOM    937  N   ALA A 175     -32.095 -36.744  13.989  1.00 11.66           N  
ATOM    938  CA  ALA A 175     -32.378 -37.102  15.375  1.00 11.73           C  
ATOM    939  C   ALA A 175     -33.247 -35.993  15.964  1.00 11.58           C  
ATOM    940  O   ALA A 175     -32.737 -34.937  16.356  1.00 11.00           O  
ATOM    941  CB  ALA A 175     -31.079 -37.282  16.156  1.00 11.50           C  
ATOM    942  N   ALA A 176     -34.557 -36.228  16.036  1.00 10.55           N  
ATOM    943  CA  ALA A 176     -35.472 -35.281  16.673  1.00 10.43           C  
ATOM    944  C   ALA A 176     -35.520 -35.578  18.171  1.00 11.37           C  
ATOM    945  O   ALA A 176     -36.076 -36.598  18.597  1.00 12.31           O  
ATOM    946  CB  ALA A 176     -36.863 -35.344  16.038  1.00 10.27           C  
ATOM    947  N   VAL A 177     -34.930 -34.686  18.964  1.00  9.84           N  
ATOM    948  CA  VAL A 177     -34.819 -34.886  20.404  1.00 11.12           C  
ATOM    949  C   VAL A 177     -36.167 -34.649  21.078  1.00 11.84           C  
ATOM    950  O   VAL A 177     -36.977 -33.828  20.631  1.00 13.23           O  
ATOM    951  CB  VAL A 177     -33.737 -33.942  20.968  1.00 13.72           C  
ATOM    952  CG1 VAL A 177     -33.711 -33.961  22.494  1.00 15.72           C  
ATOM    953  CG2 VAL A 177     -32.370 -34.330  20.418  1.00 15.59           C  
ATOM    954  N   GLU A 178     -36.428 -35.381  22.160  1.00  9.76           N  
ATOM    955  CA  GLU A 178     -37.547 -35.051  23.037  1.00 12.96           C  
ATOM    956  C   GLU A 178     -36.978 -34.427  24.305  1.00 12.57           C  
ATOM    957  O   GLU A 178     -36.184 -35.065  25.017  1.00 12.01           O  
ATOM    958  CB  GLU A 178     -38.399 -36.278  23.367  1.00 12.37           C  
ATOM    959  CG  GLU A 178     -39.747 -35.881  23.943  1.00 11.04           C  
ATOM    960  CD  GLU A 178     -40.838 -36.882  23.630  1.00 12.43           C  
ATOM    961  OE1 GLU A 178     -41.290 -37.558  24.579  1.00 13.41           O  
ATOM    962  OE2 GLU A 178     -41.271 -36.976  22.453  1.00 14.00           O1-
ATOM    963  N   HIS A 179     -37.334 -33.170  24.556  1.00 12.36           N  
ATOM    964  CA  HIS A 179     -36.729 -32.445  25.662  1.00 12.62           C  
ATOM    965  C   HIS A 179     -37.393 -32.823  26.975  1.00 13.15           C  
ATOM    966  O   HIS A 179     -38.584 -33.118  27.022  1.00 12.40           O  
ATOM    967  CB  HIS A 179     -36.814 -30.943  25.432  1.00 12.97           C  
ATOM    968  CG  HIS A 179     -35.954 -30.470  24.300  1.00 10.86           C  
ATOM    969  CD2 HIS A 179     -36.272 -29.901  23.113  1.00 14.12           C  
ATOM    970  ND1 HIS A 179     -34.582 -30.589  24.314  1.00 10.93           N  
ATOM    971  CE1 HIS A 179     -34.088 -30.103  23.187  1.00 13.34           C  
ATOM    972  NE2 HIS A 179     -35.093 -29.667  22.445  1.00 13.69           N  
ATOM    973  N   ARG A 180     -36.584 -32.876  28.032  1.00 13.55           N  
ATOM    974  CA  ARG A 180     -37.056 -33.209  29.366  1.00 13.94           C  
ATOM    975  C   ARG A 180     -37.038 -31.991  30.275  1.00 14.31           C  
ATOM    976  O   ARG A 180     -36.982 -32.127  31.505  1.00 18.15           O  
ATOM    977  CB  ARG A 180     -36.209 -34.339  29.953  1.00 13.42           C  
ATOM    978  CG  ARG A 180     -36.802 -35.726  29.753  1.00 13.10           C  
ATOM    979  CD  ARG A 180     -36.888 -36.158  28.257  1.00 11.85           C  
ATOM    980  NE  ARG A 180     -37.196 -37.584  28.161  1.00 12.42           N  
ATOM    981  CZ  ARG A 180     -36.256 -38.526  28.239  1.00 13.82           C  
ATOM    982  NH1 ARG A 180     -34.990 -38.166  28.405  1.00 13.66           N1+
ATOM    983  NH2 ARG A 180     -36.566 -39.817  28.176  1.00 14.11           N  
ATOM    984  N   ASP A 181     -37.066 -30.798  29.689  1.00 13.42           N  
ATOM    985  CA  ASP A 181     -37.052 -29.542  30.429  1.00 13.78           C  
ATOM    986  C   ASP A 181     -38.448 -29.091  30.853  1.00 16.85           C  
ATOM    987  O   ASP A 181     -38.590 -27.985  31.373  1.00 14.34           O  
ATOM    988  CB  ASP A 181     -36.395 -28.449  29.576  1.00 13.88           C  
ATOM    989  CG  ASP A 181     -37.209 -28.120  28.330  1.00 13.43           C  
ATOM    990  OD1 ASP A 181     -38.026 -28.966  27.903  1.00 12.19           O  
ATOM    991  OD2 ASP A 181     -37.037 -27.012  27.781  1.00 14.59           O1-
ATOM    992  N   ARG A 182     -39.471 -29.923  30.637  1.00 11.82           N  
ATOM    993  CA  ARG A 182     -40.877 -29.594  30.867  1.00 15.13           C  
ATOM    994  C   ARG A 182     -41.394 -28.548  29.880  1.00 14.51           C  
ATOM    995  O   ARG A 182     -42.425 -27.897  30.129  1.00 17.72           O  
ATOM    996  CB  ARG A 182     -41.120 -29.172  32.327  1.00 17.21           C  
ATOM    997  CG  ARG A 182     -40.776 -30.316  33.303  1.00 16.43           C  
ATOM    998  CD  ARG A 182     -41.456 -30.168  34.665  1.00 20.74           C  
ATOM    999  NE  ARG A 182     -42.910 -30.253  34.561  1.00 23.98           N  
ATOM   1000  CZ  ARG A 182     -43.742 -29.756  35.470  1.00 22.96           C  
ATOM   1001  NH1 ARG A 182     -43.259 -29.148  36.554  1.00 23.15           N1+
ATOM   1002  NH2 ARG A 182     -45.050 -29.862  35.298  1.00 25.14           N  
ATOM   1003  N   SER A 183     -40.685 -28.367  28.760  1.00 12.88           N  
ATOM   1004  CA  SER A 183     -41.217 -27.633  27.622  1.00 13.21           C  
ATOM   1005  C   SER A 183     -42.022 -28.514  26.673  1.00 12.74           C  
ATOM   1006  O   SER A 183     -42.817 -27.985  25.886  1.00 13.21           O  
ATOM   1007  CB  SER A 183     -40.083 -26.950  26.837  1.00 11.26           C  
ATOM   1008  OG  SER A 183     -39.361 -27.905  26.078  1.00 14.14           O  
ATOM   1009  N   ALA A 184     -41.844 -29.833  26.702  1.00 13.78           N  
ATOM   1010  CA  ALA A 184     -42.700 -30.679  25.876  1.00 12.74           C  
ATOM   1011  C   ALA A 184     -44.076 -30.788  26.527  1.00 14.81           C  
ATOM   1012  O   ALA A 184     -44.200 -30.710  27.752  1.00 15.13           O  
ATOM   1013  CB  ALA A 184     -42.088 -32.072  25.669  1.00 13.84           C  
ATOM   1014  N   SER A 185     -45.120 -30.903  25.691  1.00 12.34           N  
ATOM   1015  CA  SER A 185     -46.470 -31.159  26.208  1.00 17.26           C  
ATOM   1016  C   SER A 185     -46.453 -32.361  27.150  1.00 16.08           C  
ATOM   1017  O   SER A 185     -47.033 -32.322  28.244  1.00 15.29           O  
ATOM   1018  CB  SER A 185     -47.454 -31.400  25.051  1.00 16.12           C  
ATOM   1019  OG  SER A 185     -48.126 -30.192  24.669  1.00 18.66           O  
ATOM   1020  N   ALA A 186     -45.741 -33.407  26.754  1.00 14.54           N  
ATOM   1021  CA  ALA A 186     -45.498 -34.591  27.565  1.00 15.47           C  
ATOM   1022  C   ALA A 186     -44.207 -35.234  27.089  1.00 16.41           C  
ATOM   1023  O   ALA A 186     -43.798 -35.063  25.940  1.00 14.59           O  
ATOM   1024  CB  ALA A 186     -46.628 -35.622  27.442  1.00 13.74           C  
ATOM   1025  N   THR A 187     -43.589 -35.995  27.987  1.00 11.07           N  
ATOM   1026  CA  THR A 187     -42.505 -36.905  27.640  1.00 12.57           C  
ATOM   1027  C   THR A 187     -42.452 -37.956  28.740  1.00 13.80           C  
ATOM   1028  O   THR A 187     -43.136 -37.840  29.755  1.00 14.67           O  
ATOM   1029  CB  THR A 187     -41.166 -36.181  27.494  1.00 11.83           C  
ATOM   1030  CG2 THR A 187     -40.698 -35.587  28.831  1.00 13.79           C  
ATOM   1031  OG1 THR A 187     -40.189 -37.107  27.012  1.00 12.43           O  
ATOM   1032  N   TYR A 188     -41.647 -38.991  28.533  1.00 13.61           N  
ATOM   1033  CA  TYR A 188     -41.526 -40.006  29.565  1.00 13.18           C  
ATOM   1034  C   TYR A 188     -40.105 -40.533  29.634  1.00 15.31           C  
ATOM   1035  O   TYR A 188     -39.275 -40.306  28.745  1.00 14.03           O  
ATOM   1036  CB  TYR A 188     -42.508 -41.163  29.350  1.00 12.75           C  
ATOM   1037  CG  TYR A 188     -42.277 -41.993  28.107  1.00 16.31           C  
ATOM   1038  CD1 TYR A 188     -42.776 -41.581  26.877  1.00 18.74           C  
ATOM   1039  CD2 TYR A 188     -41.588 -43.206  28.162  1.00 16.70           C  
ATOM   1040  CE1 TYR A 188     -42.610 -42.342  25.740  1.00 15.86           C  
ATOM   1041  CE2 TYR A 188     -41.405 -43.985  27.010  1.00 18.59           C  
ATOM   1042  CZ  TYR A 188     -41.920 -43.539  25.804  1.00 16.97           C  
ATOM   1043  OH  TYR A 188     -41.772 -44.278  24.641  1.00 16.24           O  
ATOM   1044  N   TYR A 189     -39.859 -41.260  30.722  1.00 17.98           N  
ATOM   1045  CA  TYR A 189     -38.571 -41.848  31.063  1.00 15.11           C  
ATOM   1046  C   TYR A 189     -38.863 -43.013  32.009  1.00 15.26           C  
ATOM   1047  O   TYR A 189     -40.022 -43.287  32.335  1.00 16.40           O  
ATOM   1048  CB  TYR A 189     -37.635 -40.818  31.710  1.00 14.28           C  
ATOM   1049  CG  TYR A 189     -38.108 -40.380  33.089  1.00 17.89           C  
ATOM   1050  CD1 TYR A 189     -39.045 -39.362  33.233  1.00 20.37           C  
ATOM   1051  CD2 TYR A 189     -37.643 -41.010  34.244  1.00 17.62           C  
ATOM   1052  CE1 TYR A 189     -39.495 -38.976  34.485  1.00 20.14           C  
ATOM   1053  CE2 TYR A 189     -38.095 -40.623  35.502  1.00 19.87           C  
ATOM   1054  CZ  TYR A 189     -39.014 -39.599  35.610  1.00 20.87           C  
ATOM   1055  OH  TYR A 189     -39.470 -39.203  36.849  1.00 27.02           O  
ATOM   1056  N   PHE A 190     -37.808 -43.690  32.466  1.00 15.22           N  
ATOM   1057  CA  PHE A 190     -37.971 -44.830  33.360  1.00 14.42           C  
ATOM   1058  C   PHE A 190     -37.174 -44.619  34.642  1.00 16.39           C  
ATOM   1059  O   PHE A 190     -36.057 -44.101  34.613  1.00 17.04           O  
ATOM   1060  CB  PHE A 190     -37.560 -46.132  32.663  1.00 15.65           C  
ATOM   1061  CG  PHE A 190     -38.335 -46.394  31.401  1.00 15.18           C  
ATOM   1062  CD1 PHE A 190     -39.610 -46.935  31.462  1.00 14.99           C  
ATOM   1063  CD2 PHE A 190     -37.813 -46.046  30.156  1.00 14.35           C  
ATOM   1064  CE1 PHE A 190     -40.357 -47.158  30.312  1.00 15.34           C  
ATOM   1065  CE2 PHE A 190     -38.540 -46.287  28.994  1.00 16.53           C  
ATOM   1066  CZ  PHE A 190     -39.820 -46.832  29.071  1.00 17.71           C  
ATOM   1067  N   LYS A 191     -37.764 -45.015  35.768  1.00 18.40           N  
ATOM   1068  CA  LYS A 191     -37.116 -44.799  37.054  1.00 20.13           C  
ATOM   1069  C   LYS A 191     -36.030 -45.831  37.349  1.00 20.17           C  
ATOM   1070  O   LYS A 191     -35.135 -45.547  38.152  1.00 21.89           O  
ATOM   1071  CB  LYS A 191     -38.168 -44.782  38.164  1.00 18.66           C  
ATOM   1072  CG  LYS A 191     -39.002 -43.501  38.195  1.00 19.95           C  
ATOM   1073  CD  LYS A 191     -40.185 -43.615  39.159  1.00 23.50           C  
ATOM   1074  CE  LYS A 191     -40.916 -42.288  39.305  1.00 23.49           C  
ATOM   1075  NZ  LYS A 191     -42.262 -42.429  39.954  1.00 24.42           N1+
ATOM   1076  N   ASP A 192     -36.076 -47.008  36.722  1.00 19.02           N  
ATOM   1077  CA  ASP A 192     -34.954 -47.946  36.785  1.00 21.52           C  
ATOM   1078  C   ASP A 192     -35.009 -48.864  35.570  1.00 21.98           C  
ATOM   1079  O   ASP A 192     -35.920 -48.782  34.742  1.00 20.26           O  
ATOM   1080  CB  ASP A 192     -34.959 -48.748  38.094  1.00 22.25           C  
ATOM   1081  CG  ASP A 192     -36.331 -49.299  38.446  1.00 23.59           C  
ATOM   1082  OD1 ASP A 192     -36.995 -49.910  37.582  1.00 21.75           O  
ATOM   1083  OD2 ASP A 192     -36.745 -49.130  39.608  1.00 28.93           O1-
ATOM   1084  N   GLN A 193     -34.017 -49.757  35.475  1.00 20.66           N  
ATOM   1085  CA  GLN A 193     -33.926 -50.646  34.320  1.00 21.75           C  
ATOM   1086  C   GLN A 193     -35.099 -51.620  34.273  1.00 18.55           C  
ATOM   1087  O   GLN A 193     -35.605 -51.932  33.190  1.00 21.50           O  
ATOM   1088  CB  GLN A 193     -32.592 -51.399  34.339  1.00 26.43           C  
ATOM   1089  CG  GLN A 193     -31.584 -50.925  33.296  1.00 30.30           C  
ATOM   1090  N   SER A 194     -35.553 -52.099  35.434  1.00 21.24           N  
ATOM   1091  CA  SER A 194     -36.696 -53.004  35.474  1.00 21.01           C  
ATOM   1092  C   SER A 194     -37.957 -52.344  34.913  1.00 19.72           C  
ATOM   1093  O   SER A 194     -38.730 -52.972  34.179  1.00 18.11           O  
ATOM   1094  CB  SER A 194     -36.935 -53.461  36.910  1.00 23.39           C  
ATOM   1095  OG  SER A 194     -37.480 -54.753  36.916  1.00 28.08           O  
ATOM   1096  N   ALA A 195     -38.183 -51.075  35.259  1.00 17.52           N  
ATOM   1097  CA  ALA A 195     -39.319 -50.351  34.702  1.00 19.12           C  
ATOM   1098  C   ALA A 195     -39.221 -50.258  33.182  1.00 17.17           C  
ATOM   1099  O   ALA A 195     -40.234 -50.358  32.480  1.00 17.32           O  
ATOM   1100  CB  ALA A 195     -39.398 -48.952  35.319  1.00 15.40           C  
ATOM   1101  N   ALA A 196     -38.011 -50.043  32.659  1.00 15.73           N  
ATOM   1102  CA  ALA A 196     -37.839 -49.993  31.208  1.00 17.00           C  
ATOM   1103  C   ALA A 196     -38.138 -51.345  30.573  1.00 19.44           C  
ATOM   1104  O   ALA A 196     -38.742 -51.412  29.500  1.00 17.62           O  
ATOM   1105  CB  ALA A 196     -36.422 -49.534  30.848  1.00 20.01           C  
ATOM   1106  N   GLU A 197     -37.727 -52.433  31.226  1.00 19.94           N  
ATOM   1107  CA  GLU A 197     -38.016 -53.763  30.693  1.00 22.62           C  
ATOM   1108  C   GLU A 197     -39.517 -54.019  30.625  1.00 19.80           C  
ATOM   1109  O   GLU A 197     -40.000 -54.658  29.686  1.00 20.75           O  
ATOM   1110  CB  GLU A 197     -37.338 -54.832  31.549  1.00 22.80           C  
ATOM   1111  CG  GLU A 197     -35.818 -54.743  31.581  1.00 22.96           C  
ATOM   1112  CD  GLU A 197     -35.176 -55.204  30.289  1.00 30.53           C  
ATOM   1113  OE1 GLU A 197     -35.868 -55.826  29.455  1.00 29.88           O  
ATOM   1114  OE2 GLU A 197     -33.970 -54.941  30.106  1.00 35.80           O1-
ATOM   1115  N   ILE A 198     -40.267 -53.518  31.610  1.00 15.74           N  
ATOM   1116  CA  ILE A 198     -41.708 -53.746  31.697  1.00 19.83           C  
ATOM   1117  C   ILE A 198     -42.508 -52.746  30.866  1.00 21.53           C  
ATOM   1118  O   ILE A 198     -43.696 -52.981  30.593  1.00 22.58           O  
ATOM   1119  CB  ILE A 198     -42.055 -53.744  33.206  1.00 19.05           C  
ATOM   1120  CG1 ILE A 198     -41.423 -54.973  33.884  1.00 18.50           C  
ATOM   1121  CG2 ILE A 198     -43.554 -53.714  33.471  1.00 22.15           C  
ATOM   1122  CD1 ILE A 198     -41.502 -54.928  35.418  1.00 24.08           C  
ATOM   1123  N   GLY A 199     -41.887 -51.661  30.409  1.00 18.32           N  
ATOM   1124  CA  GLY A 199     -42.632 -50.593  29.777  1.00 16.81           C  
ATOM   1125  C   GLY A 199     -43.392 -49.755  30.775  1.00 15.35           C  
ATOM   1126  O   GLY A 199     -44.425 -49.186  30.433  1.00 19.57           O  
ATOM   1127  N   ASP A 200     -42.900 -49.675  32.014  1.00 14.90           N  
ATOM   1128  CA  ASP A 200     -43.557 -48.962  33.112  1.00 15.86           C  
ATOM   1129  C   ASP A 200     -43.088 -47.507  33.082  1.00 16.26           C  
ATOM   1130  O   ASP A 200     -42.147 -47.120  33.772  1.00 16.72           O  
ATOM   1131  CB  ASP A 200     -43.241 -49.654  34.436  1.00 14.84           C  
ATOM   1132  CG  ASP A 200     -43.690 -48.860  35.661  1.00 15.26           C  
ATOM   1133  OD1 ASP A 200     -44.690 -48.107  35.602  1.00 15.51           O  
ATOM   1134  OD2 ASP A 200     -43.018 -48.988  36.705  1.00 18.25           O1-
ATOM   1135  N   LYS A 201     -43.787 -46.688  32.290  1.00 18.20           N  
ATOM   1136  CA  LYS A 201     -43.341 -45.336  31.966  1.00 19.58           C  
ATOM   1137  C   LYS A 201     -43.687 -44.340  33.064  1.00 17.02           C  
ATOM   1138  O   LYS A 201     -44.766 -44.402  33.658  1.00 20.48           O  
ATOM   1139  CB  LYS A 201     -43.988 -44.858  30.666  1.00 18.66           C  
ATOM   1140  CG  LYS A 201     -43.735 -45.732  29.452  1.00 19.79           C  
ATOM   1141  CD  LYS A 201     -44.649 -45.301  28.316  1.00 23.72           C  
ATOM   1142  CE  LYS A 201     -44.711 -46.350  27.206  1.00 28.65           C  
ATOM   1143  NZ  LYS A 201     -45.279 -47.657  27.674  1.00 31.56           N1+
ATOM   1144  N   SER A 202     -42.779 -43.392  33.296  1.00 14.83           N  
ATOM   1145  CA  SER A 202     -43.013 -42.245  34.176  1.00 18.14           C  
ATOM   1146  C   SER A 202     -43.185 -40.999  33.309  1.00 17.99           C  
ATOM   1147  O   SER A 202     -42.264 -40.627  32.576  1.00 15.08           O  
ATOM   1148  CB  SER A 202     -41.851 -42.048  35.150  1.00 18.67           C  
ATOM   1149  OG  SER A 202     -41.698 -43.162  35.999  1.00 19.20           O  
ATOM   1150  N   TRP A 203     -44.348 -40.356  33.393  1.00 14.91           N  
ATOM   1151  CA  TRP A 203     -44.686 -39.264  32.487  1.00 16.87           C  
ATOM   1152  C   TRP A 203     -44.408 -37.913  33.133  1.00 20.24           C  
ATOM   1153  O   TRP A 203     -44.631 -37.716  34.333  1.00 17.31           O  
ATOM   1154  CB  TRP A 203     -46.152 -39.350  32.033  1.00 18.37           C  
ATOM   1155  CG  TRP A 203     -46.369 -40.429  30.980  1.00 18.94           C  
ATOM   1156  CD1 TRP A 203     -46.737 -41.728  31.196  1.00 18.39           C  
ATOM   1157  CD2 TRP A 203     -46.183 -40.298  29.567  1.00 15.39           C  
ATOM   1158  CE2 TRP A 203     -46.469 -41.551  28.985  1.00 16.91           C  
ATOM   1159  CE3 TRP A 203     -45.804 -39.243  28.735  1.00 16.29           C  
ATOM   1160  NE1 TRP A 203     -46.809 -42.408  29.998  1.00 18.75           N  
ATOM   1161  CZ2 TRP A 203     -46.390 -41.768  27.611  1.00 17.13           C  
ATOM   1162  CZ3 TRP A 203     -45.739 -39.458  27.384  1.00 12.63           C  
ATOM   1163  CH2 TRP A 203     -46.027 -40.711  26.827  1.00 15.33           C  
ATOM   1164  N   LEU A 204     -43.934 -36.977  32.316  1.00 17.39           N  
ATOM   1165  CA  LEU A 204     -43.565 -35.640  32.754  1.00 17.40           C  
ATOM   1166  C   LEU A 204     -44.260 -34.654  31.832  1.00 18.33           C  
ATOM   1167  O   LEU A 204     -44.027 -34.687  30.615  1.00 15.37           O  
ATOM   1168  CB  LEU A 204     -42.044 -35.466  32.687  1.00 15.79           C  
ATOM   1169  CG  LEU A 204     -41.470 -34.147  33.174  1.00 23.30           C  
ATOM   1170  CD1 LEU A 204     -41.623 -34.052  34.687  1.00 24.04           C  
ATOM   1171  CD2 LEU A 204     -40.011 -34.075  32.761  1.00 22.00           C  
ATOM   1172  N   TYR A 205     -45.103 -33.785  32.397  1.00 14.33           N  
ATOM   1173  CA  TYR A 205     -45.952 -32.905  31.599  1.00 18.14           C  
ATOM   1174  C   TYR A 205     -45.470 -31.460  31.636  1.00 16.24           C  
ATOM   1175  O   TYR A 205     -44.755 -31.030  32.550  1.00 16.73           O  
ATOM   1176  CB  TYR A 205     -47.413 -32.965  32.067  1.00 19.84           C  
ATOM   1177  CG  TYR A 205     -48.045 -34.320  31.829  1.00 19.31           C  
ATOM   1178  CD1 TYR A 205     -48.500 -34.684  30.571  1.00 18.36           C  
ATOM   1179  CD2 TYR A 205     -48.165 -35.242  32.861  1.00 21.27           C  
ATOM   1180  CE1 TYR A 205     -49.068 -35.942  30.344  1.00 18.53           C  
ATOM   1181  CE2 TYR A 205     -48.728 -36.490  32.651  1.00 20.37           C  
ATOM   1182  CZ  TYR A 205     -49.175 -36.837  31.394  1.00 20.53           C  
ATOM   1183  OH  TYR A 205     -49.737 -38.082  31.188  1.00 21.29           O  
ATOM   1184  N   LEU A 206     -45.904 -30.717  30.620  1.00 17.04           N  
ATOM   1185  CA  LEU A 206     -45.540 -29.315  30.469  1.00 16.75           C  
ATOM   1186  C   LEU A 206     -45.754 -28.531  31.758  1.00 19.87           C  
ATOM   1187  O   LEU A 206     -46.756 -28.700  32.457  1.00 17.71           O  
ATOM   1188  CB  LEU A 206     -46.359 -28.685  29.341  1.00 17.99           C  
ATOM   1189  CG  LEU A 206     -46.041 -27.203  29.089  1.00 21.06           C  
ATOM   1190  CD1 LEU A 206     -45.540 -26.990  27.675  1.00 19.32           C  
ATOM   1191  CD2 LEU A 206     -47.281 -26.365  29.356  1.00 21.87           C  
ATOM   1192  N   ARG A 207     -44.803 -27.660  32.052  1.00 20.36           N  
ATOM   1193  CA  ARG A 207     -44.841 -26.783  33.213  1.00 18.86           C  
ATOM   1194  C   ARG A 207     -45.355 -25.417  32.780  1.00 20.91           C  
ATOM   1195  O   ARG A 207     -44.780 -24.791  31.886  1.00 17.71           O  
ATOM   1196  CB  ARG A 207     -43.448 -26.657  33.822  1.00 20.45           C  
ATOM   1197  CG  ARG A 207     -43.357 -25.688  34.997  1.00 23.03           C  
ATOM   1198  CD  ARG A 207     -41.953 -25.682  35.598  1.00 26.23           C  
ATOM   1199  NE  ARG A 207     -41.814 -24.646  36.620  1.00 30.44           N  
ATOM   1200  CZ  ARG A 207     -40.702 -24.409  37.310  1.00 28.77           C  
ATOM   1201  NH1 ARG A 207     -40.673 -23.441  38.221  1.00 35.02           N1+
ATOM   1202  NH2 ARG A 207     -39.616 -25.129  37.088  1.00 31.30           N  
ATOM   1203  N   THR A 208     -46.422 -24.949  33.410  1.00 19.63           N  
ATOM   1204  CA  THR A 208     -46.838 -23.575  33.167  1.00 25.81           C  
ATOM   1205  C   THR A 208     -46.124 -22.647  34.143  1.00 24.27           C  
ATOM   1206  O   THR A 208     -45.844 -23.011  35.291  1.00 24.61           O  
ATOM   1207  CB  THR A 208     -48.352 -23.426  33.298  1.00 25.99           C  
ATOM   1208  CG2 THR A 208     -49.069 -24.507  32.493  1.00 27.59           C  
ATOM   1209  OG1 THR A 208     -48.706 -23.551  34.674  1.00 32.96           O  
ATOM   1210  N   LEU A 209     -45.813 -21.444  33.675  1.00 24.49           N  
ATOM   1211  CA  LEU A 209     -44.973 -20.517  34.421  1.00 25.27           C  
ATOM   1212  C   LEU A 209     -45.760 -19.286  34.837  1.00 29.31           C  
ATOM   1213  O   LEU A 209     -46.571 -18.765  34.066  1.00 29.91           O  
ATOM   1214  CB  LEU A 209     -43.766 -20.071  33.594  1.00 27.54           C  
ATOM   1215  CG  LEU A 209     -42.855 -21.142  32.986  1.00 24.49           C  
ATOM   1216  CD1 LEU A 209     -41.645 -20.480  32.349  1.00 19.79           C  
ATOM   1217  CD2 LEU A 209     -42.442 -22.135  34.035  1.00 20.51           C  
ATOM   1218  N   LYS A 210     -45.504 -18.818  36.055  1.00 32.37           N  
ATOM   1219  CA  LYS A 210     -45.945 -17.486  36.428  1.00 31.96           C  
ATOM   1220  C   LYS A 210     -45.088 -16.458  35.701  1.00 34.28           C  
ATOM   1221  O   LYS A 210     -43.920 -16.709  35.386  1.00 33.40           O  
ATOM   1222  CB  LYS A 210     -45.845 -17.290  37.939  1.00 34.72           C  
ATOM   1223  N   GLN A 211     -45.682 -15.295  35.423  1.00 35.35           N  
ATOM   1224  CA  GLN A 211     -44.960 -14.255  34.692  1.00 33.20           C  
ATOM   1225  C   GLN A 211     -43.632 -13.930  35.359  1.00 30.22           C  
ATOM   1226  O   GLN A 211     -42.636 -13.663  34.678  1.00 35.14           O  
ATOM   1227  CB  GLN A 211     -45.818 -12.992  34.572  1.00 31.28           C  
ATOM   1228  N   GLU A 212     -43.596 -13.950  36.693  1.00 30.72           N  
ATOM   1229  CA  GLU A 212     -42.354 -13.665  37.403  1.00 30.97           C  
ATOM   1230  C   GLU A 212     -41.294 -14.731  37.162  1.00 32.16           C  
ATOM   1231  O   GLU A 212     -40.104 -14.455  37.350  1.00 39.86           O  
ATOM   1232  CB  GLU A 212     -42.618 -13.534  38.903  1.00 34.47           C  
ATOM   1233  N   GLU A 213     -41.699 -15.933  36.756  1.00 31.02           N  
ATOM   1234  CA  GLU A 213     -40.775 -17.035  36.518  1.00 31.20           C  
ATOM   1235  C   GLU A 213     -40.187 -17.052  35.113  1.00 26.03           C  
ATOM   1236  O   GLU A 213     -39.194 -17.755  34.890  1.00 23.51           O  
ATOM   1237  CB  GLU A 213     -41.475 -18.384  36.728  1.00 28.95           C  
ATOM   1238  CG  GLU A 213     -42.065 -18.635  38.087  1.00 33.59           C  
ATOM   1239  CD  GLU A 213     -42.671 -20.020  38.172  1.00 30.83           C  
ATOM   1240  OE1 GLU A 213     -43.715 -20.252  37.533  1.00 31.97           O  
ATOM   1241  OE2 GLU A 213     -42.088 -20.884  38.853  1.00 38.53           O1-
ATOM   1242  N   GLU A 214     -40.776 -16.303  34.173  1.00 26.30           N  
ATOM   1243  CA  GLU A 214     -40.540 -16.562  32.752  1.00 28.92           C  
ATOM   1244  C   GLU A 214     -39.081 -16.345  32.379  1.00 25.80           C  
ATOM   1245  O   GLU A 214     -38.463 -17.211  31.754  1.00 24.31           O  
ATOM   1246  CB  GLU A 214     -41.446 -15.687  31.876  1.00 27.79           C  
ATOM   1247  CG  GLU A 214     -42.871 -16.216  31.676  1.00 30.28           C  
ATOM   1248  CD  GLU A 214     -43.036 -17.189  30.491  1.00 36.18           C  
ATOM   1249  OE1 GLU A 214     -42.310 -17.075  29.463  1.00 33.07           O  
ATOM   1250  OE2 GLU A 214     -43.925 -18.071  30.586  1.00 34.22           O1-
ATOM   1251  N   THR A 215     -38.514 -15.189  32.732  1.00 24.65           N  
ATOM   1252  CA  THR A 215     -37.162 -14.880  32.277  1.00 26.58           C  
ATOM   1253  C   THR A 215     -36.170 -15.928  32.761  1.00 21.88           C  
ATOM   1254  O   THR A 215     -35.390 -16.471  31.969  1.00 19.37           O  
ATOM   1255  CB  THR A 215     -36.732 -13.490  32.744  1.00 27.30           C  
ATOM   1256  CG2 THR A 215     -35.295 -13.222  32.322  1.00 24.11           C  
ATOM   1257  OG1 THR A 215     -37.570 -12.502  32.147  1.00 27.69           O  
ATOM   1258  N   HIS A 216     -36.205 -16.246  34.061  1.00 21.16           N  
ATOM   1259  CA  HIS A 216     -35.239 -17.192  34.616  1.00 20.53           C  
ATOM   1260  C   HIS A 216     -35.478 -18.608  34.096  1.00 19.78           C  
ATOM   1261  O   HIS A 216     -34.539 -19.283  33.655  1.00 20.46           O  
ATOM   1262  CB  HIS A 216     -35.303 -17.165  36.146  1.00 24.73           C  
ATOM   1263  CG  HIS A 216     -34.453 -18.207  36.805  1.00 30.68           C  
ATOM   1264  CD2 HIS A 216     -34.774 -19.222  37.643  1.00 28.98           C  
ATOM   1265  ND1 HIS A 216     -33.088 -18.282  36.618  1.00 35.68           N  
ATOM   1266  CE1 HIS A 216     -32.604 -19.296  37.316  1.00 34.26           C  
ATOM   1267  NE2 HIS A 216     -33.606 -19.882  37.946  1.00 35.52           N  
ATOM   1268  N   ILE A 217     -36.723 -19.088  34.164  1.00 19.23           N  
ATOM   1269  CA  ILE A 217     -36.973 -20.492  33.859  1.00 19.91           C  
ATOM   1270  C   ILE A 217     -36.777 -20.762  32.372  1.00 16.50           C  
ATOM   1271  O   ILE A 217     -36.242 -21.807  31.989  1.00 14.77           O  
ATOM   1272  CB  ILE A 217     -38.372 -20.924  34.338  1.00 19.02           C  
ATOM   1273  CG1 ILE A 217     -38.442 -20.879  35.865  1.00 21.64           C  
ATOM   1274  CG2 ILE A 217     -38.678 -22.352  33.879  1.00 16.11           C  
ATOM   1275  CD1 ILE A 217     -37.362 -21.707  36.534  1.00 24.27           C  
ATOM   1276  N   ARG A 218     -37.193 -19.832  31.508  1.00 14.52           N  
ATOM   1277  CA  ARG A 218     -37.006 -20.065  30.077  1.00 18.57           C  
ATOM   1278  C   ARG A 218     -35.528 -20.108  29.717  1.00 14.54           C  
ATOM   1279  O   ARG A 218     -35.126 -20.856  28.821  1.00 16.32           O  
ATOM   1280  CB  ARG A 218     -37.710 -18.995  29.245  1.00 17.94           C  
ATOM   1281  CG  ARG A 218     -39.224 -19.020  29.352  1.00 20.03           C  
ATOM   1282  CD  ARG A 218     -39.820 -20.332  28.907  1.00 15.84           C  
ATOM   1283  NE  ARG A 218     -41.283 -20.214  28.847  1.00 15.56           N  
ATOM   1284  CZ  ARG A 218     -42.125 -21.241  28.961  1.00 20.07           C  
ATOM   1285  NH1 ARG A 218     -41.655 -22.466  29.142  1.00 15.16           N1+
ATOM   1286  NH2 ARG A 218     -43.438 -21.048  28.904  1.00 16.61           N  
ATOM   1287  N   ASN A 219     -34.700 -19.295  30.383  1.00 14.19           N  
ATOM   1288  CA  ASN A 219     -33.268 -19.379  30.102  1.00 17.06           C  
ATOM   1289  C   ASN A 219     -32.668 -20.670  30.653  1.00 15.03           C  
ATOM   1290  O   ASN A 219     -31.791 -21.272  30.016  1.00 14.20           O  
ATOM   1291  CB  ASN A 219     -32.508 -18.177  30.657  1.00 15.15           C  
ATOM   1292  CG  ASN A 219     -31.026 -18.236  30.290  1.00 21.37           C  
ATOM   1293  ND2 ASN A 219     -30.738 -17.968  29.031  1.00 13.53           N  
ATOM   1294  OD1 ASN A 219     -30.160 -18.563  31.114  1.00 18.97           O  
ATOM   1295  N   GLU A 220     -33.102 -21.102  31.843  1.00 13.42           N  
ATOM   1296  CA  GLU A 220     -32.690 -22.420  32.335  1.00 15.49           C  
ATOM   1297  C   GLU A 220     -33.082 -23.526  31.363  1.00 14.38           C  
ATOM   1298  O   GLU A 220     -32.303 -24.458  31.119  1.00 14.31           O  
ATOM   1299  CB  GLU A 220     -33.311 -22.699  33.702  1.00 19.13           C  
ATOM   1300  CG  GLU A 220     -32.644 -21.979  34.849  1.00 19.94           C  
ATOM   1301  CD  GLU A 220     -33.328 -22.294  36.179  1.00 30.96           C  
ATOM   1302  N   GLN A 221     -34.287 -23.432  30.797  1.00 13.07           N  
ATOM   1303  CA  GLN A 221     -34.757 -24.432  29.848  1.00 13.58           C  
ATOM   1304  C   GLN A 221     -33.934 -24.427  28.563  1.00 13.44           C  
ATOM   1305  O   GLN A 221     -33.610 -25.495  28.037  1.00 14.15           O  
ATOM   1306  CB  GLN A 221     -36.237 -24.197  29.530  1.00 12.37           C  
ATOM   1307  CG  GLN A 221     -37.168 -24.682  30.633  1.00 11.66           C  
ATOM   1308  CD  GLN A 221     -38.621 -24.331  30.367  1.00 13.05           C  
ATOM   1309  NE2 GLN A 221     -39.532 -25.236  30.721  1.00 15.14           N  
ATOM   1310  OE1 GLN A 221     -38.916 -23.264  29.840  1.00 14.57           O  
ATOM   1311  N   VAL A 222     -33.588 -23.245  28.034  1.00 12.10           N  
ATOM   1312  CA  VAL A 222     -32.847 -23.234  26.777  1.00 13.18           C  
ATOM   1313  C   VAL A 222     -31.446 -23.790  26.990  1.00 10.15           C  
ATOM   1314  O   VAL A 222     -30.873 -24.417  26.085  1.00 11.15           O  
ATOM   1315  CB  VAL A 222     -32.832 -21.829  26.138  1.00 13.38           C  
ATOM   1316  CG1 VAL A 222     -31.771 -20.909  26.761  1.00 14.60           C  
ATOM   1317  CG2 VAL A 222     -32.658 -21.944  24.605  1.00 13.13           C  
ATOM   1318  N   ARG A 223     -30.883 -23.601  28.184  1.00 12.78           N  
ATOM   1319  CA  ARG A 223     -29.578 -24.185  28.478  1.00 15.52           C  
ATOM   1320  C   ARG A 223     -29.667 -25.704  28.598  1.00 13.37           C  
ATOM   1321  O   ARG A 223     -28.771 -26.421  28.128  1.00 14.35           O  
ATOM   1322  CB  ARG A 223     -29.001 -23.550  29.749  1.00 14.43           C  
ATOM   1323  CG  ARG A 223     -28.521 -22.129  29.560  1.00 14.62           C  
ATOM   1324  CD  ARG A 223     -28.152 -21.503  30.913  1.00 20.49           C  
ATOM   1325  NE  ARG A 223     -27.927 -20.070  30.775  1.00 24.81           N  
ATOM   1326  CZ  ARG A 223     -26.806 -19.539  30.297  1.00 29.33           C  
ATOM   1327  NH1 ARG A 223     -25.801 -20.329  29.918  1.00 33.61           N1+
ATOM   1328  NH2 ARG A 223     -26.685 -18.222  30.192  1.00 27.68           N  
ATOM   1329  N   GLN A 224     -30.729 -26.214  29.235  1.00 12.97           N  
ATOM   1330  CA  GLN A 224     -30.934 -27.664  29.285  1.00 13.44           C  
ATOM   1331  C   GLN A 224     -31.196 -28.232  27.894  1.00 10.87           C  
ATOM   1332  O   GLN A 224     -30.705 -29.317  27.558  1.00 12.09           O  
ATOM   1333  CB  GLN A 224     -32.093 -28.018  30.230  1.00 14.75           C  
ATOM   1334  CG  GLN A 224     -32.375 -29.537  30.278  1.00 16.74           C  
ATOM   1335  CD  GLN A 224     -33.370 -29.956  31.358  1.00 19.21           C  
ATOM   1336  NE2 GLN A 224     -33.894 -31.176  31.236  1.00 18.76           N  
ATOM   1337  OE1 GLN A 224     -33.648 -29.212  32.287  1.00 22.96           O  
ATOM   1338  N   ARG A 225     -31.968 -27.510  27.070  1.00 11.48           N  
ATOM   1339  CA  ARG A 225     -32.237 -27.970  25.706  1.00 10.90           C  
ATOM   1340  C   ARG A 225     -30.952 -28.088  24.897  1.00 12.22           C  
ATOM   1341  O   ARG A 225     -30.771 -29.056  24.144  1.00 11.53           O  
ATOM   1342  CB  ARG A 225     -33.217 -27.015  25.016  1.00 11.00           C  
ATOM   1343  CG  ARG A 225     -34.665 -27.210  25.495  1.00  9.35           C  
ATOM   1344  CD  ARG A 225     -35.577 -25.999  25.168  1.00 11.92           C  
ATOM   1345  NE  ARG A 225     -36.940 -26.448  24.878  1.00 12.64           N  
ATOM   1346  CZ  ARG A 225     -37.402 -26.682  23.655  1.00 12.01           C  
ATOM   1347  NH1 ARG A 225     -36.605 -26.505  22.600  1.00 12.67           N1+
ATOM   1348  NH2 ARG A 225     -38.657 -27.099  23.478  1.00 11.49           N  
ATOM   1349  N   ALA A 226     -30.039 -27.121  25.049  1.00 12.46           N  
ATOM   1350  CA  ALA A 226     -28.767 -27.176  24.322  1.00 14.19           C  
ATOM   1351  C   ALA A 226     -27.916 -28.337  24.811  1.00 14.08           C  
ATOM   1352  O   ALA A 226     -27.280 -29.037  24.014  1.00 12.99           O  
ATOM   1353  CB  ALA A 226     -27.993 -25.866  24.492  1.00 14.38           C  
ATOM   1354  N   LYS A 227     -27.894 -28.553  26.125  1.00 13.45           N  
ATOM   1355  CA  LYS A 227     -27.210 -29.719  26.655  1.00 13.96           C  
ATOM   1356  C   LYS A 227     -27.813 -31.001  26.094  1.00 12.71           C  
ATOM   1357  O   LYS A 227     -27.086 -31.951  25.790  1.00 12.85           O  
ATOM   1358  CB  LYS A 227     -27.267 -29.702  28.181  1.00 14.57           C  
ATOM   1359  CG  LYS A 227     -26.658 -30.936  28.842  1.00 15.80           C  
ATOM   1360  N   GLU A 228     -29.137 -31.044  25.933  1.00 11.98           N  
ATOM   1361  CA  GLU A 228     -29.765 -32.259  25.408  1.00 13.99           C  
ATOM   1362  C   GLU A 228     -29.472 -32.451  23.920  1.00 12.54           C  
ATOM   1363  O   GLU A 228     -29.352 -33.589  23.455  1.00 11.91           O  
ATOM   1364  CB  GLU A 228     -31.272 -32.231  25.683  1.00 12.92           C  
ATOM   1365  CG  GLU A 228     -31.575 -32.478  27.171  1.00 13.09           C  
ATOM   1366  CD  GLU A 228     -33.033 -32.286  27.559  1.00 15.56           C  
ATOM   1367  OE1 GLU A 228     -33.767 -31.485  26.912  1.00 16.55           O  
ATOM   1368  OE2 GLU A 228     -33.434 -32.930  28.541  1.00 17.88           O1-
ATOM   1369  N   CYS A 229     -29.359 -31.364  23.155  1.00 11.49           N  
ATOM   1370  CA  CYS A 229     -28.927 -31.498  21.766  1.00 13.60           C  
ATOM   1371  C   CYS A 229     -27.485 -31.998  21.678  1.00 11.17           C  
ATOM   1372  O   CYS A 229     -27.170 -32.863  20.848  1.00 11.77           O  
ATOM   1373  CB  CYS A 229     -29.069 -30.164  21.040  1.00 13.86           C  
ATOM   1374  SG  CYS A 229     -30.801 -29.712  20.727  1.00 14.10           S  
ATOM   1375  N   SER A 230     -26.600 -31.463  22.521  1.00 11.52           N  
ATOM   1376  CA  SER A 230     -25.207 -31.917  22.525  1.00 11.78           C  
ATOM   1377  C   SER A 230     -25.091 -33.348  23.038  1.00 14.00           C  
ATOM   1378  O   SER A 230     -24.255 -34.125  22.554  1.00 15.49           O  
ATOM   1379  CB  SER A 230     -24.347 -30.983  23.375  1.00 15.42           C  
ATOM   1380  OG  SER A 230     -24.044 -29.795  22.671  1.00 16.47           O  
ATOM   1381  N   GLN A 231     -25.922 -33.722  24.009  1.00 14.14           N  
ATOM   1382  CA  GLN A 231     -25.895 -35.097  24.505  1.00 15.04           C  
ATOM   1383  C   GLN A 231     -26.423 -36.072  23.460  1.00 12.42           C  
ATOM   1384  O   GLN A 231     -25.911 -37.186  23.330  1.00 11.54           O  
ATOM   1385  CB  GLN A 231     -26.718 -35.210  25.784  1.00 13.92           C  
ATOM   1386  CG  GLN A 231     -26.585 -36.534  26.479  1.00 13.33           C  
ATOM   1387  CD  GLN A 231     -27.331 -36.543  27.805  1.00 16.59           C  
ATOM   1388  NE2 GLN A 231     -28.490 -37.193  27.829  1.00 16.84           N  
ATOM   1389  OE1 GLN A 231     -26.883 -35.940  28.787  1.00 19.42           O  
ATOM   1390  N   ALA A 232     -27.459 -35.675  22.712  1.00 12.55           N  
ATOM   1391  CA  ALA A 232     -27.966 -36.555  21.670  1.00 13.64           C  
ATOM   1392  C   ALA A 232     -26.925 -36.731  20.574  1.00 12.96           C  
ATOM   1393  O   ALA A 232     -26.719 -37.842  20.071  1.00 11.02           O  
ATOM   1394  CB  ALA A 232     -29.269 -36.006  21.090  1.00 12.41           C  
ATOM   1395  N   LEU A 233     -26.247 -35.646  20.206  1.00 10.56           N  
ATOM   1396  CA  LEU A 233     -25.177 -35.762  19.226  1.00 13.13           C  
ATOM   1397  C   LEU A 233     -24.114 -36.741  19.713  1.00 14.15           C  
ATOM   1398  O   LEU A 233     -23.655 -37.607  18.957  1.00 12.99           O  
ATOM   1399  CB  LEU A 233     -24.558 -34.388  18.948  1.00 10.16           C  
ATOM   1400  CG  LEU A 233     -23.336 -34.441  18.017  1.00 12.20           C  
ATOM   1401  CD1 LEU A 233     -23.650 -35.180  16.701  1.00 13.29           C  
ATOM   1402  CD2 LEU A 233     -22.787 -33.047  17.731  1.00 11.65           C  
ATOM   1403  N   SER A 234     -23.725 -36.628  20.982  1.00 12.18           N  
ATOM   1404  CA  SER A 234     -22.680 -37.506  21.511  1.00 16.27           C  
ATOM   1405  C   SER A 234     -23.128 -38.960  21.505  1.00 15.48           C  
ATOM   1406  O   SER A 234     -22.332 -39.862  21.215  1.00 14.15           O  
ATOM   1407  CB  SER A 234     -22.291 -37.080  22.931  1.00 12.34           C  
ATOM   1408  OG  SER A 234     -21.647 -35.829  22.902  1.00 13.85           O  
ATOM   1409  N   LEU A 235     -24.399 -39.211  21.828  1.00 14.74           N  
ATOM   1410  CA  LEU A 235     -24.909 -40.579  21.776  1.00 12.71           C  
ATOM   1411  C   LEU A 235     -24.772 -41.155  20.367  1.00 15.04           C  
ATOM   1412  O   LEU A 235     -24.267 -42.270  20.183  1.00 14.72           O  
ATOM   1413  CB  LEU A 235     -26.370 -40.614  22.249  1.00 15.90           C  
ATOM   1414  CG  LEU A 235     -27.086 -41.977  22.184  1.00 12.95           C  
ATOM   1415  CD1 LEU A 235     -26.341 -43.003  23.018  1.00 14.40           C  
ATOM   1416  CD2 LEU A 235     -28.548 -41.874  22.666  1.00 14.83           C  
ATOM   1417  N   ILE A 236     -25.219 -40.404  19.355  1.00 12.76           N  
ATOM   1418  CA  ILE A 236     -25.160 -40.899  17.981  1.00 13.11           C  
ATOM   1419  C   ILE A 236     -23.710 -41.082  17.538  1.00 14.70           C  
ATOM   1420  O   ILE A 236     -23.362 -42.088  16.906  1.00 12.95           O  
ATOM   1421  CB  ILE A 236     -25.926 -39.949  17.041  1.00 13.93           C  
ATOM   1422  CG1 ILE A 236     -27.409 -39.941  17.414  1.00 13.88           C  
ATOM   1423  CG2 ILE A 236     -25.762 -40.373  15.577  1.00 12.27           C  
ATOM   1424  CD1 ILE A 236     -28.081 -41.270  17.205  1.00 18.48           C  
ATOM   1425  N   LEU A 237     -22.846 -40.105  17.844  1.00 14.24           N  
ATOM   1426  CA  LEU A 237     -21.447 -40.228  17.442  1.00 13.61           C  
ATOM   1427  C   LEU A 237     -20.782 -41.402  18.153  1.00 16.05           C  
ATOM   1428  O   LEU A 237     -19.960 -42.114  17.558  1.00 18.08           O  
ATOM   1429  CB  LEU A 237     -20.687 -38.924  17.723  1.00 12.36           C  
ATOM   1430  CG  LEU A 237     -20.969 -37.728  16.789  1.00 15.87           C  
ATOM   1431  CD1 LEU A 237     -20.116 -36.485  17.142  1.00 16.81           C  
ATOM   1432  CD2 LEU A 237     -20.765 -38.121  15.334  1.00 18.70           C  
ATOM   1433  N   ASP A 238     -21.111 -41.615  19.430  1.00 13.99           N  
ATOM   1434  CA  ASP A 238     -20.543 -42.753  20.151  1.00 19.44           C  
ATOM   1435  C   ASP A 238     -21.027 -44.086  19.569  1.00 19.47           C  
ATOM   1436  O   ASP A 238     -20.234 -45.018  19.403  1.00 17.70           O  
ATOM   1437  CB  ASP A 238     -20.878 -42.652  21.638  1.00 19.98           C  
ATOM   1438  CG  ASP A 238     -20.124 -41.516  22.336  1.00 22.04           C  
ATOM   1439  OD1 ASP A 238     -19.237 -40.892  21.706  1.00 21.37           O  
ATOM   1440  OD2 ASP A 238     -20.431 -41.239  23.516  1.00 24.69           O1-
ATOM   1441  N   ILE A 239     -22.318 -44.196  19.247  1.00 17.21           N  
ATOM   1442  CA  ILE A 239     -22.808 -45.390  18.556  1.00 16.46           C  
ATOM   1443  C   ILE A 239     -22.099 -45.564  17.220  1.00 20.28           C  
ATOM   1444  O   ILE A 239     -21.715 -46.682  16.847  1.00 18.68           O  
ATOM   1445  CB  ILE A 239     -24.336 -45.325  18.367  1.00 17.33           C  
ATOM   1446  CG1 ILE A 239     -25.043 -45.404  19.725  1.00 19.27           C  
ATOM   1447  CG2 ILE A 239     -24.798 -46.452  17.451  1.00 17.81           C  
ATOM   1448  CD1 ILE A 239     -26.514 -45.039  19.669  1.00 17.02           C  
ATOM   1449  N   ASP A 240     -21.914 -44.460  16.481  1.00 15.73           N  
ATOM   1450  CA  ASP A 240     -21.223 -44.514  15.193  1.00 15.13           C  
ATOM   1451  C   ASP A 240     -19.834 -45.128  15.322  1.00 18.17           C  
ATOM   1452  O   ASP A 240     -19.337 -45.754  14.374  1.00 18.65           O  
ATOM   1453  CB  ASP A 240     -21.141 -43.103  14.600  1.00 14.88           C  
ATOM   1454  CG  ASP A 240     -20.376 -43.045  13.288  1.00 19.16           C  
ATOM   1455  OD1 ASP A 240     -20.840 -43.642  12.286  1.00 19.56           O  
ATOM   1456  OD2 ASP A 240     -19.320 -42.371  13.251  1.00 17.70           O1-
ATOM   1457  N   HIS A 241     -19.184 -44.960  16.471  1.00 17.77           N  
ATOM   1458  CA  HIS A 241     -17.844 -45.499  16.665  1.00 18.78           C  
ATOM   1459  C   HIS A 241     -17.834 -46.686  17.621  1.00 23.62           C  
ATOM   1460  O   HIS A 241     -16.790 -47.009  18.195  1.00 25.37           O  
ATOM   1461  CB  HIS A 241     -16.884 -44.397  17.113  1.00 17.91           C  
ATOM   1462  CG  HIS A 241     -16.317 -43.615  15.968  1.00 18.03           C  
ATOM   1463  CD2 HIS A 241     -16.480 -43.766  14.632  1.00 19.25           C  
ATOM   1464  ND1 HIS A 241     -15.482 -42.530  16.132  1.00 17.51           N  
ATOM   1465  CE1 HIS A 241     -15.144 -42.057  14.944  1.00 17.19           C  
ATOM   1466  NE2 HIS A 241     -15.744 -42.783  14.017  1.00 16.65           N  
ATOM   1467  N   GLY A 242     -18.974 -47.353  17.782  1.00 23.70           N  
ATOM   1468  CA  GLY A 242     -19.011 -48.690  18.334  1.00 25.62           C  
ATOM   1469  C   GLY A 242     -19.367 -48.797  19.794  1.00 25.87           C  
ATOM   1470  O   GLY A 242     -19.196 -49.876  20.375  1.00 27.45           O  
ATOM   1471  N   LYS A 243     -19.850 -47.731  20.407  1.00 24.93           N  
ATOM   1472  CA  LYS A 243     -20.294 -47.832  21.786  1.00 24.04           C  
ATOM   1473  C   LYS A 243     -21.479 -48.790  21.870  1.00 27.60           C  
ATOM   1474  O   LYS A 243     -22.472 -48.612  21.148  1.00 25.41           O  
ATOM   1475  CB  LYS A 243     -20.685 -46.461  22.336  1.00 27.42           C  
ATOM   1476  CG  LYS A 243     -21.006 -46.486  23.824  1.00 28.88           C  
ATOM   1477  CD  LYS A 243     -21.806 -45.263  24.245  1.00 33.29           C  
ATOM   1478  CE  LYS A 243     -22.191 -45.354  25.722  1.00 38.03           C  
ATOM   1479  NZ  LYS A 243     -22.667 -44.043  26.251  1.00 42.67           N1+
ATOM   1480  N   PRO A 244     -21.415 -49.822  22.708  1.00 24.47           N  
ATOM   1481  CA  PRO A 244     -22.596 -50.674  22.893  1.00 28.97           C  
ATOM   1482  C   PRO A 244     -23.673 -49.899  23.641  1.00 28.14           C  
ATOM   1483  O   PRO A 244     -23.398 -49.247  24.649  1.00 29.80           O  
ATOM   1484  CB  PRO A 244     -22.066 -51.861  23.710  1.00 29.29           C  
ATOM   1485  CG  PRO A 244     -20.841 -51.334  24.394  1.00 34.17           C  
ATOM   1486  CD  PRO A 244     -20.256 -50.280  23.495  1.00 27.00           C  
ATOM   1487  N   VAL A 245     -24.887 -49.926  23.108  1.00 26.75           N  
ATOM   1488  CA  VAL A 245     -26.018 -49.247  23.722  1.00 23.89           C  
ATOM   1489  C   VAL A 245     -27.176 -50.222  23.811  1.00 26.32           C  
ATOM   1490  O   VAL A 245     -27.471 -50.943  22.851  1.00 30.78           O  
ATOM   1491  CB  VAL A 245     -26.433 -47.982  22.935  1.00 25.70           C  
ATOM   1492  CG1 VAL A 245     -25.360 -46.900  23.059  1.00 24.28           C  
ATOM   1493  CG2 VAL A 245     -26.673 -48.320  21.487  1.00 29.35           C  
ATOM   1494  N   LYS A 246     -27.832 -50.247  24.963  1.00 22.97           N  
ATOM   1495  CA  LYS A 246     -29.061 -51.013  25.138  1.00 24.12           C  
ATOM   1496  C   LYS A 246     -30.223 -50.027  25.120  1.00 18.79           C  
ATOM   1497  O   LYS A 246     -30.506 -49.370  26.123  1.00 20.36           O  
ATOM   1498  CB  LYS A 246     -29.040 -51.816  26.436  1.00 23.11           C  
ATOM   1499  CG  LYS A 246     -30.288 -52.663  26.614  1.00 25.04           C  
ATOM   1500  N   ASN A 247     -30.891 -49.929  23.977  1.00 17.72           N  
ATOM   1501  CA  ASN A 247     -32.063 -49.068  23.866  1.00 17.88           C  
ATOM   1502  C   ASN A 247     -33.041 -49.372  24.993  1.00 19.02           C  
ATOM   1503  O   ASN A 247     -33.423 -50.531  25.199  1.00 18.84           O  
ATOM   1504  CB  ASN A 247     -32.722 -49.293  22.502  1.00 15.34           C  
ATOM   1505  CG  ASN A 247     -33.753 -48.230  22.153  1.00 16.75           C  
ATOM   1506  ND2 ASN A 247     -34.186 -48.236  20.897  1.00 14.96           N  
ATOM   1507  OD1 ASN A 247     -34.154 -47.414  22.990  1.00 17.12           O  
ATOM   1508  N   ALA A 248     -33.435 -48.334  25.742  1.00 16.70           N  
ATOM   1509  CA  ALA A 248     -34.419 -48.561  26.803  1.00 19.46           C  
ATOM   1510  C   ALA A 248     -35.779 -48.950  26.242  1.00 20.25           C  
ATOM   1511  O   ALA A 248     -36.624 -49.462  26.986  1.00 19.16           O  
ATOM   1512  CB  ALA A 248     -34.558 -47.328  27.700  1.00 17.04           C  
ATOM   1513  N   LEU A 249     -36.011 -48.728  24.954  1.00 17.15           N  
ATOM   1514  CA  LEU A 249     -37.221 -49.194  24.299  1.00 15.50           C  
ATOM   1515  C   LEU A 249     -36.896 -50.472  23.539  1.00 18.65           C  
ATOM   1516  O   LEU A 249     -35.883 -50.537  22.839  1.00 21.01           O  
ATOM   1517  CB  LEU A 249     -37.792 -48.132  23.350  1.00 18.06           C  
ATOM   1518  CG  LEU A 249     -37.922 -46.716  23.916  1.00 18.83           C  
ATOM   1519  CD1 LEU A 249     -38.312 -45.722  22.815  1.00 19.85           C  
ATOM   1520  CD2 LEU A 249     -38.920 -46.676  25.076  1.00 17.71           C  
ATOM   1521  N   ASP A 250     -37.741 -51.490  23.694  1.00 23.08           N  
ATOM   1522  CA  ASP A 250     -37.578 -52.736  22.948  1.00 26.25           C  
ATOM   1523  C   ASP A 250     -38.233 -52.575  21.587  1.00 23.57           C  
ATOM   1524  O   ASP A 250     -39.463 -52.576  21.476  1.00 31.66           O  
ATOM   1525  CB  ASP A 250     -38.174 -53.922  23.699  1.00 30.68           C  
ATOM   1526  CG  ASP A 250     -37.958 -55.239  22.955  1.00 37.28           C  
ATOM   1527  OD1 ASP A 250     -36.967 -55.343  22.190  1.00 38.57           O  
ATOM   1528  OD2 ASP A 250     -38.775 -56.169  23.129  1.00 43.62           O1-
ATOM   1529  N   LEU A 251     -37.414 -52.425  20.555  1.00 22.74           N  
ATOM   1530  CA  LEU A 251     -37.870 -52.182  19.197  1.00 23.14           C  
ATOM   1531  C   LEU A 251     -37.046 -53.050  18.258  1.00 22.12           C  
ATOM   1532  O   LEU A 251     -35.891 -53.374  18.549  1.00 21.64           O  
ATOM   1533  CB  LEU A 251     -37.739 -50.687  18.827  1.00 20.00           C  
ATOM   1534  CG  LEU A 251     -38.700 -49.751  19.570  1.00 21.44           C  
ATOM   1535  CD1 LEU A 251     -38.467 -48.273  19.206  1.00 18.20           C  
ATOM   1536  CD2 LEU A 251     -40.133 -50.139  19.273  1.00 20.65           C  
ATOM   1537  N   LYS A 252     -37.646 -53.436  17.141  1.00 23.11           N  
ATOM   1538  CA  LYS A 252     -36.983 -54.327  16.191  1.00 22.69           C  
ATOM   1539  C   LYS A 252     -36.049 -53.593  15.237  1.00 25.76           C  
ATOM   1540  O   LYS A 252     -35.974 -53.944  14.058  1.00 37.06           O  
ATOM   1541  CB  LYS A 252     -38.039 -55.114  15.417  1.00 26.79           C  
ATOM   1542  N   PHE A 253     -35.355 -52.558  15.702  1.00 25.05           N  
ATOM   1543  CA  PHE A 253     -34.295 -51.895  14.946  1.00 23.09           C  
ATOM   1544  C   PHE A 253     -33.012 -52.035  15.754  1.00 21.66           C  
ATOM   1545  O   PHE A 253     -32.925 -51.527  16.876  1.00 22.87           O  
ATOM   1546  CB  PHE A 253     -34.635 -50.419  14.687  1.00 23.01           C  
ATOM   1547  CG  PHE A 253     -33.564 -49.650  13.956  1.00 18.56           C  
ATOM   1548  CD1 PHE A 253     -32.463 -49.130  14.633  1.00 21.93           C  
ATOM   1549  CD2 PHE A 253     -33.668 -49.413  12.597  1.00 18.26           C  
ATOM   1550  CE1 PHE A 253     -31.489 -48.412  13.966  1.00 18.18           C  
ATOM   1551  CE2 PHE A 253     -32.689 -48.696  11.925  1.00 20.58           C  
ATOM   1552  CZ  PHE A 253     -31.599 -48.195  12.614  1.00 22.88           C  
ATOM   1553  N   ASP A 254     -32.023 -52.722  15.193  1.00 21.68           N  
ATOM   1554  CA  ASP A 254     -30.772 -52.974  15.904  1.00 21.99           C  
ATOM   1555  C   ASP A 254     -29.890 -51.736  15.800  1.00 19.60           C  
ATOM   1556  O   ASP A 254     -29.448 -51.381  14.709  1.00 19.86           O  
ATOM   1557  CB  ASP A 254     -30.088 -54.203  15.311  1.00 25.80           C  
ATOM   1558  CG  ASP A 254     -28.780 -54.547  15.994  1.00 30.66           C  
ATOM   1559  OD1 ASP A 254     -28.364 -53.846  16.941  1.00 31.84           O  
ATOM   1560  OD2 ASP A 254     -28.160 -55.542  15.570  1.00 43.06           O1-
ATOM   1561  N   MET A 255     -29.634 -51.069  16.929  1.00 23.16           N  
ATOM   1562  CA  MET A 255     -28.834 -49.850  16.881  1.00 22.14           C  
ATOM   1563  C   MET A 255     -27.404 -50.102  16.419  1.00 22.45           C  
ATOM   1564  O   MET A 255     -26.705 -49.142  16.082  1.00 22.73           O  
ATOM   1565  CB  MET A 255     -28.819 -49.160  18.248  1.00 24.80           C  
ATOM   1566  CG  MET A 255     -30.161 -48.556  18.644  1.00 20.70           C  
ATOM   1567  SD  MET A 255     -30.733 -47.243  17.537  1.00 27.25           S  
ATOM   1568  CE  MET A 255     -32.498 -47.303  17.805  1.00 21.40           C  
ATOM   1569  N   GLU A 256     -26.955 -51.359  16.366  1.00 22.15           N  
ATOM   1570  CA  GLU A 256     -25.613 -51.613  15.849  1.00 25.30           C  
ATOM   1571  C   GLU A 256     -25.494 -51.247  14.373  1.00 22.01           C  
ATOM   1572  O   GLU A 256     -24.379 -51.013  13.894  1.00 22.44           O  
ATOM   1573  CB  GLU A 256     -25.227 -53.077  16.077  1.00 26.74           C  
ATOM   1574  N   GLN A 257     -26.617 -51.184  13.646  1.00 20.42           N  
ATOM   1575  CA  GLN A 257     -26.590 -50.741  12.255  1.00 21.14           C  
ATOM   1576  C   GLN A 257     -26.009 -49.346  12.101  1.00 22.87           C  
ATOM   1577  O   GLN A 257     -25.527 -48.993  11.015  1.00 22.59           O  
ATOM   1578  CB  GLN A 257     -27.995 -50.695  11.674  1.00 25.29           C  
ATOM   1579  CG  GLN A 257     -28.733 -51.971  11.638  1.00 27.29           C  
ATOM   1580  CD  GLN A 257     -30.137 -51.711  11.185  1.00 24.52           C  
ATOM   1581  NE2 GLN A 257     -31.070 -51.688  12.128  1.00 22.45           N  
ATOM   1582  OE1 GLN A 257     -30.377 -51.482   9.998  1.00 24.75           O  
ATOM   1583  N   LEU A 258     -26.130 -48.513  13.134  1.00 20.01           N  
ATOM   1584  CA  LEU A 258     -25.651 -47.139  13.053  1.00 17.18           C  
ATOM   1585  C   LEU A 258     -24.132 -47.041  13.146  1.00 22.07           C  
ATOM   1586  O   LEU A 258     -23.586 -45.955  12.924  1.00 18.92           O  
ATOM   1587  CB  LEU A 258     -26.314 -46.291  14.153  1.00 17.65           C  
ATOM   1588  CG  LEU A 258     -27.821 -46.074  13.953  1.00 23.19           C  
ATOM   1589  CD1 LEU A 258     -28.467 -45.349  15.140  1.00 26.23           C  
ATOM   1590  CD2 LEU A 258     -28.054 -45.303  12.672  1.00 25.00           C  
ATOM   1591  N   LYS A 259     -23.436 -48.139  13.453  1.00 20.07           N  
ATOM   1592  CA  LYS A 259     -21.978 -48.112  13.444  1.00 18.49           C  
ATOM   1593  C   LYS A 259     -21.466 -47.668  12.082  1.00 20.12           C  
ATOM   1594  O   LYS A 259     -21.902 -48.179  11.043  1.00 18.48           O  
ATOM   1595  CB  LYS A 259     -21.408 -49.495  13.771  1.00 21.33           C  
ATOM   1596  CG  LYS A 259     -21.595 -49.966  15.194  1.00 29.21           C  
ATOM   1597  CD  LYS A 259     -20.919 -51.331  15.386  1.00 32.42           C  
ATOM   1598  CE  LYS A 259     -21.279 -51.946  16.729  1.00 35.75           C  
ATOM   1599  NZ  LYS A 259     -20.773 -53.354  16.806  1.00 39.90           N1+
ATOM   1600  N   ASP A 260     -20.521 -46.725  12.092  1.00 19.01           N  
ATOM   1601  CA  ASP A 260     -19.852 -46.248  10.879  1.00 20.70           C  
ATOM   1602  C   ASP A 260     -20.850 -45.731   9.838  1.00 21.87           C  
ATOM   1603  O   ASP A 260     -20.621 -45.847   8.631  1.00 24.14           O  
ATOM   1604  CB  ASP A 260     -18.949 -47.341  10.288  1.00 23.00           C  
ATOM   1605  CG  ASP A 260     -17.993 -47.936  11.331  1.00 22.85           C  
ATOM   1606  OD1 ASP A 260     -17.137 -47.201  11.874  1.00 24.67           O  
ATOM   1607  OD2 ASP A 260     -18.108 -49.138  11.636  1.00 30.22           O1-
ATOM   1608  N   SER A 261     -21.952 -45.125  10.293  1.00 18.76           N  
ATOM   1609  CA  SER A 261     -22.980 -44.592   9.401  1.00 21.63           C  
ATOM   1610  C   SER A 261     -23.025 -43.071   9.310  1.00 18.42           C  
ATOM   1611  O   SER A 261     -23.792 -42.544   8.496  1.00 19.08           O  
ATOM   1612  CB  SER A 261     -24.372 -45.077   9.835  1.00 21.65           C  
ATOM   1613  OG  SER A 261     -24.740 -44.479  11.080  1.00 21.37           O  
ATOM   1614  N   ILE A 262     -22.231 -42.348  10.101  1.00 16.67           N  
ATOM   1615  CA  ILE A 262     -22.335 -40.895  10.209  1.00 15.74           C  
ATOM   1616  C   ILE A 262     -21.135 -40.254   9.534  1.00 18.20           C  
ATOM   1617  O   ILE A 262     -19.993 -40.689   9.740  1.00 17.54           O  
ATOM   1618  CB  ILE A 262     -22.410 -40.447  11.676  1.00 16.83           C  
ATOM   1619  CG1 ILE A 262     -23.582 -41.137  12.387  1.00 17.22           C  
ATOM   1620  CG2 ILE A 262     -22.431 -38.904  11.776  1.00 16.48           C  
ATOM   1621  CD1 ILE A 262     -24.924 -40.702  11.899  1.00 18.77           C  
ATOM   1622  N   ASP A 263     -21.403 -39.223   8.730  1.00 16.01           N  
ATOM   1623  CA  ASP A 263     -20.372 -38.324   8.228  1.00 19.00           C  
ATOM   1624  C   ASP A 263     -20.133 -37.290   9.323  1.00 18.66           C  
ATOM   1625  O   ASP A 263     -20.888 -36.321   9.462  1.00 17.35           O  
ATOM   1626  CB  ASP A 263     -20.810 -37.696   6.910  1.00 17.37           C  
ATOM   1627  CG  ASP A 263     -19.695 -36.936   6.229  1.00 24.73           C  
ATOM   1628  OD1 ASP A 263     -18.858 -36.336   6.934  1.00 24.85           O  
ATOM   1629  OD2 ASP A 263     -19.661 -36.932   4.984  1.00 28.73           O1-
ATOM   1630  N   ARG A 264     -19.080 -37.508  10.114  1.00 17.30           N  
ATOM   1631  CA  ARG A 264     -18.915 -36.809  11.384  1.00 18.58           C  
ATOM   1632  C   ARG A 264     -18.522 -35.341  11.225  1.00 16.92           C  
ATOM   1633  O   ARG A 264     -18.636 -34.585  12.196  1.00 18.06           O  
ATOM   1634  CB  ARG A 264     -17.884 -37.551  12.244  1.00 14.82           C  
ATOM   1635  CG  ARG A 264     -18.333 -38.953  12.658  1.00 17.30           C  
ATOM   1636  CD  ARG A 264     -17.181 -39.795  13.217  1.00 16.17           C  
ATOM   1637  NE  ARG A 264     -16.818 -39.404  14.576  1.00 15.22           N  
ATOM   1638  CZ  ARG A 264     -17.329 -39.935  15.681  1.00 15.73           C  
ATOM   1639  NH1 ARG A 264     -18.251 -40.892  15.618  1.00 16.11           N1+
ATOM   1640  NH2 ARG A 264     -16.921 -39.504  16.864  1.00 15.88           N  
ATOM   1641  N   GLU A 265     -18.054 -34.920  10.039  1.00 16.29           N  
ATOM   1642  CA  GLU A 265     -17.802 -33.507   9.776  1.00 17.39           C  
ATOM   1643  C   GLU A 265     -19.048 -32.732   9.346  1.00 20.69           C  
ATOM   1644  O   GLU A 265     -19.000 -31.500   9.282  1.00 21.59           O  
ATOM   1645  CB  GLU A 265     -16.732 -33.355   8.681  1.00 23.11           C  
ATOM   1646  CG  GLU A 265     -15.403 -33.971   9.050  1.00 25.38           C  
ATOM   1647  CD  GLU A 265     -14.488 -34.193   7.861  1.00 35.95           C  
ATOM   1648  OE1 GLU A 265     -13.277 -34.398   8.091  1.00 39.47           O  
ATOM   1649  OE2 GLU A 265     -14.970 -34.169   6.706  1.00 35.65           O1-
ATOM   1650  N   LYS A 266     -20.144 -33.404   9.020  1.00 16.57           N  
ATOM   1651  CA  LYS A 266     -21.291 -32.756   8.396  1.00 15.22           C  
ATOM   1652  C   LYS A 266     -22.496 -32.832   9.340  1.00 13.15           C  
ATOM   1653  O   LYS A 266     -23.439 -33.600   9.120  1.00 15.58           O  
ATOM   1654  CB  LYS A 266     -21.562 -33.395   7.045  1.00 15.21           C  
ATOM   1655  CG  LYS A 266     -20.359 -33.271   6.102  1.00 19.23           C  
ATOM   1656  CD  LYS A 266     -20.677 -33.889   4.761  1.00 23.49           C  
ATOM   1657  CE  LYS A 266     -19.609 -33.568   3.732  1.00 21.58           C  
ATOM   1658  NZ  LYS A 266     -18.341 -34.247   4.106  1.00 23.28           N1+
ATOM   1659  N   ILE A 267     -22.464 -32.008  10.380  1.00 14.57           N  
ATOM   1660  CA  ILE A 267     -23.450 -32.022  11.460  1.00 11.10           C  
ATOM   1661  C   ILE A 267     -24.107 -30.653  11.522  1.00 13.69           C  
ATOM   1662  O   ILE A 267     -23.412 -29.631  11.545  1.00 13.31           O  
ATOM   1663  CB  ILE A 267     -22.795 -32.343  12.814  1.00 15.28           C  
ATOM   1664  CG1 ILE A 267     -21.828 -33.528  12.684  1.00 16.04           C  
ATOM   1665  CG2 ILE A 267     -23.871 -32.578  13.898  1.00 15.39           C  
ATOM   1666  CD1 ILE A 267     -22.507 -34.865  12.673  1.00 21.75           C  
ATOM   1667  N   ALA A 268     -25.436 -30.634  11.595  1.00 13.69           N  
ATOM   1668  CA  ALA A 268     -26.174 -29.386  11.752  1.00 10.58           C  
ATOM   1669  C   ALA A 268     -27.215 -29.537  12.851  1.00  9.81           C  
ATOM   1670  O   ALA A 268     -27.651 -30.648  13.177  1.00 11.11           O  
ATOM   1671  CB  ALA A 268     -26.849 -28.961  10.440  1.00 11.50           C  
ATOM   1672  N   VAL A 269     -27.610 -28.403  13.430  1.00  9.72           N  
ATOM   1673  CA  VAL A 269     -28.722 -28.363  14.378  1.00  9.59           C  
ATOM   1674  C   VAL A 269     -29.830 -27.493  13.783  1.00 10.59           C  
ATOM   1675  O   VAL A 269     -29.560 -26.425  13.223  1.00  9.86           O  
ATOM   1676  CB  VAL A 269     -28.277 -27.874  15.771  1.00  9.87           C  
ATOM   1677  CG1 VAL A 269     -27.582 -26.483  15.744  1.00  9.99           C  
ATOM   1678  CG2 VAL A 269     -29.442 -27.905  16.764  1.00 11.19           C  
ATOM   1679  N   ILE A 270     -31.072 -27.976  13.871  1.00  8.49           N  
ATOM   1680  CA  ILE A 270     -32.239 -27.274  13.333  1.00  9.43           C  
ATOM   1681  C   ILE A 270     -33.314 -27.312  14.411  1.00 10.45           C  
ATOM   1682  O   ILE A 270     -33.377 -28.261  15.193  1.00  9.76           O  
ATOM   1683  CB  ILE A 270     -32.718 -27.933  12.007  1.00 10.08           C  
ATOM   1684  CG1 ILE A 270     -31.590 -27.927  10.964  1.00 11.62           C  
ATOM   1685  CG2 ILE A 270     -34.008 -27.250  11.426  1.00  8.47           C  
ATOM   1686  CD1 ILE A 270     -31.949 -28.638   9.666  1.00 12.06           C  
ATOM   1687  N   GLY A 271     -34.147 -26.273  14.479  1.00 10.51           N  
ATOM   1688  CA  GLY A 271     -35.185 -26.245  15.502  1.00  9.01           C  
ATOM   1689  C   GLY A 271     -36.233 -25.194  15.202  1.00 11.17           C  
ATOM   1690  O   GLY A 271     -35.974 -24.209  14.503  1.00  9.80           O  
ATOM   1691  N   HIS A 272     -37.420 -25.402  15.773  1.00 10.96           N  
ATOM   1692  CA  HIS A 272     -38.565 -24.523  15.549  1.00 13.28           C  
ATOM   1693  C   HIS A 272     -38.973 -23.843  16.846  1.00 11.78           C  
ATOM   1694  O   HIS A 272     -39.115 -24.511  17.876  1.00 12.19           O  
ATOM   1695  CB  HIS A 272     -39.756 -25.313  14.991  1.00 10.87           C  
ATOM   1696  CG  HIS A 272     -41.020 -24.514  14.896  1.00 10.47           C  
ATOM   1697  CD2 HIS A 272     -41.321 -23.405  14.174  1.00 11.26           C  
ATOM   1698  ND1 HIS A 272     -42.169 -24.852  15.583  1.00 11.75           N  
ATOM   1699  CE1 HIS A 272     -43.124 -23.983  15.292  1.00 14.18           C  
ATOM   1700  NE2 HIS A 272     -42.635 -23.091  14.445  1.00 13.36           N  
ATOM   1701  N   SER A 273     -39.175 -22.520  16.790  1.00 11.00           N  
ATOM   1702  CA  SER A 273     -39.754 -21.730  17.888  1.00 12.91           C  
ATOM   1703  C   SER A 273     -38.824 -21.791  19.098  1.00 11.54           C  
ATOM   1704  O   SER A 273     -37.706 -21.249  19.013  1.00 11.35           O  
ATOM   1705  CB  SER A 273     -41.194 -22.219  18.113  1.00 11.64           C  
ATOM   1706  OG  SER A 273     -41.918 -21.343  18.975  1.00 13.24           O  
ATOM   1707  N   PHE A 274     -39.227 -22.388  20.232  1.00 10.97           N  
ATOM   1708  CA  PHE A 274     -38.271 -22.645  21.316  1.00 12.87           C  
ATOM   1709  C   PHE A 274     -37.033 -23.348  20.768  1.00 12.37           C  
ATOM   1710  O   PHE A 274     -35.900 -23.068  21.197  1.00 11.41           O  
ATOM   1711  CB  PHE A 274     -38.929 -23.504  22.414  1.00 12.71           C  
ATOM   1712  CG  PHE A 274     -38.440 -23.223  23.841  1.00 12.70           C  
ATOM   1713  CD1 PHE A 274     -37.181 -22.689  24.102  1.00 12.89           C  
ATOM   1714  CD2 PHE A 274     -39.261 -23.509  24.927  1.00 15.82           C  
ATOM   1715  CE1 PHE A 274     -36.746 -22.452  25.422  1.00 14.22           C  
ATOM   1716  CE2 PHE A 274     -38.839 -23.258  26.243  1.00 12.80           C  
ATOM   1717  CZ  PHE A 274     -37.590 -22.732  26.493  1.00 13.78           C  
ATOM   1718  N   GLY A 275     -37.240 -24.264  19.811  1.00  9.69           N  
ATOM   1719  CA  GLY A 275     -36.146 -24.992  19.189  1.00 11.47           C  
ATOM   1720  C   GLY A 275     -35.248 -24.129  18.327  1.00 11.74           C  
ATOM   1721  O   GLY A 275     -34.093 -24.499  18.077  1.00  9.66           O  
ATOM   1722  N   GLY A 276     -35.769 -23.007  17.835  1.00 11.26           N  
ATOM   1723  CA  GLY A 276     -34.929 -22.065  17.128  1.00 12.61           C  
ATOM   1724  C   GLY A 276     -33.985 -21.345  18.070  1.00 12.91           C  
ATOM   1725  O   GLY A 276     -32.807 -21.159  17.759  1.00 12.01           O  
ATOM   1726  N   ALA A 277     -34.484 -20.942  19.245  1.00  9.73           N  
ATOM   1727  CA  ALA A 277     -33.575 -20.436  20.269  1.00 10.83           C  
ATOM   1728  C   ALA A 277     -32.579 -21.513  20.678  1.00 13.11           C  
ATOM   1729  O   ALA A 277     -31.399 -21.220  20.914  1.00 10.95           O  
ATOM   1730  CB  ALA A 277     -34.358 -19.951  21.490  1.00 13.92           C  
ATOM   1731  N   THR A 278     -33.039 -22.767  20.765  1.00  9.31           N  
ATOM   1732  CA  THR A 278     -32.140 -23.864  21.114  1.00 11.91           C  
ATOM   1733  C   THR A 278     -31.032 -24.041  20.077  1.00 12.05           C  
ATOM   1734  O   THR A 278     -29.897 -24.369  20.438  1.00 12.17           O  
ATOM   1735  CB  THR A 278     -32.933 -25.161  21.275  1.00 11.42           C  
ATOM   1736  CG2 THR A 278     -31.998 -26.325  21.656  1.00 11.39           C  
ATOM   1737  OG1 THR A 278     -33.919 -24.985  22.298  1.00 12.34           O  
ATOM   1738  N   VAL A 279     -31.331 -23.806  18.797  1.00 10.39           N  
ATOM   1739  CA  VAL A 279     -30.286 -23.845  17.765  1.00 11.88           C  
ATOM   1740  C   VAL A 279     -29.158 -22.886  18.127  1.00 11.85           C  
ATOM   1741  O   VAL A 279     -27.972 -23.226  18.045  1.00 11.48           O  
ATOM   1742  CB  VAL A 279     -30.886 -23.503  16.384  1.00  8.86           C  
ATOM   1743  CG1 VAL A 279     -29.801 -23.033  15.369  1.00 10.86           C  
ATOM   1744  CG2 VAL A 279     -31.666 -24.685  15.818  1.00  8.84           C  
ATOM   1745  N   ILE A 280     -29.516 -21.671  18.535  1.00  9.67           N  
ATOM   1746  CA  ILE A 280     -28.507 -20.641  18.759  1.00 12.53           C  
ATOM   1747  C   ILE A 280     -27.697 -20.949  20.018  1.00 12.63           C  
ATOM   1748  O   ILE A 280     -26.463 -20.845  20.020  1.00 13.14           O  
ATOM   1749  CB  ILE A 280     -29.180 -19.256  18.823  1.00 11.91           C  
ATOM   1750  CG1 ILE A 280     -29.660 -18.849  17.417  1.00 14.80           C  
ATOM   1751  CG2 ILE A 280     -28.208 -18.236  19.354  1.00 14.68           C  
ATOM   1752  CD1 ILE A 280     -30.709 -17.738  17.393  1.00 14.49           C  
ATOM   1753  N   GLN A 281     -28.374 -21.345  21.099  1.00 11.13           N  
ATOM   1754  CA  GLN A 281     -27.669 -21.742  22.316  1.00 12.34           C  
ATOM   1755  C   GLN A 281     -26.741 -22.922  22.064  1.00 14.04           C  
ATOM   1756  O   GLN A 281     -25.621 -22.969  22.595  1.00 13.65           O  
ATOM   1757  CB  GLN A 281     -28.686 -22.086  23.407  1.00 11.38           C  
ATOM   1758  CG  GLN A 281     -28.065 -22.358  24.793  1.00 14.53           C  
ATOM   1759  CD  GLN A 281     -27.581 -21.094  25.461  1.00 18.04           C  
ATOM   1760  NE2 GLN A 281     -26.420 -21.172  26.111  1.00 18.63           N  
ATOM   1761  OE1 GLN A 281     -28.239 -20.049  25.385  1.00 15.09           O  
ATOM   1762  N   THR A 282     -27.205 -23.902  21.283  1.00  9.69           N  
ATOM   1763  CA  THR A 282     -26.410 -25.095  20.998  1.00 14.57           C  
ATOM   1764  C   THR A 282     -25.173 -24.742  20.179  1.00 12.16           C  
ATOM   1765  O   THR A 282     -24.065 -25.196  20.486  1.00 15.21           O  
ATOM   1766  CB  THR A 282     -27.270 -26.136  20.270  1.00 12.23           C  
ATOM   1767  CG2 THR A 282     -26.452 -27.396  19.914  1.00 11.39           C  
ATOM   1768  OG1 THR A 282     -28.398 -26.506  21.081  1.00 13.63           O  
ATOM   1769  N   LEU A 283     -25.339 -23.932  19.129  1.00 12.11           N  
ATOM   1770  CA  LEU A 283     -24.184 -23.522  18.329  1.00 11.97           C  
ATOM   1771  C   LEU A 283     -23.152 -22.810  19.187  1.00 13.99           C  
ATOM   1772  O   LEU A 283     -21.940 -23.022  19.021  1.00 14.58           O  
ATOM   1773  CB  LEU A 283     -24.619 -22.599  17.194  1.00 13.06           C  
ATOM   1774  CG  LEU A 283     -25.406 -23.218  16.035  1.00 11.78           C  
ATOM   1775  CD1 LEU A 283     -25.834 -22.102  15.103  1.00 12.96           C  
ATOM   1776  CD2 LEU A 283     -24.542 -24.230  15.289  1.00 12.15           C  
ATOM   1777  N   SER A 284     -23.620 -21.964  20.109  1.00 12.61           N  
ATOM   1778  CA  SER A 284     -22.708 -21.200  20.956  1.00 15.66           C  
ATOM   1779  C   SER A 284     -21.846 -22.124  21.799  1.00 17.68           C  
ATOM   1780  O   SER A 284     -20.667 -21.836  22.033  1.00 19.00           O  
ATOM   1781  CB  SER A 284     -23.491 -20.252  21.868  1.00 14.15           C  
ATOM   1782  OG  SER A 284     -22.588 -19.381  22.537  1.00 27.79           O  
ATOM   1783  N   GLU A 285     -22.417 -23.235  22.260  1.00 13.01           N  
ATOM   1784  CA  GLU A 285     -21.743 -24.123  23.202  1.00 16.54           C  
ATOM   1785  C   GLU A 285     -20.945 -25.228  22.529  1.00 18.24           C  
ATOM   1786  O   GLU A 285     -19.929 -25.661  23.075  1.00 17.20           O  
ATOM   1787  CB  GLU A 285     -22.764 -24.777  24.143  1.00 21.94           C  
ATOM   1788  CG  GLU A 285     -23.421 -23.833  25.138  1.00 23.37           C  
ATOM   1789  CD  GLU A 285     -24.462 -24.549  26.002  1.00 33.29           C  
ATOM   1790  OE1 GLU A 285     -25.365 -23.873  26.555  1.00 29.39           O  
ATOM   1791  OE2 GLU A 285     -24.376 -25.802  26.130  1.00 37.55           O1-
ATOM   1792  N   ASP A 286     -21.358 -25.681  21.352  1.00 15.19           N  
ATOM   1793  CA  ASP A 286     -20.893 -26.950  20.791  1.00 16.36           C  
ATOM   1794  C   ASP A 286     -20.461 -26.753  19.339  1.00 16.97           C  
ATOM   1795  O   ASP A 286     -21.297 -26.698  18.434  1.00 13.55           O  
ATOM   1796  CB  ASP A 286     -22.006 -27.993  20.911  1.00 15.25           C  
ATOM   1797  CG  ASP A 286     -21.532 -29.397  20.605  1.00 15.94           C  
ATOM   1798  OD1 ASP A 286     -20.497 -29.543  19.926  1.00 14.35           O  
ATOM   1799  OD2 ASP A 286     -22.211 -30.355  21.032  1.00 18.42           O1-
ATOM   1800  N   GLN A 287     -19.149 -26.682  19.102  1.00 15.27           N  
ATOM   1801  CA  GLN A 287     -18.678 -26.418  17.748  1.00 14.49           C  
ATOM   1802  C   GLN A 287     -18.648 -27.668  16.877  1.00 11.84           C  
ATOM   1803  O   GLN A 287     -18.200 -27.589  15.729  1.00 14.43           O  
ATOM   1804  CB  GLN A 287     -17.288 -25.764  17.796  1.00 17.64           C  
ATOM   1805  CG  GLN A 287     -17.325 -24.266  18.097  1.00 16.75           C  
ATOM   1806  CD  GLN A 287     -18.072 -23.917  19.405  1.00 23.05           C  
ATOM   1807  NE2 GLN A 287     -19.133 -23.117  19.280  1.00 19.70           N  
ATOM   1808  OE1 GLN A 287     -17.698 -24.361  20.507  1.00 21.12           O  
ATOM   1809  N   ARG A 288     -19.102 -28.822  17.380  1.00 14.27           N  
ATOM   1810  CA  ARG A 288     -19.278 -29.969  16.499  1.00 12.41           C  
ATOM   1811  C   ARG A 288     -20.409 -29.713  15.518  1.00 14.84           C  
ATOM   1812  O   ARG A 288     -20.421 -30.272  14.421  1.00 14.06           O  
ATOM   1813  CB  ARG A 288     -19.549 -31.246  17.303  1.00 11.89           C  
ATOM   1814  CG  ARG A 288     -18.377 -31.684  18.190  1.00 12.96           C  
ATOM   1815  CD  ARG A 288     -18.754 -32.832  19.111  1.00 14.58           C  
ATOM   1816  NE  ARG A 288     -19.929 -32.522  19.916  1.00 13.45           N  
ATOM   1817  CZ  ARG A 288     -20.592 -33.400  20.656  1.00 18.03           C  
ATOM   1818  NH1 ARG A 288     -20.183 -34.662  20.720  1.00 13.03           N1+
ATOM   1819  NH2 ARG A 288     -21.669 -33.008  21.348  1.00 15.60           N  
ATOM   1820  N   PHE A 289     -21.362 -28.870  15.902  1.00 11.86           N  
ATOM   1821  CA  PHE A 289     -22.406 -28.424  14.992  1.00 13.29           C  
ATOM   1822  C   PHE A 289     -21.811 -27.363  14.071  1.00 15.99           C  
ATOM   1823  O   PHE A 289     -21.284 -26.353  14.543  1.00 15.21           O  
ATOM   1824  CB  PHE A 289     -23.585 -27.881  15.792  1.00 12.10           C  
ATOM   1825  CG  PHE A 289     -24.331 -28.947  16.576  1.00 12.90           C  
ATOM   1826  CD1 PHE A 289     -25.185 -29.829  15.928  1.00 13.31           C  
ATOM   1827  CD2 PHE A 289     -24.153 -29.078  17.948  1.00 14.27           C  
ATOM   1828  CE1 PHE A 289     -25.875 -30.813  16.643  1.00 13.58           C  
ATOM   1829  CE2 PHE A 289     -24.838 -30.068  18.670  1.00 13.59           C  
ATOM   1830  CZ  PHE A 289     -25.695 -30.932  18.012  1.00 10.75           C  
ATOM   1831  N   ARG A 290     -21.859 -27.604  12.766  1.00 12.02           N  
ATOM   1832  CA  ARG A 290     -21.137 -26.753  11.833  1.00 11.80           C  
ATOM   1833  C   ARG A 290     -21.998 -25.643  11.247  1.00 15.87           C  
ATOM   1834  O   ARG A 290     -21.456 -24.724  10.621  1.00 15.48           O  
ATOM   1835  CB  ARG A 290     -20.525 -27.600  10.716  1.00 16.65           C  
ATOM   1836  CG  ARG A 290     -19.604 -28.724  11.215  1.00 17.36           C  
ATOM   1837  CD  ARG A 290     -18.597 -28.233  12.284  1.00 22.53           C  
ATOM   1838  NE  ARG A 290     -17.682 -27.218  11.753  1.00 26.38           N  
ATOM   1839  CZ  ARG A 290     -17.359 -26.080  12.372  1.00 27.77           C  
ATOM   1840  NH1 ARG A 290     -16.524 -25.233  11.784  1.00 28.55           N1+
ATOM   1841  NH2 ARG A 290     -17.869 -25.775  13.566  1.00 23.21           N  
ATOM   1842  N   CYS A 291     -23.317 -25.704  11.432  1.00 14.73           N  
ATOM   1843  CA  CYS A 291     -24.220 -24.632  11.016  1.00  9.89           C  
ATOM   1844  C   CYS A 291     -25.576 -24.899  11.655  1.00 12.71           C  
ATOM   1845  O   CYS A 291     -25.835 -25.996  12.165  1.00 10.55           O  
ATOM   1846  CB  CYS A 291     -24.343 -24.522   9.495  1.00 12.47           C  
ATOM   1847  SG  CYS A 291     -25.228 -25.868   8.692  1.00 15.38           S  
ATOM   1848  N   GLY A 292     -26.418 -23.874  11.666  1.00 12.83           N  
ATOM   1849  CA  GLY A 292     -27.728 -23.982  12.284  1.00  9.90           C  
ATOM   1850  C   GLY A 292     -28.792 -23.363  11.400  1.00 11.10           C  
ATOM   1851  O   GLY A 292     -28.534 -22.426  10.640  1.00 11.79           O  
ATOM   1852  N   ILE A 293     -29.998 -23.908  11.504  1.00  9.59           N  
ATOM   1853  CA  ILE A 293     -31.167 -23.341  10.840  1.00  9.78           C  
ATOM   1854  C   ILE A 293     -32.234 -23.150  11.912  1.00 11.03           C  
ATOM   1855  O   ILE A 293     -32.670 -24.120  12.544  1.00  9.65           O  
ATOM   1856  CB  ILE A 293     -31.678 -24.216   9.679  1.00  9.42           C  
ATOM   1857  CG1 ILE A 293     -30.563 -24.454   8.644  1.00 10.75           C  
ATOM   1858  CG2 ILE A 293     -32.909 -23.553   9.006  1.00 10.41           C  
ATOM   1859  CD1 ILE A 293     -30.974 -25.359   7.463  1.00 11.02           C  
ATOM   1860  N   ALA A 294     -32.634 -21.903  12.127  1.00  9.59           N  
ATOM   1861  CA  ALA A 294     -33.641 -21.562  13.120  1.00 12.08           C  
ATOM   1862  C   ALA A 294     -34.947 -21.299  12.386  1.00 10.64           C  
ATOM   1863  O   ALA A 294     -35.046 -20.354  11.587  1.00 10.37           O  
ATOM   1864  CB  ALA A 294     -33.225 -20.342  13.942  1.00 11.73           C  
ATOM   1865  N   LEU A 295     -35.937 -22.131  12.647  1.00 10.14           N  
ATOM   1866  CA  LEU A 295     -37.245 -21.998  12.008  1.00  9.42           C  
ATOM   1867  C   LEU A 295     -38.141 -21.184  12.930  1.00 13.50           C  
ATOM   1868  O   LEU A 295     -38.525 -21.667  13.998  1.00 11.13           O  
ATOM   1869  CB  LEU A 295     -37.839 -23.376  11.740  1.00  9.98           C  
ATOM   1870  CG  LEU A 295     -36.942 -24.371  10.997  1.00 12.94           C  
ATOM   1871  CD1 LEU A 295     -37.553 -25.766  11.033  1.00 12.20           C  
ATOM   1872  CD2 LEU A 295     -36.700 -23.904   9.547  1.00 12.78           C  
ATOM   1873  N   ASP A 296     -38.459 -19.945  12.532  1.00 11.22           N  
ATOM   1874  CA  ASP A 296     -39.312 -19.056  13.329  1.00 13.25           C  
ATOM   1875  C   ASP A 296     -38.898 -19.059  14.803  1.00 12.21           C  
ATOM   1876  O   ASP A 296     -39.691 -19.354  15.699  1.00 11.45           O  
ATOM   1877  CB  ASP A 296     -40.785 -19.455  13.185  1.00 13.36           C  
ATOM   1878  CG  ASP A 296     -41.688 -18.276  12.827  1.00 14.10           C  
ATOM   1879  OD1 ASP A 296     -41.180 -17.193  12.467  1.00 11.21           O  
ATOM   1880  OD2 ASP A 296     -42.924 -18.449  12.875  1.00 12.49           O1-
ATOM   1881  N   ALA A 297     -37.630 -18.723  15.050  1.00 12.20           N  
ATOM   1882  CA  ALA A 297     -37.112 -18.751  16.413  1.00 13.29           C  
ATOM   1883  C   ALA A 297     -37.887 -17.805  17.321  1.00 14.25           C  
ATOM   1884  O   ALA A 297     -38.228 -16.685  16.939  1.00 12.97           O  
ATOM   1885  CB  ALA A 297     -35.630 -18.365  16.444  1.00 10.03           C  
ATOM   1886  N   TRP A 298     -38.171 -18.286  18.531  1.00 11.28           N  
ATOM   1887  CA  TRP A 298     -38.636 -17.473  19.644  1.00 11.84           C  
ATOM   1888  C   TRP A 298     -37.410 -17.156  20.484  1.00 14.62           C  
ATOM   1889  O   TRP A 298     -36.855 -18.047  21.130  1.00 14.44           O  
ATOM   1890  CB  TRP A 298     -39.675 -18.250  20.448  1.00 13.21           C  
ATOM   1891  CG  TRP A 298     -40.190 -17.545  21.656  1.00 15.88           C  
ATOM   1892  CD1 TRP A 298     -40.685 -16.275  21.724  1.00 14.85           C  
ATOM   1893  CD2 TRP A 298     -40.297 -18.098  22.974  1.00 11.42           C  
ATOM   1894  CE2 TRP A 298     -40.859 -17.103  23.804  1.00 16.35           C  
ATOM   1895  CE3 TRP A 298     -39.956 -19.334  23.535  1.00 14.84           C  
ATOM   1896  NE1 TRP A 298     -41.098 -16.001  23.022  1.00 15.37           N  
ATOM   1897  CZ2 TRP A 298     -41.099 -17.315  25.165  1.00 17.56           C  
ATOM   1898  CZ3 TRP A 298     -40.200 -19.546  24.885  1.00 14.52           C  
ATOM   1899  CH2 TRP A 298     -40.763 -18.535  25.684  1.00 17.16           C  
ATOM   1900  N   MET A 299     -36.977 -15.898  20.461  1.00 13.37           N  
ATOM   1901  CA  MET A 299     -35.662 -15.522  20.971  1.00 14.08           C  
ATOM   1902  C   MET A 299     -35.648 -15.186  22.453  1.00 14.27           C  
ATOM   1903  O   MET A 299     -34.562 -15.121  23.041  1.00 16.02           O  
ATOM   1904  CB  MET A 299     -35.123 -14.324  20.174  1.00 13.58           C  
ATOM   1905  CG  MET A 299     -35.069 -14.589  18.665  1.00 16.86           C  
ATOM   1906  SD  MET A 299     -33.767 -15.733  18.156  1.00 14.76           S  
ATOM   1907  CE  MET A 299     -32.289 -14.734  18.451  1.00 13.97           C  
ATOM   1908  N   PHE A 300     -36.818 -14.992  23.057  1.00 13.92           N  
ATOM   1909  CA  PHE A 300     -36.910 -14.591  24.458  1.00 14.71           C  
ATOM   1910  C   PHE A 300     -36.036 -15.411  25.408  1.00 13.96           C  
ATOM   1911  O   PHE A 300     -35.435 -14.802  26.310  1.00 15.56           O  
ATOM   1912  CB  PHE A 300     -38.381 -14.639  24.898  1.00 13.04           C  
ATOM   1913  CG  PHE A 300     -38.583 -14.352  26.363  1.00 18.71           C  
ATOM   1914  CD1 PHE A 300     -38.645 -13.041  26.824  1.00 20.48           C  
ATOM   1915  CD2 PHE A 300     -38.696 -15.388  27.282  1.00 17.95           C  
ATOM   1916  CE1 PHE A 300     -38.825 -12.768  28.175  1.00 20.67           C  
ATOM   1917  CE2 PHE A 300     -38.875 -15.120  28.636  1.00 18.45           C  
ATOM   1918  CZ  PHE A 300     -38.939 -13.808  29.080  1.00 23.26           C  
ATOM   1919  N   PRO A 301     -35.912 -16.743  25.282  1.00 14.56           N  
ATOM   1920  CA  PRO A 301     -35.131 -17.503  26.286  1.00 13.99           C  
ATOM   1921  C   PRO A 301     -33.638 -17.179  26.333  1.00 15.64           C  
ATOM   1922  O   PRO A 301     -32.980 -17.531  27.326  1.00 16.35           O  
ATOM   1923  CB  PRO A 301     -35.345 -18.966  25.867  1.00 13.11           C  
ATOM   1924  CG  PRO A 301     -36.584 -18.965  25.031  1.00 15.93           C  
ATOM   1925  CD  PRO A 301     -36.559 -17.650  24.312  1.00 14.08           C  
ATOM   1926  N   LEU A 302     -33.076 -16.560  25.295  1.00 14.94           N  
ATOM   1927  CA  LEU A 302     -31.627 -16.475  25.151  1.00 14.66           C  
ATOM   1928  C   LEU A 302     -31.045 -15.358  26.005  1.00 18.32           C  
ATOM   1929  O   LEU A 302     -31.587 -14.249  26.065  1.00 16.57           O  
ATOM   1930  CB  LEU A 302     -31.249 -16.247  23.684  1.00 15.24           C  
ATOM   1931  CG  LEU A 302     -31.470 -17.428  22.729  1.00 16.98           C  
ATOM   1932  CD1 LEU A 302     -31.279 -17.023  21.244  1.00 15.87           C  
ATOM   1933  CD2 LEU A 302     -30.563 -18.585  23.091  1.00 12.68           C  
ATOM   1934  N   GLY A 303     -29.921 -15.652  26.663  1.00 18.06           N  
ATOM   1935  CA  GLY A 303     -29.197 -14.619  27.365  1.00 20.67           C  
ATOM   1936  C   GLY A 303     -28.399 -13.742  26.417  1.00 20.28           C  
ATOM   1937  O   GLY A 303     -28.025 -14.138  25.316  1.00 19.07           O  
ATOM   1938  N   ASP A 304     -28.126 -12.519  26.875  1.00 22.47           N  
ATOM   1939  CA  ASP A 304     -27.416 -11.549  26.044  1.00 24.66           C  
ATOM   1940  C   ASP A 304     -26.040 -12.052  25.614  1.00 22.97           C  
ATOM   1941  O   ASP A 304     -25.517 -11.624  24.582  1.00 23.47           O  
ATOM   1942  CB  ASP A 304     -27.278 -10.226  26.800  1.00 28.01           C  
ATOM   1943  N   GLU A 305     -25.445 -12.965  26.379  1.00 21.82           N  
ATOM   1944  CA  GLU A 305     -24.067 -13.363  26.113  1.00 26.05           C  
ATOM   1945  C   GLU A 305     -23.915 -14.213  24.851  1.00 26.92           C  
ATOM   1946  O   GLU A 305     -22.805 -14.307  24.315  1.00 25.81           O  
ATOM   1947  CB  GLU A 305     -23.513 -14.123  27.317  1.00 28.27           C  
ATOM   1948  CG  GLU A 305     -24.022 -15.544  27.424  1.00 28.89           C  
ATOM   1949  CD  GLU A 305     -25.434 -15.630  27.966  1.00 28.41           C  
ATOM   1950  OE1 GLU A 305     -25.910 -14.648  28.603  1.00 27.03           O  
ATOM   1951  OE2 GLU A 305     -26.064 -16.692  27.778  1.00 26.08           O1-
ATOM   1952  N   VAL A 306     -24.990 -14.840  24.358  1.00 21.38           N  
ATOM   1953  CA  VAL A 306     -24.810 -15.801  23.269  1.00 22.77           C  
ATOM   1954  C   VAL A 306     -24.541 -15.101  21.940  1.00 22.23           C  
ATOM   1955  O   VAL A 306     -23.887 -15.671  21.060  1.00 20.56           O  
ATOM   1956  CB  VAL A 306     -26.029 -16.739  23.148  1.00 21.78           C  
ATOM   1957  CG1 VAL A 306     -26.414 -17.295  24.488  1.00 23.46           C  
ATOM   1958  CG2 VAL A 306     -27.209 -15.987  22.533  1.00 20.81           C  
ATOM   1959  N   TYR A 307     -25.028 -13.865  21.765  1.00 27.22           N  
ATOM   1960  CA  TYR A 307     -25.109 -13.288  20.421  1.00 26.22           C  
ATOM   1961  C   TYR A 307     -23.740 -13.077  19.801  1.00 28.26           C  
ATOM   1962  O   TYR A 307     -23.609 -13.088  18.575  1.00 34.02           O  
ATOM   1963  CB  TYR A 307     -25.900 -11.972  20.454  1.00 26.36           C  
ATOM   1964  CG  TYR A 307     -27.332 -12.214  20.843  1.00 25.16           C  
ATOM   1965  CD1 TYR A 307     -28.182 -12.896  19.989  1.00 25.48           C  
ATOM   1966  CD2 TYR A 307     -27.822 -11.814  22.076  1.00 27.01           C  
ATOM   1967  CE1 TYR A 307     -29.475 -13.156  20.338  1.00 26.77           C  
ATOM   1968  CE2 TYR A 307     -29.130 -12.066  22.434  1.00 30.68           C  
ATOM   1969  CZ  TYR A 307     -29.951 -12.741  21.557  1.00 23.49           C  
ATOM   1970  OH  TYR A 307     -31.253 -13.016  21.881  1.00 25.99           O  
ATOM   1971  N   SER A 308     -22.709 -12.907  20.620  1.00 29.73           N  
ATOM   1972  CA  SER A 308     -21.353 -12.702  20.136  1.00 30.82           C  
ATOM   1973  C   SER A 308     -20.542 -13.985  20.103  1.00 30.15           C  
ATOM   1974  O   SER A 308     -19.385 -13.962  19.673  1.00 34.50           O  
ATOM   1975  CB  SER A 308     -20.643 -11.666  21.018  1.00 37.50           C  
ATOM   1976  OG  SER A 308     -20.554 -12.125  22.357  1.00 36.17           O  
ATOM   1977  N   ARG A 309     -21.119 -15.106  20.539  1.00 25.95           N  
ATOM   1978  CA  ARG A 309     -20.388 -16.352  20.708  1.00 25.89           C  
ATOM   1979  C   ARG A 309     -20.896 -17.442  19.763  1.00 28.80           C  
ATOM   1980  O   ARG A 309     -20.873 -18.624  20.117  1.00 31.10           O  
ATOM   1981  CB  ARG A 309     -20.457 -16.813  22.168  1.00 27.66           C  
ATOM   1982  CG  ARG A 309     -20.179 -15.688  23.177  1.00 33.77           C  
ATOM   1983  CD  ARG A 309     -19.652 -16.172  24.540  1.00 36.41           C  
ATOM   1984  NE  ARG A 309     -20.599 -17.011  25.275  1.00 37.75           N  
ATOM   1985  CZ  ARG A 309     -20.597 -17.165  26.600  1.00 31.54           C  
ATOM   1986  NH1 ARG A 309     -19.707 -16.522  27.353  1.00 38.63           N1+
ATOM   1987  NH2 ARG A 309     -21.494 -17.952  27.180  1.00 29.13           N  
ATOM   1988  N   ILE A 310     -21.335 -17.071  18.557  1.00 18.34           N  
ATOM   1989  CA  ILE A 310     -21.772 -18.041  17.548  1.00 22.68           C  
ATOM   1990  C   ILE A 310     -20.875 -17.962  16.319  1.00 17.85           C  
ATOM   1991  O   ILE A 310     -21.145 -17.172  15.400  1.00 18.72           O  
ATOM   1992  CB  ILE A 310     -23.233 -17.808  17.128  1.00 20.13           C  
ATOM   1993  CG1 ILE A 310     -24.133 -17.631  18.345  1.00 25.74           C  
ATOM   1994  CG2 ILE A 310     -23.722 -18.945  16.247  1.00 21.52           C  
ATOM   1995  CD1 ILE A 310     -25.318 -16.712  18.057  1.00 26.12           C  
ATOM   1996  N   PRO A 311     -19.809 -18.756  16.233  1.00 22.96           N  
ATOM   1997  CA  PRO A 311     -18.952 -18.663  15.042  1.00 20.10           C  
ATOM   1998  C   PRO A 311     -19.579 -19.234  13.774  1.00 22.73           C  
ATOM   1999  O   PRO A 311     -19.269 -18.740  12.683  1.00 22.38           O  
ATOM   2000  CB  PRO A 311     -17.693 -19.441  15.450  1.00 22.65           C  
ATOM   2001  CG  PRO A 311     -18.101 -20.273  16.592  1.00 25.80           C  
ATOM   2002  CD  PRO A 311     -19.173 -19.524  17.314  1.00 26.17           C  
ATOM   2003  N   GLN A 312     -20.468 -20.229  13.879  1.00 17.22           N  
ATOM   2004  CA  GLN A 312     -20.971 -20.971  12.714  1.00 17.44           C  
ATOM   2005  C   GLN A 312     -22.025 -20.206  11.903  1.00 16.66           C  
ATOM   2006  O   GLN A 312     -22.718 -19.333  12.431  1.00 15.43           O  
ATOM   2007  CB  GLN A 312     -21.579 -22.293  13.170  1.00 15.87           C  
ATOM   2008  CG  GLN A 312     -20.669 -23.132  14.047  1.00 16.03           C  
ATOM   2009  CD  GLN A 312     -20.936 -22.897  15.537  1.00 18.25           C  
ATOM   2010  NE2 GLN A 312     -21.131 -23.975  16.295  1.00 13.17           N  
ATOM   2011  OE1 GLN A 312     -20.985 -21.760  15.986  1.00 21.58           O  
ATOM   2012  N   PRO A 313     -22.186 -20.559  10.617  1.00 14.96           N  
ATOM   2013  CA  PRO A 313     -23.254 -19.966   9.796  1.00 14.71           C  
ATOM   2014  C   PRO A 313     -24.639 -20.271  10.350  1.00 13.22           C  
ATOM   2015  O   PRO A 313     -24.888 -21.328  10.931  1.00 11.52           O  
ATOM   2016  CB  PRO A 313     -23.055 -20.621   8.424  1.00 15.32           C  
ATOM   2017  CG  PRO A 313     -21.583 -21.011   8.401  1.00 19.29           C  
ATOM   2018  CD  PRO A 313     -21.268 -21.401   9.818  1.00 17.82           C  
ATOM   2019  N   LEU A 314     -25.556 -19.331  10.144  1.00 13.26           N  
ATOM   2020  CA  LEU A 314     -26.861 -19.401  10.787  1.00 11.35           C  
ATOM   2021  C   LEU A 314     -27.910 -18.902   9.814  1.00 12.48           C  
ATOM   2022  O   LEU A 314     -27.736 -17.842   9.204  1.00 13.13           O  
ATOM   2023  CB  LEU A 314     -26.886 -18.555  12.062  1.00 11.87           C  
ATOM   2024  CG  LEU A 314     -28.186 -18.378  12.849  1.00 12.69           C  
ATOM   2025  CD1 LEU A 314     -28.756 -19.730  13.307  1.00 11.56           C  
ATOM   2026  CD2 LEU A 314     -27.891 -17.500  14.064  1.00 12.33           C  
ATOM   2027  N   PHE A 315     -29.008 -19.633   9.704  1.00 11.76           N  
ATOM   2028  CA  PHE A 315     -30.064 -19.326   8.739  1.00 13.35           C  
ATOM   2029  C   PHE A 315     -31.373 -19.194   9.497  1.00 12.45           C  
ATOM   2030  O   PHE A 315     -31.771 -20.123  10.208  1.00 13.27           O  
ATOM   2031  CB  PHE A 315     -30.129 -20.439   7.681  1.00 13.39           C  
ATOM   2032  CG  PHE A 315     -31.052 -20.172   6.512  1.00 13.06           C  
ATOM   2033  CD1 PHE A 315     -31.479 -18.888   6.183  1.00 11.36           C  
ATOM   2034  CD2 PHE A 315     -31.468 -21.245   5.723  1.00 12.89           C  
ATOM   2035  CE1 PHE A 315     -32.311 -18.684   5.085  1.00 12.39           C  
ATOM   2036  CE2 PHE A 315     -32.292 -21.058   4.629  1.00 12.97           C  
ATOM   2037  CZ  PHE A 315     -32.723 -19.771   4.309  1.00 13.37           C  
ATOM   2038  N   PHE A 316     -32.034 -18.043   9.353  1.00 11.73           N  
ATOM   2039  CA  PHE A 316     -33.345 -17.795   9.947  1.00 13.28           C  
ATOM   2040  C   PHE A 316     -34.399 -17.951   8.856  1.00 11.39           C  
ATOM   2041  O   PHE A 316     -34.355 -17.230   7.854  1.00 12.64           O  
ATOM   2042  CB  PHE A 316     -33.441 -16.377  10.532  1.00 10.07           C  
ATOM   2043  CG  PHE A 316     -32.477 -16.073  11.639  1.00 12.09           C  
ATOM   2044  CD1 PHE A 316     -32.789 -16.391  12.963  1.00 13.61           C  
ATOM   2045  CD2 PHE A 316     -31.284 -15.404  11.369  1.00 12.43           C  
ATOM   2046  CE1 PHE A 316     -31.911 -16.088  13.994  1.00 15.30           C  
ATOM   2047  CE2 PHE A 316     -30.389 -15.101  12.397  1.00 14.74           C  
ATOM   2048  CZ  PHE A 316     -30.709 -15.425  13.711  1.00 14.10           C  
ATOM   2049  N   ILE A 317     -35.345 -18.879   9.043  1.00  9.51           N  
ATOM   2050  CA  ILE A 317     -36.498 -19.020   8.153  1.00  9.95           C  
ATOM   2051  C   ILE A 317     -37.739 -18.682   8.973  1.00 10.89           C  
ATOM   2052  O   ILE A 317     -38.105 -19.430   9.884  1.00 11.45           O  
ATOM   2053  CB  ILE A 317     -36.604 -20.432   7.548  1.00 12.91           C  
ATOM   2054  CG1 ILE A 317     -35.338 -20.788   6.755  1.00 10.99           C  
ATOM   2055  CG2 ILE A 317     -37.867 -20.556   6.673  1.00 11.98           C  
ATOM   2056  CD1 ILE A 317     -35.337 -22.228   6.229  1.00 12.78           C  
ATOM   2057  N   ASN A 318     -38.390 -17.568   8.654  1.00 11.15           N  
ATOM   2058  CA  ASN A 318     -39.458 -17.018   9.479  1.00 12.12           C  
ATOM   2059  C   ASN A 318     -40.812 -17.189   8.791  1.00 12.40           C  
ATOM   2060  O   ASN A 318     -40.902 -17.277   7.560  1.00 11.88           O  
ATOM   2061  CB  ASN A 318     -39.225 -15.527   9.765  1.00 11.45           C  
ATOM   2062  CG  ASN A 318     -38.043 -15.273  10.689  1.00 11.61           C  
ATOM   2063  ND2 ASN A 318     -37.580 -14.029  10.737  1.00 14.73           N  
ATOM   2064  OD1 ASN A 318     -37.570 -16.175  11.366  1.00 13.62           O  
ATOM   2065  N   SER A 319     -41.870 -17.250   9.597  1.00 11.62           N  
ATOM   2066  CA  SER A 319     -43.208 -17.104   9.040  1.00 12.76           C  
ATOM   2067  C   SER A 319     -43.578 -15.622   8.972  1.00 12.75           C  
ATOM   2068  O   SER A 319     -43.033 -14.781   9.694  1.00 14.05           O  
ATOM   2069  CB  SER A 319     -44.241 -17.870   9.865  1.00 11.91           C  
ATOM   2070  OG  SER A 319     -44.512 -17.183  11.072  1.00 13.41           O  
ATOM   2071  N   GLU A 320     -44.521 -15.303   8.084  1.00 11.95           N  
ATOM   2072  CA  GLU A 320     -44.892 -13.899   7.922  1.00 12.52           C  
ATOM   2073  C   GLU A 320     -45.675 -13.382   9.127  1.00 14.85           C  
ATOM   2074  O   GLU A 320     -45.510 -12.226   9.540  1.00 14.01           O  
ATOM   2075  CB  GLU A 320     -45.705 -13.707   6.634  1.00 12.54           C  
ATOM   2076  CG  GLU A 320     -45.925 -12.210   6.361  1.00 16.35           C  
ATOM   2077  CD  GLU A 320     -46.688 -11.900   5.076  1.00 19.54           C  
ATOM   2078  OE1 GLU A 320     -47.050 -12.828   4.315  1.00 16.68           O  
ATOM   2079  OE2 GLU A 320     -46.895 -10.695   4.835  1.00 20.04           O1-
ATOM   2080  N   TYR A 321     -46.527 -14.214   9.708  1.00 12.00           N  
ATOM   2081  CA  TYR A 321     -47.525 -13.735  10.650  1.00 14.51           C  
ATOM   2082  C   TYR A 321     -47.131 -13.910  12.114  1.00 13.65           C  
ATOM   2083  O   TYR A 321     -47.859 -13.437  12.998  1.00 15.20           O  
ATOM   2084  CB  TYR A 321     -48.865 -14.434  10.362  1.00 14.91           C  
ATOM   2085  CG  TYR A 321     -49.433 -14.106   8.988  1.00 15.11           C  
ATOM   2086  CD1 TYR A 321     -49.130 -12.903   8.350  1.00 16.54           C  
ATOM   2087  CD2 TYR A 321     -50.271 -14.996   8.335  1.00 14.38           C  
ATOM   2088  CE1 TYR A 321     -49.673 -12.590   7.087  1.00 18.62           C  
ATOM   2089  CE2 TYR A 321     -50.807 -14.705   7.074  1.00 16.67           C  
ATOM   2090  CZ  TYR A 321     -50.504 -13.511   6.457  1.00 18.93           C  
ATOM   2091  OH  TYR A 321     -51.045 -13.251   5.209  1.00 18.84           O  
ATOM   2092  N   PHE A 322     -45.995 -14.540  12.402  1.00 14.33           N  
ATOM   2093  CA  PHE A 322     -45.586 -14.735  13.790  1.00 11.95           C  
ATOM   2094  C   PHE A 322     -44.688 -13.621  14.316  1.00 14.38           C  
ATOM   2095  O   PHE A 322     -44.752 -13.292  15.510  1.00 15.10           O  
ATOM   2096  CB  PHE A 322     -44.857 -16.078  13.931  1.00 10.74           C  
ATOM   2097  CG  PHE A 322     -44.219 -16.285  15.271  1.00 13.00           C  
ATOM   2098  CD1 PHE A 322     -44.994 -16.657  16.366  1.00 13.73           C  
ATOM   2099  CD2 PHE A 322     -42.849 -16.110  15.441  1.00 12.77           C  
ATOM   2100  CE1 PHE A 322     -44.412 -16.862  17.615  1.00 17.17           C  
ATOM   2101  CE2 PHE A 322     -42.264 -16.296  16.683  1.00 15.61           C  
ATOM   2102  CZ  PHE A 322     -43.043 -16.677  17.766  1.00 17.59           C  
ATOM   2103  N   GLN A 323     -43.853 -13.028  13.464  1.00 14.85           N  
ATOM   2104  CA  GLN A 323     -42.737 -12.242  13.984  1.00 13.82           C  
ATOM   2105  C   GLN A 323     -43.169 -10.848  14.445  1.00 13.74           C  
ATOM   2106  O   GLN A 323     -44.146 -10.270  13.965  1.00 15.32           O  
ATOM   2107  CB  GLN A 323     -41.636 -12.122  12.931  1.00 16.27           C  
ATOM   2108  CG  GLN A 323     -40.872 -13.416  12.695  1.00 13.00           C  
ATOM   2109  CD  GLN A 323     -40.078 -13.848  13.903  1.00 14.77           C  
ATOM   2110  NE2 GLN A 323     -39.813 -15.156  14.003  1.00 11.77           N  
ATOM   2111  OE1 GLN A 323     -39.692 -13.019  14.739  1.00 14.87           O  
ATOM   2112  N   TYR A 324     -42.381 -10.288  15.356  1.00 11.80           N  
ATOM   2113  CA  TYR A 324     -42.660  -8.983  15.945  1.00 14.77           C  
ATOM   2114  C   TYR A 324     -41.333  -8.331  16.292  1.00 16.27           C  
ATOM   2115  O   TYR A 324     -40.319  -9.026  16.449  1.00 14.06           O  
ATOM   2116  CB  TYR A 324     -43.549  -9.098  17.196  1.00 13.15           C  
ATOM   2117  CG  TYR A 324     -43.134 -10.171  18.187  1.00 14.08           C  
ATOM   2118  CD1 TYR A 324     -43.413 -11.513  17.946  1.00 17.13           C  
ATOM   2119  CD2 TYR A 324     -42.492  -9.838  19.375  1.00 13.83           C  
ATOM   2120  CE1 TYR A 324     -43.047 -12.494  18.852  1.00 17.21           C  
ATOM   2121  CE2 TYR A 324     -42.126 -10.821  20.308  1.00 16.71           C  
ATOM   2122  CZ  TYR A 324     -42.403 -12.148  20.029  1.00 16.59           C  
ATOM   2123  OH  TYR A 324     -42.048 -13.140  20.924  1.00 15.57           O  
ATOM   2124  N   PRO A 325     -41.296  -6.997  16.404  1.00 15.15           N  
ATOM   2125  CA  PRO A 325     -39.998  -6.310  16.529  1.00 13.57           C  
ATOM   2126  C   PRO A 325     -39.143  -6.773  17.697  1.00 14.60           C  
ATOM   2127  O   PRO A 325     -37.926  -6.915  17.535  1.00 14.89           O  
ATOM   2128  CB  PRO A 325     -40.406  -4.835  16.667  1.00 15.84           C  
ATOM   2129  CG  PRO A 325     -41.653  -4.741  15.821  1.00 15.83           C  
ATOM   2130  CD  PRO A 325     -42.394  -6.049  16.107  1.00 16.58           C  
ATOM   2131  N   ALA A 326     -39.734  -6.988  18.873  1.00 14.20           N  
ATOM   2132  CA  ALA A 326     -38.929  -7.361  20.033  1.00 16.12           C  
ATOM   2133  C   ALA A 326     -38.230  -8.694  19.813  1.00 17.65           C  
ATOM   2134  O   ALA A 326     -37.172  -8.946  20.396  1.00 17.21           O  
ATOM   2135  CB  ALA A 326     -39.798  -7.408  21.294  1.00 15.56           C  
ATOM   2136  N   ASN A 327     -38.803  -9.549  18.969  1.00 13.95           N  
ATOM   2137  CA  ASN A 327     -38.188 -10.819  18.629  1.00 14.80           C  
ATOM   2138  C   ASN A 327     -37.139 -10.641  17.536  1.00 16.75           C  
ATOM   2139  O   ASN A 327     -36.017 -11.139  17.658  1.00 14.08           O  
ATOM   2140  CB  ASN A 327     -39.271 -11.808  18.198  1.00 13.04           C  
ATOM   2141  CG  ASN A 327     -38.824 -13.237  18.305  1.00 15.99           C  
ATOM   2142  ND2 ASN A 327     -38.857 -13.950  17.181  1.00 13.07           N  
ATOM   2143  OD1 ASN A 327     -38.459 -13.707  19.389  1.00 14.50           O  
ATOM   2144  N   ILE A 328     -37.492  -9.906  16.474  1.00 14.69           N  
ATOM   2145  CA  ILE A 328     -36.605  -9.716  15.327  1.00 14.38           C  
ATOM   2146  C   ILE A 328     -35.320  -8.995  15.737  1.00 15.50           C  
ATOM   2147  O   ILE A 328     -34.232  -9.309  15.238  1.00 14.88           O  
ATOM   2148  CB  ILE A 328     -37.356  -8.961  14.205  1.00 16.38           C  
ATOM   2149  CG1 ILE A 328     -38.400  -9.877  13.543  1.00 14.08           C  
ATOM   2150  CG2 ILE A 328     -36.376  -8.363  13.165  1.00 17.56           C  
ATOM   2151  CD1 ILE A 328     -37.824 -10.983  12.633  1.00 12.24           C  
ATOM   2152  N   ILE A 329     -35.412  -8.025  16.658  1.00 16.46           N  
ATOM   2153  CA  ILE A 329     -34.211  -7.277  17.028  1.00 18.43           C  
ATOM   2154  C   ILE A 329     -33.138  -8.205  17.590  1.00 17.71           C  
ATOM   2155  O   ILE A 329     -31.938  -7.977  17.375  1.00 17.26           O  
ATOM   2156  CB  ILE A 329     -34.538  -6.125  18.010  1.00 18.54           C  
ATOM   2157  CG1 ILE A 329     -33.321  -5.211  18.160  1.00 24.79           C  
ATOM   2158  CG2 ILE A 329     -34.950  -6.633  19.385  1.00 16.97           C  
ATOM   2159  CD1 ILE A 329     -33.249  -4.115  17.126  1.00 35.15           C  
ATOM   2160  N   LYS A 330     -33.537  -9.279  18.288  1.00 14.80           N  
ATOM   2161  CA  LYS A 330     -32.539 -10.217  18.794  1.00 16.12           C  
ATOM   2162  C   LYS A 330     -31.921 -11.042  17.667  1.00 17.86           C  
ATOM   2163  O   LYS A 330     -30.733 -11.375  17.739  1.00 16.30           O  
ATOM   2164  CB  LYS A 330     -33.155 -11.106  19.881  1.00 18.98           C  
ATOM   2165  CG  LYS A 330     -33.517 -10.299  21.143  1.00 20.47           C  
ATOM   2166  CD  LYS A 330     -34.118 -11.138  22.254  1.00 29.63           C  
ATOM   2167  CE  LYS A 330     -34.338 -10.281  23.511  1.00 32.65           C  
ATOM   2168  NZ  LYS A 330     -35.402 -10.825  24.416  1.00 33.42           N1+
ATOM   2169  N   MET A 331     -32.684 -11.352  16.609  1.00 13.41           N  
ATOM   2170  CA  MET A 331     -32.066 -11.975  15.431  1.00 13.87           C  
ATOM   2171  C   MET A 331     -31.038 -11.044  14.801  1.00 16.47           C  
ATOM   2172  O   MET A 331     -29.956 -11.482  14.387  1.00 16.92           O  
ATOM   2173  CB  MET A 331     -33.126 -12.353  14.399  1.00 12.42           C  
ATOM   2174  CG  MET A 331     -34.149 -13.362  14.897  1.00 13.45           C  
ATOM   2175  SD  MET A 331     -35.310 -13.801  13.594  1.00 15.31           S  
ATOM   2176  CE  MET A 331     -36.381 -14.895  14.555  1.00 12.10           C  
ATOM   2177  N   LYS A 332     -31.341  -9.749  14.740  1.00 15.60           N  
ATOM   2178  CA  LYS A 332     -30.384  -8.843  14.125  1.00 16.55           C  
ATOM   2179  C   LYS A 332     -29.115  -8.730  14.962  1.00 15.27           C  
ATOM   2180  O   LYS A 332     -28.040  -8.487  14.411  1.00 16.93           O  
ATOM   2181  CB  LYS A 332     -31.024  -7.476  13.883  1.00 20.08           C  
ATOM   2182  CG  LYS A 332     -32.211  -7.549  12.933  1.00 23.10           C  
ATOM   2183  CD  LYS A 332     -32.531  -6.201  12.293  1.00 28.68           C  
ATOM   2184  CE  LYS A 332     -33.917  -6.218  11.673  1.00 28.06           C  
ATOM   2185  NZ  LYS A 332     -34.105  -5.124  10.681  1.00 44.78           N1+
ATOM   2186  N   LYS A 333     -29.207  -8.965  16.272  1.00 14.89           N  
ATOM   2187  CA  LYS A 333     -28.018  -8.929  17.117  1.00 16.72           C  
ATOM   2188  C   LYS A 333     -27.016 -10.012  16.751  1.00 14.63           C  
ATOM   2189  O   LYS A 333     -25.846  -9.910  17.135  1.00 17.31           O  
ATOM   2190  CB  LYS A 333     -28.403  -9.081  18.588  1.00 21.57           C  
ATOM   2191  CG  LYS A 333     -29.144  -7.881  19.148  1.00 22.05           C  
ATOM   2192  CD  LYS A 333     -29.370  -8.020  20.653  1.00 28.11           C  
ATOM   2193  CE  LYS A 333     -28.066  -8.108  21.417  1.00 30.09           C  
ATOM   2194  NZ  LYS A 333     -27.568  -6.754  21.810  1.00 39.22           N1+
ATOM   2195  N   CYS A 334     -27.451 -11.059  16.055  1.00 15.51           N  
ATOM   2196  CA  CYS A 334     -26.544 -12.100  15.603  1.00 16.24           C  
ATOM   2197  C   CYS A 334     -25.741 -11.695  14.377  1.00 17.79           C  
ATOM   2198  O   CYS A 334     -24.765 -12.376  14.059  1.00 17.73           O  
ATOM   2199  CB  CYS A 334     -27.316 -13.382  15.280  1.00 15.56           C  
ATOM   2200  SG  CYS A 334     -28.270 -14.063  16.621  1.00 20.10           S  
ATOM   2201  N   TYR A 335     -26.119 -10.621  13.686  1.00 14.88           N  
ATOM   2202  CA  TYR A 335     -25.476 -10.267  12.422  1.00 14.94           C  
ATOM   2203  C   TYR A 335     -24.148  -9.560  12.656  1.00 20.55           C  
ATOM   2204  O   TYR A 335     -24.007  -8.748  13.575  1.00 19.46           O  
ATOM   2205  CB  TYR A 335     -26.384  -9.376  11.577  1.00 16.06           C  
ATOM   2206  CG  TYR A 335     -27.405 -10.135  10.748  1.00 16.68           C  
ATOM   2207  CD1 TYR A 335     -28.424 -10.856  11.357  1.00 17.45           C  
ATOM   2208  CD2 TYR A 335     -27.354 -10.112   9.349  1.00 15.12           C  
ATOM   2209  CE1 TYR A 335     -29.355 -11.555  10.593  1.00 14.20           C  
ATOM   2210  CE2 TYR A 335     -28.280 -10.808   8.583  1.00 17.45           C  
ATOM   2211  CZ  TYR A 335     -29.285 -11.509   9.212  1.00 16.36           C  
ATOM   2212  OH  TYR A 335     -30.198 -12.193   8.453  1.00 17.70           O  
ATOM   2213  N   SER A 336     -23.177  -9.860  11.790  1.00 19.46           N  
ATOM   2214  CA  SER A 336     -21.829  -9.314  11.871  1.00 19.66           C  
ATOM   2215  C   SER A 336     -21.128  -9.586  10.539  1.00 21.34           C  
ATOM   2216  O   SER A 336     -21.329 -10.660   9.960  1.00 17.70           O  
ATOM   2217  CB  SER A 336     -21.084  -9.946  13.052  1.00 24.98           C  
ATOM   2218  OG  SER A 336     -19.702  -9.657  13.004  1.00 33.89           O  
ATOM   2219  N   PRO A 337     -20.326  -8.649  10.011  1.00 22.28           N  
ATOM   2220  CA  PRO A 337     -19.746  -8.847   8.667  1.00 18.16           C  
ATOM   2221  C   PRO A 337     -18.800 -10.027   8.563  1.00 17.03           C  
ATOM   2222  O   PRO A 337     -18.561 -10.517   7.448  1.00 15.75           O  
ATOM   2223  CB  PRO A 337     -19.011  -7.523   8.398  1.00 19.69           C  
ATOM   2224  CG  PRO A 337     -19.644  -6.537   9.321  1.00 24.70           C  
ATOM   2225  CD  PRO A 337     -20.008  -7.314  10.551  1.00 22.52           C  
ATOM   2226  N   ASP A 338     -18.265 -10.510   9.682  1.00 16.56           N  
ATOM   2227  CA  ASP A 338     -17.379 -11.662   9.683  1.00 18.34           C  
ATOM   2228  C   ASP A 338     -18.119 -12.993   9.746  1.00 19.82           C  
ATOM   2229  O   ASP A 338     -17.466 -14.043   9.725  1.00 18.71           O  
ATOM   2230  CB  ASP A 338     -16.395 -11.577  10.855  1.00 19.32           C  
ATOM   2231  CG  ASP A 338     -17.081 -11.634  12.211  1.00 25.74           C  
ATOM   2232  OD1 ASP A 338     -18.177 -11.061  12.344  1.00 25.94           O  
ATOM   2233  OD2 ASP A 338     -16.519 -12.239  13.152  1.00 29.55           O1-
ATOM   2234  N   LYS A 339     -19.451 -12.987   9.803  1.00 18.09           N  
ATOM   2235  CA  LYS A 339     -20.222 -14.217   9.938  1.00 17.74           C  
ATOM   2236  C   LYS A 339     -21.300 -14.285   8.865  1.00 16.91           C  
ATOM   2237  O   LYS A 339     -21.749 -13.259   8.346  1.00 16.90           O  
ATOM   2238  CB  LYS A 339     -20.866 -14.304  11.337  1.00 20.91           C  
ATOM   2239  CG  LYS A 339     -19.863 -14.084  12.462  1.00 23.93           C  
ATOM   2240  CD  LYS A 339     -20.430 -14.430  13.806  1.00 25.21           C  
ATOM   2241  CE  LYS A 339     -19.316 -14.851  14.769  1.00 32.00           C  
ATOM   2242  NZ  LYS A 339     -18.240 -15.622  14.071  1.00 34.28           N1+
ATOM   2243  N   GLU A 340     -21.716 -15.506   8.526  1.00 14.91           N  
ATOM   2244  CA  GLU A 340     -22.792 -15.696   7.555  1.00 16.13           C  
ATOM   2245  C   GLU A 340     -24.119 -15.835   8.293  1.00 15.51           C  
ATOM   2246  O   GLU A 340     -24.319 -16.803   9.036  1.00 14.42           O  
ATOM   2247  CB  GLU A 340     -22.555 -16.920   6.670  1.00 15.34           C  
ATOM   2248  CG  GLU A 340     -23.765 -17.315   5.778  1.00 20.72           C  
ATOM   2249  CD  GLU A 340     -24.013 -16.384   4.581  1.00 21.66           C  
ATOM   2250  OE1 GLU A 340     -24.510 -16.875   3.558  1.00 23.69           O  
ATOM   2251  OE2 GLU A 340     -23.728 -15.164   4.657  1.00 27.38           O1-
ATOM   2252  N   ARG A 341     -25.016 -14.873   8.081  1.00 14.87           N  
ATOM   2253  CA  ARG A 341     -26.382 -14.932   8.581  1.00 13.70           C  
ATOM   2254  C   ARG A 341     -27.312 -14.642   7.413  1.00 17.72           C  
ATOM   2255  O   ARG A 341     -27.108 -13.673   6.677  1.00 16.10           O  
ATOM   2256  CB  ARG A 341     -26.633 -13.925   9.716  1.00 16.00           C  
ATOM   2257  CG  ARG A 341     -26.188 -14.408  11.089  1.00 16.95           C  
ATOM   2258  CD  ARG A 341     -24.707 -14.196  11.278  1.00 15.61           C  
ATOM   2259  NE  ARG A 341     -24.265 -14.642  12.599  1.00 19.10           N  
ATOM   2260  CZ  ARG A 341     -23.806 -15.862  12.863  1.00 16.55           C  
ATOM   2261  NH1 ARG A 341     -23.745 -16.777  11.898  1.00 13.96           N1+
ATOM   2262  NH2 ARG A 341     -23.412 -16.166  14.097  1.00 17.11           N  
ATOM   2263  N   LYS A 342     -28.314 -15.484   7.226  1.00 13.47           N  
ATOM   2264  CA  LYS A 342     -29.287 -15.266   6.168  1.00 13.37           C  
ATOM   2265  C   LYS A 342     -30.659 -15.345   6.801  1.00 13.31           C  
ATOM   2266  O   LYS A 342     -30.838 -16.031   7.812  1.00 12.34           O  
ATOM   2267  CB  LYS A 342     -29.155 -16.299   5.021  1.00 16.02           C  
ATOM   2268  CG  LYS A 342     -27.830 -16.199   4.240  1.00 18.90           C  
ATOM   2269  CD  LYS A 342     -27.674 -14.818   3.554  1.00 21.13           C  
ATOM   2270  CE  LYS A 342     -28.393 -14.772   2.213  1.00 25.87           C  
ATOM   2271  NZ  LYS A 342     -28.086 -13.526   1.412  1.00 25.31           N1+
ATOM   2272  N   MET A 343     -31.605 -14.604   6.229  1.00 11.06           N  
ATOM   2273  CA  MET A 343     -32.978 -14.577   6.718  1.00 12.82           C  
ATOM   2274  C   MET A 343     -33.941 -14.532   5.542  1.00 13.20           C  
ATOM   2275  O   MET A 343     -33.760 -13.735   4.612  1.00 12.63           O  
ATOM   2276  CB  MET A 343     -33.216 -13.376   7.633  1.00 14.38           C  
ATOM   2277  CG  MET A 343     -34.609 -13.344   8.219  1.00 11.64           C  
ATOM   2278  SD  MET A 343     -34.876 -11.861   9.190  1.00 13.50           S  
ATOM   2279  CE  MET A 343     -33.711 -12.103  10.544  1.00 13.64           C  
ATOM   2280  N   ILE A 344     -34.963 -15.380   5.590  1.00 10.86           N  
ATOM   2281  CA  ILE A 344     -36.077 -15.322   4.647  1.00 10.50           C  
ATOM   2282  C   ILE A 344     -37.373 -15.435   5.432  1.00 12.86           C  
ATOM   2283  O   ILE A 344     -37.420 -16.028   6.516  1.00 11.98           O  
ATOM   2284  CB  ILE A 344     -36.024 -16.426   3.561  1.00 13.98           C  
ATOM   2285  CG1 ILE A 344     -36.082 -17.830   4.189  1.00 11.19           C  
ATOM   2286  CG2 ILE A 344     -34.815 -16.233   2.612  1.00 13.81           C  
ATOM   2287  CD1 ILE A 344     -36.456 -18.906   3.183  1.00 14.66           C  
ATOM   2288  N   THR A 345     -38.438 -14.871   4.866  1.00 11.59           N  
ATOM   2289  CA  THR A 345     -39.765 -14.955   5.448  1.00 12.45           C  
ATOM   2290  C   THR A 345     -40.707 -15.577   4.429  1.00 15.13           C  
ATOM   2291  O   THR A 345     -40.729 -15.155   3.263  1.00 15.30           O  
ATOM   2292  CB  THR A 345     -40.260 -13.566   5.859  1.00 11.80           C  
ATOM   2293  CG2 THR A 345     -41.660 -13.666   6.493  1.00 12.72           C  
ATOM   2294  OG1 THR A 345     -39.339 -12.982   6.789  1.00 14.54           O  
ATOM   2295  N   ILE A 346     -41.466 -16.588   4.857  1.00 13.72           N  
ATOM   2296  CA  ILE A 346     -42.376 -17.302   3.970  1.00 14.45           C  
ATOM   2297  C   ILE A 346     -43.696 -16.534   3.937  1.00 13.68           C  
ATOM   2298  O   ILE A 346     -44.403 -16.436   4.947  1.00 13.23           O  
ATOM   2299  CB  ILE A 346     -42.578 -18.761   4.403  1.00 12.69           C  
ATOM   2300  CG1 ILE A 346     -41.239 -19.525   4.358  1.00 11.08           C  
ATOM   2301  CG2 ILE A 346     -43.654 -19.409   3.528  1.00 13.31           C  
ATOM   2302  CD1 ILE A 346     -41.289 -20.939   4.969  1.00 12.07           C  
ATOM   2303  N   ARG A 347     -44.025 -15.988   2.764  1.00 13.22           N  
ATOM   2304  CA  ARG A 347     -45.231 -15.185   2.607  1.00 16.26           C  
ATOM   2305  C   ARG A 347     -46.488 -15.981   2.960  1.00 15.36           C  
ATOM   2306  O   ARG A 347     -46.671 -17.125   2.532  1.00 16.49           O  
ATOM   2307  CB  ARG A 347     -45.308 -14.654   1.167  1.00 16.37           C  
ATOM   2308  CG  ARG A 347     -46.420 -13.637   0.887  1.00 25.59           C  
ATOM   2309  CD  ARG A 347     -46.493 -13.299  -0.633  1.00 28.98           C  
ATOM   2310  NE  ARG A 347     -47.762 -12.675  -1.019  1.00 27.79           N  
ATOM   2311  CZ  ARG A 347     -48.780 -13.317  -1.588  1.00 34.25           C  
ATOM   2312  NH1 ARG A 347     -48.692 -14.616  -1.846  1.00 37.48           N1+
ATOM   2313  NH2 ARG A 347     -49.893 -12.661  -1.906  1.00 35.64           N  
ATOM   2314  N   GLY A 348     -47.349 -15.371   3.769  1.00 13.94           N  
ATOM   2315  CA  GLY A 348     -48.644 -15.939   4.085  1.00 18.39           C  
ATOM   2316  C   GLY A 348     -48.645 -17.064   5.095  1.00 18.64           C  
ATOM   2317  O   GLY A 348     -49.694 -17.688   5.298  1.00 17.59           O  
ATOM   2318  N   SER A 349     -47.515 -17.348   5.737  1.00 13.69           N  
ATOM   2319  CA  SER A 349     -47.454 -18.445   6.688  1.00 16.43           C  
ATOM   2320  C   SER A 349     -47.669 -17.973   8.124  1.00 14.26           C  
ATOM   2321  O   SER A 349     -47.474 -16.800   8.474  1.00 11.80           O  
ATOM   2322  CB  SER A 349     -46.113 -19.162   6.599  1.00 14.33           C  
ATOM   2323  OG  SER A 349     -45.074 -18.221   6.758  1.00 14.00           O  
ATOM   2324  N   VAL A 350     -48.049 -18.942   8.957  1.00 13.44           N  
ATOM   2325  CA  VAL A 350     -48.232 -18.774  10.388  1.00 12.08           C  
ATOM   2326  C   VAL A 350     -47.178 -19.614  11.107  1.00 14.82           C  
ATOM   2327  O   VAL A 350     -46.533 -20.482  10.517  1.00 11.66           O  
ATOM   2328  CB  VAL A 350     -49.640 -19.192  10.840  1.00 13.32           C  
ATOM   2329  CG1 VAL A 350     -50.697 -18.314  10.158  1.00 17.96           C  
ATOM   2330  CG2 VAL A 350     -49.870 -20.664  10.512  1.00 14.08           C  
ATOM   2331  N   HIS A 351     -47.047 -19.366  12.415  1.00 11.39           N  
ATOM   2332  CA  HIS A 351     -46.014 -20.027  13.218  1.00 11.97           C  
ATOM   2333  C   HIS A 351     -46.025 -21.539  13.036  1.00 13.46           C  
ATOM   2334  O   HIS A 351     -44.968 -22.176  12.917  1.00 12.18           O  
ATOM   2335  CB  HIS A 351     -46.229 -19.680  14.691  1.00 12.31           C  
ATOM   2336  CG  HIS A 351     -45.039 -19.941  15.562  1.00 15.03           C  
ATOM   2337  CD2 HIS A 351     -44.934 -20.551  16.767  1.00 12.34           C  
ATOM   2338  ND1 HIS A 351     -43.765 -19.535  15.222  1.00 10.38           N  
ATOM   2339  CE1 HIS A 351     -42.927 -19.870  16.191  1.00 13.23           C  
ATOM   2340  NE2 HIS A 351     -43.612 -20.483  17.145  1.00 15.36           N  
ATOM   2341  N   GLN A 352     -47.209 -22.137  12.999  1.00 12.09           N  
ATOM   2342  CA  GLN A 352     -47.328 -23.585  13.036  1.00 13.29           C  
ATOM   2343  C   GLN A 352     -47.274 -24.224  11.647  1.00 14.44           C  
ATOM   2344  O   GLN A 352     -47.436 -25.444  11.532  1.00 12.55           O  
ATOM   2345  CB  GLN A 352     -48.605 -23.966  13.803  1.00 16.50           C  
ATOM   2346  CG  GLN A 352     -48.448 -23.659  15.308  1.00 13.68           C  
ATOM   2347  CD  GLN A 352     -49.685 -23.923  16.138  1.00 19.14           C  
ATOM   2348  NE2 GLN A 352     -50.767 -23.220  15.830  1.00 20.50           N  
ATOM   2349  OE1 GLN A 352     -49.668 -24.745  17.054  1.00 18.05           O  
ATOM   2350  N   ASN A 353     -46.999 -23.442  10.593  1.00 12.08           N  
ATOM   2351  CA  ASN A 353     -46.734 -24.047   9.288  1.00 11.75           C  
ATOM   2352  C   ASN A 353     -45.512 -24.957   9.321  1.00 14.37           C  
ATOM   2353  O   ASN A 353     -45.352 -25.799   8.437  1.00 13.03           O  
ATOM   2354  CB  ASN A 353     -46.514 -22.967   8.211  1.00 12.43           C  
ATOM   2355  CG  ASN A 353     -47.811 -22.536   7.520  1.00 13.42           C  
ATOM   2356  ND2 ASN A 353     -48.430 -23.459   6.751  1.00 15.17           N  
ATOM   2357  OD1 ASN A 353     -48.252 -21.392   7.677  1.00 14.55           O  
ATOM   2358  N   PHE A 354     -44.638 -24.808  10.310  1.00 12.54           N  
ATOM   2359  CA  PHE A 354     -43.466 -25.661  10.364  1.00  9.05           C  
ATOM   2360  C   PHE A 354     -43.743 -26.993  11.051  1.00 12.46           C  
ATOM   2361  O   PHE A 354     -42.924 -27.914  10.930  1.00 11.78           O  
ATOM   2362  CB  PHE A 354     -42.319 -24.919  11.075  1.00 10.61           C  
ATOM   2363  CG  PHE A 354     -41.864 -23.654  10.353  1.00 11.03           C  
ATOM   2364  CD1 PHE A 354     -40.956 -23.721   9.299  1.00 11.95           C  
ATOM   2365  CD2 PHE A 354     -42.340 -22.414  10.740  1.00 11.75           C  
ATOM   2366  CE1 PHE A 354     -40.538 -22.565   8.622  1.00 12.09           C  
ATOM   2367  CE2 PHE A 354     -41.933 -21.245  10.074  1.00 12.76           C  
ATOM   2368  CZ  PHE A 354     -41.027 -21.327   9.011  1.00 10.97           C  
ATOM   2369  N   ALA A 355     -44.875 -27.118  11.753  1.00 11.60           N  
ATOM   2370  CA  ALA A 355     -45.186 -28.285  12.571  1.00 11.73           C  
ATOM   2371  C   ALA A 355     -46.300 -29.119  11.939  1.00 14.47           C  
ATOM   2372  O   ALA A 355     -47.106 -28.621  11.148  1.00 12.87           O  
ATOM   2373  CB  ALA A 355     -45.585 -27.856  13.992  1.00 14.77           C  
ATOM   2374  N   ASP A 356     -46.332 -30.408  12.302  1.00 13.03           N  
ATOM   2375  CA  ASP A 356     -47.096 -31.394  11.529  1.00 13.73           C  
ATOM   2376  C   ASP A 356     -48.604 -31.177  11.589  1.00 15.15           C  
ATOM   2377  O   ASP A 356     -49.314 -31.608  10.668  1.00 12.29           O  
ATOM   2378  CB  ASP A 356     -46.806 -32.814  12.009  1.00 13.48           C  
ATOM   2379  CG  ASP A 356     -45.454 -33.346  11.540  1.00 14.19           C  
ATOM   2380  OD1 ASP A 356     -44.796 -32.730  10.666  1.00 12.43           O  
ATOM   2381  OD2 ASP A 356     -45.069 -34.404  12.059  1.00 13.62           O1-
ATOM   2382  N   PHE A 357     -49.129 -30.567  12.662  1.00 13.39           N  
ATOM   2383  CA  PHE A 357     -50.581 -30.368  12.685  1.00 15.07           C  
ATOM   2384  C   PHE A 357     -51.058 -29.419  11.591  1.00 18.13           C  
ATOM   2385  O   PHE A 357     -52.269 -29.345  11.350  1.00 18.14           O  
ATOM   2386  CB  PHE A 357     -51.051 -29.873  14.069  1.00 13.31           C  
ATOM   2387  CG  PHE A 357     -51.391 -30.989  15.026  1.00 16.90           C  
ATOM   2388  CD1 PHE A 357     -52.667 -31.558  15.033  1.00 17.64           C  
ATOM   2389  CD2 PHE A 357     -50.434 -31.493  15.897  1.00 13.64           C  
ATOM   2390  CE1 PHE A 357     -52.978 -32.596  15.900  1.00 17.97           C  
ATOM   2391  CE2 PHE A 357     -50.737 -32.528  16.771  1.00 13.64           C  
ATOM   2392  CZ  PHE A 357     -52.021 -33.078  16.774  1.00 16.95           C  
ATOM   2393  N   THR A 358     -50.143 -28.722  10.893  1.00 16.04           N  
ATOM   2394  CA  THR A 358     -50.551 -27.952   9.717  1.00 15.20           C  
ATOM   2395  C   THR A 358     -51.098 -28.854   8.609  1.00 15.81           C  
ATOM   2396  O   THR A 358     -51.793 -28.367   7.703  1.00 17.70           O  
ATOM   2397  CB  THR A 358     -49.372 -27.099   9.206  1.00 15.74           C  
ATOM   2398  CG2 THR A 358     -48.391 -27.943   8.384  1.00 13.82           C  
ATOM   2399  OG1 THR A 358     -49.862 -26.008   8.396  1.00 13.21           O  
ATOM   2400  N   PHE A 359     -50.827 -30.161   8.670  1.00 16.05           N  
ATOM   2401  CA  PHE A 359     -51.316 -31.112   7.680  1.00 17.18           C  
ATOM   2402  C   PHE A 359     -52.498 -31.938   8.169  1.00 22.19           C  
ATOM   2403  O   PHE A 359     -53.101 -32.662   7.371  1.00 25.39           O  
ATOM   2404  CB  PHE A 359     -50.180 -32.065   7.254  1.00 14.37           C  
ATOM   2405  CG  PHE A 359     -48.992 -31.354   6.678  1.00 17.04           C  
ATOM   2406  CD1 PHE A 359     -49.082 -30.715   5.444  1.00 19.40           C  
ATOM   2407  CD2 PHE A 359     -47.791 -31.296   7.372  1.00 15.18           C  
ATOM   2408  CE1 PHE A 359     -47.995 -30.040   4.916  1.00 20.52           C  
ATOM   2409  CE2 PHE A 359     -46.700 -30.610   6.847  1.00 16.32           C  
ATOM   2410  CZ  PHE A 359     -46.803 -29.988   5.623  1.00 14.00           C  
ATOM   2411  N   ALA A 360     -52.846 -31.844   9.445  1.00 22.15           N  
ATOM   2412  CA  ALA A 360     -53.725 -32.815  10.077  1.00 21.13           C  
ATOM   2413  C   ALA A 360     -55.203 -32.461   9.987  1.00 25.25           C  
ATOM   2414  O   ALA A 360     -56.041 -33.280  10.379  1.00 28.46           O  
ATOM   2415  CB  ALA A 360     -53.344 -32.979  11.551  1.00 22.33           C  
ATOM   2416  N   THR A 361     -55.551 -31.268   9.520  1.00 24.27           N  
ATOM   2417  CA  THR A 361     -56.945 -30.850   9.450  1.00 27.67           C  
ATOM   2418  C   THR A 361     -57.230 -30.296   8.068  1.00 29.31           C  
ATOM   2419  O   THR A 361     -56.320 -30.089   7.257  1.00 28.52           O  
ATOM   2420  CB  THR A 361     -57.284 -29.780  10.496  1.00 29.26           C  
ATOM   2421  CG2 THR A 361     -56.511 -30.016  11.791  1.00 29.84           C  
ATOM   2422  OG1 THR A 361     -56.931 -28.496   9.974  1.00 30.04           O  
ATOM   2423  N   GLY A 362     -58.514 -30.043   7.820  1.00 31.50           N  
ATOM   2424  CA  GLY A 362     -58.930 -29.419   6.588  1.00 32.70           C  
ATOM   2425  C   GLY A 362     -58.547 -27.955   6.539  1.00 32.52           C  
ATOM   2426  O   GLY A 362     -58.063 -27.363   7.506  1.00 29.62           O  
ATOM   2427  N   LYS A 363     -58.794 -27.353   5.374  1.00 31.05           N  
ATOM   2428  CA  LYS A 363     -58.310 -26.002   5.130  1.00 31.57           C  
ATOM   2429  C   LYS A 363     -58.997 -24.985   6.037  1.00 30.63           C  
ATOM   2430  O   LYS A 363     -58.352 -24.051   6.528  1.00 34.12           O  
ATOM   2431  CB  LYS A 363     -58.496 -25.641   3.654  1.00 28.59           C  
ATOM   2432  N   ILE A 364     -60.296 -25.144   6.290  1.00 34.41           N  
ATOM   2433  CA  ILE A 364     -60.997 -24.089   7.017  1.00 30.36           C  
ATOM   2434  C   ILE A 364     -60.821 -24.245   8.523  1.00 28.61           C  
ATOM   2435  O   ILE A 364     -60.563 -23.265   9.229  1.00 29.85           O  
ATOM   2436  CB  ILE A 364     -62.480 -24.049   6.608  1.00 38.50           C  
ATOM   2437  CG1 ILE A 364     -62.596 -23.679   5.129  1.00 37.39           C  
ATOM   2438  CG2 ILE A 364     -63.224 -23.030   7.448  1.00 36.57           C  
ATOM   2439  CD1 ILE A 364     -63.799 -24.269   4.441  1.00 49.42           C  
ATOM   2440  N   ILE A 365     -60.954 -25.466   9.042  1.00 27.35           N  
ATOM   2441  CA  ILE A 365     -60.695 -25.702  10.459  1.00 27.65           C  
ATOM   2442  C   ILE A 365     -59.240 -25.381  10.794  1.00 27.64           C  
ATOM   2443  O   ILE A 365     -58.940 -24.797  11.842  1.00 27.15           O  
ATOM   2444  CB  ILE A 365     -61.073 -27.150  10.829  1.00 31.35           C  
ATOM   2445  CG1 ILE A 365     -62.576 -27.252  11.103  1.00 34.97           C  
ATOM   2446  CG2 ILE A 365     -60.280 -27.656  12.030  1.00 31.09           C  
ATOM   2447  CD1 ILE A 365     -62.993 -28.545  11.764  1.00 39.50           C  
ATOM   2448  N   GLY A 366     -58.315 -25.732   9.898  1.00 29.45           N  
ATOM   2449  CA  GLY A 366     -56.915 -25.392  10.126  1.00 23.80           C  
ATOM   2450  C   GLY A 366     -56.689 -23.896  10.216  1.00 25.31           C  
ATOM   2451  O   GLY A 366     -55.967 -23.416  11.093  1.00 22.48           O  
ATOM   2452  N   HIS A 367     -57.323 -23.132   9.328  1.00 25.53           N  
ATOM   2453  CA  HIS A 367     -57.155 -21.687   9.377  1.00 26.36           C  
ATOM   2454  C   HIS A 367     -57.703 -21.115  10.681  1.00 27.98           C  
ATOM   2455  O   HIS A 367     -57.062 -20.263  11.311  1.00 27.06           O  
ATOM   2456  CB  HIS A 367     -57.818 -21.042   8.160  1.00 25.41           C  
ATOM   2457  CG  HIS A 367     -57.142 -19.788   7.701  1.00 28.32           C  
ATOM   2458  CD2 HIS A 367     -56.190 -19.579   6.759  1.00 28.12           C  
ATOM   2459  ND1 HIS A 367     -57.440 -18.547   8.227  1.00 30.73           N  
ATOM   2460  CE1 HIS A 367     -56.698 -17.628   7.633  1.00 31.29           C  
ATOM   2461  NE2 HIS A 367     -55.929 -18.228   6.739  1.00 33.06           N  
ATOM   2462  N   MET A 368     -58.859 -21.609  11.132  1.00 27.28           N  
ATOM   2463  CA  MET A 368     -59.456 -21.093  12.363  1.00 25.85           C  
ATOM   2464  C   MET A 368     -58.593 -21.408  13.580  1.00 27.79           C  
ATOM   2465  O   MET A 368     -58.505 -20.601  14.510  1.00 28.98           O  
ATOM   2466  CB  MET A 368     -60.864 -21.663  12.542  1.00 29.68           C  
ATOM   2467  N   LEU A 369     -57.960 -22.576  13.600  1.00 24.79           N  
ATOM   2468  CA  LEU A 369     -57.086 -22.952  14.702  1.00 24.61           C  
ATOM   2469  C   LEU A 369     -55.675 -22.394  14.556  1.00 21.85           C  
ATOM   2470  O   LEU A 369     -54.818 -22.709  15.391  1.00 19.52           O  
ATOM   2471  CB  LEU A 369     -57.015 -24.474  14.823  1.00 24.69           C  
ATOM   2472  CG  LEU A 369     -58.296 -25.233  15.194  1.00 27.13           C  
ATOM   2473  CD1 LEU A 369     -58.107 -26.724  14.983  1.00 24.05           C  
ATOM   2474  CD2 LEU A 369     -58.685 -24.947  16.622  1.00 30.92           C  
ATOM   2475  N   LYS A 370     -55.420 -21.583  13.526  1.00 22.30           N  
ATOM   2476  CA  LYS A 370     -54.097 -21.016  13.261  1.00 21.61           C  
ATOM   2477  C   LYS A 370     -53.057 -22.107  13.000  1.00 19.32           C  
ATOM   2478  O   LYS A 370     -51.858 -21.914  13.235  1.00 17.17           O  
ATOM   2479  CB  LYS A 370     -53.640 -20.102  14.399  1.00 22.48           C  
ATOM   2480  N   LEU A 371     -53.514 -23.262  12.524  1.00 15.09           N  
ATOM   2481  CA  LEU A 371     -52.618 -24.305  12.033  1.00 18.06           C  
ATOM   2482  C   LEU A 371     -52.190 -24.065  10.595  1.00 17.54           C  
ATOM   2483  O   LEU A 371     -51.181 -24.630  10.155  1.00 16.49           O  
ATOM   2484  CB  LEU A 371     -53.298 -25.675  12.121  1.00 16.27           C  
ATOM   2485  CG  LEU A 371     -53.538 -26.169  13.556  1.00 18.20           C  
ATOM   2486  CD1 LEU A 371     -54.381 -27.451  13.546  1.00 19.30           C  
ATOM   2487  CD2 LEU A 371     -52.199 -26.394  14.261  1.00 19.12           C  
ATOM   2488  N   LYS A 372     -52.962 -23.283   9.849  1.00 15.91           N  
ATOM   2489  CA  LYS A 372     -52.714 -23.032   8.442  1.00 16.04           C  
ATOM   2490  C   LYS A 372     -52.743 -21.529   8.218  1.00 16.85           C  
ATOM   2491  O   LYS A 372     -53.451 -20.797   8.912  1.00 20.81           O  
ATOM   2492  CB  LYS A 372     -53.762 -23.730   7.536  1.00 19.52           C  
ATOM   2493  CG  LYS A 372     -53.674 -25.260   7.483  1.00 20.73           C  
ATOM   2494  CD  LYS A 372     -54.781 -25.836   6.591  1.00 21.63           C  
ATOM   2495  CE  LYS A 372     -54.589 -27.330   6.323  1.00 22.05           C  
ATOM   2496  NZ  LYS A 372     -53.359 -27.616   5.526  1.00 22.05           N1+
ATOM   2497  N   GLY A 373     -51.951 -21.068   7.261  1.00 18.06           N  
ATOM   2498  CA  GLY A 373     -51.938 -19.676   6.885  1.00 16.39           C  
ATOM   2499  C   GLY A 373     -52.667 -19.462   5.575  1.00 19.32           C  
ATOM   2500  O   GLY A 373     -53.432 -20.315   5.108  1.00 20.02           O  
ATOM   2501  N   ASP A 374     -52.404 -18.316   4.956  1.00 18.06           N  
ATOM   2502  CA  ASP A 374     -52.957 -18.080   3.626  1.00 19.17           C  
ATOM   2503  C   ASP A 374     -52.309 -18.986   2.585  1.00 24.02           C  
ATOM   2504  O   ASP A 374     -52.965 -19.388   1.619  1.00 29.02           O  
ATOM   2505  CB  ASP A 374     -52.794 -16.608   3.261  1.00 23.18           C  
ATOM   2506  CG  ASP A 374     -53.476 -15.698   4.260  1.00 26.27           C  
ATOM   2507  OD1 ASP A 374     -54.454 -16.152   4.886  1.00 26.90           O  
ATOM   2508  OD2 ASP A 374     -53.033 -14.547   4.429  1.00 30.89           O1-
ATOM   2509  N   ILE A 375     -51.055 -19.351   2.787  1.00 19.78           N  
ATOM   2510  CA  ILE A 375     -50.319 -20.186   1.845  1.00 16.87           C  
ATOM   2511  C   ILE A 375     -50.700 -21.648   2.057  1.00 18.02           C  
ATOM   2512  O   ILE A 375     -51.052 -22.059   3.170  1.00 17.08           O  
ATOM   2513  CB  ILE A 375     -48.804 -19.947   2.044  1.00 17.60           C  
ATOM   2514  CG1 ILE A 375     -47.982 -20.573   0.915  1.00 18.17           C  
ATOM   2515  CG2 ILE A 375     -48.361 -20.434   3.438  1.00 17.65           C  
ATOM   2516  CD1 ILE A 375     -46.484 -20.225   0.965  1.00 15.01           C  
ATOM   2517  N   ASP A 376     -50.671 -22.440   0.975  1.00 15.93           N  
ATOM   2518  CA  ASP A 376     -50.854 -23.885   1.102  1.00 17.27           C  
ATOM   2519  C   ASP A 376     -49.744 -24.469   1.973  1.00 17.40           C  
ATOM   2520  O   ASP A 376     -48.585 -24.082   1.843  1.00 14.71           O  
ATOM   2521  CB  ASP A 376     -50.831 -24.548  -0.282  1.00 17.48           C  
ATOM   2522  CG  ASP A 376     -50.985 -26.052  -0.213  1.00 21.08           C  
ATOM   2523  OD1 ASP A 376     -52.135 -26.531  -0.143  1.00 27.55           O  
ATOM   2524  OD2 ASP A 376     -49.961 -26.763  -0.245  1.00 24.58           O1-
ATOM   2525  N   SER A 377     -50.105 -25.386   2.887  1.00 18.27           N  
ATOM   2526  CA  SER A 377     -49.107 -25.931   3.820  1.00 15.84           C  
ATOM   2527  C   SER A 377     -48.018 -26.727   3.106  1.00 16.28           C  
ATOM   2528  O   SER A 377     -46.869 -26.762   3.573  1.00 14.24           O  
ATOM   2529  CB  SER A 377     -49.771 -26.826   4.870  1.00 14.79           C  
ATOM   2530  OG  SER A 377     -50.653 -26.091   5.699  1.00 15.20           O  
ATOM   2531  N   ASN A 378     -48.356 -27.410   2.008  1.00 12.93           N  
ATOM   2532  CA  ASN A 378     -47.322 -28.149   1.291  1.00 15.29           C  
ATOM   2533  C   ASN A 378     -46.381 -27.205   0.559  1.00 16.68           C  
ATOM   2534  O   ASN A 378     -45.174 -27.463   0.482  1.00 16.50           O  
ATOM   2535  CB  ASN A 378     -47.954 -29.152   0.317  1.00 18.34           C  
ATOM   2536  CG  ASN A 378     -48.206 -30.493   0.963  1.00 24.16           C  
ATOM   2537  ND2 ASN A 378     -49.444 -30.739   1.345  1.00 27.84           N  
ATOM   2538  OD1 ASN A 378     -47.290 -31.291   1.137  1.00 30.45           O  
ATOM   2539  N   VAL A 379     -46.914 -26.115   0.004  1.00 15.19           N  
ATOM   2540  CA  VAL A 379     -46.054 -25.128  -0.643  1.00 13.77           C  
ATOM   2541  C   VAL A 379     -45.101 -24.510   0.377  1.00 16.74           C  
ATOM   2542  O   VAL A 379     -43.904 -24.362   0.121  1.00 15.13           O  
ATOM   2543  CB  VAL A 379     -46.912 -24.063  -1.347  1.00 13.57           C  
ATOM   2544  CG1 VAL A 379     -46.048 -22.898  -1.809  1.00 17.44           C  
ATOM   2545  CG2 VAL A 379     -47.684 -24.680  -2.528  1.00 18.96           C  
ATOM   2546  N   ALA A 380     -45.608 -24.190   1.567  1.00 14.29           N  
ATOM   2547  CA  ALA A 380     -44.767 -23.571   2.592  1.00 15.02           C  
ATOM   2548  C   ALA A 380     -43.666 -24.518   3.077  1.00 12.80           C  
ATOM   2549  O   ALA A 380     -42.509 -24.113   3.205  1.00 14.23           O  
ATOM   2550  CB  ALA A 380     -45.631 -23.107   3.767  1.00 13.37           C  
ATOM   2551  N   ILE A 381     -44.007 -25.774   3.380  1.00 13.69           N  
ATOM   2552  CA  ILE A 381     -42.985 -26.682   3.907  1.00 14.98           C  
ATOM   2553  C   ILE A 381     -41.961 -27.012   2.828  1.00 15.17           C  
ATOM   2554  O   ILE A 381     -40.782 -27.220   3.139  1.00 15.42           O  
ATOM   2555  CB  ILE A 381     -43.602 -27.967   4.518  1.00 16.84           C  
ATOM   2556  CG1 ILE A 381     -42.707 -28.525   5.640  1.00 14.05           C  
ATOM   2557  CG2 ILE A 381     -43.778 -29.069   3.473  1.00 14.67           C  
ATOM   2558  CD1 ILE A 381     -42.644 -27.622   6.865  1.00 15.41           C  
ATOM   2559  N   ASP A 382     -42.378 -27.068   1.553  1.00 13.81           N  
ATOM   2560  CA  ASP A 382     -41.422 -27.301   0.468  1.00 16.34           C  
ATOM   2561  C   ASP A 382     -40.396 -26.175   0.392  1.00 14.51           C  
ATOM   2562  O   ASP A 382     -39.205 -26.421   0.178  1.00 15.18           O  
ATOM   2563  CB  ASP A 382     -42.152 -27.426  -0.875  1.00 15.95           C  
ATOM   2564  CG  ASP A 382     -42.825 -28.775  -1.058  1.00 23.02           C  
ATOM   2565  OD1 ASP A 382     -42.605 -29.680  -0.233  1.00 21.54           O  
ATOM   2566  OD2 ASP A 382     -43.576 -28.926  -2.042  1.00 21.22           O1-
ATOM   2567  N   LEU A 383     -40.846 -24.931   0.552  1.00 13.32           N  
ATOM   2568  CA  LEU A 383     -39.918 -23.801   0.516  1.00 14.03           C  
ATOM   2569  C   LEU A 383     -38.943 -23.869   1.677  1.00 14.35           C  
ATOM   2570  O   LEU A 383     -37.733 -23.688   1.496  1.00 13.40           O  
ATOM   2571  CB  LEU A 383     -40.686 -22.482   0.556  1.00 13.50           C  
ATOM   2572  CG  LEU A 383     -41.415 -22.128  -0.733  1.00 15.21           C  
ATOM   2573  CD1 LEU A 383     -42.436 -21.052  -0.442  1.00 15.45           C  
ATOM   2574  CD2 LEU A 383     -40.392 -21.675  -1.781  1.00 16.16           C  
ATOM   2575  N   SER A 384     -39.453 -24.129   2.886  1.00 12.98           N  
ATOM   2576  CA  SER A 384     -38.570 -24.224   4.048  1.00 13.77           C  
ATOM   2577  C   SER A 384     -37.566 -25.360   3.891  1.00 14.35           C  
ATOM   2578  O   SER A 384     -36.378 -25.196   4.199  1.00 13.62           O  
ATOM   2579  CB  SER A 384     -39.396 -24.416   5.316  1.00 13.44           C  
ATOM   2580  OG  SER A 384     -38.558 -24.455   6.470  1.00 14.84           O  
ATOM   2581  N   ASN A 385     -38.033 -26.526   3.426  1.00 13.37           N  
ATOM   2582  CA  ASN A 385     -37.173 -27.692   3.277  1.00 12.28           C  
ATOM   2583  C   ASN A 385     -36.148 -27.501   2.158  1.00 15.09           C  
ATOM   2584  O   ASN A 385     -34.984 -27.905   2.289  1.00 12.62           O  
ATOM   2585  CB  ASN A 385     -38.033 -28.929   2.985  1.00 13.25           C  
ATOM   2586  CG  ASN A 385     -38.802 -29.429   4.201  1.00 15.72           C  
ATOM   2587  ND2 ASN A 385     -39.819 -30.241   3.953  1.00 16.31           N  
ATOM   2588  OD1 ASN A 385     -38.478 -29.107   5.343  1.00 17.44           O  
ATOM   2589  N   LYS A 386     -36.569 -26.942   1.026  1.00 13.81           N  
ATOM   2590  CA  LYS A 386     -35.629 -26.744  -0.074  1.00 14.94           C  
ATOM   2591  C   LYS A 386     -34.584 -25.693   0.272  1.00 14.26           C  
ATOM   2592  O   LYS A 386     -33.396 -25.868  -0.024  1.00 12.93           O  
ATOM   2593  CB  LYS A 386     -36.379 -26.339  -1.346  1.00 15.19           C  
ATOM   2594  CG  LYS A 386     -37.138 -27.486  -2.014  1.00 16.16           C  
ATOM   2595  CD  LYS A 386     -38.039 -26.931  -3.118  1.00 21.81           C  
ATOM   2596  CE  LYS A 386     -38.886 -28.023  -3.763  1.00 23.80           C  
ATOM   2597  NZ  LYS A 386     -39.827 -27.421  -4.768  1.00 27.96           N1+
ATOM   2598  N   ALA A 387     -35.000 -24.577   0.876  1.00 11.97           N  
ATOM   2599  CA  ALA A 387     -34.021 -23.574   1.282  1.00 11.90           C  
ATOM   2600  C   ALA A 387     -33.057 -24.149   2.317  1.00 11.98           C  
ATOM   2601  O   ALA A 387     -31.857 -23.838   2.310  1.00 13.62           O  
ATOM   2602  CB  ALA A 387     -34.741 -22.343   1.844  1.00 12.14           C  
ATOM   2603  N   SER A 388     -33.576 -24.978   3.227  1.00 12.58           N  
ATOM   2604  CA  SER A 388     -32.731 -25.625   4.226  1.00 12.15           C  
ATOM   2605  C   SER A 388     -31.691 -26.522   3.562  1.00 14.26           C  
ATOM   2606  O   SER A 388     -30.507 -26.499   3.924  1.00 12.84           O  
ATOM   2607  CB  SER A 388     -33.594 -26.445   5.191  1.00 13.37           C  
ATOM   2608  OG  SER A 388     -34.426 -25.630   5.983  1.00 13.47           O  
ATOM   2609  N   LEU A 389     -32.126 -27.333   2.591  1.00 13.43           N  
ATOM   2610  CA  LEU A 389     -31.201 -28.242   1.916  1.00 14.75           C  
ATOM   2611  C   LEU A 389     -30.089 -27.476   1.211  1.00 14.40           C  
ATOM   2612  O   LEU A 389     -28.919 -27.882   1.256  1.00 11.58           O  
ATOM   2613  CB  LEU A 389     -31.958 -29.123   0.913  1.00 13.33           C  
ATOM   2614  CG  LEU A 389     -32.839 -30.214   1.530  1.00 15.91           C  
ATOM   2615  CD1 LEU A 389     -33.895 -30.671   0.541  1.00 17.45           C  
ATOM   2616  CD2 LEU A 389     -32.009 -31.391   2.040  1.00 12.90           C  
ATOM   2617  N   ALA A 390     -30.432 -26.360   0.557  1.00 12.42           N  
ATOM   2618  CA  ALA A 390     -29.408 -25.551  -0.096  1.00 14.24           C  
ATOM   2619  C   ALA A 390     -28.422 -24.995   0.918  1.00 13.80           C  
ATOM   2620  O   ALA A 390     -27.205 -24.979   0.674  1.00 13.32           O  
ATOM   2621  CB  ALA A 390     -30.046 -24.403  -0.884  1.00 12.90           C  
ATOM   2622  N   PHE A 391     -28.929 -24.499   2.046  1.00 11.61           N  
ATOM   2623  CA  PHE A 391     -28.043 -23.940   3.054  1.00 12.25           C  
ATOM   2624  C   PHE A 391     -27.150 -25.029   3.641  1.00 14.01           C  
ATOM   2625  O   PHE A 391     -25.951 -24.808   3.863  1.00 12.71           O  
ATOM   2626  CB  PHE A 391     -28.891 -23.238   4.128  1.00 12.51           C  
ATOM   2627  CG  PHE A 391     -28.102 -22.428   5.115  1.00 14.03           C  
ATOM   2628  CD1 PHE A 391     -27.727 -21.125   4.825  1.00 13.88           C  
ATOM   2629  CD2 PHE A 391     -27.765 -22.959   6.363  1.00 13.21           C  
ATOM   2630  CE1 PHE A 391     -27.017 -20.364   5.742  1.00 14.00           C  
ATOM   2631  CE2 PHE A 391     -27.058 -22.193   7.285  1.00 13.01           C  
ATOM   2632  CZ  PHE A 391     -26.688 -20.899   6.973  1.00 12.49           C  
ATOM   2633  N   LEU A 392     -27.719 -26.224   3.871  1.00 13.37           N  
ATOM   2634  CA  LEU A 392     -26.945 -27.345   4.393  1.00 14.69           C  
ATOM   2635  C   LEU A 392     -25.862 -27.778   3.407  1.00 16.10           C  
ATOM   2636  O   LEU A 392     -24.731 -28.074   3.811  1.00 13.78           O  
ATOM   2637  CB  LEU A 392     -27.869 -28.526   4.723  1.00 16.04           C  
ATOM   2638  CG  LEU A 392     -28.821 -28.366   5.916  1.00 13.99           C  
ATOM   2639  CD1 LEU A 392     -29.826 -29.529   5.977  1.00 14.04           C  
ATOM   2640  CD2 LEU A 392     -28.022 -28.274   7.211  1.00 16.33           C  
ATOM   2641  N   GLN A 393     -26.183 -27.820   2.111  1.00 14.31           N  
ATOM   2642  CA  GLN A 393     -25.166 -28.170   1.121  1.00 14.25           C  
ATOM   2643  C   GLN A 393     -24.020 -27.168   1.154  1.00 16.99           C  
ATOM   2644  O   GLN A 393     -22.842 -27.544   1.193  1.00 16.66           O  
ATOM   2645  CB  GLN A 393     -25.780 -28.231  -0.284  1.00 14.29           C  
ATOM   2646  CG  GLN A 393     -24.700 -28.256  -1.394  1.00 16.11           C  
ATOM   2647  CD  GLN A 393     -25.105 -29.061  -2.599  1.00 21.15           C  
ATOM   2648  NE2 GLN A 393     -24.626 -28.647  -3.768  1.00 18.76           N  
ATOM   2649  OE1 GLN A 393     -25.844 -30.045  -2.491  1.00 18.82           O  
ATOM   2650  N   LYS A 394     -24.355 -25.878   1.158  1.00 15.85           N  
ATOM   2651  CA  LYS A 394     -23.328 -24.845   1.139  1.00 18.51           C  
ATOM   2652  C   LYS A 394     -22.430 -24.915   2.364  1.00 20.41           C  
ATOM   2653  O   LYS A 394     -21.204 -24.830   2.243  1.00 21.50           O  
ATOM   2654  CB  LYS A 394     -23.963 -23.466   1.038  1.00 17.22           C  
ATOM   2655  CG  LYS A 394     -22.927 -22.366   0.915  1.00 23.34           C  
ATOM   2656  CD  LYS A 394     -23.527 -20.975   1.074  1.00 29.40           C  
ATOM   2657  CE  LYS A 394     -22.404 -19.933   1.221  1.00 29.29           C  
ATOM   2658  NZ  LYS A 394     -22.847 -18.623   1.808  1.00 28.50           N1+
ATOM   2659  N   HIS A 395     -23.002 -25.083   3.557  1.00 15.68           N  
ATOM   2660  CA  HIS A 395     -22.178 -24.934   4.750  1.00 15.62           C  
ATOM   2661  C   HIS A 395     -21.737 -26.260   5.357  1.00 16.46           C  
ATOM   2662  O   HIS A 395     -20.882 -26.260   6.250  1.00 17.85           O  
ATOM   2663  CB  HIS A 395     -22.915 -24.058   5.779  1.00 16.13           C  
ATOM   2664  CG  HIS A 395     -23.167 -22.666   5.280  1.00 15.57           C  
ATOM   2665  CD2 HIS A 395     -24.296 -22.064   4.835  1.00 20.22           C  
ATOM   2666  ND1 HIS A 395     -22.152 -21.744   5.121  1.00 20.53           N  
ATOM   2667  CE1 HIS A 395     -22.653 -20.622   4.635  1.00 23.51           C  
ATOM   2668  NE2 HIS A 395     -23.951 -20.791   4.447  1.00 21.11           N  
ATOM   2669  N   LEU A 396     -22.250 -27.391   4.876  1.00 16.54           N  
ATOM   2670  CA  LEU A 396     -21.662 -28.669   5.249  1.00 16.13           C  
ATOM   2671  C   LEU A 396     -20.776 -29.241   4.150  1.00 20.92           C  
ATOM   2672  O   LEU A 396     -20.067 -30.225   4.395  1.00 19.59           O  
ATOM   2673  CB  LEU A 396     -22.744 -29.693   5.608  1.00 15.23           C  
ATOM   2674  CG  LEU A 396     -23.646 -29.373   6.804  1.00 15.01           C  
ATOM   2675  CD1 LEU A 396     -24.574 -30.534   7.073  1.00 15.80           C  
ATOM   2676  CD2 LEU A 396     -22.823 -29.056   8.047  1.00 16.19           C  
ATOM   2677  N   GLY A 397     -20.791 -28.644   2.963  1.00 16.45           N  
ATOM   2678  CA  GLY A 397     -19.969 -29.127   1.870  1.00 19.86           C  
ATOM   2679  C   GLY A 397     -20.480 -30.405   1.243  1.00 19.57           C  
ATOM   2680  O   GLY A 397     -19.690 -31.314   0.951  1.00 20.42           O  
ATOM   2681  N   LEU A 398     -21.787 -30.505   1.036  1.00 17.86           N  
ATOM   2682  CA  LEU A 398     -22.374 -31.698   0.458  1.00 19.13           C  
ATOM   2683  C   LEU A 398     -22.148 -31.715  -1.045  1.00 19.66           C  
ATOM   2684  O   LEU A 398     -22.050 -30.666  -1.689  1.00 21.00           O  
ATOM   2685  CB  LEU A 398     -23.871 -31.759   0.757  1.00 18.42           C  
ATOM   2686  CG  LEU A 398     -24.220 -31.742   2.242  1.00 20.48           C  
ATOM   2687  CD1 LEU A 398     -25.712 -31.922   2.426  1.00 18.72           C  
ATOM   2688  CD2 LEU A 398     -23.463 -32.838   2.941  1.00 23.00           C  
ATOM   2689  N   HIS A 399     -22.047 -32.921  -1.598  1.00 24.31           N  
ATOM   2690  CA  HIS A 399     -21.896 -33.058  -3.041  1.00 25.97           C  
ATOM   2691  C   HIS A 399     -23.188 -33.612  -3.614  1.00 30.26           C  
ATOM   2692  O   HIS A 399     -23.227 -34.730  -4.137  1.00 31.06           O  
ATOM   2693  CB  HIS A 399     -20.692 -33.936  -3.378  1.00 27.04           C  
ATOM   2694  CG  HIS A 399     -19.412 -33.425  -2.793  1.00 30.74           C  
ATOM   2695  CD2 HIS A 399     -18.524 -32.512  -3.251  1.00 35.56           C  
ATOM   2696  ND1 HIS A 399     -18.949 -33.822  -1.556  1.00 36.21           N  
ATOM   2697  CE1 HIS A 399     -17.816 -33.195  -1.290  1.00 39.32           C  
ATOM   2698  NE2 HIS A 399     -17.535 -32.396  -2.303  1.00 42.20           N  
ATOM   2699  N   LYS A 400     -24.254 -32.835  -3.476  1.00 23.16           N  
ATOM   2700  CA  LYS A 400     -25.581 -33.144  -3.965  1.00 22.95           C  
ATOM   2701  C   LYS A 400     -25.999 -32.038  -4.926  1.00 23.01           C  
ATOM   2702  O   LYS A 400     -25.195 -31.184  -5.313  1.00 25.32           O  
ATOM   2703  CB  LYS A 400     -26.564 -33.285  -2.799  1.00 22.78           C  
ATOM   2704  CG  LYS A 400     -26.114 -34.268  -1.731  1.00 25.24           C  
ATOM   2705  CD  LYS A 400     -26.250 -35.691  -2.237  1.00 33.11           C  
ATOM   2706  CE  LYS A 400     -26.261 -36.707  -1.094  1.00 34.85           C  
ATOM   2707  NZ  LYS A 400     -26.246 -38.099  -1.636  1.00 33.82           N1+
ATOM   2708  N   ASP A 401     -27.269 -32.056  -5.313  1.00 20.23           N  
ATOM   2709  CA  ASP A 401     -27.812 -31.054  -6.215  1.00 20.66           C  
ATOM   2710  C   ASP A 401     -28.681 -30.038  -5.481  1.00 20.37           C  
ATOM   2711  O   ASP A 401     -29.565 -29.428  -6.097  1.00 19.69           O  
ATOM   2712  CB  ASP A 401     -28.605 -31.730  -7.332  1.00 25.63           C  
ATOM   2713  CG  ASP A 401     -29.794 -32.537  -6.811  1.00 32.34           C  
ATOM   2714  OD1 ASP A 401     -29.924 -32.708  -5.574  1.00 31.64           O  
ATOM   2715  OD2 ASP A 401     -30.605 -33.010  -7.641  1.00 39.40           O1-
ATOM   2716  N   PHE A 402     -28.450 -29.841  -4.180  1.00 14.30           N  
ATOM   2717  CA  PHE A 402     -29.320 -28.938  -3.427  1.00 19.36           C  
ATOM   2718  C   PHE A 402     -29.051 -27.482  -3.778  1.00 17.57           C  
ATOM   2719  O   PHE A 402     -29.891 -26.617  -3.495  1.00 16.99           O  
ATOM   2720  CB  PHE A 402     -29.164 -29.145  -1.911  1.00 14.22           C  
ATOM   2721  CG  PHE A 402     -29.299 -30.583  -1.465  1.00 17.13           C  
ATOM   2722  CD1 PHE A 402     -30.078 -31.483  -2.190  1.00 16.56           C  
ATOM   2723  CD2 PHE A 402     -28.647 -31.031  -0.319  1.00 19.86           C  
ATOM   2724  CE1 PHE A 402     -30.198 -32.792  -1.785  1.00 19.51           C  
ATOM   2725  CE2 PHE A 402     -28.757 -32.348   0.096  1.00 18.83           C  
ATOM   2726  CZ  PHE A 402     -29.537 -33.233  -0.638  1.00 20.16           C  
ATOM   2727  N   ASP A 403     -27.907 -27.193  -4.398  1.00 19.12           N  
ATOM   2728  CA  ASP A 403     -27.625 -25.820  -4.787  1.00 18.05           C  
ATOM   2729  C   ASP A 403     -28.557 -25.324  -5.883  1.00 17.38           C  
ATOM   2730  O   ASP A 403     -28.572 -24.119  -6.160  1.00 17.28           O  
ATOM   2731  CB  ASP A 403     -26.162 -25.676  -5.210  1.00 20.80           C  
ATOM   2732  CG  ASP A 403     -25.730 -26.698  -6.262  1.00 23.10           C  
ATOM   2733  OD1 ASP A 403     -26.409 -27.728  -6.478  1.00 20.75           O  
ATOM   2734  OD2 ASP A 403     -24.679 -26.455  -6.882  1.00 30.04           O1-
ATOM   2735  N   GLN A 404     -29.366 -26.203  -6.483  1.00 17.72           N  
ATOM   2736  CA  GLN A 404     -30.417 -25.730  -7.377  1.00 19.05           C  
ATOM   2737  C   GLN A 404     -31.386 -24.799  -6.666  1.00 20.86           C  
ATOM   2738  O   GLN A 404     -32.097 -24.041  -7.328  1.00 17.83           O  
ATOM   2739  CB  GLN A 404     -31.183 -26.915  -7.984  1.00 23.01           C  
ATOM   2740  CG  GLN A 404     -32.068 -27.685  -6.988  1.00 21.40           C  
ATOM   2741  CD  GLN A 404     -32.692 -28.939  -7.583  1.00 26.28           C  
ATOM   2742  NE2 GLN A 404     -32.208 -30.101  -7.155  1.00 26.58           N  
ATOM   2743  OE1 GLN A 404     -33.598 -28.862  -8.415  1.00 26.30           O  
ATOM   2744  N   TRP A 405     -31.421 -24.825  -5.330  1.00 19.18           N  
ATOM   2745  CA  TRP A 405     -32.321 -23.977  -4.555  1.00 19.20           C  
ATOM   2746  C   TRP A 405     -31.590 -22.830  -3.861  1.00 18.07           C  
ATOM   2747  O   TRP A 405     -32.137 -22.214  -2.935  1.00 20.76           O  
ATOM   2748  CB  TRP A 405     -33.080 -24.836  -3.540  1.00 15.75           C  
ATOM   2749  CG  TRP A 405     -33.903 -25.908  -4.197  1.00 17.46           C  
ATOM   2750  CD1 TRP A 405     -34.842 -25.735  -5.177  1.00 19.26           C  
ATOM   2751  CD2 TRP A 405     -33.845 -27.314  -3.940  1.00 14.51           C  
ATOM   2752  CE2 TRP A 405     -34.781 -27.933  -4.792  1.00 20.11           C  
ATOM   2753  CE3 TRP A 405     -33.095 -28.110  -3.070  1.00 17.27           C  
ATOM   2754  NE1 TRP A 405     -35.379 -26.949  -5.537  1.00 20.97           N  
ATOM   2755  CZ2 TRP A 405     -34.984 -29.309  -4.799  1.00 21.78           C  
ATOM   2756  CZ3 TRP A 405     -33.302 -29.469  -3.069  1.00 19.74           C  
ATOM   2757  CH2 TRP A 405     -34.237 -30.061  -3.933  1.00 21.52           C  
ATOM   2758  N   ASP A 406     -30.362 -22.518  -4.292  1.00 19.81           N  
ATOM   2759  CA  ASP A 406     -29.630 -21.410  -3.685  1.00 18.75           C  
ATOM   2760  C   ASP A 406     -30.430 -20.116  -3.733  1.00 17.56           C  
ATOM   2761  O   ASP A 406     -30.340 -19.300  -2.809  1.00 19.48           O  
ATOM   2762  CB  ASP A 406     -28.286 -21.197  -4.387  1.00 19.49           C  
ATOM   2763  CG  ASP A 406     -27.239 -22.213  -3.996  1.00 24.33           C  
ATOM   2764  OD1 ASP A 406     -27.432 -22.993  -3.031  1.00 23.85           O  
ATOM   2765  OD2 ASP A 406     -26.193 -22.217  -4.679  1.00 24.04           O1-
ATOM   2766  N   CYS A 407     -31.221 -19.914  -4.795  1.00 20.74           N  
ATOM   2767  CA  CYS A 407     -32.000 -18.686  -4.909  1.00 19.94           C  
ATOM   2768  C   CYS A 407     -32.992 -18.538  -3.761  1.00 17.66           C  
ATOM   2769  O   CYS A 407     -33.319 -17.417  -3.377  1.00 16.86           O  
ATOM   2770  CB  CYS A 407     -32.743 -18.637  -6.252  1.00 25.33           C  
ATOM   2771  SG  CYS A 407     -34.067 -19.895  -6.448  1.00 36.36           S  
ATOM   2772  N   LEU A 408     -33.463 -19.651  -3.190  1.00 18.96           N  
ATOM   2773  CA  LEU A 408     -34.374 -19.565  -2.052  1.00 15.06           C  
ATOM   2774  C   LEU A 408     -33.694 -18.982  -0.814  1.00 18.73           C  
ATOM   2775  O   LEU A 408     -34.355 -18.309  -0.011  1.00 17.74           O  
ATOM   2776  CB  LEU A 408     -34.952 -20.946  -1.741  1.00 15.15           C  
ATOM   2777  CG  LEU A 408     -35.718 -21.617  -2.888  1.00 16.82           C  
ATOM   2778  CD1 LEU A 408     -36.336 -22.925  -2.416  1.00 17.69           C  
ATOM   2779  CD2 LEU A 408     -36.802 -20.677  -3.419  1.00 20.61           C  
ATOM   2780  N   ILE A 409     -32.389 -19.220  -0.642  1.00 15.30           N  
ATOM   2781  CA  ILE A 409     -31.675 -18.629   0.492  1.00 15.97           C  
ATOM   2782  C   ILE A 409     -31.701 -17.108   0.382  1.00 18.29           C  
ATOM   2783  O   ILE A 409     -31.701 -16.405   1.395  1.00 19.19           O  
ATOM   2784  CB  ILE A 409     -30.223 -19.155   0.576  1.00 16.46           C  
ATOM   2785  CG1 ILE A 409     -30.167 -20.689   0.655  1.00 16.28           C  
ATOM   2786  CG2 ILE A 409     -29.457 -18.540   1.770  1.00 18.44           C  
ATOM   2787  CD1 ILE A 409     -28.737 -21.220   0.500  1.00 18.56           C  
ATOM   2788  N   GLU A 410     -31.748 -16.579  -0.842  1.00 18.39           N  
ATOM   2789  CA  GLU A 410     -31.843 -15.140  -1.077  1.00 18.64           C  
ATOM   2790  C   GLU A 410     -33.275 -14.615  -1.031  1.00 17.94           C  
ATOM   2791  O   GLU A 410     -33.487 -13.409  -1.231  1.00 18.59           O  
ATOM   2792  CB  GLU A 410     -31.223 -14.788  -2.434  1.00 17.82           C  
ATOM   2793  CG  GLU A 410     -29.836 -15.354  -2.627  1.00 22.39           C  
ATOM   2794  CD  GLU A 410     -28.871 -14.859  -1.585  1.00 25.90           C  
ATOM   2795  OE1 GLU A 410     -28.968 -13.677  -1.188  1.00 27.53           O  
ATOM   2796  OE2 GLU A 410     -28.014 -15.657  -1.157  1.00 30.20           O1-
ATOM   2797  N   GLY A 411     -34.259 -15.471  -0.777  1.00 17.21           N  
ATOM   2798  CA  GLY A 411     -35.636 -15.022  -0.791  1.00 15.79           C  
ATOM   2799  C   GLY A 411     -36.220 -14.806  -2.169  1.00 19.21           C  
ATOM   2800  O   GLY A 411     -37.262 -14.150  -2.293  1.00 18.01           O  
ATOM   2801  N   ASP A 412     -35.599 -15.361  -3.214  1.00 18.09           N  
ATOM   2802  CA  ASP A 412     -36.005 -15.091  -4.595  1.00 20.04           C  
ATOM   2803  C   ASP A 412     -37.055 -16.119  -5.037  1.00 23.06           C  
ATOM   2804  O   ASP A 412     -36.766 -17.108  -5.714  1.00 24.00           O  
ATOM   2805  CB  ASP A 412     -34.767 -15.088  -5.491  1.00 24.14           C  
ATOM   2806  CG  ASP A 412     -35.091 -14.868  -6.964  1.00 32.84           C  
ATOM   2807  OD1 ASP A 412     -36.252 -14.558  -7.293  1.00 34.71           O  
ATOM   2808  OD2 ASP A 412     -34.169 -15.013  -7.795  1.00 41.73           O1-
ATOM   2809  N   ASP A 413     -38.307 -15.862  -4.646  1.00 19.29           N  
ATOM   2810  CA  ASP A 413     -39.458 -16.693  -4.975  1.00 20.07           C  
ATOM   2811  C   ASP A 413     -40.709 -15.857  -4.748  1.00 20.38           C  
ATOM   2812  O   ASP A 413     -40.718 -14.962  -3.901  1.00 20.69           O  
ATOM   2813  CB  ASP A 413     -39.502 -17.964  -4.109  1.00 21.30           C  
ATOM   2814  CG  ASP A 413     -40.555 -18.960  -4.568  1.00 20.80           C  
ATOM   2815  OD1 ASP A 413     -40.239 -19.797  -5.441  1.00 20.97           O  
ATOM   2816  OD2 ASP A 413     -41.691 -18.933  -4.040  1.00 21.09           O1-
ATOM   2817  N   GLU A 414     -41.771 -16.155  -5.501  1.00 19.08           N  
ATOM   2818  CA  GLU A 414     -42.994 -15.371  -5.348  1.00 18.70           C  
ATOM   2819  C   GLU A 414     -43.570 -15.478  -3.939  1.00 17.42           C  
ATOM   2820  O   GLU A 414     -44.290 -14.573  -3.499  1.00 19.72           O  
ATOM   2821  CB  GLU A 414     -44.034 -15.812  -6.381  1.00 18.00           C  
ATOM   2822  N   ASN A 415     -43.259 -16.553  -3.216  1.00 17.68           N  
ATOM   2823  CA  ASN A 415     -43.815 -16.787  -1.893  1.00 15.91           C  
ATOM   2824  C   ASN A 415     -42.793 -16.548  -0.783  1.00 17.53           C  
ATOM   2825  O   ASN A 415     -43.016 -16.970   0.357  1.00 14.86           O  
ATOM   2826  CB  ASN A 415     -44.381 -18.209  -1.813  1.00 17.14           C  
ATOM   2827  CG  ASN A 415     -45.722 -18.341  -2.517  1.00 20.06           C  
ATOM   2828  ND2 ASN A 415     -45.854 -19.346  -3.373  1.00 22.77           N  
ATOM   2829  OD1 ASN A 415     -46.626 -17.554  -2.281  1.00 22.89           O  
ATOM   2830  N   LEU A 416     -41.679 -15.880  -1.096  1.00 15.32           N  
ATOM   2831  CA  LEU A 416     -40.657 -15.540  -0.117  1.00 17.41           C  
ATOM   2832  C   LEU A 416     -40.423 -14.035  -0.076  1.00 19.55           C  
ATOM   2833  O   LEU A 416     -40.565 -13.333  -1.081  1.00 18.89           O  
ATOM   2834  CB  LEU A 416     -39.328 -16.239  -0.420  1.00 14.84           C  
ATOM   2835  CG  LEU A 416     -39.324 -17.758  -0.243  1.00 17.43           C  
ATOM   2836  CD1 LEU A 416     -37.946 -18.302  -0.610  1.00 16.79           C  
ATOM   2837  CD2 LEU A 416     -39.736 -18.145   1.184  1.00 13.61           C  
ATOM   2838  N   ILE A 417     -40.060 -13.560   1.105  1.00 18.87           N  
ATOM   2839  CA  ILE A 417     -39.598 -12.203   1.370  1.00 21.54           C  
ATOM   2840  C   ILE A 417     -38.138 -12.317   1.797  1.00 19.87           C  
ATOM   2841  O   ILE A 417     -37.849 -12.996   2.789  1.00 18.59           O  
ATOM   2842  CB  ILE A 417     -40.450 -11.529   2.467  1.00 22.80           C  
ATOM   2843  CG1 ILE A 417     -41.918 -11.440   2.025  1.00 26.19           C  
ATOM   2844  CG2 ILE A 417     -39.917 -10.146   2.852  1.00 20.20           C  
ATOM   2845  CD1 ILE A 417     -42.916 -11.379   3.182  1.00 27.80           C  
ATOM   2846  N   PRO A 418     -37.193 -11.725   1.069  1.00 20.72           N  
ATOM   2847  CA  PRO A 418     -35.824 -11.608   1.591  1.00 17.37           C  
ATOM   2848  C   PRO A 418     -35.825 -10.808   2.886  1.00 16.45           C  
ATOM   2849  O   PRO A 418     -36.467  -9.765   2.980  1.00 17.03           O  
ATOM   2850  CB  PRO A 418     -35.078 -10.852   0.482  1.00 21.44           C  
ATOM   2851  CG  PRO A 418     -35.990 -10.851  -0.699  1.00 21.08           C  
ATOM   2852  CD  PRO A 418     -37.378 -10.999  -0.200  1.00 23.35           C  
ATOM   2853  N   GLY A 419     -35.086 -11.290   3.884  1.00 16.25           N  
ATOM   2854  CA  GLY A 419     -35.079 -10.591   5.164  1.00 13.39           C  
ATOM   2855  C   GLY A 419     -36.418 -10.774   5.856  1.00 15.15           C  
ATOM   2856  O   GLY A 419     -36.958 -11.891   5.913  1.00 13.74           O  
ATOM   2857  N   THR A 420     -36.980  -9.668   6.353  1.00 15.88           N  
ATOM   2858  CA  THR A 420     -38.205  -9.699   7.139  1.00 14.90           C  
ATOM   2859  C   THR A 420     -39.072  -8.479   6.829  1.00 18.93           C  
ATOM   2860  O   THR A 420     -38.570  -7.409   6.479  1.00 20.00           O  
ATOM   2861  CB  THR A 420     -37.882  -9.719   8.634  1.00 13.69           C  
ATOM   2862  CG2 THR A 420     -36.889  -8.600   8.973  1.00 17.25           C  
ATOM   2863  OG1 THR A 420     -39.086  -9.538   9.389  1.00 19.74           O  
ATOM   2864  N   ASN A 421     -40.388  -8.645   6.978  1.00 16.80           N  
ATOM   2865  CA  ASN A 421     -41.297  -7.497   6.923  1.00 20.70           C  
ATOM   2866  C   ASN A 421     -41.103  -6.551   8.099  1.00 21.08           C  
ATOM   2867  O   ASN A 421     -41.500  -5.386   8.019  1.00 21.04           O  
ATOM   2868  CB  ASN A 421     -42.750  -7.976   6.900  1.00 15.41           C  
ATOM   2869  CG  ASN A 421     -43.049  -8.954   8.012  1.00 16.98           C  
ATOM   2870  ND2 ASN A 421     -43.809  -8.506   9.017  1.00 16.01           N  
ATOM   2871  OD1 ASN A 421     -42.584 -10.099   7.985  1.00 16.67           O  
ATOM   2872  N   ILE A 422     -40.544  -7.036   9.202  1.00 18.32           N  
ATOM   2873  CA  ILE A 422     -40.263  -6.208  10.371  1.00 22.20           C  
ATOM   2874  C   ILE A 422     -38.986  -5.424  10.090  1.00 29.98           C  
ATOM   2875  O   ILE A 422     -37.886  -5.976  10.163  1.00 35.77           O  
ATOM   2876  CB  ILE A 422     -40.102  -7.063  11.634  1.00 21.67           C  
ATOM   2877  CG1 ILE A 422     -41.256  -8.062  11.785  1.00 17.83           C  
ATOM   2878  CG2 ILE A 422     -39.935  -6.176  12.853  1.00 23.21           C  
ATOM   2879  CD1 ILE A 422     -42.561  -7.454  12.226  1.00 20.34           C  
ATOM   2880  N   ASN A 423     -39.110  -4.135   9.806  1.00 37.59           N  
ATOM   2881  CA  ASN A 423     -37.938  -3.281   9.625  1.00 38.88           C  
ATOM   2882  C   ASN A 423     -37.643  -2.602  10.959  1.00 46.82           C  
ATOM   2883  O   ASN A 423     -38.372  -1.691  11.378  1.00 47.44           O  
ATOM   2884  CB  ASN A 423     -38.154  -2.259   8.511  1.00 43.18           C  
ATOM   2885  CG  ASN A 423     -38.543  -2.906   7.199  1.00 41.15           C  
ATOM   2886  ND2 ASN A 423     -39.684  -2.500   6.655  1.00 45.92           N  
ATOM   2887  OD1 ASN A 423     -37.825  -3.762   6.678  1.00 40.99           O  
ATOM   2888  N   THR A 424     -36.585  -3.055  11.628  1.00 40.68           N  
ATOM   2889  CA  THR A 424     -36.284  -2.589  12.973  1.00 44.51           C  
ATOM   2890  C   THR A 424     -34.824  -2.155  13.128  1.00 45.36           C  
ATOM   2891  O   THR A 424     -34.488  -0.981  12.941  1.00 52.88           O  
ATOM   2892  CB  THR A 424     -36.596  -3.679  14.010  1.00 40.91           C  
ATOM   2893  CG2 THR A 424     -36.253  -3.197  15.375  1.00 38.64           C  
ATOM   2894  OG1 THR A 424     -37.992  -3.981  13.984  1.00 38.56           O  
TER   
HETATM 2895  O1  SO4 A 501     -36.715 -51.407  -3.516  1.00 38.44           O  
HETATM 2896  O2  SO4 A 501     -37.221 -49.373  -2.378  1.00 39.15           O  
HETATM 2897  O3  SO4 A 501     -37.706 -51.467  -1.329  1.00 33.07           O1-
HETATM 2898  O4  SO4 A 501     -38.973 -50.771  -3.227  1.00 39.29           O  
HETATM 2899  S   SO4 A 501     -37.650 -50.755  -2.608  1.00 39.34           S  
HETATM 2900  O1  SO4 A 502     -49.060 -46.979  28.035  1.00 41.39           O  
HETATM 2901  O2  SO4 A 502     -47.667 -48.453  29.229  1.00 45.46           O  
HETATM 2902  O3  SO4 A 502     -49.747 -47.801  30.190  1.00 39.32           O1-
HETATM 2903  O4  SO4 A 502     -49.730 -49.264  28.306  1.00 40.46           O  
HETATM 2904  S   SO4 A 502     -49.063 -48.128  28.941  1.00 48.30           S  
HETATM 2905 CL1  8U9 A 503     -55.114 -26.936  17.811  1.00 23.38          CL  
HETATM 2906  C1  8U9 A 503     -45.537 -22.646  20.342  1.00 17.36           C  
HETATM 2907  N1  8U9 A 503     -45.244 -26.050  19.404  1.00 12.97           N  
HETATM 2908  O1  8U9 A 503     -48.154 -19.974  22.160  1.00 35.70           O1-
HETATM 2909  S1  8U9 A 503     -44.976 -24.657  18.599  1.00 14.15           S  
HETATM 2910  C2  8U9 A 503     -46.383 -21.749  20.966  1.00 19.39           C  
HETATM 2911  N2  8U9 A 503     -48.003 -29.371  15.363  1.00 16.06           N  
HETATM 2912  O2  8U9 A 503     -49.854 -20.782  21.019  1.00 31.55           O  
HETATM 2913  C3  8U9 A 503     -47.729 -21.711  20.639  1.00 20.56           C  
HETATM 2914  O3  8U9 A 503     -43.639 -24.234  18.864  1.00 12.74           O  
HETATM 2915  C4  8U9 A 503     -48.225 -22.588  19.685  1.00 18.02           C  
HETATM 2916  O4  8U9 A 503     -45.412 -24.841  17.253  1.00 12.51           O  
HETATM 2917  C5  8U9 A 503     -47.385 -23.484  19.047  1.00 15.27           C  
HETATM 2918  O5  8U9 A 503     -49.725 -29.277  18.425  1.00 17.14           O  
HETATM 2919  C6  8U9 A 503     -46.042 -23.503  19.380  1.00 15.46           C  
HETATM 2920  C7  8U9 A 503     -48.647 -20.747  21.324  1.00 31.50           C  
HETATM 2921  C8  8U9 A 503     -46.390 -26.853  19.159  1.00 13.38           C  
HETATM 2922  C9  8U9 A 503     -47.326 -27.065  20.158  1.00 15.17           C  
HETATM 2923  C10 8U9 A 503     -48.437 -27.854  19.924  1.00 15.86           C  
HETATM 2924  C11 8U9 A 503     -48.625 -28.461  18.686  1.00 16.68           C  
HETATM 2925  C12 8U9 A 503     -47.676 -28.268  17.672  1.00 13.93           C  
HETATM 2926  C13 8U9 A 503     -46.555 -27.467  17.919  1.00 15.65           C  
HETATM 2927  C14 8U9 A 503     -50.982 -28.694  18.272  1.00 16.17           C  
HETATM 2928  C15 8U9 A 503     -51.141 -27.341  18.081  1.00 15.31           C  
HETATM 2929  C16 8U9 A 503     -52.420 -26.823  17.939  1.00 19.45           C  
HETATM 2930  C17 8U9 A 503     -53.527 -27.654  18.007  1.00 21.33           C  
HETATM 2931  C18 8U9 A 503     -53.366 -29.025  18.199  1.00 20.06           C  
HETATM 2932  C19 8U9 A 503     -52.078 -29.528  18.344  1.00 17.66           C  
HETATM 2933  C20 8U9 A 503     -47.837 -28.904  16.393  1.00 15.76           C  
HETATM 2934  C21 8U9 A 503     -54.540 -29.957  18.269  1.00 19.58           C  
HETATM 2935  F1  8U9 A 503     -55.205 -30.031  17.124  1.00 22.52           F  
HETATM 2936  F2  8U9 A 503     -55.430 -29.589  19.185  1.00 23.81           F  
HETATM 2937  F3  8U9 A 503     -54.182 -31.197  18.566  1.00 21.41           F  
HETATM 2938  O   HOH A 601     -47.384 -57.320   2.157  1.00 35.35           O  
HETATM 2939  O   HOH A 602     -51.491 -55.601   0.040  1.00 18.75           O  
HETATM 2940  O   HOH A 603     -40.626 -52.311  -2.892  1.00 28.96           O  
HETATM 2941  O   HOH A 604     -42.201 -15.225  28.123  1.00 30.65           O  
HETATM 2942  O   HOH A 605     -37.498 -57.025  36.607  1.00 25.15           O  
HETATM 2943  O   HOH A 606     -23.868 -27.925  25.197  1.00 31.77           O  
HETATM 2944  O   HOH A 607     -51.594 -50.600  28.997  1.00 30.33           O  
HETATM 2945  O   HOH A 608     -19.404 -24.380   9.385  1.00 27.43           O  
HETATM 2946  O   HOH A 609     -48.619 -38.494   2.836  1.00 31.24           O  
HETATM 2947  O   HOH A 610     -28.093 -40.850  33.828  1.00 32.40           O  
HETATM 2948  O   HOH A 611     -26.341 -25.641  27.965  1.00 26.52           O  
HETATM 2949  O   HOH A 612     -31.923 -39.141  37.047  1.00 32.27           O  
HETATM 2950  O   HOH A 613     -25.441  -7.222  14.904  1.00 31.23           O  
HETATM 2951  O   HOH A 614     -48.986 -45.002  26.530  1.00 28.14           O  
HETATM 2952  O   HOH A 615     -54.430 -28.474   9.845  1.00 24.34           O  
HETATM 2953  O   HOH A 616     -37.567  -7.747   1.987  1.00 25.08           O  
HETATM 2954  O   HOH A 617     -37.764 -30.754  -0.196  1.00 24.20           O  
HETATM 2955  O   HOH A 618     -37.210 -11.378  22.748  1.00 30.66           O  
HETATM 2956  O   HOH A 619     -25.277 -20.281  -6.041  1.00 33.10           O  
HETATM 2957  O   HOH A 620     -50.127 -39.765  33.053  1.00 26.42           O  
HETATM 2958  O   HOH A 621     -24.789 -18.841  27.306  1.00 23.33           O  
HETATM 2959  O   HOH A 622     -25.819 -18.987   2.996  1.00 25.57           O  
HETATM 2960  O   HOH A 623     -18.712 -29.695   7.498  1.00 33.57           O  
HETATM 2961  O   HOH A 624     -42.719 -51.451   9.606  1.00 32.46           O  
HETATM 2962  O   HOH A 625     -49.980 -33.641   2.072  1.00 30.40           O  
HETATM 2963  O   HOH A 626     -42.014 -22.445  21.301  1.00 12.65           O  
HETATM 2964  O   HOH A 627     -37.376 -32.392  18.528  1.00 10.77           O  
HETATM 2965  O   HOH A 628     -18.276 -42.409  10.615  1.00 22.79           O  
HETATM 2966  O   HOH A 629     -51.009 -23.260   5.464  1.00 17.00           O  
HETATM 2967  O   HOH A 630     -46.474 -47.245  31.185  1.00 25.52           O  
HETATM 2968  O   HOH A 631     -44.643 -53.518   0.301  1.00 31.07           O  
HETATM 2969  O   HOH A 632     -37.829 -26.889   6.993  1.00 19.08           O  
HETATM 2970  O   HOH A 633     -38.901 -51.281  38.688  1.00 25.65           O  
HETATM 2971  O   HOH A 634     -21.715 -37.548   3.522  1.00 30.09           O  
HETATM 2972  O   HOH A 635     -40.146 -35.077  14.373  1.00 14.36           O  
HETATM 2973  O   HOH A 636     -40.702 -45.514  35.498  1.00 15.99           O  
HETATM 2974  O   HOH A 637     -33.487 -50.777  19.305  1.00 19.88           O  
HETATM 2975  O   HOH A 638     -33.200 -32.880  -7.465  1.00 37.17           O  
HETATM 2976  O   HOH A 639     -23.514 -11.063  23.003  1.00 32.08           O  
HETATM 2977  O   HOH A 640     -35.028 -15.538  29.551  1.00 26.74           O  
HETATM 2978  O   HOH A 641     -22.805 -31.110  -6.378  1.00 32.90           O  
HETATM 2979  O   HOH A 642     -16.623 -32.646   5.360  1.00 31.68           O  
HETATM 2980  O   HOH A 643     -41.427 -47.078  37.533  1.00 17.92           O  
HETATM 2981  O   HOH A 644     -49.110 -47.743  12.373  1.00 31.20           O  
HETATM 2982  O   HOH A 645     -39.865 -35.306  -5.507  1.00 29.59           O  
HETATM 2983  O   HOH A 646     -47.848 -16.860  -0.049  1.00 25.21           O  
HETATM 2984  O   HOH A 647     -49.926 -11.962  12.270  1.00 27.14           O  
HETATM 2985  O   HOH A 648     -35.365 -48.282  -0.844  1.00 34.01           O  
HETATM 2986  O   HOH A 649     -30.926 -49.461  28.734  1.00 28.78           O  
HETATM 2987  O   HOH A 650     -33.478 -52.754  23.759  1.00 27.49           O  
HETATM 2988  O   HOH A 651     -44.583 -45.580  36.414  1.00 20.24           O  
HETATM 2989  O   HOH A 652     -40.028 -13.238  34.349  1.00 32.26           O  
HETATM 2990  O   HOH A 653     -42.868 -32.222  29.502  1.00 16.57           O  
HETATM 2991  O   HOH A 654     -16.314 -36.256   5.726  1.00 31.46           O  
HETATM 2992  O   HOH A 655     -53.170 -23.321  17.398  1.00 26.91           O  
HETATM 2993  O   HOH A 656     -52.206 -46.636  12.521  1.00 34.13           O  
HETATM 2994  O   HOH A 657     -37.976 -19.672  -6.851  1.00 26.97           O  
HETATM 2995  O   HOH A 658     -43.837 -22.921  37.446  1.00 30.85           O  
HETATM 2996  O   HOH A 659     -54.576 -18.750  10.220  1.00 30.69           O  
HETATM 2997  O   HOH A 660     -26.023 -24.903  -1.789  1.00 18.19           O  
HETATM 2998  O   HOH A 661     -44.538 -44.423  16.697  1.00 21.45           O  
HETATM 2999  O   HOH A 662     -50.457 -42.513  32.108  1.00 25.80           O  
HETATM 3000  O   HOH A 663     -43.463 -20.925  -4.347  1.00 32.87           O  
HETATM 3001  O   HOH A 664     -39.311 -54.765  27.094  1.00 34.55           O  
HETATM 3002  O   HOH A 665     -51.577 -56.164   2.750  1.00 31.29           O  
HETATM 3003  O   HOH A 666     -44.354 -31.500   0.693  1.00 25.23           O  
HETATM 3004  O   HOH A 667     -51.732 -43.239  19.491  1.00 22.02           O  
HETATM 3005  O   HOH A 668     -35.180 -12.217  27.008  1.00 28.62           O  
HETATM 3006  O   HOH A 669     -36.232  -7.458  22.432  1.00 30.39           O  
HETATM 3007  O   HOH A 670     -28.441 -17.874  27.029  1.00 18.50           O  
HETATM 3008  O   HOH A 671     -40.279 -31.739  28.605  1.00 14.52           O  
HETATM 3009  O   HOH A 672     -42.295 -12.076   9.797  1.00 15.19           O  
HETATM 3010  O   HOH A 673     -35.124 -43.402  -5.787  1.00 32.92           O  
HETATM 3011  O   HOH A 674     -16.672 -16.569   9.196  1.00 34.61           O  
HETATM 3012  O   HOH A 675     -40.596 -30.748   1.224  1.00 20.65           O  
HETATM 3013  O   HOH A 676     -32.079 -13.905   2.490  1.00 20.81           O  
HETATM 3014  O   HOH A 677     -42.005 -50.456   6.728  1.00 30.83           O  
HETATM 3015  O   HOH A 678     -49.606 -20.699  14.141  1.00 12.01           O  
HETATM 3016  O   HOH A 679     -49.130 -30.621  28.984  1.00 25.05           O  
HETATM 3017  O   HOH A 680     -46.701 -25.687   6.081  1.00 15.29           O  
HETATM 3018  O   HOH A 681     -44.263 -48.852  39.116  1.00 18.55           O  
HETATM 3019  O   HOH A 682     -38.808 -13.009  21.993  1.00 16.10           O  
HETATM 3020  O   HOH A 683     -39.378 -49.754  27.438  1.00 20.00           O  
HETATM 3021  O   HOH A 684     -54.503 -12.351   3.763  1.00 34.84           O  
HETATM 3022  O   HOH A 685     -20.797 -28.239  -1.606  1.00 30.52           O  
HETATM 3023  O   HOH A 686     -33.898 -40.951  28.675  1.00 14.83           O  
HETATM 3024  O   HOH A 687     -39.742 -12.197   9.422  1.00 14.11           O  
HETATM 3025  O   HOH A 688     -22.954 -41.356  24.585  1.00 23.75           O  
HETATM 3026  O   HOH A 689     -37.188 -31.037  34.013  1.00 26.21           O  
HETATM 3027  O   HOH A 690     -43.355 -43.587  22.423  1.00 16.87           O  
HETATM 3028  O   HOH A 691     -30.728 -35.658  24.740  1.00 16.04           O  
HETATM 3029  O   HOH A 692     -41.929 -40.506   2.862  1.00 23.53           O  
HETATM 3030  O   HOH A 693     -19.959  -9.846   5.172  1.00 17.42           O  
HETATM 3031  O   HOH A 694     -42.000 -34.622   3.877  1.00 16.58           O  
HETATM 3032  O   HOH A 695     -36.496 -37.422  -5.623  1.00 32.59           O  
HETATM 3033  O   HOH A 696     -35.826 -29.428   6.038  1.00 21.49           O  
HETATM 3034  O   HOH A 697     -42.529 -25.139  30.321  1.00 16.87           O  
HETATM 3035  O   HOH A 698     -48.222 -43.219   6.141  1.00 24.22           O  
HETATM 3036  O   HOH A 699     -45.281 -23.074  29.768  1.00 16.71           O  
HETATM 3037  O   HOH A 700     -41.737 -42.756  42.657  1.00 25.54           O  
HETATM 3038  O   HOH A 701     -46.526 -20.973  31.036  1.00 24.15           O  
HETATM 3039  O   HOH A 702     -26.303 -38.357   1.896  1.00 27.31           O  
HETATM 3040  O   HOH A 703     -19.369 -21.728   5.104  1.00 29.54           O  
HETATM 3041  O   HOH A 704     -18.550 -32.075  13.422  1.00 25.18           O  
HETATM 3042  O   HOH A 705     -27.829 -18.335  -2.051  1.00 24.03           O  
HETATM 3043  O   HOH A 706     -22.310 -48.954  18.376  1.00 28.81           O  
HETATM 3044  O   HOH A 707     -33.510 -35.663  27.946  1.00 19.15           O  
HETATM 3045  O   HOH A 708     -37.559 -14.789  36.032  1.00 27.78           O  
HETATM 3046  O   HOH A 709     -50.953 -40.996  15.537  1.00 18.59           O  
HETATM 3047  O   HOH A 710     -42.222 -45.485  20.668  1.00 20.58           O  
HETATM 3048  O   HOH A 711     -34.799 -26.513  -9.374  1.00 35.69           O  
HETATM 3049  O   HOH A 712     -35.353 -27.535   7.829  1.00 17.22           O  
HETATM 3050  O   HOH A 713     -43.820 -43.411  37.829  1.00 22.39           O  
HETATM 3051  O   HOH A 714     -17.440 -40.583  19.561  1.00 20.18           O  
HETATM 3052  O   HOH A 715     -41.990 -33.362   1.517  1.00 24.47           O  
HETATM 3053  O   HOH A 716     -42.385 -47.029  24.497  1.00 21.10           O  
HETATM 3054  O   HOH A 717     -24.974 -46.759   5.901  1.00 30.06           O  
HETATM 3055  O   HOH A 718     -35.961 -17.949  12.866  1.00 12.74           O  
HETATM 3056  O   HOH A 719     -19.844 -38.990  25.127  1.00 31.37           O  
HETATM 3057  O   HOH A 720     -33.522 -35.967  25.335  1.00 13.23           O  
HETATM 3058  O   HOH A 721     -48.177 -44.975  30.143  1.00 27.81           O  
HETATM 3059  O   HOH A 722     -34.697 -42.107  36.104  1.00 24.37           O  
HETATM 3060  O   HOH A 723     -45.203 -10.008  11.299  1.00 13.72           O  
HETATM 3061  O   HOH A 724     -31.584 -33.544  30.618  1.00 30.33           O  
HETATM 3062  O   HOH A 725     -50.250 -21.381  -1.639  1.00 23.72           O  
HETATM 3063  O   HOH A 726     -31.364 -21.101  -7.384  1.00 28.63           O  
HETATM 3064  O   HOH A 727     -41.488 -18.262  -7.494  1.00 34.50           O  
HETATM 3065  O   HOH A 728     -45.321 -33.504  35.229  1.00 21.91           O  
HETATM 3066  O   HOH A 729     -30.321 -25.549  32.859  1.00 18.85           O  
HETATM 3067  O   HOH A 730     -56.444 -41.445  13.717  1.00 29.13           O  
HETATM 3068  O   HOH A 731     -41.368 -53.186  14.170  1.00 29.50           O  
HETATM 3069  O   HOH A 732     -42.829 -39.634  40.142  1.00 27.67           O  
HETATM 3070  O   HOH A 733     -24.470 -32.425  26.842  1.00 22.58           O  
HETATM 3071  O   HOH A 734     -43.146 -24.585  -2.627  1.00 20.56           O  
HETATM 3072  O   HOH A 735     -49.305 -12.222   2.660  1.00 29.61           O  
HETATM 3073  O   HOH A 736     -34.370 -52.282  21.146  1.00 23.41           O  
HETATM 3074  O   HOH A 737     -38.026 -33.625  13.010  1.00 13.74           O  
HETATM 3075  O   HOH A 738     -17.183 -27.066  21.314  1.00 18.93           O  
HETATM 3076  O   HOH A 739     -45.090 -46.961  23.965  1.00 23.84           O  
HETATM 3077  O   HOH A 740     -35.274 -31.028   3.646  1.00 20.09           O  
HETATM 3078  O   HOH A 741     -39.969 -22.641  -5.764  1.00 37.08           O  
HETATM 3079  O   HOH A 742     -16.935 -40.272  23.322  1.00 30.89           O  
HETATM 3080  O   HOH A 743     -45.615 -35.853  36.300  1.00 31.67           O  
HETATM 3081  O   HOH A 744     -52.991 -25.781   3.331  1.00 20.92           O  
HETATM 3082  O   HOH A 745     -33.721 -11.587  -3.457  1.00 31.86           O  
HETATM 3083  O   HOH A 746     -39.474 -52.879   9.699  1.00 28.84           O  
HETATM 3084  O   HOH A 747     -43.080 -38.782  13.828  1.00 14.40           O  
HETATM 3085  O   HOH A 748     -42.723 -30.751  10.257  1.00 14.21           O  
HETATM 3086  O   HOH A 749     -33.207 -45.405   0.286  1.00 28.63           O  
HETATM 3087  O   HOH A 750     -30.019 -47.435  30.397  1.00 22.53           O  
HETATM 3088  O   HOH A 751     -23.116 -19.713  25.373  1.00 25.33           O  
HETATM 3089  O   HOH A 752     -37.802 -39.746  39.164  1.00 31.06           O  
HETATM 3090  O   HOH A 753     -33.011 -46.170  40.038  1.00 35.09           O  
HETATM 3091  O   HOH A 754     -38.752 -40.716  -0.994  1.00 33.07           O  
HETATM 3092  O   HOH A 755     -20.400 -17.780   9.777  1.00 25.55           O  
HETATM 3093  O   HOH A 756     -42.638 -51.604  17.312  1.00 28.52           O  
HETATM 3094  O   HOH A 757     -50.675 -13.878  13.605  1.00 32.05           O  
HETATM 3095  O   HOH A 758     -46.654 -14.079  17.580  1.00 16.40           O  
HETATM 3096  O   HOH A 759     -24.060 -11.449   9.290  1.00 20.21           O  
HETATM 3097  O   HOH A 760     -53.092 -42.008   8.748  1.00 28.97           O  
HETATM 3098  O   HOH A 761     -25.813 -50.327  27.073  1.00 28.66           O  
HETATM 3099  O   HOH A 762     -40.845 -24.928  -3.635  1.00 31.84           O  
HETATM 3100  O   HOH A 763     -24.789 -39.056  25.276  1.00 19.10           O  
HETATM 3101  O   HOH A 764     -58.172 -43.360  28.863  1.00 40.48           O  
HETATM 3102  O   HOH A 765     -25.350 -51.497  20.676  1.00 35.19           O  
HETATM 3103  O   HOH A 766     -22.079 -35.267   0.163  1.00 30.45           O  
HETATM 3104  O   HOH A 767     -40.145 -51.117  25.335  1.00 29.19           O  
HETATM 3105  O   HOH A 768     -20.417 -13.078  25.505  1.00 34.71           O  
HETATM 3106  O   HOH A 769     -44.690 -35.318  -1.274  1.00 31.75           O  
HETATM 3107  O   HOH A 770     -47.553 -26.771  35.453  1.00 27.84           O  
HETATM 3108  O   HOH A 771     -50.043 -23.749  28.337  1.00 28.70           O  
HETATM 3109  O   HOH A 772     -25.271 -23.239  29.656  1.00 36.56           O  
HETATM 3110  O   HOH A 773     -44.812 -46.822  14.885  1.00 20.14           O  
HETATM 3111  O   HOH A 774     -36.399 -52.367  27.585  1.00 32.56           O  
HETATM 3112  O   HOH A 775     -19.286 -37.954  21.212  1.00 20.10           O  
HETATM 3113  O   HOH A 776     -40.107 -43.978   1.977  1.00 26.74           O  
HETATM 3114  O   HOH A 777     -39.910 -39.168  -3.395  1.00 34.66           O  
HETATM 3115  O   HOH A 778     -17.681 -45.097  20.976  1.00 32.44           O  
HETATM 3116  O   HOH A 779     -19.355 -43.028  25.684  1.00 35.21           O  
HETATM 3117  O   HOH A 780     -23.109 -50.906  10.630  1.00 30.90           O  
HETATM 3118  O   HOH A 781     -40.322 -56.473  25.698  1.00 32.98           O  
HETATM 3119  O   HOH A 782     -22.068 -11.584   5.849  1.00 28.81           O  
HETATM 3120  O   HOH A 783     -48.404 -14.669  36.612  1.00 33.27           O  
HETATM 3121  O   HOH A 784     -51.335 -45.298  24.601  1.00 26.24           O  
HETATM 3122  O   HOH A 785     -15.265 -27.571  14.920  1.00 33.13           O  
HETATM 3123  O   HOH A 786     -48.679 -17.143  13.731  1.00 17.49           O  
HETATM 3124  O   HOH A 787     -33.827 -52.144  37.959  1.00 27.39           O  
HETATM 3125  O   HOH A 788     -44.288 -15.196  21.286  1.00 25.20           O  
HETATM 3126  O   HOH A 789     -35.361  -7.114   5.782  1.00 22.30           O  
HETATM 3127  O   HOH A 790     -53.651 -30.617   4.852  1.00 29.86           O  
HETATM 3128  O   HOH A 791     -16.176 -30.521  10.209  1.00 37.16           O  
HETATM 3129  O   HOH A 792     -54.032 -22.961   3.505  1.00 25.54           O  
HETATM 3130  O   HOH A 793     -43.052 -44.075  -0.618  1.00 36.03           O  
HETATM 3131  O   HOH A 794     -40.769 -53.220  17.306  1.00 24.22           O  
HETATM 3132  O   HOH A 795     -30.875 -11.248  -0.643  1.00 27.53           O  
HETATM 3133  O   HOH A 796     -29.570 -11.004  -2.748  1.00 32.02           O  
HETATM 3134  O   HOH A 797     -19.386 -26.973  25.975  1.00 35.24           O  
HETATM 3135  O   HOH A 798     -61.795 -28.039   7.279  1.00 35.53           O  
HETATM 3136  O   HOH A 799     -18.704 -13.510   6.236  1.00 23.24           O  
HETATM 3137  O   HOH A 800     -37.765 -31.208  -2.890  1.00 30.06           O  
HETATM 3138  O   HOH A 801     -17.593 -16.403  18.321  1.00 34.69           O  
HETATM 3139  O   HOH A 802     -54.364 -22.349   0.888  1.00 34.67           O  
HETATM 3140  O   HOH A 803     -53.214 -43.079  21.791  1.00 32.08           O  
HETATM 3141  O   HOH A 804     -19.598 -30.392  23.348  1.00 29.19           O  
HETATM 3142  O   HOH A 805     -35.188 -54.156  24.955  1.00 35.64           O  
HETATM 3143  O   HOH A 806     -43.614 -32.657  37.022  1.00 30.58           O  
HETATM 3144  O   HOH A 807     -24.421 -33.675  -7.678  1.00 37.10           O  
HETATM 3145  O   HOH A 808     -21.458 -28.727  24.816  1.00 35.17           O  
HETATM 3146  O   HOH A 809     -42.024 -48.705  26.737  1.00 21.00           O  
HETATM 3147  O   HOH A 810     -45.594 -12.611  21.691  1.00 33.76           O  
HETATM 3148  O   HOH A 811     -23.422 -24.729  -2.242  1.00 22.08           O  
HETATM 3149  O   HOH A 812     -45.968 -48.775  15.670  1.00 30.40           O  
HETATM 3150  O   HOH A 813     -18.066 -44.384  23.591  1.00 34.00           O  
HETATM 3151  O   HOH A 814     -16.861 -18.433  20.196  1.00 29.95           O  
HETATM 3152  O   HOH A 815     -41.556 -47.867  22.300  1.00 24.00           O  
HETATM 3153  O   HOH A 816     -27.625 -47.636  31.291  1.00 30.55           O  
HETATM 3154  O   HOH A 817     -44.177 -46.523  19.096  1.00 32.23           O  
HETATM 3155  O   HOH A 818     -41.723 -42.377   0.672  1.00 32.70           O  
HETATM 3156  O   HOH A 819     -47.299 -23.246  27.813  1.00 24.08           O  
HETATM 3157  O   HOH A 820     -51.227 -16.550  13.520  1.00 34.34           O  
HETATM 3158  O   HOH A 821     -46.396 -14.806  20.157  1.00 37.73           O  
CONECT 2895 2899
CONECT 2896 2899
CONECT 2897 2899
CONECT 2898 2899
CONECT 2899 2895 2896 2897 2898
CONECT 2900 2904
CONECT 2901 2904
CONECT 2902 2904
CONECT 2903 2904
CONECT 2904 2900 2901 2902 2903
CONECT 2905 2930
CONECT 2906 2910 2919
CONECT 2907 2909 2921
CONECT 2908 2920
CONECT 2909 2907 2914 2916 2919
CONECT 2910 2906 2913
CONECT 2911 2933
CONECT 2912 2920
CONECT 2913 2910 2915 2920
CONECT 2914 2909
CONECT 2915 2913 2917
CONECT 2916 2909
CONECT 2917 2915 2919
CONECT 2918 2924 2927
CONECT 2919 2917 2906 2909
CONECT 2920 2908 2912 2913
CONECT 2921 2907 2922 2926
CONECT 2922 2921 2923
CONECT 2923 2922 2924
CONECT 2924 2918 2923 2925
CONECT 2925 2924 2926 2933
CONECT 2926 2921 2925
CONECT 2927 2918 2928 2932
CONECT 2928 2927 2929
CONECT 2929 2928 2930
CONECT 2930 2929 2905 2931
CONECT 2931 2930 2932 2934
CONECT 2932 2927 2931
CONECT 2933 2911 2925
CONECT 2934 2931 2935 2936 2937
CONECT 2935 2934
CONECT 2936 2934
CONECT 2937 2934
END
