# Supplementary material for: Solvent-Site Prediction for Fragment Docking and Its Implication on Fragment-Based Drug Discovery
Source: J Chem Inf Model. 2025 Nov 24;65(23):12959–77. doi: 10.1021/acs.jcim.5c02352 (PMC12690578; doi:10.1021/acs.jcim.5c02352)
Supplement: Supplementary file 3 [file ci5c02352_si_003.zip › Frag2Lead_dataset/2017-08/frag.sdf]

rec-frag-dry
  PyMOL2.4          3D                             0

 13 14  0  0  0  0  0  0  0  0999 V2000
   31.3230   -5.7730   10.1500 N   0  0  0  0  0  0  0  0  0  0  0  0
   31.5400   -5.3320   12.3280 C   0  0  0  0  0  0  0  0  0  0  0  0
   35.0110   -8.0830   12.5200 Cl  0  0  0  0  0  0  0  0  0  0  0  0
   32.0610   -6.0460   11.2460 C   0  0  0  0  0  0  0  0  0  0  0  0
   30.3540   -4.9170   10.4560 N   0  0  0  0  0  0  0  0  0  0  0  0
   31.5180   -6.3170    8.8160 C   0  0  0  0  0  0  0  0  0  0  0  0
   33.1090   -6.8930   11.2670 N   0  0  0  0  0  0  0  0  0  0  0  0
   30.4750   -4.6360   11.7680 C   0  0  0  0  0  0  0  0  0  0  0  0
   33.3200   -6.3490   13.6360 N   0  0  0  0  0  0  0  0  0  0  0  0
   33.6690   -6.9810   12.4850 C   0  0  0  0  0  0  0  0  0  0  0  0
   31.8990   -4.9380   14.6970 N   0  0  0  0  0  0  0  0  0  0  0  0
   32.2410   -5.5210   13.5360 C   0  0  0  0  0  0  0  0  0  0  0  0
   30.8060   -3.9770   14.8940 C   0  0  0  0  0  0  0  0  0  0  0  0
  1  4  4  0  0  0  0
  1  5  4  0  0  0  0
  1  6  1  0  0  0  0
  2  4  4  0  0  0  0
  2  8  4  0  0  0  0
  2 12  4  0  0  0  0
  3 10  1  0  0  0  0
  4  7  4  0  0  0  0
  5  8  4  0  0  0  0
  7 10  4  0  0  0  0
  9 10  4  0  0  0  0
  9 12  4  0  0  0  0
 11 12  1  0  0  0  0
 11 13  1  0  0  0  0
M  END
>  <pdb_header>


$$$$
