# Supplementary material for: Solvent-Site Prediction for Fragment Docking and Its Implication on Fragment-Based Drug Discovery
Source: J Chem Inf Model. 2025 Nov 24;65(23):12959–77. doi: 10.1021/acs.jcim.5c02352 (PMC12690578; doi:10.1021/acs.jcim.5c02352)
Supplement: Supplementary file 3 [file ci5c02352_si_003.zip › Frag2Lead_dataset/2017-08/lead.sdf]

rec-lead-dry
  PyMOL2.4          3D                             0

 24 27  0  0  0  0  0  0  0  0999 V2000
   30.9080   -5.8270   10.8170 N   0  0  0  0  0  0  0  0  0  0  0  0
   31.9110   -6.5270   10.3170 C   0  0  0  0  0  0  0  0  0  0  0  0
   31.8010   -6.8530    8.6260 Cl  0  0  0  0  0  0  0  0  0  0  0  0
   33.1690   -6.6580   12.1900 C   0  0  0  0  0  0  0  0  0  0  0  0
   33.0030   -6.9790   10.8990 N   0  0  0  0  0  0  0  0  0  0  0  0
   32.1360   -5.8510   12.9090 C   0  0  0  0  0  0  0  0  0  0  0  0
   29.9150   -4.8780   12.6630 N   0  0  0  0  0  0  0  0  0  0  0  0
   30.9930   -5.4930   12.1150 C   0  0  0  0  0  0  0  0  0  0  0  0
   33.8960   -6.3030   14.3000 N   0  0  0  0  0  0  0  0  0  0  0  0
   29.6600   -4.5120   14.0610 C   0  0  0  0  0  0  0  0  0  0  0  0
   34.1490   -6.8730   13.0870 N   0  0  0  0  0  0  0  0  0  0  0  0
   30.2010   -3.1450   14.4390 C   0  0  0  0  0  0  0  0  0  0  0  0
   30.1420   -2.6980   15.7580 C   0  0  0  0  0  0  0  0  0  0  0  0
   30.5820   -1.4330   16.1030 C   0  0  0  0  0  0  0  0  0  0  0  0
   31.1110   -0.5780   15.1440 C   0  0  0  0  0  0  0  0  0  0  0  0
   31.1890   -1.0240   13.8280 C   0  0  0  0  0  0  0  0  0  0  0  0
   30.7360   -2.2890   13.4800 C   0  0  0  0  0  0  0  0  0  0  0  0
   31.5570    0.8000   15.5190 C   0  0  0  0  0  0  0  0  0  0  0  0
   29.5290   -5.6380   15.0670 C   0  0  0  0  0  0  0  0  0  0  0  0
   28.3120   -4.8930   14.6410 C   0  0  0  0  0  0  0  0  0  0  0  0
   32.7240   -5.7080   14.1870 C   0  0  0  0  0  0  0  0  0  0  0  0
   31.9860    0.8770   16.7750 F   0  0  0  0  0  0  0  0  0  0  0  0
   30.5730    1.7050   15.4170 F   0  0  0  0  0  0  0  0  0  0  0  0
   32.5840    1.2370   14.7820 F   0  0  0  0  0  0  0  0  0  0  0  0
  1  2  4  0  0  0  0
  1  8  4  0  0  0  0
  2  3  1  0  0  0  0
  2  5  4  0  0  0  0
  4  5  4  0  0  0  0
  4  6  4  0  0  0  0
  4 11  4  0  0  0  0
  6  8  4  0  0  0  0
  6 21  4  0  0  0  0
  7  8  1  0  0  0  0
  7 10  1  0  0  0  0
  9 11  4  0  0  0  0
  9 21  4  0  0  0  0
 10 12  1  0  0  0  0
 10 19  1  0  0  0  0
 10 20  1  0  0  0  0
 12 13  4  0  0  0  0
 12 17  4  0  0  0  0
 13 14  4  0  0  0  0
 14 15  4  0  0  0  0
 15 16  4  0  0  0  0
 15 18  1  0  0  0  0
 16 17  4  0  0  0  0
 18 22  1  0  0  0  0
 18 23  1  0  0  0  0
 18 24  1  0  0  0  0
 19 20  1  0  0  0  0
M  END
>  <pdb_header>


$$$$
