# Supplementary material for: Solvent-Site Prediction for Fragment Docking and Its Implication on Fragment-Based Drug Discovery
Source: J Chem Inf Model. 2025 Nov 24;65(23):12959–77. doi: 10.1021/acs.jcim.5c02352 (PMC12690578; doi:10.1021/acs.jcim.5c02352)
Supplement: Supplementary file 3 [file ci5c02352_si_003.zip › Frag2Lead_dataset/2017-08/rec-frag.pdb]

ATOM      1  N   THR A 564      18.708 -21.694  15.871  1.00 43.60           N  
ATOM      2  CA  THR A 564      19.921 -21.212  15.177  1.00 42.87           C  
ATOM      3  C   THR A 564      20.021 -19.671  15.308  1.00 41.77           C  
ATOM      4  O   THR A 564      21.120 -19.143  15.480  1.00 41.90           O  
ATOM      5  CB  THR A 564      20.053 -21.769  13.741  1.00 58.55           C  
ATOM      6  CG2 THR A 564      18.753 -21.737  12.947  1.00 59.37           C  
ATOM      7  OG1 THR A 564      21.094 -21.076  13.044  1.00 63.34           O  
ATOM      8  N   SER A 565      18.868 -18.973  15.246  1.00 32.79           N  
ATOM      9  CA  SER A 565      18.735 -17.532  15.455  1.00 30.39           C  
ATOM     10  C   SER A 565      18.130 -17.373  16.871  1.00 33.00           C  
ATOM     11  O   SER A 565      17.837 -16.257  17.305  1.00 31.06           O  
ATOM     12  CB  SER A 565      17.786 -16.928  14.427  1.00 30.79           C  
ATOM     13  OG  SER A 565      18.436 -16.616  13.206  1.00 34.28           O  
ATOM     14  N   LEU A 566      17.932 -18.515  17.575  1.00 29.16           N  
ATOM     15  CA  LEU A 566      17.360 -18.576  18.923  1.00 29.83           C  
ATOM     16  C   LEU A 566      18.468 -18.417  19.943  1.00 34.17           C  
ATOM     17  O   LEU A 566      19.342 -19.279  20.057  1.00 33.67           O  
ATOM     18  CB  LEU A 566      16.581 -19.891  19.134  1.00 30.28           C  
ATOM     19  CG  LEU A 566      15.337 -20.098  18.251  1.00 35.05           C  
ATOM     20  CD1 LEU A 566      14.856 -21.542  18.329  1.00 35.81           C  
ATOM     21  CD2 LEU A 566      14.189 -19.162  18.674  1.00 36.67           C  
ATOM     22  N   TYR A 567      18.482 -17.264  20.624  1.00 29.40           N  
ATOM     23  CA  TYR A 567      19.503 -16.932  21.614  1.00 27.13           C  
ATOM     24  C   TYR A 567      18.857 -16.657  22.944  1.00 30.74           C  
ATOM     25  O   TYR A 567      18.034 -15.746  23.084  1.00 29.74           O  
ATOM     26  CB  TYR A 567      20.397 -15.774  21.178  1.00 26.38           C  
ATOM     27  CG  TYR A 567      20.906 -15.858  19.755  1.00 25.38           C  
ATOM     28  CD1 TYR A 567      21.782 -16.874  19.361  1.00 26.96           C  
ATOM     29  CD2 TYR A 567      20.548 -14.903  18.814  1.00 24.89           C  
ATOM     30  CE1 TYR A 567      22.272 -16.936  18.054  1.00 27.79           C  
ATOM     31  CE2 TYR A 567      21.022 -14.959  17.508  1.00 25.42           C  
ATOM     32  CZ  TYR A 567      21.908 -15.959  17.139  1.00 30.79           C  
ATOM     33  OH  TYR A 567      22.380 -15.977  15.848  1.00 32.40           O  
ATOM     34  N   LYS A 568      19.236 -17.482  23.910  1.00 28.37           N  
ATOM     35  CA  LYS A 568      18.728 -17.539  25.269  1.00 29.40           C  
ATOM     36  C   LYS A 568      19.235 -16.495  26.229  1.00 33.15           C  
ATOM     37  O   LYS A 568      20.402 -16.121  26.194  1.00 29.88           O  
ATOM     38  CB  LYS A 568      19.073 -18.921  25.870  1.00 32.43           C  
ATOM     39  CG  LYS A 568      17.919 -19.885  25.969  1.00 54.52           C  
ATOM     40  CD  LYS A 568      18.246 -21.108  26.850  1.00 67.00           C  
ATOM     41  CE  LYS A 568      18.539 -20.801  28.314  1.00 76.09           C  
ATOM     42  NZ  LYS A 568      17.362 -20.244  29.034  1.00 80.15           N1+
ATOM     43  N   LYS A 569      18.344 -16.094  27.143  1.00 32.88           N  
ATOM     44  CA  LYS A 569      18.617 -15.215  28.269  1.00 33.94           C  
ATOM     45  C   LYS A 569      18.652 -16.248  29.441  1.00 39.25           C  
ATOM     46  O   LYS A 569      17.752 -17.089  29.527  1.00 36.70           O  
ATOM     47  CB  LYS A 569      17.486 -14.188  28.444  1.00 36.97           C  
ATOM     48  CG  LYS A 569      17.925 -12.957  29.207  1.00 55.33           C  
ATOM     49  CD  LYS A 569      16.756 -12.037  29.514  1.00 65.17           C  
ATOM     50  CE  LYS A 569      17.220 -10.754  30.152  1.00 71.89           C  
ATOM     51  NZ  LYS A 569      18.025  -9.932  29.214  1.00 78.18           N1+
ATOM     52  N   ALA A 570      19.710 -16.239  30.284  1.00 37.94           N  
ATOM     53  CA  ALA A 570      19.862 -17.213  31.382  1.00 38.43           C  
ATOM     54  C   ALA A 570      18.864 -17.062  32.529  1.00 40.83           C  
ATOM     55  O   ALA A 570      18.557 -18.042  33.204  1.00 41.34           O  
ATOM     56  CB  ALA A 570      21.289 -17.193  31.921  1.00 39.32           C  
ATOM     57  N   GLY A 571      18.394 -15.851  32.758  1.00 36.86           N  
ATOM     58  CA  GLY A 571      17.437 -15.581  33.825  1.00 36.45           C  
ATOM     59  C   GLY A 571      16.374 -14.583  33.424  1.00 39.23           C  
ATOM     60  O   GLY A 571      16.122 -14.383  32.233  1.00 37.57           O  
ATOM     61  N   PHE A 572      15.772 -13.930  34.432  1.00 36.41           N  
ATOM     62  CA  PHE A 572      14.709 -12.931  34.264  1.00 35.47           C  
ATOM     63  C   PHE A 572      15.181 -11.554  34.749  1.00 95.60           C  
ATOM     64  O   PHE A 572      15.841 -10.822  34.011  1.00 65.28           O  
ATOM     65  CB  PHE A 572      13.454 -13.362  35.043  1.00 36.14           C  
ATOM     66  CG  PHE A 572      12.935 -14.748  34.711  1.00 36.16           C  
ATOM     67  CD1 PHE A 572      13.418 -15.873  35.380  1.00 37.07           C  
ATOM     68  CD2 PHE A 572      11.940 -14.926  33.752  1.00 36.78           C  
ATOM     69  CE1 PHE A 572      12.937 -17.154  35.068  1.00 36.83           C  
ATOM     70  CE2 PHE A 572      11.443 -16.207  33.461  1.00 37.83           C  
ATOM     71  CZ  PHE A 572      11.953 -17.312  34.114  1.00 34.77           C  
ATOM     72  N   TYR A 582      27.781 -14.861  44.064  1.00 77.36           N  
ATOM     73  CA  TYR A 582      27.902 -13.483  44.537  1.00 77.20           C  
ATOM     74  C   TYR A 582      28.825 -13.379  45.748  1.00 80.29           C  
ATOM     75  O   TYR A 582      29.666 -12.479  45.787  1.00 79.29           O  
ATOM     76  CB  TYR A 582      26.515 -12.848  44.776  1.00 78.82           C  
ATOM     77  CG  TYR A 582      26.427 -11.889  45.947  1.00 81.41           C  
ATOM     78  CD1 TYR A 582      26.918 -10.588  45.849  1.00 83.48           C  
ATOM     79  CD2 TYR A 582      25.830 -12.274  47.144  1.00 82.26           C  
ATOM     80  CE1 TYR A 582      26.843  -9.705  46.926  1.00 84.56           C  
ATOM     81  CE2 TYR A 582      25.745 -11.399  48.224  1.00 83.15           C  
ATOM     82  CZ  TYR A 582      26.254 -10.116  48.112  1.00 91.81           C  
ATOM     83  OH  TYR A 582      26.162  -9.258  49.180  1.00 94.37           O  
ATOM     84  N   THR A 583      28.657 -14.286  46.735  1.00 76.84           N  
ATOM     85  CA  THR A 583      29.482 -14.338  47.950  1.00 76.27           C  
ATOM     86  C   THR A 583      30.878 -14.831  47.567  1.00 79.03           C  
ATOM     87  O   THR A 583      31.872 -14.309  48.074  1.00 78.11           O  
ATOM     88  CB  THR A 583      28.844 -15.239  49.028  1.00 84.49           C  
ATOM     89  CG2 THR A 583      27.554 -14.656  49.605  1.00 82.01           C  
ATOM     90  OG1 THR A 583      28.618 -16.549  48.496  1.00 84.19           O  
ATOM     91  N   LYS A 584      30.939 -15.818  46.638  1.00 75.19           N  
ATOM     92  CA  LYS A 584      32.161 -16.428  46.106  1.00 74.74           C  
ATOM     93  C   LYS A 584      33.031 -15.426  45.318  1.00 77.61           C  
ATOM     94  O   LYS A 584      34.118 -15.781  44.863  1.00 77.31           O  
ATOM     95  CB  LYS A 584      31.809 -17.650  45.241  1.00 77.50           C  
ATOM     96  N   LEU A 585      32.552 -14.177  45.178  1.00 73.19           N  
ATOM     97  CA  LEU A 585      33.233 -13.085  44.490  1.00 72.88           C  
ATOM     98  C   LEU A 585      33.854 -12.104  45.510  1.00 77.39           C  
ATOM     99  O   LEU A 585      34.687 -11.276  45.135  1.00 76.50           O  
ATOM    100  CB  LEU A 585      32.229 -12.365  43.558  1.00 72.65           C  
ATOM    101  CG  LEU A 585      32.786 -11.568  42.367  1.00 76.55           C  
ATOM    102  CD1 LEU A 585      33.446 -12.479  41.339  1.00 76.43           C  
ATOM    103  CD2 LEU A 585      31.688 -10.780  41.692  1.00 78.00           C  
ATOM    104  N   LEU A 586      33.458 -12.210  46.798  1.00 75.11           N  
ATOM    105  CA  LEU A 586      33.953 -11.339  47.875  1.00 75.16           C  
ATOM    106  C   LEU A 586      34.646 -12.082  49.013  1.00 79.25           C  
ATOM    107  O   LEU A 586      35.565 -11.527  49.618  1.00 78.71           O  
ATOM    108  CB  LEU A 586      32.837 -10.443  48.417  1.00 75.17           C  
ATOM    109  CG  LEU A 586      32.283  -9.431  47.425  1.00 79.86           C  
ATOM    110  CD1 LEU A 586      30.844  -9.138  47.712  1.00 79.80           C  
ATOM    111  CD2 LEU A 586      33.137  -8.171  47.371  1.00 82.51           C  
ATOM    112  N   HIS A 587      34.208 -13.327  49.307  1.00 76.10           N  
ATOM    113  CA  HIS A 587      34.787 -14.182  50.350  1.00 75.95           C  
ATOM    114  C   HIS A 587      36.212 -14.561  49.938  1.00 79.66           C  
ATOM    115  O   HIS A 587      37.077 -14.752  50.797  1.00 79.97           O  
ATOM    116  CB  HIS A 587      33.935 -15.443  50.559  1.00 76.79           C  
ATOM    117  N   ASP A 588      36.448 -14.648  48.613  1.00 74.83           N  
ATOM    118  CA  ASP A 588      37.745 -14.949  48.016  1.00 73.64           C  
ATOM    119  C   ASP A 588      38.624 -13.685  48.039  1.00 73.99           C  
ATOM    120  O   ASP A 588      39.821 -13.780  48.320  1.00 72.85           O  
ATOM    121  CB  ASP A 588      37.560 -15.462  46.576  1.00 75.58           C  
ATOM    122  N   GLY A 589      38.004 -12.527  47.755  1.00 68.51           N  
ATOM    123  CA  GLY A 589      38.639 -11.208  47.717  1.00 66.70           C  
ATOM    124  C   GLY A 589      38.929 -10.714  46.310  1.00 66.39           C  
ATOM    125  O   GLY A 589      39.016 -11.526  45.383  1.00 66.25           O  
ATOM    126  N   ILE A 590      39.075  -9.371  46.132  1.00 59.60           N  
ATOM    127  CA  ILE A 590      39.392  -8.755  44.822  1.00 57.05           C  
ATOM    128  C   ILE A 590      40.863  -9.070  44.508  1.00 56.98           C  
ATOM    129  O   ILE A 590      41.741  -8.821  45.339  1.00 56.42           O  
ATOM    130  CB  ILE A 590      39.059  -7.229  44.739  1.00 59.33           C  
ATOM    131  CG1 ILE A 590      37.534  -6.990  44.780  1.00 58.81           C  
ATOM    132  CG2 ILE A 590      39.672  -6.591  43.481  1.00 60.34           C  
ATOM    133  CD1 ILE A 590      37.076  -5.508  44.846  1.00 60.67           C  
ATOM    134  N   GLN A 591      41.121  -9.642  43.326  1.00 50.39           N  
ATOM    135  CA  GLN A 591      42.473 -10.029  42.940  1.00 48.37           C  
ATOM    136  C   GLN A 591      43.313  -8.886  42.387  1.00 47.19           C  
ATOM    137  O   GLN A 591      42.793  -8.064  41.632  1.00 46.17           O  
ATOM    138  CB  GLN A 591      42.434 -11.173  41.916  1.00 49.75           C  
ATOM    139  CG  GLN A 591      41.904 -12.491  42.464  1.00 71.25           C  
ATOM    140  CD  GLN A 591      42.961 -13.266  43.203  1.00 94.79           C  
ATOM    141  NE2 GLN A 591      43.545 -14.251  42.531  1.00 85.26           N  
ATOM    142  OE1 GLN A 591      43.262 -12.996  44.374  1.00 92.03           O  
ATOM    143  N   PRO A 592      44.626  -8.811  42.713  1.00 40.43           N  
ATOM    144  CA  PRO A 592      45.459  -7.776  42.068  1.00 38.57           C  
ATOM    145  C   PRO A 592      45.596  -8.210  40.589  1.00 36.61           C  
ATOM    146  O   PRO A 592      45.667  -9.417  40.327  1.00 35.95           O  
ATOM    147  CB  PRO A 592      46.794  -7.847  42.821  1.00 40.75           C  
ATOM    148  CG  PRO A 592      46.636  -8.914  43.874  1.00 46.05           C  
ATOM    149  CD  PRO A 592      45.427  -9.716  43.564  1.00 41.88           C  
ATOM    150  N   VAL A 593      45.598  -7.263  39.638  1.00 31.28           N  
ATOM    151  CA  VAL A 593      45.666  -7.539  38.180  1.00 31.33           C  
ATOM    152  C   VAL A 593      46.803  -8.513  37.749  1.00 33.27           C  
ATOM    153  O   VAL A 593      46.545  -9.381  36.919  1.00 30.77           O  
ATOM    154  CB  VAL A 593      45.666  -6.276  37.289  1.00 35.82           C  
ATOM    155  CG1 VAL A 593      44.302  -5.579  37.330  1.00 35.29           C  
ATOM    156  CG2 VAL A 593      46.794  -5.310  37.647  1.00 35.59           C  
ATOM    157  N   ALA A 594      48.020  -8.414  38.324  1.00 30.62           N  
ATOM    158  CA  ALA A 594      49.121  -9.318  37.949  1.00 30.51           C  
ATOM    159  C   ALA A 594      48.873 -10.788  38.308  1.00 32.93           C  
ATOM    160  O   ALA A 594      49.449 -11.670  37.663  1.00 32.06           O  
ATOM    161  CB  ALA A 594      50.432  -8.832  38.540  1.00 31.82           C  
ATOM    162  N   ALA A 595      48.010 -11.065  39.324  1.00 29.33           N  
ATOM    163  CA  ALA A 595      47.688 -12.440  39.713  1.00 29.36           C  
ATOM    164  C   ALA A 595      46.777 -13.064  38.658  1.00 34.12           C  
ATOM    165  O   ALA A 595      46.772 -14.287  38.486  1.00 33.53           O  
ATOM    166  CB  ALA A 595      47.024 -12.471  41.082  1.00 30.47           C  
ATOM    167  N   ILE A 596      46.018 -12.218  37.927  1.00 31.10           N  
ATOM    168  CA  ILE A 596      45.158 -12.683  36.828  1.00 29.47           C  
ATOM    169  C   ILE A 596      46.131 -13.058  35.694  1.00 30.66           C  
ATOM    170  O   ILE A 596      46.127 -14.201  35.249  1.00 31.20           O  
ATOM    171  CB  ILE A 596      44.112 -11.624  36.386  1.00 31.91           C  
ATOM    172  CG1 ILE A 596      43.206 -11.195  37.569  1.00 31.58           C  
ATOM    173  CG2 ILE A 596      43.282 -12.174  35.210  1.00 32.22           C  
ATOM    174  CD1 ILE A 596      42.405  -9.847  37.359  1.00 33.16           C  
ATOM    175  N   ASP A 597      47.003 -12.115  35.292  1.00 25.44           N  
ATOM    176  CA  ASP A 597      48.023 -12.334  34.249  1.00 24.81           C  
ATOM    177  C   ASP A 597      49.056 -11.194  34.293  1.00 26.32           C  
ATOM    178  O   ASP A 597      48.684 -10.036  34.392  1.00 26.17           O  
ATOM    179  CB  ASP A 597      47.366 -12.398  32.839  1.00 25.42           C  
ATOM    180  CG  ASP A 597      48.195 -13.142  31.824  1.00 27.90           C  
ATOM    181  OD1 ASP A 597      49.159 -12.555  31.312  1.00 28.38           O  
ATOM    182  OD2 ASP A 597      47.885 -14.320  31.553  1.00 31.55           O1-
ATOM    183  N   SER A 598      50.348 -11.522  34.204  1.00 23.65           N  
ATOM    184  CA  SER A 598      51.436 -10.541  34.189  1.00 22.30           C  
ATOM    185  C   SER A 598      51.311  -9.609  32.967  1.00 26.10           C  
ATOM    186  O   SER A 598      51.809  -8.474  32.992  1.00 25.63           O  
ATOM    187  CB  SER A 598      52.786 -11.256  34.170  1.00 25.55           C  
ATOM    188  OG  SER A 598      53.156 -11.765  32.894  1.00 28.60           O  
ATOM    189  N   ASN A 599      50.658 -10.101  31.893  1.00 22.45           N  
ATOM    190  CA  ASN A 599      50.462  -9.346  30.655  1.00 23.02           C  
ATOM    191  C   ASN A 599      49.076  -8.699  30.591  1.00 27.64           C  
ATOM    192  O   ASN A 599      48.708  -8.185  29.539  1.00 26.56           O  
ATOM    193  CB  ASN A 599      50.692 -10.262  29.428  1.00 22.79           C  
ATOM    194  CG  ASN A 599      50.881  -9.528  28.121  1.00 27.24           C  
ATOM    195  ND2 ASN A 599      50.189  -9.930  27.071  1.00 25.25           N  
ATOM    196  OD1 ASN A 599      51.651  -8.598  28.027  1.00 23.01           O  
ATOM    197  N   PHE A 600      48.315  -8.706  31.711  1.00 24.87           N  
ATOM    198  CA  PHE A 600      46.952  -8.165  31.791  1.00 24.80           C  
ATOM    199  C   PHE A 600      46.794  -6.680  31.429  1.00 30.29           C  
ATOM    200  O   PHE A 600      45.738  -6.307  30.910  1.00 30.07           O  
ATOM    201  CB  PHE A 600      46.353  -8.434  33.176  1.00 26.29           C  
ATOM    202  CG  PHE A 600      44.849  -8.324  33.251  1.00 28.24           C  
ATOM    203  CD1 PHE A 600      44.038  -9.393  32.886  1.00 31.32           C  
ATOM    204  CD2 PHE A 600      44.245  -7.162  33.720  1.00 29.83           C  
ATOM    205  CE1 PHE A 600      42.645  -9.291  32.957  1.00 32.62           C  
ATOM    206  CE2 PHE A 600      42.854  -7.064  33.798  1.00 33.09           C  
ATOM    207  CZ  PHE A 600      42.063  -8.132  33.420  1.00 31.33           C  
ATOM    208  N   ALA A 601      47.811  -5.834  31.694  1.00 26.96           N  
ATOM    209  CA  ALA A 601      47.749  -4.393  31.405  1.00 25.98           C  
ATOM    210  C   ALA A 601      48.411  -3.972  30.075  1.00 28.44           C  
ATOM    211  O   ALA A 601      48.624  -2.786  29.819  1.00 26.92           O  
ATOM    212  CB  ALA A 601      48.341  -3.613  32.568  1.00 27.34           C  
ATOM    213  N   SER A 602      48.676  -4.948  29.217  1.00 25.81           N  
ATOM    214  CA  SER A 602      49.338  -4.785  27.919  1.00 25.47           C  
ATOM    215  C   SER A 602      48.408  -4.850  26.708  1.00 26.67           C  
ATOM    216  O   SER A 602      47.471  -5.640  26.706  1.00 24.74           O  
ATOM    217  CB  SER A 602      50.385  -5.891  27.766  1.00 27.18           C  
ATOM    218  OG  SER A 602      50.962  -5.969  26.472  1.00 32.27           O  
ATOM    219  N   PHE A 603      48.727  -4.083  25.643  1.00 25.34           N  
ATOM    220  CA  PHE A 603      47.971  -4.128  24.383  1.00 25.41           C  
ATOM    221  C   PHE A 603      48.075  -5.510  23.692  1.00 30.67           C  
ATOM    222  O   PHE A 603      47.353  -5.760  22.725  1.00 31.63           O  
ATOM    223  CB  PHE A 603      48.411  -3.007  23.416  1.00 26.70           C  
ATOM    224  CG  PHE A 603      47.879  -1.619  23.732  1.00 28.23           C  
ATOM    225  CD1 PHE A 603      46.529  -1.418  24.021  1.00 30.13           C  
ATOM    226  CD2 PHE A 603      48.722  -0.511  23.710  1.00 30.49           C  
ATOM    227  CE1 PHE A 603      46.041  -0.135  24.307  1.00 31.29           C  
ATOM    228  CE2 PHE A 603      48.233   0.771  23.995  1.00 33.38           C  
ATOM    229  CZ  PHE A 603      46.898   0.953  24.289  1.00 30.74           C  
ATOM    230  N   THR A 604      48.981  -6.401  24.177  1.00 25.84           N  
ATOM    231  CA  THR A 604      49.167  -7.742  23.607  1.00 24.30           C  
ATOM    232  C   THR A 604      48.382  -8.790  24.371  1.00 27.44           C  
ATOM    233  O   THR A 604      48.469  -9.966  24.056  1.00 27.00           O  
ATOM    234  CB  THR A 604      50.664  -8.101  23.464  1.00 26.70           C  
ATOM    235  CG2 THR A 604      51.422  -7.091  22.614  1.00 20.49           C  
ATOM    236  OG1 THR A 604      51.232  -8.202  24.776  1.00 28.90           O  
ATOM    237  N   TYR A 605      47.589  -8.370  25.369  1.00 24.66           N  
ATOM    238  CA  TYR A 605      46.769  -9.310  26.109  1.00 22.66           C  
ATOM    239  C   TYR A 605      45.535  -9.609  25.282  1.00 26.01           C  
ATOM    240  O   TYR A 605      45.020  -8.724  24.614  1.00 24.62           O  
ATOM    241  CB  TYR A 605      46.342  -8.733  27.475  1.00 22.92           C  
ATOM    242  CG  TYR A 605      45.638  -9.743  28.357  1.00 24.53           C  
ATOM    243  CD1 TYR A 605      46.309 -10.860  28.850  1.00 26.34           C  
ATOM    244  CD2 TYR A 605      44.292  -9.601  28.673  1.00 24.87           C  
ATOM    245  CE1 TYR A 605      45.653 -11.811  29.635  1.00 29.33           C  
ATOM    246  CE2 TYR A 605      43.641 -10.517  29.493  1.00 25.91           C  
ATOM    247  CZ  TYR A 605      44.320 -11.625  29.966  1.00 35.17           C  
ATOM    248  OH  TYR A 605      43.659 -12.533  30.755  1.00 35.74           O  
ATOM    249  N   THR A 606      45.058 -10.840  25.347  1.00 25.15           N  
ATOM    250  CA  THR A 606      43.843 -11.287  24.654  1.00 25.43           C  
ATOM    251  C   THR A 606      42.800 -11.588  25.744  1.00 27.57           C  
ATOM    252  O   THR A 606      42.782 -12.691  26.302  1.00 26.34           O  
ATOM    253  CB  THR A 606      44.144 -12.461  23.727  1.00 32.26           C  
ATOM    254  CG2 THR A 606      45.023 -12.057  22.539  1.00 27.22           C  
ATOM    255  OG1 THR A 606      44.808 -13.451  24.502  1.00 32.50           O  
ATOM    256  N   PRO A 607      41.929 -10.607  26.091  1.00 25.12           N  
ATOM    257  CA  PRO A 607      40.928 -10.841  27.153  1.00 25.69           C  
ATOM    258  C   PRO A 607      40.012 -12.047  26.924  1.00 29.63           C  
ATOM    259  O   PRO A 607      39.518 -12.618  27.894  1.00 28.21           O  
ATOM    260  CB  PRO A 607      40.150  -9.513  27.196  1.00 27.03           C  
ATOM    261  CG  PRO A 607      40.404  -8.884  25.892  1.00 28.99           C  
ATOM    262  CD  PRO A 607      41.810  -9.232  25.563  1.00 25.02           C  
ATOM    263  N   ARG A 608      39.818 -12.464  25.653  1.00 28.29           N  
ATOM    264  CA  ARG A 608      38.973 -13.615  25.317  1.00 29.28           C  
ATOM    265  C   ARG A 608      39.567 -14.966  25.773  1.00 33.60           C  
ATOM    266  O   ARG A 608      38.836 -15.957  25.831  1.00 33.56           O  
ATOM    267  CB  ARG A 608      38.607 -13.628  23.825  1.00 29.95           C  
ATOM    268  CG  ARG A 608      37.741 -12.435  23.435  1.00 38.78           C  
ATOM    269  CD  ARG A 608      37.626 -12.306  21.927  1.00 34.18           C  
ATOM    270  NE  ARG A 608      36.504 -11.457  21.528  1.00 32.35           N  
ATOM    271  CZ  ARG A 608      35.242 -11.875  21.460  1.00 31.37           C  
ATOM    272  NH1 ARG A 608      34.933 -13.120  21.772  1.00 25.15           N1+
ATOM    273  NH2 ARG A 608      34.284 -11.046  21.080  1.00 31.99           N  
ATOM    274  N   SER A 609      40.871 -14.979  26.130  1.00 30.96           N  
ATOM    275  CA  SER A 609      41.621 -16.141  26.628  1.00 30.96           C  
ATOM    276  C   SER A 609      41.257 -16.446  28.080  1.00 34.91           C  
ATOM    277  O   SER A 609      41.477 -17.573  28.526  1.00 35.19           O  
ATOM    278  CB  SER A 609      43.120 -15.878  26.564  1.00 33.26           C  
ATOM    279  OG  SER A 609      43.540 -15.872  25.213  1.00 46.38           O  
ATOM    280  N   LEU A 610      40.714 -15.446  28.812  1.00 30.43           N  
ATOM    281  CA  LEU A 610      40.323 -15.592  30.211  1.00 30.07           C  
ATOM    282  C   LEU A 610      39.032 -16.419  30.330  1.00 33.92           C  
ATOM    283  O   LEU A 610      38.032 -16.083  29.677  1.00 32.02           O  
ATOM    284  CB  LEU A 610      40.149 -14.216  30.878  1.00 30.34           C  
ATOM    285  CG  LEU A 610      40.050 -14.198  32.400  1.00 35.92           C  
ATOM    286  CD1 LEU A 610      41.425 -14.397  33.044  1.00 36.41           C  
ATOM    287  CD2 LEU A 610      39.433 -12.924  32.872  1.00 37.84           C  
ATOM    288  N   PRO A 611      39.025 -17.487  31.171  1.00 29.51           N  
ATOM    289  CA  PRO A 611      37.796 -18.279  31.332  1.00 29.45           C  
ATOM    290  C   PRO A 611      36.613 -17.392  31.704  1.00 31.05           C  
ATOM    291  O   PRO A 611      36.760 -16.435  32.472  1.00 29.02           O  
ATOM    292  CB  PRO A 611      38.160 -19.278  32.441  1.00 31.20           C  
ATOM    293  CG  PRO A 611      39.661 -19.395  32.355  1.00 35.15           C  
ATOM    294  CD  PRO A 611      40.108 -18.005  32.036  1.00 31.15           C  
ATOM    295  N   GLU A 612      35.451 -17.684  31.122  1.00 29.57           N  
ATOM    296  CA  GLU A 612      34.230 -16.908  31.358  1.00 29.78           C  
ATOM    297  C   GLU A 612      33.918 -16.762  32.850  1.00 34.85           C  
ATOM    298  O   GLU A 612      33.561 -15.670  33.279  1.00 33.20           O  
ATOM    299  CB  GLU A 612      33.028 -17.494  30.598  1.00 30.83           C  
ATOM    300  CG  GLU A 612      31.848 -16.529  30.595  1.00 38.74           C  
ATOM    301  CD  GLU A 612      30.962 -16.484  29.366  1.00 50.07           C  
ATOM    302  OE1 GLU A 612      31.018 -17.420  28.533  1.00 55.70           O  
ATOM    303  OE2 GLU A 612      30.190 -15.506  29.251  1.00 35.79           O1-
ATOM    304  N   ASP A 613      34.093 -17.849  33.636  1.00 33.82           N  
ATOM    305  CA  ASP A 613      33.848 -17.845  35.082  1.00 34.58           C  
ATOM    306  C   ASP A 613      34.748 -16.868  35.849  1.00 38.87           C  
ATOM    307  O   ASP A 613      34.391 -16.496  36.956  1.00 39.65           O  
ATOM    308  CB  ASP A 613      33.989 -19.258  35.666  1.00 37.31           C  
ATOM    309  CG  ASP A 613      32.846 -20.219  35.362  1.00 55.79           C  
ATOM    310  OD1 ASP A 613      31.736 -19.739  35.004  1.00 57.18           O  
ATOM    311  OD2 ASP A 613      33.054 -21.452  35.490  1.00 62.34           O1-
ATOM    312  N   ASP A 614      35.896 -16.459  35.275  1.00 34.39           N  
ATOM    313  CA  ASP A 614      36.844 -15.535  35.920  1.00 34.62           C  
ATOM    314  C   ASP A 614      36.633 -14.055  35.573  1.00 34.99           C  
ATOM    315  O   ASP A 614      37.205 -13.197  36.246  1.00 33.15           O  
ATOM    316  CB  ASP A 614      38.297 -15.917  35.542  1.00 36.43           C  
ATOM    317  CG  ASP A 614      38.781 -17.283  35.993  1.00 50.83           C  
ATOM    318  OD1 ASP A 614      38.049 -17.959  36.754  1.00 50.52           O  
ATOM    319  OD2 ASP A 614      39.898 -17.676  35.589  1.00 60.78           O1-
ATOM    320  N   THR A 615      35.834 -13.759  34.515  1.00 30.15           N  
ATOM    321  CA  THR A 615      35.592 -12.411  33.991  1.00 29.43           C  
ATOM    322  C   THR A 615      34.968 -11.446  34.990  1.00 32.85           C  
ATOM    323  O   THR A 615      35.359 -10.279  34.976  1.00 31.50           O  
ATOM    324  CB  THR A 615      34.785 -12.447  32.663  1.00 29.71           C  
ATOM    325  CG2 THR A 615      35.525 -13.192  31.569  1.00 25.33           C  
ATOM    326  OG1 THR A 615      33.505 -13.062  32.879  1.00 29.16           O  
ATOM    327  N   SER A 616      34.012 -11.897  35.846  1.00 29.77           N  
ATOM    328  CA  SER A 616      33.389 -10.990  36.832  1.00 29.94           C  
ATOM    329  C   SER A 616      34.437 -10.454  37.827  1.00 35.12           C  
ATOM    330  O   SER A 616      34.451  -9.261  38.139  1.00 34.55           O  
ATOM    331  CB  SER A 616      32.254 -11.688  37.578  1.00 33.31           C  
ATOM    332  OG  SER A 616      31.108 -11.720  36.744  1.00 41.62           O  
ATOM    333  N   MET A 617      35.319 -11.352  38.290  1.00 33.14           N  
ATOM    334  CA  MET A 617      36.434 -11.059  39.188  1.00 33.99           C  
ATOM    335  C   MET A 617      37.373 -10.050  38.492  1.00 35.52           C  
ATOM    336  O   MET A 617      37.827  -9.104  39.136  1.00 35.99           O  
ATOM    337  CB  MET A 617      37.160 -12.383  39.526  1.00 37.40           C  
ATOM    338  CG  MET A 617      38.473 -12.230  40.313  1.00 42.96           C  
ATOM    339  SD  MET A 617      39.951 -11.932  39.283  1.00 48.58           S  
ATOM    340  CE  MET A 617      39.978 -13.466  38.227  1.00 45.37           C  
ATOM    341  N   ALA A 618      37.639 -10.243  37.176  1.00 30.10           N  
ATOM    342  CA  ALA A 618      38.520  -9.366  36.379  1.00 29.16           C  
ATOM    343  C   ALA A 618      38.000  -7.947  36.266  1.00 30.64           C  
ATOM    344  O   ALA A 618      38.793  -7.013  36.340  1.00 28.37           O  
ATOM    345  CB  ALA A 618      38.769  -9.957  35.003  1.00 29.66           C  
ATOM    346  N   ILE A 619      36.667  -7.776  36.099  1.00 27.66           N  
ATOM    347  CA  ILE A 619      36.011  -6.458  36.053  1.00 26.10           C  
ATOM    348  C   ILE A 619      36.261  -5.730  37.395  1.00 29.91           C  
ATOM    349  O   ILE A 619      36.636  -4.560  37.383  1.00 28.58           O  
ATOM    350  CB  ILE A 619      34.478  -6.622  35.801  1.00 27.97           C  
ATOM    351  CG1 ILE A 619      34.152  -7.062  34.330  1.00 27.52           C  
ATOM    352  CG2 ILE A 619      33.709  -5.356  36.211  1.00 27.65           C  
ATOM    353  CD1 ILE A 619      34.388  -5.995  33.207  1.00 25.76           C  
ATOM    354  N   LEU A 620      36.034  -6.429  38.544  1.00 30.87           N  
ATOM    355  CA  LEU A 620      36.251  -5.866  39.889  1.00 32.53           C  
ATOM    356  C   LEU A 620      37.701  -5.428  40.035  1.00 36.82           C  
ATOM    357  O   LEU A 620      37.960  -4.295  40.435  1.00 36.87           O  
ATOM    358  CB  LEU A 620      35.871  -6.857  41.010  1.00 33.38           C  
ATOM    359  CG  LEU A 620      34.405  -7.319  41.120  1.00 39.57           C  
ATOM    360  CD1 LEU A 620      34.133  -7.933  42.478  1.00 40.54           C  
ATOM    361  CD2 LEU A 620      33.445  -6.199  40.891  1.00 41.84           C  
ATOM    362  N   SER A 621      38.646  -6.316  39.647  1.00 34.34           N  
ATOM    363  CA  SER A 621      40.088  -6.047  39.696  1.00 33.50           C  
ATOM    364  C   SER A 621      40.484  -4.831  38.861  1.00 35.67           C  
ATOM    365  O   SER A 621      41.327  -4.060  39.301  1.00 36.13           O  
ATOM    366  CB  SER A 621      40.870  -7.272  39.248  1.00 36.84           C  
ATOM    367  OG  SER A 621      40.592  -8.387  40.079  1.00 44.53           O  
ATOM    368  N   MET A 622      39.861  -4.636  37.674  1.00 29.92           N  
ATOM    369  CA  MET A 622      40.173  -3.486  36.820  1.00 27.99           C  
ATOM    370  C   MET A 622      39.676  -2.186  37.438  1.00 33.84           C  
ATOM    371  O   MET A 622      40.343  -1.156  37.309  1.00 31.89           O  
ATOM    372  CB  MET A 622      39.571  -3.644  35.411  1.00 28.88           C  
ATOM    373  CG  MET A 622      40.261  -4.698  34.589  1.00 30.83           C  
ATOM    374  SD  MET A 622      39.715  -4.713  32.876  1.00 33.31           S  
ATOM    375  CE  MET A 622      38.383  -5.824  32.975  1.00 29.38           C  
ATOM    376  N   LEU A 623      38.483  -2.226  38.077  1.00 33.03           N  
ATOM    377  CA  LEU A 623      37.898  -1.043  38.716  1.00 33.76           C  
ATOM    378  C   LEU A 623      38.734  -0.671  39.930  1.00 38.63           C  
ATOM    379  O   LEU A 623      38.975   0.510  40.138  1.00 38.29           O  
ATOM    380  CB  LEU A 623      36.409  -1.251  39.078  1.00 33.57           C  
ATOM    381  CG  LEU A 623      35.422  -1.182  37.885  1.00 38.07           C  
ATOM    382  CD1 LEU A 623      34.129  -1.921  38.184  1.00 37.66           C  
ATOM    383  CD2 LEU A 623      35.143   0.253  37.465  1.00 39.69           C  
ATOM    384  N   GLN A 624      39.224  -1.690  40.682  1.00 37.91           N  
ATOM    385  CA  GLN A 624      40.085  -1.549  41.864  1.00 38.92           C  
ATOM    386  C   GLN A 624      41.458  -0.975  41.468  1.00 45.79           C  
ATOM    387  O   GLN A 624      42.000  -0.148  42.204  1.00 46.46           O  
ATOM    388  CB  GLN A 624      40.234  -2.914  42.572  1.00 40.77           C  
ATOM    389  CG  GLN A 624      41.015  -2.918  43.910  1.00 56.30           C  
ATOM    390  CD  GLN A 624      40.369  -2.092  45.007  1.00 80.43           C  
ATOM    391  NE2 GLN A 624      39.293  -2.596  45.599  1.00 70.66           N  
ATOM    392  OE1 GLN A 624      40.829  -0.995  45.337  1.00 78.77           O  
ATOM    393  N   ASP A 625      42.004  -1.412  40.302  1.00 41.87           N  
ATOM    394  CA  ASP A 625      43.303  -0.985  39.759  1.00 40.65           C  
ATOM    395  C   ASP A 625      43.267   0.408  39.115  1.00 43.20           C  
ATOM    396  O   ASP A 625      44.300   1.086  39.063  1.00 43.26           O  
ATOM    397  CB  ASP A 625      43.883  -2.040  38.795  1.00 41.89           C  
ATOM    398  CG  ASP A 625      45.358  -1.840  38.517  1.00 45.25           C  
ATOM    399  OD1 ASP A 625      46.175  -2.148  39.408  1.00 44.54           O  
ATOM    400  OD2 ASP A 625      45.690  -1.362  37.418  1.00 45.31           O1-
ATOM    401  N   MET A 626      42.091   0.848  38.644  1.00 37.91           N  
ATOM    402  CA  MET A 626      41.945   2.192  38.064  1.00 37.27           C  
ATOM    403  C   MET A 626      41.567   3.156  39.204  1.00 44.57           C  
ATOM    404  O   MET A 626      41.376   4.354  38.973  1.00 43.47           O  
ATOM    405  CB  MET A 626      40.856   2.215  36.976  1.00 39.03           C  
ATOM    406  CG  MET A 626      41.296   1.577  35.676  1.00 41.66           C  
ATOM    407  SD  MET A 626      40.079   1.711  34.357  1.00 44.33           S  
ATOM    408  CE  MET A 626      38.922   0.448  34.875  1.00 40.23           C  
ATOM    409  N   ASN A 627      41.451   2.594  40.431  1.00 44.16           N  
ATOM    410  CA  ASN A 627      41.077   3.245  41.683  1.00 45.76           C  
ATOM    411  C   ASN A 627      39.713   3.961  41.531  1.00 51.69           C  
ATOM    412  O   ASN A 627      39.599   5.173  41.754  1.00 51.20           O  
ATOM    413  CB  ASN A 627      42.229   4.155  42.205  1.00 46.49           C  
ATOM    414  CG  ASN A 627      42.168   4.505  43.670  1.00 60.15           C  
ATOM    415  ND2 ASN A 627      42.152   3.502  44.536  1.00 51.37           N  
ATOM    416  OD1 ASN A 627      42.153   5.679  44.043  1.00 51.46           O  
ATOM    417  N   PHE A 628      38.682   3.189  41.108  1.00 48.43           N  
ATOM    418  CA  PHE A 628      37.309   3.692  40.928  1.00 48.01           C  
ATOM    419  C   PHE A 628      36.421   3.315  42.098  1.00 53.43           C  
ATOM    420  O   PHE A 628      35.496   4.061  42.410  1.00 54.11           O  
ATOM    421  CB  PHE A 628      36.673   3.232  39.599  1.00 48.98           C  
ATOM    422  CG  PHE A 628      37.125   3.955  38.353  1.00 49.93           C  
ATOM    423  CD1 PHE A 628      37.358   5.328  38.368  1.00 52.61           C  
ATOM    424  CD2 PHE A 628      37.289   3.272  37.155  1.00 51.46           C  
ATOM    425  CE1 PHE A 628      37.786   5.992  37.217  1.00 53.45           C  
ATOM    426  CE2 PHE A 628      37.698   3.942  35.999  1.00 54.24           C  
ATOM    427  CZ  PHE A 628      37.946   5.297  36.036  1.00 52.63           C  
ATOM    428  N   ILE A 629      36.696   2.163  42.746  1.00 50.74           N  
ATOM    429  CA  ILE A 629      35.934   1.682  43.902  1.00 50.97           C  
ATOM    430  C   ILE A 629      36.176   2.597  45.121  1.00 58.19           C  
ATOM    431  O   ILE A 629      35.237   2.862  45.880  1.00 57.49           O  
ATOM    432  CB  ILE A 629      36.215   0.190  44.223  1.00 53.25           C  
ATOM    433  CG1 ILE A 629      36.133  -0.694  42.951  1.00 52.49           C  
ATOM    434  CG2 ILE A 629      35.285  -0.324  45.344  1.00 53.68           C  
ATOM    435  CD1 ILE A 629      36.602  -2.133  43.126  1.00 55.13           C  
ATOM    436  N   ASN A 630      37.425   3.085  45.291  1.00 56.42           N  
ATOM    437  CA  ASN A 630      37.793   3.960  46.407  1.00 56.77           C  
ATOM    438  C   ASN A 630      37.458   5.428  46.144  1.00 61.28           C  
ATOM    439  O   ASN A 630      36.912   6.082  47.035  1.00 61.76           O  
ATOM    440  CB  ASN A 630      39.258   3.768  46.818  1.00 56.27           C  
ATOM    441  CG  ASN A 630      39.573   2.403  47.404  1.00 76.30           C  
ATOM    442  ND2 ASN A 630      38.612   1.781  48.088  1.00 67.84           N  
ATOM    443  OD1 ASN A 630      40.686   1.886  47.253  1.00 69.78           O  
ATOM    444  N   ASN A 631      37.747   5.933  44.929  1.00 57.40           N  
ATOM    445  CA  ASN A 631      37.477   7.324  44.534  1.00 57.51           C  
ATOM    446  C   ASN A 631      35.993   7.700  44.487  1.00 61.85           C  
ATOM    447  O   ASN A 631      35.681   8.895  44.487  1.00 61.75           O  
ATOM    448  CB  ASN A 631      38.115   7.639  43.184  1.00 59.70           C  
ATOM    449  CG  ASN A 631      39.434   8.363  43.272  1.00 92.45           C  
ATOM    450  ND2 ASN A 631      39.552   9.452  42.525  1.00 86.34           N  
ATOM    451  OD1 ASN A 631      40.356   7.961  43.993  1.00 87.64           O  
ATOM    452  N   TYR A 632      35.088   6.691  44.429  1.00 57.48           N  
ATOM    453  CA  TYR A 632      33.639   6.893  44.360  1.00 56.80           C  
ATOM    454  C   TYR A 632      32.865   6.181  45.490  1.00 61.35           C  
ATOM    455  O   TYR A 632      31.634   6.212  45.494  1.00 61.67           O  
ATOM    456  CB  TYR A 632      33.114   6.500  42.966  1.00 57.67           C  
ATOM    457  CG  TYR A 632      33.637   7.365  41.837  1.00 59.14           C  
ATOM    458  CD1 TYR A 632      33.045   8.587  41.537  1.00 60.64           C  
ATOM    459  CD2 TYR A 632      34.711   6.951  41.055  1.00 60.22           C  
ATOM    460  CE1 TYR A 632      33.528   9.391  40.505  1.00 60.97           C  
ATOM    461  CE2 TYR A 632      35.192   7.738  40.009  1.00 61.10           C  
ATOM    462  CZ  TYR A 632      34.597   8.959  39.736  1.00 67.02           C  
ATOM    463  OH  TYR A 632      35.069   9.739  38.707  1.00 65.31           O  
ATOM    464  N   LYS A 633      33.598   5.570  46.460  1.00 56.87           N  
ATOM    465  CA  LYS A 633      33.092   4.845  47.641  1.00 56.16           C  
ATOM    466  C   LYS A 633      31.997   3.825  47.293  1.00 57.16           C  
ATOM    467  O   LYS A 633      30.941   3.772  47.936  1.00 56.08           O  
ATOM    468  CB  LYS A 633      32.644   5.823  48.747  1.00 59.10           C  
ATOM    469  N   ILE A 634      32.269   3.019  46.261  1.00 51.69           N  
ATOM    470  CA  ILE A 634      31.359   2.003  45.753  1.00 50.60           C  
ATOM    471  C   ILE A 634      31.279   0.841  46.726  1.00 55.78           C  
ATOM    472  O   ILE A 634      32.310   0.352  47.193  1.00 55.94           O  
ATOM    473  CB  ILE A 634      31.744   1.547  44.305  1.00 52.90           C  
ATOM    474  CG1 ILE A 634      32.057   2.756  43.360  1.00 52.78           C  
ATOM    475  CG2 ILE A 634      30.701   0.588  43.694  1.00 52.19           C  
ATOM    476  CD1 ILE A 634      30.883   3.699  42.958  1.00 60.15           C  
ATOM    477  N   ASP A 635      30.048   0.408  47.033  1.00 52.28           N  
ATOM    478  CA  ASP A 635      29.801  -0.719  47.919  1.00 52.71           C  
ATOM    479  C   ASP A 635      30.193  -1.977  47.128  1.00 56.94           C  
ATOM    480  O   ASP A 635      29.668  -2.203  46.035  1.00 56.23           O  
ATOM    481  CB  ASP A 635      28.317  -0.739  48.353  1.00 54.69           C  
ATOM    482  CG  ASP A 635      27.983  -1.760  49.421  1.00 70.26           C  
ATOM    483  OD1 ASP A 635      28.483  -1.615  50.559  1.00 72.73           O  
ATOM    484  OD2 ASP A 635      27.211  -2.698  49.124  1.00 76.15           O1-
ATOM    485  N   CYS A 636      31.161  -2.749  47.646  1.00 53.67           N  
ATOM    486  CA  CYS A 636      31.650  -3.955  46.976  1.00 53.90           C  
ATOM    487  C   CYS A 636      30.556  -5.022  46.761  1.00 56.08           C  
ATOM    488  O   CYS A 636      30.455  -5.475  45.619  1.00 54.85           O  
ATOM    489  CB  CYS A 636      32.885  -4.524  47.661  1.00 54.67           C  
ATOM    490  SG  CYS A 636      34.371  -3.516  47.435  1.00 58.65           S  
ATOM    491  N   PRO A 637      29.688  -5.394  47.752  1.00 51.82           N  
ATOM    492  CA  PRO A 637      28.619  -6.370  47.456  1.00 50.78           C  
ATOM    493  C   PRO A 637      27.668  -5.896  46.348  1.00 51.71           C  
ATOM    494  O   PRO A 637      27.187  -6.722  45.581  1.00 50.89           O  
ATOM    495  CB  PRO A 637      27.894  -6.525  48.799  1.00 52.73           C  
ATOM    496  CG  PRO A 637      28.906  -6.127  49.824  1.00 58.14           C  
ATOM    497  CD  PRO A 637      29.626  -4.977  49.171  1.00 53.82           C  
ATOM    498  N   THR A 638      27.427  -4.568  46.262  1.00 46.42           N  
ATOM    499  CA  THR A 638      26.578  -3.904  45.273  1.00 45.41           C  
ATOM    500  C   THR A 638      27.259  -3.976  43.902  1.00 49.14           C  
ATOM    501  O   THR A 638      26.585  -4.247  42.903  1.00 49.56           O  
ATOM    502  CB  THR A 638      26.292  -2.450  45.713  1.00 48.95           C  
ATOM    503  CG2 THR A 638      25.472  -1.672  44.702  1.00 43.55           C  
ATOM    504  OG1 THR A 638      25.580  -2.484  46.945  1.00 50.44           O  
ATOM    505  N   LEU A 639      28.588  -3.730  43.862  1.00 43.64           N  
ATOM    506  CA  LEU A 639      29.389  -3.787  42.645  1.00 42.77           C  
ATOM    507  C   LEU A 639      29.409  -5.226  42.136  1.00 44.23           C  
ATOM    508  O   LEU A 639      29.218  -5.447  40.944  1.00 43.25           O  
ATOM    509  CB  LEU A 639      30.813  -3.230  42.873  1.00 43.26           C  
ATOM    510  CG  LEU A 639      31.690  -3.006  41.609  1.00 49.12           C  
ATOM    511  CD1 LEU A 639      31.198  -1.822  40.761  1.00 49.71           C  
ATOM    512  CD2 LEU A 639      33.125  -2.763  41.985  1.00 51.37           C  
ATOM    513  N   ALA A 640      29.592  -6.197  43.049  1.00 39.69           N  
ATOM    514  CA  ALA A 640      29.590  -7.629  42.769  1.00 39.77           C  
ATOM    515  C   ALA A 640      28.232  -8.049  42.172  1.00 44.95           C  
ATOM    516  O   ALA A 640      28.212  -8.835  41.224  1.00 44.98           O  
ATOM    517  CB  ALA A 640      29.864  -8.405  44.049  1.00 40.44           C  
ATOM    518  N   ARG A 641      27.112  -7.505  42.716  1.00 40.78           N  
ATOM    519  CA  ARG A 641      25.746  -7.776  42.257  1.00 40.74           C  
ATOM    520  C   ARG A 641      25.514  -7.170  40.863  1.00 43.03           C  
ATOM    521  O   ARG A 641      25.077  -7.887  39.963  1.00 41.74           O  
ATOM    522  CB  ARG A 641      24.695  -7.273  43.273  1.00 42.62           C  
ATOM    523  CG  ARG A 641      24.488  -8.234  44.452  1.00 50.58           C  
ATOM    524  CD  ARG A 641      23.368  -7.821  45.406  1.00 52.80           C  
ATOM    525  NE  ARG A 641      23.626  -6.530  46.048  1.00 53.00           N  
ATOM    526  CZ  ARG A 641      24.106  -6.368  47.279  1.00 68.06           C  
ATOM    527  NH1 ARG A 641      24.382  -7.422  48.037  1.00 55.59           N1+
ATOM    528  NH2 ARG A 641      24.310  -5.148  47.763  1.00 52.17           N  
ATOM    529  N   PHE A 642      25.840  -5.863  40.686  1.00 37.99           N  
ATOM    530  CA  PHE A 642      25.720  -5.137  39.424  1.00 37.01           C  
ATOM    531  C   PHE A 642      26.480  -5.840  38.279  1.00 41.11           C  
ATOM    532  O   PHE A 642      25.938  -5.930  37.181  1.00 39.56           O  
ATOM    533  CB  PHE A 642      26.224  -3.693  39.583  1.00 37.56           C  
ATOM    534  CG  PHE A 642      26.344  -2.886  38.305  1.00 37.36           C  
ATOM    535  CD1 PHE A 642      25.271  -2.138  37.831  1.00 38.01           C  
ATOM    536  CD2 PHE A 642      27.539  -2.858  37.589  1.00 37.50           C  
ATOM    537  CE1 PHE A 642      25.387  -1.380  36.664  1.00 38.10           C  
ATOM    538  CE2 PHE A 642      27.653  -2.098  36.422  1.00 39.25           C  
ATOM    539  CZ  PHE A 642      26.578  -1.362  35.967  1.00 37.15           C  
ATOM    540  N   CYS A 643      27.727  -6.307  38.536  1.00 38.39           N  
ATOM    541  CA  CYS A 643      28.572  -6.996  37.543  1.00 37.47           C  
ATOM    542  C   CYS A 643      27.942  -8.312  37.124  1.00 37.85           C  
ATOM    543  O   CYS A 643      27.976  -8.658  35.939  1.00 33.81           O  
ATOM    544  CB  CYS A 643      29.991  -7.204  38.066  1.00 37.93           C  
ATOM    545  SG  CYS A 643      30.929  -5.668  38.286  1.00 42.08           S  
ATOM    546  N   LEU A 644      27.365  -9.044  38.098  1.00 34.40           N  
ATOM    547  CA  LEU A 644      26.712 -10.315  37.819  1.00 35.63           C  
ATOM    548  C   LEU A 644      25.429 -10.131  37.004  1.00 38.26           C  
ATOM    549  O   LEU A 644      25.119 -10.980  36.175  1.00 36.55           O  
ATOM    550  CB  LEU A 644      26.480 -11.138  39.094  1.00 36.66           C  
ATOM    551  CG  LEU A 644      27.760 -11.689  39.745  1.00 42.99           C  
ATOM    552  CD1 LEU A 644      27.464 -12.295  41.089  1.00 43.89           C  
ATOM    553  CD2 LEU A 644      28.483 -12.687  38.842  1.00 44.26           C  
ATOM    554  N   MET A 645      24.716  -9.013  37.233  1.00 35.31           N  
ATOM    555  CA  MET A 645      23.476  -8.624  36.557  1.00 36.21           C  
ATOM    556  C   MET A 645      23.773  -8.238  35.113  1.00 37.05           C  
ATOM    557  O   MET A 645      23.064  -8.669  34.205  1.00 35.38           O  
ATOM    558  CB  MET A 645      22.849  -7.415  37.260  1.00 39.22           C  
ATOM    559  CG  MET A 645      22.124  -7.763  38.504  1.00 45.09           C  
ATOM    560  SD  MET A 645      20.468  -8.406  38.205  1.00 51.20           S  
ATOM    561  CE  MET A 645      19.640  -6.912  37.608  1.00 47.25           C  
ATOM    562  N   VAL A 646      24.804  -7.389  34.913  1.00 31.98           N  
ATOM    563  CA  VAL A 646      25.235  -6.947  33.596  1.00 30.70           C  
ATOM    564  C   VAL A 646      25.632  -8.204  32.803  1.00 32.28           C  
ATOM    565  O   VAL A 646      25.180  -8.347  31.674  1.00 32.09           O  
ATOM    566  CB  VAL A 646      26.379  -5.885  33.660  1.00 32.77           C  
ATOM    567  CG1 VAL A 646      26.950  -5.608  32.279  1.00 31.69           C  
ATOM    568  CG2 VAL A 646      25.891  -4.588  34.283  1.00 32.20           C  
ATOM    569  N   LYS A 647      26.440  -9.117  33.404  1.00 26.34           N  
ATOM    570  CA  LYS A 647      26.889 -10.359  32.749  1.00 26.40           C  
ATOM    571  C   LYS A 647      25.677 -11.203  32.314  1.00 30.92           C  
ATOM    572  O   LYS A 647      25.625 -11.643  31.165  1.00 29.06           O  
ATOM    573  CB  LYS A 647      27.828 -11.154  33.662  1.00 26.92           C  
ATOM    574  CG  LYS A 647      28.313 -12.477  33.086  1.00 34.75           C  
ATOM    575  CD  LYS A 647      29.363 -13.139  33.984  1.00 37.21           C  
ATOM    576  CE  LYS A 647      29.715 -14.535  33.524  1.00 44.00           C  
ATOM    577  NZ  LYS A 647      28.621 -15.506  33.799  1.00 49.73           N1+
ATOM    578  N   LYS A 648      24.696 -11.387  33.231  1.00 26.99           N  
ATOM    579  CA  LYS A 648      23.457 -12.142  33.020  1.00 26.96           C  
ATOM    580  C   LYS A 648      22.521 -11.416  32.015  1.00 27.80           C  
ATOM    581  O   LYS A 648      21.610 -12.032  31.455  1.00 26.68           O  
ATOM    582  CB  LYS A 648      22.754 -12.329  34.393  1.00 31.43           C  
ATOM    583  CG  LYS A 648      21.626 -13.362  34.450  1.00 51.68           C  
ATOM    584  CD  LYS A 648      20.372 -12.781  35.132  1.00 65.66           C  
ATOM    585  CE  LYS A 648      19.449 -12.045  34.173  1.00 79.56           C  
ATOM    586  NZ  LYS A 648      18.483 -11.175  34.892  1.00 88.64           N1+
ATOM    587  N   GLY A 649      22.767 -10.134  31.791  1.00 23.25           N  
ATOM    588  CA  GLY A 649      21.983  -9.302  30.879  1.00 22.99           C  
ATOM    589  C   GLY A 649      22.238  -9.554  29.400  1.00 24.50           C  
ATOM    590  O   GLY A 649      21.517  -9.042  28.545  1.00 22.26           O  
ATOM    591  N   TYR A 650      23.252 -10.359  29.093  1.00 22.85           N  
ATOM    592  CA  TYR A 650      23.623 -10.709  27.724  1.00 23.16           C  
ATOM    593  C   TYR A 650      23.047 -12.055  27.313  1.00 26.53           C  
ATOM    594  O   TYR A 650      22.963 -12.963  28.131  1.00 26.28           O  
ATOM    595  CB  TYR A 650      25.165 -10.728  27.578  1.00 23.60           C  
ATOM    596  CG  TYR A 650      25.739  -9.332  27.497  1.00 22.75           C  
ATOM    597  CD1 TYR A 650      26.074  -8.627  28.650  1.00 23.50           C  
ATOM    598  CD2 TYR A 650      25.860  -8.679  26.276  1.00 21.95           C  
ATOM    599  CE1 TYR A 650      26.550  -7.319  28.585  1.00 22.09           C  
ATOM    600  CE2 TYR A 650      26.357  -7.379  26.198  1.00 21.64           C  
ATOM    601  CZ  TYR A 650      26.664  -6.689  27.356  1.00 25.87           C  
ATOM    602  OH  TYR A 650      27.131  -5.399  27.274  1.00 20.16           O  
ATOM    603  N   ARG A 651      22.692 -12.189  26.026  1.00 21.72           N  
ATOM    604  CA  ARG A 651      22.192 -13.436  25.473  1.00 20.05           C  
ATOM    605  C   ARG A 651      23.402 -14.184  24.913  1.00 24.17           C  
ATOM    606  O   ARG A 651      24.551 -13.770  25.146  1.00 23.75           O  
ATOM    607  CB  ARG A 651      21.060 -13.196  24.457  1.00 17.54           C  
ATOM    608  CG  ARG A 651      19.883 -12.456  25.082  1.00 22.93           C  
ATOM    609  CD  ARG A 651      18.686 -12.307  24.178  1.00 24.27           C  
ATOM    610  NE  ARG A 651      17.682 -11.494  24.855  1.00 26.94           N  
ATOM    611  CZ  ARG A 651      16.390 -11.468  24.563  1.00 27.77           C  
ATOM    612  NH1 ARG A 651      15.911 -12.199  23.566  1.00 18.97           N1+
ATOM    613  NH2 ARG A 651      15.571 -10.690  25.246  1.00 21.85           N  
ATOM    614  N   ASP A 652      23.181 -15.299  24.235  1.00 21.03           N  
ATOM    615  CA  ASP A 652      24.296 -16.068  23.723  1.00 20.85           C  
ATOM    616  C   ASP A 652      24.415 -16.073  22.169  1.00 25.40           C  
ATOM    617  O   ASP A 652      24.696 -17.138  21.628  1.00 23.70           O  
ATOM    618  CB  ASP A 652      24.285 -17.502  24.308  1.00 22.65           C  
ATOM    619  CG  ASP A 652      23.072 -18.326  23.901  1.00 32.50           C  
ATOM    620  OD1 ASP A 652      22.077 -17.730  23.439  1.00 28.14           O  
ATOM    621  OD2 ASP A 652      23.131 -19.573  24.022  1.00 40.64           O1-
ATOM    622  N   PRO A 653      24.326 -14.927  21.419  1.00 22.87           N  
ATOM    623  CA  PRO A 653      24.569 -15.007  19.977  1.00 22.34           C  
ATOM    624  C   PRO A 653      26.082 -15.243  19.783  1.00 26.57           C  
ATOM    625  O   PRO A 653      26.839 -15.089  20.749  1.00 24.72           O  
ATOM    626  CB  PRO A 653      24.120 -13.640  19.461  1.00 23.96           C  
ATOM    627  CG  PRO A 653      24.332 -12.747  20.581  1.00 28.59           C  
ATOM    628  CD  PRO A 653      24.038 -13.533  21.816  1.00 24.04           C  
ATOM    629  N   PRO A 654      26.558 -15.645  18.588  1.00 22.38           N  
ATOM    630  CA  PRO A 654      27.996 -15.935  18.448  1.00 22.11           C  
ATOM    631  C   PRO A 654      28.938 -14.767  18.786  1.00 24.74           C  
ATOM    632  O   PRO A 654      29.982 -14.994  19.379  1.00 24.20           O  
ATOM    633  CB  PRO A 654      28.122 -16.393  16.986  1.00 23.41           C  
ATOM    634  CG  PRO A 654      26.757 -16.912  16.645  1.00 27.50           C  
ATOM    635  CD  PRO A 654      25.827 -15.948  17.338  1.00 23.45           C  
ATOM    636  N   TYR A 655      28.580 -13.535  18.426  1.00 21.24           N  
ATOM    637  CA  TYR A 655      29.469 -12.409  18.694  1.00 21.13           C  
ATOM    638  C   TYR A 655      29.000 -11.444  19.790  1.00 24.11           C  
ATOM    639  O   TYR A 655      29.803 -11.132  20.677  1.00 22.10           O  
ATOM    640  CB  TYR A 655      29.792 -11.620  17.394  1.00 21.88           C  
ATOM    641  CG  TYR A 655      30.797 -10.500  17.598  1.00 22.70           C  
ATOM    642  CD1 TYR A 655      32.154 -10.770  17.720  1.00 23.80           C  
ATOM    643  CD2 TYR A 655      30.380  -9.175  17.725  1.00 24.09           C  
ATOM    644  CE1 TYR A 655      33.078  -9.752  17.942  1.00 25.11           C  
ATOM    645  CE2 TYR A 655      31.299  -8.147  17.940  1.00 25.00           C  
ATOM    646  CZ  TYR A 655      32.649  -8.442  18.032  1.00 30.50           C  
ATOM    647  OH  TYR A 655      33.575  -7.450  18.213  1.00 31.89           O  
ATOM    648  N   HIS A 656      27.742 -10.935  19.719  1.00 20.34           N  
ATOM    649  CA  HIS A 656      27.255  -9.926  20.674  1.00 20.25           C  
ATOM    650  C   HIS A 656      26.781 -10.522  22.001  1.00 23.42           C  
ATOM    651  O   HIS A 656      25.620 -10.391  22.391  1.00 22.63           O  
ATOM    652  CB  HIS A 656      26.192  -9.025  20.032  1.00 19.92           C  
ATOM    653  CG  HIS A 656      26.738  -8.172  18.928  1.00 22.40           C  
ATOM    654  CD2 HIS A 656      27.419  -7.006  18.988  1.00 23.42           C  
ATOM    655  ND1 HIS A 656      26.626  -8.550  17.613  1.00 23.94           N  
ATOM    656  CE1 HIS A 656      27.221  -7.603  16.909  1.00 22.97           C  
ATOM    657  NE2 HIS A 656      27.699  -6.644  17.694  1.00 23.14           N  
ATOM    658  N   ASN A 657      27.720 -11.155  22.699  1.00 20.71           N  
ATOM    659  CA  ASN A 657      27.494 -11.825  23.985  1.00 20.52           C  
ATOM    660  C   ASN A 657      28.340 -11.159  25.117  1.00 23.54           C  
ATOM    661  O   ASN A 657      28.977 -10.143  24.868  1.00 20.37           O  
ATOM    662  CB  ASN A 657      27.813 -13.323  23.826  1.00 19.59           C  
ATOM    663  CG  ASN A 657      29.199 -13.613  23.318  1.00 28.20           C  
ATOM    664  ND2 ASN A 657      29.297 -14.520  22.369  1.00 22.67           N  
ATOM    665  OD1 ASN A 657      30.198 -13.056  23.783  1.00 25.03           O  
ATOM    666  N   TRP A 658      28.339 -11.730  26.345  1.00 22.40           N  
ATOM    667  CA  TRP A 658      29.099 -11.157  27.470  1.00 23.19           C  
ATOM    668  C   TRP A 658      30.617 -11.094  27.230  1.00 24.09           C  
ATOM    669  O   TRP A 658      31.218 -10.078  27.571  1.00 23.69           O  
ATOM    670  CB  TRP A 658      28.782 -11.875  28.811  1.00 22.91           C  
ATOM    671  CG  TRP A 658      29.790 -11.596  29.892  1.00 24.51           C  
ATOM    672  CD1 TRP A 658      30.718 -12.467  30.391  1.00 27.23           C  
ATOM    673  CD2 TRP A 658      30.068 -10.322  30.496  1.00 24.63           C  
ATOM    674  CE2 TRP A 658      31.138 -10.513  31.401  1.00 28.37           C  
ATOM    675  CE3 TRP A 658      29.493  -9.041  30.382  1.00 25.71           C  
ATOM    676  NE1 TRP A 658      31.515 -11.831  31.316  1.00 26.70           N  
ATOM    677  CZ2 TRP A 658      31.652  -9.472  32.181  1.00 27.84           C  
ATOM    678  CZ3 TRP A 658      29.998  -8.013  31.158  1.00 27.78           C  
ATOM    679  CH2 TRP A 658      31.073  -8.228  32.039  1.00 28.43           C  
ATOM    680  N   MET A 659      31.227 -12.143  26.638  1.00 20.71           N  
ATOM    681  CA  MET A 659      32.673 -12.152  26.374  1.00 20.16           C  
ATOM    682  C   MET A 659      33.079 -10.984  25.491  1.00 23.37           C  
ATOM    683  O   MET A 659      34.178 -10.454  25.652  1.00 22.56           O  
ATOM    684  CB  MET A 659      33.170 -13.484  25.790  1.00 22.75           C  
ATOM    685  CG  MET A 659      33.232 -14.605  26.816  1.00 27.72           C  
ATOM    686  SD  MET A 659      34.139 -14.182  28.335  1.00 31.98           S  
ATOM    687  CE  MET A 659      35.831 -14.239  27.735  1.00 26.88           C  
ATOM    688  N   HIS A 660      32.181 -10.552  24.585  1.00 20.93           N  
ATOM    689  CA  HIS A 660      32.458  -9.382  23.743  1.00 20.43           C  
ATOM    690  C   HIS A 660      32.493  -8.118  24.655  1.00 23.10           C  
ATOM    691  O   HIS A 660      33.453  -7.340  24.591  1.00 20.76           O  
ATOM    692  CB  HIS A 660      31.388  -9.223  22.629  1.00 20.30           C  
ATOM    693  CG  HIS A 660      31.385  -7.867  21.982  1.00 22.59           C  
ATOM    694  CD2 HIS A 660      30.432  -6.917  21.988  1.00 23.28           C  
ATOM    695  ND1 HIS A 660      32.490  -7.384  21.267  1.00 23.70           N  
ATOM    696  CE1 HIS A 660      32.155  -6.179  20.850  1.00 22.07           C  
ATOM    697  NE2 HIS A 660      30.934  -5.848  21.259  1.00 23.04           N  
ATOM    698  N   ALA A 661      31.447  -7.919  25.487  1.00 22.05           N  
ATOM    699  CA  ALA A 661      31.372  -6.768  26.393  1.00 22.86           C  
ATOM    700  C   ALA A 661      32.573  -6.763  27.335  1.00 25.28           C  
ATOM    701  O   ALA A 661      33.143  -5.715  27.575  1.00 24.12           O  
ATOM    702  CB  ALA A 661      30.081  -6.809  27.206  1.00 23.66           C  
ATOM    703  N   PHE A 662      32.957  -7.933  27.846  1.00 23.07           N  
ATOM    704  CA  PHE A 662      34.107  -8.068  28.742  1.00 22.68           C  
ATOM    705  C   PHE A 662      35.393  -7.637  28.043  1.00 26.73           C  
ATOM    706  O   PHE A 662      36.185  -6.900  28.635  1.00 28.00           O  
ATOM    707  CB  PHE A 662      34.252  -9.515  29.258  1.00 24.08           C  
ATOM    708  CG  PHE A 662      35.539  -9.674  30.040  1.00 24.86           C  
ATOM    709  CD1 PHE A 662      35.678  -9.109  31.308  1.00 27.22           C  
ATOM    710  CD2 PHE A 662      36.625 -10.348  29.492  1.00 26.98           C  
ATOM    711  CE1 PHE A 662      36.870  -9.241  32.029  1.00 27.86           C  
ATOM    712  CE2 PHE A 662      37.824 -10.478  30.212  1.00 29.80           C  
ATOM    713  CZ  PHE A 662      37.936  -9.923  31.475  1.00 27.88           C  
ATOM    714  N   SER A 663      35.612  -8.104  26.792  1.00 22.24           N  
ATOM    715  CA  SER A 663      36.830  -7.757  26.048  1.00 22.40           C  
ATOM    716  C   SER A 663      36.852  -6.271  25.670  1.00 24.27           C  
ATOM    717  O   SER A 663      37.920  -5.657  25.616  1.00 21.67           O  
ATOM    718  CB  SER A 663      37.000  -8.654  24.818  1.00 24.51           C  
ATOM    719  OG  SER A 663      35.936  -8.435  23.914  1.00 39.61           O  
ATOM    720  N   VAL A 664      35.666  -5.695  25.432  1.00 22.11           N  
ATOM    721  CA  VAL A 664      35.521  -4.277  25.099  1.00 22.24           C  
ATOM    722  C   VAL A 664      35.896  -3.437  26.346  1.00 25.19           C  
ATOM    723  O   VAL A 664      36.635  -2.461  26.218  1.00 24.87           O  
ATOM    724  CB  VAL A 664      34.118  -3.954  24.505  1.00 25.26           C  
ATOM    725  CG1 VAL A 664      33.841  -2.454  24.466  1.00 23.93           C  
ATOM    726  CG2 VAL A 664      33.985  -4.546  23.105  1.00 25.41           C  
ATOM    727  N   SER A 665      35.414  -3.856  27.537  1.00 21.25           N  
ATOM    728  CA  SER A 665      35.701  -3.202  28.838  1.00 21.83           C  
ATOM    729  C   SER A 665      37.214  -3.300  29.113  1.00 26.00           C  
ATOM    730  O   SER A 665      37.832  -2.318  29.533  1.00 24.61           O  
ATOM    731  CB  SER A 665      34.917  -3.883  29.960  1.00 22.71           C  
ATOM    732  OG  SER A 665      33.531  -3.833  29.649  1.00 26.62           O  
ATOM    733  N   HIS A 666      37.817  -4.476  28.837  1.00 23.39           N  
ATOM    734  CA  HIS A 666      39.255  -4.649  29.034  1.00 22.56           C  
ATOM    735  C   HIS A 666      40.074  -3.669  28.212  1.00 26.53           C  
ATOM    736  O   HIS A 666      41.040  -3.123  28.734  1.00 27.08           O  
ATOM    737  CB  HIS A 666      39.701  -6.095  28.796  1.00 23.11           C  
ATOM    738  CG  HIS A 666      41.163  -6.274  29.032  1.00 26.11           C  
ATOM    739  CD2 HIS A 666      41.838  -6.420  30.196  1.00 27.29           C  
ATOM    740  ND1 HIS A 666      42.066  -6.244  27.983  1.00 27.66           N  
ATOM    741  CE1 HIS A 666      43.258  -6.406  28.541  1.00 27.56           C  
ATOM    742  NE2 HIS A 666      43.171  -6.497  29.874  1.00 27.29           N  
ATOM    743  N   PHE A 667      39.676  -3.402  26.947  1.00 23.61           N  
ATOM    744  CA  PHE A 667      40.405  -2.452  26.114  1.00 22.56           C  
ATOM    745  C   PHE A 667      40.307  -1.050  26.691  1.00 28.61           C  
ATOM    746  O   PHE A 667      41.290  -0.302  26.618  1.00 26.21           O  
ATOM    747  CB  PHE A 667      39.931  -2.475  24.672  1.00 23.60           C  
ATOM    748  CG  PHE A 667      40.874  -1.771  23.727  1.00 23.89           C  
ATOM    749  CD1 PHE A 667      42.088  -2.350  23.370  1.00 25.39           C  
ATOM    750  CD2 PHE A 667      40.535  -0.545  23.164  1.00 25.67           C  
ATOM    751  CE1 PHE A 667      42.950  -1.709  22.468  1.00 25.46           C  
ATOM    752  CE2 PHE A 667      41.389   0.090  22.253  1.00 26.74           C  
ATOM    753  CZ  PHE A 667      42.588  -0.500  21.906  1.00 24.69           C  
ATOM    754  N   CYS A 668      39.128  -0.693  27.290  1.00 27.01           N  
ATOM    755  CA  CYS A 668      38.988   0.625  27.913  1.00 27.66           C  
ATOM    756  C   CYS A 668      40.032   0.775  29.029  1.00 29.06           C  
ATOM    757  O   CYS A 668      40.688   1.805  29.116  1.00 27.59           O  
ATOM    758  CB  CYS A 668      37.575   0.865  28.435  1.00 29.21           C  
ATOM    759  SG  CYS A 668      37.390   2.444  29.287  1.00 33.76           S  
ATOM    760  N   TYR A 669      40.185  -0.268  29.845  1.00 26.64           N  
ATOM    761  CA  TYR A 669      41.158  -0.349  30.920  1.00 27.64           C  
ATOM    762  C   TYR A 669      42.579  -0.219  30.340  1.00 34.81           C  
ATOM    763  O   TYR A 669      43.387   0.503  30.923  1.00 36.25           O  
ATOM    764  CB  TYR A 669      40.944  -1.628  31.744  1.00 28.22           C  
ATOM    765  CG  TYR A 669      42.105  -2.033  32.628  1.00 30.55           C  
ATOM    766  CD1 TYR A 669      42.370  -1.359  33.815  1.00 33.18           C  
ATOM    767  CD2 TYR A 669      42.928  -3.101  32.285  1.00 30.57           C  
ATOM    768  CE1 TYR A 669      43.430  -1.736  34.639  1.00 33.64           C  
ATOM    769  CE2 TYR A 669      43.995  -3.481  33.095  1.00 31.07           C  
ATOM    770  CZ  TYR A 669      44.246  -2.791  34.269  1.00 39.14           C  
ATOM    771  OH  TYR A 669      45.302  -3.154  35.070  1.00 37.93           O  
ATOM    772  N   LEU A 670      42.867  -0.866  29.170  1.00 30.05           N  
ATOM    773  CA  LEU A 670      44.173  -0.782  28.503  1.00 28.33           C  
ATOM    774  C   LEU A 670      44.470   0.641  28.063  1.00 33.41           C  
ATOM    775  O   LEU A 670      45.612   1.084  28.194  1.00 32.49           O  
ATOM    776  CB  LEU A 670      44.288  -1.723  27.286  1.00 27.29           C  
ATOM    777  CG  LEU A 670      44.291  -3.240  27.530  1.00 30.69           C  
ATOM    778  CD1 LEU A 670      44.598  -3.977  26.226  1.00 29.45           C  
ATOM    779  CD2 LEU A 670      45.315  -3.646  28.599  1.00 31.22           C  
ATOM    780  N   LEU A 671      43.444   1.369  27.558  1.00 29.58           N  
ATOM    781  CA  LEU A 671      43.588   2.767  27.136  1.00 28.98           C  
ATOM    782  C   LEU A 671      43.954   3.647  28.349  1.00 35.11           C  
ATOM    783  O   LEU A 671      44.793   4.526  28.221  1.00 35.28           O  
ATOM    784  CB  LEU A 671      42.312   3.292  26.454  1.00 28.40           C  
ATOM    785  CG  LEU A 671      41.864   2.669  25.123  1.00 30.94           C  
ATOM    786  CD1 LEU A 671      40.515   3.274  24.682  1.00 30.61           C  
ATOM    787  CD2 LEU A 671      42.881   2.898  24.007  1.00 31.11           C  
ATOM    788  N   TYR A 672      43.360   3.368  29.523  1.00 32.22           N  
ATOM    789  CA  TYR A 672      43.618   4.069  30.778  1.00 33.76           C  
ATOM    790  C   TYR A 672      45.057   3.819  31.247  1.00 38.87           C  
ATOM    791  O   TYR A 672      45.747   4.759  31.644  1.00 38.14           O  
ATOM    792  CB  TYR A 672      42.628   3.591  31.867  1.00 35.98           C  
ATOM    793  CG  TYR A 672      42.909   4.136  33.253  1.00 39.84           C  
ATOM    794  CD1 TYR A 672      43.780   3.480  34.121  1.00 41.88           C  
ATOM    795  CD2 TYR A 672      42.297   5.304  33.703  1.00 41.15           C  
ATOM    796  CE1 TYR A 672      44.045   3.981  35.397  1.00 42.92           C  
ATOM    797  CE2 TYR A 672      42.544   5.805  34.982  1.00 42.43           C  
ATOM    798  CZ  TYR A 672      43.425   5.144  35.823  1.00 52.31           C  
ATOM    799  OH  TYR A 672      43.676   5.631  37.085  1.00 55.26           O  
ATOM    800  N   LYS A 673      45.488   2.549  31.229  1.00 36.10           N  
ATOM    801  CA  LYS A 673      46.816   2.137  31.687  1.00 35.70           C  
ATOM    802  C   LYS A 673      47.972   2.556  30.804  1.00 39.73           C  
ATOM    803  O   LYS A 673      49.047   2.843  31.327  1.00 38.68           O  
ATOM    804  CB  LYS A 673      46.867   0.616  31.862  1.00 36.70           C  
ATOM    805  CG  LYS A 673      45.984   0.071  32.969  1.00 34.01           C  
ATOM    806  CD  LYS A 673      46.424   0.410  34.393  1.00 38.66           C  
ATOM    807  CE  LYS A 673      47.676  -0.295  34.850  1.00 40.63           C  
ATOM    808  NZ  LYS A 673      47.899  -0.073  36.293  1.00 47.83           N1+
ATOM    809  N   ASN A 674      47.765   2.564  29.476  1.00 37.47           N  
ATOM    810  CA  ASN A 674      48.793   2.844  28.472  1.00 37.93           C  
ATOM    811  C   ASN A 674      48.784   4.235  27.877  1.00 43.82           C  
ATOM    812  O   ASN A 674      49.851   4.775  27.580  1.00 42.63           O  
ATOM    813  CB  ASN A 674      48.703   1.804  27.376  1.00 32.71           C  
ATOM    814  CG  ASN A 674      49.070   0.445  27.886  1.00 40.54           C  
ATOM    815  ND2 ASN A 674      48.087  -0.409  28.110  1.00 30.53           N  
ATOM    816  OD1 ASN A 674      50.237   0.156  28.109  1.00 38.19           O  
ATOM    817  N   LEU A 675      47.605   4.802  27.654  1.00 42.80           N  
ATOM    818  CA  LEU A 675      47.537   6.160  27.135  1.00 43.95           C  
ATOM    819  C   LEU A 675      47.251   6.986  28.369  1.00 51.21           C  
ATOM    820  O   LEU A 675      46.721   6.460  29.352  1.00 52.94           O  
ATOM    821  CB  LEU A 675      46.460   6.337  26.050  1.00 44.15           C  
ATOM    822  CG  LEU A 675      46.461   5.355  24.857  1.00 48.97           C  
ATOM    823  CD1 LEU A 675      45.309   5.660  23.917  1.00 48.89           C  
ATOM    824  CD2 LEU A 675      47.786   5.386  24.064  1.00 50.60           C  
ATOM    825  N   GLU A 676      47.638   8.239  28.371  1.00 48.98           N  
ATOM    826  CA  GLU A 676      47.406   9.064  29.552  1.00 49.53           C  
ATOM    827  C   GLU A 676      46.040   9.718  29.369  1.00 53.00           C  
ATOM    828  O   GLU A 676      45.965  10.884  29.001  1.00 50.74           O  
ATOM    829  CB  GLU A 676      48.541  10.098  29.741  1.00 50.96           C  
ATOM    830  CG  GLU A 676      49.947   9.511  29.688  1.00 62.79           C  
ATOM    831  CD  GLU A 676      50.613   9.427  28.323  1.00 83.97           C  
ATOM    832  OE1 GLU A 676      49.905   9.465  27.289  1.00 85.96           O  
ATOM    833  OE2 GLU A 676      51.858   9.314  28.294  1.00 74.18           O1-
ATOM    834  N   LEU A 677      44.951   8.935  29.584  1.00 51.29           N  
ATOM    835  CA  LEU A 677      43.569   9.394  29.403  1.00 51.25           C  
ATOM    836  C   LEU A 677      43.203  10.615  30.269  1.00 56.37           C  
ATOM    837  O   LEU A 677      42.493  11.505  29.789  1.00 55.58           O  
ATOM    838  CB  LEU A 677      42.552   8.249  29.586  1.00 50.87           C  
ATOM    839  CG  LEU A 677      42.472   7.190  28.474  1.00 54.56           C  
ATOM    840  CD1 LEU A 677      41.319   6.236  28.723  1.00 54.74           C  
ATOM    841  CD2 LEU A 677      42.303   7.818  27.093  1.00 54.60           C  
ATOM    842  N   THR A 678      43.718  10.676  31.514  1.00 54.63           N  
ATOM    843  CA  THR A 678      43.482  11.791  32.446  1.00 55.26           C  
ATOM    844  C   THR A 678      43.977  13.126  31.868  1.00 60.08           C  
ATOM    845  O   THR A 678      43.441  14.173  32.215  1.00 60.92           O  
ATOM    846  CB  THR A 678      44.081  11.504  33.825  1.00 64.46           C  
ATOM    847  CG2 THR A 678      43.487  10.263  34.481  1.00 63.14           C  
ATOM    848  OG1 THR A 678      45.495  11.371  33.700  1.00 67.07           O  
ATOM    849  N   ASN A 679      44.972  13.080  30.963  1.00 56.42           N  
ATOM    850  CA  ASN A 679      45.537  14.253  30.292  1.00 56.28           C  
ATOM    851  C   ASN A 679      44.678  14.694  29.085  1.00 59.43           C  
ATOM    852  O   ASN A 679      45.080  15.603  28.351  1.00 59.88           O  
ATOM    853  CB  ASN A 679      46.978  13.953  29.824  1.00 58.56           C  
ATOM    854  CG  ASN A 679      47.987  13.654  30.911  1.00 77.99           C  
ATOM    855  ND2 ASN A 679      49.257  13.790  30.565  1.00 69.29           N  
ATOM    856  OD1 ASN A 679      47.658  13.296  32.052  1.00 70.24           O  
ATOM    857  N   TYR A 680      43.516  14.044  28.866  1.00 54.56           N  
ATOM    858  CA  TYR A 680      42.622  14.347  27.747  1.00 53.81           C  
ATOM    859  C   TYR A 680      41.155  14.472  28.182  1.00 57.06           C  
ATOM    860  O   TYR A 680      40.417  15.291  27.623  1.00 55.30           O  
ATOM    861  CB  TYR A 680      42.738  13.260  26.657  1.00 54.77           C  
ATOM    862  CG  TYR A 680      44.109  13.115  26.027  1.00 55.97           C  
ATOM    863  CD1 TYR A 680      45.105  12.365  26.645  1.00 57.64           C  
ATOM    864  CD2 TYR A 680      44.390  13.675  24.786  1.00 57.03           C  
ATOM    865  CE1 TYR A 680      46.369  12.224  26.072  1.00 58.26           C  
ATOM    866  CE2 TYR A 680      45.647  13.530  24.195  1.00 58.46           C  
ATOM    867  CZ  TYR A 680      46.633  12.799  24.841  1.00 66.38           C  
ATOM    868  OH  TYR A 680      47.875  12.640  24.270  1.00 68.39           O  
ATOM    869  N   LEU A 681      40.731  13.638  29.152  1.00 54.37           N  
ATOM    870  CA  LEU A 681      39.346  13.598  29.636  1.00 54.12           C  
ATOM    871  C   LEU A 681      39.238  13.678  31.139  1.00 58.15           C  
ATOM    872  O   LEU A 681      40.171  13.305  31.850  1.00 58.71           O  
ATOM    873  CB  LEU A 681      38.646  12.291  29.180  1.00 54.00           C  
ATOM    874  CG  LEU A 681      38.634  11.918  27.690  1.00 58.70           C  
ATOM    875  CD1 LEU A 681      38.162  10.501  27.508  1.00 58.65           C  
ATOM    876  CD2 LEU A 681      37.761  12.853  26.872  1.00 61.09           C  
ATOM    877  N   GLU A 682      38.065  14.119  31.623  1.00 54.83           N  
ATOM    878  CA  GLU A 682      37.740  14.211  33.048  1.00 55.05           C  
ATOM    879  C   GLU A 682      37.643  12.785  33.594  1.00 59.10           C  
ATOM    880  O   GLU A 682      37.325  11.860  32.833  1.00 58.83           O  
ATOM    881  CB  GLU A 682      36.386  14.925  33.249  1.00 56.71           C  
ATOM    882  CG  GLU A 682      36.331  16.358  32.736  1.00 67.45           C  
ATOM    883  CD  GLU A 682      35.019  17.093  32.962  1.00 86.34           C  
ATOM    884  OE1 GLU A 682      34.433  16.959  34.062  1.00 75.25           O  
ATOM    885  OE2 GLU A 682      34.585  17.817  32.037  1.00 76.79           O1-
ATOM    886  N   ASP A 683      37.897  12.599  34.903  1.00 55.46           N  
ATOM    887  CA  ASP A 683      37.840  11.281  35.543  1.00 55.05           C  
ATOM    888  C   ASP A 683      36.474  10.615  35.378  1.00 58.30           C  
ATOM    889  O   ASP A 683      36.406   9.393  35.207  1.00 58.78           O  
ATOM    890  CB  ASP A 683      38.196  11.378  37.028  1.00 57.04           C  
ATOM    891  CG  ASP A 683      39.173  10.318  37.494  1.00 73.16           C  
ATOM    892  OD1 ASP A 683      40.340  10.340  37.032  1.00 75.66           O  
ATOM    893  OD2 ASP A 683      38.779   9.471  38.332  1.00 78.57           O1-
ATOM    894  N   ILE A 684      35.391  11.420  35.434  1.00 52.17           N  
ATOM    895  CA  ILE A 684      34.016  10.945  35.302  1.00 50.32           C  
ATOM    896  C   ILE A 684      33.721  10.470  33.867  1.00 52.22           C  
ATOM    897  O   ILE A 684      32.875   9.595  33.684  1.00 51.83           O  
ATOM    898  CB  ILE A 684      32.989  11.990  35.841  1.00 52.45           C  
ATOM    899  CG1 ILE A 684      31.693  11.307  36.336  1.00 52.83           C  
ATOM    900  CG2 ILE A 684      32.699  13.129  34.863  1.00 51.63           C  
ATOM    901  CD1 ILE A 684      31.762  10.769  37.765  1.00 53.67           C  
ATOM    902  N   GLU A 685      34.420  11.042  32.865  1.00 47.18           N  
ATOM    903  CA  GLU A 685      34.244  10.671  31.468  1.00 46.80           C  
ATOM    904  C   GLU A 685      34.879   9.299  31.198  1.00 48.77           C  
ATOM    905  O   GLU A 685      34.400   8.579  30.322  1.00 46.30           O  
ATOM    906  CB  GLU A 685      34.801  11.743  30.528  1.00 48.71           C  
ATOM    907  CG  GLU A 685      34.142  13.114  30.651  1.00 57.31           C  
ATOM    908  CD  GLU A 685      34.592  14.102  29.591  1.00 71.85           C  
ATOM    909  OE1 GLU A 685      35.816  14.182  29.342  1.00 71.86           O  
ATOM    910  OE2 GLU A 685      33.727  14.796  29.006  1.00 52.20           O1-
ATOM    911  N   ILE A 686      35.924   8.933  31.982  1.00 44.99           N  
ATOM    912  CA  ILE A 686      36.650   7.656  31.905  1.00 44.47           C  
ATOM    913  C   ILE A 686      35.875   6.535  32.618  1.00 45.50           C  
ATOM    914  O   ILE A 686      35.755   5.442  32.064  1.00 43.57           O  
ATOM    915  CB  ILE A 686      38.125   7.799  32.406  1.00 47.59           C  
ATOM    916  CG1 ILE A 686      38.900   8.829  31.539  1.00 48.39           C  
ATOM    917  CG2 ILE A 686      38.849   6.441  32.436  1.00 47.26           C  
ATOM    918  CD1 ILE A 686      40.116   9.453  32.196  1.00 56.19           C  
ATOM    919  N   PHE A 687      35.355   6.803  33.839  1.00 41.27           N  
ATOM    920  CA  PHE A 687      34.572   5.836  34.626  1.00 40.17           C  
ATOM    921  C   PHE A 687      33.264   5.491  33.898  1.00 43.16           C  
ATOM    922  O   PHE A 687      32.781   4.361  34.018  1.00 43.27           O  
ATOM    923  CB  PHE A 687      34.295   6.371  36.050  1.00 41.52           C  
ATOM    924  CG  PHE A 687      33.511   5.482  36.994  1.00 42.52           C  
ATOM    925  CD1 PHE A 687      33.765   4.117  37.068  1.00 44.81           C  
ATOM    926  CD2 PHE A 687      32.570   6.022  37.858  1.00 44.83           C  
ATOM    927  CE1 PHE A 687      33.041   3.300  37.936  1.00 45.34           C  
ATOM    928  CE2 PHE A 687      31.856   5.205  38.739  1.00 47.63           C  
ATOM    929  CZ  PHE A 687      32.091   3.849  38.766  1.00 45.65           C  
ATOM    930  N   ALA A 688      32.720   6.455  33.131  1.00 37.91           N  
ATOM    931  CA  ALA A 688      31.498   6.292  32.340  1.00 37.36           C  
ATOM    932  C   ALA A 688      31.800   5.482  31.090  1.00 38.97           C  
ATOM    933  O   ALA A 688      30.931   4.742  30.632  1.00 38.42           O  
ATOM    934  CB  ALA A 688      30.925   7.645  31.944  1.00 37.38           C  
ATOM    935  N   LEU A 689      33.018   5.630  30.530  1.00 33.45           N  
ATOM    936  CA  LEU A 689      33.431   4.892  29.337  1.00 31.49           C  
ATOM    937  C   LEU A 689      33.499   3.423  29.677  1.00 34.11           C  
ATOM    938  O   LEU A 689      32.958   2.624  28.910  1.00 34.47           O  
ATOM    939  CB  LEU A 689      34.768   5.411  28.773  1.00 31.27           C  
ATOM    940  CG  LEU A 689      35.243   4.876  27.398  1.00 33.37           C  
ATOM    941  CD1 LEU A 689      34.267   5.174  26.305  1.00 31.54           C  
ATOM    942  CD2 LEU A 689      36.601   5.463  27.032  1.00 33.78           C  
ATOM    943  N   PHE A 690      34.110   3.070  30.848  1.00 28.14           N  
ATOM    944  CA  PHE A 690      34.244   1.693  31.324  1.00 27.85           C  
ATOM    945  C   PHE A 690      32.871   1.038  31.589  1.00 33.40           C  
ATOM    946  O   PHE A 690      32.612  -0.061  31.088  1.00 31.40           O  
ATOM    947  CB  PHE A 690      35.140   1.599  32.586  1.00 28.15           C  
ATOM    948  CG  PHE A 690      35.448   0.163  32.974  1.00 28.13           C  
ATOM    949  CD1 PHE A 690      36.482  -0.534  32.358  1.00 29.08           C  
ATOM    950  CD2 PHE A 690      34.691  -0.493  33.933  1.00 29.26           C  
ATOM    951  CE1 PHE A 690      36.748  -1.865  32.691  1.00 29.71           C  
ATOM    952  CE2 PHE A 690      34.962  -1.827  34.276  1.00 32.13           C  
ATOM    953  CZ  PHE A 690      35.996  -2.504  33.657  1.00 29.59           C  
ATOM    954  N   ILE A 691      32.008   1.707  32.398  1.00 29.76           N  
ATOM    955  CA  ILE A 691      30.675   1.201  32.717  1.00 29.02           C  
ATOM    956  C   ILE A 691      29.861   1.056  31.421  1.00 31.38           C  
ATOM    957  O   ILE A 691      29.181   0.037  31.275  1.00 32.52           O  
ATOM    958  CB  ILE A 691      29.964   2.013  33.859  1.00 32.41           C  
ATOM    959  CG1 ILE A 691      30.783   1.930  35.186  1.00 32.74           C  
ATOM    960  CG2 ILE A 691      28.505   1.537  34.085  1.00 32.76           C  
ATOM    961  CD1 ILE A 691      30.924   0.496  35.899  1.00 40.86           C  
ATOM    962  N   SER A 692      29.978   2.022  30.477  1.00 26.47           N  
ATOM    963  CA  SER A 692      29.300   1.970  29.176  1.00 27.70           C  
ATOM    964  C   SER A 692      29.791   0.776  28.357  1.00 30.26           C  
ATOM    965  O   SER A 692      28.976   0.112  27.759  1.00 26.45           O  
ATOM    966  CB  SER A 692      29.509   3.241  28.366  1.00 30.37           C  
ATOM    967  OG  SER A 692      28.822   4.359  28.899  1.00 38.69           O  
ATOM    968  N   CYS A 693      31.122   0.498  28.344  1.00 26.98           N  
ATOM    969  CA  CYS A 693      31.705  -0.652  27.634  1.00 24.76           C  
ATOM    970  C   CYS A 693      31.046  -1.959  28.151  1.00 26.30           C  
ATOM    971  O   CYS A 693      30.653  -2.809  27.360  1.00 24.60           O  
ATOM    972  CB  CYS A 693      33.224  -0.676  27.815  1.00 24.44           C  
ATOM    973  SG  CYS A 693      34.118   0.601  26.879  1.00 27.84           S  
ATOM    974  N   MET A 694      30.888  -2.096  29.469  1.00 21.54           N  
ATOM    975  CA  MET A 694      30.271  -3.263  30.095  1.00 22.42           C  
ATOM    976  C   MET A 694      28.819  -3.481  29.655  1.00 26.00           C  
ATOM    977  O   MET A 694      28.367  -4.634  29.557  1.00 25.20           O  
ATOM    978  CB  MET A 694      30.240  -3.083  31.638  1.00 25.11           C  
ATOM    979  CG  MET A 694      31.583  -3.139  32.335  1.00 28.42           C  
ATOM    980  SD  MET A 694      31.405  -2.893  34.146  1.00 32.54           S  
ATOM    981  CE  MET A 694      30.518  -4.354  34.641  1.00 27.73           C  
ATOM    982  N   CYS A 695      28.091  -2.372  29.434  1.00 23.38           N  
ATOM    983  CA  CYS A 695      26.651  -2.289  29.107  1.00 24.11           C  
ATOM    984  C   CYS A 695      26.289  -2.065  27.644  1.00 26.38           C  
ATOM    985  O   CYS A 695      25.098  -2.185  27.317  1.00 25.59           O  
ATOM    986  CB  CYS A 695      26.020  -1.165  29.944  1.00 24.99           C  
ATOM    987  SG  CYS A 695      26.147  -1.374  31.737  1.00 29.54           S  
ATOM    988  N   HIS A 696      27.246  -1.647  26.791  1.00 21.81           N  
ATOM    989  CA  HIS A 696      27.000  -1.173  25.424  1.00 20.03           C  
ATOM    990  C   HIS A 696      26.229  -2.112  24.493  1.00 23.05           C  
ATOM    991  O   HIS A 696      25.672  -1.607  23.519  1.00 21.14           O  
ATOM    992  CB  HIS A 696      28.272  -0.688  24.738  1.00 20.86           C  
ATOM    993  CG  HIS A 696      29.051  -1.768  24.066  1.00 23.18           C  
ATOM    994  CD2 HIS A 696      29.131  -2.084  22.755  1.00 24.76           C  
ATOM    995  ND1 HIS A 696      29.816  -2.658  24.794  1.00 24.26           N  
ATOM    996  CE1 HIS A 696      30.359  -3.481  23.909  1.00 24.15           C  
ATOM    997  NE2 HIS A 696      29.964  -3.185  22.667  1.00 25.04           N  
ATOM    998  N   ASP A 697      26.182  -3.428  24.770  1.00 20.36           N  
ATOM    999  CA  ASP A 697      25.441  -4.379  23.927  1.00 18.99           C  
ATOM   1000  C   ASP A 697      24.408  -5.177  24.706  1.00 21.97           C  
ATOM   1001  O   ASP A 697      23.963  -6.206  24.215  1.00 20.08           O  
ATOM   1002  CB  ASP A 697      26.412  -5.331  23.176  1.00 19.48           C  
ATOM   1003  CG  ASP A 697      26.901  -4.781  21.848  1.00 19.44           C  
ATOM   1004  OD1 ASP A 697      26.137  -4.052  21.194  1.00 21.25           O  
ATOM   1005  OD2 ASP A 697      28.042  -5.102  21.459  1.00 18.63           O1-
ATOM   1006  N   LEU A 698      24.007  -4.719  25.911  1.00 19.89           N  
ATOM   1007  CA  LEU A 698      23.049  -5.480  26.734  1.00 20.68           C  
ATOM   1008  C   LEU A 698      21.816  -5.968  26.017  1.00 23.09           C  
ATOM   1009  O   LEU A 698      21.165  -5.194  25.329  1.00 23.16           O  
ATOM   1010  CB  LEU A 698      22.606  -4.680  27.971  1.00 20.54           C  
ATOM   1011  CG  LEU A 698      23.534  -4.718  29.162  1.00 23.64           C  
ATOM   1012  CD1 LEU A 698      23.213  -3.569  30.113  1.00 23.49           C  
ATOM   1013  CD2 LEU A 698      23.444  -6.067  29.895  1.00 23.61           C  
ATOM   1014  N   ASP A 699      21.507  -7.259  26.166  1.00 20.36           N  
ATOM   1015  CA  ASP A 699      20.312  -7.865  25.585  1.00 19.18           C  
ATOM   1016  C   ASP A 699      20.270  -7.845  24.047  1.00 22.35           C  
ATOM   1017  O   ASP A 699      19.194  -7.948  23.486  1.00 21.87           O  
ATOM   1018  CB  ASP A 699      19.038  -7.226  26.195  1.00 20.31           C  
ATOM   1019  CG  ASP A 699      17.802  -8.102  26.158  1.00 22.89           C  
ATOM   1020  OD1 ASP A 699      17.913  -9.294  26.490  1.00 22.09           O  
ATOM   1021  OD2 ASP A 699      16.736  -7.594  25.786  1.00 27.20           O1-
ATOM   1022  N   HIS A 700      21.447  -7.760  23.372  1.00 20.51           N  
ATOM   1023  CA  HIS A 700      21.552  -7.824  21.913  1.00 20.01           C  
ATOM   1024  C   HIS A 700      20.935  -9.178  21.442  1.00 23.26           C  
ATOM   1025  O   HIS A 700      21.142 -10.214  22.082  1.00 22.52           O  
ATOM   1026  CB  HIS A 700      23.022  -7.751  21.509  1.00 20.10           C  
ATOM   1027  CG  HIS A 700      23.230  -7.378  20.076  1.00 22.62           C  
ATOM   1028  CD2 HIS A 700      23.733  -6.242  19.548  1.00 22.70           C  
ATOM   1029  ND1 HIS A 700      22.932  -8.259  19.051  1.00 23.64           N  
ATOM   1030  CE1 HIS A 700      23.234  -7.616  17.935  1.00 22.59           C  
ATOM   1031  NE2 HIS A 700      23.721  -6.400  18.191  1.00 22.68           N  
ATOM   1032  N   ARG A 701      20.207  -9.164  20.322  1.00 20.85           N  
ATOM   1033  CA  ARG A 701      19.523 -10.364  19.819  1.00 21.64           C  
ATOM   1034  C   ARG A 701      20.227 -11.058  18.670  1.00 25.20           C  
ATOM   1035  O   ARG A 701      19.670 -11.988  18.105  1.00 23.14           O  
ATOM   1036  CB  ARG A 701      18.075 -10.011  19.401  1.00 24.11           C  
ATOM   1037  CG  ARG A 701      17.367  -9.027  20.329  1.00 31.09           C  
ATOM   1038  CD  ARG A 701      17.057  -9.665  21.660  1.00 25.97           C  
ATOM   1039  NE  ARG A 701      16.448  -8.716  22.600  1.00 24.29           N  
ATOM   1040  CZ  ARG A 701      15.146  -8.506  22.711  1.00 34.85           C  
ATOM   1041  NH1 ARG A 701      14.292  -9.159  21.927  1.00 26.75           N1+
ATOM   1042  NH2 ARG A 701      14.680  -7.658  23.616  1.00 23.25           N  
ATOM   1043  N   GLY A 702      21.422 -10.602  18.318  1.00 21.44           N  
ATOM   1044  CA  GLY A 702      22.140 -11.195  17.200  1.00 21.28           C  
ATOM   1045  C   GLY A 702      21.654 -10.645  15.868  1.00 26.35           C  
ATOM   1046  O   GLY A 702      21.981 -11.194  14.810  1.00 25.00           O  
ATOM   1047  N   THR A 703      20.855  -9.550  15.912  1.00 24.02           N  
ATOM   1048  CA  THR A 703      20.313  -8.869  14.726  1.00 23.65           C  
ATOM   1049  C   THR A 703      20.609  -7.368  14.790  1.00 28.08           C  
ATOM   1050  O   THR A 703      20.764  -6.804  15.881  1.00 28.05           O  
ATOM   1051  CB  THR A 703      18.831  -9.205  14.487  1.00 27.77           C  
ATOM   1052  CG2 THR A 703      18.578 -10.716  14.331  1.00 22.56           C  
ATOM   1053  OG1 THR A 703      18.050  -8.682  15.552  1.00 29.96           O  
ATOM   1054  N   ASN A 704      20.694  -6.732  13.624  1.00 23.96           N  
ATOM   1055  CA  ASN A 704      21.007  -5.308  13.487  1.00 23.37           C  
ATOM   1056  C   ASN A 704      19.755  -4.453  13.590  1.00 25.34           C  
ATOM   1057  O   ASN A 704      18.647  -4.989  13.739  1.00 23.74           O  
ATOM   1058  CB  ASN A 704      21.772  -5.042  12.158  1.00 23.59           C  
ATOM   1059  CG  ASN A 704      21.010  -5.303  10.873  1.00 30.11           C  
ATOM   1060  ND2 ASN A 704      21.626  -5.008   9.744  1.00 24.17           N  
ATOM   1061  OD1 ASN A 704      19.880  -5.768  10.861  1.00 22.43           O  
ATOM   1062  N   ASN A 705      19.922  -3.124  13.484  1.00 23.12           N  
ATOM   1063  CA  ASN A 705      18.803  -2.170  13.568  1.00 25.00           C  
ATOM   1064  C   ASN A 705      17.764  -2.322  12.444  1.00 29.65           C  
ATOM   1065  O   ASN A 705      16.580  -2.204  12.720  1.00 29.89           O  
ATOM   1066  CB  ASN A 705      19.329  -0.720  13.649  1.00 26.38           C  
ATOM   1067  CG  ASN A 705      19.969  -0.434  14.975  1.00 30.88           C  
ATOM   1068  ND2 ASN A 705      20.914   0.512  15.021  1.00 24.82           N  
ATOM   1069  OD1 ASN A 705      19.624  -1.058  15.976  1.00 28.18           O  
ATOM   1070  N   SER A 706      18.197  -2.613  11.211  1.00 28.03           N  
ATOM   1071  CA  SER A 706      17.304  -2.805  10.061  1.00 28.58           C  
ATOM   1072  C   SER A 706      16.355  -3.989  10.274  1.00 31.79           C  
ATOM   1073  O   SER A 706      15.169  -3.880   9.941  1.00 30.75           O  
ATOM   1074  CB  SER A 706      18.097  -2.988   8.771  1.00 32.82           C  
ATOM   1075  OG  SER A 706      18.998  -1.907   8.596  1.00 47.90           O  
ATOM   1076  N   PHE A 707      16.870  -5.103  10.859  1.00 26.18           N  
ATOM   1077  CA  PHE A 707      16.059  -6.286  11.164  1.00 23.76           C  
ATOM   1078  C   PHE A 707      14.966  -5.962  12.189  1.00 28.86           C  
ATOM   1079  O   PHE A 707      13.870  -6.504  12.070  1.00 28.37           O  
ATOM   1080  CB  PHE A 707      16.903  -7.460  11.677  1.00 24.73           C  
ATOM   1081  CG  PHE A 707      16.075  -8.723  11.790  1.00 24.61           C  
ATOM   1082  CD1 PHE A 707      15.822  -9.510  10.672  1.00 26.61           C  
ATOM   1083  CD2 PHE A 707      15.496  -9.090  13.006  1.00 26.02           C  
ATOM   1084  CE1 PHE A 707      15.034 -10.664  10.772  1.00 27.30           C  
ATOM   1085  CE2 PHE A 707      14.719 -10.248  13.108  1.00 27.45           C  
ATOM   1086  CZ  PHE A 707      14.492 -11.025  11.991  1.00 25.91           C  
ATOM   1087  N   GLN A 708      15.258  -5.102  13.200  1.00 26.13           N  
ATOM   1088  CA  GLN A 708      14.255  -4.719  14.196  1.00 26.53           C  
ATOM   1089  C   GLN A 708      13.030  -4.134  13.482  1.00 32.70           C  
ATOM   1090  O   GLN A 708      11.893  -4.570  13.727  1.00 31.45           O  
ATOM   1091  CB  GLN A 708      14.823  -3.742  15.247  1.00 27.53           C  
ATOM   1092  CG  GLN A 708      15.890  -4.373  16.160  1.00 31.87           C  
ATOM   1093  CD  GLN A 708      15.484  -5.710  16.738  1.00 38.53           C  
ATOM   1094  NE2 GLN A 708      16.275  -6.743  16.470  1.00 27.53           N  
ATOM   1095  OE1 GLN A 708      14.459  -5.841  17.416  1.00 31.77           O  
ATOM   1096  N   VAL A 709      13.287  -3.204  12.549  1.00 31.20           N  
ATOM   1097  CA  VAL A 709      12.272  -2.532  11.728  1.00 32.03           C  
ATOM   1098  C   VAL A 709      11.486  -3.539  10.872  1.00 34.92           C  
ATOM   1099  O   VAL A 709      10.262  -3.530  10.928  1.00 35.24           O  
ATOM   1100  CB  VAL A 709      12.895  -1.368  10.900  1.00 36.57           C  
ATOM   1101  CG1 VAL A 709      11.889  -0.765   9.922  1.00 36.40           C  
ATOM   1102  CG2 VAL A 709      13.458  -0.288  11.828  1.00 36.39           C  
ATOM   1103  N   ALA A 710      12.190  -4.410  10.120  1.00 31.61           N  
ATOM   1104  CA  ALA A 710      11.620  -5.443   9.234  1.00 32.63           C  
ATOM   1105  C   ALA A 710      10.738  -6.452   9.953  1.00 35.63           C  
ATOM   1106  O   ALA A 710       9.681  -6.830   9.439  1.00 34.76           O  
ATOM   1107  CB  ALA A 710      12.737  -6.176   8.503  1.00 33.82           C  
ATOM   1108  N   SER A 711      11.176  -6.895  11.141  1.00 30.65           N  
ATOM   1109  CA  SER A 711      10.449  -7.878  11.946  1.00 29.86           C  
ATOM   1110  C   SER A 711       9.356  -7.234  12.785  1.00 33.12           C  
ATOM   1111  O   SER A 711       8.645  -7.947  13.489  1.00 33.36           O  
ATOM   1112  CB  SER A 711      11.426  -8.642  12.838  1.00 31.71           C  
ATOM   1113  OG  SER A 711      12.106  -7.757  13.711  1.00 31.78           O  
ATOM   1114  N   LYS A 712       9.239  -5.886  12.728  1.00 30.24           N  
ATOM   1115  CA  LYS A 712       8.265  -5.079  13.477  1.00 29.91           C  
ATOM   1116  C   LYS A 712       8.282  -5.475  14.966  1.00 31.99           C  
ATOM   1117  O   LYS A 712       7.248  -5.775  15.573  1.00 31.78           O  
ATOM   1118  CB  LYS A 712       6.862  -5.179  12.843  1.00 33.53           C  
ATOM   1119  CG  LYS A 712       6.734  -4.363  11.551  1.00 53.18           C  
ATOM   1120  CD  LYS A 712       5.392  -4.561  10.857  1.00 67.90           C  
ATOM   1121  CE  LYS A 712       5.471  -5.508   9.679  1.00 83.66           C  
ATOM   1122  NZ  LYS A 712       6.002  -4.844   8.456  1.00 94.62           N1+
ATOM   1123  N   SER A 713       9.493  -5.525  15.531  1.00 26.78           N  
ATOM   1124  CA  SER A 713       9.703  -5.917  16.920  1.00 26.34           C  
ATOM   1125  C   SER A 713       9.234  -4.818  17.888  1.00 30.72           C  
ATOM   1126  O   SER A 713       9.064  -3.681  17.463  1.00 29.52           O  
ATOM   1127  CB  SER A 713      11.179  -6.234  17.153  1.00 26.57           C  
ATOM   1128  OG  SER A 713      11.938  -5.037  17.215  1.00 31.95           O  
ATOM   1129  N   VAL A 714       9.084  -5.160  19.189  1.00 30.13           N  
ATOM   1130  CA  VAL A 714       8.696  -4.229  20.254  1.00 31.00           C  
ATOM   1131  C   VAL A 714       9.749  -3.086  20.360  1.00 36.42           C  
ATOM   1132  O   VAL A 714       9.393  -1.931  20.595  1.00 36.46           O  
ATOM   1133  CB  VAL A 714       8.370  -4.934  21.615  1.00 35.91           C  
ATOM   1134  CG1 VAL A 714       7.570  -6.218  21.405  1.00 35.98           C  
ATOM   1135  CG2 VAL A 714       9.614  -5.228  22.443  1.00 36.25           C  
ATOM   1136  N   LEU A 715      11.041  -3.418  20.126  1.00 33.04           N  
ATOM   1137  CA  LEU A 715      12.137  -2.454  20.167  1.00 31.45           C  
ATOM   1138  C   LEU A 715      12.028  -1.447  19.026  1.00 35.82           C  
ATOM   1139  O   LEU A 715      12.261  -0.268  19.265  1.00 37.23           O  
ATOM   1140  CB  LEU A 715      13.518  -3.140  20.214  1.00 30.41           C  
ATOM   1141  CG  LEU A 715      13.669  -4.312  21.195  1.00 33.76           C  
ATOM   1142  CD1 LEU A 715      15.023  -4.951  21.072  1.00 33.14           C  
ATOM   1143  CD2 LEU A 715      13.411  -3.889  22.625  1.00 36.33           C  
ATOM   1144  N   ALA A 716      11.654  -1.890  17.801  1.00 31.39           N  
ATOM   1145  CA  ALA A 716      11.498  -0.957  16.668  1.00 31.94           C  
ATOM   1146  C   ALA A 716      10.287  -0.049  16.894  1.00 36.74           C  
ATOM   1147  O   ALA A 716      10.344   1.124  16.542  1.00 36.84           O  
ATOM   1148  CB  ALA A 716      11.329  -1.715  15.361  1.00 32.64           C  
ATOM   1149  N   ALA A 717       9.197  -0.582  17.478  1.00 33.00           N  
ATOM   1150  CA  ALA A 717       7.989   0.206  17.757  1.00 33.63           C  
ATOM   1151  C   ALA A 717       8.361   1.361  18.716  1.00 39.61           C  
ATOM   1152  O   ALA A 717       7.966   2.505  18.508  1.00 39.10           O  
ATOM   1153  CB  ALA A 717       6.930  -0.686  18.398  1.00 33.83           C  
ATOM   1154  N   LEU A 718       9.165   1.037  19.736  1.00 37.13           N  
ATOM   1155  CA  LEU A 718       9.671   1.923  20.770  1.00 36.97           C  
ATOM   1156  C   LEU A 718      10.668   2.976  20.281  1.00 38.69           C  
ATOM   1157  O   LEU A 718      10.535   4.142  20.649  1.00 38.93           O  
ATOM   1158  CB  LEU A 718      10.405   1.050  21.796  1.00 37.75           C  
ATOM   1159  CG  LEU A 718       9.859   0.960  23.199  1.00 43.69           C  
ATOM   1160  CD1 LEU A 718      10.260  -0.356  23.822  1.00 44.53           C  
ATOM   1161  CD2 LEU A 718      10.349   2.107  24.051  1.00 48.26           C  
ATOM   1162  N   TYR A 719      11.683   2.566  19.488  1.00 33.81           N  
ATOM   1163  CA  TYR A 719      12.780   3.451  19.066  1.00 32.64           C  
ATOM   1164  C   TYR A 719      13.041   3.721  17.581  1.00 37.12           C  
ATOM   1165  O   TYR A 719      13.903   4.564  17.331  1.00 37.75           O  
ATOM   1166  CB  TYR A 719      14.107   2.875  19.631  1.00 31.44           C  
ATOM   1167  CG  TYR A 719      14.074   2.486  21.097  1.00 30.34           C  
ATOM   1168  CD1 TYR A 719      13.860   3.440  22.089  1.00 32.02           C  
ATOM   1169  CD2 TYR A 719      14.305   1.171  21.497  1.00 29.88           C  
ATOM   1170  CE1 TYR A 719      13.849   3.092  23.441  1.00 30.64           C  
ATOM   1171  CE2 TYR A 719      14.300   0.812  22.846  1.00 29.81           C  
ATOM   1172  CZ  TYR A 719      14.075   1.779  23.816  1.00 33.63           C  
ATOM   1173  OH  TYR A 719      14.064   1.443  25.155  1.00 27.22           O  
ATOM   1174  N   SER A 720      12.409   3.018  16.602  1.00 33.66           N  
ATOM   1175  CA  SER A 720      12.746   3.247  15.178  1.00 33.46           C  
ATOM   1176  C   SER A 720      12.599   4.690  14.703  1.00 36.65           C  
ATOM   1177  O   SER A 720      13.469   5.180  13.984  1.00 35.77           O  
ATOM   1178  CB  SER A 720      12.006   2.301  14.233  1.00 37.40           C  
ATOM   1179  OG  SER A 720      10.604   2.505  14.240  1.00 48.52           O  
ATOM   1180  N   SER A 721      11.533   5.382  15.117  1.00 34.02           N  
ATOM   1181  CA  SER A 721      11.321   6.779  14.714  1.00 33.08           C  
ATOM   1182  C   SER A 721      12.398   7.696  15.304  1.00 35.66           C  
ATOM   1183  O   SER A 721      12.584   8.816  14.816  1.00 37.71           O  
ATOM   1184  CB  SER A 721       9.937   7.247  15.148  1.00 34.73           C  
ATOM   1185  OG  SER A 721       9.697   6.965  16.519  1.00 40.45           O  
ATOM   1186  N   GLU A 722      13.111   7.214  16.345  1.00 29.78           N  
ATOM   1187  CA  GLU A 722      14.158   7.967  17.024  1.00 30.55           C  
ATOM   1188  C   GLU A 722      15.569   7.670  16.497  1.00 38.11           C  
ATOM   1189  O   GLU A 722      16.479   8.470  16.728  1.00 40.62           O  
ATOM   1190  CB  GLU A 722      14.092   7.750  18.550  1.00 31.99           C  
ATOM   1191  CG  GLU A 722      12.694   7.783  19.172  1.00 42.53           C  
ATOM   1192  CD  GLU A 722      11.833   9.001  18.873  1.00 55.10           C  
ATOM   1193  OE1 GLU A 722      12.174  10.113  19.336  1.00 45.98           O  
ATOM   1194  OE2 GLU A 722      10.807   8.838  18.175  1.00 42.58           O1-
ATOM   1195  N   GLY A 723      15.739   6.545  15.800  1.00 32.93           N  
ATOM   1196  CA  GLY A 723      17.027   6.120  15.260  1.00 32.26           C  
ATOM   1197  C   GLY A 723      17.796   5.292  16.269  1.00 34.39           C  
ATOM   1198  O   GLY A 723      17.500   5.357  17.464  1.00 35.08           O  
ATOM   1199  N   SER A 724      18.787   4.498  15.811  1.00 29.49           N  
ATOM   1200  CA  SER A 724      19.639   3.634  16.674  1.00 28.06           C  
ATOM   1201  C   SER A 724      18.844   2.778  17.653  1.00 29.75           C  
ATOM   1202  O   SER A 724      19.069   2.857  18.865  1.00 29.37           O  
ATOM   1203  CB  SER A 724      20.686   4.456  17.424  1.00 29.56           C  
ATOM   1204  OG  SER A 724      21.492   5.199  16.530  1.00 35.42           O  
ATOM   1205  N   VAL A 725      17.916   1.956  17.119  1.00 26.88           N  
ATOM   1206  CA  VAL A 725      17.025   1.061  17.893  1.00 26.12           C  
ATOM   1207  C   VAL A 725      17.761   0.240  18.976  1.00 24.64           C  
ATOM   1208  O   VAL A 725      17.464   0.404  20.156  1.00 21.83           O  
ATOM   1209  CB  VAL A 725      16.191   0.145  16.945  1.00 30.05           C  
ATOM   1210  CG1 VAL A 725      15.353  -0.872  17.723  1.00 29.48           C  
ATOM   1211  CG2 VAL A 725      15.308   0.972  16.023  1.00 29.82           C  
ATOM   1212  N   MET A 726      18.714  -0.637  18.579  1.00 20.95           N  
ATOM   1213  CA  MET A 726      19.423  -1.482  19.558  1.00 20.09           C  
ATOM   1214  C   MET A 726      20.155  -0.697  20.621  1.00 21.72           C  
ATOM   1215  O   MET A 726      20.078  -1.048  21.792  1.00 23.02           O  
ATOM   1216  CB  MET A 726      20.359  -2.511  18.884  1.00 21.74           C  
ATOM   1217  CG  MET A 726      19.623  -3.642  18.129  1.00 24.27           C  
ATOM   1218  SD  MET A 726      18.189  -4.383  18.974  1.00 26.90           S  
ATOM   1219  CE  MET A 726      18.981  -5.063  20.518  1.00 23.04           C  
ATOM   1220  N   GLU A 727      20.853   0.350  20.233  1.00 20.21           N  
ATOM   1221  CA  GLU A 727      21.647   1.203  21.136  1.00 19.97           C  
ATOM   1222  C   GLU A 727      20.791   1.846  22.196  1.00 24.22           C  
ATOM   1223  O   GLU A 727      21.160   1.818  23.375  1.00 22.83           O  
ATOM   1224  CB  GLU A 727      22.478   2.224  20.334  1.00 21.12           C  
ATOM   1225  CG  GLU A 727      23.526   1.569  19.447  1.00 28.74           C  
ATOM   1226  CD  GLU A 727      23.021   0.919  18.166  1.00 39.59           C  
ATOM   1227  OE1 GLU A 727      21.938   1.308  17.672  1.00 33.26           O  
ATOM   1228  OE2 GLU A 727      23.718   0.018  17.649  1.00 35.26           O1-
ATOM   1229  N   ARG A 728      19.601   2.368  21.809  1.00 23.14           N  
ATOM   1230  CA  ARG A 728      18.681   2.940  22.807  1.00 22.12           C  
ATOM   1231  C   ARG A 728      18.207   1.822  23.739  1.00 25.16           C  
ATOM   1232  O   ARG A 728      18.080   2.050  24.935  1.00 23.77           O  
ATOM   1233  CB  ARG A 728      17.506   3.669  22.146  1.00 22.72           C  
ATOM   1234  CG  ARG A 728      17.966   4.858  21.308  1.00 28.59           C  
ATOM   1235  CD  ARG A 728      16.849   5.815  20.917  1.00 36.85           C  
ATOM   1236  NE  ARG A 728      17.276   6.691  19.821  1.00 38.93           N  
ATOM   1237  CZ  ARG A 728      17.891   7.861  19.973  1.00 51.86           C  
ATOM   1238  NH1 ARG A 728      18.154   8.327  21.185  1.00 32.89           N1+
ATOM   1239  NH2 ARG A 728      18.245   8.573  18.914  1.00 49.58           N  
ATOM   1240  N   HIS A 729      18.015   0.585  23.216  1.00 21.90           N  
ATOM   1241  CA  HIS A 729      17.623  -0.536  24.075  1.00 21.18           C  
ATOM   1242  C   HIS A 729      18.740  -0.916  25.058  1.00 24.16           C  
ATOM   1243  O   HIS A 729      18.435  -1.172  26.216  1.00 23.86           O  
ATOM   1244  CB  HIS A 729      17.142  -1.753  23.252  1.00 21.23           C  
ATOM   1245  CG  HIS A 729      16.760  -2.944  24.075  1.00 24.16           C  
ATOM   1246  CD2 HIS A 729      17.313  -4.175  24.117  1.00 25.25           C  
ATOM   1247  ND1 HIS A 729      15.689  -2.911  24.947  1.00 25.46           N  
ATOM   1248  CE1 HIS A 729      15.634  -4.107  25.502  1.00 24.23           C  
ATOM   1249  NE2 HIS A 729      16.597  -4.897  25.047  1.00 24.74           N  
ATOM   1250  N   HIS A 730      20.025  -0.958  24.607  1.00 21.10           N  
ATOM   1251  CA  HIS A 730      21.163  -1.316  25.480  1.00 20.09           C  
ATOM   1252  C   HIS A 730      21.242  -0.361  26.681  1.00 24.43           C  
ATOM   1253  O   HIS A 730      21.439  -0.802  27.824  1.00 22.25           O  
ATOM   1254  CB  HIS A 730      22.502  -1.336  24.702  1.00 20.44           C  
ATOM   1255  CG  HIS A 730      22.511  -2.210  23.472  1.00 23.22           C  
ATOM   1256  CD2 HIS A 730      23.041  -1.983  22.250  1.00 24.66           C  
ATOM   1257  ND1 HIS A 730      21.936  -3.474  23.472  1.00 24.98           N  
ATOM   1258  CE1 HIS A 730      22.124  -3.970  22.259  1.00 23.28           C  
ATOM   1259  NE2 HIS A 730      22.777  -3.115  21.483  1.00 23.93           N  
ATOM   1260  N   PHE A 731      21.084   0.944  26.410  1.00 24.94           N  
ATOM   1261  CA  PHE A 731      21.100   1.993  27.429  1.00 25.46           C  
ATOM   1262  C   PHE A 731      19.918   1.785  28.418  1.00 29.88           C  
ATOM   1263  O   PHE A 731      20.121   1.853  29.632  1.00 31.39           O  
ATOM   1264  CB  PHE A 731      21.057   3.384  26.786  1.00 26.88           C  
ATOM   1265  CG  PHE A 731      20.931   4.491  27.813  1.00 29.28           C  
ATOM   1266  CD1 PHE A 731      21.957   4.743  28.723  1.00 31.94           C  
ATOM   1267  CD2 PHE A 731      19.763   5.248  27.905  1.00 31.66           C  
ATOM   1268  CE1 PHE A 731      21.823   5.736  29.699  1.00 32.76           C  
ATOM   1269  CE2 PHE A 731      19.625   6.235  28.888  1.00 34.01           C  
ATOM   1270  CZ  PHE A 731      20.663   6.487  29.764  1.00 31.43           C  
ATOM   1271  N   ALA A 732      18.707   1.499  27.893  1.00 26.76           N  
ATOM   1272  CA  ALA A 732      17.507   1.246  28.713  1.00 26.84           C  
ATOM   1273  C   ALA A 732      17.704   0.055  29.639  1.00 30.27           C  
ATOM   1274  O   ALA A 732      17.252   0.110  30.783  1.00 29.06           O  
ATOM   1275  CB  ALA A 732      16.281   1.046  27.835  1.00 27.70           C  
ATOM   1276  N   GLN A 733      18.412  -0.999  29.174  1.00 26.32           N  
ATOM   1277  CA  GLN A 733      18.692  -2.194  29.983  1.00 26.01           C  
ATOM   1278  C   GLN A 733      19.678  -1.865  31.096  1.00 29.41           C  
ATOM   1279  O   GLN A 733      19.533  -2.378  32.209  1.00 27.45           O  
ATOM   1280  CB  GLN A 733      19.251  -3.352  29.110  1.00 27.76           C  
ATOM   1281  CG  GLN A 733      18.244  -3.967  28.115  1.00 28.70           C  
ATOM   1282  CD  GLN A 733      17.071  -4.625  28.791  1.00 32.24           C  
ATOM   1283  NE2 GLN A 733      17.220  -5.890  29.141  1.00 26.64           N  
ATOM   1284  OE1 GLN A 733      16.020  -4.012  29.000  1.00 27.40           O  
ATOM   1285  N   ALA A 734      20.678  -1.012  30.796  1.00 28.51           N  
ATOM   1286  CA  ALA A 734      21.704  -0.567  31.756  1.00 29.31           C  
ATOM   1287  C   ALA A 734      20.999   0.184  32.899  1.00 36.09           C  
ATOM   1288  O   ALA A 734      21.240  -0.128  34.066  1.00 34.94           O  
ATOM   1289  CB  ALA A 734      22.706   0.350  31.064  1.00 29.80           C  
ATOM   1290  N   ILE A 735      20.086   1.127  32.542  1.00 34.81           N  
ATOM   1291  CA  ILE A 735      19.282   1.928  33.481  1.00 35.65           C  
ATOM   1292  C   ILE A 735      18.404   1.026  34.343  1.00 38.45           C  
ATOM   1293  O   ILE A 735      18.335   1.244  35.550  1.00 39.13           O  
ATOM   1294  CB  ILE A 735      18.498   3.068  32.771  1.00 39.83           C  
ATOM   1295  CG1 ILE A 735      19.457   4.061  32.112  1.00 41.35           C  
ATOM   1296  CG2 ILE A 735      17.538   3.821  33.732  1.00 42.49           C  
ATOM   1297  CD1 ILE A 735      20.725   4.514  32.984  1.00 50.46           C  
ATOM   1298  N   ALA A 736      17.791  -0.011  33.740  1.00 33.93           N  
ATOM   1299  CA  ALA A 736      16.952  -0.986  34.444  1.00 33.45           C  
ATOM   1300  C   ALA A 736      17.784  -1.756  35.465  1.00 37.46           C  
ATOM   1301  O   ALA A 736      17.273  -2.074  36.546  1.00 36.02           O  
ATOM   1302  CB  ALA A 736      16.299  -1.943  33.457  1.00 34.19           C  
ATOM   1303  N   ILE A 737      19.076  -2.044  35.141  1.00 34.30           N  
ATOM   1304  CA  ILE A 737      19.963  -2.736  36.077  1.00 34.95           C  
ATOM   1305  C   ILE A 737      20.233  -1.791  37.262  1.00 36.21           C  
ATOM   1306  O   ILE A 737      20.151  -2.223  38.409  1.00 36.36           O  
ATOM   1307  CB  ILE A 737      21.260  -3.306  35.425  1.00 38.47           C  
ATOM   1308  CG1 ILE A 737      20.911  -4.467  34.448  1.00 39.33           C  
ATOM   1309  CG2 ILE A 737      22.251  -3.797  36.510  1.00 39.02           C  
ATOM   1310  CD1 ILE A 737      22.060  -4.906  33.489  1.00 42.58           C  
ATOM   1311  N   LEU A 738      20.484  -0.505  36.972  1.00 32.85           N  
ATOM   1312  CA  LEU A 738      20.735   0.540  37.970  1.00 34.07           C  
ATOM   1313  C   LEU A 738      19.505   0.812  38.862  1.00 45.37           C  
ATOM   1314  O   LEU A 738      19.651   1.410  39.926  1.00 46.74           O  
ATOM   1315  CB  LEU A 738      21.178   1.839  37.291  1.00 33.48           C  
ATOM   1316  CG  LEU A 738      22.645   1.920  36.879  1.00 38.11           C  
ATOM   1317  CD1 LEU A 738      22.941   3.265  36.295  1.00 39.41           C  
ATOM   1318  CD2 LEU A 738      23.592   1.644  38.057  1.00 37.80           C  
ATOM   1319  N   ASN A 739      18.305   0.381  38.422  1.00 43.20           N  
ATOM   1320  CA  ASN A 739      17.049   0.544  39.151  1.00 42.93           C  
ATOM   1321  C   ASN A 739      16.594  -0.764  39.807  1.00 48.94           C  
ATOM   1322  O   ASN A 739      15.466  -0.853  40.300  1.00 49.55           O  
ATOM   1323  CB  ASN A 739      15.973   1.172  38.255  1.00 44.98           C  
ATOM   1324  CG  ASN A 739      16.240   2.624  37.924  1.00 68.40           C  
ATOM   1325  ND2 ASN A 739      15.942   3.015  36.698  1.00 57.39           N  
ATOM   1326  OD1 ASN A 739      16.709   3.413  38.757  1.00 66.89           O  
ATOM   1327  N   THR A 740      17.486  -1.773  39.833  1.00 45.50           N  
ATOM   1328  CA  THR A 740      17.216  -3.058  40.467  1.00 46.02           C  
ATOM   1329  C   THR A 740      17.763  -2.986  41.893  1.00 53.58           C  
ATOM   1330  O   THR A 740      18.720  -2.243  42.153  1.00 53.38           O  
ATOM   1331  CB  THR A 740      17.752  -4.238  39.645  1.00 46.59           C  
ATOM   1332  CG2 THR A 740      17.289  -5.579  40.185  1.00 46.70           C  
ATOM   1333  OG1 THR A 740      17.299  -4.113  38.298  1.00 41.73           O  
ATOM   1334  N   HIS A 741      17.120  -3.732  42.811  1.00 51.49           N  
ATOM   1335  CA  HIS A 741      17.441  -3.804  44.230  1.00 51.80           C  
ATOM   1336  C   HIS A 741      18.840  -4.360  44.518  1.00 53.61           C  
ATOM   1337  O   HIS A 741      19.143  -5.507  44.175  1.00 52.73           O  
ATOM   1338  CB  HIS A 741      16.351  -4.591  44.985  1.00 53.35           C  
ATOM   1339  CG  HIS A 741      16.621  -4.707  46.449  1.00 57.59           C  
ATOM   1340  CD2 HIS A 741      16.567  -3.759  47.416  1.00 59.89           C  
ATOM   1341  ND1 HIS A 741      17.045  -5.898  47.010  1.00 59.65           N  
ATOM   1342  CE1 HIS A 741      17.215  -5.645  48.299  1.00 59.33           C  
ATOM   1343  NE2 HIS A 741      16.940  -4.370  48.589  1.00 59.72           N  
ATOM   1344  N   GLY A 742      19.660  -3.526  45.161  1.00 49.50           N  
ATOM   1345  CA  GLY A 742      21.029  -3.844  45.556  1.00 48.48           C  
ATOM   1346  C   GLY A 742      22.038  -3.826  44.423  1.00 50.59           C  
ATOM   1347  O   GLY A 742      23.154  -4.325  44.590  1.00 50.08           O  
ATOM   1348  N   CYS A 743      21.664  -3.241  43.269  1.00 44.94           N  
ATOM   1349  CA  CYS A 743      22.517  -3.175  42.076  1.00 43.84           C  
ATOM   1350  C   CYS A 743      22.899  -1.766  41.707  1.00 47.26           C  
ATOM   1351  O   CYS A 743      23.727  -1.568  40.814  1.00 47.49           O  
ATOM   1352  CB  CYS A 743      21.877  -3.915  40.906  1.00 43.05           C  
ATOM   1353  SG  CYS A 743      21.558  -5.660  41.243  1.00 47.01           S  
ATOM   1354  N   ASN A 744      22.320  -0.778  42.396  1.00 43.19           N  
ATOM   1355  CA  ASN A 744      22.660   0.602  42.093  1.00 43.07           C  
ATOM   1356  C   ASN A 744      23.999   0.985  42.717  1.00 48.05           C  
ATOM   1357  O   ASN A 744      24.079   1.343  43.894  1.00 47.61           O  
ATOM   1358  CB  ASN A 744      21.554   1.572  42.484  1.00 42.41           C  
ATOM   1359  CG  ASN A 744      21.645   2.906  41.784  1.00 63.97           C  
ATOM   1360  ND2 ASN A 744      20.566   3.661  41.859  1.00 63.21           N  
ATOM   1361  OD1 ASN A 744      22.659   3.276  41.167  1.00 52.61           O  
ATOM   1362  N   ILE A 745      25.052   0.897  41.901  1.00 44.98           N  
ATOM   1363  CA  ILE A 745      26.430   1.245  42.261  1.00 43.84           C  
ATOM   1364  C   ILE A 745      26.587   2.767  42.409  1.00 48.68           C  
ATOM   1365  O   ILE A 745      27.519   3.216  43.078  1.00 48.88           O  
ATOM   1366  CB  ILE A 745      27.470   0.603  41.302  1.00 45.62           C  
ATOM   1367  CG1 ILE A 745      27.186   0.937  39.817  1.00 44.93           C  
ATOM   1368  CG2 ILE A 745      27.532  -0.898  41.547  1.00 46.00           C  
ATOM   1369  CD1 ILE A 745      28.399   0.883  38.885  1.00 46.00           C  
ATOM   1370  N   PHE A 746      25.669   3.552  41.811  1.00 45.63           N  
ATOM   1371  CA  PHE A 746      25.684   5.014  41.923  1.00 46.66           C  
ATOM   1372  C   PHE A 746      24.626   5.511  42.943  1.00 53.19           C  
ATOM   1373  O   PHE A 746      24.314   6.700  42.956  1.00 51.29           O  
ATOM   1374  CB  PHE A 746      25.469   5.695  40.555  1.00 48.52           C  
ATOM   1375  CG  PHE A 746      26.277   5.148  39.402  1.00 50.49           C  
ATOM   1376  CD1 PHE A 746      27.667   5.085  39.470  1.00 53.58           C  
ATOM   1377  CD2 PHE A 746      25.651   4.715  38.238  1.00 52.77           C  
ATOM   1378  CE1 PHE A 746      28.413   4.572  38.405  1.00 54.36           C  
ATOM   1379  CE2 PHE A 746      26.396   4.189  37.178  1.00 55.51           C  
ATOM   1380  CZ  PHE A 746      27.772   4.123  37.268  1.00 53.76           C  
ATOM   1381  N   ASP A 747      24.078   4.604  43.792  1.00 53.16           N  
ATOM   1382  CA  ASP A 747      23.040   4.943  44.783  1.00 54.85           C  
ATOM   1383  C   ASP A 747      23.425   6.070  45.750  1.00 62.28           C  
ATOM   1384  O   ASP A 747      22.595   6.931  46.024  1.00 62.79           O  
ATOM   1385  CB  ASP A 747      22.559   3.707  45.567  1.00 56.78           C  
ATOM   1386  CG  ASP A 747      21.261   3.945  46.318  1.00 65.52           C  
ATOM   1387  OD1 ASP A 747      20.232   4.211  45.656  1.00 64.94           O  
ATOM   1388  OD2 ASP A 747      21.275   3.869  47.569  1.00 70.50           O1-
ATOM   1389  N   HIS A 748      24.671   6.067  46.247  1.00 60.72           N  
ATOM   1390  CA  HIS A 748      25.210   7.076  47.170  1.00 61.56           C  
ATOM   1391  C   HIS A 748      25.506   8.424  46.480  1.00 63.88           C  
ATOM   1392  O   HIS A 748      25.666   9.430  47.175  1.00 63.30           O  
ATOM   1393  CB  HIS A 748      26.487   6.544  47.847  1.00 63.19           C  
ATOM   1394  CG  HIS A 748      27.472   5.980  46.869  1.00 67.53           C  
ATOM   1395  CD2 HIS A 748      28.304   6.618  46.012  1.00 69.88           C  
ATOM   1396  ND1 HIS A 748      27.607   4.613  46.689  1.00 69.65           N  
ATOM   1397  CE1 HIS A 748      28.528   4.465  45.752  1.00 69.30           C  
ATOM   1398  NE2 HIS A 748      28.967   5.643  45.307  1.00 69.74           N  
ATOM   1399  N   PHE A 749      25.604   8.438  45.126  1.00 59.02           N  
ATOM   1400  CA  PHE A 749      25.886   9.640  44.329  1.00 58.70           C  
ATOM   1401  C   PHE A 749      24.808  10.687  44.534  1.00 63.39           C  
ATOM   1402  O   PHE A 749      23.648  10.339  44.781  1.00 63.22           O  
ATOM   1403  CB  PHE A 749      25.936   9.309  42.818  1.00 60.52           C  
ATOM   1404  CG  PHE A 749      27.226   8.813  42.198  1.00 61.84           C  
ATOM   1405  CD1 PHE A 749      27.948   7.775  42.780  1.00 64.81           C  
ATOM   1406  CD2 PHE A 749      27.680   9.334  40.991  1.00 63.83           C  
ATOM   1407  CE1 PHE A 749      29.126   7.303  42.191  1.00 65.48           C  
ATOM   1408  CE2 PHE A 749      28.854   8.855  40.397  1.00 66.18           C  
ATOM   1409  CZ  PHE A 749      29.570   7.846  41.004  1.00 64.21           C  
ATOM   1410  N   SER A 750      25.183  11.968  44.395  1.00 60.47           N  
ATOM   1411  CA  SER A 750      24.260  13.100  44.501  1.00 60.46           C  
ATOM   1412  C   SER A 750      23.355  13.051  43.272  1.00 64.51           C  
ATOM   1413  O   SER A 750      23.706  12.379  42.299  1.00 63.69           O  
ATOM   1414  CB  SER A 750      25.038  14.415  44.499  1.00 63.38           C  
ATOM   1415  OG  SER A 750      25.544  14.730  43.210  1.00 68.94           O  
ATOM   1416  N   ARG A 751      22.215  13.767  43.295  1.00 61.49           N  
ATOM   1417  CA  ARG A 751      21.300  13.800  42.149  1.00 61.16           C  
ATOM   1418  C   ARG A 751      21.970  14.440  40.914  1.00 63.45           C  
ATOM   1419  O   ARG A 751      21.628  14.091  39.784  1.00 63.15           O  
ATOM   1420  CB  ARG A 751      19.983  14.504  42.511  1.00 62.07           C  
ATOM   1421  N   LYS A 752      22.941  15.341  41.135  1.00 58.96           N  
ATOM   1422  CA  LYS A 752      23.671  16.014  40.055  1.00 58.76           C  
ATOM   1423  C   LYS A 752      24.704  15.085  39.407  1.00 61.66           C  
ATOM   1424  O   LYS A 752      24.911  15.161  38.194  1.00 61.18           O  
ATOM   1425  CB  LYS A 752      24.346  17.308  40.555  1.00 61.44           C  
ATOM   1426  CG  LYS A 752      23.372  18.383  41.079  1.00 78.30           C  
ATOM   1427  CD  LYS A 752      22.749  19.248  39.972  1.00 85.21           C  
ATOM   1428  CE  LYS A 752      21.841  20.327  40.516  1.00 94.48           C  
ATOM   1429  NZ  LYS A 752      22.600  21.410  41.198  1.00105.04           N1+
ATOM   1430  N   ASP A 753      25.344  14.216  40.217  1.00 56.93           N  
ATOM   1431  CA  ASP A 753      26.362  13.264  39.765  1.00 56.55           C  
ATOM   1432  C   ASP A 753      25.783  11.942  39.267  1.00 58.17           C  
ATOM   1433  O   ASP A 753      26.462  11.212  38.538  1.00 57.50           O  
ATOM   1434  CB  ASP A 753      27.425  13.027  40.849  1.00 58.55           C  
ATOM   1435  CG  ASP A 753      28.310  14.229  41.126  1.00 66.21           C  
ATOM   1436  OD1 ASP A 753      28.581  15.007  40.173  1.00 64.58           O  
ATOM   1437  OD2 ASP A 753      28.736  14.390  42.292  1.00 72.87           O1-
ATOM   1438  N   TYR A 754      24.539  11.632  39.668  1.00 52.77           N  
ATOM   1439  CA  TYR A 754      23.837  10.431  39.235  1.00 51.67           C  
ATOM   1440  C   TYR A 754      23.360  10.718  37.822  1.00 55.17           C  
ATOM   1441  O   TYR A 754      23.422   9.840  36.957  1.00 55.42           O  
ATOM   1442  CB  TYR A 754      22.625  10.146  40.129  1.00 51.97           C  
ATOM   1443  CG  TYR A 754      22.017   8.779  39.917  1.00 52.27           C  
ATOM   1444  CD1 TYR A 754      21.046   8.567  38.942  1.00 53.89           C  
ATOM   1445  CD2 TYR A 754      22.391   7.701  40.710  1.00 53.07           C  
ATOM   1446  CE1 TYR A 754      20.477   7.307  38.749  1.00 53.81           C  
ATOM   1447  CE2 TYR A 754      21.834   6.436  40.525  1.00 54.06           C  
ATOM   1448  CZ  TYR A 754      20.873   6.244  39.547  1.00 61.27           C  
ATOM   1449  OH  TYR A 754      20.322   4.996  39.390  1.00 62.04           O  
ATOM   1450  N   GLN A 755      22.902  11.966  37.594  1.00 49.03           N  
ATOM   1451  CA  GLN A 755      22.410  12.421  36.309  1.00 47.89           C  
ATOM   1452  C   GLN A 755      23.504  12.618  35.289  1.00 50.87           C  
ATOM   1453  O   GLN A 755      23.254  12.413  34.101  1.00 50.43           O  
ATOM   1454  CB  GLN A 755      21.554  13.679  36.469  1.00 49.02           C  
ATOM   1455  CG  GLN A 755      20.460  13.819  35.418  1.00 57.19           C  
ATOM   1456  CD  GLN A 755      19.482  12.665  35.379  1.00 62.92           C  
ATOM   1457  NE2 GLN A 755      19.311  12.086  34.202  1.00 57.31           N  
ATOM   1458  OE1 GLN A 755      18.878  12.284  36.387  1.00 51.81           O  
ATOM   1459  N   ARG A 756      24.712  13.023  35.733  1.00 47.50           N  
ATOM   1460  CA  ARG A 756      25.855  13.225  34.836  1.00 47.06           C  
ATOM   1461  C   ARG A 756      26.262  11.868  34.233  1.00 49.06           C  
ATOM   1462  O   ARG A 756      26.498  11.782  33.030  1.00 49.29           O  
ATOM   1463  CB  ARG A 756      27.030  13.891  35.588  1.00 48.13           C  
ATOM   1464  CG  ARG A 756      28.312  14.094  34.761  1.00 61.63           C  
ATOM   1465  CD  ARG A 756      28.240  15.206  33.723  1.00 73.89           C  
ATOM   1466  NE  ARG A 756      29.581  15.650  33.334  1.00 85.97           N  
ATOM   1467  CZ  ARG A 756      30.046  15.653  32.087  1.00 98.19           C  
ATOM   1468  NH1 ARG A 756      29.279  15.246  31.083  1.00 87.97           N1+
ATOM   1469  NH2 ARG A 756      31.280  16.071  31.835  1.00 78.61           N  
ATOM   1470  N   MET A 757      26.294  10.820  35.073  1.00 45.42           N  
ATOM   1471  CA  MET A 757      26.634   9.451  34.699  1.00 46.10           C  
ATOM   1472  C   MET A 757      25.677   8.928  33.632  1.00 48.58           C  
ATOM   1473  O   MET A 757      26.134   8.470  32.591  1.00 48.48           O  
ATOM   1474  CB  MET A 757      26.623   8.546  35.933  1.00 49.33           C  
ATOM   1475  CG  MET A 757      27.263   7.188  35.692  1.00 54.30           C  
ATOM   1476  SD  MET A 757      29.029   7.228  35.269  1.00 59.38           S  
ATOM   1477  CE  MET A 757      29.702   7.860  36.775  1.00 55.89           C  
ATOM   1478  N   LEU A 758      24.358   9.048  33.876  1.00 43.24           N  
ATOM   1479  CA  LEU A 758      23.292   8.622  32.966  1.00 42.06           C  
ATOM   1480  C   LEU A 758      23.447   9.245  31.583  1.00 43.96           C  
ATOM   1481  O   LEU A 758      23.395   8.520  30.594  1.00 42.60           O  
ATOM   1482  CB  LEU A 758      21.918   8.974  33.572  1.00 41.63           C  
ATOM   1483  CG  LEU A 758      21.146   7.872  34.294  1.00 46.08           C  
ATOM   1484  CD1 LEU A 758      21.946   7.230  35.421  1.00 45.90           C  
ATOM   1485  CD2 LEU A 758      19.829   8.395  34.818  1.00 49.21           C  
ATOM   1486  N   ASP A 759      23.687  10.579  31.516  1.00 41.25           N  
ATOM   1487  CA  ASP A 759      23.875  11.351  30.272  1.00 40.64           C  
ATOM   1488  C   ASP A 759      25.092  10.928  29.449  1.00 42.19           C  
ATOM   1489  O   ASP A 759      25.016  10.907  28.216  1.00 41.16           O  
ATOM   1490  CB  ASP A 759      23.994  12.844  30.577  1.00 43.94           C  
ATOM   1491  CG  ASP A 759      22.658  13.549  30.588  1.00 61.75           C  
ATOM   1492  OD1 ASP A 759      22.251  14.067  29.522  1.00 60.65           O  
ATOM   1493  OD2 ASP A 759      22.018  13.579  31.660  1.00 72.15           O1-
ATOM   1494  N   LEU A 760      26.223  10.640  30.125  1.00 37.98           N  
ATOM   1495  CA  LEU A 760      27.447  10.228  29.430  1.00 37.25           C  
ATOM   1496  C   LEU A 760      27.235   8.824  28.864  1.00 38.07           C  
ATOM   1497  O   LEU A 760      27.568   8.579  27.712  1.00 38.84           O  
ATOM   1498  CB  LEU A 760      28.670  10.285  30.361  1.00 37.52           C  
ATOM   1499  CG  LEU A 760      29.268  11.687  30.599  1.00 42.04           C  
ATOM   1500  CD1 LEU A 760      30.166  11.688  31.790  1.00 41.76           C  
ATOM   1501  CD2 LEU A 760      30.008  12.196  29.374  1.00 45.16           C  
ATOM   1502  N   MET A 761      26.610   7.946  29.651  1.00 31.54           N  
ATOM   1503  CA  MET A 761      26.290   6.571  29.260  1.00 30.37           C  
ATOM   1504  C   MET A 761      25.393   6.512  28.048  1.00 32.81           C  
ATOM   1505  O   MET A 761      25.637   5.683  27.182  1.00 31.39           O  
ATOM   1506  CB  MET A 761      25.695   5.796  30.421  1.00 32.53           C  
ATOM   1507  CG  MET A 761      26.706   5.445  31.445  1.00 35.84           C  
ATOM   1508  SD  MET A 761      25.972   4.647  32.866  1.00 40.22           S  
ATOM   1509  CE  MET A 761      25.605   2.989  32.195  1.00 37.23           C  
ATOM   1510  N   ARG A 762      24.389   7.423  27.953  1.00 27.91           N  
ATOM   1511  CA  ARG A 762      23.462   7.486  26.822  1.00 27.93           C  
ATOM   1512  C   ARG A 762      24.214   7.838  25.556  1.00 31.77           C  
ATOM   1513  O   ARG A 762      24.044   7.161  24.551  1.00 29.93           O  
ATOM   1514  CB  ARG A 762      22.338   8.520  27.104  1.00 30.55           C  
ATOM   1515  CG  ARG A 762      21.164   8.521  26.112  1.00 36.15           C  
ATOM   1516  CD  ARG A 762      20.119   9.611  26.457  1.00 43.37           C  
ATOM   1517  NE  ARG A 762      19.337   9.311  27.669  1.00 44.18           N  
ATOM   1518  CZ  ARG A 762      19.552   9.846  28.878  1.00 58.58           C  
ATOM   1519  NH1 ARG A 762      18.789   9.499  29.910  1.00 49.94           N1+
ATOM   1520  NH2 ARG A 762      20.522  10.732  29.059  1.00 34.60           N  
ATOM   1521  N   ASP A 763      25.048   8.904  25.605  1.00 29.78           N  
ATOM   1522  CA  ASP A 763      25.839   9.361  24.467  1.00 29.89           C  
ATOM   1523  C   ASP A 763      26.923   8.335  24.087  1.00 31.57           C  
ATOM   1524  O   ASP A 763      27.132   8.091  22.904  1.00 32.35           O  
ATOM   1525  CB  ASP A 763      26.489  10.733  24.774  1.00 32.77           C  
ATOM   1526  CG  ASP A 763      25.489  11.859  25.044  1.00 47.47           C  
ATOM   1527  OD1 ASP A 763      24.421  11.893  24.368  1.00 46.87           O  
ATOM   1528  OD2 ASP A 763      25.777  12.708  25.916  1.00 56.37           O1-
ATOM   1529  N   ILE A 764      27.612   7.765  25.069  1.00 27.97           N  
ATOM   1530  CA  ILE A 764      28.683   6.768  24.808  1.00 27.36           C  
ATOM   1531  C   ILE A 764      28.078   5.513  24.139  1.00 29.95           C  
ATOM   1532  O   ILE A 764      28.538   5.136  23.066  1.00 31.13           O  
ATOM   1533  CB  ILE A 764      29.563   6.453  26.042  1.00 30.22           C  
ATOM   1534  CG1 ILE A 764      30.305   7.726  26.549  1.00 29.88           C  
ATOM   1535  CG2 ILE A 764      30.595   5.355  25.692  1.00 31.28           C  
ATOM   1536  CD1 ILE A 764      30.716   7.652  28.007  1.00 28.44           C  
ATOM   1537  N   ILE A 765      27.016   4.928  24.728  1.00 27.16           N  
ATOM   1538  CA  ILE A 765      26.311   3.753  24.162  1.00 25.79           C  
ATOM   1539  C   ILE A 765      25.752   4.081  22.765  1.00 30.66           C  
ATOM   1540  O   ILE A 765      25.857   3.242  21.876  1.00 31.03           O  
ATOM   1541  CB  ILE A 765      25.244   3.168  25.147  1.00 28.11           C  
ATOM   1542  CG1 ILE A 765      25.938   2.574  26.382  1.00 27.38           C  
ATOM   1543  CG2 ILE A 765      24.316   2.126  24.466  1.00 28.69           C  
ATOM   1544  CD1 ILE A 765      25.100   2.164  27.560  1.00 23.37           C  
ATOM   1545  N   LEU A 766      25.206   5.307  22.542  1.00 27.63           N  
ATOM   1546  CA  LEU A 766      24.672   5.675  21.227  1.00 28.13           C  
ATOM   1547  C   LEU A 766      25.752   5.759  20.173  1.00 30.47           C  
ATOM   1548  O   LEU A 766      25.492   5.494  19.004  1.00 29.73           O  
ATOM   1549  CB  LEU A 766      23.899   7.007  21.274  1.00 29.24           C  
ATOM   1550  CG  LEU A 766      22.425   6.927  21.681  1.00 33.52           C  
ATOM   1551  CD1 LEU A 766      21.868   8.325  21.930  1.00 33.99           C  
ATOM   1552  CD2 LEU A 766      21.599   6.251  20.621  1.00 34.56           C  
ATOM   1553  N   ALA A 767      26.981   6.107  20.592  1.00 28.09           N  
ATOM   1554  CA  ALA A 767      28.136   6.215  19.703  1.00 27.13           C  
ATOM   1555  C   ALA A 767      28.525   4.849  19.129  1.00 29.01           C  
ATOM   1556  O   ALA A 767      29.158   4.787  18.073  1.00 28.02           O  
ATOM   1557  CB  ALA A 767      29.300   6.824  20.462  1.00 28.28           C  
ATOM   1558  N   THR A 768      28.088   3.744  19.778  1.00 25.81           N  
ATOM   1559  CA  THR A 768      28.410   2.404  19.272  1.00 25.12           C  
ATOM   1560  C   THR A 768      27.647   2.087  17.980  1.00 28.66           C  
ATOM   1561  O   THR A 768      27.952   1.078  17.350  1.00 28.49           O  
ATOM   1562  CB  THR A 768      28.246   1.332  20.336  1.00 28.40           C  
ATOM   1563  CG2 THR A 768      29.071   1.596  21.580  1.00 24.90           C  
ATOM   1564  OG1 THR A 768      26.871   1.213  20.671  1.00 26.42           O  
ATOM   1565  N   ASP A 769      26.668   2.931  17.566  1.00 24.98           N  
ATOM   1566  CA  ASP A 769      25.980   2.654  16.316  1.00 25.46           C  
ATOM   1567  C   ASP A 769      26.968   3.071  15.211  1.00 32.56           C  
ATOM   1568  O   ASP A 769      27.403   4.211  15.208  1.00 31.46           O  
ATOM   1569  CB  ASP A 769      24.652   3.431  16.174  1.00 27.07           C  
ATOM   1570  CG  ASP A 769      23.826   3.061  14.946  1.00 37.26           C  
ATOM   1571  OD1 ASP A 769      24.335   2.323  14.079  1.00 40.52           O  
ATOM   1572  OD2 ASP A 769      22.676   3.496  14.858  1.00 36.61           O1-
ATOM   1573  N   LEU A 770      27.310   2.155  14.292  1.00 32.42           N  
ATOM   1574  CA  LEU A 770      28.226   2.452  13.180  1.00 34.64           C  
ATOM   1575  C   LEU A 770      27.655   3.522  12.216  1.00 38.97           C  
ATOM   1576  O   LEU A 770      28.428   4.250  11.600  1.00 38.58           O  
ATOM   1577  CB  LEU A 770      28.654   1.172  12.435  1.00 35.18           C  
ATOM   1578  CG  LEU A 770      30.069   0.614  12.754  1.00 41.51           C  
ATOM   1579  CD1 LEU A 770      30.253   0.325  14.244  1.00 42.94           C  
ATOM   1580  CD2 LEU A 770      30.324  -0.677  12.003  1.00 43.38           C  
ATOM   1581  N   ALA A 771      26.301   3.627  12.115  1.00 34.67           N  
ATOM   1582  CA  ALA A 771      25.610   4.636  11.306  1.00 33.30           C  
ATOM   1583  C   ALA A 771      25.964   6.012  11.884  1.00 35.66           C  
ATOM   1584  O   ALA A 771      26.084   6.980  11.123  1.00 36.58           O  
ATOM   1585  CB  ALA A 771      24.100   4.419  11.363  1.00 33.86           C  
ATOM   1586  N   HIS A 772      26.165   6.088  13.234  1.00 29.42           N  
ATOM   1587  CA  HIS A 772      26.559   7.313  13.917  1.00 28.53           C  
ATOM   1588  C   HIS A 772      28.021   7.608  13.564  1.00 35.97           C  
ATOM   1589  O   HIS A 772      28.372   8.780  13.365  1.00 35.69           O  
ATOM   1590  CB  HIS A 772      26.366   7.191  15.431  1.00 28.91           C  
ATOM   1591  CG  HIS A 772      26.680   8.432  16.212  1.00 32.01           C  
ATOM   1592  CD2 HIS A 772      25.907   9.513  16.474  1.00 34.05           C  
ATOM   1593  ND1 HIS A 772      27.901   8.602  16.830  1.00 33.85           N  
ATOM   1594  CE1 HIS A 772      27.837   9.768  17.451  1.00 33.61           C  
ATOM   1595  NE2 HIS A 772      26.660  10.362  17.247  1.00 33.96           N  
ATOM   1596  N   HIS A 773      28.872   6.540  13.451  1.00 32.87           N  
ATOM   1597  CA  HIS A 773      30.281   6.705  13.081  1.00 31.58           C  
ATOM   1598  C   HIS A 773      30.405   7.284  11.660  1.00 34.48           C  
ATOM   1599  O   HIS A 773      31.225   8.170  11.459  1.00 33.54           O  
ATOM   1600  CB  HIS A 773      31.096   5.395  13.233  1.00 31.51           C  
ATOM   1601  CG  HIS A 773      32.513   5.537  12.743  1.00 34.28           C  
ATOM   1602  CD2 HIS A 773      33.089   5.072  11.608  1.00 35.41           C  
ATOM   1603  ND1 HIS A 773      33.448   6.279  13.449  1.00 35.71           N  
ATOM   1604  CE1 HIS A 773      34.561   6.232  12.739  1.00 35.10           C  
ATOM   1605  NE2 HIS A 773      34.399   5.512  11.624  1.00 35.66           N  
ATOM   1606  N   LEU A 774      29.593   6.794  10.686  1.00 33.60           N  
ATOM   1607  CA  LEU A 774      29.609   7.300   9.309  1.00 35.31           C  
ATOM   1608  C   LEU A 774      29.283   8.808   9.303  1.00 41.93           C  
ATOM   1609  O   LEU A 774      29.870   9.545   8.510  1.00 43.13           O  
ATOM   1610  CB  LEU A 774      28.632   6.558   8.344  1.00 35.76           C  
ATOM   1611  CG  LEU A 774      28.520   5.014   8.277  1.00 41.50           C  
ATOM   1612  CD1 LEU A 774      27.662   4.579   7.066  1.00 42.07           C  
ATOM   1613  CD2 LEU A 774      29.865   4.314   8.209  1.00 43.35           C  
ATOM   1614  N   ARG A 775      28.361   9.252  10.207  1.00 37.95           N  
ATOM   1615  CA  ARG A 775      27.892  10.642  10.377  1.00 37.12           C  
ATOM   1616  C   ARG A 775      28.917  11.551  11.063  1.00 40.51           C  
ATOM   1617  O   ARG A 775      28.921  12.748  10.794  1.00 41.18           O  
ATOM   1618  CB  ARG A 775      26.579  10.705  11.189  1.00 34.50           C  
ATOM   1619  CG  ARG A 775      25.363  10.132  10.479  1.00 43.72           C  
ATOM   1620  CD  ARG A 775      24.047  10.553  11.120  1.00 44.88           C  
ATOM   1621  NE  ARG A 775      23.895  10.224  12.548  1.00 41.10           N  
ATOM   1622  CZ  ARG A 775      23.246   9.156  13.016  1.00 50.46           C  
ATOM   1623  NH1 ARG A 775      22.736   8.263  12.180  1.00 38.39           N1+
ATOM   1624  NH2 ARG A 775      23.121   8.966  14.325  1.00 31.48           N  
ATOM   1625  N   ILE A 776      29.747  11.017  11.969  1.00 35.46           N  
ATOM   1626  CA  ILE A 776      30.715  11.873  12.660  1.00 34.70           C  
ATOM   1627  C   ILE A 776      32.177  11.710  12.163  1.00 39.72           C  
ATOM   1628  O   ILE A 776      33.025  12.415  12.707  1.00 40.08           O  
ATOM   1629  CB  ILE A 776      30.662  11.812  14.214  1.00 36.95           C  
ATOM   1630  CG1 ILE A 776      30.984  10.416  14.757  1.00 37.61           C  
ATOM   1631  CG2 ILE A 776      29.360  12.344  14.784  1.00 36.87           C  
ATOM   1632  CD1 ILE A 776      31.677  10.451  16.091  1.00 36.25           C  
ATOM   1633  N   PHE A 777      32.485  10.834  11.159  1.00 37.29           N  
ATOM   1634  CA  PHE A 777      33.877  10.673  10.663  1.00 38.20           C  
ATOM   1635  C   PHE A 777      34.458  12.005  10.120  1.00 44.84           C  
ATOM   1636  O   PHE A 777      35.624  12.309  10.389  1.00 44.00           O  
ATOM   1637  CB  PHE A 777      34.015   9.554   9.598  1.00 40.39           C  
ATOM   1638  CG  PHE A 777      35.453   9.303   9.179  1.00 42.88           C  
ATOM   1639  CD1 PHE A 777      36.261   8.420   9.892  1.00 46.82           C  
ATOM   1640  CD2 PHE A 777      36.011   9.984   8.096  1.00 44.52           C  
ATOM   1641  CE1 PHE A 777      37.596   8.213   9.522  1.00 47.71           C  
ATOM   1642  CE2 PHE A 777      37.346   9.775   7.726  1.00 47.80           C  
ATOM   1643  CZ  PHE A 777      38.132   8.894   8.443  1.00 46.51           C  
ATOM   1644  N   LYS A 778      33.641  12.788   9.359  1.00 42.09           N  
ATOM   1645  CA  LYS A 778      34.041  14.089   8.785  1.00 41.78           C  
ATOM   1646  C   LYS A 778      34.557  15.044   9.881  1.00 43.20           C  
ATOM   1647  O   LYS A 778      35.524  15.771   9.656  1.00 42.29           O  
ATOM   1648  CB  LYS A 778      32.867  14.732   8.014  1.00 44.22           C  
ATOM   1649  N   ASP A 779      33.923  14.997  11.070  1.00 38.82           N  
ATOM   1650  CA  ASP A 779      34.256  15.810  12.248  1.00 38.21           C  
ATOM   1651  C   ASP A 779      35.427  15.216  12.993  1.00 42.27           C  
ATOM   1652  O   ASP A 779      36.244  15.963  13.533  1.00 43.45           O  
ATOM   1653  CB  ASP A 779      33.033  15.960  13.175  1.00 39.85           C  
ATOM   1654  CG  ASP A 779      31.774  16.464  12.471  1.00 47.90           C  
ATOM   1655  OD1 ASP A 779      31.883  17.417  11.657  1.00 47.29           O  
ATOM   1656  OD2 ASP A 779      30.682  15.911  12.739  1.00 53.23           O1-
ATOM   1657  N   LEU A 780      35.525  13.867  13.008  1.00 36.97           N  
ATOM   1658  CA  LEU A 780      36.614  13.146  13.665  1.00 37.01           C  
ATOM   1659  C   LEU A 780      37.950  13.456  12.970  1.00 38.46           C  
ATOM   1660  O   LEU A 780      38.901  13.892  13.623  1.00 36.15           O  
ATOM   1661  CB  LEU A 780      36.349  11.623  13.671  1.00 36.70           C  
ATOM   1662  CG  LEU A 780      35.262  11.082  14.614  1.00 41.02           C  
ATOM   1663  CD1 LEU A 780      35.147   9.580  14.479  1.00 41.06           C  
ATOM   1664  CD2 LEU A 780      35.549  11.428  16.063  1.00 42.20           C  
ATOM   1665  N   GLN A 781      37.979  13.260  11.633  1.00 34.27           N  
ATOM   1666  CA  GLN A 781      39.122  13.485  10.766  1.00 33.84           C  
ATOM   1667  C   GLN A 781      39.627  14.922  10.832  1.00 38.86           C  
ATOM   1668  O   GLN A 781      40.841  15.125  10.817  1.00 39.21           O  
ATOM   1669  CB  GLN A 781      38.783  13.072   9.320  1.00 35.37           C  
ATOM   1670  N   LYS A 782      38.704  15.913  10.930  1.00 36.37           N  
ATOM   1671  CA  LYS A 782      39.028  17.338  11.016  1.00 37.11           C  
ATOM   1672  C   LYS A 782      39.675  17.669  12.360  1.00 44.41           C  
ATOM   1673  O   LYS A 782      40.624  18.461  12.386  1.00 45.21           O  
ATOM   1674  CB  LYS A 782      37.791  18.214  10.781  1.00 39.31           C  
ATOM   1675  N   MET A 783      39.178  17.059  13.468  1.00 40.75           N  
ATOM   1676  CA  MET A 783      39.721  17.261  14.820  1.00 41.08           C  
ATOM   1677  C   MET A 783      41.171  16.733  14.885  1.00 49.04           C  
ATOM   1678  O   MET A 783      42.010  17.335  15.560  1.00 48.72           O  
ATOM   1679  CB  MET A 783      38.822  16.580  15.878  1.00 42.61           C  
ATOM   1680  CG  MET A 783      39.376  16.647  17.307  1.00 45.02           C  
ATOM   1681  SD  MET A 783      38.459  15.667  18.532  1.00 47.49           S  
ATOM   1682  CE  MET A 783      38.878  13.989  18.022  1.00 43.86           C  
ATOM   1683  N   ALA A 784      41.456  15.621  14.165  1.00 48.35           N  
ATOM   1684  CA  ALA A 784      42.787  14.998  14.095  1.00 49.06           C  
ATOM   1685  C   ALA A 784      43.766  15.904  13.333  1.00 54.98           C  
ATOM   1686  O   ALA A 784      44.938  15.998  13.713  1.00 54.84           O  
ATOM   1687  CB  ALA A 784      42.698  13.642  13.409  1.00 49.74           C  
ATOM   1688  N   GLU A 785      43.268  16.568  12.259  1.00 52.42           N  
ATOM   1689  CA  GLU A 785      44.020  17.482  11.397  1.00 52.14           C  
ATOM   1690  C   GLU A 785      44.430  18.755  12.151  1.00 56.92           C  
ATOM   1691  O   GLU A 785      45.605  19.124  12.133  1.00 56.31           O  
ATOM   1692  CB  GLU A 785      43.197  17.832  10.141  1.00 53.18           C  
ATOM   1693  N   VAL A 786      43.459  19.409  12.813  1.00 54.16           N  
ATOM   1694  CA  VAL A 786      43.649  20.648  13.580  1.00 54.43           C  
ATOM   1695  C   VAL A 786      44.384  20.383  14.921  1.00 57.44           C  
ATOM   1696  O   VAL A 786      45.286  21.135  15.279  1.00 57.09           O  
ATOM   1697  CB  VAL A 786      42.299  21.421  13.753  1.00 58.58           C  
ATOM   1698  CG1 VAL A 786      42.443  22.643  14.665  1.00 58.33           C  
ATOM   1699  CG2 VAL A 786      41.727  21.838  12.401  1.00 58.61           C  
ATOM   1700  N   GLY A 787      43.998  19.328  15.627  1.00 54.11           N  
ATOM   1701  CA  GLY A 787      44.591  18.965  16.915  1.00 53.91           C  
ATOM   1702  C   GLY A 787      43.613  19.104  18.063  1.00 57.00           C  
ATOM   1703  O   GLY A 787      42.715  19.944  18.007  1.00 55.97           O  
ATOM   1704  N   TYR A 788      43.792  18.281  19.115  1.00 55.02           N  
ATOM   1705  CA  TYR A 788      42.971  18.208  20.335  1.00 55.29           C  
ATOM   1706  C   TYR A 788      43.165  19.388  21.318  1.00 63.43           C  
ATOM   1707  O   TYR A 788      44.188  20.063  21.241  1.00 62.92           O  
ATOM   1708  CB  TYR A 788      43.254  16.860  21.046  1.00 54.68           C  
ATOM   1709  CG  TYR A 788      42.260  16.492  22.128  1.00 52.81           C  
ATOM   1710  CD1 TYR A 788      40.985  16.034  21.805  1.00 54.26           C  
ATOM   1711  CD2 TYR A 788      42.597  16.594  23.473  1.00 51.84           C  
ATOM   1712  CE1 TYR A 788      40.059  15.716  22.797  1.00 52.65           C  
ATOM   1713  CE2 TYR A 788      41.681  16.275  24.473  1.00 52.03           C  
ATOM   1714  CZ  TYR A 788      40.413  15.835  24.130  1.00 54.40           C  
ATOM   1715  OH  TYR A 788      39.509  15.507  25.106  1.00 48.27           O  
ATOM   1716  N   ASP A 789      42.175  19.609  22.250  1.00 63.58           N  
ATOM   1717  CA  ASP A 789      42.117  20.638  23.320  1.00 64.63           C  
ATOM   1718  C   ASP A 789      41.489  20.018  24.597  1.00 70.94           C  
ATOM   1719  O   ASP A 789      40.389  19.465  24.521  1.00 71.84           O  
ATOM   1720  CB  ASP A 789      41.284  21.851  22.845  1.00 66.74           C  
ATOM   1721  CG  ASP A 789      41.239  23.086  23.739  1.00 75.83           C  
ATOM   1722  OD1 ASP A 789      41.057  22.932  24.975  1.00 74.90           O  
ATOM   1723  OD2 ASP A 789      41.338  24.207  23.199  1.00 83.02           O1-
ATOM   1724  N   ARG A 790      42.173  20.137  25.761  1.00 67.90           N  
ATOM   1725  CA  ARG A 790      41.761  19.569  27.055  1.00 68.03           C  
ATOM   1726  C   ARG A 790      40.764  20.384  27.904  1.00 73.21           C  
ATOM   1727  O   ARG A 790      40.029  19.779  28.688  1.00 72.82           O  
ATOM   1728  CB  ARG A 790      42.998  19.259  27.910  1.00 68.93           C  
ATOM   1729  N   ASN A 791      40.767  21.732  27.811  1.00 70.65           N  
ATOM   1730  CA  ASN A 791      39.854  22.582  28.605  1.00 70.08           C  
ATOM   1731  C   ASN A 791      38.498  22.753  27.900  1.00 72.73           C  
ATOM   1732  O   ASN A 791      37.510  23.167  28.519  1.00 72.81           O  
ATOM   1733  CB  ASN A 791      40.494  23.942  28.917  1.00 70.18           C  
ATOM   1734  N   ASN A 792      38.475  22.425  26.598  1.00 67.21           N  
ATOM   1735  CA  ASN A 792      37.328  22.478  25.700  1.00 65.83           C  
ATOM   1736  C   ASN A 792      36.335  21.355  26.084  1.00 68.87           C  
ATOM   1737  O   ASN A 792      36.649  20.179  25.886  1.00 69.09           O  
ATOM   1738  CB  ASN A 792      37.846  22.320  24.251  1.00 60.91           C  
ATOM   1739  CG  ASN A 792      36.824  22.213  23.148  1.00 70.27           C  
ATOM   1740  ND2 ASN A 792      37.175  22.707  21.962  1.00 59.15           N  
ATOM   1741  OD1 ASN A 792      35.733  21.677  23.324  1.00 59.28           O  
ATOM   1742  N   LYS A 793      35.139  21.722  26.615  1.00 63.02           N  
ATOM   1743  CA  LYS A 793      34.087  20.770  27.022  1.00 61.33           C  
ATOM   1744  C   LYS A 793      33.581  19.909  25.861  1.00 61.09           C  
ATOM   1745  O   LYS A 793      33.210  18.750  26.083  1.00 61.67           O  
ATOM   1746  CB  LYS A 793      32.915  21.483  27.715  1.00 63.81           C  
ATOM   1747  N   GLN A 794      33.587  20.460  24.632  1.00 53.15           N  
ATOM   1748  CA  GLN A 794      33.147  19.732  23.448  1.00 51.28           C  
ATOM   1749  C   GLN A 794      34.118  18.656  23.010  1.00 56.89           C  
ATOM   1750  O   GLN A 794      33.681  17.522  22.966  1.00 56.77           O  
ATOM   1751  CB  GLN A 794      32.790  20.660  22.271  1.00 51.68           C  
ATOM   1752  CG  GLN A 794      32.287  19.946  20.999  1.00 55.80           C  
ATOM   1753  CD  GLN A 794      30.925  19.249  21.106  1.00 74.12           C  
ATOM   1754  NE2 GLN A 794      30.530  18.568  20.037  1.00 62.31           N  
ATOM   1755  OE1 GLN A 794      30.213  19.302  22.125  1.00 66.80           O  
ATOM   1756  N   HIS A 795      35.405  18.986  22.658  1.00 53.24           N  
ATOM   1757  CA  HIS A 795      36.448  18.061  22.145  1.00 52.08           C  
ATOM   1758  C   HIS A 795      36.439  16.667  22.797  1.00 53.29           C  
ATOM   1759  O   HIS A 795      36.749  15.667  22.142  1.00 53.31           O  
ATOM   1760  CB  HIS A 795      37.851  18.696  22.199  1.00 52.33           C  
ATOM   1761  CG  HIS A 795      38.341  19.207  20.871  1.00 55.29           C  
ATOM   1762  CD2 HIS A 795      37.831  19.037  19.625  1.00 56.63           C  
ATOM   1763  ND1 HIS A 795      39.496  19.959  20.773  1.00 57.00           N  
ATOM   1764  CE1 HIS A 795      39.652  20.219  19.483  1.00 56.08           C  
ATOM   1765  NE2 HIS A 795      38.672  19.693  18.754  1.00 56.20           N  
ATOM   1766  N   HIS A 796      36.039  16.619  24.062  1.00 46.87           N  
ATOM   1767  CA  HIS A 796      35.889  15.442  24.893  1.00 46.03           C  
ATOM   1768  C   HIS A 796      34.780  14.490  24.359  1.00 49.85           C  
ATOM   1769  O   HIS A 796      34.789  13.320  24.715  1.00 50.90           O  
ATOM   1770  CB  HIS A 796      35.516  15.888  26.323  1.00 46.10           C  
ATOM   1771  CG  HIS A 796      36.586  16.651  27.052  1.00 49.07           C  
ATOM   1772  CD2 HIS A 796      37.550  17.472  26.574  1.00 50.15           C  
ATOM   1773  ND1 HIS A 796      36.706  16.584  28.436  1.00 50.61           N  
ATOM   1774  CE1 HIS A 796      37.731  17.360  28.746  1.00 49.80           C  
ATOM   1775  NE2 HIS A 796      38.269  17.916  27.656  1.00 50.04           N  
ATOM   1776  N   ARG A 797      33.834  15.005  23.536  1.00 43.50           N  
ATOM   1777  CA  ARG A 797      32.681  14.318  22.951  1.00 42.00           C  
ATOM   1778  C   ARG A 797      33.054  13.565  21.702  1.00 42.57           C  
ATOM   1779  O   ARG A 797      32.654  12.409  21.566  1.00 39.97           O  
ATOM   1780  CB  ARG A 797      31.531  15.304  22.666  1.00 42.98           C  
ATOM   1781  N   LEU A 798      33.822  14.194  20.784  1.00 38.73           N  
ATOM   1782  CA  LEU A 798      34.246  13.486  19.582  1.00 39.05           C  
ATOM   1783  C   LEU A 798      35.267  12.415  19.993  1.00 44.14           C  
ATOM   1784  O   LEU A 798      35.323  11.357  19.358  1.00 42.55           O  
ATOM   1785  CB  LEU A 798      34.812  14.425  18.503  1.00 38.88           C  
ATOM   1786  CG  LEU A 798      33.795  15.325  17.756  1.00 43.00           C  
ATOM   1787  CD1 LEU A 798      34.512  16.401  16.941  1.00 43.28           C  
ATOM   1788  CD2 LEU A 798      32.854  14.522  16.860  1.00 42.80           C  
ATOM   1789  N   LEU A 799      36.030  12.677  21.095  1.00 41.56           N  
ATOM   1790  CA  LEU A 799      37.026  11.742  21.632  1.00 41.44           C  
ATOM   1791  C   LEU A 799      36.364  10.547  22.298  1.00 45.13           C  
ATOM   1792  O   LEU A 799      36.780   9.417  22.044  1.00 43.59           O  
ATOM   1793  CB  LEU A 799      38.057  12.400  22.574  1.00 41.25           C  
ATOM   1794  CG  LEU A 799      39.214  11.486  23.070  1.00 44.80           C  
ATOM   1795  CD1 LEU A 799      40.014  10.898  21.910  1.00 43.93           C  
ATOM   1796  CD2 LEU A 799      40.130  12.212  24.039  1.00 45.97           C  
ATOM   1797  N   LEU A 800      35.333  10.781  23.129  1.00 42.88           N  
ATOM   1798  CA  LEU A 800      34.609   9.687  23.785  1.00 42.68           C  
ATOM   1799  C   LEU A 800      33.974   8.754  22.745  1.00 45.07           C  
ATOM   1800  O   LEU A 800      33.918   7.541  22.966  1.00 45.74           O  
ATOM   1801  CB  LEU A 800      33.543  10.206  24.756  1.00 42.89           C  
ATOM   1802  CG  LEU A 800      34.018  10.654  26.133  1.00 47.15           C  
ATOM   1803  CD1 LEU A 800      32.929  11.426  26.847  1.00 47.44           C  
ATOM   1804  CD2 LEU A 800      34.485   9.496  26.981  1.00 48.76           C  
ATOM   1805  N   CYS A 801      33.528   9.328  21.614  1.00 38.81           N  
ATOM   1806  CA  CYS A 801      32.921   8.623  20.497  1.00 38.09           C  
ATOM   1807  C   CYS A 801      33.975   7.732  19.841  1.00 41.39           C  
ATOM   1808  O   CYS A 801      33.714   6.547  19.626  1.00 39.69           O  
ATOM   1809  CB  CYS A 801      32.326   9.608  19.492  1.00 37.67           C  
ATOM   1810  SG  CYS A 801      30.710  10.279  19.969  1.00 40.70           S  
ATOM   1811  N   LEU A 802      35.167   8.313  19.527  1.00 36.25           N  
ATOM   1812  CA  LEU A 802      36.275   7.591  18.906  1.00 35.20           C  
ATOM   1813  C   LEU A 802      36.792   6.469  19.815  1.00 35.73           C  
ATOM   1814  O   LEU A 802      36.998   5.357  19.336  1.00 35.78           O  
ATOM   1815  CB  LEU A 802      37.423   8.543  18.480  1.00 34.92           C  
ATOM   1816  CG  LEU A 802      38.660   7.854  17.876  1.00 38.06           C  
ATOM   1817  CD1 LEU A 802      38.412   7.440  16.436  1.00 37.64           C  
ATOM   1818  CD2 LEU A 802      39.893   8.736  17.986  1.00 41.26           C  
ATOM   1819  N   LEU A 803      36.983   6.761  21.105  1.00 29.81           N  
ATOM   1820  CA  LEU A 803      37.474   5.803  22.088  1.00 28.79           C  
ATOM   1821  C   LEU A 803      36.468   4.676  22.319  1.00 30.73           C  
ATOM   1822  O   LEU A 803      36.880   3.554  22.580  1.00 29.48           O  
ATOM   1823  CB  LEU A 803      37.770   6.471  23.431  1.00 28.42           C  
ATOM   1824  CG  LEU A 803      38.946   7.470  23.533  1.00 32.26           C  
ATOM   1825  CD1 LEU A 803      38.970   8.072  24.893  1.00 32.39           C  
ATOM   1826  CD2 LEU A 803      40.269   6.805  23.304  1.00 33.19           C  
ATOM   1827  N   MET A 804      35.161   4.969  22.278  1.00 25.44           N  
ATOM   1828  CA  MET A 804      34.172   3.906  22.487  1.00 23.87           C  
ATOM   1829  C   MET A 804      34.244   2.975  21.284  1.00 27.54           C  
ATOM   1830  O   MET A 804      34.349   1.773  21.473  1.00 29.01           O  
ATOM   1831  CB  MET A 804      32.749   4.461  22.724  1.00 25.57           C  
ATOM   1832  CG  MET A 804      31.679   3.362  22.867  1.00 27.35           C  
ATOM   1833  SD  MET A 804      31.765   2.381  24.378  1.00 30.44           S  
ATOM   1834  CE  MET A 804      32.028   0.775  23.704  1.00 27.87           C  
ATOM   1835  N   THR A 805      34.266   3.528  20.064  1.00 23.98           N  
ATOM   1836  CA  THR A 805      34.389   2.751  18.830  1.00 24.21           C  
ATOM   1837  C   THR A 805      35.727   1.943  18.849  1.00 28.23           C  
ATOM   1838  O   THR A 805      35.751   0.808  18.386  1.00 25.42           O  
ATOM   1839  CB  THR A 805      34.235   3.661  17.612  1.00 34.68           C  
ATOM   1840  CG2 THR A 805      34.127   2.880  16.313  1.00 35.11           C  
ATOM   1841  OG1 THR A 805      33.042   4.424  17.784  1.00 37.34           O  
ATOM   1842  N   SER A 806      36.817   2.538  19.393  1.00 25.93           N  
ATOM   1843  CA  SER A 806      38.124   1.884  19.522  1.00 25.19           C  
ATOM   1844  C   SER A 806      38.006   0.655  20.407  1.00 28.27           C  
ATOM   1845  O   SER A 806      38.607  -0.367  20.088  1.00 27.38           O  
ATOM   1846  CB  SER A 806      39.159   2.839  20.116  1.00 27.41           C  
ATOM   1847  OG  SER A 806      39.487   3.783  19.111  1.00 38.72           O  
ATOM   1848  N   CYS A 807      37.242   0.740  21.514  1.00 24.91           N  
ATOM   1849  CA  CYS A 807      37.043  -0.423  22.402  1.00 25.56           C  
ATOM   1850  C   CYS A 807      36.200  -1.479  21.709  1.00 28.26           C  
ATOM   1851  O   CYS A 807      36.519  -2.670  21.750  1.00 26.73           O  
ATOM   1852  CB  CYS A 807      36.422  -0.003  23.726  1.00 25.88           C  
ATOM   1853  SG  CYS A 807      37.407   1.190  24.658  1.00 29.72           S  
ATOM   1854  N   ASP A 808      35.137  -1.028  21.031  1.00 22.44           N  
ATOM   1855  CA  ASP A 808      34.216  -1.913  20.327  1.00 21.30           C  
ATOM   1856  C   ASP A 808      34.881  -2.760  19.265  1.00 24.59           C  
ATOM   1857  O   ASP A 808      34.530  -3.937  19.119  1.00 22.99           O  
ATOM   1858  CB  ASP A 808      33.063  -1.113  19.709  1.00 22.07           C  
ATOM   1859  CG  ASP A 808      31.738  -1.867  19.683  1.00 30.82           C  
ATOM   1860  OD1 ASP A 808      31.687  -3.003  20.188  1.00 30.26           O  
ATOM   1861  OD2 ASP A 808      30.753  -1.307  19.191  1.00 37.78           O1-
ATOM   1862  N   LEU A 809      35.834  -2.162  18.515  1.00 21.65           N  
ATOM   1863  CA  LEU A 809      36.519  -2.868  17.430  1.00 21.54           C  
ATOM   1864  C   LEU A 809      37.913  -3.378  17.784  1.00 23.69           C  
ATOM   1865  O   LEU A 809      38.642  -3.831  16.900  1.00 24.29           O  
ATOM   1866  CB  LEU A 809      36.566  -1.979  16.183  1.00 21.85           C  
ATOM   1867  CG  LEU A 809      35.274  -1.359  15.663  1.00 25.99           C  
ATOM   1868  CD1 LEU A 809      35.542  -0.669  14.344  1.00 25.15           C  
ATOM   1869  CD2 LEU A 809      34.185  -2.413  15.433  1.00 30.03           C  
ATOM   1870  N   SER A 810      38.260  -3.361  19.085  1.00 21.41           N  
ATOM   1871  CA  SER A 810      39.555  -3.736  19.648  1.00 20.89           C  
ATOM   1872  C   SER A 810      40.038  -5.164  19.353  1.00 24.09           C  
ATOM   1873  O   SER A 810      41.239  -5.419  19.523  1.00 21.76           O  
ATOM   1874  CB  SER A 810      39.595  -3.465  21.144  1.00 22.87           C  
ATOM   1875  OG  SER A 810      38.720  -4.290  21.884  1.00 27.65           O  
ATOM   1876  N   ASP A 811      39.150  -6.070  18.877  1.00 22.79           N  
ATOM   1877  CA  ASP A 811      39.571  -7.425  18.499  1.00 23.40           C  
ATOM   1878  C   ASP A 811      40.458  -7.331  17.245  1.00 27.38           C  
ATOM   1879  O   ASP A 811      41.271  -8.222  17.022  1.00 27.32           O  
ATOM   1880  CB  ASP A 811      38.382  -8.351  18.193  1.00 24.10           C  
ATOM   1881  CG  ASP A 811      37.488  -8.695  19.369  1.00 31.00           C  
ATOM   1882  OD1 ASP A 811      38.019  -9.072  20.433  1.00 31.23           O  
ATOM   1883  OD2 ASP A 811      36.259  -8.611  19.214  1.00 34.87           O1-
ATOM   1884  N   GLN A 812      40.307  -6.253  16.434  1.00 24.09           N  
ATOM   1885  CA  GLN A 812      41.123  -6.062  15.218  1.00 23.10           C  
ATOM   1886  C   GLN A 812      42.583  -5.698  15.549  1.00 25.33           C  
ATOM   1887  O   GLN A 812      43.450  -5.786  14.675  1.00 24.35           O  
ATOM   1888  CB  GLN A 812      40.509  -5.004  14.268  1.00 23.96           C  
ATOM   1889  CG  GLN A 812      39.080  -5.316  13.767  1.00 27.65           C  
ATOM   1890  CD  GLN A 812      38.928  -6.725  13.257  1.00 38.17           C  
ATOM   1891  NE2 GLN A 812      37.964  -7.477  13.806  1.00 25.26           N  
ATOM   1892  OE1 GLN A 812      39.673  -7.156  12.379  1.00 34.24           O  
ATOM   1893  N   THR A 813      42.844  -5.261  16.797  1.00 21.11           N  
ATOM   1894  CA  THR A 813      44.174  -4.848  17.248  1.00 20.43           C  
ATOM   1895  C   THR A 813      44.966  -6.012  17.862  1.00 24.67           C  
ATOM   1896  O   THR A 813      46.078  -5.799  18.323  1.00 23.98           O  
ATOM   1897  CB  THR A 813      44.099  -3.691  18.258  1.00 27.68           C  
ATOM   1898  CG2 THR A 813      43.202  -2.558  17.809  1.00 24.84           C  
ATOM   1899  OG1 THR A 813      43.683  -4.204  19.516  1.00 26.35           O  
ATOM   1900  N   LYS A 814      44.386  -7.209  17.902  1.00 22.21           N  
ATOM   1901  CA  LYS A 814      45.043  -8.379  18.482  1.00 23.31           C  
ATOM   1902  C   LYS A 814      45.776  -9.178  17.390  1.00 29.65           C  
ATOM   1903  O   LYS A 814      46.017  -8.643  16.306  1.00 29.49           O  
ATOM   1904  CB  LYS A 814      44.040  -9.238  19.277  1.00 25.82           C  
ATOM   1905  CG  LYS A 814      43.222  -8.476  20.356  1.00 23.76           C  
ATOM   1906  CD  LYS A 814      44.085  -7.845  21.507  1.00 23.25           C  
ATOM   1907  CE  LYS A 814      43.223  -7.078  22.471  1.00 22.10           C  
ATOM   1908  NZ  LYS A 814      44.020  -6.351  23.496  1.00 21.71           N1+
ATOM   1909  N   GLY A 815      46.137 -10.428  17.679  1.00 27.34           N  
ATOM   1910  CA  GLY A 815      46.823 -11.272  16.703  1.00 28.11           C  
ATOM   1911  C   GLY A 815      45.875 -11.729  15.614  1.00 31.10           C  
ATOM   1912  O   GLY A 815      44.652 -11.650  15.790  1.00 28.27           O  
ATOM   1913  N  ATRP A 816      46.444 -12.222  14.501  0.50 28.87           N  
ATOM   1914  N  BTRP A 816      46.408 -12.189  14.459  0.50 29.03           N  
ATOM   1915  CA ATRP A 816      45.725 -12.732  13.334  0.50 29.06           C  
ATOM   1916  CA BTRP A 816      45.550 -12.613  13.343  0.50 29.29           C  
ATOM   1917  C  ATRP A 816      44.633 -13.735  13.719  0.50 33.18           C  
ATOM   1918  C  BTRP A 816      44.580 -13.749  13.717  0.50 33.30           C  
ATOM   1919  O  ATRP A 816      43.522 -13.680  13.183  0.50 32.35           O  
ATOM   1920  O  BTRP A 816      43.468 -13.773  13.189  0.50 32.44           O  
ATOM   1921  CB ATRP A 816      46.714 -13.382  12.344  0.50 28.10           C  
ATOM   1922  CB BTRP A 816      46.328 -12.927  12.066  0.50 28.36           C  
ATOM   1923  CG ATRP A 816      46.063 -14.393  11.448  0.50 28.98           C  
ATOM   1924  CG BTRP A 816      45.421 -13.040  10.879  0.50 29.49           C  
ATOM   1925  CD1ATRP A 816      46.171 -15.751  11.525  0.50 31.97           C  
ATOM   1926  CD1BTRP A 816      44.890 -12.016  10.155  0.50 32.37           C  
ATOM   1927  CD2ATRP A 816      45.105 -14.123  10.421  0.50 28.81           C  
ATOM   1928  CD2BTRP A 816      44.834 -14.240  10.368  0.50 29.58           C  
ATOM   1929  CE2ATRP A 816      44.702 -15.365   9.884  0.50 32.99           C  
ATOM   1930  CE2BTRP A 816      44.001 -13.872   9.290  0.50 33.62           C  
ATOM   1931  CE3ATRP A 816      44.562 -12.944   9.885  0.50 29.94           C  
ATOM   1932  CE3BTRP A 816      44.945 -15.599  10.705  0.50 31.10           C  
ATOM   1933  NE1ATRP A 816      45.369 -16.343  10.576  0.50 31.67           N  
ATOM   1934  NE1BTRP A 816      44.052 -12.507   9.186  0.50 32.21           N  
ATOM   1935  CZ2ATRP A 816      43.794 -15.462   8.827  0.50 32.19           C  
ATOM   1936  CZ2BTRP A 816      43.290 -14.813   8.540  0.50 33.08           C  
ATOM   1937  CZ3ATRP A 816      43.664 -13.044   8.839  0.50 31.57           C  
ATOM   1938  CZ3BTRP A 816      44.252 -16.531   9.953  0.50 32.51           C  
ATOM   1939  CH2ATRP A 816      43.278 -14.289   8.330  0.50 32.23           C  
ATOM   1940  CH2BTRP A 816      43.426 -16.137   8.892  0.50 33.18           C  
ATOM   1941  N   LYS A 817      44.965 -14.644  14.648  1.00 29.94           N  
ATOM   1942  CA  LYS A 817      44.093 -15.714  15.135  1.00 29.88           C  
ATOM   1943  C   LYS A 817      42.839 -15.152  15.821  1.00 31.80           C  
ATOM   1944  O   LYS A 817      41.779 -15.754  15.688  1.00 31.47           O  
ATOM   1945  CB  LYS A 817      44.865 -16.635  16.085  1.00 34.02           C  
ATOM   1946  CG  LYS A 817      45.033 -18.070  15.573  1.00 54.54           C  
ATOM   1947  CD  LYS A 817      46.085 -18.219  14.477  1.00 61.17           C  
ATOM   1948  CE  LYS A 817      46.422 -19.667  14.232  1.00 68.33           C  
ATOM   1949  NZ  LYS A 817      47.095 -19.858  12.925  1.00 75.17           N1+
ATOM   1950  N   THR A 818      42.948 -13.997  16.523  1.00 27.56           N  
ATOM   1951  CA  THR A 818      41.783 -13.353  17.170  1.00 26.64           C  
ATOM   1952  C   THR A 818      40.893 -12.792  16.059  1.00 27.90           C  
ATOM   1953  O   THR A 818      39.701 -13.042  16.059  1.00 26.13           O  
ATOM   1954  CB  THR A 818      42.211 -12.301  18.202  1.00 31.39           C  
ATOM   1955  CG2 THR A 818      41.016 -11.508  18.802  1.00 26.63           C  
ATOM   1956  OG1 THR A 818      42.862 -12.990  19.260  1.00 34.09           O  
ATOM   1957  N   THR A 819      41.490 -12.071  15.090  1.00 24.65           N  
ATOM   1958  CA  THR A 819      40.761 -11.494  13.961  1.00 25.49           C  
ATOM   1959  C   THR A 819      40.031 -12.613  13.196  1.00 28.72           C  
ATOM   1960  O   THR A 819      38.871 -12.438  12.829  1.00 29.21           O  
ATOM   1961  CB  THR A 819      41.719 -10.696  13.064  1.00 38.44           C  
ATOM   1962  CG2 THR A 819      41.036 -10.120  11.872  1.00 36.94           C  
ATOM   1963  OG1 THR A 819      42.290  -9.631  13.826  1.00 45.82           O  
ATOM   1964  N   ARG A 820      40.710 -13.755  12.972  1.00 25.89           N  
ATOM   1965  CA  ARG A 820      40.132 -14.906  12.265  1.00 25.85           C  
ATOM   1966  C   ARG A 820      38.943 -15.475  13.026  1.00 25.96           C  
ATOM   1967  O   ARG A 820      37.915 -15.771  12.422  1.00 27.43           O  
ATOM   1968  CB  ARG A 820      41.195 -15.995  12.027  1.00 25.80           C  
ATOM   1969  CG  ARG A 820      40.678 -17.180  11.206  1.00 35.39           C  
ATOM   1970  CD  ARG A 820      41.621 -18.371  11.286  1.00 39.76           C  
ATOM   1971  NE  ARG A 820      41.702 -18.927  12.639  1.00 41.98           N  
ATOM   1972  CZ  ARG A 820      42.658 -19.750  13.053  1.00 59.85           C  
ATOM   1973  NH1 ARG A 820      42.653 -20.205  14.298  1.00 44.70           N1+
ATOM   1974  NH2 ARG A 820      43.626 -20.130  12.221  1.00 50.03           N  
ATOM   1975  N   LYS A 821      39.087 -15.645  14.336  1.00 21.05           N  
ATOM   1976  CA  LYS A 821      38.006 -16.161  15.167  1.00 20.89           C  
ATOM   1977  C   LYS A 821      36.815 -15.175  15.194  1.00 24.30           C  
ATOM   1978  O   LYS A 821      35.677 -15.621  15.137  1.00 23.32           O  
ATOM   1979  CB  LYS A 821      38.502 -16.402  16.614  1.00 23.84           C  
ATOM   1980  CG  LYS A 821      37.445 -16.967  17.578  1.00 33.16           C  
ATOM   1981  CD  LYS A 821      36.967 -18.384  17.169  1.00 47.55           C  
ATOM   1982  CE  LYS A 821      36.020 -18.975  18.181  1.00 59.11           C  
ATOM   1983  NZ  LYS A 821      35.433 -20.253  17.704  1.00 67.35           N1+
ATOM   1984  N   ILE A 822      37.081 -13.849  15.285  1.00 22.98           N  
ATOM   1985  CA  ILE A 822      36.016 -12.836  15.371  1.00 22.42           C  
ATOM   1986  C   ILE A 822      35.230 -12.778  14.059  1.00 26.25           C  
ATOM   1987  O   ILE A 822      33.994 -12.664  14.097  1.00 25.10           O  
ATOM   1988  CB  ILE A 822      36.566 -11.480  15.903  1.00 25.77           C  
ATOM   1989  CG1 ILE A 822      36.564 -11.512  17.461  1.00 25.87           C  
ATOM   1990  CG2 ILE A 822      35.713 -10.274  15.467  1.00 26.41           C  
ATOM   1991  CD1 ILE A 822      37.275 -12.726  18.226  1.00 32.24           C  
ATOM   1992  N   ALA A 823      35.934 -12.935  12.912  1.00 23.01           N  
ATOM   1993  CA  ALA A 823      35.305 -12.977  11.595  1.00 22.95           C  
ATOM   1994  C   ALA A 823      34.361 -14.159  11.553  1.00 26.57           C  
ATOM   1995  O   ALA A 823      33.233 -14.016  11.102  1.00 26.37           O  
ATOM   1996  CB  ALA A 823      36.366 -13.101  10.506  1.00 24.38           C  
ATOM   1997  N   GLU A 824      34.794 -15.316  12.088  1.00 25.34           N  
ATOM   1998  CA  GLU A 824      34.021 -16.559  12.157  1.00 25.41           C  
ATOM   1999  C   GLU A 824      32.717 -16.368  12.984  1.00 29.38           C  
ATOM   2000  O   GLU A 824      31.636 -16.809  12.554  1.00 28.26           O  
ATOM   2001  CB  GLU A 824      34.952 -17.687  12.669  1.00 27.03           C  
ATOM   2002  CG  GLU A 824      34.296 -18.935  13.220  1.00 39.38           C  
ATOM   2003  CD  GLU A 824      35.219 -19.842  14.019  1.00 58.96           C  
ATOM   2004  OE1 GLU A 824      36.421 -19.956  13.676  1.00 48.05           O  
ATOM   2005  OE2 GLU A 824      34.728 -20.444  15.000  1.00 52.26           O1-
ATOM   2006  N   LEU A 825      32.817 -15.647  14.122  1.00 25.10           N  
ATOM   2007  CA  LEU A 825      31.673 -15.367  15.000  1.00 25.04           C  
ATOM   2008  C   LEU A 825      30.721 -14.325  14.458  1.00 27.49           C  
ATOM   2009  O   LEU A 825      29.508 -14.522  14.528  1.00 27.07           O  
ATOM   2010  CB  LEU A 825      32.133 -14.950  16.420  1.00 24.53           C  
ATOM   2011  CG  LEU A 825      33.028 -15.938  17.183  1.00 28.07           C  
ATOM   2012  CD1 LEU A 825      33.603 -15.288  18.447  1.00 28.48           C  
ATOM   2013  CD2 LEU A 825      32.268 -17.202  17.535  1.00 27.16           C  
ATOM   2014  N   ILE A 826      31.245 -13.203  13.966  1.00 24.94           N  
ATOM   2015  CA  ILE A 826      30.353 -12.158  13.484  1.00 25.33           C  
ATOM   2016  C   ILE A 826      29.608 -12.626  12.226  1.00 25.92           C  
ATOM   2017  O   ILE A 826      28.414 -12.360  12.131  1.00 23.16           O  
ATOM   2018  CB  ILE A 826      31.005 -10.762  13.364  1.00 29.61           C  
ATOM   2019  CG1 ILE A 826      29.921  -9.672  13.639  1.00 30.84           C  
ATOM   2020  CG2 ILE A 826      31.731 -10.535  12.026  1.00 31.35           C  
ATOM   2021  CD1 ILE A 826      30.432  -8.419  14.210  1.00 41.36           C  
ATOM   2022  N   TYR A 827      30.270 -13.370  11.313  1.00 23.75           N  
ATOM   2023  CA  TYR A 827      29.575 -13.868  10.113  1.00 23.26           C  
ATOM   2024  C   TYR A 827      28.635 -15.003  10.436  1.00 27.50           C  
ATOM   2025  O   TYR A 827      27.623 -15.121   9.761  1.00 27.88           O  
ATOM   2026  CB  TYR A 827      30.535 -14.189   8.958  1.00 23.73           C  
ATOM   2027  CG  TYR A 827      31.089 -12.893   8.429  1.00 25.34           C  
ATOM   2028  CD1 TYR A 827      30.290 -12.020   7.691  1.00 27.15           C  
ATOM   2029  CD2 TYR A 827      32.367 -12.468   8.776  1.00 26.33           C  
ATOM   2030  CE1 TYR A 827      30.769 -10.780   7.270  1.00 27.03           C  
ATOM   2031  CE2 TYR A 827      32.867 -11.240   8.338  1.00 27.10           C  
ATOM   2032  CZ  TYR A 827      32.066 -10.404   7.578  1.00 32.58           C  
ATOM   2033  OH  TYR A 827      32.552  -9.184   7.172  1.00 34.81           O  
ATOM   2034  N   LYS A 828      28.895 -15.791  11.504  1.00 24.74           N  
ATOM   2035  CA  LYS A 828      27.952 -16.845  11.873  1.00 24.91           C  
ATOM   2036  C   LYS A 828      26.685 -16.131  12.367  1.00 28.03           C  
ATOM   2037  O   LYS A 828      25.568 -16.518  12.007  1.00 26.28           O  
ATOM   2038  CB  LYS A 828      28.544 -17.748  12.943  1.00 28.87           C  
ATOM   2039  CG  LYS A 828      27.714 -18.985  13.266  1.00 39.74           C  
ATOM   2040  CD  LYS A 828      28.435 -19.843  14.295  1.00 48.19           C  
ATOM   2041  CE  LYS A 828      27.565 -20.947  14.847  1.00 61.32           C  
ATOM   2042  NZ  LYS A 828      26.488 -20.434  15.732  1.00 69.40           N1+
ATOM   2043  N   GLU A 829      26.868 -15.032  13.128  1.00 23.27           N  
ATOM   2044  CA  GLU A 829      25.739 -14.250  13.612  1.00 22.08           C  
ATOM   2045  C   GLU A 829      24.994 -13.555  12.437  1.00 22.90           C  
ATOM   2046  O   GLU A 829      23.762 -13.624  12.361  1.00 20.27           O  
ATOM   2047  CB  GLU A 829      26.241 -13.244  14.650  1.00 23.03           C  
ATOM   2048  CG  GLU A 829      25.097 -12.536  15.343  1.00 21.18           C  
ATOM   2049  CD  GLU A 829      25.564 -11.607  16.441  1.00 27.33           C  
ATOM   2050  OE1 GLU A 829      25.206 -10.413  16.375  1.00 23.95           O  
ATOM   2051  OE2 GLU A 829      26.269 -12.065  17.367  1.00 25.44           O1-
ATOM   2052  N   PHE A 830      25.741 -12.904  11.520  1.00 20.40           N  
ATOM   2053  CA  PHE A 830      25.155 -12.235  10.352  1.00 21.26           C  
ATOM   2054  C   PHE A 830      24.365 -13.204   9.472  1.00 26.76           C  
ATOM   2055  O   PHE A 830      23.262 -12.860   9.040  1.00 26.36           O  
ATOM   2056  CB  PHE A 830      26.238 -11.534   9.503  1.00 23.15           C  
ATOM   2057  CG  PHE A 830      26.815 -10.242  10.022  1.00 24.35           C  
ATOM   2058  CD1 PHE A 830      26.317  -9.648  11.183  1.00 26.27           C  
ATOM   2059  CD2 PHE A 830      27.849  -9.602   9.344  1.00 26.69           C  
ATOM   2060  CE1 PHE A 830      26.856  -8.454  11.655  1.00 27.73           C  
ATOM   2061  CE2 PHE A 830      28.386  -8.404   9.820  1.00 28.91           C  
ATOM   2062  CZ  PHE A 830      27.874  -7.825  10.953  1.00 26.96           C  
ATOM   2063  N   PHE A 831      24.922 -14.412   9.210  1.00 24.26           N  
ATOM   2064  CA  PHE A 831      24.283 -15.417   8.340  1.00 23.46           C  
ATOM   2065  C   PHE A 831      22.993 -15.988   8.968  1.00 26.85           C  
ATOM   2066  O   PHE A 831      22.033 -16.275   8.233  1.00 25.15           O  
ATOM   2067  CB  PHE A 831      25.283 -16.510   7.904  1.00 24.27           C  
ATOM   2068  CG  PHE A 831      26.501 -16.062   7.111  1.00 25.29           C  
ATOM   2069  CD1 PHE A 831      26.550 -14.800   6.522  1.00 26.72           C  
ATOM   2070  CD2 PHE A 831      27.593 -16.907   6.946  1.00 27.16           C  
ATOM   2071  CE1 PHE A 831      27.676 -14.385   5.811  1.00 27.11           C  
ATOM   2072  CE2 PHE A 831      28.704 -16.505   6.212  1.00 28.97           C  
ATOM   2073  CZ  PHE A 831      28.743 -15.250   5.647  1.00 27.06           C  
ATOM   2074  N   SER A 832      22.949 -16.121  10.322  1.00 22.03           N  
ATOM   2075  CA  SER A 832      21.722 -16.550  11.018  1.00 21.88           C  
ATOM   2076  C   SER A 832      20.616 -15.508  10.795  1.00 24.73           C  
ATOM   2077  O   SER A 832      19.467 -15.889  10.549  1.00 23.71           O  
ATOM   2078  CB  SER A 832      21.962 -16.778  12.508  1.00 26.35           C  
ATOM   2079  OG  SER A 832      22.544 -18.054  12.706  1.00 38.65           O  
ATOM   2080  N   GLN A 833      20.958 -14.191  10.845  1.00 23.17           N  
ATOM   2081  CA  GLN A 833      19.985 -13.121  10.560  1.00 22.61           C  
ATOM   2082  C   GLN A 833      19.500 -13.271   9.112  1.00 28.17           C  
ATOM   2083  O   GLN A 833      18.295 -13.217   8.864  1.00 27.29           O  
ATOM   2084  CB  GLN A 833      20.596 -11.726  10.743  1.00 23.28           C  
ATOM   2085  CG  GLN A 833      19.544 -10.634  10.538  1.00 28.81           C  
ATOM   2086  CD  GLN A 833      20.074  -9.240  10.654  1.00 30.00           C  
ATOM   2087  NE2 GLN A 833      19.679  -8.383   9.728  1.00 24.37           N  
ATOM   2088  OE1 GLN A 833      20.838  -8.908  11.554  1.00 26.88           O  
ATOM   2089  N   GLY A 834      20.450 -13.465   8.187  1.00 26.81           N  
ATOM   2090  CA  GLY A 834      20.177 -13.662   6.769  1.00 27.28           C  
ATOM   2091  C   GLY A 834      19.158 -14.754   6.517  1.00 32.10           C  
ATOM   2092  O   GLY A 834      18.197 -14.536   5.771  1.00 31.85           O  
ATOM   2093  N   ASP A 835      19.343 -15.930   7.173  1.00 29.31           N  
ATOM   2094  CA  ASP A 835      18.436 -17.082   7.065  1.00 29.48           C  
ATOM   2095  C   ASP A 835      17.043 -16.741   7.607  1.00 33.76           C  
ATOM   2096  O   ASP A 835      16.041 -17.218   7.061  1.00 32.58           O  
ATOM   2097  CB  ASP A 835      18.991 -18.310   7.793  1.00 31.01           C  
ATOM   2098  CG  ASP A 835      20.316 -18.846   7.289  1.00 38.08           C  
ATOM   2099  OD1 ASP A 835      20.799 -18.360   6.245  1.00 38.49           O  
ATOM   2100  OD2 ASP A 835      20.880 -19.739   7.951  1.00 43.31           O1-
ATOM   2101  N   LEU A 836      16.978 -15.916   8.681  1.00 30.33           N  
ATOM   2102  CA  LEU A 836      15.705 -15.502   9.270  1.00 29.80           C  
ATOM   2103  C   LEU A 836      14.985 -14.593   8.289  1.00 31.24           C  
ATOM   2104  O   LEU A 836      13.772 -14.718   8.134  1.00 30.37           O  
ATOM   2105  CB  LEU A 836      15.913 -14.722  10.575  1.00 30.04           C  
ATOM   2106  CG  LEU A 836      15.385 -15.295  11.871  1.00 34.33           C  
ATOM   2107  CD1 LEU A 836      15.611 -14.317  13.000  1.00 33.78           C  
ATOM   2108  CD2 LEU A 836      13.928 -15.684  11.771  1.00 31.67           C  
ATOM   2109  N   GLU A 837      15.733 -13.667   7.639  1.00 27.73           N  
ATOM   2110  CA  GLU A 837      15.188 -12.727   6.654  1.00 28.45           C  
ATOM   2111  C   GLU A 837      14.590 -13.439   5.450  1.00 32.48           C  
ATOM   2112  O   GLU A 837      13.543 -13.022   4.946  1.00 30.99           O  
ATOM   2113  CB  GLU A 837      16.237 -11.701   6.230  1.00 29.86           C  
ATOM   2114  CG  GLU A 837      16.311 -10.563   7.237  1.00 36.72           C  
ATOM   2115  CD  GLU A 837      17.403  -9.537   7.039  1.00 48.60           C  
ATOM   2116  OE1 GLU A 837      17.078  -8.331   6.986  1.00 56.41           O  
ATOM   2117  OE2 GLU A 837      18.585  -9.934   6.959  1.00 40.55           O1-
ATOM   2118  N   LYS A 838      15.242 -14.534   5.025  1.00 29.96           N  
ATOM   2119  CA  LYS A 838      14.818 -15.374   3.899  1.00 29.78           C  
ATOM   2120  C   LYS A 838      13.539 -16.087   4.274  1.00 33.19           C  
ATOM   2121  O   LYS A 838      12.616 -16.146   3.466  1.00 31.64           O  
ATOM   2122  CB  LYS A 838      15.932 -16.362   3.505  1.00 30.56           C  
ATOM   2123  CG  LYS A 838      17.082 -15.684   2.793  1.00 30.74           C  
ATOM   2124  CD  LYS A 838      18.216 -16.668   2.604  1.00 38.53           C  
ATOM   2125  CE  LYS A 838      19.265 -16.120   1.673  1.00 41.98           C  
ATOM   2126  NZ  LYS A 838      20.407 -17.055   1.550  1.00 47.85           N1+
ATOM   2127  N   ALA A 839      13.455 -16.565   5.534  1.00 31.64           N  
ATOM   2128  CA  ALA A 839      12.271 -17.239   6.075  1.00 31.99           C  
ATOM   2129  C   ALA A 839      11.053 -16.295   6.151  1.00 36.18           C  
ATOM   2130  O   ALA A 839       9.915 -16.763   6.104  1.00 36.73           O  
ATOM   2131  CB  ALA A 839      12.582 -17.840   7.439  1.00 33.06           C  
ATOM   2132  N   MET A 840      11.294 -14.970   6.231  1.00 31.93           N  
ATOM   2133  CA  MET A 840      10.259 -13.936   6.271  1.00 31.74           C  
ATOM   2134  C   MET A 840       9.960 -13.450   4.841  1.00 37.82           C  
ATOM   2135  O   MET A 840       9.162 -12.536   4.656  1.00 37.58           O  
ATOM   2136  CB  MET A 840      10.727 -12.747   7.129  1.00 33.84           C  
ATOM   2137  CG  MET A 840      10.994 -13.077   8.576  1.00 36.65           C  
ATOM   2138  SD  MET A 840      12.031 -11.830   9.402  1.00 40.47           S  
ATOM   2139  CE  MET A 840      10.993 -10.423   9.308  1.00 36.78           C  
ATOM   2140  N   GLY A 841      10.623 -14.057   3.852  1.00 36.32           N  
ATOM   2141  CA  GLY A 841      10.462 -13.734   2.438  1.00 36.33           C  
ATOM   2142  C   GLY A 841      11.151 -12.465   1.991  1.00 40.98           C  
ATOM   2143  O   GLY A 841      10.779 -11.893   0.962  1.00 40.50           O  
ATOM   2144  N   ASN A 842      12.163 -12.011   2.754  1.00 37.03           N  
ATOM   2145  CA  ASN A 842      12.901 -10.796   2.431  1.00 36.50           C  
ATOM   2146  C   ASN A 842      14.322 -11.134   2.021  1.00 39.74           C  
ATOM   2147  O   ASN A 842      14.866 -12.155   2.453  1.00 39.79           O  
ATOM   2148  CB  ASN A 842      12.915  -9.838   3.619  1.00 38.07           C  
ATOM   2149  CG  ASN A 842      11.552  -9.443   4.119  1.00 59.58           C  
ATOM   2150  ND2 ASN A 842      11.339  -9.618   5.407  1.00 48.95           N  
ATOM   2151  OD1 ASN A 842      10.688  -8.974   3.369  1.00 60.97           O  
ATOM   2152  N   ARG A 843      14.922 -10.268   1.199  1.00 36.04           N  
ATOM   2153  CA  ARG A 843      16.290 -10.440   0.728  1.00 36.15           C  
ATOM   2154  C   ARG A 843      17.261  -9.790   1.713  1.00 39.07           C  
ATOM   2155  O   ARG A 843      17.218  -8.572   1.888  1.00 39.16           O  
ATOM   2156  CB  ARG A 843      16.482  -9.865  -0.682  1.00 37.66           C  
ATOM   2157  CG  ARG A 843      17.859 -10.186  -1.270  1.00 47.71           C  
ATOM   2158  CD  ARG A 843      18.227  -9.299  -2.449  1.00 54.87           C  
ATOM   2159  NE  ARG A 843      17.234  -9.405  -3.515  1.00 61.19           N  
ATOM   2160  CZ  ARG A 843      16.555  -8.379  -4.011  1.00 72.05           C  
ATOM   2161  NH1 ARG A 843      15.653  -8.574  -4.962  1.00 66.59           N1+
ATOM   2162  NH2 ARG A 843      16.779  -7.147  -3.567  1.00 46.42           N  
ATOM   2163  N   PRO A 844      18.150 -10.574   2.364  1.00 34.31           N  
ATOM   2164  CA  PRO A 844      19.105  -9.960   3.297  1.00 34.97           C  
ATOM   2165  C   PRO A 844      20.212  -9.172   2.575  1.00 41.17           C  
ATOM   2166  O   PRO A 844      20.385  -9.332   1.357  1.00 41.02           O  
ATOM   2167  CB  PRO A 844      19.688 -11.166   4.032  1.00 36.44           C  
ATOM   2168  CG  PRO A 844      19.589 -12.280   3.067  1.00 40.29           C  
ATOM   2169  CD  PRO A 844      18.326 -12.039   2.293  1.00 35.50           C  
ATOM   2170  N   MET A 845      20.972  -8.333   3.328  1.00 38.22           N  
ATOM   2171  CA  MET A 845      22.118  -7.590   2.784  1.00 38.62           C  
ATOM   2172  C   MET A 845      23.081  -8.687   2.282  1.00 40.95           C  
ATOM   2173  O   MET A 845      23.045  -9.811   2.800  1.00 38.80           O  
ATOM   2174  CB  MET A 845      22.862  -6.809   3.893  1.00 41.50           C  
ATOM   2175  CG  MET A 845      22.107  -5.658   4.499  1.00 46.05           C  
ATOM   2176  SD  MET A 845      22.881  -5.091   6.056  1.00 51.54           S  
ATOM   2177  CE  MET A 845      24.331  -4.226   5.410  1.00 48.00           C  
ATOM   2178  N   GLU A 846      23.930  -8.371   1.294  1.00 37.78           N  
ATOM   2179  CA  GLU A 846      24.886  -9.328   0.750  1.00 38.31           C  
ATOM   2180  C   GLU A 846      25.762  -9.950   1.859  1.00 37.90           C  
ATOM   2181  O   GLU A 846      25.909 -11.169   1.892  1.00 37.10           O  
ATOM   2182  CB  GLU A 846      25.762  -8.657  -0.333  1.00 40.75           C  
ATOM   2183  CG  GLU A 846      26.677  -9.626  -1.083  1.00 58.66           C  
ATOM   2184  CD  GLU A 846      28.076  -9.136  -1.421  1.00 81.45           C  
ATOM   2185  OE1 GLU A 846      28.637  -8.318  -0.656  1.00 70.32           O  
ATOM   2186  OE2 GLU A 846      28.620  -9.589  -2.454  1.00 79.79           O1-
ATOM   2187  N   MET A 847      26.303  -9.122   2.770  1.00 32.04           N  
ATOM   2188  CA  MET A 847      27.181  -9.580   3.850  1.00 32.12           C  
ATOM   2189  C   MET A 847      26.513 -10.546   4.868  1.00 36.95           C  
ATOM   2190  O   MET A 847      27.227 -11.188   5.643  1.00 37.69           O  
ATOM   2191  CB  MET A 847      27.849  -8.392   4.563  1.00 34.16           C  
ATOM   2192  CG  MET A 847      27.013  -7.757   5.672  1.00 37.84           C  
ATOM   2193  SD  MET A 847      27.906  -6.494   6.617  1.00 41.19           S  
ATOM   2194  CE  MET A 847      28.065  -5.202   5.368  1.00 38.54           C  
ATOM   2195  N   MET A 848      25.170 -10.646   4.861  1.00 31.82           N  
ATOM   2196  CA  MET A 848      24.415 -11.508   5.775  1.00 31.04           C  
ATOM   2197  C   MET A 848      23.837 -12.706   5.044  1.00 32.53           C  
ATOM   2198  O   MET A 848      23.141 -13.526   5.634  1.00 30.39           O  
ATOM   2199  CB  MET A 848      23.310 -10.687   6.452  1.00 33.55           C  
ATOM   2200  CG  MET A 848      23.855  -9.457   7.155  1.00 36.96           C  
ATOM   2201  SD  MET A 848      22.807  -9.096   8.538  1.00 41.12           S  
ATOM   2202  CE  MET A 848      23.681  -7.728   9.251  1.00 37.43           C  
ATOM   2203  N   ASP A 849      24.136 -12.818   3.746  1.00 29.27           N  
ATOM   2204  CA  ASP A 849      23.653 -13.938   2.958  1.00 28.56           C  
ATOM   2205  C   ASP A 849      24.812 -14.939   2.774  1.00 31.96           C  
ATOM   2206  O   ASP A 849      25.773 -14.626   2.088  1.00 30.66           O  
ATOM   2207  CB  ASP A 849      23.123 -13.408   1.615  1.00 30.25           C  
ATOM   2208  CG  ASP A 849      22.391 -14.419   0.785  1.00 35.73           C  
ATOM   2209  OD1 ASP A 849      22.697 -15.623   0.909  1.00 36.50           O  
ATOM   2210  OD2 ASP A 849      21.518 -14.012   0.005  1.00 42.19           O1-
ATOM   2211  N   ARG A 850      24.714 -16.127   3.396  1.00 30.90           N  
ATOM   2212  CA  ARG A 850      25.733 -17.184   3.332  1.00 32.53           C  
ATOM   2213  C   ARG A 850      26.008 -17.688   1.895  1.00 42.14           C  
ATOM   2214  O   ARG A 850      27.047 -18.309   1.651  1.00 42.07           O  
ATOM   2215  CB  ARG A 850      25.397 -18.348   4.283  1.00 31.48           C  
ATOM   2216  CG  ARG A 850      24.045 -19.033   4.050  1.00 30.54           C  
ATOM   2217  CD  ARG A 850      23.874 -20.245   4.922  1.00 33.26           C  
ATOM   2218  NE  ARG A 850      23.448 -19.903   6.284  1.00 36.45           N  
ATOM   2219  CZ  ARG A 850      24.250 -19.854   7.341  1.00 42.04           C  
ATOM   2220  NH1 ARG A 850      25.549 -20.102   7.212  1.00 31.13           N1+
ATOM   2221  NH2 ARG A 850      23.764 -19.546   8.534  1.00 29.34           N  
ATOM   2222  N   GLU A 851      25.078 -17.396   0.952  1.00 40.15           N  
ATOM   2223  CA  GLU A 851      25.178 -17.779  -0.464  1.00 40.21           C  
ATOM   2224  C   GLU A 851      25.799 -16.644  -1.301  1.00 44.08           C  
ATOM   2225  O   GLU A 851      26.068 -16.849  -2.476  1.00 45.24           O  
ATOM   2226  CB  GLU A 851      23.793 -18.161  -1.055  1.00 41.15           C  
ATOM   2227  CG  GLU A 851      22.876 -19.005  -0.177  1.00 50.95           C  
ATOM   2228  CD  GLU A 851      23.298 -20.434   0.114  1.00 77.21           C  
ATOM   2229  OE1 GLU A 851      22.982 -20.925   1.223  1.00 74.52           O  
ATOM   2230  OE2 GLU A 851      23.937 -21.065  -0.759  1.00 71.89           O1-
ATOM   2231  N   LYS A 852      26.019 -15.461  -0.714  1.00 39.31           N  
ATOM   2232  CA  LYS A 852      26.571 -14.321  -1.438  1.00 38.46           C  
ATOM   2233  C   LYS A 852      27.822 -13.715  -0.820  1.00 40.06           C  
ATOM   2234  O   LYS A 852      28.668 -13.183  -1.545  1.00 39.39           O  
ATOM   2235  CB  LYS A 852      25.504 -13.230  -1.610  1.00 42.15           C  
ATOM   2236  CG  LYS A 852      24.392 -13.589  -2.597  1.00 62.85           C  
ATOM   2237  CD  LYS A 852      23.778 -12.336  -3.199  1.00 77.47           C  
ATOM   2238  CE  LYS A 852      22.682 -12.651  -4.184  1.00 93.88           C  
ATOM   2239  NZ  LYS A 852      22.249 -11.436  -4.923  1.00105.86           N1+
ATOM   2240  N   ALA A 853      27.931 -13.762   0.515  1.00 34.38           N  
ATOM   2241  CA  ALA A 853      29.055 -13.174   1.233  1.00 32.82           C  
ATOM   2242  C   ALA A 853      30.388 -13.905   1.025  1.00 34.56           C  
ATOM   2243  O   ALA A 853      30.451 -15.122   1.113  1.00 33.73           O  
ATOM   2244  CB  ALA A 853      28.728 -13.076   2.717  1.00 33.44           C  
ATOM   2245  N   TYR A 854      31.440 -13.151   0.743  1.00 31.55           N  
ATOM   2246  CA  TYR A 854      32.785 -13.700   0.599  1.00 31.43           C  
ATOM   2247  C   TYR A 854      33.545 -13.049   1.731  1.00 33.14           C  
ATOM   2248  O   TYR A 854      33.977 -11.903   1.607  1.00 34.67           O  
ATOM   2249  CB  TYR A 854      33.405 -13.416  -0.795  1.00 31.48           C  
ATOM   2250  CG  TYR A 854      34.839 -13.886  -0.883  1.00 30.19           C  
ATOM   2251  CD1 TYR A 854      35.176 -15.211  -0.632  1.00 31.33           C  
ATOM   2252  CD2 TYR A 854      35.866 -12.997  -1.185  1.00 31.09           C  
ATOM   2253  CE1 TYR A 854      36.499 -15.644  -0.694  1.00 32.59           C  
ATOM   2254  CE2 TYR A 854      37.193 -13.417  -1.250  1.00 31.55           C  
ATOM   2255  CZ  TYR A 854      37.504 -14.742  -1.008  1.00 38.05           C  
ATOM   2256  OH  TYR A 854      38.810 -15.143  -1.079  1.00 40.11           O  
ATOM   2257  N   ILE A 855      33.626 -13.755   2.873  1.00 29.68           N  
ATOM   2258  CA  ILE A 855      34.226 -13.266   4.139  1.00 28.71           C  
ATOM   2259  C   ILE A 855      35.577 -12.498   3.927  1.00 32.85           C  
ATOM   2260  O   ILE A 855      35.629 -11.335   4.351  1.00 32.62           O  
ATOM   2261  CB  ILE A 855      34.288 -14.419   5.196  1.00 30.99           C  
ATOM   2262  CG1 ILE A 855      32.865 -14.639   5.776  1.00 30.04           C  
ATOM   2263  CG2 ILE A 855      35.322 -14.165   6.324  1.00 31.68           C  
ATOM   2264  CD1 ILE A 855      32.558 -15.976   6.284  1.00 24.39           C  
ATOM   2265  N   PRO A 856      36.645 -13.023   3.260  1.00 29.49           N  
ATOM   2266  CA  PRO A 856      37.874 -12.222   3.139  1.00 29.28           C  
ATOM   2267  C   PRO A 856      37.698 -10.824   2.564  1.00 32.75           C  
ATOM   2268  O   PRO A 856      38.230  -9.884   3.139  1.00 31.31           O  
ATOM   2269  CB  PRO A 856      38.798 -13.092   2.284  1.00 31.23           C  
ATOM   2270  CG  PRO A 856      38.332 -14.456   2.519  1.00 35.23           C  
ATOM   2271  CD  PRO A 856      36.838 -14.374   2.693  1.00 30.86           C  
ATOM   2272  N   GLU A 857      36.928 -10.675   1.470  1.00 31.37           N  
ATOM   2273  CA  GLU A 857      36.687  -9.368   0.849  1.00 31.72           C  
ATOM   2274  C   GLU A 857      35.884  -8.450   1.785  1.00 32.40           C  
ATOM   2275  O   GLU A 857      36.189  -7.260   1.901  1.00 31.18           O  
ATOM   2276  CB  GLU A 857      36.003  -9.540  -0.530  1.00 34.19           C  
ATOM   2277  CG  GLU A 857      35.554  -8.254  -1.221  1.00 49.66           C  
ATOM   2278  CD  GLU A 857      34.072  -7.938  -1.104  1.00 75.61           C  
ATOM   2279  OE1 GLU A 857      33.733  -6.826  -0.635  1.00 65.42           O  
ATOM   2280  OE2 GLU A 857      33.248  -8.803  -1.483  1.00 71.29           O1-
ATOM   2281  N   LEU A 858      34.870  -9.003   2.455  1.00 28.55           N  
ATOM   2282  CA  LEU A 858      34.048  -8.212   3.389  1.00 27.62           C  
ATOM   2283  C   LEU A 858      34.870  -7.747   4.589  1.00 30.28           C  
ATOM   2284  O   LEU A 858      34.753  -6.597   4.999  1.00 28.35           O  
ATOM   2285  CB  LEU A 858      32.808  -8.988   3.827  1.00 27.16           C  
ATOM   2286  CG  LEU A 858      31.797  -9.281   2.705  1.00 31.05           C  
ATOM   2287  CD1 LEU A 858      30.872 -10.376   3.111  1.00 31.93           C  
ATOM   2288  CD2 LEU A 858      31.017  -8.038   2.297  1.00 32.02           C  
ATOM   2289  N   GLN A 859      35.737  -8.626   5.108  1.00 28.09           N  
ATOM   2290  CA  GLN A 859      36.625  -8.316   6.228  1.00 27.39           C  
ATOM   2291  C   GLN A 859      37.631  -7.230   5.797  1.00 31.68           C  
ATOM   2292  O   GLN A 859      37.843  -6.271   6.547  1.00 29.98           O  
ATOM   2293  CB  GLN A 859      37.340  -9.586   6.728  1.00 27.83           C  
ATOM   2294  CG  GLN A 859      38.400  -9.320   7.793  1.00 30.91           C  
ATOM   2295  CD  GLN A 859      37.892  -9.109   9.206  1.00 47.86           C  
ATOM   2296  NE2 GLN A 859      38.717  -8.457  10.022  1.00 28.86           N  
ATOM   2297  OE1 GLN A 859      36.779  -9.525   9.582  1.00 42.44           O  
ATOM   2298  N   ILE A 860      38.233  -7.362   4.583  1.00 29.83           N  
ATOM   2299  CA  ILE A 860      39.187  -6.358   4.089  1.00 29.95           C  
ATOM   2300  C   ILE A 860      38.479  -4.997   3.945  1.00 32.72           C  
ATOM   2301  O   ILE A 860      39.043  -3.996   4.390  1.00 33.63           O  
ATOM   2302  CB  ILE A 860      39.976  -6.814   2.810  1.00 32.55           C  
ATOM   2303  CG1 ILE A 860      40.938  -7.965   3.143  1.00 32.38           C  
ATOM   2304  CG2 ILE A 860      40.741  -5.660   2.141  1.00 33.02           C  
ATOM   2305  CD1 ILE A 860      41.088  -9.001   1.995  1.00 38.04           C  
ATOM   2306  N   SER A 861      37.251  -4.957   3.367  1.00 30.21           N  
ATOM   2307  CA  SER A 861      36.485  -3.692   3.215  1.00 30.08           C  
ATOM   2308  C   SER A 861      36.241  -3.045   4.577  1.00 32.12           C  
ATOM   2309  O   SER A 861      36.447  -1.853   4.727  1.00 32.26           O  
ATOM   2310  CB  SER A 861      35.126  -3.921   2.552  1.00 33.77           C  
ATOM   2311  OG  SER A 861      35.224  -4.751   1.409  1.00 52.07           O  
ATOM   2312  N   PHE A 862      35.779  -3.835   5.558  1.00 28.73           N  
ATOM   2313  CA  PHE A 862      35.503  -3.351   6.913  1.00 27.37           C  
ATOM   2314  C   PHE A 862      36.792  -2.798   7.531  1.00 29.28           C  
ATOM   2315  O   PHE A 862      36.767  -1.725   8.118  1.00 27.27           O  
ATOM   2316  CB  PHE A 862      34.874  -4.472   7.771  1.00 29.25           C  
ATOM   2317  CG  PHE A 862      34.733  -4.098   9.225  1.00 31.26           C  
ATOM   2318  CD1 PHE A 862      33.693  -3.281   9.650  1.00 35.18           C  
ATOM   2319  CD2 PHE A 862      35.650  -4.553  10.168  1.00 35.00           C  
ATOM   2320  CE1 PHE A 862      33.582  -2.912  10.988  1.00 36.81           C  
ATOM   2321  CE2 PHE A 862      35.535  -4.186  11.509  1.00 37.77           C  
ATOM   2322  CZ  PHE A 862      34.499  -3.377  11.909  1.00 36.05           C  
ATOM   2323  N   MET A 863      37.921  -3.499   7.370  1.00 28.10           N  
ATOM   2324  CA  MET A 863      39.208  -3.038   7.907  1.00 29.34           C  
ATOM   2325  C   MET A 863      39.655  -1.741   7.233  1.00 34.78           C  
ATOM   2326  O   MET A 863      40.035  -0.808   7.931  1.00 35.04           O  
ATOM   2327  CB  MET A 863      40.292  -4.129   7.791  1.00 32.08           C  
ATOM   2328  CG  MET A 863      39.981  -5.329   8.634  1.00 36.44           C  
ATOM   2329  SD  MET A 863      41.293  -6.558   8.709  1.00 41.63           S  
ATOM   2330  CE  MET A 863      42.180  -5.921  10.077  1.00 38.45           C  
ATOM   2331  N   GLU A 864      39.542  -1.661   5.889  1.00 32.10           N  
ATOM   2332  CA  GLU A 864      39.930  -0.470   5.129  1.00 32.49           C  
ATOM   2333  C   GLU A 864      39.010   0.716   5.340  1.00 34.89           C  
ATOM   2334  O   GLU A 864      39.512   1.811   5.519  1.00 32.94           O  
ATOM   2335  CB  GLU A 864      40.033  -0.768   3.635  1.00 34.13           C  
ATOM   2336  CG  GLU A 864      41.285  -1.531   3.239  1.00 46.15           C  
ATOM   2337  CD  GLU A 864      41.409  -1.843   1.757  1.00 71.02           C  
ATOM   2338  OE1 GLU A 864      40.559  -1.371   0.964  1.00 66.22           O  
ATOM   2339  OE2 GLU A 864      42.364  -2.563   1.387  1.00 60.15           O1-
ATOM   2340  N   HIS A 865      37.679   0.510   5.312  1.00 31.68           N  
ATOM   2341  CA  HIS A 865      36.711   1.603   5.462  1.00 31.04           C  
ATOM   2342  C   HIS A 865      36.388   2.006   6.888  1.00 33.07           C  
ATOM   2343  O   HIS A 865      36.216   3.201   7.134  1.00 31.56           O  
ATOM   2344  CB  HIS A 865      35.407   1.316   4.701  1.00 31.41           C  
ATOM   2345  CG  HIS A 865      35.579   1.418   3.224  1.00 34.94           C  
ATOM   2346  CD2 HIS A 865      35.970   0.477   2.332  1.00 36.97           C  
ATOM   2347  ND1 HIS A 865      35.359   2.614   2.550  1.00 37.06           N  
ATOM   2348  CE1 HIS A 865      35.613   2.360   1.274  1.00 36.39           C  
ATOM   2349  NE2 HIS A 865      35.995   1.087   1.094  1.00 36.67           N  
ATOM   2350  N   ILE A 866      36.304   1.038   7.820  1.00 28.32           N  
ATOM   2351  CA  ILE A 866      35.922   1.322   9.208  1.00 27.06           C  
ATOM   2352  C   ILE A 866      37.072   1.304  10.223  1.00 29.72           C  
ATOM   2353  O   ILE A 866      37.375   2.352  10.767  1.00 28.48           O  
ATOM   2354  CB  ILE A 866      34.766   0.379   9.679  1.00 30.08           C  
ATOM   2355  CG1 ILE A 866      33.598   0.303   8.640  1.00 29.81           C  
ATOM   2356  CG2 ILE A 866      34.269   0.754  11.107  1.00 30.46           C  
ATOM   2357  CD1 ILE A 866      32.723   1.589   8.498  1.00 37.51           C  
ATOM   2358  N   ALA A 867      37.651   0.119  10.511  1.00 26.29           N  
ATOM   2359  CA  ALA A 867      38.685  -0.139  11.533  1.00 26.05           C  
ATOM   2360  C   ALA A 867      39.990   0.670  11.419  1.00 28.68           C  
ATOM   2361  O   ALA A 867      40.342   1.358  12.370  1.00 24.81           O  
ATOM   2362  CB  ALA A 867      39.000  -1.627  11.568  1.00 26.55           C  
ATOM   2363  N   MET A 868      40.733   0.540  10.289  1.00 28.34           N  
ATOM   2364  CA  MET A 868      42.014   1.251  10.080  1.00 29.07           C  
ATOM   2365  C   MET A 868      41.841   2.757  10.188  1.00 31.72           C  
ATOM   2366  O   MET A 868      42.600   3.345  10.953  1.00 33.22           O  
ATOM   2367  CB  MET A 868      42.681   0.858   8.746  1.00 31.68           C  
ATOM   2368  CG  MET A 868      43.209  -0.557   8.749  1.00 34.75           C  
ATOM   2369  SD  MET A 868      43.756  -1.112   7.136  1.00 38.19           S  
ATOM   2370  CE  MET A 868      45.237  -0.142   6.961  1.00 35.23           C  
ATOM   2371  N   PRO A 869      40.851   3.425   9.525  1.00 27.22           N  
ATOM   2372  CA  PRO A 869      40.709   4.876   9.715  1.00 27.38           C  
ATOM   2373  C   PRO A 869      40.541   5.304  11.175  1.00 29.05           C  
ATOM   2374  O   PRO A 869      41.039   6.353  11.537  1.00 29.11           O  
ATOM   2375  CB  PRO A 869      39.491   5.229   8.844  1.00 28.69           C  
ATOM   2376  CG  PRO A 869      39.450   4.196   7.834  1.00 33.13           C  
ATOM   2377  CD  PRO A 869      39.831   2.944   8.575  1.00 29.03           C  
ATOM   2378  N   ILE A 870      39.885   4.482  12.013  1.00 26.46           N  
ATOM   2379  CA  ILE A 870      39.662   4.736  13.449  1.00 25.88           C  
ATOM   2380  C   ILE A 870      40.977   4.684  14.222  1.00 30.17           C  
ATOM   2381  O   ILE A 870      41.280   5.599  14.991  1.00 32.10           O  
ATOM   2382  CB  ILE A 870      38.602   3.721  14.024  1.00 29.18           C  
ATOM   2383  CG1 ILE A 870      37.193   4.130  13.568  1.00 30.80           C  
ATOM   2384  CG2 ILE A 870      38.662   3.600  15.574  1.00 27.43           C  
ATOM   2385  CD1 ILE A 870      36.174   3.038  13.588  1.00 41.87           C  
ATOM   2386  N   TYR A 871      41.743   3.599  14.036  1.00 25.31           N  
ATOM   2387  CA  TYR A 871      43.006   3.420  14.728  1.00 24.99           C  
ATOM   2388  C   TYR A 871      44.064   4.425  14.224  1.00 30.93           C  
ATOM   2389  O   TYR A 871      44.901   4.877  15.019  1.00 28.70           O  
ATOM   2390  CB  TYR A 871      43.432   1.946  14.691  1.00 24.85           C  
ATOM   2391  CG  TYR A 871      42.482   1.132  15.549  1.00 26.14           C  
ATOM   2392  CD1 TYR A 871      42.510   1.230  16.939  1.00 28.04           C  
ATOM   2393  CD2 TYR A 871      41.492   0.341  14.972  1.00 27.03           C  
ATOM   2394  CE1 TYR A 871      41.606   0.529  17.732  1.00 27.95           C  
ATOM   2395  CE2 TYR A 871      40.597  -0.385  15.756  1.00 28.26           C  
ATOM   2396  CZ  TYR A 871      40.651  -0.276  17.136  1.00 31.05           C  
ATOM   2397  OH  TYR A 871      39.767  -0.963  17.919  1.00 27.97           O  
ATOM   2398  N   LYS A 872      43.953   4.854  12.947  1.00 30.52           N  
ATOM   2399  CA  LYS A 872      44.859   5.864  12.382  1.00 31.66           C  
ATOM   2400  C   LYS A 872      44.590   7.199  13.070  1.00 38.15           C  
ATOM   2401  O   LYS A 872      45.541   7.888  13.435  1.00 38.97           O  
ATOM   2402  CB  LYS A 872      44.701   5.973  10.850  1.00 34.66           C  
ATOM   2403  CG  LYS A 872      45.596   7.040  10.190  1.00 48.67           C  
ATOM   2404  CD  LYS A 872      47.070   6.618  10.136  1.00 62.05           C  
ATOM   2405  CE  LYS A 872      47.940   7.645   9.467  1.00 77.27           C  
ATOM   2406  NZ  LYS A 872      49.274   7.081   9.140  1.00 93.15           N1+
ATOM   2407  N   LEU A 873      43.292   7.538  13.299  1.00 36.38           N  
ATOM   2408  CA  LEU A 873      42.888   8.763  14.006  1.00 36.06           C  
ATOM   2409  C   LEU A 873      43.365   8.695  15.442  1.00 37.53           C  
ATOM   2410  O   LEU A 873      43.842   9.703  15.960  1.00 36.03           O  
ATOM   2411  CB  LEU A 873      41.357   9.002  13.978  1.00 36.68           C  
ATOM   2412  CG  LEU A 873      40.678   9.201  12.616  1.00 42.33           C  
ATOM   2413  CD1 LEU A 873      39.158   9.147  12.746  1.00 42.70           C  
ATOM   2414  CD2 LEU A 873      41.141  10.475  11.913  1.00 45.49           C  
ATOM   2415  N   LEU A 874      43.252   7.501  16.086  1.00 33.28           N  
ATOM   2416  CA  LEU A 874      43.682   7.275  17.480  1.00 32.70           C  
ATOM   2417  C   LEU A 874      45.209   7.527  17.646  1.00 37.42           C  
ATOM   2418  O   LEU A 874      45.651   8.083  18.655  1.00 37.26           O  
ATOM   2419  CB  LEU A 874      43.296   5.844  17.950  1.00 31.95           C  
ATOM   2420  CG  LEU A 874      43.424   5.588  19.456  1.00 35.91           C  
ATOM   2421  CD1 LEU A 874      42.315   6.290  20.221  1.00 35.90           C  
ATOM   2422  CD2 LEU A 874      43.450   4.086  19.776  1.00 35.60           C  
ATOM   2423  N   GLN A 875      45.980   7.111  16.643  1.00 35.61           N  
ATOM   2424  CA  GLN A 875      47.436   7.269  16.542  1.00 36.28           C  
ATOM   2425  C   GLN A 875      47.738   8.766  16.403  1.00 42.13           C  
ATOM   2426  O   GLN A 875      48.642   9.260  17.074  1.00 43.20           O  
ATOM   2427  CB  GLN A 875      47.959   6.490  15.314  1.00 37.22           C  
ATOM   2428  CG  GLN A 875      49.462   6.627  15.033  1.00 39.83           C  
ATOM   2429  CD  GLN A 875      49.836   5.904  13.764  1.00 59.31           C  
ATOM   2430  NE2 GLN A 875      49.826   6.616  12.655  1.00 65.41           N  
ATOM   2431  OE1 GLN A 875      50.131   4.706  13.753  1.00 52.84           O  
ATOM   2432  N   ASP A 876      46.971   9.483  15.554  1.00 38.86           N  
ATOM   2433  CA  ASP A 876      47.125  10.932  15.341  1.00 38.92           C  
ATOM   2434  C   ASP A 876      46.962  11.728  16.628  1.00 43.94           C  
ATOM   2435  O   ASP A 876      47.625  12.747  16.784  1.00 44.75           O  
ATOM   2436  CB  ASP A 876      46.172  11.444  14.250  1.00 40.03           C  
ATOM   2437  CG  ASP A 876      46.534  11.053  12.827  1.00 47.76           C  
ATOM   2438  OD1 ASP A 876      47.541  10.323  12.640  1.00 48.07           O  
ATOM   2439  OD2 ASP A 876      45.815  11.474  11.898  1.00 55.02           O1-
ATOM   2440  N   LEU A 877      46.121  11.244  17.566  1.00 40.62           N  
ATOM   2441  CA  LEU A 877      45.866  11.880  18.864  1.00 40.63           C  
ATOM   2442  C   LEU A 877      46.773  11.387  19.987  1.00 45.43           C  
ATOM   2443  O   LEU A 877      47.071  12.154  20.910  1.00 45.58           O  
ATOM   2444  CB  LEU A 877      44.389  11.711  19.290  1.00 40.92           C  
ATOM   2445  CG  LEU A 877      43.353  12.433  18.439  1.00 46.23           C  
ATOM   2446  CD1 LEU A 877      42.044  11.698  18.441  1.00 46.89           C  
ATOM   2447  CD2 LEU A 877      43.145  13.853  18.913  1.00 49.51           C  
ATOM   2448  N   PHE A 878      47.173  10.102  19.948  1.00 42.01           N  
ATOM   2449  CA  PHE A 878      48.027   9.513  20.981  1.00 42.03           C  
ATOM   2450  C   PHE A 878      49.183   8.785  20.280  1.00 46.56           C  
ATOM   2451  O   PHE A 878      48.935   7.756  19.646  1.00 44.60           O  
ATOM   2452  CB  PHE A 878      47.245   8.527  21.888  1.00 44.05           C  
ATOM   2453  CG  PHE A 878      45.937   8.988  22.492  1.00 46.16           C  
ATOM   2454  CD1 PHE A 878      44.775   9.034  21.726  1.00 49.66           C  
ATOM   2455  CD2 PHE A 878      45.845   9.285  23.847  1.00 48.83           C  
ATOM   2456  CE1 PHE A 878      43.558   9.436  22.290  1.00 50.52           C  
ATOM   2457  CE2 PHE A 878      44.623   9.677  24.413  1.00 51.37           C  
ATOM   2458  CZ  PHE A 878      43.492   9.755  23.629  1.00 49.25           C  
ATOM   2459  N   PRO A 879      50.443   9.296  20.355  1.00 44.79           N  
ATOM   2460  CA  PRO A 879      51.559   8.606  19.668  1.00 44.55           C  
ATOM   2461  C   PRO A 879      51.765   7.151  20.104  1.00 45.02           C  
ATOM   2462  O   PRO A 879      52.045   6.302  19.259  1.00 44.89           O  
ATOM   2463  CB  PRO A 879      52.779   9.489  19.979  1.00 46.89           C  
ATOM   2464  CG  PRO A 879      52.382  10.287  21.194  1.00 51.85           C  
ATOM   2465  CD  PRO A 879      50.908  10.516  21.047  1.00 46.93           C  
ATOM   2466  N   LYS A 880      51.577   6.864  21.412  1.00 39.51           N  
ATOM   2467  CA  LYS A 880      51.709   5.545  22.049  1.00 38.45           C  
ATOM   2468  C   LYS A 880      50.713   4.496  21.510  1.00 39.86           C  
ATOM   2469  O   LYS A 880      50.864   3.293  21.779  1.00 39.25           O  
ATOM   2470  CB  LYS A 880      51.587   5.665  23.584  1.00 40.56           C  
ATOM   2471  CG  LYS A 880      52.546   6.678  24.211  1.00 52.14           C  
ATOM   2472  CD  LYS A 880      52.757   6.432  25.697  1.00 61.01           C  
ATOM   2473  CE  LYS A 880      53.733   7.412  26.313  1.00 72.49           C  
ATOM   2474  NZ  LYS A 880      55.107   7.304  25.745  1.00 79.05           N1+
ATOM   2475  N   ALA A 881      49.705   4.960  20.749  1.00 35.38           N  
ATOM   2476  CA  ALA A 881      48.665   4.122  20.141  1.00 33.91           C  
ATOM   2477  C   ALA A 881      49.096   3.645  18.765  1.00 36.82           C  
ATOM   2478  O   ALA A 881      48.362   2.886  18.146  1.00 35.24           O  
ATOM   2479  CB  ALA A 881      47.348   4.893  20.055  1.00 34.06           C  
ATOM   2480  N   ALA A 882      50.303   4.058  18.281  1.00 33.42           N  
ATOM   2481  CA  ALA A 882      50.823   3.630  16.968  1.00 32.76           C  
ATOM   2482  C   ALA A 882      50.830   2.091  16.775  1.00 33.21           C  
ATOM   2483  O   ALA A 882      50.478   1.610  15.688  1.00 31.76           O  
ATOM   2484  CB  ALA A 882      52.227   4.190  16.747  1.00 33.90           C  
ATOM   2485  N   GLU A 883      51.220   1.327  17.822  1.00 29.84           N  
ATOM   2486  CA  GLU A 883      51.275  -0.152  17.770  1.00 30.33           C  
ATOM   2487  C   GLU A 883      49.905  -0.800  17.434  1.00 33.65           C  
ATOM   2488  O   GLU A 883      49.870  -1.851  16.811  1.00 33.53           O  
ATOM   2489  CB  GLU A 883      51.889  -0.770  19.040  1.00 31.49           C  
ATOM   2490  CG  GLU A 883      51.138  -0.488  20.326  1.00 37.62           C  
ATOM   2491  CD  GLU A 883      51.703  -1.175  21.554  1.00 52.28           C  
ATOM   2492  OE1 GLU A 883      52.365  -0.489  22.365  1.00 44.47           O  
ATOM   2493  OE2 GLU A 883      51.476  -2.396  21.714  1.00 47.82           O1-
ATOM   2494  N   LEU A 884      48.798  -0.142  17.818  1.00 28.77           N  
ATOM   2495  CA  LEU A 884      47.438  -0.609  17.548  1.00 28.70           C  
ATOM   2496  C   LEU A 884      47.135  -0.524  16.070  1.00 30.65           C  
ATOM   2497  O   LEU A 884      46.761  -1.537  15.489  1.00 27.96           O  
ATOM   2498  CB  LEU A 884      46.422   0.202  18.366  1.00 28.75           C  
ATOM   2499  CG  LEU A 884      46.546   0.056  19.871  1.00 31.42           C  
ATOM   2500  CD1 LEU A 884      45.635   1.030  20.569  1.00 30.40           C  
ATOM   2501  CD2 LEU A 884      46.265  -1.381  20.315  1.00 33.85           C  
ATOM   2502  N   TYR A 885      47.330   0.675  15.453  1.00 28.73           N  
ATOM   2503  CA  TYR A 885      47.137   0.885  14.018  1.00 29.09           C  
ATOM   2504  C   TYR A 885      48.005  -0.116  13.231  1.00 30.96           C  
ATOM   2505  O   TYR A 885      47.512  -0.757  12.313  1.00 29.82           O  
ATOM   2506  CB  TYR A 885      47.473   2.343  13.597  1.00 30.55           C  
ATOM   2507  CG  TYR A 885      47.401   2.511  12.098  1.00 33.73           C  
ATOM   2508  CD1 TYR A 885      46.176   2.512  11.435  1.00 36.26           C  
ATOM   2509  CD2 TYR A 885      48.558   2.563  11.327  1.00 35.31           C  
ATOM   2510  CE1 TYR A 885      46.104   2.593  10.044  1.00 37.80           C  
ATOM   2511  CE2 TYR A 885      48.499   2.651   9.935  1.00 36.53           C  
ATOM   2512  CZ  TYR A 885      47.269   2.672   9.299  1.00 46.93           C  
ATOM   2513  OH  TYR A 885      47.203   2.775   7.930  1.00 51.50           O  
ATOM   2514  N   GLU A 886      49.296  -0.250  13.595  1.00 29.36           N  
ATOM   2515  CA  GLU A 886      50.200  -1.183  12.908  1.00 29.12           C  
ATOM   2516  C   GLU A 886      49.659  -2.617  12.905  1.00 29.02           C  
ATOM   2517  O   GLU A 886      49.686  -3.267  11.864  1.00 27.02           O  
ATOM   2518  CB  GLU A 886      51.646  -1.105  13.448  1.00 30.84           C  
ATOM   2519  CG  GLU A 886      52.407   0.162  13.039  1.00 43.80           C  
ATOM   2520  CD  GLU A 886      52.372   0.604  11.578  1.00 75.90           C  
ATOM   2521  OE1 GLU A 886      52.297   1.832  11.339  1.00 75.52           O  
ATOM   2522  OE2 GLU A 886      52.421  -0.263  10.675  1.00 70.41           O1-
ATOM   2523  N   ARG A 887      49.107  -3.082  14.041  1.00 25.93           N  
ATOM   2524  CA  ARG A 887      48.529  -4.431  14.134  1.00 26.13           C  
ATOM   2525  C   ARG A 887      47.275  -4.585  13.285  1.00 29.33           C  
ATOM   2526  O   ARG A 887      47.095  -5.639  12.671  1.00 28.62           O  
ATOM   2527  CB  ARG A 887      48.284  -4.830  15.602  1.00 28.58           C  
ATOM   2528  CG  ARG A 887      49.606  -5.207  16.241  1.00 40.43           C  
ATOM   2529  CD  ARG A 887      49.502  -5.663  17.663  1.00 52.77           C  
ATOM   2530  NE  ARG A 887      50.831  -5.695  18.268  1.00 54.12           N  
ATOM   2531  CZ  ARG A 887      51.188  -4.971  19.320  1.00 63.70           C  
ATOM   2532  NH1 ARG A 887      50.306  -4.180  19.920  1.00 44.24           N1+
ATOM   2533  NH2 ARG A 887      52.424  -5.045  19.795  1.00 53.82           N  
ATOM   2534  N   VAL A 888      46.414  -3.528  13.220  1.00 26.80           N  
ATOM   2535  CA  VAL A 888      45.210  -3.571  12.383  1.00 25.72           C  
ATOM   2536  C   VAL A 888      45.644  -3.706  10.909  1.00 29.51           C  
ATOM   2537  O   VAL A 888      45.200  -4.626  10.246  1.00 27.93           O  
ATOM   2538  CB  VAL A 888      44.227  -2.399  12.612  1.00 28.04           C  
ATOM   2539  CG1 VAL A 888      42.990  -2.571  11.745  1.00 27.16           C  
ATOM   2540  CG2 VAL A 888      43.823  -2.297  14.078  1.00 27.72           C  
ATOM   2541  N   ALA A 889      46.541  -2.815  10.426  1.00 29.53           N  
ATOM   2542  CA  ALA A 889      47.088  -2.815   9.053  1.00 29.54           C  
ATOM   2543  C   ALA A 889      47.720  -4.169   8.704  1.00 32.69           C  
ATOM   2544  O   ALA A 889      47.479  -4.697   7.629  1.00 32.31           O  
ATOM   2545  CB  ALA A 889      48.115  -1.686   8.902  1.00 30.50           C  
ATOM   2546  N   SER A 890      48.490  -4.745   9.635  1.00 30.94           N  
ATOM   2547  CA  SER A 890      49.148  -6.057   9.510  1.00 31.50           C  
ATOM   2548  C   SER A 890      48.109  -7.169   9.365  1.00 36.28           C  
ATOM   2549  O   SER A 890      48.272  -8.040   8.507  1.00 37.21           O  
ATOM   2550  CB  SER A 890      50.020  -6.317  10.738  1.00 35.62           C  
ATOM   2551  OG  SER A 890      50.796  -7.495  10.624  1.00 43.69           O  
ATOM   2552  N   ASN A 891      47.025  -7.130  10.190  1.00 31.79           N  
ATOM   2553  CA  ASN A 891      45.948  -8.123  10.145  1.00 31.06           C  
ATOM   2554  C   ASN A 891      45.245  -8.084   8.794  1.00 33.27           C  
ATOM   2555  O   ASN A 891      44.961  -9.134   8.234  1.00 33.19           O  
ATOM   2556  CB  ASN A 891      44.953  -7.950  11.345  1.00 29.16           C  
ATOM   2557  CG  ASN A 891      45.485  -8.533  12.636  1.00 36.30           C  
ATOM   2558  ND2 ASN A 891      45.093  -7.975  13.779  1.00 27.24           N  
ATOM   2559  OD1 ASN A 891      46.258  -9.494  12.635  1.00 32.81           O  
ATOM   2560  N   ARG A 892      45.009  -6.872   8.259  1.00 28.76           N  
ATOM   2561  CA  ARG A 892      44.370  -6.653   6.959  1.00 28.40           C  
ATOM   2562  C   ARG A 892      45.229  -7.247   5.827  1.00 33.81           C  
ATOM   2563  O   ARG A 892      44.678  -7.847   4.901  1.00 32.74           O  
ATOM   2564  CB  ARG A 892      44.130  -5.151   6.747  1.00 28.67           C  
ATOM   2565  CG  ARG A 892      43.429  -4.788   5.433  1.00 42.97           C  
ATOM   2566  CD  ARG A 892      44.149  -3.634   4.778  1.00 61.44           C  
ATOM   2567  NE  ARG A 892      44.014  -3.634   3.324  1.00 78.32           N  
ATOM   2568  CZ  ARG A 892      44.861  -4.230   2.492  1.00 96.25           C  
ATOM   2569  NH1 ARG A 892      45.906  -4.899   2.963  1.00 83.40           N1+
ATOM   2570  NH2 ARG A 892      44.664  -4.170   1.180  1.00 82.74           N  
ATOM   2571  N   GLU A 893      46.577  -7.087   5.921  1.00 33.12           N  
ATOM   2572  CA  GLU A 893      47.546  -7.620   4.944  1.00 33.84           C  
ATOM   2573  C   GLU A 893      47.458  -9.139   4.951  1.00 38.01           C  
ATOM   2574  O   GLU A 893      47.469  -9.765   3.900  1.00 37.90           O  
ATOM   2575  CB  GLU A 893      48.987  -7.168   5.279  1.00 35.40           C  
ATOM   2576  CG  GLU A 893      49.275  -5.696   5.038  1.00 51.52           C  
ATOM   2577  CD  GLU A 893      49.596  -5.315   3.603  1.00 88.32           C  
ATOM   2578  OE1 GLU A 893      48.647  -5.161   2.802  1.00 86.41           O  
ATOM   2579  OE2 GLU A 893      50.797  -5.161   3.280  1.00 90.40           O1-
ATOM   2580  N   HIS A 894      47.348  -9.728   6.144  1.00 35.78           N  
ATOM   2581  CA  HIS A 894      47.239 -11.167   6.337  1.00 35.77           C  
ATOM   2582  C   HIS A 894      45.964 -11.704   5.682  1.00 39.39           C  
ATOM   2583  O   HIS A 894      46.006 -12.781   5.097  1.00 39.46           O  
ATOM   2584  CB  HIS A 894      47.280 -11.493   7.840  1.00 36.90           C  
ATOM   2585  CG  HIS A 894      47.628 -12.913   8.164  1.00 40.84           C  
ATOM   2586  CD2 HIS A 894      47.128 -14.068   7.660  1.00 43.13           C  
ATOM   2587  ND1 HIS A 894      48.573 -13.218   9.121  1.00 42.68           N  
ATOM   2588  CE1 HIS A 894      48.625 -14.538   9.162  1.00 42.61           C  
ATOM   2589  NE2 HIS A 894      47.774 -15.091   8.296  1.00 43.02           N  
ATOM   2590  N   TRP A 895      44.841 -10.955   5.757  1.00 35.90           N  
ATOM   2591  CA  TRP A 895      43.571 -11.351   5.135  1.00 34.77           C  
ATOM   2592  C   TRP A 895      43.701 -11.341   3.603  1.00 37.69           C  
ATOM   2593  O   TRP A 895      43.105 -12.192   2.944  1.00 36.78           O  
ATOM   2594  CB  TRP A 895      42.426 -10.423   5.562  1.00 33.12           C  
ATOM   2595  CG  TRP A 895      41.775 -10.812   6.855  1.00 33.72           C  
ATOM   2596  CD1 TRP A 895      41.917 -10.187   8.057  1.00 36.59           C  
ATOM   2597  CD2 TRP A 895      40.895 -11.928   7.082  1.00 33.34           C  
ATOM   2598  CE2 TRP A 895      40.524 -11.897   8.448  1.00 36.88           C  
ATOM   2599  CE3 TRP A 895      40.361 -12.935   6.260  1.00 34.02           C  
ATOM   2600  NE1 TRP A 895      41.171 -10.832   9.019  1.00 35.78           N  
ATOM   2601  CZ2 TRP A 895      39.669 -12.845   9.016  1.00 35.48           C  
ATOM   2602  CZ3 TRP A 895      39.520 -13.881   6.825  1.00 35.41           C  
ATOM   2603  CH2 TRP A 895      39.174 -13.828   8.188  1.00 36.04           C  
ATOM   2604  N   THR A 896      44.469 -10.378   3.044  1.00 35.03           N  
ATOM   2605  CA  THR A 896      44.687 -10.286   1.591  1.00 36.41           C  
ATOM   2606  C   THR A 896      45.528 -11.492   1.141  1.00 43.09           C  
ATOM   2607  O   THR A 896      45.170 -12.158   0.175  1.00 43.28           O  
ATOM   2608  CB  THR A 896      45.274  -8.913   1.147  1.00 50.63           C  
ATOM   2609  CG2 THR A 896      44.394  -7.729   1.508  1.00 47.54           C  
ATOM   2610  OG1 THR A 896      46.566  -8.708   1.701  1.00 57.87           O  
ATOM   2611  N   LYS A 897      46.598 -11.808   1.895  1.00 42.20           N  
ATOM   2612  CA  LYS A 897      47.501 -12.934   1.633  1.00 43.33           C  
ATOM   2613  C   LYS A 897      46.824 -14.306   1.705  1.00 51.40           C  
ATOM   2614  O   LYS A 897      47.143 -15.168   0.888  1.00 52.71           O  
ATOM   2615  CB  LYS A 897      48.727 -12.882   2.560  1.00 45.05           C  
ATOM   2616  N   VAL A 898      45.890 -14.513   2.657  1.00 48.89           N  
ATOM   2617  CA  VAL A 898      45.198 -15.806   2.825  1.00 48.77           C  
ATOM   2618  C   VAL A 898      43.949 -15.984   1.934  1.00 54.07           C  
ATOM   2619  O   VAL A 898      43.523 -17.129   1.741  1.00 53.61           O  
ATOM   2620  CB  VAL A 898      44.855 -16.154   4.302  1.00 51.93           C  
ATOM   2621  CG1 VAL A 898      46.104 -16.211   5.166  1.00 52.14           C  
ATOM   2622  CG2 VAL A 898      43.808 -15.213   4.887  1.00 51.29           C  
ATOM   2623  N   SER A 899      43.360 -14.890   1.402  1.00 51.63           N  
ATOM   2624  CA  SER A 899      42.159 -14.990   0.561  1.00 52.32           C  
ATOM   2625  C   SER A 899      42.267 -16.056  -0.560  1.00 58.92           C  
ATOM   2626  O   SER A 899      41.243 -16.609  -0.951  1.00 58.94           O  
ATOM   2627  CB  SER A 899      41.754 -13.630   0.002  1.00 56.31           C  
ATOM   2628  OG  SER A 899      42.725 -13.102  -0.884  1.00 68.40           O  
ATOM   2629  N   HIS A 900      43.504 -16.369  -1.034  1.00 56.70           N  
ATOM   2630  CA  HIS A 900      43.788 -17.380  -2.066  1.00 56.94           C  
ATOM   2631  C   HIS A 900      43.351 -18.787  -1.605  1.00 61.34           C  
ATOM   2632  O   HIS A 900      42.802 -19.550  -2.399  1.00 60.45           O  
ATOM   2633  CB  HIS A 900      45.285 -17.374  -2.426  1.00 57.63           C  
ATOM   2634  N   LYS A 901      43.577 -19.106  -0.309  1.00 58.54           N  
ATOM   2635  CA  LYS A 901      43.217 -20.384   0.325  1.00 58.31           C  
ATOM   2636  C   LYS A 901      41.743 -20.414   0.835  1.00 61.55           C  
ATOM   2637  O   LYS A 901      41.345 -21.358   1.529  1.00 61.41           O  
ATOM   2638  CB  LYS A 901      44.209 -20.701   1.465  1.00 60.77           C  
ATOM   2639  N   PHE A 902      40.950 -19.382   0.480  1.00 56.60           N  
ATOM   2640  CA  PHE A 902      39.541 -19.213   0.846  1.00 55.89           C  
ATOM   2641  C   PHE A 902      38.797 -18.923  -0.458  1.00 58.88           C  
ATOM   2642  O   PHE A 902      38.655 -17.770  -0.853  1.00 58.42           O  
ATOM   2643  CB  PHE A 902      39.385 -18.043   1.845  1.00 57.47           C  
ATOM   2644  CG  PHE A 902      38.179 -18.054   2.765  1.00 58.90           C  
ATOM   2645  CD1 PHE A 902      36.940 -18.500   2.318  1.00 61.40           C  
ATOM   2646  CD2 PHE A 902      38.271 -17.565   4.063  1.00 60.96           C  
ATOM   2647  CE1 PHE A 902      35.830 -18.496   3.163  1.00 61.99           C  
ATOM   2648  CE2 PHE A 902      37.156 -17.546   4.902  1.00 63.51           C  
ATOM   2649  CZ  PHE A 902      35.942 -18.012   4.446  1.00 61.28           C  
ATOM   2650  N   THR A 903      38.342 -19.978  -1.131  1.00 54.48           N  
ATOM   2651  CA  THR A 903      37.676 -19.883  -2.431  1.00 53.78           C  
ATOM   2652  C   THR A 903      36.136 -19.883  -2.346  1.00 55.91           C  
ATOM   2653  O   THR A 903      35.470 -19.504  -3.317  1.00 56.12           O  
ATOM   2654  CB  THR A 903      38.225 -21.020  -3.310  1.00 62.43           C  
ATOM   2655  CG2 THR A 903      37.873 -20.871  -4.785  1.00 61.79           C  
ATOM   2656  OG1 THR A 903      39.646 -21.059  -3.156  1.00 61.64           O  
ATOM   2657  N   ILE A 904      35.572 -20.287  -1.194  1.00 49.42           N  
ATOM   2658  CA  ILE A 904      34.119 -20.376  -1.046  1.00 47.37           C  
ATOM   2659  C   ILE A 904      33.451 -19.128  -0.452  1.00 47.77           C  
ATOM   2660  O   ILE A 904      34.090 -18.315   0.221  1.00 45.89           O  
ATOM   2661  CB  ILE A 904      33.712 -21.655  -0.258  1.00 49.92           C  
ATOM   2662  CG1 ILE A 904      34.171 -21.610   1.227  1.00 50.13           C  
ATOM   2663  CG2 ILE A 904      34.202 -22.923  -0.975  1.00 49.70           C  
ATOM   2664  CD1 ILE A 904      33.211 -22.222   2.234  1.00 49.20           C  
ATOM   2665  N   ARG A 905      32.138 -19.001  -0.723  1.00 42.78           N  
ATOM   2666  CA  ARG A 905      31.280 -17.954  -0.186  1.00 40.99           C  
ATOM   2667  C   ARG A 905      30.759 -18.547   1.126  1.00 43.36           C  
ATOM   2668  O   ARG A 905      30.786 -19.769   1.292  1.00 42.34           O  
ATOM   2669  CB  ARG A 905      30.111 -17.673  -1.127  1.00 39.40           C  
ATOM   2670  CG  ARG A 905      30.435 -16.664  -2.213  1.00 47.77           C  
ATOM   2671  CD  ARG A 905      29.359 -16.686  -3.277  1.00 52.55           C  
ATOM   2672  NE  ARG A 905      29.567 -17.769  -4.239  1.00 52.99           N  
ATOM   2673  CZ  ARG A 905      28.639 -18.643  -4.619  1.00 59.43           C  
ATOM   2674  NH1 ARG A 905      27.417 -18.590  -4.111  1.00 46.25           N1+
ATOM   2675  NH2 ARG A 905      28.927 -19.577  -5.509  1.00 44.61           N  
ATOM   2676  N   GLY A 906      30.301 -17.696   2.043  1.00 39.09           N  
ATOM   2677  CA  GLY A 906      29.810 -18.147   3.338  1.00 37.26           C  
ATOM   2678  C   GLY A 906      30.895 -18.766   4.196  1.00 38.93           C  
ATOM   2679  O   GLY A 906      32.074 -18.419   4.058  1.00 38.91           O  
ATOM   2680  N   LEU A 907      30.491 -19.688   5.085  1.00 35.36           N  
ATOM   2681  CA  LEU A 907      31.363 -20.415   6.006  1.00 36.34           C  
ATOM   2682  C   LEU A 907      31.354 -21.902   5.663  1.00 44.75           C  
ATOM   2683  O   LEU A 907      30.350 -22.383   5.123  1.00 45.38           O  
ATOM   2684  CB  LEU A 907      30.854 -20.275   7.459  1.00 35.82           C  
ATOM   2685  CG  LEU A 907      31.138 -18.990   8.216  1.00 39.48           C  
ATOM   2686  CD1 LEU A 907      30.257 -18.904   9.450  1.00 39.16           C  
ATOM   2687  CD2 LEU A 907      32.595 -18.915   8.647  1.00 40.79           C  
ATOM   2688  N   PRO A 908      32.402 -22.682   6.037  1.00 44.07           N  
ATOM   2689  CA  PRO A 908      32.365 -24.132   5.763  1.00 45.10           C  
ATOM   2690  C   PRO A 908      31.257 -24.796   6.576  1.00 52.73           C  
ATOM   2691  O   PRO A 908      30.727 -24.169   7.499  1.00 53.04           O  
ATOM   2692  CB  PRO A 908      33.751 -24.615   6.221  1.00 46.59           C  
ATOM   2693  CG  PRO A 908      34.596 -23.390   6.268  1.00 50.47           C  
ATOM   2694  CD  PRO A 908      33.668 -22.303   6.698  1.00 45.79           C  
ATOM   2695  N   SER A 909      30.914 -26.060   6.256  1.00 51.12           N  
ATOM   2696  CA  SER A 909      29.862 -26.832   6.939  1.00 51.33           C  
ATOM   2697  C   SER A 909      29.976 -26.836   8.468  1.00 55.32           C  
ATOM   2698  O   SER A 909      28.947 -26.850   9.149  1.00 54.89           O  
ATOM   2699  CB  SER A 909      29.832 -28.267   6.422  1.00 56.36           C  
ATOM   2700  OG  SER A 909      29.868 -28.311   5.005  1.00 69.32           O  
ATOM   2701  N   ASN A 910      31.221 -26.824   9.005  1.00 52.12           N  
ATOM   2702  CA  ASN A 910      31.490 -26.838  10.452  1.00 51.66           C  
ATOM   2703  C   ASN A 910      31.484 -25.452  11.095  1.00 55.84           C  
ATOM   2704  O   ASN A 910      31.732 -25.347  12.302  1.00 55.96           O  
ATOM   2705  CB  ASN A 910      32.799 -27.593  10.778  1.00 48.57           C  
ATOM   2706  CG  ASN A 910      34.089 -27.006  10.238  1.00 65.29           C  
ATOM   2707  ND2 ASN A 910      35.172 -27.757  10.391  1.00 58.55           N  
ATOM   2708  OD1 ASN A 910      34.150 -25.896   9.694  1.00 54.69           O  
ATOM   2709  N   ASN A 911      31.208 -24.391  10.291  1.00 51.83           N  
ATOM   2710  CA  ASN A 911      31.172 -22.980  10.714  1.00 50.97           C  
ATOM   2711  C   ASN A 911      32.509 -22.486  11.278  1.00 55.33           C  
ATOM   2712  O   ASN A 911      32.529 -21.509  12.028  1.00 56.51           O  
ATOM   2713  CB  ASN A 911      30.040 -22.733  11.725  1.00 48.21           C  
ATOM   2714  CG  ASN A 911      28.668 -22.894  11.155  1.00 62.27           C  
ATOM   2715  ND2 ASN A 911      27.829 -23.638  11.860  1.00 51.43           N  
ATOM   2716  OD1 ASN A 911      28.343 -22.351  10.093  1.00 57.70           O  
ATOM   2717  N   SER A 912      33.623 -23.155  10.917  1.00 50.47           N  
ATOM   2718  CA  SER A 912      34.954 -22.825  11.414  1.00 49.25           C  
ATOM   2719  C   SER A 912      35.893 -22.326  10.344  1.00 51.97           C  
ATOM   2720  O   SER A 912      35.834 -22.784   9.210  1.00 52.10           O  
ATOM   2721  CB  SER A 912      35.559 -24.038  12.123  1.00 52.83           C  
ATOM   2722  OG  SER A 912      36.950 -23.899  12.367  1.00 62.05           O  
ATOM   2723  N   LEU A 913      36.787 -21.404  10.720  1.00 47.99           N  
ATOM   2724  CA  LEU A 913      37.801 -20.841   9.829  1.00 47.93           C  
ATOM   2725  C   LEU A 913      39.213 -21.284  10.247  1.00 55.11           C  
ATOM   2726  O   LEU A 913      40.200 -20.762   9.718  1.00 54.50           O  
ATOM   2727  CB  LEU A 913      37.695 -19.295   9.762  1.00 47.39           C  
ATOM   2728  CG  LEU A 913      36.432 -18.709   9.137  1.00 50.74           C  
ATOM   2729  CD1 LEU A 913      36.561 -17.200   8.966  1.00 50.93           C  
ATOM   2730  CD2 LEU A 913      36.118 -19.362   7.806  1.00 50.72           C  
ATOM   2731  N   ASP A 914      39.300 -22.267  11.177  1.00 54.97           N  
ATOM   2732  CA  ASP A 914      40.550 -22.826  11.719  1.00 56.42           C  
ATOM   2733  C   ASP A 914      41.494 -23.379  10.657  1.00 63.23           C  
ATOM   2734  O   ASP A 914      42.709 -23.410  10.891  1.00 64.06           O  
ATOM   2735  CB  ASP A 914      40.274 -23.887  12.802  1.00 58.78           C  
ATOM   2736  CG  ASP A 914      39.701 -23.354  14.103  1.00 72.42           C  
ATOM   2737  OD1 ASP A 914      40.203 -22.319  14.594  1.00 74.29           O  
ATOM   2738  OD2 ASP A 914      38.758 -23.982  14.641  1.00 78.26           O1-
ATOM   2739  N   PHE A 915      40.946 -23.794   9.495  1.00 60.15           N  
ATOM   2740  CA  PHE A 915      41.707 -24.344   8.372  1.00 60.36           C  
ATOM   2741  C   PHE A 915      42.689 -23.348   7.734  1.00 64.79           C  
ATOM   2742  O   PHE A 915      43.710 -23.779   7.191  1.00 65.08           O  
ATOM   2743  CB  PHE A 915      40.760 -24.942   7.310  1.00 62.36           C  
ATOM   2744  CG  PHE A 915      40.024 -23.935   6.453  1.00 63.97           C  
ATOM   2745  CD1 PHE A 915      38.808 -23.398   6.868  1.00 67.19           C  
ATOM   2746  CD2 PHE A 915      40.539 -23.533   5.224  1.00 65.96           C  
ATOM   2747  CE1 PHE A 915      38.131 -22.465   6.077  1.00 67.78           C  
ATOM   2748  CE2 PHE A 915      39.859 -22.600   4.434  1.00 68.64           C  
ATOM   2749  CZ  PHE A 915      38.659 -22.074   4.864  1.00 66.61           C  
ATOM   2750  N   LEU A 916      42.371 -22.033   7.775  1.00 61.06           N  
ATOM   2751  CA  LEU A 916      43.195 -20.962   7.192  1.00 69.53           C  
ATOM   2752  C   LEU A 916      44.578 -20.847   7.835  1.00 93.89           C  
ATOM   2753  O   LEU A 916      45.576 -20.728   7.123  1.00 53.40           O  
ATOM   2754  CB  LEU A 916      42.473 -19.604   7.257  1.00 69.35           C  
ATOM   2755  CG  LEU A 916      41.246 -19.393   6.366  1.00 73.32           C  
ATOM   2756  CD1 LEU A 916      40.482 -18.178   6.815  1.00 73.40           C  
ATOM   2757  CD2 LEU A 916      41.633 -19.232   4.900  1.00 74.69           C  
TER   
HETATM 2758 ZN    ZN A1001      29.791  -4.129  20.861  1.00 30.90          ZN2+
HETATM 2759 MG    MG A1002      26.430  -2.772  19.539  1.00 36.70          MG2+
HETATM 2760  N   D07 A1003      31.323  -5.773  10.150  1.00 50.89           N  
HETATM 2761  C   D07 A1003      31.540  -5.332  12.328  1.00 51.19           C  
HETATM 2762 CL   D07 A1003      35.011  -8.083  12.520  1.00 57.37          CL  
HETATM 2763  C1  D07 A1003      32.061  -6.046  11.246  1.00 50.27           C  
HETATM 2764  N1  D07 A1003      30.354  -4.917  10.456  1.00 52.42           N  
HETATM 2765  C2  D07 A1003      31.518  -6.317   8.816  1.00 50.46           C  
HETATM 2766  N2  D07 A1003      33.109  -6.893  11.267  1.00 49.48           N  
HETATM 2767  C3  D07 A1003      30.475  -4.636  11.768  1.00 51.23           C  
HETATM 2768  N3  D07 A1003      33.320  -6.349  13.636  1.00 51.78           N  
HETATM 2769  C4  D07 A1003      33.669  -6.981  12.485  1.00 52.56           C  
HETATM 2770  N4  D07 A1003      31.899  -4.938  14.697  1.00 56.89           N  
HETATM 2771  C5  D07 A1003      32.241  -5.521  13.536  1.00 52.86           C  
HETATM 2772  C6  D07 A1003      30.806  -3.977  14.894  1.00 59.73           C  
HETATM 2773  O   HOH A1101      34.668 -14.305  38.296  1.00 32.60           O  
HETATM 2774  O   HOH A1102      34.992  -8.404  21.472  1.00 49.55           O  
HETATM 2775  O   HOH A1103      30.729   0.540  17.364  1.00 35.64           O  
HETATM 2776  O   HOH A1104      45.464 -12.772  19.318  1.00 35.53           O  
HETATM 2777  O   HOH A1105      26.047 -13.959  30.002  1.00 22.34           O  
HETATM 2778  O   HOH A1106      21.952 -13.844  14.269  1.00 26.64           O  
HETATM 2779  O   HOH A1107      14.990   1.319  31.441  1.00 34.83           O  
HETATM 2780  O   HOH A1108      26.602   9.642  20.810  1.00 33.91           O  
HETATM 2781  O   HOH A1109      39.945  -8.627  22.214  1.00 24.33           O  
HETATM 2782  O   HOH A1110      26.027  -1.304  20.870  1.00 28.50           O  
HETATM 2783  O   HOH A1111      50.789  -6.266  31.897  1.00 21.93           O  
HETATM 2784  O   HOH A1112      47.515  -4.623  20.244  1.00 40.20           O  
HETATM 2785  O   HOH A1113      29.762 -14.710  26.735  1.00 32.36           O  
HETATM 2786  O   HOH A1114      36.003  -6.032  18.345  1.00 23.48           O  
HETATM 2787  O   HOH A1115      18.061 -13.710  16.510  1.00 24.21           O  
HETATM 2788  O   HOH A1116      16.896   4.377  25.531  1.00 30.38           O  
HETATM 2789  O   HOH A1117      13.950  -1.151  25.972  1.00 27.22           O  
HETATM 2790  O   HOH A1118      41.483 -13.303  21.536  1.00 32.89           O  
HETATM 2791  O   HOH A1119      30.827  -7.434   6.100  1.00 36.21           O  
HETATM 2792  O   HOH A1120      20.397  -8.718  33.933  1.00 31.59           O  
HETATM 2793  O   HOH A1121      28.622  -2.855  19.694  1.00 28.93           O  
HETATM 2794  O   HOH A1122      24.311  -8.630  14.582  1.00 24.36           O  
HETATM 2795  O   HOH A1123      39.517   1.176  44.444  1.00 34.97           O  
HETATM 2796  O   HOH A1124      20.431 -20.138  10.609  1.00 43.47           O  
HETATM 2797  O   HOH A1125      37.764  -6.053   0.079  1.00 37.62           O  
HETATM 2798  O   HOH A1126      45.058  -4.200  21.836  1.00 25.86           O  
HETATM 2799  O   HOH A1127      26.248  -0.929  17.942  1.00 30.39           O  
HETATM 2800  O   HOH A1128      19.691  -7.269  18.313  1.00 25.25           O  
HETATM 2801  O   HOH A1129      30.220   7.213  16.876  1.00 34.68           O  
HETATM 2802  O   HOH A1130      24.905 -18.949  11.025  1.00 31.07           O  
HETATM 2803  O   HOH A1131      19.830  14.979  32.414  1.00 44.95           O  
HETATM 2804  O   HOH A1132      14.047  -2.710   7.771  1.00 36.98           O  
HETATM 2805  O   HOH A1133      33.950  17.235  20.284  1.00 39.14           O  
HETATM 2806  O   HOH A1134      44.256 -15.892  34.253  1.00 39.53           O  
HETATM 2807  O   HOH A1135      23.492   6.768  17.474  1.00 36.40           O  
HETATM 2808  O   HOH A1136      48.776 -14.798  29.036  1.00 35.02           O  
HETATM 2809  O   HOH A1137       9.739  11.205  19.833  1.00 35.40           O  
HETATM 2810  O   HOH A1138      22.242 -16.313   5.194  1.00 37.87           O  
HETATM 2811  O   HOH A1139      39.588  -6.277  23.559  1.00 22.77           O  
HETATM 2812  O   HOH A1140      28.422 -22.765   7.159  1.00 42.58           O  
HETATM 2813  O   HOH A1141       9.279  -9.023  15.907  1.00 34.60           O  
HETATM 2814  O   HOH A1142      26.525 -13.825  27.022  1.00 25.63           O  
HETATM 2815  O   HOH A1143      20.890   2.576  13.018  1.00 42.07           O  
HETATM 2816  O   HOH A1144      18.225 -18.770  11.548  1.00 33.56           O  
HETATM 2817  O   HOH A1145      19.203 -14.079  13.850  1.00 21.62           O  
HETATM 2818  O   HOH A1146      33.257   7.063  16.055  1.00 34.15           O  
HETATM 2819  O   HOH A1147      20.374  -8.034   6.155  1.00 38.38           O  
HETATM 2820  O   HOH A1148      23.280 -10.410  24.027  1.00 22.42           O  
HETATM 2821  O   HOH A1149      20.949  -1.748  10.515  1.00 32.03           O  
HETATM 2822  O   HOH A1150      23.135 -10.185  12.536  1.00 24.08           O  
HETATM 2823  O   HOH A1151      30.906   3.097  16.689  1.00 32.31           O  
HETATM 2824  O   HOH A1152      34.454  -8.219   8.899  1.00 46.37           O  
HETATM 2825  O   HOH A1153      36.235   4.767   9.715  1.00 37.90           O  
HETATM 2826  O   HOH A1154      37.382 -17.644  27.449  1.00 37.16           O  
HETATM 2827  O   HOH A1155      32.418  -4.629  17.486  1.00 44.31           O  
HETATM 2828  O   HOH A1156      12.879  -9.231  15.920  1.00 27.62           O  
HETATM 2829  O   HOH A1157      16.414 -19.968  14.446  1.00 55.85           O  
HETATM 2830  O   HOH A1158      51.679 -13.229  37.080  1.00 33.31           O  
HETATM 2831  O   HOH A1159      33.388 -16.525   2.495  1.00 33.88           O  
HETATM 2832  O   HOH A1160      23.935  -2.774  18.970  1.00 27.67           O  
HETATM 2833  O   HOH A1161      27.636 -16.982  22.635  1.00 46.88           O  
HETATM 2834  O   HOH A1162      41.905  -5.732  25.217  1.00 26.01           O  
HETATM 2835  O   HOH A1163      19.803  -6.941  29.438  1.00 30.76           O  
HETATM 2836  O   HOH A1164      32.204  -5.398   4.969  1.00 30.33           O  
HETATM 2837  O   HOH A1165      26.632  -4.041  17.910  1.00 34.72           O  
HETATM 2838  O   HOH A1166      15.221   3.190  41.148  1.00 44.46           O  
HETATM 2839  O   HOH A1167      31.996 -12.853  21.603  1.00 27.64           O  
HETATM 2840  O   HOH A1168      27.819 -20.592   5.361  1.00 37.26           O  
HETATM 2841  O   HOH A1169      28.165 -20.660  -8.033  1.00 33.01           O  
HETATM 2842  O   HOH A1170      22.152   7.601   9.468  1.00 52.17           O  
HETATM 2843  O   HOH A1171      14.654  -8.198  27.647  1.00 38.21           O  
HETATM 2844  O   HOH A1172      26.431  -0.571  14.346  1.00 31.41           O  
HETATM 2845  O   HOH A1173      50.981  -2.379  26.118  1.00 32.51           O  
HETATM 2846  O   HOH A1174      24.456  -4.347  16.331  1.00 32.83           O  
HETATM 2847  O   HOH A1175      25.593 -21.661  -3.026  1.00 45.67           O  
HETATM 2848  O   HOH A1176      36.087  -6.245  15.606  1.00 27.62           O  
HETATM 2849  O   HOH A1177      44.846 -15.018  31.664  1.00 38.64           O  
HETATM 2850  O   HOH A1178      37.405  -9.962  12.411  1.00 21.71           O  
HETATM 2851  O   HOH A1179      48.755 -12.481  27.223  1.00 29.68           O  
HETATM 2852  O   HOH A1180      33.758  24.221  25.918  1.00 60.16           O  
HETATM 2853  O   HOH A1181      34.729 -20.562  32.685  1.00 35.98           O  
HETATM 2854  O   HOH A1182      17.891  -4.813  32.427  1.00 37.14           O  
HETATM 2855  O   HOH A1183      29.793  -4.609  18.125  1.00 39.39           O  
HETATM 2856  O   HOH A1184      48.110 -16.396  35.259  1.00 34.45           O  
HETATM 2857  O   HOH A1185      18.224   0.654  42.524  1.00 48.76           O  
HETATM 2858  O   HOH A1186      15.526  -9.838  16.611  1.00 26.28           O  
HETATM 2859  O   HOH A1187      40.747 -11.079  23.102  1.00 30.44           O  
HETATM 2860  O   HOH A1188      49.159  -6.173  40.120  1.00 42.44           O  
HETATM 2861  O   HOH A1189      22.818  -2.004  13.251  1.00 37.92           O  
HETATM 2862  O   HOH A1190      15.527  -7.945  30.774  1.00 46.65           O  
HETATM 2863  O   HOH A1191      50.720 -14.616  34.447  1.00 26.46           O  
HETATM 2864  O   HOH A1192      21.367  -0.580  45.373  1.00 47.96           O  
HETATM 2865  O   HOH A1193      17.811   2.114  13.981  1.00 30.27           O  
HETATM 2866  O   HOH A1194      35.420 -20.398  29.534  1.00 41.88           O  
HETATM 2867  O   HOH A1195      25.129  22.957  42.321  1.00 65.20           O  
HETATM 2868  O   HOH A1196      11.561   6.186  22.872  1.00 46.01           O  
HETATM 2869  O   HOH A1197      42.016   7.912   8.926  1.00 42.08           O  
HETATM 2870  O   HOH A1198      22.552  -2.483  15.870  1.00 49.61           O  
HETATM 2871  O   HOH A1199      47.555 -14.778  16.686  1.00 45.40           O  
HETATM 2872  O   HOH A1200      37.927 -22.775   0.724  1.00 48.75           O  
HETATM 2873  O   HOH A1201      21.574  17.027  43.949  1.00 48.79           O  
HETATM 2874  O   HOH A1202      33.982 -28.164   7.106  1.00 45.92           O  
HETATM 2875  O   HOH A1203      11.697  -7.222  20.654  1.00 43.99           O  
HETATM 2876  O   HOH A1204      46.229  15.890  17.811  1.00 42.12           O  
HETATM 2877  O   HOH A1205      28.193  -2.181  15.630  1.00 57.25           O  
HETATM 2878  O   HOH A1206      19.227  -7.354  32.007  1.00 33.16           O  
HETATM 2879  O   HOH A1207      24.812  -5.910  14.151  1.00 36.32           O  
HETATM 2880  O   HOH A1208      31.466  -3.394   6.585  1.00 43.24           O  
HETATM 2881  O   HOH A1209      32.492  19.576  15.324  1.00 49.20           O  
CONECT 2760 2763 2764 2765
CONECT 2761 2763 2767 2771
CONECT 2762 2769
CONECT 2763 2760 2761 2766
CONECT 2764 2760 2767
CONECT 2765 2760
CONECT 2766 2763 2769
CONECT 2767 2761 2764
CONECT 2768 2769 2771
CONECT 2769 2762 2766 2768
CONECT 2770 2771 2772
CONECT 2771 2770 2761 2768
CONECT 2772 2770
END
