# Supplementary material for: Solvent-Site Prediction for Fragment Docking and Its Implication on Fragment-Based Drug Discovery
Source: J Chem Inf Model. 2025 Nov 24;65(23):12959–77. doi: 10.1021/acs.jcim.5c02352 (PMC12690578; doi:10.1021/acs.jcim.5c02352)
Supplement: Supplementary file 3 [file ci5c02352_si_003.zip › Frag2Lead_dataset/2017-08/rec-lead.pdb]

ATOM      1  N   SER A 565      18.785 -18.953  15.097  1.00 24.30           N  
ATOM      2  CA  SER A 565      18.567 -17.568  15.509  1.00 24.74           C  
ATOM      3  C   SER A 565      17.961 -17.463  16.917  1.00 30.51           C  
ATOM      4  O   SER A 565      17.659 -16.356  17.370  1.00 30.58           O  
ATOM      5  CB  SER A 565      17.709 -16.833  14.486  1.00 26.31           C  
ATOM      6  OG  SER A 565      18.371 -16.741  13.236  1.00 30.38           O  
ATOM      7  N   LEU A 566      17.809 -18.607  17.608  1.00 27.05           N  
ATOM      8  CA  LEU A 566      17.265 -18.662  18.961  1.00 27.05           C  
ATOM      9  C   LEU A 566      18.414 -18.516  19.945  1.00 31.03           C  
ATOM     10  O   LEU A 566      19.257 -19.409  20.045  1.00 30.47           O  
ATOM     11  CB  LEU A 566      16.479 -19.975  19.205  1.00 27.09           C  
ATOM     12  CG  LEU A 566      15.174 -20.145  18.396  1.00 31.48           C  
ATOM     13  CD1 LEU A 566      14.653 -21.580  18.497  1.00 32.66           C  
ATOM     14  CD2 LEU A 566      14.088 -19.166  18.853  1.00 32.88           C  
ATOM     15  N   TYR A 567      18.471 -17.350  20.622  1.00 26.90           N  
ATOM     16  CA  TYR A 567      19.510 -16.988  21.593  1.00 25.59           C  
ATOM     17  C   TYR A 567      18.824 -16.733  22.930  1.00 28.35           C  
ATOM     18  O   TYR A 567      18.025 -15.807  23.060  1.00 26.00           O  
ATOM     19  CB  TYR A 567      20.278 -15.750  21.121  1.00 24.57           C  
ATOM     20  CG  TYR A 567      20.818 -15.855  19.708  1.00 23.77           C  
ATOM     21  CD1 TYR A 567      21.613 -16.935  19.319  1.00 24.81           C  
ATOM     22  CD2 TYR A 567      20.545 -14.868  18.762  1.00 23.76           C  
ATOM     23  CE1 TYR A 567      22.133 -17.022  18.023  1.00 23.10           C  
ATOM     24  CE2 TYR A 567      21.052 -14.948  17.466  1.00 23.28           C  
ATOM     25  CZ  TYR A 567      21.849 -16.025  17.101  1.00 27.53           C  
ATOM     26  OH  TYR A 567      22.366 -16.089  15.827  1.00 28.60           O  
ATOM     27  N   LYS A 568      19.127 -17.570  23.905  1.00 27.53           N  
ATOM     28  CA  LYS A 568      18.475 -17.520  25.213  1.00 27.94           C  
ATOM     29  C   LYS A 568      19.054 -16.532  26.201  1.00 32.35           C  
ATOM     30  O   LYS A 568      20.227 -16.183  26.128  1.00 28.93           O  
ATOM     31  CB  LYS A 568      18.457 -18.928  25.833  1.00 30.26           C  
ATOM     32  N   LYS A 569      18.202 -16.097  27.131  1.00 31.62           N  
ATOM     33  CA  LYS A 569      18.549 -15.240  28.262  1.00 33.18           C  
ATOM     34  C   LYS A 569      18.630 -16.241  29.433  1.00 39.61           C  
ATOM     35  O   LYS A 569      17.761 -17.115  29.555  1.00 37.10           O  
ATOM     36  CB  LYS A 569      17.454 -14.194  28.513  1.00 36.12           C  
ATOM     37  CG  LYS A 569      17.862 -13.094  29.493  1.00 54.48           C  
ATOM     38  CD  LYS A 569      18.726 -12.002  28.848  1.00 58.54           C  
ATOM     39  CE  LYS A 569      18.528 -10.660  29.504  1.00 58.00           C  
ATOM     40  NZ  LYS A 569      17.192 -10.089  29.191  1.00 65.21           N1+
ATOM     41  N   ALA A 570      19.680 -16.147  30.260  1.00 39.76           N  
ATOM     42  CA  ALA A 570      19.890 -17.075  31.387  1.00 40.42           C  
ATOM     43  C   ALA A 570      18.854 -16.966  32.517  1.00 43.23           C  
ATOM     44  O   ALA A 570      18.566 -17.966  33.176  1.00 43.59           O  
ATOM     45  CB  ALA A 570      21.303 -16.919  31.945  1.00 41.41           C  
ATOM     46  N   GLY A 571      18.314 -15.775  32.734  1.00 38.93           N  
ATOM     47  CA  GLY A 571      17.328 -15.551  33.788  1.00 38.38           C  
ATOM     48  C   GLY A 571      16.222 -14.581  33.420  1.00 41.63           C  
ATOM     49  O   GLY A 571      15.947 -14.355  32.238  1.00 41.06           O  
ATOM     50  N   PHE A 572      15.582 -14.005  34.447  1.00 37.66           N  
ATOM     51  CA  PHE A 572      14.473 -13.062  34.290  1.00 37.68           C  
ATOM     52  C   PHE A 572      14.869 -11.620  34.624  1.00 86.49           C  
ATOM     53  O   PHE A 572      15.838 -11.385  35.345  1.00 55.93           O  
ATOM     54  CB  PHE A 572      13.274 -13.507  35.140  1.00 38.25           C  
ATOM     55  CG  PHE A 572      12.747 -14.873  34.772  1.00 38.55           C  
ATOM     56  CD1 PHE A 572      11.808 -15.025  33.755  1.00 38.54           C  
ATOM     57  CD2 PHE A 572      13.194 -16.011  35.436  1.00 39.59           C  
ATOM     58  CE1 PHE A 572      11.315 -16.285  33.424  1.00 38.32           C  
ATOM     59  CE2 PHE A 572      12.711 -17.278  35.089  1.00 41.79           C  
ATOM     60  CZ  PHE A 572      11.782 -17.406  34.081  1.00 38.94           C  
ATOM     61  N   TYR A 582      28.307 -14.957  43.575  1.00 60.71           N  
ATOM     62  CA  TYR A 582      28.243 -13.741  44.389  1.00 60.46           C  
ATOM     63  C   TYR A 582      29.051 -13.851  45.682  1.00 63.02           C  
ATOM     64  O   TYR A 582      29.789 -12.920  46.006  1.00 62.19           O  
ATOM     65  CB  TYR A 582      26.783 -13.311  44.654  1.00 61.96           C  
ATOM     66  CG  TYR A 582      26.633 -12.175  45.648  1.00 63.96           C  
ATOM     67  CD1 TYR A 582      27.083 -10.892  45.345  1.00 65.54           C  
ATOM     68  CD2 TYR A 582      26.036 -12.383  46.887  1.00 65.05           C  
ATOM     69  CE1 TYR A 582      26.959  -9.848  46.261  1.00 66.43           C  
ATOM     70  CE2 TYR A 582      25.894 -11.343  47.806  1.00 66.31           C  
ATOM     71  CZ  TYR A 582      26.354 -10.075  47.488  1.00 74.86           C  
ATOM     72  OH  TYR A 582      26.221  -9.055  48.395  1.00 77.40           O  
ATOM     73  N   THR A 583      28.910 -14.978  46.416  1.00 59.20           N  
ATOM     74  CA  THR A 583      29.643 -15.236  47.665  1.00 58.77           C  
ATOM     75  C   THR A 583      31.144 -15.404  47.384  1.00 61.36           C  
ATOM     76  O   THR A 583      31.966 -14.913  48.162  1.00 59.86           O  
ATOM     77  CB  THR A 583      29.024 -16.389  48.469  1.00 68.39           C  
ATOM     78  CG2 THR A 583      27.767 -15.963  49.216  1.00 67.15           C  
ATOM     79  OG1 THR A 583      28.726 -17.481  47.600  1.00 69.58           O  
ATOM     80  N   LYS A 584      31.492 -16.062  46.255  1.00 58.33           N  
ATOM     81  CA  LYS A 584      32.881 -16.250  45.812  1.00 58.28           C  
ATOM     82  C   LYS A 584      33.491 -14.868  45.534  1.00 62.68           C  
ATOM     83  O   LYS A 584      34.622 -14.599  45.946  1.00 63.12           O  
ATOM     84  CB  LYS A 584      32.936 -17.123  44.545  1.00 60.68           C  
ATOM     85  N   LEU A 585      32.708 -13.981  44.874  1.00 58.67           N  
ATOM     86  CA  LEU A 585      33.077 -12.605  44.535  1.00 58.41           C  
ATOM     87  C   LEU A 585      33.231 -11.746  45.804  1.00 64.19           C  
ATOM     88  O   LEU A 585      34.060 -10.831  45.830  1.00 64.31           O  
ATOM     89  CB  LEU A 585      32.009 -12.010  43.589  1.00 58.03           C  
ATOM     90  CG  LEU A 585      32.476 -11.201  42.365  1.00 61.19           C  
ATOM     91  CD1 LEU A 585      33.392 -12.014  41.450  1.00 60.68           C  
ATOM     92  CD2 LEU A 585      31.289 -10.728  41.563  1.00 61.87           C  
ATOM     93  N   LEU A 586      32.440 -12.043  46.856  1.00 60.68           N  
ATOM     94  CA  LEU A 586      32.507 -11.313  48.124  1.00 60.57           C  
ATOM     95  C   LEU A 586      33.751 -11.736  48.929  1.00 65.24           C  
ATOM     96  O   LEU A 586      34.382 -10.893  49.571  1.00 64.68           O  
ATOM     97  CB  LEU A 586      31.229 -11.537  48.944  1.00 60.39           C  
ATOM     98  N   HIS A 587      34.100 -13.038  48.875  1.00 62.47           N  
ATOM     99  CA  HIS A 587      35.238 -13.629  49.580  1.00 62.37           C  
ATOM    100  C   HIS A 587      36.602 -13.179  49.039  1.00 66.80           C  
ATOM    101  O   HIS A 587      37.468 -12.828  49.844  1.00 66.39           O  
ATOM    102  CB  HIS A 587      35.126 -15.162  49.610  1.00 62.97           C  
ATOM    103  N   ASP A 588      36.802 -13.198  47.692  1.00 63.10           N  
ATOM    104  CA  ASP A 588      38.066 -12.795  47.044  1.00 62.58           C  
ATOM    105  C   ASP A 588      37.895 -12.331  45.566  1.00 64.69           C  
ATOM    106  O   ASP A 588      38.747 -12.626  44.712  1.00 64.09           O  
ATOM    107  CB  ASP A 588      39.135 -13.907  47.164  1.00 64.50           C  
ATOM    108  N   GLY A 589      36.813 -11.595  45.294  1.00 58.64           N  
ATOM    109  CA  GLY A 589      36.519 -11.064  43.963  1.00 56.84           C  
ATOM    110  C   GLY A 589      37.454  -9.958  43.510  1.00 56.66           C  
ATOM    111  O   GLY A 589      37.561  -9.705  42.306  1.00 56.91           O  
ATOM    112  N   ILE A 590      38.132  -9.279  44.466  1.00 49.13           N  
ATOM    113  CA  ILE A 590      39.083  -8.207  44.153  1.00 46.61           C  
ATOM    114  C   ILE A 590      40.506  -8.727  44.294  1.00 47.51           C  
ATOM    115  O   ILE A 590      40.998  -8.959  45.408  1.00 47.79           O  
ATOM    116  CB  ILE A 590      38.823  -6.887  44.908  1.00 48.75           C  
ATOM    117  CG1 ILE A 590      37.510  -6.252  44.406  1.00 48.04           C  
ATOM    118  CG2 ILE A 590      40.021  -5.927  44.730  1.00 49.27           C  
ATOM    119  CD1 ILE A 590      37.049  -5.112  45.154  1.00 54.24           C  
ATOM    120  N   GLN A 591      41.149  -8.912  43.139  1.00 39.11           N  
ATOM    121  CA  GLN A 591      42.497  -9.436  43.020  1.00 36.44           C  
ATOM    122  C   GLN A 591      43.466  -8.451  42.378  1.00 36.58           C  
ATOM    123  O   GLN A 591      43.051  -7.636  41.549  1.00 35.09           O  
ATOM    124  CB  GLN A 591      42.466 -10.743  42.205  1.00 36.71           C  
ATOM    125  CG  GLN A 591      41.915 -11.927  42.994  1.00 46.45           C  
ATOM    126  CD  GLN A 591      42.822 -12.303  44.150  1.00 62.99           C  
ATOM    127  NE2 GLN A 591      43.976 -12.860  43.838  1.00 46.04           N  
ATOM    128  OE1 GLN A 591      42.507 -12.086  45.325  1.00 60.83           O  
ATOM    129  N   PRO A 592      44.774  -8.490  42.725  1.00 31.07           N  
ATOM    130  CA  PRO A 592      45.712  -7.593  42.023  1.00 30.07           C  
ATOM    131  C   PRO A 592      45.767  -8.111  40.575  1.00 31.38           C  
ATOM    132  O   PRO A 592      45.769  -9.328  40.369  1.00 30.23           O  
ATOM    133  CB  PRO A 592      47.029  -7.759  42.788  1.00 31.88           C  
ATOM    134  CG  PRO A 592      46.904  -9.058  43.517  1.00 36.10           C  
ATOM    135  CD  PRO A 592      45.463  -9.398  43.674  1.00 32.12           C  
ATOM    136  N   VAL A 593      45.751  -7.213  39.580  1.00 27.63           N  
ATOM    137  CA  VAL A 593      45.722  -7.581  38.157  1.00 27.82           C  
ATOM    138  C   VAL A 593      46.878  -8.534  37.705  1.00 29.61           C  
ATOM    139  O   VAL A 593      46.656  -9.389  36.835  1.00 26.92           O  
ATOM    140  CB  VAL A 593      45.597  -6.359  37.219  1.00 32.31           C  
ATOM    141  CG1 VAL A 593      44.244  -5.656  37.404  1.00 32.76           C  
ATOM    142  CG2 VAL A 593      46.754  -5.382  37.394  1.00 31.86           C  
ATOM    143  N   ALA A 594      48.082  -8.396  38.298  1.00 26.07           N  
ATOM    144  CA  ALA A 594      49.248  -9.234  37.969  1.00 25.90           C  
ATOM    145  C   ALA A 594      49.004 -10.698  38.342  1.00 30.16           C  
ATOM    146  O   ALA A 594      49.584 -11.585  37.720  1.00 29.62           O  
ATOM    147  CB  ALA A 594      50.487  -8.711  38.669  1.00 26.89           C  
ATOM    148  N   ALA A 595      48.114 -10.950  39.326  1.00 26.77           N  
ATOM    149  CA  ALA A 595      47.748 -12.303  39.750  1.00 27.07           C  
ATOM    150  C   ALA A 595      46.855 -12.955  38.692  1.00 29.93           C  
ATOM    151  O   ALA A 595      46.828 -14.182  38.584  1.00 30.22           O  
ATOM    152  CB  ALA A 595      47.046 -12.269  41.099  1.00 27.89           C  
ATOM    153  N   ILE A 596      46.142 -12.140  37.892  1.00 24.30           N  
ATOM    154  CA  ILE A 596      45.284 -12.648  36.817  1.00 22.96           C  
ATOM    155  C   ILE A 596      46.234 -13.077  35.673  1.00 25.38           C  
ATOM    156  O   ILE A 596      46.167 -14.209  35.222  1.00 24.52           O  
ATOM    157  CB  ILE A 596      44.218 -11.611  36.338  1.00 25.05           C  
ATOM    158  CG1 ILE A 596      43.258 -11.183  37.489  1.00 24.67           C  
ATOM    159  CG2 ILE A 596      43.422 -12.158  35.109  1.00 23.92           C  
ATOM    160  CD1 ILE A 596      42.612  -9.782  37.254  1.00 29.15           C  
ATOM    161  N   ASP A 597      47.117 -12.168  35.234  1.00 22.18           N  
ATOM    162  CA  ASP A 597      48.126 -12.409  34.183  1.00 21.67           C  
ATOM    163  C   ASP A 597      49.187 -11.323  34.246  1.00 24.78           C  
ATOM    164  O   ASP A 597      48.845 -10.137  34.311  1.00 23.18           O  
ATOM    165  CB  ASP A 597      47.500 -12.398  32.764  1.00 22.38           C  
ATOM    166  CG  ASP A 597      48.312 -13.192  31.739  1.00 29.87           C  
ATOM    167  OD1 ASP A 597      49.370 -12.689  31.293  1.00 28.15           O  
ATOM    168  OD2 ASP A 597      47.899 -14.314  31.397  1.00 31.90           O1-
ATOM    169  N   SER A 598      50.481 -11.710  34.159  1.00 22.98           N  
ATOM    170  CA  SER A 598      51.573 -10.722  34.153  1.00 21.47           C  
ATOM    171  C   SER A 598      51.423  -9.758  32.955  1.00 24.99           C  
ATOM    172  O   SER A 598      51.910  -8.632  33.015  1.00 24.93           O  
ATOM    173  CB  SER A 598      52.940 -11.414  34.101  1.00 22.02           C  
ATOM    174  OG  SER A 598      53.312 -11.869  32.803  1.00 23.53           O  
ATOM    175  N   ASN A 599      50.752 -10.198  31.876  1.00 22.42           N  
ATOM    176  CA  ASN A 599      50.546  -9.401  30.642  1.00 22.46           C  
ATOM    177  C   ASN A 599      49.162  -8.689  30.587  1.00 24.69           C  
ATOM    178  O   ASN A 599      48.801  -8.119  29.545  1.00 22.77           O  
ATOM    179  CB  ASN A 599      50.700 -10.330  29.429  1.00 23.80           C  
ATOM    180  CG  ASN A 599      50.962  -9.647  28.117  1.00 32.90           C  
ATOM    181  ND2 ASN A 599      50.342 -10.129  27.034  1.00 26.47           N  
ATOM    182  OD1 ASN A 599      51.725  -8.693  28.044  1.00 23.50           O  
ATOM    183  N   PHE A 600      48.401  -8.728  31.702  1.00 21.08           N  
ATOM    184  CA  PHE A 600      47.027  -8.183  31.797  1.00 21.89           C  
ATOM    185  C   PHE A 600      46.868  -6.716  31.389  1.00 26.06           C  
ATOM    186  O   PHE A 600      45.810  -6.346  30.874  1.00 24.70           O  
ATOM    187  CB  PHE A 600      46.444  -8.407  33.197  1.00 24.13           C  
ATOM    188  CG  PHE A 600      44.946  -8.256  33.279  1.00 26.89           C  
ATOM    189  CD1 PHE A 600      44.103  -9.289  32.881  1.00 30.00           C  
ATOM    190  CD2 PHE A 600      44.376  -7.087  33.768  1.00 28.12           C  
ATOM    191  CE1 PHE A 600      42.712  -9.145  32.956  1.00 31.32           C  
ATOM    192  CE2 PHE A 600      42.988  -6.949  33.852  1.00 30.89           C  
ATOM    193  CZ  PHE A 600      42.167  -7.973  33.431  1.00 29.57           C  
ATOM    194  N   ALA A 601      47.898  -5.888  31.608  1.00 22.62           N  
ATOM    195  CA  ALA A 601      47.840  -4.453  31.288  1.00 22.10           C  
ATOM    196  C   ALA A 601      48.468  -4.092  29.963  1.00 24.95           C  
ATOM    197  O   ALA A 601      48.644  -2.911  29.665  1.00 24.10           O  
ATOM    198  CB  ALA A 601      48.462  -3.633  32.415  1.00 23.35           C  
ATOM    199  N   SER A 602      48.745  -5.105  29.128  1.00 21.11           N  
ATOM    200  CA  SER A 602      49.363  -4.932  27.819  1.00 21.14           C  
ATOM    201  C   SER A 602      48.399  -5.034  26.657  1.00 24.59           C  
ATOM    202  O   SER A 602      47.478  -5.836  26.697  1.00 24.24           O  
ATOM    203  CB  SER A 602      50.448  -5.991  27.638  1.00 23.84           C  
ATOM    204  OG  SER A 602      50.940  -6.064  26.307  1.00 30.05           O  
ATOM    205  N   PHE A 603      48.684  -4.298  25.571  1.00 22.45           N  
ATOM    206  CA  PHE A 603      47.905  -4.370  24.340  1.00 22.63           C  
ATOM    207  C   PHE A 603      48.059  -5.761  23.669  1.00 27.15           C  
ATOM    208  O   PHE A 603      47.309  -6.051  22.737  1.00 26.50           O  
ATOM    209  CB  PHE A 603      48.330  -3.276  23.343  1.00 24.12           C  
ATOM    210  CG  PHE A 603      47.886  -1.876  23.676  1.00 26.04           C  
ATOM    211  CD1 PHE A 603      46.548  -1.597  23.962  1.00 28.63           C  
ATOM    212  CD2 PHE A 603      48.791  -0.823  23.665  1.00 28.87           C  
ATOM    213  CE1 PHE A 603      46.137  -0.300  24.266  1.00 29.66           C  
ATOM    214  CE2 PHE A 603      48.375   0.481  23.947  1.00 31.78           C  
ATOM    215  CZ  PHE A 603      47.051   0.733  24.243  1.00 29.82           C  
ATOM    216  N   THR A 604      49.009  -6.615  24.146  1.00 23.45           N  
ATOM    217  CA  THR A 604      49.225  -7.966  23.606  1.00 23.26           C  
ATOM    218  C   THR A 604      48.382  -9.008  24.354  1.00 27.55           C  
ATOM    219  O   THR A 604      48.390 -10.181  23.982  1.00 26.71           O  
ATOM    220  CB  THR A 604      50.728  -8.354  23.528  1.00 27.02           C  
ATOM    221  CG2 THR A 604      51.538  -7.421  22.592  1.00 23.51           C  
ATOM    222  OG1 THR A 604      51.276  -8.372  24.861  1.00 26.41           O  
ATOM    223  N   TYR A 605      47.668  -8.587  25.416  1.00 23.28           N  
ATOM    224  CA  TYR A 605      46.810  -9.497  26.163  1.00 23.49           C  
ATOM    225  C   TYR A 605      45.548  -9.757  25.360  1.00 25.32           C  
ATOM    226  O   TYR A 605      45.011  -8.840  24.745  1.00 23.49           O  
ATOM    227  CB  TYR A 605      46.416  -8.899  27.527  1.00 22.97           C  
ATOM    228  CG  TYR A 605      45.664  -9.873  28.409  1.00 23.82           C  
ATOM    229  CD1 TYR A 605      46.310 -10.964  28.987  1.00 24.45           C  
ATOM    230  CD2 TYR A 605      44.311  -9.693  28.688  1.00 24.62           C  
ATOM    231  CE1 TYR A 605      45.626 -11.856  29.810  1.00 26.38           C  
ATOM    232  CE2 TYR A 605      43.624 -10.567  29.531  1.00 25.25           C  
ATOM    233  CZ  TYR A 605      44.285 -11.647  30.087  1.00 29.72           C  
ATOM    234  OH  TYR A 605      43.600 -12.519  30.888  1.00 28.93           O  
ATOM    235  N   THR A 606      45.048 -10.982  25.411  1.00 22.20           N  
ATOM    236  CA  THR A 606      43.812 -11.347  24.725  1.00 21.78           C  
ATOM    237  C   THR A 606      42.785 -11.682  25.803  1.00 24.14           C  
ATOM    238  O   THR A 606      42.765 -12.803  26.317  1.00 24.48           O  
ATOM    239  CB  THR A 606      44.048 -12.465  23.698  1.00 30.51           C  
ATOM    240  CG2 THR A 606      44.896 -12.002  22.517  1.00 27.38           C  
ATOM    241  OG1 THR A 606      44.697 -13.543  24.370  1.00 29.67           O  
ATOM    242  N   PRO A 607      41.934 -10.702  26.180  1.00 20.82           N  
ATOM    243  CA  PRO A 607      40.926 -10.950  27.243  1.00 20.41           C  
ATOM    244  C   PRO A 607      39.989 -12.131  27.002  1.00 24.72           C  
ATOM    245  O   PRO A 607      39.465 -12.695  27.964  1.00 22.71           O  
ATOM    246  CB  PRO A 607      40.167  -9.627  27.352  1.00 21.95           C  
ATOM    247  CG  PRO A 607      40.465  -8.897  26.080  1.00 25.42           C  
ATOM    248  CD  PRO A 607      41.842  -9.325  25.653  1.00 21.63           C  
ATOM    249  N   ARG A 608      39.811 -12.544  25.737  1.00 23.09           N  
ATOM    250  CA  ARG A 608      38.958 -13.710  25.412  1.00 24.12           C  
ATOM    251  C   ARG A 608      39.563 -15.036  25.872  1.00 29.21           C  
ATOM    252  O   ARG A 608      38.862 -16.044  25.917  1.00 30.74           O  
ATOM    253  CB  ARG A 608      38.630 -13.739  23.930  1.00 24.53           C  
ATOM    254  CG  ARG A 608      37.688 -12.616  23.545  1.00 29.33           C  
ATOM    255  CD  ARG A 608      37.527 -12.553  22.050  1.00 39.09           C  
ATOM    256  NE  ARG A 608      36.436 -11.683  21.625  1.00 39.92           N  
ATOM    257  CZ  ARG A 608      35.165 -12.067  21.535  1.00 46.96           C  
ATOM    258  NH1 ARG A 608      34.809 -13.295  21.883  1.00 32.05           N1+
ATOM    259  NH2 ARG A 608      34.239 -11.222  21.111  1.00 37.60           N  
ATOM    260  N   SER A 609      40.857 -15.030  26.233  1.00 25.20           N  
ATOM    261  CA  SER A 609      41.566 -16.201  26.737  1.00 26.26           C  
ATOM    262  C   SER A 609      41.228 -16.426  28.224  1.00 29.74           C  
ATOM    263  O   SER A 609      41.491 -17.496  28.763  1.00 30.23           O  
ATOM    264  CB  SER A 609      43.071 -16.024  26.565  1.00 29.88           C  
ATOM    265  OG  SER A 609      43.387 -16.144  25.187  1.00 44.72           O  
ATOM    266  N   LEU A 610      40.665 -15.416  28.885  1.00 25.22           N  
ATOM    267  CA  LEU A 610      40.304 -15.554  30.295  1.00 25.27           C  
ATOM    268  C   LEU A 610      39.011 -16.411  30.455  1.00 28.07           C  
ATOM    269  O   LEU A 610      38.008 -16.103  29.810  1.00 25.57           O  
ATOM    270  CB  LEU A 610      40.118 -14.163  30.945  1.00 25.33           C  
ATOM    271  CG  LEU A 610      39.897 -14.183  32.458  1.00 29.76           C  
ATOM    272  CD1 LEU A 610      41.201 -14.484  33.208  1.00 30.79           C  
ATOM    273  CD2 LEU A 610      39.298 -12.897  32.942  1.00 30.01           C  
ATOM    274  N   PRO A 611      39.000 -17.450  31.334  1.00 27.36           N  
ATOM    275  CA  PRO A 611      37.769 -18.247  31.526  1.00 26.22           C  
ATOM    276  C   PRO A 611      36.586 -17.355  31.888  1.00 27.54           C  
ATOM    277  O   PRO A 611      36.732 -16.420  32.699  1.00 25.73           O  
ATOM    278  CB  PRO A 611      38.131 -19.163  32.705  1.00 28.43           C  
ATOM    279  CG  PRO A 611      39.614 -19.309  32.614  1.00 33.51           C  
ATOM    280  CD  PRO A 611      40.104 -17.958  32.181  1.00 29.45           C  
ATOM    281  N   GLU A 612      35.421 -17.632  31.293  1.00 23.93           N  
ATOM    282  CA  GLU A 612      34.200 -16.858  31.542  1.00 23.95           C  
ATOM    283  C   GLU A 612      33.889 -16.713  33.029  1.00 27.91           C  
ATOM    284  O   GLU A 612      33.535 -15.623  33.460  1.00 25.95           O  
ATOM    285  CB  GLU A 612      33.006 -17.424  30.758  1.00 25.36           C  
ATOM    286  CG  GLU A 612      31.817 -16.471  30.713  1.00 32.65           C  
ATOM    287  CD  GLU A 612      30.905 -16.581  29.506  1.00 46.91           C  
ATOM    288  OE1 GLU A 612      31.036 -17.558  28.732  1.00 48.49           O  
ATOM    289  OE2 GLU A 612      30.056 -15.681  29.333  1.00 39.78           O1-
ATOM    290  N   ASP A 613      34.075 -17.789  33.820  1.00 26.82           N  
ATOM    291  CA  ASP A 613      33.833 -17.767  35.259  1.00 28.20           C  
ATOM    292  C   ASP A 613      34.740 -16.759  36.026  1.00 31.68           C  
ATOM    293  O   ASP A 613      34.394 -16.379  37.139  1.00 32.44           O  
ATOM    294  CB  ASP A 613      33.967 -19.183  35.856  1.00 31.06           C  
ATOM    295  CG  ASP A 613      32.838 -20.151  35.526  1.00 51.25           C  
ATOM    296  OD1 ASP A 613      31.867 -19.734  34.835  1.00 53.31           O  
ATOM    297  OD2 ASP A 613      32.918 -21.327  35.963  1.00 59.49           O1-
ATOM    298  N   ASP A 614      35.869 -16.317  35.429  1.00 25.99           N  
ATOM    299  CA  ASP A 614      36.800 -15.377  36.075  1.00 24.99           C  
ATOM    300  C   ASP A 614      36.620 -13.925  35.649  1.00 27.50           C  
ATOM    301  O   ASP A 614      37.317 -13.053  36.171  1.00 24.36           O  
ATOM    302  CB  ASP A 614      38.254 -15.802  35.798  1.00 25.74           C  
ATOM    303  CG  ASP A 614      38.624 -17.152  36.385  1.00 40.45           C  
ATOM    304  OD1 ASP A 614      38.078 -17.509  37.452  1.00 40.27           O  
ATOM    305  OD2 ASP A 614      39.465 -17.845  35.784  1.00 50.82           O1-
ATOM    306  N   THR A 615      35.697 -13.662  34.699  1.00 24.54           N  
ATOM    307  CA  THR A 615      35.490 -12.312  34.134  1.00 23.01           C  
ATOM    308  C   THR A 615      34.908 -11.314  35.135  1.00 25.98           C  
ATOM    309  O   THR A 615      35.337 -10.154  35.118  1.00 23.80           O  
ATOM    310  CB  THR A 615      34.686 -12.358  32.814  1.00 22.25           C  
ATOM    311  CG2 THR A 615      35.436 -13.076  31.696  1.00 21.21           C  
ATOM    312  OG1 THR A 615      33.434 -12.978  33.039  1.00 23.36           O  
ATOM    313  N   SER A 616      33.946 -11.738  35.994  1.00 23.11           N  
ATOM    314  CA  SER A 616      33.366 -10.830  36.999  1.00 24.56           C  
ATOM    315  C   SER A 616      34.447 -10.343  37.982  1.00 27.93           C  
ATOM    316  O   SER A 616      34.503  -9.155  38.282  1.00 26.87           O  
ATOM    317  CB  SER A 616      32.204 -11.497  37.728  1.00 29.91           C  
ATOM    318  OG  SER A 616      31.137 -11.645  36.803  1.00 39.12           O  
ATOM    319  N   MET A 617      35.322 -11.264  38.440  1.00 26.63           N  
ATOM    320  CA  MET A 617      36.468 -10.981  39.315  1.00 27.60           C  
ATOM    321  C   MET A 617      37.411  -9.991  38.590  1.00 27.37           C  
ATOM    322  O   MET A 617      37.899  -9.045  39.218  1.00 27.49           O  
ATOM    323  CB  MET A 617      37.201 -12.306  39.675  1.00 30.96           C  
ATOM    324  CG  MET A 617      38.541 -12.159  40.445  1.00 36.79           C  
ATOM    325  SD  MET A 617      40.027 -11.769  39.444  1.00 43.55           S  
ATOM    326  CE  MET A 617      40.107 -13.256  38.345  1.00 40.21           C  
ATOM    327  N   ALA A 618      37.667 -10.204  37.275  1.00 22.99           N  
ATOM    328  CA  ALA A 618      38.550  -9.327  36.500  1.00 22.34           C  
ATOM    329  C   ALA A 618      38.011  -7.907  36.377  1.00 24.86           C  
ATOM    330  O   ALA A 618      38.798  -6.955  36.447  1.00 21.86           O  
ATOM    331  CB  ALA A 618      38.827  -9.914  35.122  1.00 23.30           C  
ATOM    332  N   ILE A 619      36.667  -7.761  36.192  1.00 22.59           N  
ATOM    333  CA  ILE A 619      36.010  -6.443  36.102  1.00 22.81           C  
ATOM    334  C   ILE A 619      36.281  -5.676  37.410  1.00 26.99           C  
ATOM    335  O   ILE A 619      36.686  -4.524  37.358  1.00 27.04           O  
ATOM    336  CB  ILE A 619      34.466  -6.569  35.839  1.00 25.07           C  
ATOM    337  CG1 ILE A 619      34.155  -7.077  34.402  1.00 24.61           C  
ATOM    338  CG2 ILE A 619      33.738  -5.226  36.135  1.00 25.49           C  
ATOM    339  CD1 ILE A 619      34.432  -6.073  33.192  1.00 26.17           C  
ATOM    340  N   LEU A 620      36.051  -6.322  38.573  1.00 25.25           N  
ATOM    341  CA  LEU A 620      36.295  -5.720  39.894  1.00 25.96           C  
ATOM    342  C   LEU A 620      37.751  -5.308  40.050  1.00 28.47           C  
ATOM    343  O   LEU A 620      38.027  -4.204  40.531  1.00 27.78           O  
ATOM    344  CB  LEU A 620      35.903  -6.683  41.034  1.00 26.64           C  
ATOM    345  CG  LEU A 620      34.419  -7.028  41.153  1.00 32.66           C  
ATOM    346  CD1 LEU A 620      34.114  -7.662  42.485  1.00 33.47           C  
ATOM    347  CD2 LEU A 620      33.581  -5.810  41.018  1.00 36.27           C  
ATOM    348  N   SER A 621      38.680  -6.197  39.624  1.00 23.49           N  
ATOM    349  CA  SER A 621      40.123  -5.975  39.657  1.00 22.74           C  
ATOM    350  C   SER A 621      40.508  -4.782  38.819  1.00 25.67           C  
ATOM    351  O   SER A 621      41.314  -3.977  39.269  1.00 25.99           O  
ATOM    352  CB  SER A 621      40.852  -7.221  39.177  1.00 26.08           C  
ATOM    353  OG  SER A 621      40.583  -8.279  40.085  1.00 33.82           O  
ATOM    354  N   MET A 622      39.898  -4.617  37.619  1.00 21.98           N  
ATOM    355  CA  MET A 622      40.191  -3.453  36.760  1.00 20.87           C  
ATOM    356  C   MET A 622      39.720  -2.161  37.395  1.00 25.11           C  
ATOM    357  O   MET A 622      40.443  -1.172  37.339  1.00 22.74           O  
ATOM    358  CB  MET A 622      39.587  -3.615  35.362  1.00 22.42           C  
ATOM    359  CG  MET A 622      40.341  -4.631  34.550  1.00 24.96           C  
ATOM    360  SD  MET A 622      39.739  -4.784  32.876  1.00 27.27           S  
ATOM    361  CE  MET A 622      38.397  -5.921  33.117  1.00 23.92           C  
ATOM    362  N   LEU A 623      38.512  -2.178  38.006  1.00 23.57           N  
ATOM    363  CA  LEU A 623      37.940  -1.020  38.689  1.00 24.61           C  
ATOM    364  C   LEU A 623      38.798  -0.666  39.893  1.00 29.77           C  
ATOM    365  O   LEU A 623      39.021   0.517  40.132  1.00 29.74           O  
ATOM    366  CB  LEU A 623      36.472  -1.284  39.101  1.00 24.57           C  
ATOM    367  CG  LEU A 623      35.490  -1.261  37.930  1.00 29.34           C  
ATOM    368  CD1 LEU A 623      34.154  -1.878  38.294  1.00 29.90           C  
ATOM    369  CD2 LEU A 623      35.360   0.137  37.360  1.00 28.42           C  
ATOM    370  N   GLN A 624      39.297  -1.689  40.633  1.00 28.14           N  
ATOM    371  CA  GLN A 624      40.179  -1.480  41.790  1.00 29.66           C  
ATOM    372  C   GLN A 624      41.508  -0.865  41.319  1.00 35.42           C  
ATOM    373  O   GLN A 624      41.943   0.131  41.899  1.00 34.67           O  
ATOM    374  CB  GLN A 624      40.413  -2.795  42.577  1.00 31.38           C  
ATOM    375  CG  GLN A 624      41.338  -2.648  43.815  1.00 46.37           C  
ATOM    376  CD  GLN A 624      40.949  -1.534  44.782  1.00 61.70           C  
ATOM    377  NE2 GLN A 624      41.899  -0.659  45.078  1.00 62.31           N  
ATOM    378  OE1 GLN A 624      39.813  -1.438  45.273  1.00 46.46           O  
ATOM    379  N   ASP A 625      42.125  -1.436  40.240  1.00 31.37           N  
ATOM    380  CA  ASP A 625      43.398  -0.966  39.674  1.00 30.48           C  
ATOM    381  C   ASP A 625      43.343   0.467  39.131  1.00 34.50           C  
ATOM    382  O   ASP A 625      44.348   1.180  39.190  1.00 35.29           O  
ATOM    383  CB  ASP A 625      43.930  -1.939  38.615  1.00 32.32           C  
ATOM    384  CG  ASP A 625      45.403  -1.740  38.310  1.00 40.15           C  
ATOM    385  OD1 ASP A 625      46.235  -1.898  39.242  1.00 41.08           O  
ATOM    386  OD2 ASP A 625      45.726  -1.441  37.150  1.00 37.48           O1-
ATOM    387  N   MET A 626      42.185   0.900  38.624  1.00 30.00           N  
ATOM    388  CA  MET A 626      42.027   2.275  38.119  1.00 29.60           C  
ATOM    389  C   MET A 626      41.608   3.207  39.297  1.00 34.63           C  
ATOM    390  O   MET A 626      41.383   4.399  39.091  1.00 33.24           O  
ATOM    391  CB  MET A 626      40.983   2.333  36.994  1.00 31.44           C  
ATOM    392  CG  MET A 626      41.366   1.536  35.755  1.00 34.37           C  
ATOM    393  SD  MET A 626      40.122   1.679  34.448  1.00 38.07           S  
ATOM    394  CE  MET A 626      38.850   0.676  35.115  1.00 33.62           C  
ATOM    395  N   ASN A 627      41.507   2.630  40.514  1.00 32.62           N  
ATOM    396  CA  ASN A 627      41.128   3.252  41.792  1.00 34.11           C  
ATOM    397  C   ASN A 627      39.703   3.863  41.777  1.00 40.81           C  
ATOM    398  O   ASN A 627      39.419   4.781  42.557  1.00 41.34           O  
ATOM    399  CB  ASN A 627      42.191   4.260  42.296  1.00 34.86           C  
ATOM    400  CG  ASN A 627      42.192   4.420  43.804  1.00 55.76           C  
ATOM    401  ND2 ASN A 627      42.270   5.655  44.267  1.00 44.46           N  
ATOM    402  OD1 ASN A 627      42.117   3.447  44.570  1.00 54.42           O  
ATOM    403  N   PHE A 628      38.791   3.321  40.931  1.00 37.23           N  
ATOM    404  CA  PHE A 628      37.419   3.843  40.892  1.00 37.05           C  
ATOM    405  C   PHE A 628      36.613   3.458  42.123  1.00 39.53           C  
ATOM    406  O   PHE A 628      35.821   4.270  42.582  1.00 39.81           O  
ATOM    407  CB  PHE A 628      36.681   3.487  39.591  1.00 38.97           C  
ATOM    408  CG  PHE A 628      37.149   4.250  38.369  1.00 40.35           C  
ATOM    409  CD1 PHE A 628      37.257   5.638  38.392  1.00 44.50           C  
ATOM    410  CD2 PHE A 628      37.449   3.585  37.189  1.00 42.35           C  
ATOM    411  CE1 PHE A 628      37.688   6.341  37.260  1.00 45.86           C  
ATOM    412  CE2 PHE A 628      37.877   4.286  36.056  1.00 45.45           C  
ATOM    413  CZ  PHE A 628      38.003   5.659  36.099  1.00 44.10           C  
ATOM    414  N   ILE A 629      36.839   2.258  42.682  1.00 35.56           N  
ATOM    415  CA  ILE A 629      36.139   1.771  43.873  1.00 35.25           C  
ATOM    416  C   ILE A 629      36.358   2.736  45.073  1.00 43.00           C  
ATOM    417  O   ILE A 629      35.375   3.174  45.674  1.00 42.57           O  
ATOM    418  CB  ILE A 629      36.457   0.276  44.198  1.00 36.89           C  
ATOM    419  CG1 ILE A 629      36.230  -0.616  42.938  1.00 36.90           C  
ATOM    420  CG2 ILE A 629      35.608  -0.229  45.379  1.00 35.71           C  
ATOM    421  CD1 ILE A 629      36.660  -2.127  43.025  1.00 40.82           C  
ATOM    422  N   ASN A 630      37.624   3.084  45.381  1.00 41.28           N  
ATOM    423  CA  ASN A 630      37.964   3.993  46.485  1.00 41.68           C  
ATOM    424  C   ASN A 630      37.585   5.447  46.209  1.00 44.49           C  
ATOM    425  O   ASN A 630      36.886   6.040  47.031  1.00 43.57           O  
ATOM    426  CB  ASN A 630      39.442   3.865  46.884  1.00 43.70           C  
ATOM    427  CG  ASN A 630      39.812   2.550  47.526  1.00 62.12           C  
ATOM    428  ND2 ASN A 630      38.928   2.019  48.365  1.00 52.91           N  
ATOM    429  OD1 ASN A 630      40.896   2.000  47.287  1.00 55.13           O  
ATOM    430  N   ASN A 631      38.018   6.009  45.055  1.00 41.51           N  
ATOM    431  CA  ASN A 631      37.733   7.397  44.647  1.00 42.35           C  
ATOM    432  C   ASN A 631      36.247   7.757  44.579  1.00 47.53           C  
ATOM    433  O   ASN A 631      35.903   8.904  44.874  1.00 48.61           O  
ATOM    434  CB  ASN A 631      38.393   7.747  43.311  1.00 44.58           C  
ATOM    435  CG  ASN A 631      39.890   7.963  43.349  1.00 71.83           C  
ATOM    436  ND2 ASN A 631      40.483   8.111  42.172  1.00 65.95           N  
ATOM    437  OD1 ASN A 631      40.528   8.009  44.408  1.00 65.99           O  
ATOM    438  N   TYR A 632      35.375   6.801  44.169  1.00 41.63           N  
ATOM    439  CA  TYR A 632      33.937   7.067  44.076  1.00 40.14           C  
ATOM    440  C   TYR A 632      33.154   6.442  45.215  1.00 41.63           C  
ATOM    441  O   TYR A 632      31.934   6.519  45.201  1.00 40.71           O  
ATOM    442  CB  TYR A 632      33.356   6.684  42.696  1.00 40.75           C  
ATOM    443  CG  TYR A 632      33.801   7.633  41.607  1.00 42.80           C  
ATOM    444  CD1 TYR A 632      33.353   8.951  41.578  1.00 44.90           C  
ATOM    445  CD2 TYR A 632      34.696   7.226  40.625  1.00 43.52           C  
ATOM    446  CE1 TYR A 632      33.792   9.842  40.597  1.00 45.25           C  
ATOM    447  CE2 TYR A 632      35.140   8.107  39.642  1.00 43.77           C  
ATOM    448  CZ  TYR A 632      34.686   9.413  39.634  1.00 48.33           C  
ATOM    449  OH  TYR A 632      35.135  10.278  38.673  1.00 45.17           O  
ATOM    450  N   LYS A 633      33.850   5.841  46.208  1.00 38.52           N  
ATOM    451  CA  LYS A 633      33.266   5.199  47.399  1.00 38.45           C  
ATOM    452  C   LYS A 633      32.172   4.198  47.022  1.00 42.19           C  
ATOM    453  O   LYS A 633      31.075   4.228  47.579  1.00 41.74           O  
ATOM    454  CB  LYS A 633      32.759   6.256  48.417  1.00 41.62           C  
ATOM    455  CG  LYS A 633      33.870   7.019  49.128  1.00 57.64           C  
ATOM    456  CD  LYS A 633      33.672   8.519  49.022  1.00 70.94           C  
ATOM    457  CE  LYS A 633      34.786   9.289  49.690  1.00 81.37           C  
ATOM    458  NZ  LYS A 633      34.668  10.751  49.445  1.00 87.96           N1+
ATOM    459  N   ILE A 634      32.473   3.330  46.040  1.00 39.05           N  
ATOM    460  CA  ILE A 634      31.545   2.314  45.549  1.00 38.80           C  
ATOM    461  C   ILE A 634      31.470   1.182  46.557  1.00 44.27           C  
ATOM    462  O   ILE A 634      32.504   0.650  46.960  1.00 45.41           O  
ATOM    463  CB  ILE A 634      31.950   1.759  44.132  1.00 41.31           C  
ATOM    464  CG1 ILE A 634      32.290   2.885  43.094  1.00 40.79           C  
ATOM    465  CG2 ILE A 634      30.894   0.782  43.583  1.00 41.49           C  
ATOM    466  CD1 ILE A 634      31.079   3.748  42.525  1.00 49.01           C  
ATOM    467  N   ASP A 635      30.253   0.787  46.931  1.00 40.72           N  
ATOM    468  CA  ASP A 635      30.035  -0.327  47.839  1.00 40.85           C  
ATOM    469  C   ASP A 635      30.343  -1.623  47.060  1.00 45.75           C  
ATOM    470  O   ASP A 635      29.702  -1.886  46.034  1.00 43.60           O  
ATOM    471  CB  ASP A 635      28.580  -0.309  48.376  1.00 42.00           C  
ATOM    472  CG  ASP A 635      28.281  -1.422  49.355  1.00 54.33           C  
ATOM    473  OD1 ASP A 635      28.872  -1.417  50.461  1.00 56.42           O  
ATOM    474  OD2 ASP A 635      27.458  -2.306  49.016  1.00 57.48           O1-
ATOM    475  N   CYS A 636      31.346  -2.406  47.530  1.00 45.08           N  
ATOM    476  CA  CYS A 636      31.763  -3.671  46.900  1.00 46.15           C  
ATOM    477  C   CYS A 636      30.607  -4.668  46.702  1.00 44.29           C  
ATOM    478  O   CYS A 636      30.466  -5.126  45.570  1.00 42.73           O  
ATOM    479  CB  CYS A 636      32.937  -4.309  47.633  1.00 48.76           C  
ATOM    480  SG  CYS A 636      34.550  -3.698  47.099  1.00 53.97           S  
ATOM    481  N   PRO A 637      29.756  -5.006  47.720  1.00 37.60           N  
ATOM    482  CA  PRO A 637      28.636  -5.938  47.458  1.00 36.08           C  
ATOM    483  C   PRO A 637      27.713  -5.478  46.324  1.00 35.56           C  
ATOM    484  O   PRO A 637      27.297  -6.302  45.513  1.00 33.77           O  
ATOM    485  CB  PRO A 637      27.900  -6.002  48.799  1.00 38.13           C  
ATOM    486  CG  PRO A 637      28.951  -5.636  49.816  1.00 43.22           C  
ATOM    487  CD  PRO A 637      29.771  -4.589  49.139  1.00 38.91           C  
ATOM    488  N   THR A 638      27.428  -4.163  46.253  1.00 31.08           N  
ATOM    489  CA  THR A 638      26.593  -3.544  45.222  1.00 30.07           C  
ATOM    490  C   THR A 638      27.284  -3.694  43.861  1.00 32.69           C  
ATOM    491  O   THR A 638      26.641  -4.092  42.896  1.00 31.03           O  
ATOM    492  CB  THR A 638      26.313  -2.069  45.586  1.00 34.50           C  
ATOM    493  CG2 THR A 638      25.449  -1.368  44.566  1.00 32.26           C  
ATOM    494  OG1 THR A 638      25.630  -2.048  46.831  1.00 32.44           O  
ATOM    495  N   LEU A 639      28.591  -3.391  43.803  1.00 29.46           N  
ATOM    496  CA  LEU A 639      29.401  -3.507  42.597  1.00 28.37           C  
ATOM    497  C   LEU A 639      29.424  -4.930  42.103  1.00 31.27           C  
ATOM    498  O   LEU A 639      29.235  -5.154  40.903  1.00 30.06           O  
ATOM    499  CB  LEU A 639      30.807  -2.942  42.801  1.00 27.66           C  
ATOM    500  CG  LEU A 639      31.710  -2.798  41.569  1.00 31.11           C  
ATOM    501  CD1 LEU A 639      31.033  -1.984  40.407  1.00 29.60           C  
ATOM    502  CD2 LEU A 639      33.052  -2.223  41.962  1.00 31.78           C  
ATOM    503  N   ALA A 640      29.594  -5.887  43.024  1.00 26.84           N  
ATOM    504  CA  ALA A 640      29.583  -7.311  42.718  1.00 26.86           C  
ATOM    505  C   ALA A 640      28.211  -7.746  42.123  1.00 30.83           C  
ATOM    506  O   ALA A 640      28.207  -8.448  41.111  1.00 30.08           O  
ATOM    507  CB  ALA A 640      29.908  -8.110  43.960  1.00 27.55           C  
ATOM    508  N   ARG A 641      27.061  -7.315  42.729  1.00 27.09           N  
ATOM    509  CA  ARG A 641      25.721  -7.645  42.221  1.00 26.67           C  
ATOM    510  C   ARG A 641      25.527  -6.980  40.848  1.00 29.42           C  
ATOM    511  O   ARG A 641      25.064  -7.659  39.929  1.00 28.20           O  
ATOM    512  CB  ARG A 641      24.592  -7.222  43.190  1.00 28.70           C  
ATOM    513  CG  ARG A 641      24.466  -8.101  44.440  1.00 39.11           C  
ATOM    514  CD  ARG A 641      23.309  -7.688  45.352  1.00 44.47           C  
ATOM    515  NE  ARG A 641      23.570  -6.398  45.995  1.00 50.43           N  
ATOM    516  CZ  ARG A 641      23.939  -6.237  47.263  1.00 63.18           C  
ATOM    517  NH1 ARG A 641      24.067  -7.286  48.065  1.00 49.40           N1+
ATOM    518  NH2 ARG A 641      24.165  -5.021  47.743  1.00 48.92           N  
ATOM    519  N   PHE A 642      25.919  -5.679  40.701  1.00 24.72           N  
ATOM    520  CA  PHE A 642      25.820  -4.941  39.425  1.00 24.04           C  
ATOM    521  C   PHE A 642      26.529  -5.710  38.286  1.00 28.74           C  
ATOM    522  O   PHE A 642      25.909  -5.923  37.241  1.00 26.04           O  
ATOM    523  CB  PHE A 642      26.377  -3.507  39.542  1.00 24.85           C  
ATOM    524  CG  PHE A 642      26.420  -2.709  38.249  1.00 24.98           C  
ATOM    525  CD1 PHE A 642      25.299  -2.021  37.798  1.00 25.79           C  
ATOM    526  CD2 PHE A 642      27.587  -2.647  37.483  1.00 25.90           C  
ATOM    527  CE1 PHE A 642      25.333  -1.302  36.594  1.00 25.68           C  
ATOM    528  CE2 PHE A 642      27.630  -1.908  36.296  1.00 26.80           C  
ATOM    529  CZ  PHE A 642      26.502  -1.238  35.857  1.00 24.35           C  
ATOM    530  N  ACYS A 643      27.795  -6.138  38.511  0.61 26.58           N  
ATOM    531  N  BCYS A 643      27.809  -6.130  38.491  0.39 26.42           N  
ATOM    532  CA ACYS A 643      28.606  -6.886  37.538  0.61 26.54           C  
ATOM    533  CA BCYS A 643      28.593  -6.876  37.486  0.39 26.42           C  
ATOM    534  C  ACYS A 643      27.923  -8.191  37.113  0.61 29.30           C  
ATOM    535  C  BCYS A 643      27.906  -8.191  37.096  0.39 29.36           C  
ATOM    536  O  ACYS A 643      27.888  -8.509  35.920  0.61 27.25           O  
ATOM    537  O  BCYS A 643      27.849  -8.515  35.906  0.39 27.89           O  
ATOM    538  CB ACYS A 643      29.999  -7.148  38.098  0.61 27.46           C  
ATOM    539  CB BCYS A 643      30.030  -7.110  37.952  0.39 27.25           C  
ATOM    540  SG ACYS A 643      30.989  -5.653  38.322  0.61 31.73           S  
ATOM    541  SG BCYS A 643      31.051  -8.048  36.778  0.39 31.44           S  
ATOM    542  N   LEU A 644      27.389  -8.943  38.094  1.00 25.59           N  
ATOM    543  CA  LEU A 644      26.690 -10.210  37.841  1.00 26.43           C  
ATOM    544  C   LEU A 644      25.374  -9.982  37.072  1.00 26.94           C  
ATOM    545  O   LEU A 644      25.035 -10.796  36.227  1.00 26.21           O  
ATOM    546  CB  LEU A 644      26.467 -11.003  39.139  1.00 27.36           C  
ATOM    547  CG  LEU A 644      27.742 -11.624  39.747  1.00 32.70           C  
ATOM    548  CD1 LEU A 644      27.422 -12.359  41.040  1.00 33.82           C  
ATOM    549  CD2 LEU A 644      28.422 -12.590  38.772  1.00 34.52           C  
ATOM    550  N   MET A 645      24.671  -8.860  37.327  1.00 23.90           N  
ATOM    551  CA  MET A 645      23.433  -8.495  36.619  1.00 24.73           C  
ATOM    552  C   MET A 645      23.755  -8.143  35.177  1.00 26.54           C  
ATOM    553  O   MET A 645      23.037  -8.565  34.261  1.00 24.72           O  
ATOM    554  CB  MET A 645      22.754  -7.300  37.272  1.00 28.40           C  
ATOM    555  CG  MET A 645      22.098  -7.637  38.577  1.00 34.50           C  
ATOM    556  SD  MET A 645      20.659  -8.701  38.389  1.00 41.27           S  
ATOM    557  CE  MET A 645      19.514  -7.579  37.580  1.00 38.09           C  
ATOM    558  N   VAL A 646      24.846  -7.375  34.976  1.00 22.69           N  
ATOM    559  CA  VAL A 646      25.297  -6.966  33.646  1.00 22.07           C  
ATOM    560  C   VAL A 646      25.628  -8.224  32.837  1.00 25.93           C  
ATOM    561  O   VAL A 646      25.118  -8.383  31.728  1.00 23.44           O  
ATOM    562  CB  VAL A 646      26.430  -5.912  33.674  1.00 25.62           C  
ATOM    563  CG1 VAL A 646      27.035  -5.725  32.288  1.00 25.24           C  
ATOM    564  CG2 VAL A 646      25.919  -4.571  34.206  1.00 25.48           C  
ATOM    565  N   LYS A 647      26.427  -9.136  33.424  1.00 24.74           N  
ATOM    566  CA  LYS A 647      26.817 -10.409  32.792  1.00 24.59           C  
ATOM    567  C   LYS A 647      25.564 -11.251  32.393  1.00 27.51           C  
ATOM    568  O   LYS A 647      25.481 -11.745  31.260  1.00 25.35           O  
ATOM    569  CB  LYS A 647      27.746 -11.176  33.740  1.00 26.09           C  
ATOM    570  CG  LYS A 647      28.260 -12.490  33.192  1.00 29.78           C  
ATOM    571  CD  LYS A 647      29.376 -13.036  34.075  1.00 27.87           C  
ATOM    572  CE  LYS A 647      29.801 -14.433  33.686  1.00 27.66           C  
ATOM    573  NZ  LYS A 647      28.676 -15.403  33.771  1.00 34.71           N1+
ATOM    574  N   LYS A 648      24.580 -11.381  33.317  1.00 23.28           N  
ATOM    575  CA  LYS A 648      23.326 -12.120  33.075  1.00 23.53           C  
ATOM    576  C   LYS A 648      22.419 -11.396  32.058  1.00 24.33           C  
ATOM    577  O   LYS A 648      21.506 -12.009  31.522  1.00 24.22           O  
ATOM    578  CB  LYS A 648      22.563 -12.345  34.403  1.00 27.12           C  
ATOM    579  N   GLY A 649      22.678 -10.113  31.813  1.00 20.59           N  
ATOM    580  CA  GLY A 649      21.923  -9.290  30.868  1.00 21.20           C  
ATOM    581  C   GLY A 649      22.223  -9.554  29.392  1.00 24.14           C  
ATOM    582  O   GLY A 649      21.564  -8.973  28.521  1.00 21.81           O  
ATOM    583  N   TYR A 650      23.226 -10.421  29.098  1.00 19.31           N  
ATOM    584  CA  TYR A 650      23.625 -10.753  27.718  1.00 18.34           C  
ATOM    585  C   TYR A 650      23.041 -12.081  27.311  1.00 22.37           C  
ATOM    586  O   TYR A 650      22.995 -12.995  28.114  1.00 20.13           O  
ATOM    587  CB  TYR A 650      25.180 -10.796  27.568  1.00 18.00           C  
ATOM    588  CG  TYR A 650      25.739  -9.399  27.465  1.00 16.43           C  
ATOM    589  CD1 TYR A 650      26.074  -8.678  28.602  1.00 17.41           C  
ATOM    590  CD2 TYR A 650      25.886  -8.774  26.229  1.00 16.15           C  
ATOM    591  CE1 TYR A 650      26.506  -7.358  28.519  1.00 16.14           C  
ATOM    592  CE2 TYR A 650      26.367  -7.469  26.132  1.00 15.86           C  
ATOM    593  CZ  TYR A 650      26.625  -6.750  27.284  1.00 20.53           C  
ATOM    594  OH  TYR A 650      27.057  -5.453  27.212  1.00 20.04           O  
ATOM    595  N   ARG A 651      22.634 -12.205  26.057  1.00 18.81           N  
ATOM    596  CA  ARG A 651      22.133 -13.486  25.562  1.00 18.51           C  
ATOM    597  C   ARG A 651      23.335 -14.253  25.011  1.00 22.93           C  
ATOM    598  O   ARG A 651      24.488 -13.831  25.222  1.00 21.47           O  
ATOM    599  CB  ARG A 651      21.038 -13.275  24.508  1.00 19.24           C  
ATOM    600  CG  ARG A 651      19.931 -12.368  25.015  1.00 21.23           C  
ATOM    601  CD  ARG A 651      18.751 -12.298  24.071  1.00 19.12           C  
ATOM    602  NE  ARG A 651      17.715 -11.476  24.706  1.00 21.41           N  
ATOM    603  CZ  ARG A 651      16.415 -11.548  24.456  1.00 32.82           C  
ATOM    604  NH1 ARG A 651      15.951 -12.400  23.547  1.00 18.84           N1+
ATOM    605  NH2 ARG A 651      15.567 -10.765  25.106  1.00 23.75           N  
ATOM    606  N   ASP A 652      23.098 -15.379  24.304  1.00 21.94           N  
ATOM    607  CA  ASP A 652      24.231 -16.136  23.796  1.00 22.13           C  
ATOM    608  C   ASP A 652      24.330 -16.192  22.238  1.00 25.89           C  
ATOM    609  O   ASP A 652      24.543 -17.282  21.702  1.00 24.89           O  
ATOM    610  CB  ASP A 652      24.280 -17.542  24.426  1.00 24.13           C  
ATOM    611  CG  ASP A 652      23.069 -18.418  24.133  1.00 37.08           C  
ATOM    612  OD1 ASP A 652      22.108 -17.915  23.512  1.00 36.47           O  
ATOM    613  OD2 ASP A 652      23.089 -19.610  24.521  1.00 43.08           O1-
ATOM    614  N   PRO A 653      24.256 -15.069  21.473  1.00 21.02           N  
ATOM    615  CA  PRO A 653      24.493 -15.187  20.023  1.00 20.57           C  
ATOM    616  C   PRO A 653      26.014 -15.461  19.830  1.00 23.78           C  
ATOM    617  O   PRO A 653      26.776 -15.296  20.800  1.00 20.92           O  
ATOM    618  CB  PRO A 653      24.077 -13.810  19.484  1.00 22.17           C  
ATOM    619  CG  PRO A 653      24.394 -12.887  20.568  1.00 25.10           C  
ATOM    620  CD  PRO A 653      24.057 -13.656  21.854  1.00 21.02           C  
ATOM    621  N   PRO A 654      26.494 -15.896  18.641  1.00 20.87           N  
ATOM    622  CA  PRO A 654      27.932 -16.196  18.505  1.00 19.77           C  
ATOM    623  C   PRO A 654      28.881 -15.054  18.847  1.00 21.20           C  
ATOM    624  O   PRO A 654      29.918 -15.295  19.463  1.00 20.36           O  
ATOM    625  CB  PRO A 654      28.066 -16.612  17.021  1.00 21.18           C  
ATOM    626  CG  PRO A 654      26.724 -17.145  16.663  1.00 26.04           C  
ATOM    627  CD  PRO A 654      25.774 -16.184  17.377  1.00 22.55           C  
ATOM    628  N   TYR A 655      28.530 -13.818  18.479  1.00 17.72           N  
ATOM    629  CA  TYR A 655      29.411 -12.679  18.746  1.00 17.59           C  
ATOM    630  C   TYR A 655      28.965 -11.730  19.881  1.00 18.85           C  
ATOM    631  O   TYR A 655      29.751 -11.478  20.793  1.00 18.59           O  
ATOM    632  CB  TYR A 655      29.648 -11.875  17.461  1.00 17.87           C  
ATOM    633  CG  TYR A 655      30.610 -10.716  17.648  1.00 19.32           C  
ATOM    634  CD1 TYR A 655      31.986 -10.931  17.720  1.00 21.83           C  
ATOM    635  CD2 TYR A 655      30.143  -9.415  17.805  1.00 19.16           C  
ATOM    636  CE1 TYR A 655      32.879  -9.871  17.892  1.00 21.69           C  
ATOM    637  CE2 TYR A 655      31.027  -8.343  17.962  1.00 20.25           C  
ATOM    638  CZ  TYR A 655      32.392  -8.581  18.015  1.00 26.02           C  
ATOM    639  OH  TYR A 655      33.271  -7.545  18.164  1.00 26.12           O  
ATOM    640  N   HIS A 656      27.757 -11.185  19.799  1.00 16.45           N  
ATOM    641  CA  HIS A 656      27.269 -10.209  20.783  1.00 15.86           C  
ATOM    642  C   HIS A 656      26.789 -10.824  22.125  1.00 20.59           C  
ATOM    643  O   HIS A 656      25.625 -10.730  22.501  1.00 20.66           O  
ATOM    644  CB  HIS A 656      26.201  -9.328  20.158  1.00 15.47           C  
ATOM    645  CG  HIS A 656      26.743  -8.382  19.128  1.00 19.03           C  
ATOM    646  CD2 HIS A 656      27.468  -7.253  19.285  1.00 21.08           C  
ATOM    647  ND1 HIS A 656      26.529  -8.582  17.778  1.00 20.86           N  
ATOM    648  CE1 HIS A 656      27.118  -7.574  17.159  1.00 19.86           C  
ATOM    649  NE2 HIS A 656      27.715  -6.761  18.019  1.00 20.78           N  
ATOM    650  N   ASN A 657      27.715 -11.424  22.836  1.00 18.06           N  
ATOM    651  CA  ASN A 657      27.479 -12.058  24.135  1.00 17.50           C  
ATOM    652  C   ASN A 657      28.348 -11.351  25.215  1.00 20.42           C  
ATOM    653  O   ASN A 657      29.051 -10.392  24.914  1.00 19.31           O  
ATOM    654  CB  ASN A 657      27.845 -13.546  24.045  1.00 20.52           C  
ATOM    655  CG  ASN A 657      29.185 -13.777  23.372  1.00 33.52           C  
ATOM    656  ND2 ASN A 657      29.200 -14.593  22.319  1.00 22.10           N  
ATOM    657  OD1 ASN A 657      30.211 -13.216  23.776  1.00 23.71           O  
ATOM    658  N   TRP A 658      28.323 -11.851  26.448  1.00 18.99           N  
ATOM    659  CA  TRP A 658      29.096 -11.267  27.556  1.00 18.87           C  
ATOM    660  C   TRP A 658      30.632 -11.239  27.295  1.00 20.14           C  
ATOM    661  O   TRP A 658      31.283 -10.267  27.671  1.00 18.30           O  
ATOM    662  CB  TRP A 658      28.770 -11.965  28.901  1.00 17.44           C  
ATOM    663  CG  TRP A 658      29.742 -11.612  29.983  1.00 19.42           C  
ATOM    664  CD1 TRP A 658      30.668 -12.436  30.555  1.00 22.31           C  
ATOM    665  CD2 TRP A 658      29.969 -10.303  30.535  1.00 19.81           C  
ATOM    666  CE2 TRP A 658      31.024 -10.419  31.468  1.00 23.97           C  
ATOM    667  CE3 TRP A 658      29.379  -9.039  30.328  1.00 22.36           C  
ATOM    668  NE1 TRP A 658      31.404 -11.741  31.493  1.00 21.90           N  
ATOM    669  CZ2 TRP A 658      31.484  -9.327  32.217  1.00 24.21           C  
ATOM    670  CZ3 TRP A 658      29.851  -7.950  31.056  1.00 24.45           C  
ATOM    671  CH2 TRP A 658      30.899  -8.101  31.980  1.00 25.04           C  
ATOM    672  N   MET A 659      31.205 -12.287  26.655  1.00 18.13           N  
ATOM    673  CA  MET A 659      32.639 -12.307  26.371  1.00 18.20           C  
ATOM    674  C   MET A 659      33.028 -11.120  25.482  1.00 19.47           C  
ATOM    675  O   MET A 659      34.118 -10.554  25.655  1.00 18.12           O  
ATOM    676  CB  MET A 659      33.128 -13.673  25.813  1.00 20.73           C  
ATOM    677  CG  MET A 659      33.193 -14.781  26.890  1.00 25.00           C  
ATOM    678  SD  MET A 659      34.073 -14.308  28.431  1.00 29.89           S  
ATOM    679  CE  MET A 659      35.776 -14.144  27.843  1.00 25.10           C  
ATOM    680  N   HIS A 660      32.136 -10.718  24.556  1.00 15.51           N  
ATOM    681  CA  HIS A 660      32.419  -9.539  23.728  1.00 15.61           C  
ATOM    682  C   HIS A 660      32.439  -8.283  24.644  1.00 20.73           C  
ATOM    683  O   HIS A 660      33.369  -7.476  24.546  1.00 20.05           O  
ATOM    684  CB  HIS A 660      31.353  -9.332  22.638  1.00 16.02           C  
ATOM    685  CG  HIS A 660      31.373  -7.952  22.024  1.00 17.97           C  
ATOM    686  CD2 HIS A 660      30.404  -7.001  21.998  1.00 19.30           C  
ATOM    687  ND1 HIS A 660      32.485  -7.476  21.350  1.00 18.65           N  
ATOM    688  CE1 HIS A 660      32.158  -6.257  20.917  1.00 18.27           C  
ATOM    689  NE2 HIS A 660      30.916  -5.923  21.294  1.00 18.59           N  
ATOM    690  N   ALA A 661      31.410  -8.116  25.521  1.00 19.98           N  
ATOM    691  CA  ALA A 661      31.373  -6.920  26.395  1.00 20.06           C  
ATOM    692  C   ALA A 661      32.575  -6.901  27.357  1.00 20.08           C  
ATOM    693  O   ALA A 661      33.143  -5.842  27.593  1.00 18.32           O  
ATOM    694  CB  ALA A 661      30.070  -6.851  27.182  1.00 20.59           C  
ATOM    695  N   PHE A 662      32.967  -8.071  27.880  1.00 16.96           N  
ATOM    696  CA  PHE A 662      34.119  -8.173  28.778  1.00 16.14           C  
ATOM    697  C   PHE A 662      35.403  -7.689  28.082  1.00 20.63           C  
ATOM    698  O   PHE A 662      36.155  -6.895  28.664  1.00 19.84           O  
ATOM    699  CB  PHE A 662      34.291  -9.609  29.355  1.00 17.51           C  
ATOM    700  CG  PHE A 662      35.612  -9.740  30.084  1.00 18.88           C  
ATOM    701  CD1 PHE A 662      35.784  -9.189  31.354  1.00 21.49           C  
ATOM    702  CD2 PHE A 662      36.707 -10.347  29.473  1.00 20.79           C  
ATOM    703  CE1 PHE A 662      37.020  -9.281  32.019  1.00 21.93           C  
ATOM    704  CE2 PHE A 662      37.941 -10.436  30.140  1.00 22.88           C  
ATOM    705  CZ  PHE A 662      38.087  -9.899  31.408  1.00 20.65           C  
ATOM    706  N  ASER A 663      35.656  -8.174  26.849  0.57 17.66           N  
ATOM    707  N  BSER A 663      35.629  -8.160  26.840  0.43 16.99           N  
ATOM    708  CA ASER A 663      36.844  -7.804  26.086  0.57 18.13           C  
ATOM    709  CA BSER A 663      36.783  -7.830  26.007  0.43 17.06           C  
ATOM    710  C  ASER A 663      36.840  -6.329  25.707  0.57 19.85           C  
ATOM    711  C  BSER A 663      36.826  -6.353  25.673  0.43 19.66           C  
ATOM    712  O  ASER A 663      37.905  -5.705  25.695  0.57 18.93           O  
ATOM    713  O  BSER A 663      37.907  -5.758  25.648  0.43 18.97           O  
ATOM    714  CB ASER A 663      37.023  -8.696  24.862  0.57 20.25           C  
ATOM    715  CB BSER A 663      36.767  -8.649  24.723  0.43 18.32           C  
ATOM    716  OG ASER A 663      35.897  -8.635  24.013  0.57 29.16           O  
ATOM    717  OG BSER A 663      36.669 -10.024  25.045  0.43 24.89           O  
ATOM    718  N   VAL A 664      35.653  -5.765  25.426  1.00 16.30           N  
ATOM    719  CA  VAL A 664      35.529  -4.330  25.104  1.00 15.77           C  
ATOM    720  C   VAL A 664      35.939  -3.528  26.365  1.00 19.60           C  
ATOM    721  O   VAL A 664      36.696  -2.550  26.257  1.00 20.30           O  
ATOM    722  CB  VAL A 664      34.110  -3.955  24.571  1.00 18.46           C  
ATOM    723  CG1 VAL A 664      33.926  -2.432  24.520  1.00 18.08           C  
ATOM    724  CG2 VAL A 664      33.907  -4.527  23.174  1.00 18.72           C  
ATOM    725  N   SER A 665      35.462  -3.972  27.552  1.00 16.40           N  
ATOM    726  CA  SER A 665      35.754  -3.344  28.859  1.00 16.38           C  
ATOM    727  C   SER A 665      37.242  -3.443  29.166  1.00 22.15           C  
ATOM    728  O   SER A 665      37.828  -2.477  29.642  1.00 20.68           O  
ATOM    729  CB  SER A 665      34.958  -4.010  29.976  1.00 18.18           C  
ATOM    730  OG  SER A 665      33.576  -3.897  29.671  1.00 29.81           O  
ATOM    731  N   HIS A 666      37.852  -4.590  28.865  1.00 19.13           N  
ATOM    732  CA  HIS A 666      39.283  -4.769  29.097  1.00 19.06           C  
ATOM    733  C   HIS A 666      40.080  -3.802  28.228  1.00 20.81           C  
ATOM    734  O   HIS A 666      41.067  -3.225  28.693  1.00 19.10           O  
ATOM    735  CB  HIS A 666      39.716  -6.239  28.864  1.00 19.60           C  
ATOM    736  CG  HIS A 666      41.192  -6.408  29.072  1.00 22.87           C  
ATOM    737  CD2 HIS A 666      41.887  -6.534  30.227  1.00 24.75           C  
ATOM    738  ND1 HIS A 666      42.086  -6.341  28.013  1.00 24.47           N  
ATOM    739  CE1 HIS A 666      43.292  -6.481  28.553  1.00 23.90           C  
ATOM    740  NE2 HIS A 666      43.225  -6.596  29.882  1.00 24.24           N  
ATOM    741  N   PHE A 667      39.636  -3.572  26.975  1.00 18.76           N  
ATOM    742  CA  PHE A 667      40.360  -2.628  26.135  1.00 17.77           C  
ATOM    743  C   PHE A 667      40.288  -1.215  26.706  1.00 24.29           C  
ATOM    744  O   PHE A 667      41.268  -0.470  26.624  1.00 22.88           O  
ATOM    745  CB  PHE A 667      39.890  -2.670  24.694  1.00 19.33           C  
ATOM    746  CG  PHE A 667      40.840  -1.988  23.751  1.00 20.58           C  
ATOM    747  CD1 PHE A 667      42.016  -2.619  23.337  1.00 23.37           C  
ATOM    748  CD2 PHE A 667      40.566  -0.715  23.265  1.00 23.17           C  
ATOM    749  CE1 PHE A 667      42.884  -1.997  22.433  1.00 24.49           C  
ATOM    750  CE2 PHE A 667      41.429  -0.104  22.344  1.00 26.67           C  
ATOM    751  CZ  PHE A 667      42.579  -0.751  21.932  1.00 24.30           C  
ATOM    752  N   CYS A 668      39.148  -0.850  27.302  1.00 23.30           N  
ATOM    753  CA  CYS A 668      38.986   0.467  27.923  1.00 24.95           C  
ATOM    754  C   CYS A 668      40.015   0.628  29.070  1.00 25.32           C  
ATOM    755  O   CYS A 668      40.671   1.679  29.181  1.00 23.68           O  
ATOM    756  CB  CYS A 668      37.562   0.678  28.418  1.00 27.28           C  
ATOM    757  SG  CYS A 668      37.345   2.236  29.309  1.00 33.11           S  
ATOM    758  N   TYR A 669      40.185  -0.445  29.883  1.00 21.77           N  
ATOM    759  CA  TYR A 669      41.182  -0.481  30.952  1.00 20.95           C  
ATOM    760  C   TYR A 669      42.597  -0.343  30.318  1.00 23.11           C  
ATOM    761  O   TYR A 669      43.423   0.404  30.847  1.00 22.35           O  
ATOM    762  CB  TYR A 669      41.009  -1.772  31.770  1.00 22.27           C  
ATOM    763  CG  TYR A 669      42.193  -2.148  32.634  1.00 23.24           C  
ATOM    764  CD1 TYR A 669      42.386  -1.559  33.882  1.00 25.03           C  
ATOM    765  CD2 TYR A 669      43.126  -3.093  32.204  1.00 23.37           C  
ATOM    766  CE1 TYR A 669      43.476  -1.899  34.681  1.00 25.78           C  
ATOM    767  CE2 TYR A 669      44.220  -3.441  32.995  1.00 23.16           C  
ATOM    768  CZ  TYR A 669      44.388  -2.840  34.233  1.00 30.19           C  
ATOM    769  OH  TYR A 669      45.463  -3.147  35.019  1.00 31.39           O  
ATOM    770  N   LEU A 670      42.871  -1.020  29.172  1.00 20.80           N  
ATOM    771  CA  LEU A 670      44.193  -0.908  28.525  1.00 20.75           C  
ATOM    772  C   LEU A 670      44.510   0.523  28.085  1.00 26.67           C  
ATOM    773  O   LEU A 670      45.670   0.947  28.198  1.00 25.97           O  
ATOM    774  CB  LEU A 670      44.339  -1.820  27.305  1.00 20.13           C  
ATOM    775  CG  LEU A 670      44.383  -3.314  27.546  1.00 22.08           C  
ATOM    776  CD1 LEU A 670      44.586  -4.054  26.220  1.00 19.07           C  
ATOM    777  CD2 LEU A 670      45.494  -3.671  28.517  1.00 23.77           C  
ATOM    778  N   LEU A 671      43.493   1.252  27.562  1.00 24.42           N  
ATOM    779  CA  LEU A 671      43.641   2.655  27.127  1.00 24.87           C  
ATOM    780  C   LEU A 671      44.018   3.536  28.331  1.00 29.83           C  
ATOM    781  O   LEU A 671      44.896   4.396  28.214  1.00 28.91           O  
ATOM    782  CB  LEU A 671      42.359   3.199  26.465  1.00 25.12           C  
ATOM    783  CG  LEU A 671      41.905   2.590  25.143  1.00 30.32           C  
ATOM    784  CD1 LEU A 671      40.538   3.174  24.721  1.00 30.82           C  
ATOM    785  CD2 LEU A 671      42.933   2.796  24.025  1.00 31.98           C  
ATOM    786  N   TYR A 672      43.377   3.295  29.491  1.00 27.29           N  
ATOM    787  CA  TYR A 672      43.644   4.009  30.739  1.00 28.38           C  
ATOM    788  C   TYR A 672      45.092   3.727  31.194  1.00 32.76           C  
ATOM    789  O   TYR A 672      45.823   4.663  31.527  1.00 32.35           O  
ATOM    790  CB  TYR A 672      42.647   3.569  31.826  1.00 30.71           C  
ATOM    791  CG  TYR A 672      42.915   4.165  33.191  1.00 34.68           C  
ATOM    792  CD1 TYR A 672      43.771   3.539  34.094  1.00 37.15           C  
ATOM    793  CD2 TYR A 672      42.312   5.356  33.582  1.00 36.35           C  
ATOM    794  CE1 TYR A 672      44.031   4.092  35.348  1.00 37.98           C  
ATOM    795  CE2 TYR A 672      42.548   5.908  34.842  1.00 37.25           C  
ATOM    796  CZ  TYR A 672      43.410   5.272  35.720  1.00 44.66           C  
ATOM    797  OH  TYR A 672      43.646   5.810  36.960  1.00 50.73           O  
ATOM    798  N   LYS A 673      45.496   2.445  31.202  1.00 28.00           N  
ATOM    799  CA  LYS A 673      46.843   2.024  31.626  1.00 27.22           C  
ATOM    800  C   LYS A 673      47.967   2.442  30.680  1.00 30.84           C  
ATOM    801  O   LYS A 673      49.067   2.675  31.142  1.00 30.76           O  
ATOM    802  CB  LYS A 673      46.922   0.493  31.787  1.00 27.19           C  
ATOM    803  CG  LYS A 673      46.036  -0.091  32.878  1.00 25.17           C  
ATOM    804  CD  LYS A 673      46.403   0.320  34.321  1.00 32.67           C  
ATOM    805  CE  LYS A 673      47.740  -0.232  34.778  1.00 35.13           C  
ATOM    806  NZ  LYS A 673      47.932  -0.032  36.235  1.00 40.20           N1+
ATOM    807  N   ASN A 674      47.721   2.475  29.373  1.00 28.43           N  
ATOM    808  CA  ASN A 674      48.768   2.753  28.393  1.00 28.37           C  
ATOM    809  C   ASN A 674      48.784   4.121  27.744  1.00 34.26           C  
ATOM    810  O   ASN A 674      49.831   4.491  27.220  1.00 32.99           O  
ATOM    811  CB  ASN A 674      48.720   1.705  27.290  1.00 28.22           C  
ATOM    812  CG  ASN A 674      49.119   0.336  27.764  1.00 39.43           C  
ATOM    813  ND2 ASN A 674      48.145  -0.476  28.226  1.00 22.29           N  
ATOM    814  OD1 ASN A 674      50.297  -0.010  27.732  1.00 35.51           O  
ATOM    815  N   LEU A 675      47.661   4.851  27.716  1.00 33.37           N  
ATOM    816  CA  LEU A 675      47.643   6.144  27.027  1.00 34.03           C  
ATOM    817  C   LEU A 675      47.560   7.371  27.941  1.00 41.70           C  
ATOM    818  O   LEU A 675      47.564   8.484  27.415  1.00 41.85           O  
ATOM    819  CB  LEU A 675      46.519   6.202  25.960  1.00 33.65           C  
ATOM    820  CG  LEU A 675      46.471   5.144  24.847  1.00 37.93           C  
ATOM    821  CD1 LEU A 675      45.419   5.513  23.810  1.00 37.25           C  
ATOM    822  CD2 LEU A 675      47.813   4.999  24.133  1.00 39.93           C  
ATOM    823  N   GLU A 676      47.495   7.203  29.278  1.00 41.20           N  
ATOM    824  CA  GLU A 676      47.394   8.364  30.202  1.00 43.42           C  
ATOM    825  C   GLU A 676      46.182   9.242  29.805  1.00 47.40           C  
ATOM    826  O   GLU A 676      46.342  10.410  29.401  1.00 47.35           O  
ATOM    827  CB  GLU A 676      48.694   9.214  30.254  1.00 45.50           C  
ATOM    828  CG  GLU A 676      49.951   8.458  30.645  1.00 61.40           C  
ATOM    829  CD  GLU A 676      51.213   9.289  30.514  1.00 95.59           C  
ATOM    830  OE1 GLU A 676      51.559   9.671  29.371  1.00 96.03           O  
ATOM    831  OE2 GLU A 676      51.858   9.557  31.554  1.00 94.08           O1-
ATOM    832  N   LEU A 677      44.972   8.638  29.880  1.00 41.93           N  
ATOM    833  CA  LEU A 677      43.706   9.291  29.534  1.00 40.85           C  
ATOM    834  C   LEU A 677      43.369  10.440  30.469  1.00 42.41           C  
ATOM    835  O   LEU A 677      42.685  11.376  30.057  1.00 39.62           O  
ATOM    836  CB  LEU A 677      42.553   8.268  29.514  1.00 40.74           C  
ATOM    837  CG  LEU A 677      42.513   7.281  28.354  1.00 44.69           C  
ATOM    838  CD1 LEU A 677      41.331   6.365  28.496  1.00 44.48           C  
ATOM    839  CD2 LEU A 677      42.437   7.988  27.018  1.00 46.59           C  
ATOM    840  N   THR A 678      43.850  10.364  31.733  1.00 40.97           N  
ATOM    841  CA  THR A 678      43.648  11.379  32.778  1.00 41.80           C  
ATOM    842  C   THR A 678      44.085  12.789  32.315  1.00 46.87           C  
ATOM    843  O   THR A 678      43.581  13.773  32.850  1.00 47.64           O  
ATOM    844  CB  THR A 678      44.293  10.947  34.107  1.00 52.41           C  
ATOM    845  CG2 THR A 678      43.488   9.852  34.815  1.00 50.49           C  
ATOM    846  OG1 THR A 678      45.630  10.493  33.874  1.00 54.52           O  
ATOM    847  N   ASN A 679      44.967  12.878  31.291  1.00 42.91           N  
ATOM    848  CA  ASN A 679      45.450  14.134  30.698  1.00 42.85           C  
ATOM    849  C   ASN A 679      44.530  14.690  29.596  1.00 46.35           C  
ATOM    850  O   ASN A 679      44.735  15.816  29.136  1.00 46.39           O  
ATOM    851  CB  ASN A 679      46.872  13.936  30.140  1.00 47.52           C  
ATOM    852  CG  ASN A 679      47.939  13.934  31.212  1.00 75.61           C  
ATOM    853  ND2 ASN A 679      48.660  12.828  31.345  1.00 65.36           N  
ATOM    854  OD1 ASN A 679      48.128  14.918  31.934  1.00 74.28           O  
ATOM    855  N   TYR A 680      43.517  13.910  29.172  1.00 41.73           N  
ATOM    856  CA  TYR A 680      42.595  14.301  28.104  1.00 40.13           C  
ATOM    857  C   TYR A 680      41.144  14.400  28.577  1.00 40.05           C  
ATOM    858  O   TYR A 680      40.389  15.211  28.042  1.00 38.56           O  
ATOM    859  CB  TYR A 680      42.650  13.270  26.962  1.00 41.96           C  
ATOM    860  CG  TYR A 680      43.976  13.135  26.243  1.00 44.74           C  
ATOM    861  CD1 TYR A 680      45.051  12.476  26.838  1.00 46.49           C  
ATOM    862  CD2 TYR A 680      44.129  13.583  24.934  1.00 45.70           C  
ATOM    863  CE1 TYR A 680      46.267  12.330  26.175  1.00 48.12           C  
ATOM    864  CE2 TYR A 680      45.337  13.434  24.256  1.00 47.23           C  
ATOM    865  CZ  TYR A 680      46.405  12.803  24.880  1.00 57.22           C  
ATOM    866  OH  TYR A 680      47.604  12.642  24.220  1.00 60.28           O  
ATOM    867  N   LEU A 681      40.751  13.556  29.551  1.00 34.84           N  
ATOM    868  CA  LEU A 681      39.391  13.457  30.071  1.00 34.13           C  
ATOM    869  C   LEU A 681      39.338  13.481  31.583  1.00 40.56           C  
ATOM    870  O   LEU A 681      40.313  13.112  32.251  1.00 41.23           O  
ATOM    871  CB  LEU A 681      38.767  12.109  29.606  1.00 33.65           C  
ATOM    872  CG  LEU A 681      38.642  11.823  28.097  1.00 37.73           C  
ATOM    873  CD1 LEU A 681      38.443  10.341  27.856  1.00 37.50           C  
ATOM    874  CD2 LEU A 681      37.488  12.603  27.459  1.00 38.75           C  
ATOM    875  N   GLU A 682      38.160  13.858  32.119  1.00 36.71           N  
ATOM    876  CA  GLU A 682      37.869  13.911  33.542  1.00 37.67           C  
ATOM    877  C   GLU A 682      37.701  12.481  34.027  1.00 42.61           C  
ATOM    878  O   GLU A 682      37.286  11.626  33.236  1.00 41.44           O  
ATOM    879  CB  GLU A 682      36.551  14.657  33.786  1.00 39.42           C  
ATOM    880  CG  GLU A 682      36.575  16.146  33.497  1.00 51.11           C  
ATOM    881  CD  GLU A 682      35.197  16.757  33.651  1.00 74.52           C  
ATOM    882  OE1 GLU A 682      34.728  16.891  34.807  1.00 66.07           O  
ATOM    883  OE2 GLU A 682      34.577  17.085  32.613  1.00 69.77           O1-
ATOM    884  N   ASP A 683      38.006  12.220  35.319  1.00 39.31           N  
ATOM    885  CA  ASP A 683      37.891  10.881  35.910  1.00 39.52           C  
ATOM    886  C   ASP A 683      36.484  10.277  35.782  1.00 40.71           C  
ATOM    887  O   ASP A 683      36.352   9.064  35.625  1.00 39.41           O  
ATOM    888  CB  ASP A 683      38.363  10.869  37.381  1.00 41.83           C  
ATOM    889  CG  ASP A 683      39.855  11.101  37.592  1.00 60.27           C  
ATOM    890  OD1 ASP A 683      40.626  11.015  36.599  1.00 61.63           O  
ATOM    891  OD2 ASP A 683      40.257  11.364  38.752  1.00 69.00           O1-
ATOM    892  N   ILE A 684      35.444  11.132  35.855  1.00 35.72           N  
ATOM    893  CA  ILE A 684      34.041  10.730  35.754  1.00 34.37           C  
ATOM    894  C   ILE A 684      33.704  10.235  34.326  1.00 34.66           C  
ATOM    895  O   ILE A 684      32.895   9.326  34.181  1.00 34.02           O  
ATOM    896  CB  ILE A 684      33.080  11.835  36.279  1.00 36.73           C  
ATOM    897  CG1 ILE A 684      31.687  11.250  36.581  1.00 37.82           C  
ATOM    898  CG2 ILE A 684      33.018  13.053  35.338  1.00 35.97           C  
ATOM    899  CD1 ILE A 684      30.865  11.939  37.677  1.00 50.67           C  
ATOM    900  N   GLU A 685      34.345  10.812  33.313  1.00 28.80           N  
ATOM    901  CA  GLU A 685      34.152  10.458  31.915  1.00 29.58           C  
ATOM    902  C   GLU A 685      34.803   9.109  31.620  1.00 33.79           C  
ATOM    903  O   GLU A 685      34.233   8.306  30.872  1.00 32.63           O  
ATOM    904  CB  GLU A 685      34.720  11.541  31.002  1.00 30.98           C  
ATOM    905  CG  GLU A 685      33.957  12.856  31.067  1.00 41.92           C  
ATOM    906  CD  GLU A 685      34.503  13.906  30.120  1.00 54.94           C  
ATOM    907  OE1 GLU A 685      35.735  14.126  30.129  1.00 37.46           O  
ATOM    908  OE2 GLU A 685      33.704  14.504  29.364  1.00 48.56           O1-
ATOM    909  N   ILE A 686      35.979   8.848  32.235  1.00 29.91           N  
ATOM    910  CA  ILE A 686      36.705   7.579  32.061  1.00 28.87           C  
ATOM    911  C   ILE A 686      35.886   6.485  32.768  1.00 31.02           C  
ATOM    912  O   ILE A 686      35.743   5.384  32.226  1.00 29.24           O  
ATOM    913  CB  ILE A 686      38.186   7.663  32.568  1.00 31.22           C  
ATOM    914  CG1 ILE A 686      38.958   8.794  31.843  1.00 31.21           C  
ATOM    915  CG2 ILE A 686      38.911   6.311  32.374  1.00 31.37           C  
ATOM    916  CD1 ILE A 686      40.313   9.232  32.501  1.00 36.75           C  
ATOM    917  N   PHE A 687      35.323   6.809  33.958  1.00 26.69           N  
ATOM    918  CA  PHE A 687      34.488   5.887  34.723  1.00 27.02           C  
ATOM    919  C   PHE A 687      33.252   5.495  33.900  1.00 30.46           C  
ATOM    920  O   PHE A 687      32.940   4.306  33.785  1.00 29.18           O  
ATOM    921  CB  PHE A 687      34.067   6.499  36.074  1.00 29.63           C  
ATOM    922  CG  PHE A 687      33.326   5.578  37.026  1.00 31.68           C  
ATOM    923  CD1 PHE A 687      33.753   4.269  37.229  1.00 33.59           C  
ATOM    924  CD2 PHE A 687      32.234   6.033  37.749  1.00 35.08           C  
ATOM    925  CE1 PHE A 687      33.085   3.427  38.115  1.00 34.48           C  
ATOM    926  CE2 PHE A 687      31.574   5.195  38.649  1.00 38.54           C  
ATOM    927  CZ  PHE A 687      32.006   3.893  38.826  1.00 36.16           C  
ATOM    928  N   ALA A 688      32.586   6.496  33.301  1.00 26.07           N  
ATOM    929  CA  ALA A 688      31.395   6.293  32.473  1.00 26.18           C  
ATOM    930  C   ALA A 688      31.760   5.459  31.252  1.00 27.46           C  
ATOM    931  O   ALA A 688      30.971   4.596  30.886  1.00 26.95           O  
ATOM    932  CB  ALA A 688      30.836   7.632  32.020  1.00 26.67           C  
ATOM    933  N   LEU A 689      32.946   5.714  30.632  1.00 22.59           N  
ATOM    934  CA  LEU A 689      33.405   4.956  29.460  1.00 22.08           C  
ATOM    935  C   LEU A 689      33.490   3.469  29.787  1.00 26.75           C  
ATOM    936  O   LEU A 689      32.942   2.667  29.031  1.00 27.65           O  
ATOM    937  CB  LEU A 689      34.731   5.496  28.869  1.00 22.39           C  
ATOM    938  CG  LEU A 689      35.251   4.793  27.575  1.00 26.13           C  
ATOM    939  CD1 LEU A 689      34.335   5.062  26.369  1.00 25.30           C  
ATOM    940  CD2 LEU A 689      36.640   5.279  27.218  1.00 29.07           C  
ATOM    941  N   PHE A 690      34.130   3.111  30.917  1.00 23.27           N  
ATOM    942  CA  PHE A 690      34.288   1.722  31.372  1.00 22.31           C  
ATOM    943  C   PHE A 690      32.965   1.054  31.633  1.00 25.91           C  
ATOM    944  O   PHE A 690      32.777  -0.069  31.179  1.00 22.89           O  
ATOM    945  CB  PHE A 690      35.168   1.609  32.631  1.00 23.39           C  
ATOM    946  CG  PHE A 690      35.471   0.164  33.014  1.00 23.33           C  
ATOM    947  CD1 PHE A 690      36.535  -0.518  32.433  1.00 25.50           C  
ATOM    948  CD2 PHE A 690      34.663  -0.520  33.911  1.00 23.76           C  
ATOM    949  CE1 PHE A 690      36.810  -1.844  32.777  1.00 26.30           C  
ATOM    950  CE2 PHE A 690      34.936  -1.847  34.259  1.00 26.66           C  
ATOM    951  CZ  PHE A 690      36.020  -2.499  33.699  1.00 24.82           C  
ATOM    952  N   ILE A 691      32.069   1.707  32.426  1.00 23.84           N  
ATOM    953  CA  ILE A 691      30.747   1.153  32.733  1.00 24.73           C  
ATOM    954  C   ILE A 691      29.949   0.975  31.450  1.00 27.35           C  
ATOM    955  O   ILE A 691      29.303  -0.069  31.286  1.00 25.85           O  
ATOM    956  CB  ILE A 691      29.975   1.944  33.839  1.00 28.21           C  
ATOM    957  CG1 ILE A 691      30.728   1.883  35.209  1.00 28.63           C  
ATOM    958  CG2 ILE A 691      28.499   1.447  33.993  1.00 28.03           C  
ATOM    959  CD1 ILE A 691      30.833   0.477  35.912  1.00 29.41           C  
ATOM    960  N   SER A 692      30.006   1.973  30.543  1.00 22.70           N  
ATOM    961  CA  SER A 692      29.306   1.911  29.251  1.00 22.69           C  
ATOM    962  C   SER A 692      29.803   0.737  28.414  1.00 25.56           C  
ATOM    963  O   SER A 692      28.985   0.097  27.779  1.00 23.05           O  
ATOM    964  CB  SER A 692      29.466   3.210  28.475  1.00 23.59           C  
ATOM    965  OG  SER A 692      28.832   4.280  29.159  1.00 29.83           O  
ATOM    966  N   CYS A 693      31.124   0.443  28.423  1.00 22.11           N  
ATOM    967  CA  CYS A 693      31.714  -0.703  27.700  1.00 21.73           C  
ATOM    968  C   CYS A 693      31.085  -2.003  28.178  1.00 24.06           C  
ATOM    969  O   CYS A 693      30.802  -2.887  27.375  1.00 23.80           O  
ATOM    970  CB  CYS A 693      33.228  -0.736  27.894  1.00 21.59           C  
ATOM    971  SG  CYS A 693      34.115   0.499  26.915  1.00 25.47           S  
ATOM    972  N   MET A 694      30.888  -2.133  29.497  1.00 19.14           N  
ATOM    973  CA  MET A 694      30.300  -3.332  30.094  1.00 19.77           C  
ATOM    974  C   MET A 694      28.818  -3.502  29.648  1.00 23.09           C  
ATOM    975  O   MET A 694      28.356  -4.625  29.419  1.00 21.94           O  
ATOM    976  CB  MET A 694      30.290  -3.192  31.632  1.00 22.56           C  
ATOM    977  CG  MET A 694      31.626  -3.196  32.322  1.00 26.45           C  
ATOM    978  SD  MET A 694      31.361  -3.046  34.147  1.00 30.09           S  
ATOM    979  CE  MET A 694      30.284  -4.448  34.460  1.00 25.65           C  
ATOM    980  N   CYS A 695      28.090  -2.377  29.539  1.00 19.02           N  
ATOM    981  CA  CYS A 695      26.649  -2.340  29.208  1.00 20.22           C  
ATOM    982  C   CYS A 695      26.270  -2.159  27.744  1.00 22.38           C  
ATOM    983  O   CYS A 695      25.097  -2.343  27.433  1.00 21.22           O  
ATOM    984  CB  CYS A 695      25.997  -1.226  30.025  1.00 21.10           C  
ATOM    985  SG  CYS A 695      26.146  -1.439  31.811  1.00 25.51           S  
ATOM    986  N   HIS A 696      27.209  -1.727  26.888  1.00 17.08           N  
ATOM    987  CA  HIS A 696      26.995  -1.261  25.524  1.00 16.71           C  
ATOM    988  C   HIS A 696      26.225  -2.202  24.589  1.00 18.19           C  
ATOM    989  O   HIS A 696      25.630  -1.666  23.669  1.00 18.03           O  
ATOM    990  CB  HIS A 696      28.297  -0.765  24.852  1.00 16.61           C  
ATOM    991  CG  HIS A 696      29.048  -1.833  24.110  1.00 19.97           C  
ATOM    992  CD2 HIS A 696      29.027  -2.148  22.792  1.00 21.81           C  
ATOM    993  ND1 HIS A 696      29.867  -2.712  24.769  1.00 22.14           N  
ATOM    994  CE1 HIS A 696      30.342  -3.534  23.837  1.00 22.10           C  
ATOM    995  NE2 HIS A 696      29.840  -3.243  22.637  1.00 22.20           N  
ATOM    996  N   ASP A 697      26.222  -3.530  24.784  1.00 16.68           N  
ATOM    997  CA  ASP A 697      25.440  -4.433  23.903  1.00 15.47           C  
ATOM    998  C   ASP A 697      24.405  -5.253  24.675  1.00 18.76           C  
ATOM    999  O   ASP A 697      23.991  -6.310  24.198  1.00 16.77           O  
ATOM   1000  CB  ASP A 697      26.342  -5.382  23.079  1.00 15.85           C  
ATOM   1001  CG  ASP A 697      26.924  -4.787  21.808  1.00 18.24           C  
ATOM   1002  OD1 ASP A 697      26.233  -3.973  21.148  1.00 16.68           O  
ATOM   1003  OD2 ASP A 697      28.054  -5.122  21.480  1.00 21.04           O1-
ATOM   1004  N   LEU A 698      24.011  -4.797  25.868  1.00 17.82           N  
ATOM   1005  CA  LEU A 698      23.066  -5.510  26.744  1.00 19.12           C  
ATOM   1006  C   LEU A 698      21.813  -6.027  26.021  1.00 20.73           C  
ATOM   1007  O   LEU A 698      21.178  -5.275  25.297  1.00 19.18           O  
ATOM   1008  CB  LEU A 698      22.642  -4.602  27.921  1.00 18.86           C  
ATOM   1009  CG  LEU A 698      23.495  -4.657  29.182  1.00 20.84           C  
ATOM   1010  CD1 LEU A 698      23.142  -3.517  30.114  1.00 19.84           C  
ATOM   1011  CD2 LEU A 698      23.304  -5.965  29.934  1.00 19.05           C  
ATOM   1012  N   ASP A 699      21.479  -7.311  26.212  1.00 18.95           N  
ATOM   1013  CA  ASP A 699      20.295  -7.948  25.640  1.00 18.87           C  
ATOM   1014  C   ASP A 699      20.261  -7.919  24.081  1.00 20.36           C  
ATOM   1015  O   ASP A 699      19.179  -7.911  23.498  1.00 17.85           O  
ATOM   1016  CB  ASP A 699      19.015  -7.333  26.258  1.00 20.22           C  
ATOM   1017  CG  ASP A 699      17.757  -8.157  26.114  1.00 23.74           C  
ATOM   1018  OD1 ASP A 699      17.806  -9.360  26.397  1.00 22.02           O  
ATOM   1019  OD2 ASP A 699      16.722  -7.585  25.726  1.00 24.83           O1-
ATOM   1020  N   HIS A 700      21.455  -7.914  23.423  1.00 15.68           N  
ATOM   1021  CA  HIS A 700      21.576  -7.922  21.956  1.00 14.88           C  
ATOM   1022  C   HIS A 700      20.940  -9.247  21.460  1.00 18.97           C  
ATOM   1023  O   HIS A 700      21.113 -10.276  22.106  1.00 19.12           O  
ATOM   1024  CB  HIS A 700      23.063  -7.883  21.537  1.00 15.53           C  
ATOM   1025  CG  HIS A 700      23.254  -7.473  20.113  1.00 18.19           C  
ATOM   1026  CD2 HIS A 700      23.656  -6.284  19.606  1.00 18.73           C  
ATOM   1027  ND1 HIS A 700      23.041  -8.357  19.071  1.00 20.02           N  
ATOM   1028  CE1 HIS A 700      23.296  -7.672  17.967  1.00 18.68           C  
ATOM   1029  NE2 HIS A 700      23.678  -6.423  18.244  1.00 18.15           N  
ATOM   1030  N   ARG A 701      20.213  -9.201  20.359  1.00 18.58           N  
ATOM   1031  CA  ARG A 701      19.493 -10.378  19.828  1.00 19.76           C  
ATOM   1032  C   ARG A 701      20.182 -11.062  18.661  1.00 23.68           C  
ATOM   1033  O   ARG A 701      19.597 -11.969  18.065  1.00 20.78           O  
ATOM   1034  CB  ARG A 701      18.057  -9.971  19.397  1.00 22.57           C  
ATOM   1035  CG  ARG A 701      17.373  -8.961  20.326  1.00 27.07           C  
ATOM   1036  CD  ARG A 701      17.095  -9.645  21.639  1.00 21.91           C  
ATOM   1037  NE  ARG A 701      16.469  -8.774  22.641  1.00 28.58           N  
ATOM   1038  CZ  ARG A 701      15.160  -8.549  22.728  1.00 42.48           C  
ATOM   1039  NH1 ARG A 701      14.326  -9.075  21.837  1.00 31.50           N1+
ATOM   1040  NH2 ARG A 701      14.676  -7.785  23.694  1.00 25.76           N  
ATOM   1041  N   GLY A 702      21.391 -10.615  18.334  1.00 20.49           N  
ATOM   1042  CA  GLY A 702      22.147 -11.167  17.214  1.00 19.71           C  
ATOM   1043  C   GLY A 702      21.648 -10.618  15.885  1.00 23.80           C  
ATOM   1044  O   GLY A 702      21.940 -11.182  14.828  1.00 24.03           O  
ATOM   1045  N   THR A 703      20.873  -9.523  15.912  1.00 19.77           N  
ATOM   1046  CA  THR A 703      20.348  -8.916  14.686  1.00 19.87           C  
ATOM   1047  C   THR A 703      20.690  -7.422  14.699  1.00 26.04           C  
ATOM   1048  O   THR A 703      20.875  -6.853  15.771  1.00 27.28           O  
ATOM   1049  CB  THR A 703      18.820  -9.151  14.535  1.00 29.89           C  
ATOM   1050  CG2 THR A 703      18.426 -10.620  14.532  1.00 24.04           C  
ATOM   1051  OG1 THR A 703      18.146  -8.480  15.592  1.00 36.65           O  
ATOM   1052  N   ASN A 704      20.753  -6.788  13.525  1.00 21.21           N  
ATOM   1053  CA  ASN A 704      21.084  -5.367  13.413  1.00 20.46           C  
ATOM   1054  C   ASN A 704      19.833  -4.510  13.530  1.00 23.30           C  
ATOM   1055  O   ASN A 704      18.726  -5.038  13.711  1.00 22.00           O  
ATOM   1056  CB  ASN A 704      21.862  -5.076  12.081  1.00 16.42           C  
ATOM   1057  CG  ASN A 704      21.045  -5.309  10.824  1.00 28.97           C  
ATOM   1058  ND2 ASN A 704      21.611  -5.005   9.661  1.00 29.38           N  
ATOM   1059  OD1 ASN A 704      19.899  -5.765  10.870  1.00 25.74           O  
ATOM   1060  N   ASN A 705      19.999  -3.201  13.390  1.00 19.80           N  
ATOM   1061  CA  ASN A 705      18.889  -2.250  13.480  1.00 21.08           C  
ATOM   1062  C   ASN A 705      17.839  -2.416  12.384  1.00 24.60           C  
ATOM   1063  O   ASN A 705      16.650  -2.389  12.708  1.00 22.63           O  
ATOM   1064  CB  ASN A 705      19.416  -0.827  13.539  1.00 22.54           C  
ATOM   1065  CG  ASN A 705      20.013  -0.511  14.888  1.00 27.76           C  
ATOM   1066  ND2 ASN A 705      20.894   0.464  14.949  1.00 20.40           N  
ATOM   1067  OD1 ASN A 705      19.689  -1.134  15.901  1.00 23.62           O  
ATOM   1068  N   SER A 706      18.271  -2.638  11.113  1.00 21.10           N  
ATOM   1069  CA  SER A 706      17.397  -2.820   9.941  1.00 21.95           C  
ATOM   1070  C   SER A 706      16.439  -3.982  10.179  1.00 24.56           C  
ATOM   1071  O   SER A 706      15.257  -3.867   9.860  1.00 23.85           O  
ATOM   1072  CB  SER A 706      18.216  -3.068   8.676  1.00 26.65           C  
ATOM   1073  OG  SER A 706      19.007  -1.935   8.376  1.00 42.85           O  
ATOM   1074  N   PHE A 707      16.939  -5.072  10.793  1.00 21.58           N  
ATOM   1075  CA  PHE A 707      16.116  -6.233  11.104  1.00 21.26           C  
ATOM   1076  C   PHE A 707      14.988  -5.887  12.072  1.00 26.46           C  
ATOM   1077  O   PHE A 707      13.861  -6.359  11.879  1.00 24.39           O  
ATOM   1078  CB  PHE A 707      16.946  -7.403  11.642  1.00 22.81           C  
ATOM   1079  CG  PHE A 707      16.115  -8.664  11.770  1.00 23.33           C  
ATOM   1080  CD1 PHE A 707      15.922  -9.503  10.677  1.00 25.41           C  
ATOM   1081  CD2 PHE A 707      15.505  -8.996  12.977  1.00 24.30           C  
ATOM   1082  CE1 PHE A 707      15.115 -10.647  10.788  1.00 25.76           C  
ATOM   1083  CE2 PHE A 707      14.708 -10.146  13.088  1.00 26.84           C  
ATOM   1084  CZ  PHE A 707      14.520 -10.959  11.996  1.00 24.13           C  
ATOM   1085  N   GLN A 708      15.277  -5.071  13.116  1.00 24.05           N  
ATOM   1086  CA  GLN A 708      14.244  -4.673  14.095  1.00 23.26           C  
ATOM   1087  C   GLN A 708      13.096  -3.963  13.387  1.00 28.85           C  
ATOM   1088  O   GLN A 708      11.931  -4.281  13.627  1.00 27.03           O  
ATOM   1089  CB  GLN A 708      14.834  -3.788  15.222  1.00 23.82           C  
ATOM   1090  CG  GLN A 708      15.959  -4.480  16.006  1.00 25.10           C  
ATOM   1091  CD  GLN A 708      15.489  -5.748  16.670  1.00 35.37           C  
ATOM   1092  NE2 GLN A 708      16.224  -6.824  16.512  1.00 25.33           N  
ATOM   1093  OE1 GLN A 708      14.454  -5.789  17.322  1.00 28.58           O  
ATOM   1094  N   VAL A 709      13.430  -3.036  12.484  1.00 28.26           N  
ATOM   1095  CA  VAL A 709      12.476  -2.264  11.688  1.00 30.33           C  
ATOM   1096  C   VAL A 709      11.641  -3.198  10.785  1.00 36.92           C  
ATOM   1097  O   VAL A 709      10.413  -3.156  10.869  1.00 37.30           O  
ATOM   1098  CB  VAL A 709      13.218  -1.143  10.914  1.00 35.33           C  
ATOM   1099  CG1 VAL A 709      12.302  -0.416   9.931  1.00 35.79           C  
ATOM   1100  CG2 VAL A 709      13.862  -0.155  11.884  1.00 35.05           C  
ATOM   1101  N   ALA A 710      12.302  -4.063   9.971  1.00 33.61           N  
ATOM   1102  CA  ALA A 710      11.645  -5.001   9.043  1.00 34.14           C  
ATOM   1103  C   ALA A 710      10.763  -6.034   9.745  1.00 36.32           C  
ATOM   1104  O   ALA A 710       9.663  -6.312   9.270  1.00 35.39           O  
ATOM   1105  CB  ALA A 710      12.682  -5.702   8.171  1.00 35.60           C  
ATOM   1106  N   SER A 711      11.229  -6.594  10.876  1.00 31.65           N  
ATOM   1107  CA  SER A 711      10.456  -7.570  11.635  1.00 30.77           C  
ATOM   1108  C   SER A 711       9.341  -6.898  12.464  1.00 36.94           C  
ATOM   1109  O   SER A 711       8.582  -7.600  13.149  1.00 36.68           O  
ATOM   1110  CB  SER A 711      11.371  -8.409  12.524  1.00 32.47           C  
ATOM   1111  OG  SER A 711      11.875  -7.673  13.626  1.00 32.80           O  
ATOM   1112  N   LYS A 712       9.246  -5.542  12.402  1.00 35.12           N  
ATOM   1113  CA  LYS A 712       8.278  -4.714  13.138  1.00 35.65           C  
ATOM   1114  C   LYS A 712       8.273  -5.126  14.614  1.00 38.12           C  
ATOM   1115  O   LYS A 712       7.225  -5.399  15.204  1.00 38.23           O  
ATOM   1116  CB  LYS A 712       6.869  -4.796  12.503  1.00 39.74           C  
ATOM   1117  CG  LYS A 712       6.804  -4.223  11.090  1.00 57.97           C  
ATOM   1118  CD  LYS A 712       5.716  -4.905  10.260  1.00 73.65           C  
ATOM   1119  CE  LYS A 712       5.771  -4.548   8.789  1.00 87.67           C  
ATOM   1120  NZ  LYS A 712       5.306  -3.158   8.526  1.00 99.40           N1+
ATOM   1121  N   SER A 713       9.481  -5.201  15.202  1.00 31.72           N  
ATOM   1122  CA  SER A 713       9.661  -5.616  16.578  1.00 29.32           C  
ATOM   1123  C   SER A 713       9.187  -4.528  17.541  1.00 29.21           C  
ATOM   1124  O   SER A 713       8.984  -3.378  17.137  1.00 26.12           O  
ATOM   1125  CB  SER A 713      11.131  -5.962  16.826  1.00 31.54           C  
ATOM   1126  OG  SER A 713      11.914  -4.805  17.088  1.00 30.08           O  
ATOM   1127  N   VAL A 714       9.027  -4.910  18.813  1.00 26.40           N  
ATOM   1128  CA  VAL A 714       8.634  -4.065  19.943  1.00 28.12           C  
ATOM   1129  C   VAL A 714       9.697  -2.963  20.135  1.00 31.99           C  
ATOM   1130  O   VAL A 714       9.355  -1.803  20.408  1.00 31.29           O  
ATOM   1131  CB  VAL A 714       8.444  -4.966  21.201  1.00 33.63           C  
ATOM   1132  CG1 VAL A 714       8.378  -4.147  22.485  1.00 33.71           C  
ATOM   1133  CG2 VAL A 714       7.202  -5.854  21.053  1.00 33.62           C  
ATOM   1134  N   LEU A 715      10.990  -3.337  19.978  1.00 26.62           N  
ATOM   1135  CA  LEU A 715      12.110  -2.399  20.085  1.00 25.50           C  
ATOM   1136  C   LEU A 715      12.026  -1.379  18.962  1.00 26.49           C  
ATOM   1137  O   LEU A 715      12.247  -0.201  19.217  1.00 26.90           O  
ATOM   1138  CB  LEU A 715      13.462  -3.139  20.061  1.00 25.52           C  
ATOM   1139  CG  LEU A 715      13.653  -4.298  21.059  1.00 29.11           C  
ATOM   1140  CD1 LEU A 715      15.055  -4.891  20.913  1.00 28.95           C  
ATOM   1141  CD2 LEU A 715      13.375  -3.842  22.507  1.00 28.93           C  
ATOM   1142  N   ALA A 716      11.667  -1.803  17.725  1.00 23.75           N  
ATOM   1143  CA  ALA A 716      11.524  -0.833  16.632  1.00 24.59           C  
ATOM   1144  C   ALA A 716      10.295   0.067  16.889  1.00 28.62           C  
ATOM   1145  O   ALA A 716      10.350   1.262  16.605  1.00 26.92           O  
ATOM   1146  CB  ALA A 716      11.391  -1.535  15.298  1.00 25.84           C  
ATOM   1147  N   ALA A 717       9.214  -0.486  17.471  1.00 27.30           N  
ATOM   1148  CA  ALA A 717       8.013   0.311  17.775  1.00 28.72           C  
ATOM   1149  C   ALA A 717       8.378   1.427  18.779  1.00 33.64           C  
ATOM   1150  O   ALA A 717       7.942   2.560  18.620  1.00 32.61           O  
ATOM   1151  CB  ALA A 717       6.912  -0.588  18.345  1.00 29.79           C  
ATOM   1152  N   LEU A 718       9.220   1.100  19.776  1.00 31.99           N  
ATOM   1153  CA  LEU A 718       9.685   2.035  20.807  1.00 32.34           C  
ATOM   1154  C   LEU A 718      10.673   3.070  20.283  1.00 34.90           C  
ATOM   1155  O   LEU A 718      10.536   4.247  20.610  1.00 35.88           O  
ATOM   1156  CB  LEU A 718      10.398   1.262  21.945  1.00 32.96           C  
ATOM   1157  CG  LEU A 718       9.563   0.619  23.049  1.00 39.88           C  
ATOM   1158  CD1 LEU A 718      10.385  -0.423  23.805  1.00 40.18           C  
ATOM   1159  CD2 LEU A 718       9.053   1.661  24.045  1.00 43.90           C  
ATOM   1160  N   TYR A 719      11.690   2.646  19.500  1.00 28.22           N  
ATOM   1161  CA  TYR A 719      12.758   3.567  19.099  1.00 26.66           C  
ATOM   1162  C   TYR A 719      13.018   3.878  17.634  1.00 31.05           C  
ATOM   1163  O   TYR A 719      13.835   4.776  17.404  1.00 32.18           O  
ATOM   1164  CB  TYR A 719      14.086   3.028  19.658  1.00 26.04           C  
ATOM   1165  CG  TYR A 719      14.029   2.643  21.120  1.00 24.39           C  
ATOM   1166  CD1 TYR A 719      13.754   3.591  22.100  1.00 26.85           C  
ATOM   1167  CD2 TYR A 719      14.272   1.334  21.525  1.00 24.39           C  
ATOM   1168  CE1 TYR A 719      13.729   3.248  23.456  1.00 27.47           C  
ATOM   1169  CE2 TYR A 719      14.239   0.975  22.873  1.00 24.19           C  
ATOM   1170  CZ  TYR A 719      13.964   1.937  23.834  1.00 29.51           C  
ATOM   1171  OH  TYR A 719      13.925   1.598  25.163  1.00 29.19           O  
ATOM   1172  N   SER A 720      12.416   3.181  16.654  1.00 26.35           N  
ATOM   1173  CA  SER A 720      12.747   3.456  15.244  1.00 26.77           C  
ATOM   1174  C   SER A 720      12.607   4.901  14.807  1.00 32.41           C  
ATOM   1175  O   SER A 720      13.439   5.373  14.036  1.00 33.06           O  
ATOM   1176  CB  SER A 720      11.981   2.555  14.276  1.00 30.70           C  
ATOM   1177  OG  SER A 720      10.588   2.789  14.377  1.00 37.37           O  
ATOM   1178  N   SER A 721      11.600   5.617  15.306  1.00 29.92           N  
ATOM   1179  CA  SER A 721      11.401   7.019  14.903  1.00 30.09           C  
ATOM   1180  C   SER A 721      12.541   7.947  15.377  1.00 34.51           C  
ATOM   1181  O   SER A 721      12.730   9.016  14.801  1.00 34.81           O  
ATOM   1182  CB  SER A 721      10.055   7.523  15.404  1.00 32.21           C  
ATOM   1183  OG  SER A 721      10.028   7.482  16.823  1.00 38.89           O  
ATOM   1184  N   GLU A 722      13.302   7.524  16.406  1.00 30.37           N  
ATOM   1185  CA  GLU A 722      14.394   8.302  16.992  1.00 30.77           C  
ATOM   1186  C   GLU A 722      15.801   7.867  16.550  1.00 34.18           C  
ATOM   1187  O   GLU A 722      16.747   8.614  16.792  1.00 35.15           O  
ATOM   1188  CB  GLU A 722      14.289   8.314  18.539  1.00 32.21           C  
ATOM   1189  CG  GLU A 722      12.924   8.726  19.085  1.00 41.51           C  
ATOM   1190  CD  GLU A 722      12.256   9.924  18.432  1.00 61.49           C  
ATOM   1191  OE1 GLU A 722      12.841  11.034  18.448  1.00 49.44           O  
ATOM   1192  OE2 GLU A 722      11.136   9.742  17.899  1.00 49.31           O1-
ATOM   1193  N   GLY A 723      15.914   6.687  15.927  1.00 28.68           N  
ATOM   1194  CA  GLY A 723      17.159   6.119  15.416  1.00 28.10           C  
ATOM   1195  C   GLY A 723      17.880   5.237  16.419  1.00 30.67           C  
ATOM   1196  O   GLY A 723      17.580   5.299  17.617  1.00 29.85           O  
ATOM   1197  N   SER A 724      18.857   4.417  15.942  1.00 25.22           N  
ATOM   1198  CA  SER A 724      19.695   3.533  16.778  1.00 21.80           C  
ATOM   1199  C   SER A 724      18.864   2.689  17.738  1.00 24.18           C  
ATOM   1200  O   SER A 724      19.074   2.747  18.963  1.00 23.95           O  
ATOM   1201  CB  SER A 724      20.701   4.358  17.586  1.00 25.50           C  
ATOM   1202  OG  SER A 724      21.283   5.393  16.811  1.00 27.93           O  
ATOM   1203  N   VAL A 725      17.923   1.915  17.184  1.00 19.86           N  
ATOM   1204  CA  VAL A 725      17.006   1.024  17.917  1.00 18.96           C  
ATOM   1205  C   VAL A 725      17.731   0.183  18.977  1.00 21.00           C  
ATOM   1206  O   VAL A 725      17.381   0.272  20.147  1.00 20.43           O  
ATOM   1207  CB  VAL A 725      16.208   0.100  16.945  1.00 21.91           C  
ATOM   1208  CG1 VAL A 725      15.367  -0.911  17.717  1.00 21.05           C  
ATOM   1209  CG2 VAL A 725      15.341   0.910  15.982  1.00 22.28           C  
ATOM   1210  N   MET A 726      18.713  -0.650  18.568  1.00 19.80           N  
ATOM   1211  CA  MET A 726      19.425  -1.525  19.517  1.00 18.93           C  
ATOM   1212  C   MET A 726      20.169  -0.755  20.581  1.00 21.31           C  
ATOM   1213  O   MET A 726      20.053  -1.086  21.751  1.00 20.99           O  
ATOM   1214  CB  MET A 726      20.354  -2.536  18.807  1.00 20.29           C  
ATOM   1215  CG  MET A 726      19.606  -3.671  18.076  1.00 22.49           C  
ATOM   1216  SD  MET A 726      18.199  -4.399  18.957  1.00 25.35           S  
ATOM   1217  CE  MET A 726      18.976  -5.139  20.466  1.00 22.57           C  
ATOM   1218  N   GLU A 727      20.899   0.284  20.189  1.00 18.83           N  
ATOM   1219  CA  GLU A 727      21.682   1.115  21.118  1.00 19.07           C  
ATOM   1220  C   GLU A 727      20.792   1.792  22.192  1.00 22.42           C  
ATOM   1221  O   GLU A 727      21.190   1.833  23.356  1.00 21.27           O  
ATOM   1222  CB  GLU A 727      22.557   2.116  20.347  1.00 20.27           C  
ATOM   1223  CG  GLU A 727      23.598   1.443  19.441  1.00 24.71           C  
ATOM   1224  CD  GLU A 727      23.100   0.791  18.157  1.00 36.16           C  
ATOM   1225  OE1 GLU A 727      22.001   1.145  17.665  1.00 26.55           O  
ATOM   1226  OE2 GLU A 727      23.829  -0.082  17.637  1.00 30.10           O1-
ATOM   1227  N   ARG A 728      19.577   2.267  21.811  1.00 19.46           N  
ATOM   1228  CA  ARG A 728      18.623   2.879  22.766  1.00 19.30           C  
ATOM   1229  C   ARG A 728      18.147   1.783  23.732  1.00 21.97           C  
ATOM   1230  O   ARG A 728      18.035   2.039  24.935  1.00 21.58           O  
ATOM   1231  CB  ARG A 728      17.451   3.584  22.040  1.00 19.60           C  
ATOM   1232  CG  ARG A 728      17.950   4.805  21.240  1.00 21.55           C  
ATOM   1233  CD  ARG A 728      16.854   5.754  20.774  1.00 32.63           C  
ATOM   1234  NE  ARG A 728      17.391   6.852  19.959  1.00 33.13           N  
ATOM   1235  CZ  ARG A 728      17.823   8.015  20.446  1.00 44.96           C  
ATOM   1236  NH1 ARG A 728      17.793   8.249  21.751  1.00 37.39           N1+
ATOM   1237  NH2 ARG A 728      18.289   8.948  19.631  1.00 30.48           N  
ATOM   1238  N   HIS A 729      17.962   0.541  23.218  1.00 16.87           N  
ATOM   1239  CA  HIS A 729      17.571  -0.584  24.054  1.00 16.88           C  
ATOM   1240  C   HIS A 729      18.680  -0.953  25.041  1.00 20.94           C  
ATOM   1241  O   HIS A 729      18.379  -1.192  26.213  1.00 20.72           O  
ATOM   1242  CB  HIS A 729      17.169  -1.815  23.218  1.00 17.49           C  
ATOM   1243  CG  HIS A 729      16.749  -2.989  24.062  1.00 20.99           C  
ATOM   1244  CD2 HIS A 729      17.267  -4.242  24.129  1.00 23.47           C  
ATOM   1245  ND1 HIS A 729      15.680  -2.902  24.948  1.00 23.01           N  
ATOM   1246  CE1 HIS A 729      15.570  -4.101  25.506  1.00 22.64           C  
ATOM   1247  NE2 HIS A 729      16.520  -4.933  25.062  1.00 23.27           N  
ATOM   1248  N   HIS A 730      19.962  -1.016  24.572  1.00 17.41           N  
ATOM   1249  CA  HIS A 730      21.111  -1.365  25.439  1.00 16.03           C  
ATOM   1250  C   HIS A 730      21.183  -0.383  26.629  1.00 20.27           C  
ATOM   1251  O   HIS A 730      21.394  -0.806  27.753  1.00 18.68           O  
ATOM   1252  CB  HIS A 730      22.428  -1.313  24.650  1.00 14.86           C  
ATOM   1253  CG  HIS A 730      22.465  -2.218  23.460  1.00 15.79           C  
ATOM   1254  CD2 HIS A 730      22.990  -2.010  22.234  1.00 16.08           C  
ATOM   1255  ND1 HIS A 730      21.958  -3.508  23.517  1.00 15.96           N  
ATOM   1256  CE1 HIS A 730      22.182  -4.038  22.323  1.00 15.10           C  
ATOM   1257  NE2 HIS A 730      22.805  -3.179  21.520  1.00 15.67           N  
ATOM   1258  N   PHE A 731      20.995   0.907  26.361  1.00 19.42           N  
ATOM   1259  CA  PHE A 731      20.987   1.942  27.402  1.00 21.11           C  
ATOM   1260  C   PHE A 731      19.798   1.735  28.360  1.00 25.43           C  
ATOM   1261  O   PHE A 731      19.976   1.788  29.578  1.00 24.90           O  
ATOM   1262  CB  PHE A 731      20.944   3.345  26.781  1.00 22.73           C  
ATOM   1263  CG  PHE A 731      20.849   4.442  27.827  1.00 25.25           C  
ATOM   1264  CD1 PHE A 731      21.919   4.711  28.680  1.00 28.04           C  
ATOM   1265  CD2 PHE A 731      19.686   5.201  27.961  1.00 26.89           C  
ATOM   1266  CE1 PHE A 731      21.820   5.717  29.653  1.00 28.44           C  
ATOM   1267  CE2 PHE A 731      19.591   6.204  28.933  1.00 29.87           C  
ATOM   1268  CZ  PHE A 731      20.665   6.466  29.760  1.00 27.09           C  
ATOM   1269  N   ALA A 732      18.597   1.475  27.813  1.00 22.09           N  
ATOM   1270  CA  ALA A 732      17.393   1.237  28.619  1.00 21.18           C  
ATOM   1271  C   ALA A 732      17.600   0.037  29.529  1.00 23.37           C  
ATOM   1272  O   ALA A 732      17.179   0.070  30.671  1.00 22.65           O  
ATOM   1273  CB  ALA A 732      16.185   1.017  27.716  1.00 21.80           C  
ATOM   1274  N   GLN A 733      18.294  -1.013  29.050  1.00 19.65           N  
ATOM   1275  CA  GLN A 733      18.595  -2.195  29.867  1.00 18.81           C  
ATOM   1276  C   GLN A 733      19.602  -1.858  30.982  1.00 21.69           C  
ATOM   1277  O   GLN A 733      19.462  -2.389  32.071  1.00 21.74           O  
ATOM   1278  CB  GLN A 733      19.159  -3.335  28.998  1.00 20.14           C  
ATOM   1279  CG  GLN A 733      18.143  -3.945  28.032  1.00 24.24           C  
ATOM   1280  CD  GLN A 733      17.025  -4.643  28.755  1.00 36.56           C  
ATOM   1281  NE2 GLN A 733      17.274  -5.878  29.175  1.00 21.65           N  
ATOM   1282  OE1 GLN A 733      15.941  -4.076  28.956  1.00 27.67           O  
ATOM   1283  N   ALA A 734      20.590  -0.977  30.716  1.00 20.20           N  
ATOM   1284  CA  ALA A 734      21.589  -0.551  31.715  1.00 21.65           C  
ATOM   1285  C   ALA A 734      20.877   0.176  32.872  1.00 27.77           C  
ATOM   1286  O   ALA A 734      21.156  -0.103  34.047  1.00 27.45           O  
ATOM   1287  CB  ALA A 734      22.632   0.357  31.070  1.00 22.71           C  
ATOM   1288  N   ILE A 735      19.925   1.071  32.523  1.00 24.54           N  
ATOM   1289  CA  ILE A 735      19.103   1.852  33.465  1.00 25.31           C  
ATOM   1290  C   ILE A 735      18.246   0.941  34.353  1.00 26.96           C  
ATOM   1291  O   ILE A 735      18.136   1.180  35.558  1.00 27.27           O  
ATOM   1292  CB  ILE A 735      18.275   2.937  32.691  1.00 29.12           C  
ATOM   1293  CG1 ILE A 735      19.181   4.052  32.129  1.00 29.66           C  
ATOM   1294  CG2 ILE A 735      17.136   3.533  33.537  1.00 32.25           C  
ATOM   1295  CD1 ILE A 735      20.496   4.479  33.006  1.00 37.63           C  
ATOM   1296  N   ALA A 736      17.659  -0.110  33.764  1.00 21.68           N  
ATOM   1297  CA  ALA A 736      16.821  -1.065  34.480  1.00 20.83           C  
ATOM   1298  C   ALA A 736      17.673  -1.818  35.495  1.00 26.52           C  
ATOM   1299  O   ALA A 736      17.169  -2.158  36.571  1.00 26.74           O  
ATOM   1300  CB  ALA A 736      16.192  -2.038  33.505  1.00 21.45           C  
ATOM   1301  N   ILE A 737      18.966  -2.082  35.163  1.00 21.94           N  
ATOM   1302  CA  ILE A 737      19.877  -2.756  36.101  1.00 22.24           C  
ATOM   1303  C   ILE A 737      20.127  -1.807  37.296  1.00 26.69           C  
ATOM   1304  O   ILE A 737      20.015  -2.227  38.446  1.00 25.70           O  
ATOM   1305  CB  ILE A 737      21.187  -3.245  35.437  1.00 25.34           C  
ATOM   1306  CG1 ILE A 737      20.878  -4.490  34.528  1.00 26.24           C  
ATOM   1307  CG2 ILE A 737      22.244  -3.596  36.523  1.00 26.26           C  
ATOM   1308  CD1 ILE A 737      22.028  -4.960  33.615  1.00 26.00           C  
ATOM   1309  N   LEU A 738      20.426  -0.537  37.008  1.00 25.90           N  
ATOM   1310  CA  LEU A 738      20.666   0.478  38.036  1.00 27.19           C  
ATOM   1311  C   LEU A 738      19.435   0.634  38.954  1.00 33.99           C  
ATOM   1312  O   LEU A 738      19.599   0.847  40.144  1.00 35.74           O  
ATOM   1313  CB  LEU A 738      21.005   1.831  37.398  1.00 27.06           C  
ATOM   1314  CG  LEU A 738      22.424   2.032  36.889  1.00 32.13           C  
ATOM   1315  CD1 LEU A 738      22.524   3.334  36.114  1.00 33.23           C  
ATOM   1316  CD2 LEU A 738      23.469   1.977  38.031  1.00 31.88           C  
ATOM   1317  N   ASN A 739      18.218   0.486  38.404  1.00 29.40           N  
ATOM   1318  CA  ASN A 739      16.976   0.596  39.162  1.00 29.22           C  
ATOM   1319  C   ASN A 739      16.605  -0.686  39.912  1.00 33.53           C  
ATOM   1320  O   ASN A 739      15.599  -0.693  40.624  1.00 34.59           O  
ATOM   1321  CB  ASN A 739      15.828   1.083  38.272  1.00 26.96           C  
ATOM   1322  CG  ASN A 739      15.991   2.518  37.861  1.00 40.29           C  
ATOM   1323  ND2 ASN A 739      15.512   2.851  36.684  1.00 31.45           N  
ATOM   1324  OD1 ASN A 739      16.541   3.344  38.592  1.00 40.67           O  
ATOM   1325  N   THR A 740      17.401  -1.758  39.768  1.00 28.64           N  
ATOM   1326  CA  THR A 740      17.154  -3.008  40.482  1.00 29.03           C  
ATOM   1327  C   THR A 740      17.732  -2.847  41.894  1.00 36.62           C  
ATOM   1328  O   THR A 740      18.850  -2.353  42.048  1.00 34.99           O  
ATOM   1329  CB  THR A 740      17.727  -4.202  39.731  1.00 34.47           C  
ATOM   1330  CG2 THR A 740      17.348  -5.533  40.369  1.00 32.90           C  
ATOM   1331  OG1 THR A 740      17.246  -4.159  38.384  1.00 35.52           O  
ATOM   1332  N   HIS A 741      16.958  -3.233  42.917  1.00 37.51           N  
ATOM   1333  CA  HIS A 741      17.372  -3.123  44.320  1.00 39.15           C  
ATOM   1334  C   HIS A 741      18.676  -3.879  44.591  1.00 38.89           C  
ATOM   1335  O   HIS A 741      18.791  -5.055  44.256  1.00 37.29           O  
ATOM   1336  CB  HIS A 741      16.241  -3.576  45.270  1.00 41.89           C  
ATOM   1337  CG  HIS A 741      16.634  -3.580  46.718  1.00 47.20           C  
ATOM   1338  CD2 HIS A 741      16.829  -4.627  47.557  1.00 49.70           C  
ATOM   1339  ND1 HIS A 741      16.880  -2.397  47.410  1.00 50.18           N  
ATOM   1340  CE1 HIS A 741      17.202  -2.765  48.643  1.00 49.80           C  
ATOM   1341  NE2 HIS A 741      17.186  -4.097  48.777  1.00 49.89           N  
ATOM   1342  N   GLY A 742      19.645  -3.168  45.152  1.00 34.52           N  
ATOM   1343  CA  GLY A 742      20.959  -3.693  45.509  1.00 34.05           C  
ATOM   1344  C   GLY A 742      22.022  -3.620  44.430  1.00 36.81           C  
ATOM   1345  O   GLY A 742      23.149  -4.057  44.670  1.00 35.87           O  
ATOM   1346  N   CYS A 743      21.687  -3.053  43.235  1.00 31.16           N  
ATOM   1347  CA  CYS A 743      22.583  -2.956  42.076  1.00 29.88           C  
ATOM   1348  C   CYS A 743      22.973  -1.539  41.699  1.00 32.37           C  
ATOM   1349  O   CYS A 743      23.781  -1.341  40.784  1.00 32.05           O  
ATOM   1350  CB  CYS A 743      21.963  -3.688  40.892  1.00 30.13           C  
ATOM   1351  SG  CYS A 743      21.559  -5.414  41.241  1.00 34.14           S  
ATOM   1352  N   ASN A 744      22.400  -0.549  42.383  1.00 26.88           N  
ATOM   1353  CA  ASN A 744      22.695   0.834  42.074  1.00 26.36           C  
ATOM   1354  C   ASN A 744      24.050   1.291  42.631  1.00 31.40           C  
ATOM   1355  O   ASN A 744      24.141   1.781  43.764  1.00 30.37           O  
ATOM   1356  CB  ASN A 744      21.547   1.760  42.493  1.00 26.37           C  
ATOM   1357  CG  ASN A 744      21.544   3.018  41.682  1.00 37.37           C  
ATOM   1358  ND2 ASN A 744      20.379   3.605  41.480  1.00 35.42           N  
ATOM   1359  OD1 ASN A 744      22.582   3.484  41.217  1.00 33.65           O  
ATOM   1360  N   ILE A 745      25.104   1.144  41.797  1.00 27.66           N  
ATOM   1361  CA  ILE A 745      26.483   1.526  42.129  1.00 27.13           C  
ATOM   1362  C   ILE A 745      26.651   3.046  42.241  1.00 32.55           C  
ATOM   1363  O   ILE A 745      27.653   3.512  42.791  1.00 33.59           O  
ATOM   1364  CB  ILE A 745      27.525   0.873  41.176  1.00 28.85           C  
ATOM   1365  CG1 ILE A 745      27.241   1.195  39.688  1.00 28.72           C  
ATOM   1366  CG2 ILE A 745      27.594  -0.640  41.436  1.00 28.55           C  
ATOM   1367  CD1 ILE A 745      28.412   1.014  38.769  1.00 29.21           C  
ATOM   1368  N   PHE A 746      25.677   3.819  41.732  1.00 30.42           N  
ATOM   1369  CA  PHE A 746      25.718   5.291  41.786  1.00 30.30           C  
ATOM   1370  C   PHE A 746      24.718   5.869  42.782  1.00 33.32           C  
ATOM   1371  O   PHE A 746      24.500   7.088  42.781  1.00 32.40           O  
ATOM   1372  CB  PHE A 746      25.434   5.909  40.401  1.00 32.33           C  
ATOM   1373  CG  PHE A 746      26.180   5.317  39.233  1.00 34.39           C  
ATOM   1374  CD1 PHE A 746      27.562   5.159  39.274  1.00 37.83           C  
ATOM   1375  CD2 PHE A 746      25.507   4.950  38.074  1.00 36.28           C  
ATOM   1376  CE1 PHE A 746      28.248   4.612  38.186  1.00 38.84           C  
ATOM   1377  CE2 PHE A 746      26.193   4.393  36.995  1.00 38.87           C  
ATOM   1378  CZ  PHE A 746      27.558   4.234  37.058  1.00 37.21           C  
ATOM   1379  N   ASP A 747      24.120   5.013  43.615  1.00 29.21           N  
ATOM   1380  CA  ASP A 747      23.082   5.385  44.580  1.00 30.09           C  
ATOM   1381  C   ASP A 747      23.438   6.591  45.465  1.00 35.94           C  
ATOM   1382  O   ASP A 747      22.601   7.467  45.640  1.00 34.56           O  
ATOM   1383  CB  ASP A 747      22.659   4.178  45.441  1.00 31.27           C  
ATOM   1384  CG  ASP A 747      21.392   4.409  46.247  1.00 46.26           C  
ATOM   1385  OD1 ASP A 747      20.426   4.969  45.688  1.00 47.65           O  
ATOM   1386  OD2 ASP A 747      21.367   4.028  47.440  1.00 51.17           O1-
ATOM   1387  N   HIS A 748      24.674   6.637  45.981  1.00 34.72           N  
ATOM   1388  CA  HIS A 748      25.178   7.682  46.880  1.00 36.46           C  
ATOM   1389  C   HIS A 748      25.648   8.963  46.182  1.00 41.74           C  
ATOM   1390  O   HIS A 748      26.020   9.918  46.868  1.00 42.40           O  
ATOM   1391  CB  HIS A 748      26.300   7.101  47.752  1.00 38.08           C  
ATOM   1392  CG  HIS A 748      27.466   6.644  46.939  1.00 42.18           C  
ATOM   1393  CD2 HIS A 748      28.630   7.275  46.671  1.00 44.01           C  
ATOM   1394  ND1 HIS A 748      27.440   5.438  46.258  1.00 44.29           N  
ATOM   1395  CE1 HIS A 748      28.599   5.362  45.626  1.00 43.79           C  
ATOM   1396  NE2 HIS A 748      29.342   6.449  45.840  1.00 43.96           N  
ATOM   1397  N   PHE A 749      25.640   8.993  44.830  1.00 36.79           N  
ATOM   1398  CA  PHE A 749      26.071  10.173  44.081  1.00 36.37           C  
ATOM   1399  C   PHE A 749      25.052  11.296  44.262  1.00 41.05           C  
ATOM   1400  O   PHE A 749      23.868  11.028  44.493  1.00 40.87           O  
ATOM   1401  CB  PHE A 749      26.189   9.856  42.575  1.00 37.77           C  
ATOM   1402  CG  PHE A 749      27.422   9.134  42.066  1.00 38.53           C  
ATOM   1403  CD1 PHE A 749      28.171   8.310  42.907  1.00 40.24           C  
ATOM   1404  CD2 PHE A 749      27.800   9.231  40.730  1.00 40.08           C  
ATOM   1405  CE1 PHE A 749      29.290   7.619  42.426  1.00 40.89           C  
ATOM   1406  CE2 PHE A 749      28.928   8.545  40.249  1.00 42.23           C  
ATOM   1407  CZ  PHE A 749      29.665   7.747  41.102  1.00 39.79           C  
ATOM   1408  N   SER A 750      25.501  12.552  44.131  1.00 38.73           N  
ATOM   1409  CA  SER A 750      24.601  13.700  44.223  1.00 39.46           C  
ATOM   1410  C   SER A 750      23.671  13.644  43.001  1.00 43.75           C  
ATOM   1411  O   SER A 750      24.005  12.967  42.021  1.00 42.24           O  
ATOM   1412  CB  SER A 750      25.397  14.998  44.211  1.00 43.64           C  
ATOM   1413  OG  SER A 750      26.253  15.064  43.084  1.00 52.38           O  
ATOM   1414  N   ARG A 751      22.516  14.337  43.051  1.00 40.20           N  
ATOM   1415  CA  ARG A 751      21.557  14.346  41.941  1.00 39.85           C  
ATOM   1416  C   ARG A 751      22.217  14.796  40.641  1.00 42.66           C  
ATOM   1417  O   ARG A 751      21.966  14.201  39.595  1.00 41.98           O  
ATOM   1418  CB  ARG A 751      20.316  15.189  42.280  1.00 41.85           C  
ATOM   1419  N   LYS A 752      23.105  15.800  40.720  1.00 40.05           N  
ATOM   1420  CA  LYS A 752      23.846  16.323  39.570  1.00 39.75           C  
ATOM   1421  C   LYS A 752      24.818  15.286  38.993  1.00 40.43           C  
ATOM   1422  O   LYS A 752      24.842  15.111  37.782  1.00 38.77           O  
ATOM   1423  CB  LYS A 752      24.595  17.612  39.933  1.00 42.69           C  
ATOM   1424  N   ASP A 753      25.610  14.605  39.854  1.00 35.72           N  
ATOM   1425  CA  ASP A 753      26.577  13.597  39.403  1.00 34.91           C  
ATOM   1426  C   ASP A 753      25.909  12.322  38.872  1.00 35.63           C  
ATOM   1427  O   ASP A 753      26.450  11.682  37.967  1.00 33.78           O  
ATOM   1428  CB  ASP A 753      27.586  13.258  40.511  1.00 36.98           C  
ATOM   1429  CG  ASP A 753      28.584  14.366  40.819  1.00 50.73           C  
ATOM   1430  OD1 ASP A 753      28.691  15.314  40.011  1.00 52.32           O  
ATOM   1431  OD2 ASP A 753      29.266  14.274  41.863  1.00 56.50           O1-
ATOM   1432  N   TYR A 754      24.748  11.959  39.445  1.00 31.09           N  
ATOM   1433  CA  TYR A 754      23.966  10.789  39.045  1.00 30.23           C  
ATOM   1434  C   TYR A 754      23.453  11.036  37.623  1.00 33.35           C  
ATOM   1435  O   TYR A 754      23.567  10.160  36.754  1.00 31.53           O  
ATOM   1436  CB  TYR A 754      22.792  10.583  40.011  1.00 31.09           C  
ATOM   1437  CG  TYR A 754      22.085   9.261  39.827  1.00 32.55           C  
ATOM   1438  CD1 TYR A 754      21.018   9.134  38.940  1.00 34.36           C  
ATOM   1439  CD2 TYR A 754      22.485   8.135  40.534  1.00 32.99           C  
ATOM   1440  CE1 TYR A 754      20.374   7.910  38.757  1.00 36.08           C  
ATOM   1441  CE2 TYR A 754      21.846   6.908  40.366  1.00 34.09           C  
ATOM   1442  CZ  TYR A 754      20.786   6.799  39.480  1.00 42.17           C  
ATOM   1443  OH  TYR A 754      20.162   5.584  39.336  1.00 43.66           O  
ATOM   1444  N   GLN A 755      22.902  12.249  37.387  1.00 29.25           N  
ATOM   1445  CA  GLN A 755      22.387  12.661  36.086  1.00 29.13           C  
ATOM   1446  C   GLN A 755      23.499  12.726  35.065  1.00 31.14           C  
ATOM   1447  O   GLN A 755      23.278  12.372  33.900  1.00 31.15           O  
ATOM   1448  CB  GLN A 755      21.683  14.037  36.175  1.00 30.49           C  
ATOM   1449  CG  GLN A 755      20.983  14.464  34.880  1.00 33.37           C  
ATOM   1450  CD  GLN A 755      19.994  13.424  34.398  1.00 40.16           C  
ATOM   1451  NE2 GLN A 755      20.101  13.048  33.129  1.00 31.88           N  
ATOM   1452  OE1 GLN A 755      19.134  12.939  35.147  1.00 32.04           O  
ATOM   1453  N   ARG A 756      24.681  13.220  35.477  1.00 27.17           N  
ATOM   1454  CA  ARG A 756      25.842  13.334  34.581  1.00 27.73           C  
ATOM   1455  C   ARG A 756      26.262  11.918  34.120  1.00 30.01           C  
ATOM   1456  O   ARG A 756      26.536  11.724  32.947  1.00 27.59           O  
ATOM   1457  CB  ARG A 756      26.997  14.087  35.260  1.00 31.42           C  
ATOM   1458  CG  ARG A 756      28.234  14.236  34.375  1.00 49.47           C  
ATOM   1459  CD  ARG A 756      29.015  15.517  34.629  1.00 67.06           C  
ATOM   1460  NE  ARG A 756      30.386  15.467  34.098  1.00 75.23           N  
ATOM   1461  CZ  ARG A 756      30.718  15.662  32.822  1.00 88.73           C  
ATOM   1462  NH1 ARG A 756      29.780  15.909  31.912  1.00 74.38           N1+
ATOM   1463  NH2 ARG A 756      31.988  15.603  32.445  1.00 74.22           N  
ATOM   1464  N   MET A 757      26.248  10.940  35.034  1.00 28.94           N  
ATOM   1465  CA  MET A 757      26.566   9.552  34.732  1.00 31.19           C  
ATOM   1466  C   MET A 757      25.596   8.987  33.687  1.00 33.06           C  
ATOM   1467  O   MET A 757      26.044   8.383  32.708  1.00 32.45           O  
ATOM   1468  CB  MET A 757      26.546   8.705  36.003  1.00 35.21           C  
ATOM   1469  CG  MET A 757      27.262   7.395  35.834  1.00 42.34           C  
ATOM   1470  SD  MET A 757      29.016   7.488  35.340  1.00 48.95           S  
ATOM   1471  CE  MET A 757      29.618   8.504  36.585  1.00 44.53           C  
ATOM   1472  N   LEU A 758      24.280   9.233  33.881  1.00 27.79           N  
ATOM   1473  CA  LEU A 758      23.198   8.811  32.987  1.00 28.01           C  
ATOM   1474  C   LEU A 758      23.394   9.434  31.601  1.00 28.88           C  
ATOM   1475  O   LEU A 758      23.310   8.719  30.615  1.00 27.47           O  
ATOM   1476  CB  LEU A 758      21.856   9.272  33.576  1.00 28.98           C  
ATOM   1477  CG  LEU A 758      20.999   8.299  34.381  1.00 35.41           C  
ATOM   1478  CD1 LEU A 758      21.811   7.433  35.335  1.00 37.33           C  
ATOM   1479  CD2 LEU A 758      19.897   9.051  35.128  1.00 35.11           C  
ATOM   1480  N   ASP A 759      23.694  10.756  31.527  1.00 24.70           N  
ATOM   1481  CA  ASP A 759      23.911  11.470  30.259  1.00 25.29           C  
ATOM   1482  C   ASP A 759      25.150  10.948  29.500  1.00 29.87           C  
ATOM   1483  O   ASP A 759      25.119  10.805  28.272  1.00 29.38           O  
ATOM   1484  CB  ASP A 759      24.071  12.983  30.506  1.00 27.30           C  
ATOM   1485  CG  ASP A 759      22.811  13.707  30.970  1.00 43.38           C  
ATOM   1486  OD1 ASP A 759      21.695  13.174  30.742  1.00 43.51           O  
ATOM   1487  OD2 ASP A 759      22.941  14.817  31.544  1.00 48.09           O1-
ATOM   1488  N   LEU A 760      26.239  10.682  30.235  1.00 25.76           N  
ATOM   1489  CA  LEU A 760      27.477  10.183  29.626  1.00 25.07           C  
ATOM   1490  C   LEU A 760      27.249   8.783  29.080  1.00 25.42           C  
ATOM   1491  O   LEU A 760      27.590   8.525  27.948  1.00 24.90           O  
ATOM   1492  CB  LEU A 760      28.631  10.191  30.644  1.00 25.91           C  
ATOM   1493  CG  LEU A 760      29.275  11.554  30.915  1.00 30.94           C  
ATOM   1494  CD1 LEU A 760      29.888  11.593  32.312  1.00 31.84           C  
ATOM   1495  CD2 LEU A 760      30.291  11.880  29.855  1.00 32.85           C  
ATOM   1496  N   MET A 761      26.634   7.903  29.865  1.00 24.97           N  
ATOM   1497  CA  MET A 761      26.328   6.533  29.435  1.00 24.66           C  
ATOM   1498  C   MET A 761      25.425   6.515  28.192  1.00 27.30           C  
ATOM   1499  O   MET A 761      25.647   5.700  27.300  1.00 24.94           O  
ATOM   1500  CB  MET A 761      25.726   5.729  30.576  1.00 27.64           C  
ATOM   1501  CG  MET A 761      26.732   5.391  31.633  1.00 32.17           C  
ATOM   1502  SD  MET A 761      26.038   4.426  32.968  1.00 38.32           S  
ATOM   1503  CE  MET A 761      25.618   2.864  32.067  1.00 34.46           C  
ATOM   1504  N   ARG A 762      24.447   7.444  28.106  1.00 24.36           N  
ATOM   1505  CA  ARG A 762      23.544   7.564  26.950  1.00 24.32           C  
ATOM   1506  C   ARG A 762      24.355   7.884  25.688  1.00 26.98           C  
ATOM   1507  O   ARG A 762      24.280   7.145  24.703  1.00 25.63           O  
ATOM   1508  CB  ARG A 762      22.461   8.651  27.198  1.00 24.97           C  
ATOM   1509  CG  ARG A 762      21.465   8.805  26.038  1.00 29.62           C  
ATOM   1510  CD  ARG A 762      20.785  10.171  26.039  1.00 40.69           C  
ATOM   1511  NE  ARG A 762      21.760  11.268  25.914  1.00 53.40           N  
ATOM   1512  CZ  ARG A 762      21.881  12.275  26.776  1.00 63.91           C  
ATOM   1513  NH1 ARG A 762      21.074  12.361  27.826  1.00 53.14           N1+
ATOM   1514  NH2 ARG A 762      22.801  13.210  26.588  1.00 53.52           N  
ATOM   1515  N   ASP A 763      25.134   8.972  25.728  1.00 25.63           N  
ATOM   1516  CA  ASP A 763      25.964   9.435  24.611  1.00 25.91           C  
ATOM   1517  C   ASP A 763      27.020   8.395  24.210  1.00 25.91           C  
ATOM   1518  O   ASP A 763      27.265   8.205  23.029  1.00 26.83           O  
ATOM   1519  CB  ASP A 763      26.680  10.753  24.986  1.00 28.88           C  
ATOM   1520  CG  ASP A 763      25.766  11.940  25.252  1.00 46.67           C  
ATOM   1521  OD1 ASP A 763      24.592  11.904  24.803  1.00 46.26           O  
ATOM   1522  OD2 ASP A 763      26.230  12.912  25.895  1.00 57.35           O1-
ATOM   1523  N   ILE A 764      27.643   7.743  25.186  1.00 22.51           N  
ATOM   1524  CA  ILE A 764      28.689   6.734  24.887  1.00 21.42           C  
ATOM   1525  C   ILE A 764      28.078   5.499  24.223  1.00 23.23           C  
ATOM   1526  O   ILE A 764      28.618   5.025  23.221  1.00 23.25           O  
ATOM   1527  CB  ILE A 764      29.559   6.405  26.131  1.00 23.73           C  
ATOM   1528  CG1 ILE A 764      30.303   7.678  26.657  1.00 23.90           C  
ATOM   1529  CG2 ILE A 764      30.563   5.289  25.823  1.00 23.38           C  
ATOM   1530  CD1 ILE A 764      30.869   7.524  28.099  1.00 30.03           C  
ATOM   1531  N   ILE A 765      26.966   4.991  24.760  1.00 20.22           N  
ATOM   1532  CA  ILE A 765      26.300   3.812  24.173  1.00 20.28           C  
ATOM   1533  C   ILE A 765      25.776   4.136  22.747  1.00 24.19           C  
ATOM   1534  O   ILE A 765      25.963   3.337  21.835  1.00 21.62           O  
ATOM   1535  CB  ILE A 765      25.238   3.201  25.127  1.00 22.57           C  
ATOM   1536  CG1 ILE A 765      25.935   2.633  26.403  1.00 22.63           C  
ATOM   1537  CG2 ILE A 765      24.430   2.080  24.414  1.00 22.60           C  
ATOM   1538  CD1 ILE A 765      24.981   2.086  27.543  1.00 25.14           C  
ATOM   1539  N   LEU A 766      25.180   5.316  22.546  1.00 22.91           N  
ATOM   1540  CA  LEU A 766      24.675   5.727  21.239  1.00 23.30           C  
ATOM   1541  C   LEU A 766      25.804   5.877  20.213  1.00 26.44           C  
ATOM   1542  O   LEU A 766      25.567   5.719  19.011  1.00 24.62           O  
ATOM   1543  CB  LEU A 766      23.864   7.024  21.341  1.00 24.46           C  
ATOM   1544  CG  LEU A 766      22.417   6.889  21.806  1.00 30.42           C  
ATOM   1545  CD1 LEU A 766      21.802   8.260  22.037  1.00 31.69           C  
ATOM   1546  CD2 LEU A 766      21.587   6.138  20.787  1.00 34.23           C  
ATOM   1547  N   ALA A 767      27.043   6.154  20.686  1.00 24.30           N  
ATOM   1548  CA  ALA A 767      28.205   6.290  19.796  1.00 23.83           C  
ATOM   1549  C   ALA A 767      28.607   4.932  19.198  1.00 24.07           C  
ATOM   1550  O   ALA A 767      29.339   4.916  18.213  1.00 22.90           O  
ATOM   1551  CB  ALA A 767      29.392   6.904  20.546  1.00 24.83           C  
ATOM   1552  N   THR A 768      28.122   3.801  19.764  1.00 20.39           N  
ATOM   1553  CA  THR A 768      28.448   2.437  19.248  1.00 20.37           C  
ATOM   1554  C   THR A 768      27.669   2.091  17.974  1.00 25.41           C  
ATOM   1555  O   THR A 768      27.902   1.033  17.378  1.00 24.08           O  
ATOM   1556  CB  THR A 768      28.260   1.341  20.309  1.00 25.21           C  
ATOM   1557  CG2 THR A 768      29.076   1.578  21.557  1.00 26.41           C  
ATOM   1558  OG1 THR A 768      26.877   1.234  20.642  1.00 24.00           O  
ATOM   1559  N   ASP A 769      26.738   2.969  17.554  1.00 23.13           N  
ATOM   1560  CA  ASP A 769      25.984   2.745  16.326  1.00 23.14           C  
ATOM   1561  C   ASP A 769      26.902   3.188  15.194  1.00 27.18           C  
ATOM   1562  O   ASP A 769      27.314   4.347  15.142  1.00 26.81           O  
ATOM   1563  CB  ASP A 769      24.656   3.532  16.305  1.00 24.36           C  
ATOM   1564  CG  ASP A 769      23.771   3.297  15.073  1.00 32.48           C  
ATOM   1565  OD1 ASP A 769      24.197   2.549  14.158  1.00 30.01           O  
ATOM   1566  OD2 ASP A 769      22.654   3.864  15.022  1.00 36.76           O1-
ATOM   1567  N   LEU A 770      27.234   2.265  14.295  1.00 23.82           N  
ATOM   1568  CA  LEU A 770      28.087   2.581  13.159  1.00 24.12           C  
ATOM   1569  C   LEU A 770      27.557   3.790  12.370  1.00 28.82           C  
ATOM   1570  O   LEU A 770      28.362   4.623  11.955  1.00 27.88           O  
ATOM   1571  CB  LEU A 770      28.294   1.370  12.244  1.00 24.31           C  
ATOM   1572  CG  LEU A 770      29.247   1.574  11.043  1.00 29.38           C  
ATOM   1573  CD1 LEU A 770      30.598   2.207  11.467  1.00 28.77           C  
ATOM   1574  CD2 LEU A 770      29.466   0.277  10.321  1.00 33.23           C  
ATOM   1575  N   ALA A 771      26.219   3.906  12.203  1.00 25.68           N  
ATOM   1576  CA  ALA A 771      25.615   5.049  11.491  1.00 25.15           C  
ATOM   1577  C   ALA A 771      26.018   6.379  12.183  1.00 27.77           C  
ATOM   1578  O   ALA A 771      26.276   7.374  11.492  1.00 27.89           O  
ATOM   1579  CB  ALA A 771      24.110   4.904  11.462  1.00 25.96           C  
ATOM   1580  N   HIS A 772      26.128   6.379  13.535  1.00 23.82           N  
ATOM   1581  CA  HIS A 772      26.530   7.577  14.278  1.00 25.43           C  
ATOM   1582  C   HIS A 772      27.992   7.913  13.981  1.00 30.23           C  
ATOM   1583  O   HIS A 772      28.306   9.081  13.770  1.00 29.22           O  
ATOM   1584  CB  HIS A 772      26.300   7.429  15.795  1.00 26.94           C  
ATOM   1585  CG  HIS A 772      26.729   8.635  16.572  1.00 30.99           C  
ATOM   1586  CD2 HIS A 772      26.010   9.709  16.965  1.00 33.17           C  
ATOM   1587  ND1 HIS A 772      28.038   8.781  17.022  1.00 33.56           N  
ATOM   1588  CE1 HIS A 772      28.068   9.932  17.678  1.00 32.99           C  
ATOM   1589  NE2 HIS A 772      26.874  10.529  17.669  1.00 33.14           N  
ATOM   1590  N   HIS A 773      28.871   6.877  13.937  1.00 26.57           N  
ATOM   1591  CA  HIS A 773      30.287   7.048  13.627  1.00 26.34           C  
ATOM   1592  C   HIS A 773      30.446   7.667  12.235  1.00 29.35           C  
ATOM   1593  O   HIS A 773      31.254   8.591  12.089  1.00 28.58           O  
ATOM   1594  CB  HIS A 773      31.066   5.711  13.722  1.00 26.36           C  
ATOM   1595  CG  HIS A 773      32.490   5.860  13.293  1.00 29.67           C  
ATOM   1596  CD2 HIS A 773      33.099   5.450  12.152  1.00 31.74           C  
ATOM   1597  ND1 HIS A 773      33.411   6.555  14.072  1.00 31.21           N  
ATOM   1598  CE1 HIS A 773      34.543   6.533  13.388  1.00 31.19           C  
ATOM   1599  NE2 HIS A 773      34.407   5.868  12.230  1.00 31.66           N  
ATOM   1600  N   LEU A 774      29.685   7.165  11.221  1.00 27.57           N  
ATOM   1601  CA  LEU A 774      29.725   7.686   9.840  1.00 29.14           C  
ATOM   1602  C   LEU A 774      29.365   9.186   9.805  1.00 33.85           C  
ATOM   1603  O   LEU A 774      30.022   9.960   9.102  1.00 33.55           O  
ATOM   1604  CB  LEU A 774      28.794   6.889   8.905  1.00 29.81           C  
ATOM   1605  CG  LEU A 774      29.380   5.590   8.349  1.00 37.60           C  
ATOM   1606  CD1 LEU A 774      28.412   4.451   8.491  1.00 39.42           C  
ATOM   1607  CD2 LEU A 774      29.716   5.740   6.911  1.00 42.81           C  
ATOM   1608  N   ARG A 775      28.358   9.589  10.604  1.00 30.61           N  
ATOM   1609  CA  ARG A 775      27.859  10.974  10.725  1.00 30.24           C  
ATOM   1610  C   ARG A 775      28.856  11.951  11.372  1.00 33.79           C  
ATOM   1611  O   ARG A 775      28.884  13.122  10.992  1.00 32.36           O  
ATOM   1612  CB  ARG A 775      26.529  11.012  11.513  1.00 29.57           C  
ATOM   1613  CG  ARG A 775      25.338  10.381  10.788  1.00 35.30           C  
ATOM   1614  CD  ARG A 775      23.998  10.721  11.431  1.00 32.57           C  
ATOM   1615  NE  ARG A 775      23.872  10.335  12.844  1.00 33.96           N  
ATOM   1616  CZ  ARG A 775      23.299   9.209  13.265  1.00 48.40           C  
ATOM   1617  NH1 ARG A 775      22.799   8.344  12.393  1.00 36.92           N1+
ATOM   1618  NH2 ARG A 775      23.227   8.940  14.558  1.00 38.12           N  
ATOM   1619  N   ILE A 776      29.650  11.494  12.354  1.00 29.41           N  
ATOM   1620  CA  ILE A 776      30.610  12.361  13.061  1.00 28.71           C  
ATOM   1621  C   ILE A 776      32.072  12.227  12.582  1.00 32.58           C  
ATOM   1622  O   ILE A 776      32.945  12.894  13.150  1.00 32.37           O  
ATOM   1623  CB  ILE A 776      30.530  12.156  14.609  1.00 31.26           C  
ATOM   1624  CG1 ILE A 776      31.099  10.760  15.033  1.00 31.12           C  
ATOM   1625  CG2 ILE A 776      29.126  12.414  15.160  1.00 32.94           C  
ATOM   1626  CD1 ILE A 776      31.584  10.673  16.456  1.00 34.55           C  
ATOM   1627  N   PHE A 777      32.348  11.354  11.602  1.00 30.37           N  
ATOM   1628  CA  PHE A 777      33.711  11.109  11.123  1.00 31.54           C  
ATOM   1629  C   PHE A 777      34.457  12.386  10.748  1.00 38.91           C  
ATOM   1630  O   PHE A 777      35.532  12.630  11.304  1.00 37.17           O  
ATOM   1631  CB  PHE A 777      33.773  10.089   9.984  1.00 33.00           C  
ATOM   1632  CG  PHE A 777      35.202   9.750   9.622  1.00 34.61           C  
ATOM   1633  CD1 PHE A 777      35.926   8.822  10.371  1.00 37.91           C  
ATOM   1634  CD2 PHE A 777      35.833  10.369   8.544  1.00 35.88           C  
ATOM   1635  CE1 PHE A 777      37.254   8.515  10.043  1.00 38.63           C  
ATOM   1636  CE2 PHE A 777      37.159  10.061   8.216  1.00 39.06           C  
ATOM   1637  CZ  PHE A 777      37.858   9.130   8.966  1.00 37.61           C  
ATOM   1638  N   LYS A 778      33.867  13.201   9.836  1.00 37.49           N  
ATOM   1639  CA  LYS A 778      34.408  14.482   9.346  1.00 37.72           C  
ATOM   1640  C   LYS A 778      34.859  15.397  10.490  1.00 42.27           C  
ATOM   1641  O   LYS A 778      35.878  16.073  10.355  1.00 42.53           O  
ATOM   1642  CB  LYS A 778      33.389  15.201   8.448  1.00 39.94           C  
ATOM   1643  N   ASP A 779      34.125  15.380  11.621  1.00 38.79           N  
ATOM   1644  CA  ASP A 779      34.413  16.171  12.822  1.00 38.50           C  
ATOM   1645  C   ASP A 779      35.524  15.547  13.652  1.00 41.55           C  
ATOM   1646  O   ASP A 779      36.292  16.273  14.293  1.00 38.61           O  
ATOM   1647  CB  ASP A 779      33.144  16.371  13.661  1.00 40.81           C  
ATOM   1648  CG  ASP A 779      31.989  16.918  12.844  1.00 55.90           C  
ATOM   1649  OD1 ASP A 779      32.143  18.015  12.256  1.00 57.65           O  
ATOM   1650  OD2 ASP A 779      30.932  16.241  12.780  1.00 62.90           O1-
ATOM   1651  N   LEU A 780      35.606  14.188  13.660  1.00 38.03           N  
ATOM   1652  CA  LEU A 780      36.670  13.489  14.376  1.00 36.97           C  
ATOM   1653  C   LEU A 780      37.979  13.772  13.594  1.00 39.63           C  
ATOM   1654  O   LEU A 780      38.982  14.110  14.215  1.00 37.49           O  
ATOM   1655  CB  LEU A 780      36.415  11.959  14.419  1.00 36.59           C  
ATOM   1656  CG  LEU A 780      35.243  11.417  15.249  1.00 39.64           C  
ATOM   1657  CD1 LEU A 780      35.023   9.939  14.948  1.00 38.36           C  
ATOM   1658  CD2 LEU A 780      35.488  11.589  16.743  1.00 40.59           C  
ATOM   1659  N   GLN A 781      37.943  13.663  12.235  1.00 38.12           N  
ATOM   1660  CA  GLN A 781      39.111  13.894  11.381  1.00 39.24           C  
ATOM   1661  C   GLN A 781      39.576  15.366  11.421  1.00 45.64           C  
ATOM   1662  O   GLN A 781      40.759  15.623  11.185  1.00 45.76           O  
ATOM   1663  CB  GLN A 781      38.949  13.337   9.948  1.00 41.14           C  
ATOM   1664  CG  GLN A 781      37.952  14.023   9.023  1.00 62.19           C  
ATOM   1665  CD  GLN A 781      38.514  15.212   8.279  1.00 86.14           C  
ATOM   1666  NE2 GLN A 781      37.782  16.321   8.290  1.00 78.18           N  
ATOM   1667  OE1 GLN A 781      39.596  15.156   7.683  1.00 82.85           O  
ATOM   1668  N   LYS A 782      38.668  16.305  11.786  1.00 43.19           N  
ATOM   1669  CA  LYS A 782      38.967  17.730  11.941  1.00 43.64           C  
ATOM   1670  C   LYS A 782      39.660  17.946  13.292  1.00 49.16           C  
ATOM   1671  O   LYS A 782      40.648  18.686  13.354  1.00 50.03           O  
ATOM   1672  CB  LYS A 782      37.683  18.581  11.851  1.00 46.18           C  
ATOM   1673  CG  LYS A 782      37.914  20.099  11.917  1.00 62.99           C  
ATOM   1674  CD  LYS A 782      38.526  20.667  10.628  1.00 75.38           C  
ATOM   1675  CE  LYS A 782      38.801  22.147  10.731  1.00 91.62           C  
ATOM   1676  NZ  LYS A 782      39.390  22.683   9.473  1.00103.74           N1+
ATOM   1677  N   MET A 783      39.146  17.301  14.371  1.00 44.65           N  
ATOM   1678  CA  MET A 783      39.707  17.382  15.725  1.00 44.08           C  
ATOM   1679  C   MET A 783      41.182  16.929  15.757  1.00 51.13           C  
ATOM   1680  O   MET A 783      42.003  17.597  16.389  1.00 52.07           O  
ATOM   1681  CB  MET A 783      38.854  16.585  16.734  1.00 45.58           C  
ATOM   1682  CG  MET A 783      39.433  16.562  18.142  1.00 47.97           C  
ATOM   1683  SD  MET A 783      38.451  15.706  19.389  1.00 51.36           S  
ATOM   1684  CE  MET A 783      38.622  13.995  18.823  1.00 47.92           C  
ATOM   1685  N   ALA A 784      41.507  15.805  15.080  1.00 47.87           N  
ATOM   1686  CA  ALA A 784      42.863  15.251  15.007  1.00 47.59           C  
ATOM   1687  C   ALA A 784      43.804  16.207  14.233  1.00 52.59           C  
ATOM   1688  O   ALA A 784      44.960  16.376  14.612  1.00 51.77           O  
ATOM   1689  CB  ALA A 784      42.829  13.889  14.336  1.00 48.15           C  
ATOM   1690  N   GLU A 785      43.282  16.831  13.160  1.00 50.82           N  
ATOM   1691  CA  GLU A 785      43.970  17.788  12.285  1.00 51.43           C  
ATOM   1692  C   GLU A 785      44.326  19.091  13.046  1.00 55.59           C  
ATOM   1693  O   GLU A 785      45.448  19.587  12.926  1.00 55.80           O  
ATOM   1694  CB  GLU A 785      43.075  18.088  11.064  1.00 52.74           C  
ATOM   1695  CG  GLU A 785      43.650  19.033  10.029  1.00 65.13           C  
ATOM   1696  CD  GLU A 785      42.593  19.577   9.088  1.00 92.81           C  
ATOM   1697  OE1 GLU A 785      42.195  20.752   9.259  1.00 92.26           O  
ATOM   1698  OE2 GLU A 785      42.155  18.827   8.187  1.00 88.90           O1-
ATOM   1699  N   VAL A 786      43.366  19.618  13.827  1.00 51.68           N  
ATOM   1700  CA  VAL A 786      43.450  20.855  14.624  1.00 51.32           C  
ATOM   1701  C   VAL A 786      44.120  20.620  15.998  1.00 53.82           C  
ATOM   1702  O   VAL A 786      44.563  21.573  16.637  1.00 53.97           O  
ATOM   1703  CB  VAL A 786      42.026  21.496  14.718  1.00 55.41           C  
ATOM   1704  CG1 VAL A 786      41.934  22.609  15.757  1.00 55.37           C  
ATOM   1705  CG2 VAL A 786      41.576  22.009  13.352  1.00 55.23           C  
ATOM   1706  N   GLY A 787      44.199  19.363  16.425  1.00 48.38           N  
ATOM   1707  CA  GLY A 787      44.802  18.989  17.698  1.00 46.87           C  
ATOM   1708  C   GLY A 787      43.794  19.031  18.823  1.00 49.43           C  
ATOM   1709  O   GLY A 787      42.909  19.890  18.824  1.00 50.05           O  
ATOM   1710  N   TYR A 788      43.918  18.096  19.789  1.00 44.05           N  
ATOM   1711  CA  TYR A 788      43.022  17.979  20.936  1.00 42.96           C  
ATOM   1712  C   TYR A 788      43.126  19.136  21.923  1.00 48.68           C  
ATOM   1713  O   TYR A 788      44.223  19.455  22.383  1.00 50.47           O  
ATOM   1714  CB  TYR A 788      43.204  16.634  21.668  1.00 42.00           C  
ATOM   1715  CG  TYR A 788      42.158  16.388  22.736  1.00 40.96           C  
ATOM   1716  CD1 TYR A 788      40.883  15.939  22.403  1.00 41.75           C  
ATOM   1717  CD2 TYR A 788      42.436  16.625  24.079  1.00 41.36           C  
ATOM   1718  CE1 TYR A 788      39.911  15.731  23.378  1.00 39.57           C  
ATOM   1719  CE2 TYR A 788      41.473  16.414  25.065  1.00 41.67           C  
ATOM   1720  CZ  TYR A 788      40.215  15.957  24.710  1.00 44.06           C  
ATOM   1721  OH  TYR A 788      39.267  15.747  25.680  1.00 39.85           O  
ATOM   1722  N   ASP A 789      41.969  19.717  22.279  1.00 44.09           N  
ATOM   1723  CA  ASP A 789      41.824  20.827  23.220  1.00 43.84           C  
ATOM   1724  C   ASP A 789      41.041  20.375  24.462  1.00 46.89           C  
ATOM   1725  O   ASP A 789      39.811  20.259  24.430  1.00 46.85           O  
ATOM   1726  CB  ASP A 789      41.165  22.046  22.524  1.00 45.78           C  
ATOM   1727  CG  ASP A 789      40.937  23.279  23.391  1.00 54.92           C  
ATOM   1728  OD1 ASP A 789      41.426  23.299  24.547  1.00 54.06           O  
ATOM   1729  OD2 ASP A 789      40.270  24.222  22.913  1.00 61.56           O1-
ATOM   1730  N   ARG A 790      41.772  20.145  25.558  1.00 42.71           N  
ATOM   1731  CA  ARG A 790      41.278  19.688  26.853  1.00 43.82           C  
ATOM   1732  C   ARG A 790      40.237  20.592  27.520  1.00 50.06           C  
ATOM   1733  O   ARG A 790      39.627  20.174  28.513  1.00 49.94           O  
ATOM   1734  CB  ARG A 790      42.458  19.455  27.813  1.00 46.40           C  
ATOM   1735  N   ASN A 791      40.043  21.827  27.009  1.00 47.50           N  
ATOM   1736  CA  ASN A 791      39.076  22.763  27.582  1.00 47.17           C  
ATOM   1737  C   ASN A 791      37.818  22.887  26.707  1.00 50.54           C  
ATOM   1738  O   ASN A 791      36.819  23.477  27.137  1.00 51.14           O  
ATOM   1739  CB  ASN A 791      39.735  24.122  27.901  1.00 49.19           C  
ATOM   1740  CG  ASN A 791      40.911  24.020  28.854  1.00 67.13           C  
ATOM   1741  ND2 ASN A 791      40.669  23.566  30.081  1.00 60.67           N  
ATOM   1742  OD1 ASN A 791      42.052  24.334  28.501  1.00 59.05           O  
ATOM   1743  N   ASN A 792      37.856  22.294  25.499  1.00 45.81           N  
ATOM   1744  CA  ASN A 792      36.721  22.286  24.577  1.00 45.04           C  
ATOM   1745  C   ASN A 792      35.837  21.082  24.957  1.00 49.12           C  
ATOM   1746  O   ASN A 792      36.263  19.933  24.789  1.00 49.36           O  
ATOM   1747  CB  ASN A 792      37.201  22.224  23.119  1.00 41.41           C  
ATOM   1748  CG  ASN A 792      36.110  22.370  22.077  1.00 60.55           C  
ATOM   1749  ND2 ASN A 792      36.500  22.642  20.838  1.00 48.77           N  
ATOM   1750  OD1 ASN A 792      34.915  22.238  22.351  1.00 57.31           O  
ATOM   1751  N   LYS A 793      34.627  21.352  25.505  1.00 44.16           N  
ATOM   1752  CA  LYS A 793      33.666  20.329  25.949  1.00 43.05           C  
ATOM   1753  C   LYS A 793      33.235  19.396  24.823  1.00 45.55           C  
ATOM   1754  O   LYS A 793      32.991  18.210  25.072  1.00 45.02           O  
ATOM   1755  CB  LYS A 793      32.460  20.953  26.669  1.00 45.55           C  
ATOM   1756  CG  LYS A 793      31.665  19.960  27.520  1.00 64.69           C  
ATOM   1757  CD  LYS A 793      31.147  20.569  28.823  1.00 79.93           C  
ATOM   1758  CE  LYS A 793      29.723  21.069  28.719  1.00 93.37           C  
ATOM   1759  NZ  LYS A 793      29.257  21.670  29.998  1.00101.63           N1+
ATOM   1760  N   GLN A 794      33.171  19.926  23.585  1.00 40.37           N  
ATOM   1761  CA  GLN A 794      32.807  19.179  22.390  1.00 39.76           C  
ATOM   1762  C   GLN A 794      33.933  18.186  22.048  1.00 42.81           C  
ATOM   1763  O   GLN A 794      33.645  17.082  21.577  1.00 41.97           O  
ATOM   1764  CB  GLN A 794      32.506  20.145  21.220  1.00 40.95           C  
ATOM   1765  CG  GLN A 794      32.068  19.476  19.906  1.00 54.84           C  
ATOM   1766  CD  GLN A 794      30.687  18.842  19.886  1.00 67.75           C  
ATOM   1767  NE2 GLN A 794      30.257  18.442  18.703  1.00 66.01           N  
ATOM   1768  OE1 GLN A 794      29.994  18.693  20.897  1.00 60.39           O  
ATOM   1769  N   HIS A 795      35.211  18.577  22.297  1.00 38.05           N  
ATOM   1770  CA  HIS A 795      36.379  17.722  22.041  1.00 36.32           C  
ATOM   1771  C   HIS A 795      36.335  16.498  22.970  1.00 38.11           C  
ATOM   1772  O   HIS A 795      36.679  15.396  22.535  1.00 36.92           O  
ATOM   1773  CB  HIS A 795      37.695  18.510  22.160  1.00 36.62           C  
ATOM   1774  CG  HIS A 795      38.141  19.180  20.886  1.00 39.59           C  
ATOM   1775  CD2 HIS A 795      37.423  19.575  19.807  1.00 41.16           C  
ATOM   1776  ND1 HIS A 795      39.474  19.494  20.668  1.00 41.34           N  
ATOM   1777  CE1 HIS A 795      39.526  20.048  19.465  1.00 40.70           C  
ATOM   1778  NE2 HIS A 795      38.317  20.119  18.909  1.00 41.05           N  
ATOM   1779  N   HIS A 796      35.861  16.693  24.226  1.00 34.50           N  
ATOM   1780  CA  HIS A 796      35.693  15.633  25.223  1.00 34.43           C  
ATOM   1781  C   HIS A 796      34.622  14.635  24.707  1.00 39.48           C  
ATOM   1782  O   HIS A 796      34.850  13.422  24.754  1.00 37.70           O  
ATOM   1783  CB  HIS A 796      35.274  16.217  26.582  1.00 34.84           C  
ATOM   1784  CG  HIS A 796      36.407  16.750  27.404  1.00 37.96           C  
ATOM   1785  CD2 HIS A 796      37.254  17.778  27.158  1.00 39.30           C  
ATOM   1786  ND1 HIS A 796      36.719  16.201  28.637  1.00 39.66           N  
ATOM   1787  CE1 HIS A 796      37.740  16.902  29.100  1.00 38.93           C  
ATOM   1788  NE2 HIS A 796      38.107  17.855  28.243  1.00 39.13           N  
ATOM   1789  N   ARG A 797      33.476  15.158  24.185  1.00 36.74           N  
ATOM   1790  CA  ARG A 797      32.382  14.350  23.632  1.00 36.25           C  
ATOM   1791  C   ARG A 797      32.852  13.540  22.415  1.00 37.26           C  
ATOM   1792  O   ARG A 797      32.584  12.340  22.355  1.00 35.46           O  
ATOM   1793  CB  ARG A 797      31.164  15.221  23.278  1.00 38.86           C  
ATOM   1794  CG  ARG A 797      30.282  15.544  24.475  1.00 53.41           C  
ATOM   1795  CD  ARG A 797      29.007  16.256  24.059  1.00 63.14           C  
ATOM   1796  NE  ARG A 797      29.249  17.678  23.826  1.00 75.79           N  
ATOM   1797  CZ  ARG A 797      28.897  18.650  24.661  1.00 91.45           C  
ATOM   1798  NH1 ARG A 797      29.168  19.915  24.369  1.00 79.52           N1+
ATOM   1799  NH2 ARG A 797      28.260  18.366  25.792  1.00 78.37           N  
ATOM   1800  N   LEU A 798      33.582  14.185  21.473  1.00 33.03           N  
ATOM   1801  CA  LEU A 798      34.118  13.531  20.279  1.00 32.61           C  
ATOM   1802  C   LEU A 798      35.135  12.440  20.617  1.00 35.49           C  
ATOM   1803  O   LEU A 798      35.106  11.375  19.987  1.00 34.85           O  
ATOM   1804  CB  LEU A 798      34.755  14.549  19.327  1.00 33.31           C  
ATOM   1805  CG  LEU A 798      33.802  15.431  18.501  1.00 38.11           C  
ATOM   1806  CD1 LEU A 798      34.572  16.587  17.857  1.00 37.77           C  
ATOM   1807  CD2 LEU A 798      33.114  14.631  17.408  1.00 39.77           C  
ATOM   1808  N   LEU A 799      36.032  12.703  21.609  1.00 30.26           N  
ATOM   1809  CA  LEU A 799      37.059  11.757  22.038  1.00 28.80           C  
ATOM   1810  C   LEU A 799      36.418  10.513  22.631  1.00 30.10           C  
ATOM   1811  O   LEU A 799      36.813   9.414  22.248  1.00 28.44           O  
ATOM   1812  CB  LEU A 799      38.083  12.380  23.006  1.00 28.45           C  
ATOM   1813  CG  LEU A 799      39.218  11.471  23.517  1.00 32.70           C  
ATOM   1814  CD1 LEU A 799      39.977  10.787  22.364  1.00 33.60           C  
ATOM   1815  CD2 LEU A 799      40.188  12.254  24.363  1.00 33.76           C  
ATOM   1816  N   LEU A 800      35.405  10.690  23.497  1.00 25.87           N  
ATOM   1817  CA  LEU A 800      34.649   9.604  24.120  1.00 26.25           C  
ATOM   1818  C   LEU A 800      34.001   8.725  23.063  1.00 30.27           C  
ATOM   1819  O   LEU A 800      33.989   7.500  23.238  1.00 29.29           O  
ATOM   1820  CB  LEU A 800      33.589  10.112  25.121  1.00 26.61           C  
ATOM   1821  CG  LEU A 800      34.113  10.635  26.460  1.00 32.41           C  
ATOM   1822  CD1 LEU A 800      33.013  11.356  27.226  1.00 32.88           C  
ATOM   1823  CD2 LEU A 800      34.739   9.526  27.314  1.00 34.90           C  
ATOM   1824  N   CYS A 801      33.492   9.336  21.960  1.00 26.75           N  
ATOM   1825  CA  CYS A 801      32.878   8.602  20.856  1.00 27.88           C  
ATOM   1826  C   CYS A 801      33.946   7.759  20.163  1.00 29.93           C  
ATOM   1827  O   CYS A 801      33.714   6.579  19.928  1.00 28.28           O  
ATOM   1828  CB  CYS A 801      32.196   9.547  19.869  1.00 29.42           C  
ATOM   1829  SG  CYS A 801      30.693  10.321  20.501  1.00 33.74           S  
ATOM   1830  N   LEU A 802      35.105   8.362  19.824  1.00 26.59           N  
ATOM   1831  CA  LEU A 802      36.204   7.634  19.172  1.00 27.18           C  
ATOM   1832  C   LEU A 802      36.743   6.511  20.072  1.00 29.08           C  
ATOM   1833  O   LEU A 802      36.989   5.402  19.573  1.00 30.29           O  
ATOM   1834  CB  LEU A 802      37.354   8.591  18.776  1.00 27.87           C  
ATOM   1835  CG  LEU A 802      38.599   7.987  18.108  1.00 32.46           C  
ATOM   1836  CD1 LEU A 802      38.269   7.388  16.742  1.00 32.47           C  
ATOM   1837  CD2 LEU A 802      39.677   9.041  17.954  1.00 36.30           C  
ATOM   1838  N   LEU A 803      36.914   6.787  21.371  1.00 22.74           N  
ATOM   1839  CA  LEU A 803      37.423   5.798  22.325  1.00 22.69           C  
ATOM   1840  C   LEU A 803      36.476   4.635  22.465  1.00 25.60           C  
ATOM   1841  O   LEU A 803      36.939   3.509  22.608  1.00 25.53           O  
ATOM   1842  CB  LEU A 803      37.705   6.396  23.713  1.00 23.08           C  
ATOM   1843  CG  LEU A 803      38.880   7.392  23.824  1.00 28.53           C  
ATOM   1844  CD1 LEU A 803      38.990   7.905  25.242  1.00 28.61           C  
ATOM   1845  CD2 LEU A 803      40.195   6.763  23.384  1.00 32.72           C  
ATOM   1846  N   MET A 804      35.158   4.904  22.458  1.00 21.82           N  
ATOM   1847  CA  MET A 804      34.157   3.847  22.565  1.00 22.42           C  
ATOM   1848  C   MET A 804      34.200   2.933  21.311  1.00 23.52           C  
ATOM   1849  O   MET A 804      34.203   1.705  21.466  1.00 22.88           O  
ATOM   1850  CB  MET A 804      32.756   4.424  22.820  1.00 24.98           C  
ATOM   1851  CG  MET A 804      31.690   3.354  22.974  1.00 28.02           C  
ATOM   1852  SD  MET A 804      31.888   2.299  24.430  1.00 30.89           S  
ATOM   1853  CE  MET A 804      31.872   0.666  23.672  1.00 27.39           C  
ATOM   1854  N   THR A 805      34.272   3.519  20.093  1.00 19.79           N  
ATOM   1855  CA  THR A 805      34.357   2.723  18.848  1.00 20.65           C  
ATOM   1856  C   THR A 805      35.694   1.922  18.798  1.00 24.64           C  
ATOM   1857  O   THR A 805      35.699   0.790  18.285  1.00 23.07           O  
ATOM   1858  CB  THR A 805      34.067   3.561  17.584  1.00 28.13           C  
ATOM   1859  CG2 THR A 805      32.656   4.165  17.591  1.00 26.23           C  
ATOM   1860  OG1 THR A 805      35.043   4.595  17.426  1.00 28.79           O  
ATOM   1861  N  ASER A 806      36.798   2.486  19.352  0.71 21.03           N  
ATOM   1862  N  BSER A 806      36.790   2.491  19.369  0.29 19.82           N  
ATOM   1863  CA ASER A 806      38.094   1.788  19.391  0.71 20.65           C  
ATOM   1864  CA BSER A 806      38.115   1.854  19.452  0.29 18.90           C  
ATOM   1865  C  ASER A 806      37.976   0.578  20.331  0.71 23.35           C  
ATOM   1866  C  BSER A 806      38.047   0.636  20.385  0.29 22.93           C  
ATOM   1867  O  ASER A 806      38.540  -0.464  20.032  0.71 23.64           O  
ATOM   1868  O  BSER A 806      38.734  -0.351  20.146  0.29 23.07           O  
ATOM   1869  CB ASER A 806      39.227   2.720  19.828  0.71 23.04           C  
ATOM   1870  CB BSER A 806      39.172   2.841  19.947  0.29 19.76           C  
ATOM   1871  OG ASER A 806      39.290   2.861  21.237  0.71 31.30           O  
ATOM   1872  OG BSER A 806      39.371   3.908  19.034  0.29 19.57           O  
ATOM   1873  N   CYS A 807      37.215   0.701  21.438  1.00 19.62           N  
ATOM   1874  CA  CYS A 807      37.031  -0.424  22.378  1.00 20.34           C  
ATOM   1875  C   CYS A 807      36.158  -1.485  21.709  1.00 23.35           C  
ATOM   1876  O   CYS A 807      36.459  -2.687  21.810  1.00 21.91           O  
ATOM   1877  CB  CYS A 807      36.405   0.048  23.684  1.00 22.44           C  
ATOM   1878  SG  CYS A 807      37.459   1.156  24.655  1.00 26.66           S  
ATOM   1879  N   ASP A 808      35.074  -1.035  21.016  1.00 18.94           N  
ATOM   1880  CA  ASP A 808      34.134  -1.934  20.339  1.00 18.67           C  
ATOM   1881  C   ASP A 808      34.815  -2.797  19.265  1.00 21.67           C  
ATOM   1882  O   ASP A 808      34.461  -3.962  19.103  1.00 19.71           O  
ATOM   1883  CB  ASP A 808      32.994  -1.145  19.699  1.00 19.46           C  
ATOM   1884  CG  ASP A 808      31.614  -1.784  19.773  1.00 22.77           C  
ATOM   1885  OD1 ASP A 808      31.526  -3.007  20.076  1.00 21.08           O  
ATOM   1886  OD2 ASP A 808      30.627  -1.065  19.543  1.00 28.39           O1-
ATOM   1887  N   LEU A 809      35.783  -2.225  18.552  1.00 19.10           N  
ATOM   1888  CA  LEU A 809      36.479  -2.943  17.469  1.00 18.74           C  
ATOM   1889  C   LEU A 809      37.847  -3.481  17.865  1.00 22.67           C  
ATOM   1890  O   LEU A 809      38.608  -3.909  16.998  1.00 22.26           O  
ATOM   1891  CB  LEU A 809      36.601  -2.003  16.238  1.00 18.86           C  
ATOM   1892  CG  LEU A 809      35.291  -1.454  15.665  1.00 22.62           C  
ATOM   1893  CD1 LEU A 809      35.561  -0.614  14.437  1.00 21.85           C  
ATOM   1894  CD2 LEU A 809      34.295  -2.611  15.300  1.00 27.19           C  
ATOM   1895  N   SER A 810      38.169  -3.458  19.159  1.00 20.49           N  
ATOM   1896  CA  SER A 810      39.481  -3.851  19.672  1.00 20.20           C  
ATOM   1897  C   SER A 810      39.933  -5.301  19.365  1.00 24.31           C  
ATOM   1898  O   SER A 810      41.137  -5.562  19.446  1.00 22.35           O  
ATOM   1899  CB  SER A 810      39.585  -3.559  21.155  1.00 21.39           C  
ATOM   1900  OG  SER A 810      38.714  -4.361  21.918  1.00 21.94           O  
ATOM   1901  N   ASP A 811      39.013  -6.218  18.966  1.00 22.24           N  
ATOM   1902  CA  ASP A 811      39.399  -7.594  18.583  1.00 22.72           C  
ATOM   1903  C   ASP A 811      40.285  -7.535  17.335  1.00 28.79           C  
ATOM   1904  O   ASP A 811      41.022  -8.485  17.060  1.00 29.98           O  
ATOM   1905  CB  ASP A 811      38.182  -8.461  18.224  1.00 23.87           C  
ATOM   1906  CG  ASP A 811      37.223  -8.801  19.339  1.00 38.08           C  
ATOM   1907  OD1 ASP A 811      37.698  -9.136  20.458  1.00 38.65           O  
ATOM   1908  OD2 ASP A 811      35.982  -8.757  19.090  1.00 40.86           O1-
ATOM   1909  N   GLN A 812      40.195  -6.419  16.567  1.00 25.09           N  
ATOM   1910  CA  GLN A 812      40.986  -6.199  15.348  1.00 24.71           C  
ATOM   1911  C   GLN A 812      42.458  -5.852  15.641  1.00 26.95           C  
ATOM   1912  O   GLN A 812      43.299  -5.954  14.750  1.00 26.99           O  
ATOM   1913  CB  GLN A 812      40.346  -5.092  14.485  1.00 26.00           C  
ATOM   1914  CG  GLN A 812      38.877  -5.359  14.080  1.00 32.06           C  
ATOM   1915  CD  GLN A 812      38.709  -6.721  13.465  1.00 41.91           C  
ATOM   1916  NE2 GLN A 812      39.479  -6.996  12.424  1.00 28.49           N  
ATOM   1917  OE1 GLN A 812      37.920  -7.549  13.934  1.00 39.41           O  
ATOM   1918  N   THR A 813      42.758  -5.432  16.880  1.00 22.94           N  
ATOM   1919  CA  THR A 813      44.104  -5.048  17.317  1.00 22.12           C  
ATOM   1920  C   THR A 813      44.878  -6.230  17.885  1.00 25.98           C  
ATOM   1921  O   THR A 813      45.990  -6.041  18.348  1.00 25.86           O  
ATOM   1922  CB  THR A 813      44.041  -3.907  18.356  1.00 28.23           C  
ATOM   1923  CG2 THR A 813      43.175  -2.750  17.903  1.00 26.55           C  
ATOM   1924  OG1 THR A 813      43.586  -4.416  19.613  1.00 25.11           O  
ATOM   1925  N   LYS A 814      44.296  -7.430  17.900  1.00 22.75           N  
ATOM   1926  CA  LYS A 814      45.012  -8.570  18.459  1.00 23.54           C  
ATOM   1927  C   LYS A 814      45.761  -9.355  17.368  1.00 28.01           C  
ATOM   1928  O   LYS A 814      45.902  -8.867  16.243  1.00 26.77           O  
ATOM   1929  CB  LYS A 814      44.069  -9.449  19.316  1.00 25.74           C  
ATOM   1930  CG  LYS A 814      43.201  -8.670  20.337  1.00 27.82           C  
ATOM   1931  CD  LYS A 814      44.030  -8.031  21.487  1.00 27.19           C  
ATOM   1932  CE  LYS A 814      43.167  -7.322  22.507  1.00 21.50           C  
ATOM   1933  NZ  LYS A 814      43.994  -6.562  23.485  1.00 18.79           N1+
ATOM   1934  N   GLY A 815      46.244 -10.546  17.706  1.00 26.92           N  
ATOM   1935  CA  GLY A 815      46.940 -11.402  16.747  1.00 27.13           C  
ATOM   1936  C   GLY A 815      45.996 -11.925  15.676  1.00 30.16           C  
ATOM   1937  O   GLY A 815      44.763 -11.854  15.821  1.00 28.66           O  
ATOM   1938  N   TRP A 816      46.568 -12.465  14.589  1.00 27.69           N  
ATOM   1939  CA  TRP A 816      45.789 -13.008  13.475  1.00 26.90           C  
ATOM   1940  C   TRP A 816      44.811 -14.117  13.889  1.00 29.53           C  
ATOM   1941  O   TRP A 816      43.715 -14.175  13.316  1.00 29.64           O  
ATOM   1942  CB  TRP A 816      46.695 -13.459  12.318  1.00 26.41           C  
ATOM   1943  CG  TRP A 816      45.994 -14.319  11.315  1.00 28.52           C  
ATOM   1944  CD1 TRP A 816      46.117 -15.670  11.175  1.00 31.99           C  
ATOM   1945  CD2 TRP A 816      44.959 -13.914  10.408  1.00 28.59           C  
ATOM   1946  CE2 TRP A 816      44.555 -15.063   9.694  1.00 33.09           C  
ATOM   1947  CE3 TRP A 816      44.348 -12.681  10.110  1.00 29.88           C  
ATOM   1948  NE1 TRP A 816      45.250 -16.126  10.212  1.00 32.14           N  
ATOM   1949  CZ2 TRP A 816      43.575 -15.021   8.697  1.00 32.10           C  
ATOM   1950  CZ3 TRP A 816      43.381 -12.639   9.114  1.00 31.21           C  
ATOM   1951  CH2 TRP A 816      43.002 -13.799   8.422  1.00 31.83           C  
ATOM   1952  N   LYS A 817      45.174 -14.976  14.877  1.00 25.12           N  
ATOM   1953  CA  LYS A 817      44.279 -16.065  15.317  1.00 26.15           C  
ATOM   1954  C   LYS A 817      42.998 -15.505  15.933  1.00 30.47           C  
ATOM   1955  O   LYS A 817      41.929 -16.065  15.714  1.00 30.46           O  
ATOM   1956  CB  LYS A 817      44.969 -17.030  16.293  1.00 29.66           C  
ATOM   1957  N   THR A 818      43.109 -14.386  16.673  1.00 26.43           N  
ATOM   1958  CA  THR A 818      41.957 -13.715  17.263  1.00 25.84           C  
ATOM   1959  C   THR A 818      41.077 -13.121  16.150  1.00 26.95           C  
ATOM   1960  O   THR A 818      39.891 -13.419  16.127  1.00 23.86           O  
ATOM   1961  CB  THR A 818      42.398 -12.670  18.296  1.00 30.40           C  
ATOM   1962  CG2 THR A 818      41.221 -11.797  18.804  1.00 28.66           C  
ATOM   1963  OG1 THR A 818      42.992 -13.380  19.384  1.00 32.08           O  
ATOM   1964  N   THR A 819      41.655 -12.323  15.222  1.00 24.17           N  
ATOM   1965  CA  THR A 819      40.866 -11.702  14.154  1.00 25.03           C  
ATOM   1966  C   THR A 819      40.150 -12.745  13.297  1.00 28.35           C  
ATOM   1967  O   THR A 819      38.988 -12.535  12.959  1.00 27.65           O  
ATOM   1968  CB  THR A 819      41.657 -10.681  13.327  1.00 39.50           C  
ATOM   1969  CG2 THR A 819      42.441  -9.731  14.186  1.00 36.59           C  
ATOM   1970  OG1 THR A 819      42.497 -11.334  12.390  1.00 47.66           O  
ATOM   1971  N   ARG A 820      40.811 -13.874  12.992  1.00 24.35           N  
ATOM   1972  CA  ARG A 820      40.206 -14.946  12.197  1.00 25.11           C  
ATOM   1973  C   ARG A 820      38.998 -15.580  12.937  1.00 25.24           C  
ATOM   1974  O   ARG A 820      37.947 -15.805  12.325  1.00 24.85           O  
ATOM   1975  CB  ARG A 820      41.280 -16.010  11.872  1.00 29.85           C  
ATOM   1976  CG  ARG A 820      40.921 -16.976  10.756  1.00 49.68           C  
ATOM   1977  CD  ARG A 820      41.876 -18.161  10.748  1.00 61.17           C  
ATOM   1978  NE  ARG A 820      41.777 -18.948  11.980  1.00 72.68           N  
ATOM   1979  CZ  ARG A 820      42.774 -19.648  12.514  1.00 90.35           C  
ATOM   1980  NH1 ARG A 820      43.966 -19.673  11.929  1.00 79.25           N1+
ATOM   1981  NH2 ARG A 820      42.587 -20.327  13.637  1.00 77.23           N  
ATOM   1982  N   LYS A 821      39.165 -15.884  14.238  1.00 20.83           N  
ATOM   1983  CA  LYS A 821      38.103 -16.471  15.059  1.00 20.82           C  
ATOM   1984  C   LYS A 821      36.941 -15.484  15.199  1.00 23.30           C  
ATOM   1985  O   LYS A 821      35.789 -15.876  15.088  1.00 21.74           O  
ATOM   1986  CB  LYS A 821      38.650 -16.864  16.449  1.00 24.64           C  
ATOM   1987  CG  LYS A 821      37.592 -17.417  17.423  1.00 40.29           C  
ATOM   1988  CD  LYS A 821      37.115 -18.822  17.045  1.00 49.18           C  
ATOM   1989  CE  LYS A 821      35.937 -19.255  17.876  1.00 58.84           C  
ATOM   1990  NZ  LYS A 821      35.424 -20.575  17.435  1.00 70.31           N1+
ATOM   1991  N   ILE A 822      37.239 -14.195  15.404  1.00 20.26           N  
ATOM   1992  CA  ILE A 822      36.172 -13.211  15.571  1.00 20.55           C  
ATOM   1993  C   ILE A 822      35.392 -13.048  14.251  1.00 24.24           C  
ATOM   1994  O   ILE A 822      34.158 -12.952  14.303  1.00 21.39           O  
ATOM   1995  CB  ILE A 822      36.693 -11.910  16.223  1.00 24.06           C  
ATOM   1996  CG1 ILE A 822      36.656 -12.043  17.783  1.00 25.55           C  
ATOM   1997  CG2 ILE A 822      35.878 -10.657  15.795  1.00 24.40           C  
ATOM   1998  CD1 ILE A 822      37.428 -13.191  18.444  1.00 39.88           C  
ATOM   1999  N   ALA A 823      36.085 -13.130  13.079  1.00 21.55           N  
ATOM   2000  CA  ALA A 823      35.399 -13.038  11.781  1.00 21.23           C  
ATOM   2001  C   ALA A 823      34.443 -14.210  11.655  1.00 24.18           C  
ATOM   2002  O   ALA A 823      33.336 -14.027  11.190  1.00 23.36           O  
ATOM   2003  CB  ALA A 823      36.396 -13.057  10.643  1.00 22.06           C  
ATOM   2004  N   GLU A 824      34.851 -15.410  12.115  1.00 22.07           N  
ATOM   2005  CA  GLU A 824      34.016 -16.610  12.093  1.00 21.66           C  
ATOM   2006  C   GLU A 824      32.740 -16.398  12.945  1.00 22.53           C  
ATOM   2007  O   GLU A 824      31.635 -16.757  12.526  1.00 20.42           O  
ATOM   2008  CB  GLU A 824      34.864 -17.796  12.605  1.00 24.05           C  
ATOM   2009  CG  GLU A 824      34.106 -19.069  12.884  1.00 36.71           C  
ATOM   2010  CD  GLU A 824      34.894 -20.033  13.748  1.00 62.70           C  
ATOM   2011  OE1 GLU A 824      36.007 -20.438  13.336  1.00 47.51           O  
ATOM   2012  OE2 GLU A 824      34.398 -20.376  14.845  1.00 58.31           O1-
ATOM   2013  N   LEU A 825      32.888 -15.783  14.123  1.00 18.77           N  
ATOM   2014  CA  LEU A 825      31.738 -15.528  14.994  1.00 18.63           C  
ATOM   2015  C   LEU A 825      30.791 -14.481  14.411  1.00 19.74           C  
ATOM   2016  O   LEU A 825      29.575 -14.658  14.469  1.00 19.68           O  
ATOM   2017  CB  LEU A 825      32.218 -15.126  16.404  1.00 18.95           C  
ATOM   2018  CG  LEU A 825      33.003 -16.195  17.186  1.00 23.85           C  
ATOM   2019  CD1 LEU A 825      33.540 -15.618  18.481  1.00 24.20           C  
ATOM   2020  CD2 LEU A 825      32.141 -17.447  17.459  1.00 24.41           C  
ATOM   2021  N   ILE A 826      31.343 -13.391  13.885  1.00 17.18           N  
ATOM   2022  CA  ILE A 826      30.569 -12.307  13.270  1.00 18.29           C  
ATOM   2023  C   ILE A 826      29.718 -12.877  12.137  1.00 21.57           C  
ATOM   2024  O   ILE A 826      28.517 -12.630  12.107  1.00 18.44           O  
ATOM   2025  CB  ILE A 826      31.515 -11.185  12.760  1.00 21.38           C  
ATOM   2026  CG1 ILE A 826      32.020 -10.269  13.915  1.00 22.59           C  
ATOM   2027  CG2 ILE A 826      30.902 -10.372  11.617  1.00 22.52           C  
ATOM   2028  CD1 ILE A 826      31.002  -9.237  14.439  1.00 33.93           C  
ATOM   2029  N   TYR A 827      30.334 -13.675  11.237  1.00 19.15           N  
ATOM   2030  CA  TYR A 827      29.569 -14.216  10.112  1.00 19.07           C  
ATOM   2031  C   TYR A 827      28.616 -15.340  10.514  1.00 21.12           C  
ATOM   2032  O   TYR A 827      27.544 -15.439   9.910  1.00 20.12           O  
ATOM   2033  CB  TYR A 827      30.466 -14.565   8.932  1.00 19.50           C  
ATOM   2034  CG  TYR A 827      30.987 -13.272   8.346  1.00 21.36           C  
ATOM   2035  CD1 TYR A 827      30.174 -12.468   7.547  1.00 23.34           C  
ATOM   2036  CD2 TYR A 827      32.251 -12.797   8.676  1.00 22.16           C  
ATOM   2037  CE1 TYR A 827      30.630 -11.248   7.049  1.00 23.96           C  
ATOM   2038  CE2 TYR A 827      32.718 -11.581   8.186  1.00 23.39           C  
ATOM   2039  CZ  TYR A 827      31.905 -10.810   7.375  1.00 27.73           C  
ATOM   2040  OH  TYR A 827      32.374  -9.605   6.922  1.00 27.96           O  
ATOM   2041  N   LYS A 828      28.928 -16.121  11.553  1.00 18.54           N  
ATOM   2042  CA  LYS A 828      27.964 -17.127  12.008  1.00 18.75           C  
ATOM   2043  C   LYS A 828      26.699 -16.347  12.442  1.00 23.21           C  
ATOM   2044  O   LYS A 828      25.590 -16.740  12.097  1.00 22.11           O  
ATOM   2045  CB  LYS A 828      28.482 -17.897  13.224  1.00 22.76           C  
ATOM   2046  CG  LYS A 828      29.370 -19.084  12.939  1.00 35.79           C  
ATOM   2047  CD  LYS A 828      29.671 -19.778  14.270  1.00 46.83           C  
ATOM   2048  CE  LYS A 828      30.981 -20.520  14.291  1.00 57.75           C  
ATOM   2049  NZ  LYS A 828      31.418 -20.841  15.680  1.00 65.97           N1+
ATOM   2050  N   GLU A 829      26.880 -15.220  13.173  1.00 19.04           N  
ATOM   2051  CA  GLU A 829      25.760 -14.405  13.645  1.00 18.55           C  
ATOM   2052  C   GLU A 829      25.033 -13.718  12.458  1.00 20.79           C  
ATOM   2053  O   GLU A 829      23.815 -13.823  12.345  1.00 17.29           O  
ATOM   2054  CB  GLU A 829      26.273 -13.347  14.643  1.00 18.96           C  
ATOM   2055  CG  GLU A 829      25.142 -12.580  15.298  1.00 23.25           C  
ATOM   2056  CD  GLU A 829      25.584 -11.767  16.503  1.00 31.94           C  
ATOM   2057  OE1 GLU A 829      25.231 -10.572  16.552  1.00 25.45           O  
ATOM   2058  OE2 GLU A 829      26.249 -12.321  17.407  1.00 24.44           O1-
ATOM   2059  N   PHE A 830      25.790 -13.042  11.575  1.00 16.38           N  
ATOM   2060  CA  PHE A 830      25.217 -12.381  10.392  1.00 16.55           C  
ATOM   2061  C   PHE A 830      24.457 -13.362   9.471  1.00 21.38           C  
ATOM   2062  O   PHE A 830      23.358 -13.042   9.012  1.00 22.19           O  
ATOM   2063  CB  PHE A 830      26.342 -11.738   9.573  1.00 19.15           C  
ATOM   2064  CG  PHE A 830      26.891 -10.433  10.079  1.00 22.61           C  
ATOM   2065  CD1 PHE A 830      26.464  -9.898  11.294  1.00 25.58           C  
ATOM   2066  CD2 PHE A 830      27.836  -9.726   9.340  1.00 24.36           C  
ATOM   2067  CE1 PHE A 830      26.993  -8.695  11.766  1.00 26.94           C  
ATOM   2068  CE2 PHE A 830      28.339  -8.514   9.799  1.00 26.48           C  
ATOM   2069  CZ  PHE A 830      27.915  -8.004  11.006  1.00 26.16           C  
ATOM   2070  N   PHE A 831      25.024 -14.549   9.220  1.00 16.69           N  
ATOM   2071  CA  PHE A 831      24.387 -15.551   8.334  1.00 16.85           C  
ATOM   2072  C   PHE A 831      23.092 -16.128   8.926  1.00 21.49           C  
ATOM   2073  O   PHE A 831      22.156 -16.420   8.163  1.00 20.46           O  
ATOM   2074  CB  PHE A 831      25.369 -16.645   7.886  1.00 18.03           C  
ATOM   2075  CG  PHE A 831      26.547 -16.173   7.034  1.00 18.92           C  
ATOM   2076  CD1 PHE A 831      26.516 -14.941   6.386  1.00 20.71           C  
ATOM   2077  CD2 PHE A 831      27.702 -16.948   6.921  1.00 21.26           C  
ATOM   2078  CE1 PHE A 831      27.602 -14.505   5.613  1.00 22.13           C  
ATOM   2079  CE2 PHE A 831      28.779 -16.521   6.140  1.00 23.59           C  
ATOM   2080  CZ  PHE A 831      28.728 -15.295   5.498  1.00 22.14           C  
ATOM   2081  N   SER A 832      23.004 -16.223  10.274  1.00 18.20           N  
ATOM   2082  CA  SER A 832      21.771 -16.667  10.960  1.00 17.78           C  
ATOM   2083  C   SER A 832      20.694 -15.594  10.763  1.00 19.88           C  
ATOM   2084  O   SER A 832      19.556 -15.945  10.474  1.00 20.55           O  
ATOM   2085  CB  SER A 832      22.017 -16.920  12.443  1.00 22.27           C  
ATOM   2086  OG  SER A 832      22.633 -18.184  12.568  1.00 34.63           O  
ATOM   2087  N   GLN A 833      21.049 -14.284  10.874  1.00 17.08           N  
ATOM   2088  CA  GLN A 833      20.094 -13.211  10.590  1.00 17.02           C  
ATOM   2089  C   GLN A 833      19.607 -13.333   9.112  1.00 23.33           C  
ATOM   2090  O   GLN A 833      18.413 -13.215   8.861  1.00 22.90           O  
ATOM   2091  CB  GLN A 833      20.699 -11.807  10.771  1.00 17.46           C  
ATOM   2092  CG  GLN A 833      19.672 -10.713  10.330  1.00 22.36           C  
ATOM   2093  CD  GLN A 833      20.160  -9.314  10.553  1.00 25.79           C  
ATOM   2094  NE2 GLN A 833      19.842  -8.403   9.637  1.00 20.21           N  
ATOM   2095  OE1 GLN A 833      20.853  -9.035  11.526  1.00 21.42           O  
ATOM   2096  N   GLY A 834      20.538 -13.513   8.174  1.00 20.80           N  
ATOM   2097  CA  GLY A 834      20.207 -13.660   6.761  1.00 20.97           C  
ATOM   2098  C   GLY A 834      19.272 -14.830   6.499  1.00 23.75           C  
ATOM   2099  O   GLY A 834      18.338 -14.685   5.713  1.00 23.09           O  
ATOM   2100  N   ASP A 835      19.493 -15.996   7.168  1.00 21.79           N  
ATOM   2101  CA  ASP A 835      18.620 -17.187   7.021  1.00 20.54           C  
ATOM   2102  C   ASP A 835      17.224 -16.856   7.549  1.00 24.95           C  
ATOM   2103  O   ASP A 835      16.221 -17.308   6.994  1.00 22.75           O  
ATOM   2104  CB  ASP A 835      19.151 -18.400   7.805  1.00 21.57           C  
ATOM   2105  CG  ASP A 835      20.467 -18.998   7.331  1.00 29.91           C  
ATOM   2106  OD1 ASP A 835      20.960 -18.587   6.255  1.00 29.98           O  
ATOM   2107  OD2 ASP A 835      21.007 -19.858   8.042  1.00 33.22           O1-
ATOM   2108  N   LEU A 836      17.163 -16.055   8.624  1.00 23.26           N  
ATOM   2109  CA  LEU A 836      15.900 -15.659   9.235  1.00 22.92           C  
ATOM   2110  C   LEU A 836      15.121 -14.719   8.298  1.00 24.97           C  
ATOM   2111  O   LEU A 836      13.907 -14.873   8.174  1.00 24.95           O  
ATOM   2112  CB  LEU A 836      16.172 -15.028  10.623  1.00 23.36           C  
ATOM   2113  CG  LEU A 836      14.970 -14.660  11.499  1.00 29.79           C  
ATOM   2114  CD1 LEU A 836      13.991 -15.836  11.638  1.00 30.24           C  
ATOM   2115  CD2 LEU A 836      15.436 -14.279  12.886  1.00 33.05           C  
ATOM   2116  N   GLU A 837      15.809 -13.772   7.627  1.00 20.38           N  
ATOM   2117  CA  GLU A 837      15.161 -12.846   6.672  1.00 21.28           C  
ATOM   2118  C   GLU A 837      14.624 -13.602   5.463  1.00 27.08           C  
ATOM   2119  O   GLU A 837      13.520 -13.299   4.975  1.00 26.19           O  
ATOM   2120  CB  GLU A 837      16.116 -11.733   6.228  1.00 22.06           C  
ATOM   2121  CG  GLU A 837      16.531 -10.901   7.420  1.00 26.46           C  
ATOM   2122  CD  GLU A 837      17.178  -9.584   7.062  1.00 58.04           C  
ATOM   2123  OE1 GLU A 837      16.442  -8.604   6.805  1.00 68.09           O  
ATOM   2124  OE2 GLU A 837      18.427  -9.537   7.044  1.00 46.82           O1-
ATOM   2125  N   LYS A 838      15.375 -14.623   5.014  1.00 25.34           N  
ATOM   2126  CA  LYS A 838      14.940 -15.473   3.882  1.00 25.65           C  
ATOM   2127  C   LYS A 838      13.674 -16.238   4.266  1.00 30.19           C  
ATOM   2128  O   LYS A 838      12.767 -16.323   3.451  1.00 30.18           O  
ATOM   2129  CB  LYS A 838      16.038 -16.457   3.458  1.00 26.70           C  
ATOM   2130  CG  LYS A 838      17.166 -15.792   2.696  1.00 32.40           C  
ATOM   2131  CD  LYS A 838      18.188 -16.836   2.292  1.00 36.01           C  
ATOM   2132  CE  LYS A 838      19.441 -16.207   1.756  1.00 34.41           C  
ATOM   2133  NZ  LYS A 838      20.451 -17.246   1.451  1.00 36.12           N1+
ATOM   2134  N   ALA A 839      13.596 -16.752   5.515  1.00 27.34           N  
ATOM   2135  CA  ALA A 839      12.421 -17.477   6.036  1.00 27.01           C  
ATOM   2136  C   ALA A 839      11.196 -16.553   6.159  1.00 33.98           C  
ATOM   2137  O   ALA A 839      10.063 -17.025   6.139  1.00 36.70           O  
ATOM   2138  CB  ALA A 839      12.738 -18.105   7.380  1.00 27.25           C  
ATOM   2139  N   MET A 840      11.424 -15.243   6.285  1.00 30.15           N  
ATOM   2140  CA  MET A 840      10.374 -14.228   6.379  1.00 29.93           C  
ATOM   2141  C   MET A 840       9.936 -13.761   4.977  1.00 35.73           C  
ATOM   2142  O   MET A 840       9.001 -12.976   4.867  1.00 36.98           O  
ATOM   2143  CB  MET A 840      10.869 -13.027   7.204  1.00 31.82           C  
ATOM   2144  CG  MET A 840      11.053 -13.335   8.670  1.00 35.00           C  
ATOM   2145  SD  MET A 840      11.942 -12.039   9.547  1.00 38.77           S  
ATOM   2146  CE  MET A 840      10.658 -10.867   9.724  1.00 35.39           C  
ATOM   2147  N   GLY A 841      10.629 -14.233   3.939  1.00 33.20           N  
ATOM   2148  CA  GLY A 841      10.369 -13.916   2.536  1.00 33.51           C  
ATOM   2149  C   GLY A 841      11.038 -12.645   2.059  1.00 39.84           C  
ATOM   2150  O   GLY A 841      10.587 -12.039   1.081  1.00 40.35           O  
ATOM   2151  N   ASN A 842      12.125 -12.228   2.743  1.00 35.76           N  
ATOM   2152  CA  ASN A 842      12.872 -11.014   2.408  1.00 35.44           C  
ATOM   2153  C   ASN A 842      14.289 -11.343   1.990  1.00 37.10           C  
ATOM   2154  O   ASN A 842      14.857 -12.325   2.452  1.00 37.50           O  
ATOM   2155  CB  ASN A 842      12.894 -10.058   3.602  1.00 39.03           C  
ATOM   2156  CG  ASN A 842      11.529  -9.594   4.040  1.00 55.91           C  
ATOM   2157  ND2 ASN A 842      11.268  -9.672   5.329  1.00 48.21           N  
ATOM   2158  OD1 ASN A 842      10.701  -9.162   3.233  1.00 50.65           O  
ATOM   2159  N   ARG A 843      14.858 -10.524   1.114  1.00 32.39           N  
ATOM   2160  CA  ARG A 843      16.221 -10.696   0.634  1.00 31.10           C  
ATOM   2161  C   ARG A 843      17.196 -10.003   1.607  1.00 32.09           C  
ATOM   2162  O   ARG A 843      17.129  -8.787   1.783  1.00 31.46           O  
ATOM   2163  CB  ARG A 843      16.382 -10.130  -0.784  1.00 32.24           C  
ATOM   2164  CG  ARG A 843      17.740 -10.473  -1.414  1.00 40.71           C  
ATOM   2165  CD  ARG A 843      17.930  -9.862  -2.796  1.00 54.97           C  
ATOM   2166  NE  ARG A 843      17.979  -8.397  -2.759  1.00 58.34           N  
ATOM   2167  CZ  ARG A 843      17.040  -7.603  -3.261  1.00 68.87           C  
ATOM   2168  NH1 ARG A 843      15.968  -8.122  -3.854  1.00 52.41           N1+
ATOM   2169  NH2 ARG A 843      17.160  -6.287  -3.172  1.00 51.43           N  
ATOM   2170  N   PRO A 844      18.117 -10.740   2.248  1.00 27.08           N  
ATOM   2171  CA  PRO A 844      19.053 -10.063   3.163  1.00 27.61           C  
ATOM   2172  C   PRO A 844      20.153  -9.301   2.408  1.00 32.65           C  
ATOM   2173  O   PRO A 844      20.328  -9.524   1.208  1.00 31.96           O  
ATOM   2174  CB  PRO A 844      19.660 -11.227   3.956  1.00 28.87           C  
ATOM   2175  CG  PRO A 844      19.613 -12.392   3.014  1.00 32.57           C  
ATOM   2176  CD  PRO A 844      18.362 -12.198   2.184  1.00 28.04           C  
ATOM   2177  N   MET A 845      20.919  -8.437   3.129  1.00 31.41           N  
ATOM   2178  CA  MET A 845      22.099  -7.700   2.635  1.00 32.29           C  
ATOM   2179  C   MET A 845      23.052  -8.808   2.172  1.00 31.88           C  
ATOM   2180  O   MET A 845      23.055  -9.883   2.773  1.00 28.72           O  
ATOM   2181  CB  MET A 845      22.840  -7.006   3.803  1.00 35.69           C  
ATOM   2182  CG  MET A 845      22.163  -5.798   4.401  1.00 41.57           C  
ATOM   2183  SD  MET A 845      23.060  -5.239   5.910  1.00 47.55           S  
ATOM   2184  CE  MET A 845      24.414  -4.322   5.153  1.00 44.47           C  
ATOM   2185  N   GLU A 846      23.885  -8.549   1.158  1.00 29.77           N  
ATOM   2186  CA  GLU A 846      24.854  -9.549   0.666  1.00 28.90           C  
ATOM   2187  C   GLU A 846      25.747 -10.096   1.776  1.00 27.45           C  
ATOM   2188  O   GLU A 846      25.943 -11.319   1.863  1.00 26.11           O  
ATOM   2189  CB  GLU A 846      25.697  -8.965  -0.491  1.00 31.30           C  
ATOM   2190  CG  GLU A 846      26.851  -9.861  -0.926  1.00 49.48           C  
ATOM   2191  CD  GLU A 846      27.617  -9.454  -2.170  1.00 81.31           C  
ATOM   2192  OE1 GLU A 846      28.844  -9.704  -2.209  1.00 78.28           O  
ATOM   2193  OE2 GLU A 846      26.996  -8.897  -3.106  1.00 78.81           O1-
ATOM   2194  N   MET A 847      26.266  -9.212   2.644  1.00 23.84           N  
ATOM   2195  CA  MET A 847      27.147  -9.635   3.744  1.00 24.82           C  
ATOM   2196  C   MET A 847      26.465 -10.569   4.769  1.00 26.88           C  
ATOM   2197  O   MET A 847      27.161 -11.218   5.556  1.00 27.66           O  
ATOM   2198  CB  MET A 847      27.792  -8.426   4.442  1.00 27.63           C  
ATOM   2199  CG  MET A 847      26.845  -7.658   5.365  1.00 31.66           C  
ATOM   2200  SD  MET A 847      27.717  -6.445   6.391  1.00 36.81           S  
ATOM   2201  CE  MET A 847      28.155  -5.232   5.145  1.00 34.00           C  
ATOM   2202  N   MET A 848      25.122 -10.631   4.754  1.00 23.35           N  
ATOM   2203  CA AMET A 848      24.336 -11.471   5.679  0.50 23.72           C  
ATOM   2204  CA BMET A 848      24.375 -11.482   5.678  0.50 21.70           C  
ATOM   2205  C   MET A 848      23.864 -12.735   4.966  1.00 26.31           C  
ATOM   2206  O   MET A 848      23.220 -13.588   5.584  1.00 24.10           O  
ATOM   2207  CB AMET A 848      23.088 -10.728   6.217  0.50 26.37           C  
ATOM   2208  CB BMET A 848      23.228 -10.695   6.311  0.50 22.77           C  
ATOM   2209  CG AMET A 848      23.318  -9.299   6.636  0.50 31.15           C  
ATOM   2210  CG BMET A 848      23.697  -9.465   7.039  0.50 25.21           C  
ATOM   2211  SD AMET A 848      24.328  -9.126   8.097  0.50 36.46           S  
ATOM   2212  SD BMET A 848      22.810  -9.349   8.574  0.50 28.14           S  
ATOM   2213  CE AMET A 848      23.393  -7.911   8.976  0.50 33.48           C  
ATOM   2214  CE BMET A 848      23.722  -8.048   9.389  0.50 25.32           C  
ATOM   2215  N   ASP A 849      24.151 -12.840   3.667  1.00 22.58           N  
ATOM   2216  CA  ASP A 849      23.719 -13.977   2.864  1.00 21.46           C  
ATOM   2217  C   ASP A 849      24.879 -14.949   2.672  1.00 24.75           C  
ATOM   2218  O   ASP A 849      25.838 -14.628   1.974  1.00 22.64           O  
ATOM   2219  CB  ASP A 849      23.168 -13.462   1.524  1.00 23.66           C  
ATOM   2220  CG  ASP A 849      22.438 -14.489   0.678  1.00 28.48           C  
ATOM   2221  OD1 ASP A 849      22.667 -15.703   0.879  1.00 26.44           O  
ATOM   2222  OD2 ASP A 849      21.642 -14.082  -0.182  1.00 38.16           O1-
ATOM   2223  N   ARG A 850      24.781 -16.138   3.294  1.00 22.40           N  
ATOM   2224  CA  ARG A 850      25.804 -17.184   3.241  1.00 23.39           C  
ATOM   2225  C   ARG A 850      26.054 -17.727   1.810  1.00 30.33           C  
ATOM   2226  O   ARG A 850      27.060 -18.398   1.585  1.00 29.89           O  
ATOM   2227  CB  ARG A 850      25.483 -18.318   4.231  1.00 20.67           C  
ATOM   2228  CG  ARG A 850      24.261 -19.165   3.866  1.00 25.09           C  
ATOM   2229  CD  ARG A 850      24.145 -20.399   4.729  1.00 22.22           C  
ATOM   2230  NE  ARG A 850      23.674 -20.105   6.094  1.00 24.97           N  
ATOM   2231  CZ  ARG A 850      24.451 -20.045   7.173  1.00 36.91           C  
ATOM   2232  NH1 ARG A 850      25.767 -20.209   7.066  1.00 21.58           N1+
ATOM   2233  NH2 ARG A 850      23.922 -19.805   8.365  1.00 24.57           N  
ATOM   2234  N   GLU A 851      25.147 -17.414   0.864  1.00 28.27           N  
ATOM   2235  CA  GLU A 851      25.218 -17.812  -0.553  1.00 29.26           C  
ATOM   2236  C   GLU A 851      25.849 -16.698  -1.430  1.00 33.54           C  
ATOM   2237  O   GLU A 851      26.076 -16.900  -2.619  1.00 33.68           O  
ATOM   2238  CB  GLU A 851      23.804 -18.153  -1.094  1.00 30.62           C  
ATOM   2239  CG  GLU A 851      23.059 -19.226  -0.313  1.00 40.64           C  
ATOM   2240  CD  GLU A 851      23.420 -20.664  -0.629  1.00 69.05           C  
ATOM   2241  OE1 GLU A 851      22.487 -21.462  -0.877  1.00 79.92           O  
ATOM   2242  OE2 GLU A 851      24.626 -20.998  -0.632  1.00 63.22           O1-
ATOM   2243  N   LYS A 852      26.103 -15.523  -0.860  1.00 27.70           N  
ATOM   2244  CA  LYS A 852      26.670 -14.444  -1.646  1.00 27.29           C  
ATOM   2245  C   LYS A 852      27.915 -13.864  -1.020  1.00 30.28           C  
ATOM   2246  O   LYS A 852      28.816 -13.447  -1.746  1.00 31.72           O  
ATOM   2247  CB  LYS A 852      25.642 -13.323  -1.848  1.00 31.04           C  
ATOM   2248  CG  LYS A 852      24.556 -13.610  -2.882  1.00 45.37           C  
ATOM   2249  CD  LYS A 852      23.636 -12.407  -2.982  1.00 60.62           C  
ATOM   2250  CE  LYS A 852      22.422 -12.648  -3.839  1.00 79.60           C  
ATOM   2251  NZ  LYS A 852      21.455 -11.519  -3.738  1.00 91.28           N1+
ATOM   2252  N   ALA A 853      27.958 -13.796   0.320  1.00 22.77           N  
ATOM   2253  CA  ALA A 853      29.073 -13.205   1.037  1.00 20.81           C  
ATOM   2254  C   ALA A 853      30.433 -13.884   0.809  1.00 23.83           C  
ATOM   2255  O   ALA A 853      30.533 -15.104   0.917  1.00 23.37           O  
ATOM   2256  CB  ALA A 853      28.755 -13.167   2.523  1.00 21.02           C  
ATOM   2257  N   TYR A 854      31.476 -13.082   0.519  1.00 20.30           N  
ATOM   2258  CA  TYR A 854      32.851 -13.579   0.389  1.00 20.96           C  
ATOM   2259  C   TYR A 854      33.597 -12.860   1.499  1.00 23.40           C  
ATOM   2260  O   TYR A 854      33.921 -11.685   1.390  1.00 24.22           O  
ATOM   2261  CB  TYR A 854      33.464 -13.390  -1.015  1.00 22.50           C  
ATOM   2262  CG  TYR A 854      34.897 -13.896  -1.082  1.00 23.51           C  
ATOM   2263  CD1 TYR A 854      35.200 -15.230  -0.831  1.00 25.99           C  
ATOM   2264  CD2 TYR A 854      35.949 -13.034  -1.372  1.00 24.61           C  
ATOM   2265  CE1 TYR A 854      36.514 -15.693  -0.867  1.00 27.18           C  
ATOM   2266  CE2 TYR A 854      37.262 -13.490  -1.441  1.00 25.40           C  
ATOM   2267  CZ  TYR A 854      37.541 -14.819  -1.177  1.00 31.90           C  
ATOM   2268  OH  TYR A 854      38.842 -15.262  -1.214  1.00 31.35           O  
ATOM   2269  N   ILE A 855      33.777 -13.563   2.602  1.00 21.17           N  
ATOM   2270  CA  ILE A 855      34.344 -13.051   3.862  1.00 20.95           C  
ATOM   2271  C   ILE A 855      35.685 -12.300   3.705  1.00 24.44           C  
ATOM   2272  O   ILE A 855      35.726 -11.168   4.189  1.00 22.22           O  
ATOM   2273  CB  ILE A 855      34.397 -14.153   4.928  1.00 23.05           C  
ATOM   2274  CG1 ILE A 855      32.936 -14.467   5.367  1.00 23.08           C  
ATOM   2275  CG2 ILE A 855      35.269 -13.734   6.156  1.00 22.45           C  
ATOM   2276  CD1 ILE A 855      32.754 -15.822   6.132  1.00 23.95           C  
ATOM   2277  N   PRO A 856      36.760 -12.822   3.049  1.00 22.77           N  
ATOM   2278  CA  PRO A 856      37.996 -12.014   2.945  1.00 23.71           C  
ATOM   2279  C   PRO A 856      37.773 -10.634   2.338  1.00 27.48           C  
ATOM   2280  O   PRO A 856      38.290  -9.658   2.871  1.00 26.58           O  
ATOM   2281  CB  PRO A 856      38.941 -12.898   2.105  1.00 25.20           C  
ATOM   2282  CG  PRO A 856      38.438 -14.287   2.330  1.00 28.23           C  
ATOM   2283  CD  PRO A 856      36.940 -14.154   2.423  1.00 23.95           C  
ATOM   2284  N   GLU A 857      36.983 -10.537   1.251  1.00 25.21           N  
ATOM   2285  CA  GLU A 857      36.686  -9.245   0.602  1.00 25.70           C  
ATOM   2286  C   GLU A 857      35.866  -8.334   1.549  1.00 27.03           C  
ATOM   2287  O   GLU A 857      36.150  -7.146   1.676  1.00 26.41           O  
ATOM   2288  CB  GLU A 857      35.961  -9.474  -0.741  1.00 27.69           C  
ATOM   2289  CG  GLU A 857      35.401  -8.220  -1.395  1.00 43.74           C  
ATOM   2290  CD  GLU A 857      34.349  -8.514  -2.448  1.00 77.73           C  
ATOM   2291  OE1 GLU A 857      34.722  -8.651  -3.636  1.00 73.84           O  
ATOM   2292  OE2 GLU A 857      33.154  -8.617  -2.084  1.00 76.99           O1-
ATOM   2293  N   LEU A 858      34.886  -8.910   2.242  1.00 22.78           N  
ATOM   2294  CA  LEU A 858      34.065  -8.149   3.195  1.00 21.66           C  
ATOM   2295  C   LEU A 858      34.911  -7.641   4.349  1.00 24.81           C  
ATOM   2296  O   LEU A 858      34.774  -6.488   4.716  1.00 22.72           O  
ATOM   2297  CB  LEU A 858      32.857  -8.986   3.689  1.00 20.64           C  
ATOM   2298  CG  LEU A 858      31.841  -9.329   2.595  1.00 23.84           C  
ATOM   2299  CD1 LEU A 858      30.960 -10.476   3.035  1.00 24.67           C  
ATOM   2300  CD2 LEU A 858      31.034  -8.087   2.161  1.00 24.96           C  
ATOM   2301  N   GLN A 859      35.831  -8.468   4.865  1.00 22.64           N  
ATOM   2302  CA  GLN A 859      36.713  -8.051   5.957  1.00 21.80           C  
ATOM   2303  C   GLN A 859      37.731  -6.996   5.502  1.00 27.33           C  
ATOM   2304  O   GLN A 859      37.992  -6.068   6.259  1.00 25.93           O  
ATOM   2305  CB  GLN A 859      37.358  -9.253   6.658  1.00 21.60           C  
ATOM   2306  CG  GLN A 859      36.324  -9.968   7.545  1.00 29.66           C  
ATOM   2307  CD  GLN A 859      35.810  -9.036   8.630  1.00 39.14           C  
ATOM   2308  NE2 GLN A 859      34.534  -8.686   8.587  1.00 27.17           N  
ATOM   2309  OE1 GLN A 859      36.561  -8.601   9.503  1.00 32.79           O  
ATOM   2310  N   ILE A 860      38.249  -7.090   4.260  1.00 25.08           N  
ATOM   2311  CA  ILE A 860      39.172  -6.079   3.728  1.00 25.61           C  
ATOM   2312  C   ILE A 860      38.462  -4.719   3.645  1.00 29.16           C  
ATOM   2313  O   ILE A 860      39.063  -3.739   4.079  1.00 28.90           O  
ATOM   2314  CB  ILE A 860      39.887  -6.495   2.405  1.00 28.71           C  
ATOM   2315  CG1 ILE A 860      40.966  -7.556   2.695  1.00 29.90           C  
ATOM   2316  CG2 ILE A 860      40.513  -5.283   1.689  1.00 29.69           C  
ATOM   2317  CD1 ILE A 860      41.253  -8.556   1.513  1.00 36.77           C  
ATOM   2318  N   SER A 861      37.195  -4.654   3.127  1.00 25.06           N  
ATOM   2319  CA  SER A 861      36.446  -3.383   3.058  1.00 24.74           C  
ATOM   2320  C   SER A 861      36.176  -2.854   4.460  1.00 26.90           C  
ATOM   2321  O   SER A 861      36.344  -1.657   4.705  1.00 26.52           O  
ATOM   2322  CB  SER A 861      35.113  -3.548   2.326  1.00 32.55           C  
ATOM   2323  OG  SER A 861      35.311  -4.037   1.010  1.00 49.54           O  
ATOM   2324  N   PHE A 862      35.751  -3.742   5.381  1.00 23.08           N  
ATOM   2325  CA  PHE A 862      35.475  -3.363   6.769  1.00 22.22           C  
ATOM   2326  C   PHE A 862      36.749  -2.800   7.427  1.00 25.70           C  
ATOM   2327  O   PHE A 862      36.689  -1.766   8.081  1.00 24.61           O  
ATOM   2328  CB  PHE A 862      34.913  -4.547   7.578  1.00 23.94           C  
ATOM   2329  CG  PHE A 862      34.756  -4.212   9.047  1.00 25.99           C  
ATOM   2330  CD1 PHE A 862      33.663  -3.478   9.497  1.00 29.92           C  
ATOM   2331  CD2 PHE A 862      35.728  -4.587   9.971  1.00 28.98           C  
ATOM   2332  CE1 PHE A 862      33.541  -3.133  10.853  1.00 31.39           C  
ATOM   2333  CE2 PHE A 862      35.610  -4.227  11.325  1.00 31.59           C  
ATOM   2334  CZ  PHE A 862      34.516  -3.513  11.751  1.00 28.64           C  
ATOM   2335  N   MET A 863      37.885  -3.466   7.257  1.00 24.34           N  
ATOM   2336  CA  MET A 863      39.153  -3.003   7.846  1.00 27.01           C  
ATOM   2337  C   MET A 863      39.561  -1.643   7.280  1.00 28.08           C  
ATOM   2338  O   MET A 863      39.926  -0.751   8.024  1.00 25.80           O  
ATOM   2339  CB  MET A 863      40.277  -4.028   7.602  1.00 31.23           C  
ATOM   2340  CG  MET A 863      40.090  -5.337   8.347  1.00 38.54           C  
ATOM   2341  SD  MET A 863      40.408  -5.113  10.093  1.00 47.30           S  
ATOM   2342  CE  MET A 863      42.027  -5.691  10.160  1.00 43.56           C  
ATOM   2343  N   GLU A 864      39.455  -1.491   5.966  1.00 26.09           N  
ATOM   2344  CA  GLU A 864      39.823  -0.289   5.224  1.00 27.32           C  
ATOM   2345  C   GLU A 864      38.925   0.911   5.513  1.00 30.30           C  
ATOM   2346  O   GLU A 864      39.441   2.018   5.732  1.00 29.08           O  
ATOM   2347  CB  GLU A 864      39.776  -0.607   3.729  1.00 29.63           C  
ATOM   2348  CG  GLU A 864      40.765   0.154   2.879  1.00 49.13           C  
ATOM   2349  CD  GLU A 864      40.551  -0.111   1.401  1.00 76.92           C  
ATOM   2350  OE1 GLU A 864      40.042   0.796   0.708  1.00 74.47           O  
ATOM   2351  OE2 GLU A 864      40.871  -1.231   0.940  1.00 71.01           O1-
ATOM   2352  N   HIS A 865      37.594   0.707   5.475  1.00 25.70           N  
ATOM   2353  CA  HIS A 865      36.630   1.792   5.667  1.00 26.73           C  
ATOM   2354  C   HIS A 865      36.251   2.069   7.118  1.00 29.12           C  
ATOM   2355  O   HIS A 865      35.940   3.211   7.436  1.00 29.59           O  
ATOM   2356  CB  HIS A 865      35.362   1.566   4.828  1.00 28.12           C  
ATOM   2357  CG  HIS A 865      35.577   1.693   3.352  1.00 32.65           C  
ATOM   2358  CD2 HIS A 865      35.873   0.739   2.431  1.00 35.38           C  
ATOM   2359  ND1 HIS A 865      35.463   2.915   2.709  1.00 34.49           N  
ATOM   2360  CE1 HIS A 865      35.701   2.674   1.428  1.00 34.59           C  
ATOM   2361  NE2 HIS A 865      35.955   1.378   1.212  1.00 35.16           N  
ATOM   2362  N   ILE A 866      36.280   1.057   7.994  1.00 23.61           N  
ATOM   2363  CA  ILE A 866      35.846   1.261   9.382  1.00 23.84           C  
ATOM   2364  C   ILE A 866      36.963   1.212  10.438  1.00 26.91           C  
ATOM   2365  O   ILE A 866      37.199   2.234  11.086  1.00 27.32           O  
ATOM   2366  CB  ILE A 866      34.680   0.270   9.755  1.00 26.33           C  
ATOM   2367  CG1 ILE A 866      33.547   0.224   8.668  1.00 26.59           C  
ATOM   2368  CG2 ILE A 866      34.114   0.562  11.168  1.00 26.08           C  
ATOM   2369  CD1 ILE A 866      32.849   1.640   8.308  1.00 26.28           C  
ATOM   2370  N   ALA A 867      37.592   0.041  10.666  1.00 22.99           N  
ATOM   2371  CA  ALA A 867      38.598  -0.102  11.722  1.00 23.48           C  
ATOM   2372  C   ALA A 867      39.879   0.703  11.513  1.00 27.40           C  
ATOM   2373  O   ALA A 867      40.277   1.422  12.427  1.00 26.35           O  
ATOM   2374  CB  ALA A 867      38.926  -1.573  11.967  1.00 24.12           C  
ATOM   2375  N   MET A 868      40.538   0.570  10.351  1.00 25.42           N  
ATOM   2376  CA  MET A 868      41.793   1.297  10.085  1.00 26.24           C  
ATOM   2377  C   MET A 868      41.644   2.823  10.281  1.00 29.49           C  
ATOM   2378  O   MET A 868      42.444   3.358  11.036  1.00 28.00           O  
ATOM   2379  CB  MET A 868      42.399   0.942   8.721  1.00 28.98           C  
ATOM   2380  CG  MET A 868      43.103  -0.412   8.723  1.00 32.96           C  
ATOM   2381  SD  MET A 868      43.619  -0.984   7.093  1.00 38.09           S  
ATOM   2382  CE  MET A 868      45.045   0.082   6.806  1.00 35.06           C  
ATOM   2383  N   PRO A 869      40.626   3.543   9.736  1.00 26.62           N  
ATOM   2384  CA  PRO A 869      40.548   5.000   9.996  1.00 25.94           C  
ATOM   2385  C   PRO A 869      40.363   5.324  11.468  1.00 27.71           C  
ATOM   2386  O   PRO A 869      40.944   6.306  11.920  1.00 28.55           O  
ATOM   2387  CB  PRO A 869      39.373   5.453   9.130  1.00 27.07           C  
ATOM   2388  CG  PRO A 869      39.311   4.431   8.050  1.00 31.32           C  
ATOM   2389  CD  PRO A 869      39.558   3.143   8.797  1.00 27.34           C  
ATOM   2390  N   ILE A 870      39.608   4.481  12.228  1.00 21.29           N  
ATOM   2391  CA  ILE A 870      39.414   4.656  13.667  1.00 21.79           C  
ATOM   2392  C   ILE A 870      40.762   4.589  14.415  1.00 27.17           C  
ATOM   2393  O   ILE A 870      41.051   5.470  15.223  1.00 25.43           O  
ATOM   2394  CB  ILE A 870      38.352   3.661  14.249  1.00 24.09           C  
ATOM   2395  CG1 ILE A 870      36.932   4.168  13.935  1.00 24.64           C  
ATOM   2396  CG2 ILE A 870      38.523   3.455  15.774  1.00 23.63           C  
ATOM   2397  CD1 ILE A 870      35.759   3.160  14.129  1.00 30.12           C  
ATOM   2398  N   TYR A 871      41.590   3.549  14.139  1.00 23.86           N  
ATOM   2399  CA  TYR A 871      42.861   3.434  14.842  1.00 23.37           C  
ATOM   2400  C   TYR A 871      43.882   4.488  14.350  1.00 28.24           C  
ATOM   2401  O   TYR A 871      44.701   4.940  15.147  1.00 27.46           O  
ATOM   2402  CB  TYR A 871      43.373   1.995  14.812  1.00 24.59           C  
ATOM   2403  CG  TYR A 871      42.439   1.123  15.623  1.00 25.58           C  
ATOM   2404  CD1 TYR A 871      42.442   1.170  17.014  1.00 26.63           C  
ATOM   2405  CD2 TYR A 871      41.500   0.307  14.999  1.00 26.26           C  
ATOM   2406  CE1 TYR A 871      41.559   0.402  17.762  1.00 25.01           C  
ATOM   2407  CE2 TYR A 871      40.594  -0.444  15.738  1.00 26.76           C  
ATOM   2408  CZ  TYR A 871      40.626  -0.387  17.118  1.00 28.86           C  
ATOM   2409  OH  TYR A 871      39.762  -1.149  17.842  1.00 28.49           O  
ATOM   2410  N   LYS A 872      43.768   4.941  13.081  1.00 26.05           N  
ATOM   2411  CA  LYS A 872      44.638   6.003  12.569  1.00 27.76           C  
ATOM   2412  C   LYS A 872      44.344   7.318  13.336  1.00 34.37           C  
ATOM   2413  O   LYS A 872      45.277   8.059  13.683  1.00 34.56           O  
ATOM   2414  CB  LYS A 872      44.466   6.188  11.049  1.00 30.78           C  
ATOM   2415  CG  LYS A 872      45.495   7.143  10.415  1.00 39.55           C  
ATOM   2416  CD  LYS A 872      46.897   6.524  10.329  1.00 55.51           C  
ATOM   2417  CE  LYS A 872      47.926   7.504   9.845  1.00 75.67           C  
ATOM   2418  NZ  LYS A 872      49.244   6.849   9.656  1.00 91.41           N1+
ATOM   2419  N   LEU A 873      43.053   7.578  13.640  1.00 31.31           N  
ATOM   2420  CA  LEU A 873      42.637   8.756  14.399  1.00 30.31           C  
ATOM   2421  C   LEU A 873      43.177   8.694  15.820  1.00 33.89           C  
ATOM   2422  O   LEU A 873      43.632   9.715  16.346  1.00 32.80           O  
ATOM   2423  CB  LEU A 873      41.112   8.892  14.420  1.00 30.03           C  
ATOM   2424  CG  LEU A 873      40.443   9.388  13.138  1.00 34.88           C  
ATOM   2425  CD1 LEU A 873      38.905   9.235  13.236  1.00 33.66           C  
ATOM   2426  CD2 LEU A 873      40.812  10.862  12.846  1.00 37.69           C  
ATOM   2427  N   LEU A 874      43.156   7.490  16.434  1.00 30.47           N  
ATOM   2428  CA  LEU A 874      43.656   7.261  17.791  1.00 30.74           C  
ATOM   2429  C   LEU A 874      45.186   7.509  17.828  1.00 34.34           C  
ATOM   2430  O   LEU A 874      45.681   8.125  18.768  1.00 32.30           O  
ATOM   2431  CB  LEU A 874      43.280   5.834  18.252  1.00 30.66           C  
ATOM   2432  CG  LEU A 874      43.377   5.528  19.731  1.00 36.29           C  
ATOM   2433  CD1 LEU A 874      42.219   6.142  20.487  1.00 36.88           C  
ATOM   2434  CD2 LEU A 874      43.352   4.028  19.976  1.00 37.83           C  
ATOM   2435  N   GLN A 875      45.903   7.071  16.780  1.00 31.86           N  
ATOM   2436  CA  GLN A 875      47.354   7.261  16.625  1.00 32.34           C  
ATOM   2437  C   GLN A 875      47.677   8.770  16.532  1.00 38.30           C  
ATOM   2438  O   GLN A 875      48.678   9.212  17.099  1.00 39.10           O  
ATOM   2439  CB  GLN A 875      47.846   6.558  15.354  1.00 33.03           C  
ATOM   2440  CG  GLN A 875      49.331   6.737  15.073  1.00 41.54           C  
ATOM   2441  CD  GLN A 875      49.772   6.137  13.768  1.00 54.93           C  
ATOM   2442  NE2 GLN A 875      50.869   6.636  13.231  1.00 55.36           N  
ATOM   2443  OE1 GLN A 875      49.155   5.227  13.227  1.00 48.57           O  
ATOM   2444  N   ASP A 876      46.847   9.536  15.794  1.00 34.51           N  
ATOM   2445  CA  ASP A 876      47.005  10.984  15.600  1.00 34.84           C  
ATOM   2446  C   ASP A 876      46.854  11.768  16.896  1.00 40.52           C  
ATOM   2447  O   ASP A 876      47.543  12.767  17.086  1.00 41.34           O  
ATOM   2448  CB  ASP A 876      46.042  11.502  14.517  1.00 36.35           C  
ATOM   2449  CG  ASP A 876      46.384  11.018  13.113  1.00 43.49           C  
ATOM   2450  OD1 ASP A 876      47.494  10.453  12.929  1.00 43.54           O  
ATOM   2451  OD2 ASP A 876      45.541  11.202  12.195  1.00 43.84           O1-
ATOM   2452  N   LEU A 877      45.971  11.307  17.791  1.00 37.21           N  
ATOM   2453  CA  LEU A 877      45.711  11.939  19.083  1.00 36.70           C  
ATOM   2454  C   LEU A 877      46.656  11.434  20.180  1.00 39.49           C  
ATOM   2455  O   LEU A 877      47.084  12.212  21.035  1.00 38.61           O  
ATOM   2456  CB  LEU A 877      44.240  11.756  19.479  1.00 37.01           C  
ATOM   2457  CG  LEU A 877      43.253  12.612  18.666  1.00 42.41           C  
ATOM   2458  CD1 LEU A 877      41.964  11.887  18.415  1.00 42.63           C  
ATOM   2459  CD2 LEU A 877      42.960  13.904  19.370  1.00 44.98           C  
ATOM   2460  N   PHE A 878      46.996  10.145  20.140  1.00 35.89           N  
ATOM   2461  CA  PHE A 878      47.880   9.509  21.113  1.00 35.84           C  
ATOM   2462  C   PHE A 878      49.031   8.792  20.392  1.00 42.38           C  
ATOM   2463  O   PHE A 878      48.791   7.755  19.776  1.00 41.42           O  
ATOM   2464  CB  PHE A 878      47.112   8.508  21.999  1.00 36.86           C  
ATOM   2465  CG  PHE A 878      45.797   8.964  22.577  1.00 37.19           C  
ATOM   2466  CD1 PHE A 878      44.611   8.799  21.868  1.00 40.22           C  
ATOM   2467  CD2 PHE A 878      45.729   9.489  23.861  1.00 39.46           C  
ATOM   2468  CE1 PHE A 878      43.385   9.183  22.424  1.00 40.62           C  
ATOM   2469  CE2 PHE A 878      44.497   9.871  24.417  1.00 41.24           C  
ATOM   2470  CZ  PHE A 878      43.340   9.724  23.692  1.00 38.98           C  
ATOM   2471  N   PRO A 879      50.284   9.310  20.464  1.00 41.11           N  
ATOM   2472  CA  PRO A 879      51.403   8.643  19.766  1.00 40.93           C  
ATOM   2473  C   PRO A 879      51.681   7.189  20.175  1.00 44.22           C  
ATOM   2474  O   PRO A 879      52.065   6.392  19.315  1.00 45.03           O  
ATOM   2475  CB  PRO A 879      52.597   9.556  20.058  1.00 42.75           C  
ATOM   2476  CG  PRO A 879      51.985  10.894  20.372  1.00 47.09           C  
ATOM   2477  CD  PRO A 879      50.740  10.550  21.128  1.00 42.87           C  
ATOM   2478  N   LYS A 880      51.463   6.836  21.462  1.00 39.06           N  
ATOM   2479  CA  LYS A 880      51.662   5.475  21.999  1.00 38.15           C  
ATOM   2480  C   LYS A 880      50.702   4.432  21.378  1.00 40.78           C  
ATOM   2481  O   LYS A 880      50.922   3.226  21.525  1.00 40.43           O  
ATOM   2482  CB  LYS A 880      51.508   5.478  23.526  1.00 40.75           C  
ATOM   2483  CG  LYS A 880      52.620   6.181  24.295  1.00 55.57           C  
ATOM   2484  CD  LYS A 880      52.281   6.254  25.781  1.00 67.53           C  
ATOM   2485  CE  LYS A 880      53.317   6.974  26.614  1.00 82.72           C  
ATOM   2486  NZ  LYS A 880      54.496   6.117  26.916  1.00 93.10           N1+
ATOM   2487  N   ALA A 881      49.643   4.897  20.689  1.00 36.30           N  
ATOM   2488  CA  ALA A 881      48.639   4.040  20.042  1.00 36.25           C  
ATOM   2489  C   ALA A 881      49.021   3.618  18.608  1.00 38.44           C  
ATOM   2490  O   ALA A 881      48.232   2.938  17.945  1.00 37.54           O  
ATOM   2491  CB  ALA A 881      47.271   4.716  20.072  1.00 36.99           C  
ATOM   2492  N   ALA A 882      50.247   3.986  18.135  1.00 33.95           N  
ATOM   2493  CA  ALA A 882      50.747   3.642  16.793  1.00 32.47           C  
ATOM   2494  C   ALA A 882      50.788   2.129  16.540  1.00 34.34           C  
ATOM   2495  O   ALA A 882      50.444   1.685  15.437  1.00 33.55           O  
ATOM   2496  CB  ALA A 882      52.123   4.260  16.560  1.00 33.35           C  
ATOM   2497  N   GLU A 883      51.183   1.340  17.567  1.00 29.04           N  
ATOM   2498  CA  GLU A 883      51.247  -0.127  17.486  1.00 28.48           C  
ATOM   2499  C   GLU A 883      49.867  -0.767  17.183  1.00 29.88           C  
ATOM   2500  O   GLU A 883      49.808  -1.796  16.511  1.00 28.70           O  
ATOM   2501  CB  GLU A 883      51.878  -0.731  18.751  1.00 29.82           C  
ATOM   2502  CG  GLU A 883      51.092  -0.468  20.030  1.00 40.46           C  
ATOM   2503  CD  GLU A 883      51.691  -1.072  21.280  1.00 56.54           C  
ATOM   2504  OE1 GLU A 883      52.208  -0.305  22.123  1.00 62.41           O  
ATOM   2505  OE2 GLU A 883      51.641  -2.314  21.423  1.00 50.50           O1-
ATOM   2506  N   LEU A 884      48.773  -0.147  17.673  1.00 26.32           N  
ATOM   2507  CA  LEU A 884      47.394  -0.598  17.466  1.00 25.25           C  
ATOM   2508  C   LEU A 884      47.041  -0.474  16.010  1.00 28.23           C  
ATOM   2509  O   LEU A 884      46.558  -1.437  15.428  1.00 26.76           O  
ATOM   2510  CB  LEU A 884      46.397   0.201  18.326  1.00 25.10           C  
ATOM   2511  CG  LEU A 884      46.557   0.060  19.830  1.00 28.78           C  
ATOM   2512  CD1 LEU A 884      45.683   1.045  20.554  1.00 28.89           C  
ATOM   2513  CD2 LEU A 884      46.237  -1.361  20.287  1.00 28.52           C  
ATOM   2514  N   TYR A 885      47.320   0.697  15.399  1.00 26.37           N  
ATOM   2515  CA  TYR A 885      47.059   0.926  13.978  1.00 26.65           C  
ATOM   2516  C   TYR A 885      47.884  -0.058  13.154  1.00 28.21           C  
ATOM   2517  O   TYR A 885      47.348  -0.642  12.216  1.00 25.91           O  
ATOM   2518  CB  TYR A 885      47.381   2.377  13.541  1.00 28.99           C  
ATOM   2519  CG  TYR A 885      47.223   2.566  12.045  1.00 34.05           C  
ATOM   2520  CD1 TYR A 885      45.960   2.661  11.463  1.00 36.98           C  
ATOM   2521  CD2 TYR A 885      48.332   2.602  11.203  1.00 35.54           C  
ATOM   2522  CE1 TYR A 885      45.805   2.796  10.083  1.00 38.70           C  
ATOM   2523  CE2 TYR A 885      48.191   2.733   9.821  1.00 36.58           C  
ATOM   2524  CZ  TYR A 885      46.924   2.844   9.267  1.00 47.37           C  
ATOM   2525  OH  TYR A 885      46.767   2.992   7.909  1.00 51.68           O  
ATOM   2526  N   GLU A 886      49.191  -0.218  13.481  1.00 26.17           N  
ATOM   2527  CA  GLU A 886      50.050  -1.135  12.721  1.00 26.93           C  
ATOM   2528  C   GLU A 886      49.545  -2.567  12.794  1.00 28.96           C  
ATOM   2529  O   GLU A 886      49.552  -3.258  11.773  1.00 27.93           O  
ATOM   2530  CB  GLU A 886      51.533  -1.007  13.107  1.00 28.79           C  
ATOM   2531  CG  GLU A 886      52.146   0.324  12.659  1.00 37.92           C  
ATOM   2532  CD  GLU A 886      52.108   0.656  11.171  1.00 68.99           C  
ATOM   2533  OE1 GLU A 886      51.868   1.839  10.839  1.00 61.85           O  
ATOM   2534  OE2 GLU A 886      52.314  -0.258  10.336  1.00 69.37           O1-
ATOM   2535  N   ARG A 887      49.055  -2.997  13.979  1.00 24.99           N  
ATOM   2536  CA  ARG A 887      48.483  -4.335  14.137  1.00 25.01           C  
ATOM   2537  C   ARG A 887      47.204  -4.487  13.273  1.00 28.04           C  
ATOM   2538  O   ARG A 887      47.039  -5.508  12.620  1.00 27.60           O  
ATOM   2539  CB  ARG A 887      48.218  -4.655  15.619  1.00 25.07           C  
ATOM   2540  CG  ARG A 887      47.744  -6.082  15.858  1.00 39.30           C  
ATOM   2541  CD  ARG A 887      48.665  -7.160  15.305  1.00 49.96           C  
ATOM   2542  NE  ARG A 887      49.893  -7.272  16.085  1.00 52.10           N  
ATOM   2543  CZ  ARG A 887      50.682  -8.341  16.084  1.00 64.69           C  
ATOM   2544  NH1 ARG A 887      50.369  -9.406  15.352  1.00 55.73           N1+
ATOM   2545  NH2 ARG A 887      51.785  -8.359  16.821  1.00 42.56           N  
ATOM   2546  N   VAL A 888      46.347  -3.447  13.222  1.00 24.87           N  
ATOM   2547  CA  VAL A 888      45.133  -3.484  12.405  1.00 25.34           C  
ATOM   2548  C   VAL A 888      45.506  -3.558  10.903  1.00 30.16           C  
ATOM   2549  O   VAL A 888      44.934  -4.382  10.185  1.00 29.38           O  
ATOM   2550  CB  VAL A 888      44.132  -2.358  12.757  1.00 27.91           C  
ATOM   2551  CG1 VAL A 888      42.919  -2.404  11.843  1.00 27.20           C  
ATOM   2552  CG2 VAL A 888      43.690  -2.468  14.219  1.00 28.02           C  
ATOM   2553  N   ALA A 889      46.494  -2.735  10.449  1.00 27.17           N  
ATOM   2554  CA  ALA A 889      46.978  -2.730   9.055  1.00 27.08           C  
ATOM   2555  C   ALA A 889      47.506  -4.112   8.710  1.00 28.94           C  
ATOM   2556  O   ALA A 889      47.176  -4.643   7.662  1.00 26.94           O  
ATOM   2557  CB  ALA A 889      48.085  -1.686   8.873  1.00 28.41           C  
ATOM   2558  N   SER A 890      48.269  -4.717   9.627  1.00 27.00           N  
ATOM   2559  CA  SER A 890      48.838  -6.059   9.495  1.00 27.67           C  
ATOM   2560  C   SER A 890      47.729  -7.120   9.297  1.00 32.14           C  
ATOM   2561  O   SER A 890      47.848  -7.953   8.391  1.00 31.96           O  
ATOM   2562  CB  SER A 890      49.704  -6.385  10.711  1.00 31.13           C  
ATOM   2563  OG  SER A 890      50.106  -7.744  10.733  1.00 47.31           O  
ATOM   2564  N   ASN A 891      46.645  -7.069  10.116  1.00 27.59           N  
ATOM   2565  CA  ASN A 891      45.541  -8.036   9.999  1.00 26.62           C  
ATOM   2566  C   ASN A 891      44.787  -7.862   8.687  1.00 31.13           C  
ATOM   2567  O   ASN A 891      44.308  -8.845   8.117  1.00 31.68           O  
ATOM   2568  CB  ASN A 891      44.627  -8.017  11.229  1.00 23.93           C  
ATOM   2569  CG  ASN A 891      45.298  -8.545  12.469  1.00 35.64           C  
ATOM   2570  ND2 ASN A 891      45.096  -7.891  13.614  1.00 28.84           N  
ATOM   2571  OD1 ASN A 891      46.003  -9.544  12.428  1.00 32.58           O  
ATOM   2572  N   ARG A 892      44.735  -6.621   8.168  1.00 28.27           N  
ATOM   2573  CA  ARG A 892      44.100  -6.364   6.881  1.00 28.22           C  
ATOM   2574  C   ARG A 892      44.953  -7.022   5.790  1.00 33.70           C  
ATOM   2575  O   ARG A 892      44.396  -7.666   4.909  1.00 33.23           O  
ATOM   2576  CB  ARG A 892      43.937  -4.866   6.638  1.00 27.14           C  
ATOM   2577  CG  ARG A 892      43.326  -4.522   5.291  1.00 37.16           C  
ATOM   2578  CD  ARG A 892      44.230  -3.583   4.517  1.00 54.55           C  
ATOM   2579  NE  ARG A 892      43.552  -3.046   3.341  1.00 68.34           N  
ATOM   2580  CZ  ARG A 892      43.816  -3.410   2.092  1.00 87.58           C  
ATOM   2581  NH1 ARG A 892      44.766  -4.303   1.840  1.00 78.56           N1+
ATOM   2582  NH2 ARG A 892      43.140  -2.881   1.085  1.00 77.61           N  
ATOM   2583  N   GLU A 893      46.300  -6.911   5.878  1.00 32.83           N  
ATOM   2584  CA  GLU A 893      47.211  -7.532   4.894  1.00 33.97           C  
ATOM   2585  C   GLU A 893      47.087  -9.060   4.906  1.00 37.27           C  
ATOM   2586  O   GLU A 893      47.178  -9.685   3.853  1.00 36.82           O  
ATOM   2587  CB  GLU A 893      48.673  -7.063   5.074  1.00 35.92           C  
ATOM   2588  CG  GLU A 893      48.863  -5.551   4.973  1.00 51.87           C  
ATOM   2589  CD  GLU A 893      48.887  -4.925   3.588  1.00 87.07           C  
ATOM   2590  OE1 GLU A 893      49.920  -4.307   3.240  1.00 91.40           O  
ATOM   2591  OE2 GLU A 893      47.877  -5.035   2.854  1.00 82.96           O1-
ATOM   2592  N   HIS A 894      46.826  -9.651   6.084  1.00 34.77           N  
ATOM   2593  CA  HIS A 894      46.621 -11.095   6.256  1.00 35.26           C  
ATOM   2594  C   HIS A 894      45.412 -11.601   5.455  1.00 36.08           C  
ATOM   2595  O   HIS A 894      45.492 -12.684   4.870  1.00 34.75           O  
ATOM   2596  CB  HIS A 894      46.420 -11.432   7.736  1.00 37.55           C  
ATOM   2597  CG  HIS A 894      47.618 -12.008   8.403  1.00 42.67           C  
ATOM   2598  CD2 HIS A 894      48.410 -11.477   9.364  1.00 45.75           C  
ATOM   2599  ND1 HIS A 894      48.072 -13.281   8.096  1.00 45.36           N  
ATOM   2600  CE1 HIS A 894      49.136 -13.472   8.860  1.00 45.24           C  
ATOM   2601  NE2 HIS A 894      49.383 -12.413   9.636  1.00 45.71           N  
ATOM   2602  N   TRP A 895      44.293 -10.827   5.439  1.00 30.51           N  
ATOM   2603  CA  TRP A 895      43.084 -11.189   4.692  1.00 30.15           C  
ATOM   2604  C   TRP A 895      43.390 -11.296   3.201  1.00 35.40           C  
ATOM   2605  O   TRP A 895      42.860 -12.192   2.555  1.00 33.53           O  
ATOM   2606  CB  TRP A 895      41.909 -10.229   4.943  1.00 28.09           C  
ATOM   2607  CG  TRP A 895      41.187 -10.468   6.244  1.00 28.04           C  
ATOM   2608  CD1 TRP A 895      41.166  -9.637   7.326  1.00 30.80           C  
ATOM   2609  CD2 TRP A 895      40.435 -11.632   6.617  1.00 27.34           C  
ATOM   2610  CE2 TRP A 895      39.994 -11.434   7.944  1.00 31.12           C  
ATOM   2611  CE3 TRP A 895      40.108 -12.843   5.967  1.00 28.34           C  
ATOM   2612  NE1 TRP A 895      40.450 -10.204   8.346  1.00 29.86           N  
ATOM   2613  CZ2 TRP A 895      39.227 -12.385   8.629  1.00 30.02           C  
ATOM   2614  CZ3 TRP A 895      39.337 -13.781   6.642  1.00 29.22           C  
ATOM   2615  CH2 TRP A 895      38.906 -13.553   7.958  1.00 29.82           C  
ATOM   2616  N   THR A 896      44.274 -10.418   2.666  1.00 35.42           N  
ATOM   2617  CA  THR A 896      44.688 -10.466   1.251  1.00 36.69           C  
ATOM   2618  C   THR A 896      45.418 -11.800   0.964  1.00 43.61           C  
ATOM   2619  O   THR A 896      45.070 -12.480   0.003  1.00 45.13           O  
ATOM   2620  CB  THR A 896      45.499  -9.226   0.863  1.00 44.44           C  
ATOM   2621  CG2 THR A 896      45.821  -9.178  -0.639  1.00 44.10           C  
ATOM   2622  OG1 THR A 896      44.776  -8.050   1.246  1.00 44.80           O  
ATOM   2623  N   LYS A 897      46.378 -12.187   1.823  1.00 41.08           N  
ATOM   2624  CA  LYS A 897      47.144 -13.427   1.710  1.00 42.46           C  
ATOM   2625  C   LYS A 897      46.287 -14.694   1.818  1.00 49.00           C  
ATOM   2626  O   LYS A 897      46.510 -15.631   1.047  1.00 50.05           O  
ATOM   2627  CB  LYS A 897      48.272 -13.467   2.751  1.00 45.77           C  
ATOM   2628  N   VAL A 898      45.321 -14.742   2.762  1.00 45.91           N  
ATOM   2629  CA  VAL A 898      44.479 -15.935   2.930  1.00 45.62           C  
ATOM   2630  C   VAL A 898      43.407 -16.068   1.833  1.00 47.36           C  
ATOM   2631  O   VAL A 898      42.917 -17.176   1.622  1.00 45.13           O  
ATOM   2632  CB  VAL A 898      43.864 -16.123   4.346  1.00 50.00           C  
ATOM   2633  CG1 VAL A 898      44.944 -16.351   5.400  1.00 49.78           C  
ATOM   2634  CG2 VAL A 898      42.926 -14.981   4.734  1.00 49.83           C  
ATOM   2635  N   SER A 899      43.052 -14.967   1.137  1.00 44.85           N  
ATOM   2636  CA  SER A 899      42.036 -14.999   0.077  1.00 46.02           C  
ATOM   2637  C   SER A 899      42.359 -16.009  -1.062  1.00 52.39           C  
ATOM   2638  O   SER A 899      41.439 -16.443  -1.758  1.00 52.12           O  
ATOM   2639  CB  SER A 899      41.750 -13.602  -0.469  1.00 49.43           C  
ATOM   2640  OG  SER A 899      42.796 -13.134  -1.301  1.00 61.08           O  
ATOM   2641  N   HIS A 900      43.649 -16.407  -1.217  1.00 49.22           N  
ATOM   2642  CA  HIS A 900      44.078 -17.397  -2.214  1.00 49.30           C  
ATOM   2643  C   HIS A 900      43.633 -18.808  -1.777  1.00 52.24           C  
ATOM   2644  O   HIS A 900      43.283 -19.634  -2.619  1.00 52.42           O  
ATOM   2645  CB  HIS A 900      45.607 -17.368  -2.384  1.00 50.24           C  
ATOM   2646  N   LYS A 901      43.648 -19.068  -0.461  1.00 47.36           N  
ATOM   2647  CA  LYS A 901      43.268 -20.345   0.154  1.00 47.19           C  
ATOM   2648  C   LYS A 901      41.760 -20.436   0.496  1.00 50.40           C  
ATOM   2649  O   LYS A 901      41.254 -21.535   0.735  1.00 50.35           O  
ATOM   2650  CB  LYS A 901      44.114 -20.608   1.423  1.00 50.56           C  
ATOM   2651  CG  LYS A 901      45.612 -20.295   1.303  1.00 65.47           C  
ATOM   2652  CD  LYS A 901      46.422 -21.420   0.662  1.00 78.05           C  
ATOM   2653  CE  LYS A 901      47.876 -21.031   0.512  1.00 93.05           C  
ATOM   2654  NZ  LYS A 901      48.708 -22.156   0.010  1.00100.92           N1+
ATOM   2655  N   PHE A 902      41.058 -19.289   0.543  1.00 45.36           N  
ATOM   2656  CA  PHE A 902      39.628 -19.204   0.862  1.00 44.34           C  
ATOM   2657  C   PHE A 902      38.952 -18.925  -0.473  1.00 45.90           C  
ATOM   2658  O   PHE A 902      38.923 -17.794  -0.917  1.00 46.39           O  
ATOM   2659  CB  PHE A 902      39.393 -18.049   1.856  1.00 46.04           C  
ATOM   2660  CG  PHE A 902      38.157 -18.079   2.731  1.00 47.38           C  
ATOM   2661  CD1 PHE A 902      36.986 -18.698   2.298  1.00 49.97           C  
ATOM   2662  CD2 PHE A 902      38.149 -17.449   3.972  1.00 49.28           C  
ATOM   2663  CE1 PHE A 902      35.842 -18.714   3.103  1.00 50.50           C  
ATOM   2664  CE2 PHE A 902      36.997 -17.446   4.764  1.00 52.06           C  
ATOM   2665  CZ  PHE A 902      35.854 -18.087   4.326  1.00 49.56           C  
ATOM   2666  N   THR A 903      38.460 -19.949  -1.135  1.00 41.67           N  
ATOM   2667  CA  THR A 903      37.868 -19.797  -2.469  1.00 41.88           C  
ATOM   2668  C   THR A 903      36.356 -20.077  -2.522  1.00 42.26           C  
ATOM   2669  O   THR A 903      35.837 -20.417  -3.594  1.00 43.54           O  
ATOM   2670  CB  THR A 903      38.630 -20.708  -3.447  1.00 51.87           C  
ATOM   2671  CG2 THR A 903      40.091 -20.307  -3.612  1.00 53.44           C  
ATOM   2672  OG1 THR A 903      38.553 -22.049  -2.957  1.00 51.91           O  
ATOM   2673  N   ILE A 904      35.665 -19.966  -1.378  1.00 32.65           N  
ATOM   2674  CA  ILE A 904      34.223 -20.229  -1.298  1.00 30.43           C  
ATOM   2675  C   ILE A 904      33.452 -19.041  -0.731  1.00 31.18           C  
ATOM   2676  O   ILE A 904      34.023 -18.198  -0.030  1.00 30.64           O  
ATOM   2677  CB  ILE A 904      33.905 -21.534  -0.503  1.00 33.85           C  
ATOM   2678  CG1 ILE A 904      34.455 -21.484   0.963  1.00 34.71           C  
ATOM   2679  CG2 ILE A 904      34.375 -22.804  -1.257  1.00 34.32           C  
ATOM   2680  CD1 ILE A 904      33.598 -22.227   2.001  1.00 38.14           C  
ATOM   2681  N   ARG A 905      32.148 -18.978  -1.033  1.00 25.95           N  
ATOM   2682  CA  ARG A 905      31.273 -17.959  -0.483  1.00 24.63           C  
ATOM   2683  C   ARG A 905      30.797 -18.539   0.870  1.00 29.01           C  
ATOM   2684  O   ARG A 905      30.737 -19.770   1.026  1.00 27.63           O  
ATOM   2685  CB  ARG A 905      30.079 -17.720  -1.399  1.00 23.78           C  
ATOM   2686  CG  ARG A 905      30.403 -16.736  -2.511  1.00 25.81           C  
ATOM   2687  CD  ARG A 905      29.384 -16.812  -3.617  1.00 28.84           C  
ATOM   2688  NE  ARG A 905      29.571 -18.034  -4.393  1.00 28.66           N  
ATOM   2689  CZ  ARG A 905      28.614 -18.916  -4.672  1.00 45.80           C  
ATOM   2690  NH1 ARG A 905      27.372 -18.718  -4.246  1.00 33.67           N1+
ATOM   2691  NH2 ARG A 905      28.887 -19.996  -5.385  1.00 31.83           N  
ATOM   2692  N   GLY A 906      30.476 -17.664   1.825  1.00 23.75           N  
ATOM   2693  CA  GLY A 906      30.009 -18.089   3.139  1.00 22.52           C  
ATOM   2694  C   GLY A 906      31.109 -18.718   3.970  1.00 26.37           C  
ATOM   2695  O   GLY A 906      32.280 -18.351   3.844  1.00 27.87           O  
ATOM   2696  N   LEU A 907      30.735 -19.670   4.812  1.00 23.32           N  
ATOM   2697  CA  LEU A 907      31.647 -20.409   5.681  1.00 23.86           C  
ATOM   2698  C   LEU A 907      31.644 -21.880   5.282  1.00 30.82           C  
ATOM   2699  O   LEU A 907      30.630 -22.341   4.749  1.00 29.76           O  
ATOM   2700  CB  LEU A 907      31.161 -20.320   7.152  1.00 23.08           C  
ATOM   2701  CG  LEU A 907      31.359 -18.992   7.888  1.00 28.01           C  
ATOM   2702  CD1 LEU A 907      30.534 -18.974   9.185  1.00 27.65           C  
ATOM   2703  CD2 LEU A 907      32.831 -18.770   8.238  1.00 27.24           C  
ATOM   2704  N   PRO A 908      32.701 -22.669   5.595  1.00 32.67           N  
ATOM   2705  CA  PRO A 908      32.648 -24.121   5.286  1.00 33.53           C  
ATOM   2706  C   PRO A 908      31.536 -24.789   6.098  1.00 39.70           C  
ATOM   2707  O   PRO A 908      31.017 -24.173   7.040  1.00 38.36           O  
ATOM   2708  CB  PRO A 908      34.025 -24.635   5.745  1.00 35.36           C  
ATOM   2709  CG  PRO A 908      34.888 -23.420   5.820  1.00 39.61           C  
ATOM   2710  CD  PRO A 908      33.977 -22.310   6.247  1.00 34.58           C  
ATOM   2711  N   SER A 909      31.168 -26.039   5.748  1.00 40.41           N  
ATOM   2712  CA  SER A 909      30.119 -26.804   6.443  1.00 42.35           C  
ATOM   2713  C   SER A 909      30.256 -26.850   7.971  1.00 49.10           C  
ATOM   2714  O   SER A 909      29.234 -26.844   8.654  1.00 50.39           O  
ATOM   2715  CB  SER A 909      30.025 -28.219   5.887  1.00 48.10           C  
ATOM   2716  OG  SER A 909      29.596 -28.187   4.536  1.00 62.75           O  
ATOM   2717  N   ASN A 910      31.501 -26.869   8.508  1.00 45.80           N  
ATOM   2718  CA  ASN A 910      31.739 -26.924   9.955  1.00 45.81           C  
ATOM   2719  C   ASN A 910      31.756 -25.552  10.647  1.00 50.48           C  
ATOM   2720  O   ASN A 910      32.107 -25.485  11.832  1.00 51.10           O  
ATOM   2721  CB  ASN A 910      33.023 -27.717  10.281  1.00 46.94           C  
ATOM   2722  CG  ASN A 910      34.331 -27.114   9.804  1.00 62.73           C  
ATOM   2723  ND2 ASN A 910      35.379 -27.923   9.837  1.00 51.99           N  
ATOM   2724  OD1 ASN A 910      34.432 -25.937   9.411  1.00 53.12           O  
ATOM   2725  N   ASN A 911      31.396 -24.459   9.915  1.00 45.64           N  
ATOM   2726  CA  ASN A 911      31.376 -23.071  10.416  1.00 44.30           C  
ATOM   2727  C   ASN A 911      32.719 -22.607  10.985  1.00 44.79           C  
ATOM   2728  O   ASN A 911      32.747 -21.672  11.775  1.00 43.85           O  
ATOM   2729  CB  ASN A 911      30.270 -22.874  11.479  1.00 46.04           C  
ATOM   2730  CG  ASN A 911      28.881 -23.012  10.960  1.00 64.27           C  
ATOM   2731  ND2 ASN A 911      28.033 -23.641  11.751  1.00 60.20           N  
ATOM   2732  OD1 ASN A 911      28.557 -22.554   9.860  1.00 54.46           O  
ATOM   2733  N   SER A 912      33.819 -23.255  10.602  1.00 39.59           N  
ATOM   2734  CA  SER A 912      35.134 -22.917  11.124  1.00 39.11           C  
ATOM   2735  C   SER A 912      36.096 -22.419  10.066  1.00 44.61           C  
ATOM   2736  O   SER A 912      36.050 -22.863   8.919  1.00 44.88           O  
ATOM   2737  CB  SER A 912      35.720 -24.109  11.883  1.00 41.79           C  
ATOM   2738  OG  SER A 912      37.071 -23.917  12.264  1.00 47.45           O  
ATOM   2739  N   LEU A 913      36.984 -21.503  10.470  1.00 42.14           N  
ATOM   2740  CA  LEU A 913      37.999 -20.926   9.598  1.00 42.87           C  
ATOM   2741  C   LEU A 913      39.397 -21.462   9.947  1.00 51.18           C  
ATOM   2742  O   LEU A 913      40.400 -20.921   9.466  1.00 51.08           O  
ATOM   2743  CB  LEU A 913      37.959 -19.383   9.653  1.00 42.60           C  
ATOM   2744  CG  LEU A 913      36.694 -18.722   9.111  1.00 46.69           C  
ATOM   2745  CD1 LEU A 913      36.772 -17.209   9.238  1.00 46.00           C  
ATOM   2746  CD2 LEU A 913      36.457 -19.124   7.677  1.00 47.39           C  
ATOM   2747  N   ASP A 914      39.458 -22.541  10.766  1.00 50.71           N  
ATOM   2748  CA  ASP A 914      40.707 -23.190  11.195  1.00 52.67           C  
ATOM   2749  C   ASP A 914      41.597 -23.635  10.021  1.00 59.92           C  
ATOM   2750  O   ASP A 914      42.822 -23.540  10.132  1.00 60.64           O  
ATOM   2751  CB  ASP A 914      40.434 -24.355  12.168  1.00 54.87           C  
ATOM   2752  CG  ASP A 914      39.926 -23.954  13.550  1.00 67.25           C  
ATOM   2753  OD1 ASP A 914      40.096 -22.770  13.933  1.00 68.38           O  
ATOM   2754  OD2 ASP A 914      39.362 -24.822  14.248  1.00 74.04           O1-
ATOM   2755  N   PHE A 915      40.982 -24.069   8.890  1.00 57.60           N  
ATOM   2756  CA  PHE A 915      41.667 -24.506   7.662  1.00 58.20           C  
ATOM   2757  C   PHE A 915      42.688 -23.480   7.134  1.00 63.55           C  
ATOM   2758  O   PHE A 915      43.635 -23.871   6.446  1.00 64.04           O  
ATOM   2759  CB  PHE A 915      40.649 -24.890   6.558  1.00 60.26           C  
ATOM   2760  CG  PHE A 915      39.959 -23.741   5.849  1.00 61.96           C  
ATOM   2761  CD1 PHE A 915      38.853 -23.114   6.416  1.00 64.92           C  
ATOM   2762  CD2 PHE A 915      40.402 -23.300   4.607  1.00 64.22           C  
ATOM   2763  CE1 PHE A 915      38.220 -22.050   5.763  1.00 65.91           C  
ATOM   2764  CE2 PHE A 915      39.766 -22.239   3.954  1.00 67.12           C  
ATOM   2765  CZ  PHE A 915      38.679 -21.620   4.536  1.00 65.14           C  
ATOM   2766  N   LEU A 916      42.501 -22.179   7.466  1.00 60.13           N  
ATOM   2767  CA  LEU A 916      43.379 -21.070   7.057  1.00 75.28           C  
ATOM   2768  C   LEU A 916      44.694 -21.040   7.847  1.00113.63           C  
ATOM   2769  O   LEU A 916      45.130 -22.043   8.413  1.00 81.97           O  
ATOM   2770  CB  LEU A 916      42.663 -19.709   7.205  1.00 75.10           C  
ATOM   2771  CG  LEU A 916      41.378 -19.475   6.397  1.00 79.44           C  
ATOM   2772  CD1 LEU A 916      40.564 -18.350   6.996  1.00 79.27           C  
ATOM   2773  CD2 LEU A 916      41.677 -19.185   4.933  1.00 81.70           C  
TER   
HETATM 2774 ZN    ZN A1001      29.821  -4.178  20.849  1.00 25.03          ZN2+
HETATM 2775 MG    MG A1002      26.350  -2.699  19.659  1.00 22.04          MG2+
HETATM 2776  N   CZV A1003      30.908  -5.827  10.817  1.00 32.18           N  
HETATM 2777  C   CZV A1003      31.911  -6.527  10.317  1.00 38.49           C  
HETATM 2778 CL   CZV A1003      31.801  -6.853   8.626  1.00 55.07          CL  
HETATM 2779  C1  CZV A1003      33.169  -6.658  12.190  1.00 30.42           C  
HETATM 2780  N1  CZV A1003      33.003  -6.979  10.899  1.00 33.32           N  
HETATM 2781  C2  CZV A1003      32.136  -5.851  12.909  1.00 27.34           C  
HETATM 2782  N2  CZV A1003      29.915  -4.878  12.663  1.00 22.36           N  
HETATM 2783  C3  CZV A1003      30.993  -5.493  12.115  1.00 28.05           C  
HETATM 2784  N3  CZV A1003      33.896  -6.303  14.300  1.00 30.77           N  
HETATM 2785  C4  CZV A1003      29.660  -4.512  14.061  1.00 24.38           C  
HETATM 2786  N4  CZV A1003      34.149  -6.873  13.087  1.00 29.02           N  
HETATM 2787  C5  CZV A1003      30.201  -3.145  14.439  1.00 24.37           C  
HETATM 2788  C6  CZV A1003      30.142  -2.698  15.758  1.00 22.92           C  
HETATM 2789  C7  CZV A1003      30.582  -1.433  16.103  1.00 23.91           C  
HETATM 2790  C8  CZV A1003      31.111  -0.578  15.144  1.00 26.04           C  
HETATM 2791  C9  CZV A1003      31.189  -1.024  13.828  1.00 25.63           C  
HETATM 2792  C10 CZV A1003      30.736  -2.289  13.480  1.00 24.35           C  
HETATM 2793  C11 CZV A1003      31.557   0.800  15.519  1.00 31.04           C  
HETATM 2794  C12 CZV A1003      29.529  -5.638  15.067  1.00 23.57           C  
HETATM 2795  C13 CZV A1003      28.312  -4.893  14.641  1.00 24.88           C  
HETATM 2796  C14 CZV A1003      32.724  -5.708  14.187  1.00 27.37           C  
HETATM 2797  F   CZV A1003      31.986   0.877  16.775  1.00 33.25           F  
HETATM 2798  F1  CZV A1003      30.573   1.705  15.417  1.00 27.80           F  
HETATM 2799  F2  CZV A1003      32.584   1.237  14.782  1.00 34.37           F  
HETATM 2800  C1  EDO A1004      18.177   5.923  36.495  1.00 38.63           C  
HETATM 2801  O1  EDO A1004      17.916   5.570  37.834  1.00 38.46           O  
HETATM 2802  C2  EDO A1004      16.936   6.628  35.892  1.00 36.42           C  
HETATM 2803  O2  EDO A1004      15.809   5.742  35.887  1.00 39.28           O  
HETATM 2804  O   HOH A1101      34.991  -8.585  21.482  1.00 48.11           O  
HETATM 2805  O   HOH A1102      26.054  -1.194  21.081  1.00 19.64           O  
HETATM 2806  O   HOH A1103      15.005   1.338  31.408  1.00 31.49           O  
HETATM 2807  O   HOH A1104      20.318  -8.197   5.813  1.00 35.69           O  
HETATM 2808  O   HOH A1105      13.901  -0.951  25.825  1.00 24.24           O  
HETATM 2809  O   HOH A1106      49.106   9.585  25.577  1.00 39.47           O  
HETATM 2810  O   HOH A1107      28.487  -2.635  19.569  1.00 21.55           O  
HETATM 2811  O   HOH A1108      18.290 -18.672  11.414  1.00 30.94           O  
HETATM 2812  O   HOH A1109      37.931 -10.101  12.690  1.00 30.30           O  
HETATM 2813  O   HOH A1110      48.947 -14.794  28.988  1.00 34.93           O  
HETATM 2814  O   HOH A1111      36.005  -6.115  18.653  1.00 24.43           O  
HETATM 2815  O   HOH A1112      27.348 -20.168   9.619  1.00 30.93           O  
HETATM 2816  O   HOH A1113      39.083  -8.864  10.403  1.00 36.65           O  
HETATM 2817  O   HOH A1114      29.919 -22.145   2.161  1.00 40.97           O  
HETATM 2818  O   HOH A1115      19.703  -7.325  18.147  1.00 25.30           O  
HETATM 2819  O   HOH A1116      27.904 -15.593  30.947  1.00 34.20           O  
HETATM 2820  O   HOH A1117      21.976 -13.845  14.310  1.00 24.60           O  
HETATM 2821  O   HOH A1118      23.519   6.750  17.597  1.00 29.67           O  
HETATM 2822  O   HOH A1119      16.111 -19.689   5.738  1.00 39.39           O  
HETATM 2823  O   HOH A1120      36.034  -6.381  15.938  1.00 34.66           O  
HETATM 2824  O   HOH A1121      39.638  -6.284  23.566  1.00 23.60           O  
HETATM 2825  O   HOH A1122      30.670 -17.539  20.762  1.00 30.08           O  
HETATM 2826  O   HOH A1123      24.213  -2.844  19.238  1.00 16.98           O  
HETATM 2827  O   HOH A1124      25.944 -14.044  29.914  1.00 25.89           O  
HETATM 2828  O   HOH A1125      35.511  -9.216  11.918  1.00 31.66           O  
HETATM 2829  O   HOH A1126      39.825  -8.971  22.122  1.00 27.40           O  
HETATM 2830  O   HOH A1127      24.417  -8.800  14.674  1.00 23.71           O  
HETATM 2831  O   HOH A1128      34.660 -14.026  38.456  1.00 33.32           O  
HETATM 2832  O   HOH A1129      33.499 -16.515   2.267  1.00 21.35           O  
HETATM 2833  O   HOH A1130      26.754   9.902  20.976  1.00 37.01           O  
HETATM 2834  O   HOH A1131      45.695 -13.197  19.244  1.00 30.77           O  
HETATM 2835  O   HOH A1132      20.966 -20.874  23.395  1.00 45.46           O  
HETATM 2836  O   HOH A1133      29.636 -14.893  26.765  1.00 25.22           O  
HETATM 2837  O   HOH A1134      26.300  -1.111  18.142  1.00 19.30           O  
HETATM 2838  O   HOH A1135      20.655 -20.107  10.731  1.00 34.27           O  
HETATM 2839  O   HOH A1136      25.075 -19.188  11.019  1.00 26.95           O  
HETATM 2840  O   HOH A1137      16.888  -6.022   7.552  1.00 37.73           O  
HETATM 2841  O   HOH A1138      30.932 -10.486  -0.643  1.00 36.33           O  
HETATM 2842  O   HOH A1139      14.468  -2.173  36.925  1.00 37.12           O  
HETATM 2843  O   HOH A1140      30.337   7.260  17.248  1.00 29.17           O  
HETATM 2844  O   HOH A1141      32.210  -5.089  17.641  1.00 23.92           O  
HETATM 2845  O   HOH A1142      19.212 -14.190  13.747  1.00 27.97           O  
HETATM 2846  O   HOH A1143      45.791  -4.187  40.671  1.00 44.44           O  
HETATM 2847  O   HOH A1144      23.910  -0.109  14.903  1.00 40.66           O  
HETATM 2848  O   HOH A1145      44.738 -14.946  31.430  1.00 37.89           O  
HETATM 2849  O   HOH A1146      33.304   7.290  16.706  1.00 33.69           O  
HETATM 2850  O   HOH A1147      25.538 -18.981  19.798  1.00 39.85           O  
HETATM 2851  O   HOH A1148      21.305 -11.099  -0.812  1.00 39.02           O  
HETATM 2852  O   HOH A1149      28.280  12.863  44.006  1.00 58.52           O  
HETATM 2853  O   HOH A1150      41.987   3.020   5.462  1.00 29.80           O  
HETATM 2854  O   HOH A1151      31.363   9.707   6.714  1.00 52.45           O  
HETATM 2855  O   HOH A1152      24.099 -18.114  14.906  1.00 39.66           O  
HETATM 2856  O   HOH A1153      16.823   4.444  25.549  1.00 30.39           O  
HETATM 2857  O   HOH A1154      26.472 -13.915  27.141  1.00 20.09           O  
HETATM 2858  O   HOH A1155      41.917  -5.865  25.169  1.00 23.96           O  
HETATM 2859  O   HOH A1156      19.833  -7.012  29.420  1.00 32.78           O  
HETATM 2860  O   HOH A1157      26.594  -4.228  18.056  1.00 18.13           O  
HETATM 2861  O   HOH A1158      23.267 -10.392  24.058  1.00 16.64           O  
HETATM 2862  O   HOH A1159      20.789 -19.150   3.440  1.00 40.86           O  
HETATM 2863  O   HOH A1160      13.006  -9.466   7.483  1.00 62.60           O  
HETATM 2864  O   HOH A1161      23.231 -10.096  12.616  1.00 22.53           O  
HETATM 2865  O   HOH A1162      29.646  -4.822  18.526  1.00 22.15           O  
HETATM 2866  O   HOH A1163      45.126  -4.505  21.960  1.00 24.85           O  
HETATM 2867  O   HOH A1164      45.170   7.257  32.305  1.00 59.97           O  
HETATM 2868  O   HOH A1165      50.635  -0.642  36.530  1.00 44.96           O  
HETATM 2869  O   HOH A1166      22.304 -16.350   5.273  1.00 26.13           O  
HETATM 2870  O   HOH A1167      14.180  -1.947  28.559  1.00 37.70           O  
HETATM 2871  O   HOH A1168      13.947  12.767  16.556  1.00 42.57           O  
HETATM 2872  O   HOH A1169      28.541 -22.898   6.774  1.00 35.88           O  
HETATM 2873  O   HOH A1170      15.286 -10.737  -4.597  1.00 54.10           O  
HETATM 2874  O   HOH A1171      33.801   5.015   3.540  1.00 38.46           O  
HETATM 2875  O   HOH A1172      29.055   4.207  49.524  1.00 62.62           O  
HETATM 2876  O   HOH A1173      32.044 -12.925  21.557  1.00 25.36           O  
HETATM 2877  O   HOH A1174      20.239  -8.709  34.058  1.00 26.93           O  
HETATM 2878  O   HOH A1175       7.416  -2.179  15.137  1.00 36.43           O  
HETATM 2879  O   HOH A1176      50.843  -6.267  31.932  1.00 27.84           O  
HETATM 2880  O   HOH A1177      39.681   1.550  44.225  1.00 40.90           O  
HETATM 2881  O   HOH A1178      41.209 -13.501  21.573  1.00 40.61           O  
HETATM 2882  O   HOH A1179      48.805  -9.901  12.312  1.00 47.33           O  
HETATM 2883  O   HOH A1180      48.987 -12.618  27.214  1.00 31.31           O  
HETATM 2884  O   HOH A1181      34.532 -20.379  32.741  1.00 35.84           O  
HETATM 2885  O   HOH A1182      32.128  -5.487   5.008  1.00 25.34           O  
HETATM 2886  O   HOH A1183      17.918  -4.758  32.399  1.00 38.29           O  
HETATM 2887  O   HOH A1184      43.240  -4.800  41.383  1.00 33.58           O  
HETATM 2888  O   HOH A1185      36.279   0.306  -1.419  1.00 43.30           O  
HETATM 2889  O   HOH A1186      17.589   3.976  41.992  1.00 52.62           O  
HETATM 2890  O   HOH A1187      30.640  -7.440   6.221  1.00 32.41           O  
HETATM 2891  O   HOH A1188      17.548   6.647  24.119  1.00 50.57           O  
HETATM 2892  O   HOH A1189      22.856  -2.422  16.292  1.00 45.41           O  
HETATM 2893  O   HOH A1190      14.847  -8.491  27.706  1.00 42.08           O  
HETATM 2894  O   HOH A1191      15.122   4.012  41.001  1.00 43.80           O  
HETATM 2895  O   HOH A1192      36.035   4.776  10.126  1.00 28.32           O  
HETATM 2896  O   HOH A1193      27.192 -21.150   2.421  1.00 36.88           O  
HETATM 2897  O   HOH A1194      52.379 -11.175  16.761  1.00 43.54           O  
HETATM 2898  O   HOH A1195      31.237 -20.665  -3.185  1.00 34.24           O  
HETATM 2899  O   HOH A1196      37.241 -17.915  27.702  1.00 43.26           O  
HETATM 2900  O   HOH A1197      22.524  -1.804  13.126  1.00 29.46           O  
HETATM 2901  O   HOH A1198       9.131   4.180  16.466  1.00 45.42           O  
HETATM 2902  O   HOH A1199      27.781  -4.018  10.894  1.00 41.39           O  
HETATM 2903  O   HOH A1200      52.091  -3.559  16.138  1.00 45.30           O  
HETATM 2904  O   HOH A1201      18.007 -13.668  16.303  1.00 23.81           O  
HETATM 2905  O   HOH A1202      50.382   8.570  23.544  1.00 45.63           O  
HETATM 2906  O   HOH A1203      24.936   7.396   8.898  1.00 35.84           O  
HETATM 2907  O   HOH A1204      48.183 -16.293  34.845  1.00 46.91           O  
HETATM 2908  O   HOH A1205      21.064  -1.834  10.487  1.00 35.62           O  
HETATM 2909  O   HOH A1206      49.520 -12.454  14.658  1.00 44.55           O  
HETATM 2910  O   HOH A1207      34.529  -1.541  -0.375  1.00 54.34           O  
HETATM 2911  O   HOH A1208      19.392 -19.045  -0.657  1.00 41.07           O  
HETATM 2912  O   HOH A1209      27.931 -20.832   5.116  1.00 27.71           O  
HETATM 2913  O   HOH A1210      32.365 -14.472  36.061  1.00 53.24           O  
HETATM 2914  O   HOH A1211      21.367  -0.346  45.181  1.00 43.02           O  
HETATM 2915  O   HOH A1212      24.603  -4.448  16.196  1.00 24.80           O  
HETATM 2916  O   HOH A1213      20.721  -7.884  -1.275  1.00 56.19           O  
HETATM 2917  O   HOH A1214      35.652  13.561  37.616  1.00 43.83           O  
HETATM 2918  O   HOH A1215      38.862 -19.516  13.107  1.00 57.74           O  
HETATM 2919  O   HOH A1216      19.960  10.098  29.505  1.00 66.38           O  
HETATM 2920  O   HOH A1217      18.034   0.904  42.749  1.00 49.18           O  
HETATM 2921  O   HOH A1218      50.781 -14.715  34.534  1.00 24.80           O  
HETATM 2922  O   HOH A1219      40.798 -11.313  23.134  1.00 27.44           O  
HETATM 2923  O   HOH A1220      15.271  -9.741  16.456  1.00 35.02           O  
HETATM 2924  O   HOH A1221      37.506  -5.706  -0.686  1.00 38.80           O  
HETATM 2925  O   HOH A1222      26.814  -0.779  14.600  1.00 30.14           O  
HETATM 2926  O   HOH A1223      14.748  -4.864  31.707  1.00 43.41           O  
HETATM 2927  O   HOH A1224      29.910  11.715  23.836  1.00 43.80           O  
HETATM 2928  O   HOH A1225      15.755   3.498  13.052  1.00 44.60           O  
HETATM 2929  O   HOH A1226      19.941  -5.879   7.151  1.00 39.59           O  
HETATM 2930  O   HOH A1227      20.262   3.134  13.126  1.00 43.90           O  
HETATM 2931  O   HOH A1228      26.081  -6.107   2.192  1.00 35.86           O  
HETATM 2932  O   HOH A1229      22.286   7.930   9.303  1.00 60.76           O  
HETATM 2933  O   HOH A1230      17.851   2.062  14.024  1.00 27.91           O  
HETATM 2934  O   HOH A1231      48.081 -15.153  16.248  1.00 47.68           O  
HETATM 2935  O   HOH A1232      27.726 -17.493  23.042  1.00 49.55           O  
HETATM 2936  O   HOH A1233      19.076  14.962  29.777  1.00 52.40           O  
HETATM 2937  O   HOH A1234      29.611  -3.501   8.813  1.00 39.34           O  
HETATM 2938  O   HOH A1235      43.608   4.144   7.344  1.00 47.01           O  
HETATM 2939  O   HOH A1236      32.883  -1.480   4.751  1.00 51.69           O  
HETATM 2940  O   HOH A1237      29.686  12.667  26.373  1.00 57.89           O  
HETATM 2941  O   HOH A1238       8.135  10.353  19.702  1.00 52.04           O  
HETATM 2942  O   HOH A1239      32.589 -15.935  22.833  1.00 42.74           O  
HETATM 2943  O   HOH A1240      24.930 -23.050   2.373  1.00 53.15           O  
HETATM 2944  O   HOH A1241      24.817 -23.637   9.938  1.00 52.24           O  
HETATM 2945  O   HOH A1242      19.181  -7.222  32.046  1.00 31.03           O  
HETATM 2946  O   HOH A1243      25.564   2.029   9.070  1.00 55.71           O  
HETATM 2947  O   HOH A1244      36.880 -16.497  21.156  1.00 40.37           O  
HETATM 2948  O   HOH A1245      17.513   1.174  10.268  1.00 48.00           O  
HETATM 2949  O   HOH A1246      13.239  -0.647  30.783  1.00 42.71           O  
HETATM 2950  O   HOH A1247      15.894 -19.511  10.421  1.00 50.38           O  
HETATM 2951  O   HOH A1248      27.484 -16.575  26.184  1.00 49.08           O  
HETATM 2952  O   HOH A1249      31.691  -3.205   6.476  1.00 39.85           O  
HETATM 2953  O   HOH A1250      25.126  -6.208  14.247  1.00 29.19           O  
HETATM 2954  O   HOH A1251      26.278  -2.426  12.529  1.00 50.76           O  
HETATM 2955  O   HOH A1252      29.408  13.666  19.472  1.00 57.63           O  
HETATM 2956  O   HOH A1253      25.560  -5.325  11.648  1.00 37.26           O  
HETATM 2957  O   HOH A1254      28.124  12.409  21.540  1.00 54.20           O  
CONECT 2776 2777 2783
CONECT 2777 2776 2780 2778
CONECT 2778 2777
CONECT 2779 2780 2781 2786
CONECT 2780 2777 2779
CONECT 2781 2779 2783 2796
CONECT 2782 2785 2783
CONECT 2783 2781 2776 2782
CONECT 2784 2796 2786
CONECT 2785 2782 2787 2794 2795
CONECT 2786 2779 2784
CONECT 2787 2785 2788 2792
CONECT 2788 2787 2789
CONECT 2789 2788 2790
CONECT 2790 2789 2791 2793
CONECT 2791 2790 2792
CONECT 2792 2787 2791
CONECT 2793 2790 2797 2798 2799
CONECT 2794 2785 2795
CONECT 2795 2794 2785
CONECT 2796 2781 2784
CONECT 2797 2793
CONECT 2798 2793
CONECT 2799 2793
CONECT 2800 2801 2802
CONECT 2801 2800
CONECT 2802 2800 2803
CONECT 2803 2802
END
