# Supplementary material for: Solvent-Site Prediction for Fragment Docking and Its Implication on Fragment-Based Drug Discovery
Source: J Chem Inf Model. 2025 Nov 24;65(23):12959–77. doi: 10.1021/acs.jcim.5c02352 (PMC12690578; doi:10.1021/acs.jcim.5c02352)
Supplement: Supplementary file 3 [file ci5c02352_si_003.zip › Frag2Lead_dataset/2017-09/frag.sdf]

frag.B
 OpenBabel12052213073D

 19 20  0  0  0  0  0  0  0  0999 V2000
   15.5000    3.3730   13.5510 Cl  0  0  0  0  0  0  0  0  0  0  0  0
   13.5650    4.9940   15.3220 Cl  0  0  0  0  0  0  0  0  0  0  0  0
   14.4550    6.1530   11.0320 C   0  0  0  0  0  0  0  0  0  0  0  0
   13.6010    6.8990   11.8040 C   0  0  0  0  0  0  0  0  0  0  0  0
   15.0400    5.0530   11.6010 C   0  0  0  0  0  0  0  0  0  0  0  0
   10.2190    7.5260   12.2790 C   0  0  0  0  0  0  0  0  0  0  0  0
   10.1220    8.4300   14.2930 C   0  0  0  0  0  0  0  0  0  0  0  0
   13.2830    6.5950   13.1060 C   0  0  0  0  0  0  0  0  0  0  0  0
   10.9890    7.7740   13.4480 C   0  0  0  0  0  0  0  0  0  0  0  0
   14.7350    4.7480   12.9090 C   0  0  0  0  0  0  0  0  0  0  0  0
   13.8690    5.4910   13.6880 C   0  0  0  0  0  0  0  0  0  0  0  0
    8.9350    8.0160   12.4280 C   0  0  0  0  0  0  0  0  0  0  0  0
   12.3640    7.4950   13.8350 C   0  0  0  0  0  0  0  0  0  0  0  0
    7.9050    7.9230   11.4190 C   0  0  0  0  0  0  0  0  0  0  0  0
    7.8280    9.2340   14.4130 C   0  0  0  0  0  0  0  0  0  0  0  0
    8.9080    8.5690   13.6910 N   0  0  0  0  0  0  0  0  0  0  0  0
    8.4430    7.5930   10.2000 N   0  0  0  0  0  0  0  0  0  0  0  0
   12.8630    8.0730   14.7880 O   0  0  0  0  0  0  0  0  0  0  0  0
    6.6980    8.0760   11.5500 O   0  0  0  0  0  0  0  0  0  0  0  0
  1 10  1  0  0  0  0
  2 11  1  0  0  0  0
  3  4  2  0  0  0  0
  3  5  1  0  0  0  0
  4  8  1  0  0  0  0
  5 10  2  0  0  0  0
  6  9  1  0  0  0  0
  6 12  2  0  0  0  0
  7  9  2  0  0  0  0
  7 16  1  0  0  0  0
  8 11  2  0  0  0  0
  8 13  1  0  0  0  0
  9 13  1  0  0  0  0
 10 11  1  0  0  0  0
 12 14  1  0  0  0  0
 12 16  1  0  0  0  0
 13 18  2  0  0  0  0
 14 17  1  0  0  0  0
 14 19  2  0  0  0  0
 15 16  1  0  0  0  0
M  END
$$$$
