# Supplementary material for: Solvent-Site Prediction for Fragment Docking and Its Implication on Fragment-Based Drug Discovery
Source: J Chem Inf Model. 2025 Nov 24;65(23):12959–77. doi: 10.1021/acs.jcim.5c02352 (PMC12690578; doi:10.1021/acs.jcim.5c02352)
Supplement: Supplementary file 3 [file ci5c02352_si_003.zip › Frag2Lead_dataset/2017-09/lead.sdf]

lead.B
 OpenBabel12052213073D

 40 43  0  0  0  0  0  0  0  0999 V2000
   15.5150    3.2240   13.6430 Cl  0  0  0  0  0  0  0  0  0  0  0  0
    5.1750    0.3490   15.9300 Cl  0  0  0  0  0  0  0  0  0  0  0  0
   13.5200    4.8700   15.3290 Cl  0  0  0  0  0  0  0  0  0  0  0  0
    6.9280   -0.7360   13.6130 Cl  0  0  0  0  0  0  0  0  0  0  0  0
   14.7170    6.2340   11.2140 C   0  0  0  0  0  0  0  0  0  0  0  0
    3.4740    2.0240   12.7940 C   0  0  0  0  0  0  0  0  0  0  0  0
   13.8450    6.9980   11.9530 C   0  0  0  0  0  0  0  0  0  0  0  0
    4.2220    1.5370   11.7480 C   0  0  0  0  0  0  0  0  0  0  0  0
   15.2270    5.0730   11.7420 C   0  0  0  0  0  0  0  0  0  0  0  0
    3.7770    1.6540   14.0790 C   0  0  0  0  0  0  0  0  0  0  0  0
   10.5770    7.6460   12.2310 C   0  0  0  0  0  0  0  0  0  0  0  0
    6.6570    2.5040    9.7210 C   0  0  0  0  0  0  0  0  0  0  0  0
   10.1160    8.0410   14.3850 C   0  0  0  0  0  0  0  0  0  0  0  0
    7.7800    0.6830    9.0630 C   0  0  0  0  0  0  0  0  0  0  0  0
   13.4440    6.5780   13.2020 C   0  0  0  0  0  0  0  0  0  0  0  0
    5.3030    0.7210   11.9870 C   0  0  0  0  0  0  0  0  0  0  0  0
   11.1370    7.6780   13.5350 C   0  0  0  0  0  0  0  0  0  0  0  0
    6.8040    1.1060    9.9300 C   0  0  0  0  0  0  0  0  0  0  0  0
   14.8580    4.6750   13.0060 C   0  0  0  0  0  0  0  0  0  0  0  0
    4.8320    0.8030   14.3160 C   0  0  0  0  0  0  0  0  0  0  0  0
   13.9640    5.4170   13.7490 C   0  0  0  0  0  0  0  0  0  0  0  0
    5.6070    0.3280   13.2760 C   0  0  0  0  0  0  0  0  0  0  0  0
    9.2330    7.9670   12.3020 C   0  0  0  0  0  0  0  0  0  0  0  0
    7.5440    2.9150    8.7440 C   0  0  0  0  0  0  0  0  0  0  0  0
   12.5140    7.4440   14.0000 C   0  0  0  0  0  0  0  0  0  0  0  0
    6.0860    0.1820   10.8230 C   0  0  0  0  0  0  0  0  0  0  0  0
    8.2940    8.0440   11.1890 C   0  0  0  0  0  0  0  0  0  0  0  0
    7.7120    4.2790    8.2280 C   0  0  0  0  0  0  0  0  0  0  0  0
    7.7030    8.5690   14.2520 C   0  0  0  0  0  0  0  0  0  0  0  0
    9.2800    1.6510    7.3590 C   0  0  0  0  0  0  0  0  0  0  0  0
    8.1360    7.4420    8.8410 C   0  0  0  0  0  0  0  0  0  0  0  0
    6.9310    6.5510    8.6220 C   0  0  0  0  0  0  0  0  0  0  0  0
    8.9780    8.2010   13.6460 N   0  0  0  0  0  0  0  0  0  0  0  0
    8.2280    1.7640    8.3620 N   0  0  0  0  0  0  0  0  0  0  0  0
    8.6730    7.2200   10.1580 N   0  0  0  0  0  0  0  0  0  0  0  0
    7.2100    5.2200    9.1070 N   0  0  0  0  0  0  0  0  0  0  0  0
   12.9530    7.9880   15.0040 O   0  0  0  0  0  0  0  0  0  0  0  0
    6.0370   -1.0220   10.5920 O   0  0  0  0  0  0  0  0  0  0  0  0
    7.3270    8.7950   11.1200 O   0  0  0  0  0  0  0  0  0  0  0  0
    8.1750    4.5750    7.1310 O   0  0  0  0  0  0  0  0  0  0  0  0
  1 19  1  0  0  0  0
  2 20  1  0  0  0  0
  3 21  1  0  0  0  0
  4 22  1  0  0  0  0
  5  7  2  0  0  0  0
  5  9  1  0  0  0  0
  6  8  2  0  0  0  0
  6 10  1  0  0  0  0
  7 15  1  0  0  0  0
  8 16  1  0  0  0  0
  9 19  2  0  0  0  0
 10 20  2  0  0  0  0
 11 17  1  0  0  0  0
 11 23  2  0  0  0  0
 12 18  1  0  0  0  0
 12 24  2  0  0  0  0
 13 17  2  0  0  0  0
 13 33  1  0  0  0  0
 14 18  2  0  0  0  0
 14 34  1  0  0  0  0
 15 21  2  0  0  0  0
 15 25  1  0  0  0  0
 16 22  2  0  0  0  0
 16 26  1  0  0  0  0
 17 25  1  0  0  0  0
 18 26  1  0  0  0  0
 19 21  1  0  0  0  0
 20 22  1  0  0  0  0
 23 27  1  0  0  0  0
 23 33  1  0  0  0  0
 24 28  1  0  0  0  0
 24 34  1  0  0  0  0
 25 37  2  0  0  0  0
 26 38  2  0  0  0  0
 27 35  1  0  0  0  0
 27 39  2  0  0  0  0
 28 36  1  0  0  0  0
 28 40  2  0  0  0  0
 29 33  1  0  0  0  0
 30 34  1  0  0  0  0
 31 32  1  0  0  0  0
 31 35  1  0  0  0  0
 32 36  1  0  0  0  0
M  END
$$$$
