# Supplementary material for: Solvent-Site Prediction for Fragment Docking and Its Implication on Fragment-Based Drug Discovery
Source: J Chem Inf Model. 2025 Nov 24;65(23):12959–77. doi: 10.1021/acs.jcim.5c02352 (PMC12690578; doi:10.1021/acs.jcim.5c02352)
Supplement: Supplementary file 3 [file ci5c02352_si_003.zip › Frag2Lead_dataset/2017-09/rec-frag.pdb]

ATOM      1  N   GLN A  14      12.400 -13.251  -1.525  1.00 58.61           N  
ANISOU    1  N   GLN A  14     7150   8432   6688    832     42   -294       N  
ATOM      2  CA  GLN A  14      12.783 -12.152  -2.467  1.00 57.81           C  
ANISOU    2  CA  GLN A  14     7051   8353   6560    858     94   -280       C  
ATOM      3  C   GLN A  14      11.552 -11.418  -3.004  1.00 56.25           C  
ANISOU    3  C   GLN A  14     6871   8154   6345    860     97   -274       C  
ATOM      4  O   GLN A  14      11.659 -10.491  -3.801  1.00 56.45           O  
ANISOU    4  O   GLN A  14     6902   8196   6348    880    137   -262       O  
ATOM      5  CB  GLN A  14      13.623 -12.700  -3.617  1.00 58.73           C  
ANISOU    5  CB  GLN A  14     7179   8484   6651    915    101   -292       C  
ATOM      6  CG  GLN A  14      14.790 -11.808  -4.007  1.00 60.83           C  
ANISOU    6  CG  GLN A  14     7429   8773   6911    929    160   -273       C  
ATOM      7  CD  GLN A  14      15.602 -12.392  -5.145  1.00 62.15           C  
ANISOU    7  CD  GLN A  14     7608   8953   7051    988    170   -285       C  
ATOM      8  NE2 GLN A  14      16.851 -12.742  -4.859  1.00 61.05           N  
ANISOU    8  NE2 GLN A  14     7447   8819   6928    992    184   -282       N  
ATOM      9  OE1 GLN A  14      15.110 -12.531  -6.269  1.00 63.98           O  
ANISOU    9  OE1 GLN A  14     7870   9190   7249   1030    165   -296       O  
ATOM     10  N   THR A  15      10.380 -11.855  -2.565  1.00 56.67           N  
ANISOU   10  N   THR A  15     6933   8187   6410    839     56   -282       N  
ATOM     11  CA  THR A  15       9.126 -11.152  -2.828  1.00 56.58           C  
ANISOU   11  CA  THR A  15     6934   8171   6390    832     56   -274       C  
ATOM     12  C   THR A  15       8.638 -10.549  -1.505  1.00 55.73           C  
ANISOU   12  C   THR A  15     6808   8053   6313    774     62   -257       C  
ATOM     13  O   THR A  15       9.238 -10.825  -0.461  1.00 55.92           O  
ANISOU   13  O   THR A  15     6813   8071   6361    744     60   -254       O  
ATOM     14  CB  THR A  15       8.063 -12.108  -3.406  1.00 56.17           C  
ANISOU   14  CB  THR A  15     6907   8103   6330    854      2   -295       C  
ATOM     15  CG2 THR A  15       8.570 -12.780  -4.688  1.00 55.96           C  
ANISOU   15  CG2 THR A  15     6904   8085   6271    913     -6   -315       C  
ATOM     16  OG1 THR A  15       7.750 -13.113  -2.435  1.00 56.62           O  
ANISOU   16  OG1 THR A  15     6957   8138   6417    826    -42   -305       O  
ATOM     17  N   GLN A  16       7.595  -9.703  -1.569  1.00 55.99           N  
ANISOU   17  N   GLN A  16     6846   8082   6344    761     72   -244       N  
ATOM     18  CA  GLN A  16       6.845  -9.119  -0.409  1.00 55.70           C  
ANISOU   18  CA  GLN A  16     6796   8031   6332    710     76   -228       C  
ATOM     19  C   GLN A  16       7.639  -8.318   0.638  1.00 53.58           C  
ANISOU   19  C   GLN A  16     6506   7769   6081    672    113   -210       C  
ATOM     20  O   GLN A  16       7.164  -8.166   1.773  1.00 52.35           O  
ANISOU   20  O   GLN A  16     6342   7600   5949    631    108   -202       O  
ATOM     21  CB  GLN A  16       6.021 -10.183   0.349  1.00 56.28           C  
ANISOU   21  CB  GLN A  16     6872   8081   6430    689     24   -239       C  
ATOM     22  CG  GLN A  16       5.177 -11.139  -0.473  1.00 59.62           C  
ANISOU   22  CG  GLN A  16     7315   8492   6845    720    -23   -257       C  
ATOM     23  CD  GLN A  16       4.627 -12.273   0.380  1.00 62.92           C  
ANISOU   23  CD  GLN A  16     7729   8885   7290    697    -72   -266       C  
ATOM     24  NE2 GLN A  16       3.675 -11.955   1.246  1.00 63.53           N  
ANISOU   24  NE2 GLN A  16     7798   8947   7390    659    -76   -252       N  
ATOM     25  OE1 GLN A  16       5.066 -13.416   0.274  1.00 65.97           O  
ANISOU   25  OE1 GLN A  16     8119   9267   7680    714   -106   -284       O  
ATOM     26  N   GLN A  17       8.811  -7.810   0.228  1.00 52.01           N  
ANISOU   26  N   GLN A  17     6299   7590   5872    688    150   -204       N  
ATOM     27  CA  GLN A  17       9.913  -7.347   1.102  1.00 50.53           C  
ANISOU   27  CA  GLN A  17     6089   7408   5702    661    178   -192       C  
ATOM     28  C   GLN A  17      10.226  -8.288   2.276  1.00 49.21           C  
ANISOU   28  C   GLN A  17     5911   7225   5560    632    145   -200       C  
ATOM     29  O   GLN A  17      10.265  -7.862   3.436  1.00 46.18           O  
ANISOU   29  O   GLN A  17     5515   6832   5196    590    152   -188       O  
ATOM     30  CB  GLN A  17       9.699  -5.902   1.589  1.00 50.10           C  
ANISOU   30  CB  GLN A  17     6026   7355   5653    629    218   -169       C  
ATOM     31  CG  GLN A  17       9.192  -4.938   0.525  1.00 49.78           C  
ANISOU   31  CG  GLN A  17     5996   7327   5590    652    248   -159       C  
ATOM     32  CD  GLN A  17      10.257  -4.453  -0.451  1.00 49.41           C  
ANISOU   32  CD  GLN A  17     5945   7303   5525    686    285   -152       C  
ATOM     33  NE2 GLN A  17       9.805  -3.881  -1.560  1.00 49.57           N  
ANISOU   33  NE2 GLN A  17     5980   7334   5521    716    304   -148       N  
ATOM     34  OE1 GLN A  17      11.463  -4.572  -0.214  1.00 49.13           O  
ANISOU   34  OE1 GLN A  17     5893   7274   5498    686    299   -150       O  
ATOM     35  N   LEU A  18      10.408  -9.576   1.970  1.00 47.58           N  
ANISOU   35  N   LEU A  18     5710   7013   5351    656    108   -220       N  
ATOM     36  CA  LEU A  18      10.654 -10.567   3.024  1.00 47.66           C  
ANISOU   36  CA  LEU A  18     5713   7009   5386    631     73   -228       C  
ATOM     37  C   LEU A  18      12.099 -10.573   3.511  1.00 46.27           C  
ANISOU   37  C   LEU A  18     5516   6840   5222    623     90   -223       C  
ATOM     38  O   LEU A  18      12.376 -11.071   4.597  1.00 48.36           O  
ANISOU   38  O   LEU A  18     5770   7093   5509    593     70   -224       O  
ATOM     39  CB  LEU A  18      10.205 -11.975   2.620  1.00 46.73           C  
ANISOU   39  CB  LEU A  18     5608   6879   5265    656     22   -251       C  
ATOM     40  CG  LEU A  18       8.694 -12.226   2.627  1.00 46.96           C  
ANISOU   40  CG  LEU A  18     5652   6891   5297    648     -8   -254       C  
ATOM     41  CD1 LEU A  18       8.372 -13.525   1.896  1.00 46.46           C  
ANISOU   41  CD1 LEU A  18     5604   6818   5227    683    -55   -278       C  
ATOM     42  CD2 LEU A  18       8.110 -12.223   4.038  1.00 46.46           C  
ANISOU   42  CD2 LEU A  18     5580   6810   5262    598    -20   -244       C  
ATOM     43  N   HIS A  19      13.001 -10.017   2.701  1.00 45.94           N  
ANISOU   43  N   HIS A  19     5469   6818   5167    650    127   -217       N  
ATOM     44  CA  HIS A  19      14.375  -9.756   3.109  1.00 44.81           C  
ANISOU   44  CA  HIS A  19     5304   6684   5039    641    150   -207       C  
ATOM     45  C   HIS A  19      14.380  -8.668   4.189  1.00 43.17           C  
ANISOU   45  C   HIS A  19     5082   6470   4848    593    173   -187       C  
ATOM     46  O   HIS A  19      15.056  -8.817   5.208  1.00 42.45           O  
ANISOU   46  O   HIS A  19     4976   6372   4780    563    166   -183       O  
ATOM     47  CB  HIS A  19      15.237  -9.361   1.902  1.00 44.19           C  
ANISOU   47  CB  HIS A  19     5222   6627   4941    684    187   -203       C  
ATOM     48  CG  HIS A  19      16.683  -9.162   2.230  1.00 45.66           C  
ANISOU   48  CG  HIS A  19     5381   6820   5144    679    211   -191       C  
ATOM     49  CD2 HIS A  19      17.536  -8.155   1.924  1.00 46.35           C  
ANISOU   49  CD2 HIS A  19     5452   6923   5233    683    258   -172       C  
ATOM     50  ND1 HIS A  19      17.417 -10.076   2.957  1.00 46.50           N  
ANISOU   50  ND1 HIS A  19     5475   6918   5273    667    185   -199       N  
ATOM     51  CE1 HIS A  19      18.655  -9.636   3.095  1.00 46.54           C  
ANISOU   51  CE1 HIS A  19     5456   6932   5293    664    213   -185       C  
ATOM     52  NE2 HIS A  19      18.753  -8.472   2.477  1.00 47.05           N  
ANISOU   52  NE2 HIS A  19     5518   7011   5347    673    258   -167       N  
ATOM     53  N   ALA A  20      13.565  -7.630   3.969  1.00 41.62           N  
ANISOU   53  N   ALA A  20     4894   6277   4641    586    197   -176       N  
ATOM     54  CA  ALA A  20      13.327  -6.554   4.933  1.00 40.18           C  
ANISOU   54  CA  ALA A  20     4705   6088   4472    542    217   -158       C  
ATOM     55  C   ALA A  20      12.645  -7.031   6.220  1.00 40.39           C  
ANISOU   55  C   ALA A  20     4736   6094   4517    502    184   -162       C  
ATOM     56  O   ALA A  20      12.978  -6.541   7.296  1.00 39.92           O  
ANISOU   56  O   ALA A  20     4667   6026   4473    465    192   -151       O  
ATOM     57  CB  ALA A  20      12.512  -5.432   4.298  1.00 39.07           C  
ANISOU   57  CB  ALA A  20     4575   5954   4315    548    247   -147       C  
ATOM     58  N   ALA A  21      11.722  -7.989   6.089  1.00 39.92           N  
ANISOU   58  N   ALA A  21     4690   6023   4453    512    147   -176       N  
ATOM     59  CA  ALA A  21      10.930  -8.534   7.188  1.00 42.15           C  
ANISOU   59  CA  ALA A  21     4978   6286   4751    479    115   -179       C  
ATOM     60  C   ALA A  21      11.762  -9.306   8.220  1.00 44.24           C  
ANISOU   60  C   ALA A  21     5232   6541   5036    457     92   -183       C  
ATOM     61  O   ALA A  21      11.464  -9.269   9.418  1.00 44.79           O  
ANISOU   61  O   ALA A  21     5302   6597   5120    419     82   -177       O  
ATOM     62  CB  ALA A  21       9.807  -9.404   6.645  1.00 40.45           C  
ANISOU   62  CB  ALA A  21     4778   6061   4528    499     80   -193       C  
ATOM     63  N   MET A  22      12.838  -9.932   7.737  1.00 44.49           N  
ANISOU   63  N   MET A  22     5254   6582   5068    482     86   -192       N  
ATOM     64  CA  MET A  22      13.796 -10.668   8.554  1.00 45.27           C  
ANISOU   64  CA  MET A  22     5340   6674   5185    467     65   -196       C  
ATOM     65  C   MET A  22      14.856  -9.832   9.287  1.00 43.15           C  
ANISOU   65  C   MET A  22     5054   6408   4931    440     91   -181       C  
ATOM     66  O   MET A  22      15.699 -10.409   9.975  1.00 44.09           O  
ANISOU   66  O   MET A  22     5162   6521   5067    427     73   -183       O  
ATOM     67  CB  MET A  22      14.507 -11.733   7.698  1.00 47.14           C  
ANISOU   67  CB  MET A  22     5574   6918   5418    508     47   -213       C  
ATOM     68  CG  MET A  22      13.624 -12.870   7.211  1.00 49.19           C  
ANISOU   68  CG  MET A  22     5850   7169   5671    530      7   -232       C  
ATOM     69  SD  MET A  22      12.470 -13.443   8.467  1.00 55.23           S  
ANISOU   69  SD  MET A  22     6623   7909   6453    490    -31   -232       S  
ATOM     70  CE  MET A  22      11.950 -15.017   7.784  1.00 55.02           C  
ANISOU   70  CE  MET A  22     6607   7871   6423    523    -82   -256       C  
ATOM     71  N   ALA A  23      14.838  -8.508   9.125  1.00 40.76           N  
ANISOU   71  N   ALA A  23     4749   6113   4621    433    131   -165       N  
ATOM     72  CA  ALA A  23      15.774  -7.623   9.830  1.00 40.66           C  
ANISOU   72  CA  ALA A  23     4722   6101   4624    405    155   -150       C  
ATOM     73  C   ALA A  23      15.513  -7.524  11.326  1.00 40.36           C  
ANISOU   73  C   ALA A  23     4688   6045   4601    358    139   -145       C  
ATOM     74  O   ALA A  23      14.376  -7.607  11.776  1.00 40.65           O  
ANISOU   74  O   ALA A  23     4741   6070   4633    343    126   -147       O  
ATOM     75  CB  ALA A  23      15.778  -6.241   9.217  1.00 40.66           C  
ANISOU   75  CB  ALA A  23     4719   6114   4614    411    201   -134       C  
ATOM     76  N   ASP A  24      16.593  -7.367  12.079  1.00 42.17           N  
ANISOU   76  N   ASP A  24     4903   6270   4848    336    139   -138       N  
ATOM     77  CA  ASP A  24      16.539  -7.344  13.534  1.00 44.94           C  
ANISOU   77  CA  ASP A  24     5259   6602   5212    293    121   -134       C  
ATOM     78  C   ASP A  24      16.360  -5.939  14.084  1.00 42.08           C  
ANISOU   78  C   ASP A  24     4902   6236   4849    264    150   -119       C  
ATOM     79  O   ASP A  24      16.088  -5.755  15.269  1.00 41.18           O  
ANISOU   79  O   ASP A  24     4799   6107   4741    229    140   -115       O  
ATOM     80  CB  ASP A  24      17.814  -7.950  14.124  1.00 49.29           C  
ANISOU   80  CB  ASP A  24     5793   7148   5784    283    100   -135       C  
ATOM     81  CG  ASP A  24      17.555  -8.661  15.441  1.00 54.37           C  
ANISOU   81  CG  ASP A  24     6447   7772   6436    251     63   -140       C  
ATOM     82  OD1 ASP A  24      16.696  -9.573  15.448  1.00 57.65           O  
ANISOU   82  OD1 ASP A  24     6875   8182   6846    258     38   -151       O  
ATOM     83  OD2 ASP A  24      18.193  -8.319  16.464  1.00 54.18           O1-
ANISOU   83  OD2 ASP A  24     6420   7738   6426    220     58   -132       O1-
ATOM     84  N   THR A  25      16.578  -4.942  13.233  1.00 39.08           N  
ANISOU   84  N   THR A  25     4515   5870   4464    280    188   -109       N  
ATOM     85  CA  THR A  25      16.384  -3.551  13.608  1.00 37.32           C  
ANISOU   85  CA  THR A  25     4296   5643   4240    256    218    -94       C  
ATOM     86  C   THR A  25      15.501  -2.832  12.577  1.00 36.84           C  
ANISOU   86  C   THR A  25     4242   5594   4160    278    248    -90       C  
ATOM     87  O   THR A  25      15.346  -3.309  11.446  1.00 36.95           O  
ANISOU   87  O   THR A  25     4254   5621   4162    315    250    -97       O  
ATOM     88  CB  THR A  25      17.721  -2.773  13.779  1.00 37.89           C  
ANISOU   88  CB  THR A  25     4347   5717   4330    245    236    -81       C  
ATOM     89  CG2 THR A  25      18.617  -3.294  14.934  1.00 37.37           C  
ANISOU   89  CG2 THR A  25     4275   5637   4285    217    206    -83       C  
ATOM     90  OG1 THR A  25      18.435  -2.676  12.543  1.00 36.44           O  
ANISOU   90  OG1 THR A  25     4145   5552   4146    280    258    -77       O  
ATOM     91  N   PHE A  26      14.916  -1.710  13.001  1.00 35.38           N  
ANISOU   91  N   PHE A  26     4068   5403   3972    256    271    -80       N  
ATOM     92  CA  PHE A  26      14.056  -0.851  12.188  1.00 34.68           C  
ANISOU   92  CA  PHE A  26     3986   5321   3866    271    301    -73       C  
ATOM     93  C   PHE A  26      14.886  -0.184  11.103  1.00 33.86           C  
ANISOU   93  C   PHE A  26     3865   5235   3762    296    333    -63       C  
ATOM     94  O   PHE A  26      14.433  -0.114   9.975  1.00 33.43           O  
ANISOU   94  O   PHE A  26     3813   5194   3691    328    348    -64       O  
ATOM     95  CB  PHE A  26      13.386   0.217  13.071  1.00 34.17           C  
ANISOU   95  CB  PHE A  26     3935   5243   3802    237    317    -63       C  
ATOM     96  CG  PHE A  26      12.267   0.982  12.405  1.00 34.52           C  
ANISOU   96  CG  PHE A  26     3991   5293   3832    249    343    -57       C  
ATOM     97  CD1 PHE A  26      12.496   2.225  11.814  1.00 34.16           C  
ANISOU   97  CD1 PHE A  26     3939   5256   3784    255    381    -44       C  
ATOM     98  CD2 PHE A  26      10.962   0.491  12.432  1.00 34.24           C  
ANISOU   98  CD2 PHE A  26     3971   5251   3786    252    329    -64       C  
ATOM     99  CE1 PHE A  26      11.466   2.934  11.226  1.00 34.21           C  
ANISOU   99  CE1 PHE A  26     3955   5265   3777    265    403    -38       C  
ATOM    100  CE2 PHE A  26       9.924   1.201  11.838  1.00 33.66           C  
ANISOU  100  CE2 PHE A  26     3907   5181   3702    262    351    -57       C  
ATOM    101  CZ  PHE A  26      10.178   2.421  11.236  1.00 33.81           C  
ANISOU  101  CZ  PHE A  26     3919   5208   3716    269    388    -45       C  
ATOM    102  N   LEU A  27      16.077   0.290  11.467  1.00 34.09           N  
ANISOU  102  N   LEU A  27     3877   5264   3809    282    343    -54       N  
ATOM    103  CA  LEU A  27      17.029   0.889  10.516  1.00 35.71           C  
ANISOU  103  CA  LEU A  27     4063   5486   4020    304    374    -41       C  
ATOM    104  C   LEU A  27      17.487  -0.065   9.399  1.00 36.90           C  
ANISOU  104  C   LEU A  27     4203   5652   4162    348    369    -49       C  
ATOM    105  O   LEU A  27      17.497   0.333   8.233  1.00 37.01           O  
ANISOU  105  O   LEU A  27     4213   5683   4164    379    398    -43       O  
ATOM    106  CB  LEU A  27      18.231   1.489  11.249  1.00 35.15           C  
ANISOU  106  CB  LEU A  27     3973   5406   3975    277    379    -28       C  
ATOM    107  CG  LEU A  27      19.373   2.142  10.441  1.00 34.81           C  
ANISOU  107  CG  LEU A  27     3903   5376   3944    295    411    -11       C  
ATOM    108  CD1 LEU A  27      18.918   3.316   9.589  1.00 35.25           C  
ANISOU  108  CD1 LEU A  27     3961   5442   3988    308    452      1       C  
ATOM    109  CD2 LEU A  27      20.469   2.594  11.366  1.00 33.89           C  
ANISOU  109  CD2 LEU A  27     3771   5247   3859    263    406      0       C  
ATOM    110  N   GLU A  28      17.802  -1.314   9.751  1.00 37.82           N  
ANISOU  110  N   GLU A  28     4317   5764   4285    350    334    -63       N  
ATOM    111  CA  GLU A  28      18.224  -2.322   8.757  1.00 39.71           C  
ANISOU  111  CA  GLU A  28     4550   6018   4517    392    326    -74       C  
ATOM    112  C   GLU A  28      17.057  -2.781   7.854  1.00 39.93           C  
ANISOU  112  C   GLU A  28     4599   6054   4518    422    321    -86       C  
ATOM    113  O   GLU A  28      17.272  -3.035   6.654  1.00 38.50           O  
ANISOU  113  O   GLU A  28     4416   5889   4323    464    333    -89       O  
ATOM    114  CB  GLU A  28      19.029  -3.468   9.423  1.00 39.97           C  
ANISOU  114  CB  GLU A  28     4574   6044   4569    384    291    -84       C  
ATOM    115  CG  GLU A  28      19.416  -4.694   8.606  1.00 43.90           C  
ANISOU  115  CG  GLU A  28     5066   6551   5060    424    275    -98       C  
ATOM    116  CD  GLU A  28      20.465  -4.426   7.537  1.00 43.29           C  
ANISOU  116  CD  GLU A  28     4970   6493   4985    459    307    -88       C  
ATOM    117  OE1 GLU A  28      21.263  -3.476   7.674  1.00 44.07           O  
ANISOU  117  OE1 GLU A  28     5049   6593   5100    446    335    -68       O  
ATOM    118  OE2 GLU A  28      20.501  -5.194   6.558  1.00 46.56           O1-
ANISOU  118  OE2 GLU A  28     5387   6918   5384    500    304    -99       O1-
ATOM    119  N   HIS A  29      15.838  -2.796   8.418  1.00 39.00           N  
ANISOU  119  N   HIS A  29     4500   5923   4393    402    305    -92       N  
ATOM    120  CA  HIS A  29      14.575  -2.946   7.653  1.00 40.89           C  
ANISOU  120  CA  HIS A  29     4759   6166   4609    424    302   -100       C  
ATOM    121  C   HIS A  29      14.401  -1.883   6.562  1.00 40.42           C  
ANISOU  121  C   HIS A  29     4701   6122   4534    447    343    -88       C  
ATOM    122  O   HIS A  29      14.034  -2.225   5.431  1.00 41.87           O  
ANISOU  122  O   HIS A  29     4893   6316   4697    485    343    -95       O  
ATOM    123  CB  HIS A  29      13.346  -2.992   8.593  1.00 41.52           C  
ANISOU  123  CB  HIS A  29     4856   6228   4691    393    282   -103       C  
ATOM    124  CG  HIS A  29      12.025  -3.069   7.883  1.00 42.57           C  
ANISOU  124  CG  HIS A  29     5006   6362   4806    412    279   -108       C  
ATOM    125  CD2 HIS A  29      11.149  -2.106   7.511  1.00 43.56           C  
ANISOU  125  CD2 HIS A  29     5140   6489   4920    413    303    -98       C  
ATOM    126  ND1 HIS A  29      11.462  -4.263   7.490  1.00 42.37           N  
ANISOU  126  ND1 HIS A  29     4990   6333   4773    433    244   -125       N  
ATOM    127  CE1 HIS A  29      10.310  -4.035   6.890  1.00 42.83           C  
ANISOU  127  CE1 HIS A  29     5062   6392   4818    446    246   -125       C  
ATOM    128  NE2 HIS A  29      10.098  -2.733   6.885  1.00 43.57           N  
ANISOU  128  NE2 HIS A  29     5156   6489   4910    434    283   -109       N  
ATOM    129  N   MET A  30      14.696  -0.629   6.909  1.00 39.38           N  
ANISOU  129  N   MET A  30     4561   5990   4412    425    374    -69       N  
ATOM    130  CA  MET A  30      14.716   0.475   5.956  1.00 39.27           C  
ANISOU  130  CA  MET A  30     4544   5989   4386    444    416    -54       C  
ATOM    131  C   MET A  30      15.794   0.302   4.891  1.00 40.28           C  
ANISOU  131  C   MET A  30     4656   6136   4509    482    434    -51       C  
ATOM    132  O   MET A  30      15.483   0.465   3.716  1.00 40.82           O  
ANISOU  132  O   MET A  30     4733   6219   4557    517    452    -49       O  
ATOM    133  CB  MET A  30      14.877   1.822   6.654  1.00 40.81           C  
ANISOU  133  CB  MET A  30     4732   6177   4595    409    443    -36       C  
ATOM    134  CG  MET A  30      13.599   2.396   7.265  1.00 42.74           C  
ANISOU  134  CG  MET A  30     4995   6408   4835    383    442    -35       C  
ATOM    135  SD  MET A  30      14.015   3.937   8.096  1.00 45.14           S  
ANISOU  135  SD  MET A  30     5291   6702   5157    344    472    -15       S  
ATOM    136  CE  MET A  30      14.279   5.013   6.680  1.00 44.93           C  
ANISOU  136  CE  MET A  30     5254   6694   5120    376    519      3       C  
ATOM    137  N   CYS A  31      17.004  -0.110   5.306  1.00 38.16           N  
ANISOU  137  N   CYS A  31     4369   5868   4262    476    428    -49       N  
ATOM    138  CA  CYS A  31      18.152  -0.415   4.409  1.00 38.74           C  
ANISOU  138  CA  CYS A  31     4425   5957   4335    512    444    -45       C  
ATOM    139  C   CYS A  31      17.916  -1.515   3.374  1.00 38.37           C  
ANISOU  139  C   CYS A  31     4391   5921   4265    558    429    -63       C  
ATOM    140  O   CYS A  31      18.495  -1.483   2.290  1.00 40.01           O  
ANISOU  140  O   CYS A  31     4593   6146   4460    597    454    -58       O  
ATOM    141  CB  CYS A  31      19.393  -0.821   5.218  1.00 36.77           C  
ANISOU  141  CB  CYS A  31     4153   5701   4116    493    432    -43       C  
ATOM    142  SG  CYS A  31      20.113   0.477   6.231  1.00 36.65           S  
ANISOU  142  SG  CYS A  31     4118   5675   4133    446    452    -19       S  
ATOM    143  N   ARG A  32      17.064  -2.469   3.725  1.00 37.96           N  
ANISOU  143  N   ARG A  32     4358   5859   4206    554    389    -83       N  
ATOM    144  CA  ARG A  32      16.784  -3.633   2.911  1.00 38.15           C  
ANISOU  144  CA  ARG A  32     4396   5888   4210    593    365   -103       C  
ATOM    145  C   ARG A  32      15.557  -3.501   2.021  1.00 37.11           C  
ANISOU  145  C   ARG A  32     4289   5761   4049    617    365   -110       C  
ATOM    146  O   ARG A  32      15.189  -4.473   1.359  1.00 36.94           O  
ANISOU  146  O   ARG A  32     4283   5741   4011    649    340   -128       O  
ATOM    147  CB  ARG A  32      16.607  -4.843   3.820  1.00 39.30           C  
ANISOU  147  CB  ARG A  32     4545   6017   4368    575    316   -122       C  
ATOM    148  CG  ARG A  32      17.910  -5.436   4.336  1.00 40.20           C  
ANISOU  148  CG  ARG A  32     4637   6129   4506    569    307   -122       C  
ATOM    149  CD  ARG A  32      17.592  -6.620   5.227  1.00 40.27           C  
ANISOU  149  CD  ARG A  32     4652   6121   4525    551    258   -140       C  
ATOM    150  NE  ARG A  32      18.746  -7.148   5.945  1.00 42.20           N  
ANISOU  150  NE  ARG A  32     4876   6360   4795    537    244   -139       N  
ATOM    151  CZ  ARG A  32      18.720  -8.238   6.711  1.00 42.06           C  
ANISOU  151  CZ  ARG A  32     4861   6329   4790    523    202   -154       C  
ATOM    152  NH1 ARG A  32      19.827  -8.628   7.335  1.00 42.88           N1+
ANISOU  152  NH1 ARG A  32     4945   6428   4919    510    192   -151       N1+
ATOM    153  NH2 ARG A  32      17.599  -8.939   6.857  1.00 40.50           N  
ANISOU  153  NH2 ARG A  32     4683   6120   4582    521    169   -169       N  
ATOM    154  N   LEU A  33      14.910  -2.330   2.044  1.00 37.22           N  
ANISOU  154  N   LEU A  33     4307   5775   4059    601    390    -95       N  
ATOM    155  CA  LEU A  33      13.745  -2.047   1.193  1.00 36.24           C  
ANISOU  155  CA  LEU A  33     4205   5654   3909    622    393    -98       C  
ATOM    156  C   LEU A  33      14.166  -2.037  -0.283  1.00 37.24           C  
ANISOU  156  C   LEU A  33     4337   5801   4010    675    417    -97       C  
ATOM    157  O   LEU A  33      15.115  -1.350  -0.672  1.00 36.18           O  
ANISOU  157  O   LEU A  33     4187   5681   3878    685    455    -80       O  
ATOM    158  CB  LEU A  33      13.066  -0.739   1.583  1.00 34.74           C  
ANISOU  158  CB  LEU A  33     4016   5459   3724    592    418    -80       C  
ATOM    159  CG  LEU A  33      12.169  -0.756   2.828  1.00 33.42           C  
ANISOU  159  CG  LEU A  33     3853   5271   3572    548    394    -84       C  
ATOM    160  CD1 LEU A  33      11.540   0.606   3.047  1.00 33.56           C  
ANISOU  160  CD1 LEU A  33     3874   5286   3592    526    424    -66       C  
ATOM    161  CD2 LEU A  33      11.094  -1.824   2.740  1.00 32.36           C  
ANISOU  161  CD2 LEU A  33     3738   5127   3430    558    352   -103       C  
ATOM    162  N   ASP A  34      13.468  -2.851  -1.062  1.00 37.96           N  
ANISOU  162  N   ASP A  34     4450   5893   4078    708    391   -115       N  
ATOM    163  CA  ASP A  34      13.969  -3.315  -2.351  1.00 39.15           C  
ANISOU  163  CA  ASP A  34     4611   6061   4203    762    399   -122       C  
ATOM    164  C   ASP A  34      12.923  -3.094  -3.425  1.00 38.49           C  
ANISOU  164  C   ASP A  34     4553   5981   4087    792    399   -126       C  
ATOM    165  O   ASP A  34      11.882  -3.762  -3.439  1.00 36.66           O  
ANISOU  165  O   ASP A  34     4340   5737   3848    794    359   -143       O  
ATOM    166  CB  ASP A  34      14.305  -4.808  -2.223  1.00 39.69           C  
ANISOU  166  CB  ASP A  34     4682   6123   4274    776    358   -145       C  
ATOM    167  CG  ASP A  34      15.059  -5.378  -3.432  1.00 41.05           C  
ANISOU  167  CG  ASP A  34     4862   6311   4422    832    368   -153       C  
ATOM    168  OD1 ASP A  34      15.126  -6.614  -3.501  1.00 41.27           O  
ANISOU  168  OD1 ASP A  34     4899   6333   4448    850    331   -175       O  
ATOM    169  OD2 ASP A  34      15.592  -4.635  -4.288  1.00 41.32           O1-
ANISOU  169  OD2 ASP A  34     4894   6364   4441    859    411   -138       O1-
ATOM    170  N   ILE A  35      13.243  -2.181  -4.348  1.00 40.24           N  
ANISOU  170  N   ILE A  35     4775   6221   4290    817    442   -109       N  
ATOM    171  CA  ILE A  35      12.407  -1.872  -5.527  1.00 41.87           C  
ANISOU  171  CA  ILE A  35     5008   6435   4463    852    448   -110       C  
ATOM    172  C   ILE A  35      12.152  -3.040  -6.508  1.00 44.48           C  
ANISOU  172  C   ILE A  35     5367   6768   4764    901    415   -135       C  
ATOM    173  O   ILE A  35      11.165  -3.012  -7.235  1.00 46.35           O  
ANISOU  173  O   ILE A  35     5629   7003   4977    921    401   -141       O  
ATOM    174  CB  ILE A  35      12.910  -0.628  -6.318  1.00 41.39           C  
ANISOU  174  CB  ILE A  35     4942   6394   4388    870    505    -84       C  
ATOM    175  CG1 ILE A  35      14.291  -0.867  -6.961  1.00 41.13           C  
ANISOU  175  CG1 ILE A  35     4898   6379   4347    907    533    -79       C  
ATOM    176  CG2 ILE A  35      12.920   0.615  -5.434  1.00 41.79           C  
ANISOU  176  CG2 ILE A  35     4970   6440   4466    823    533    -61       C  
ATOM    177  CD1 ILE A  35      14.465  -0.165  -8.295  1.00 39.67           C  
ANISOU  177  CD1 ILE A  35     4726   6215   4130    951    575    -64       C  
ATOM    178  N   ASP A  36      13.014  -4.063  -6.499  1.00 47.02           N  
ANISOU  178  N   ASP A  36     5684   7091   5087    919    401   -149       N  
ATOM    179  CA  ASP A  36      12.851  -5.251  -7.346  1.00 49.00           C  
ANISOU  179  CA  ASP A  36     5962   7342   5312    965    367   -174       C  
ATOM    180  C   ASP A  36      12.202  -6.420  -6.596  1.00 48.11           C  
ANISOU  180  C   ASP A  36     5855   7207   5217    945    307   -198       C  
ATOM    181  O   ASP A  36      12.210  -7.549  -7.080  1.00 47.97           O  
ANISOU  181  O   ASP A  36     5855   7184   5185    977    273   -221       O  
ATOM    182  CB  ASP A  36      14.202  -5.681  -7.949  1.00 49.66           C  
ANISOU  182  CB  ASP A  36     6041   7442   5385   1005    390   -175       C  
ATOM    183  CG  ASP A  36      14.828  -4.602  -8.813  1.00 51.82           C  
ANISOU  183  CG  ASP A  36     6309   7737   5640   1031    450   -151       C  
ATOM    184  OD1 ASP A  36      16.058  -4.389  -8.719  1.00 54.36           O  
ANISOU  184  OD1 ASP A  36     6607   8072   5975   1034    485   -136       O  
ATOM    185  OD2 ASP A  36      14.096  -3.962  -9.593  1.00 52.79           O1-
ANISOU  185  OD2 ASP A  36     6453   7867   5737   1048    462   -145       O1-
ATOM    186  N   SER A  37      11.650  -6.151  -5.419  1.00 48.09           N  
ANISOU  186  N   SER A  37     5838   7188   5244    892    294   -192       N  
ATOM    187  CA  SER A  37      10.897  -7.157  -4.671  1.00 49.26           C  
ANISOU  187  CA  SER A  37     5991   7315   5411    870    239   -210       C  
ATOM    188  C   SER A  37       9.393  -6.883  -4.808  1.00 51.05           C  
ANISOU  188  C   SER A  37     6235   7529   5631    861    218   -211       C  
ATOM    189  O   SER A  37       8.882  -5.980  -4.161  1.00 52.77           O  
ANISOU  189  O   SER A  37     6443   7742   5865    824    234   -194       O  
ATOM    190  CB  SER A  37      11.321  -7.150  -3.193  1.00 49.90           C  
ANISOU  190  CB  SER A  37     6045   7385   5530    818    237   -203       C  
ATOM    191  OG  SER A  37      10.514  -8.012  -2.404  1.00 48.03           O  
ANISOU  191  OG  SER A  37     5811   7126   5310    794    188   -217       O  
ATOM    192  N   PRO A  38       8.682  -7.665  -5.650  1.00 53.11           N  
ANISOU  192  N   PRO A  38     6524   7783   5872    895    180   -231       N  
ATOM    193  CA  PRO A  38       7.260  -7.399  -5.929  1.00 51.77           C  
ANISOU  193  CA  PRO A  38     6370   7601   5696    891    159   -231       C  
ATOM    194  C   PRO A  38       6.304  -7.834  -4.802  1.00 51.46           C  
ANISOU  194  C   PRO A  38     6323   7538   5691    847    120   -234       C  
ATOM    195  O   PRO A  38       6.600  -8.791  -4.081  1.00 48.90           O  
ANISOU  195  O   PRO A  38     5990   7202   5386    833     91   -245       O  
ATOM    196  CB  PRO A  38       7.001  -8.204  -7.207  1.00 52.23           C  
ANISOU  196  CB  PRO A  38     6460   7660   5722    945    128   -253       C  
ATOM    197  CG  PRO A  38       7.982  -9.325  -7.162  1.00 52.39           C  
ANISOU  197  CG  PRO A  38     6479   7681   5743    964    112   -271       C  
ATOM    198  CD  PRO A  38       9.167  -8.871  -6.356  1.00 52.14           C  
ANISOU  198  CD  PRO A  38     6417   7662   5731    939    152   -255       C  
ATOM    199  N   PRO A  39       5.175  -7.112  -4.631  1.00 51.74           N  
ANISOU  199  N   PRO A  39     6360   7565   5734    826    121   -221       N  
ATOM    200  CA  PRO A  39       4.191  -7.506  -3.606  1.00 53.50           C  
ANISOU  200  CA  PRO A  39     6575   7763   5988    786     87   -221       C  
ATOM    201  C   PRO A  39       3.227  -8.633  -4.017  1.00 55.06           C  
ANISOU  201  C   PRO A  39     6790   7941   6186    804     27   -241       C  
ATOM    202  O   PRO A  39       3.218  -9.052  -5.170  1.00 54.65           O  
ANISOU  202  O   PRO A  39     6761   7894   6108    848     10   -256       O  
ATOM    203  CB  PRO A  39       3.408  -6.204  -3.359  1.00 52.62           C  
ANISOU  203  CB  PRO A  39     6457   7651   5884    761    117   -198       C  
ATOM    204  CG  PRO A  39       3.555  -5.413  -4.614  1.00 52.03           C  
ANISOU  204  CG  PRO A  39     6396   7595   5775    797    148   -193       C  
ATOM    205  CD  PRO A  39       4.908  -5.760  -5.172  1.00 50.44           C  
ANISOU  205  CD  PRO A  39     6197   7412   5553    830    164   -201       C  
ATOM    206  N   ILE A  40       2.416  -9.098  -3.060  1.00 59.14           N  
ANISOU  206  N   ILE A  40     7298   8436   6735    769     -4   -240       N  
ATOM    207  CA  ILE A  40       1.252  -9.974  -3.322  1.00 61.01           C  
ANISOU  207  CA  ILE A  40     7547   8650   6981    777    -60   -252       C  
ATOM    208  C   ILE A  40       0.097  -9.245  -4.020  1.00 62.89           C  
ANISOU  208  C   ILE A  40     7798   8884   7212    786    -60   -242       C  
ATOM    209  O   ILE A  40       0.078  -8.014  -4.075  1.00 64.58           O  
ANISOU  209  O   ILE A  40     8006   9110   7418    777    -15   -224       O  
ATOM    210  CB  ILE A  40       0.675 -10.594  -2.021  1.00 61.03           C  
ANISOU  210  CB  ILE A  40     7533   8629   7024    734    -90   -248       C  
ATOM    211  CG1 ILE A  40       0.488  -9.528  -0.927  1.00 60.73           C  
ANISOU  211  CG1 ILE A  40     7476   8593   7006    689    -49   -223       C  
ATOM    212  CG2 ILE A  40       1.532 -11.766  -1.555  1.00 61.99           C  
ANISOU  212  CG2 ILE A  40     7651   8747   7155    735   -115   -265       C  
ATOM    213  CD1 ILE A  40      -0.411  -9.949   0.217  1.00 56.54           C  
ANISOU  213  CD1 ILE A  40     6932   8037   6512    649    -75   -215       C  
ATOM    214  N   THR A  41      -0.876 -10.018  -4.509  1.00 62.84           N  
ANISOU  214  N   THR A  41     7806   8859   7210    801   -112   -254       N  
ATOM    215  CA  THR A  41      -2.060  -9.499  -5.230  1.00 62.44           C  
ANISOU  215  CA  THR A  41     7768   8800   7155    811   -123   -247       C  
ATOM    216  C   THR A  41      -3.045  -8.747  -4.305  1.00 60.74           C  
ANISOU  216  C   THR A  41     7532   8573   6972    767   -108   -223       C  
ATOM    217  O   THR A  41      -3.737  -7.815  -4.743  1.00 64.50           O  
ANISOU  217  O   THR A  41     8012   9051   7443    769    -91   -208       O  
ATOM    218  CB  THR A  41      -2.793 -10.635  -6.007  1.00 61.60           C  
ANISOU  218  CB  THR A  41     7683   8673   7046    841   -189   -268       C  
ATOM    219  CG2 THR A  41      -3.564 -10.099  -7.220  1.00 60.36           C  
ANISOU  219  CG2 THR A  41     7548   8517   6866    871   -196   -267       C  
ATOM    220  OG1 THR A  41      -1.835 -11.593  -6.475  1.00 62.32           O  
ANISOU  220  OG1 THR A  41     7790   8771   7118    874   -208   -293       O  
ATOM    221  N   ALA A  42      -3.074  -9.135  -3.030  1.00 57.97           N  
ANISOU  221  N   ALA A  42     7162   8210   6655    728   -114   -217       N  
ATOM    222  CA  ALA A  42      -3.969  -8.528  -2.043  1.00 54.98           C  
ANISOU  222  CA  ALA A  42     6764   7818   6307    686   -100   -194       C  
ATOM    223  C   ALA A  42      -3.522  -7.132  -1.618  1.00 51.95           C  
ANISOU  223  C   ALA A  42     6369   7452   5916    666    -36   -174       C  
ATOM    224  O   ALA A  42      -2.349  -6.905  -1.327  1.00 51.61           O  
ANISOU  224  O   ALA A  42     6320   7425   5860    663     -5   -176       O  
ATOM    225  CB  ALA A  42      -4.100  -9.429  -0.833  1.00 55.26           C  
ANISOU  225  CB  ALA A  42     6784   7835   6378    654   -126   -195       C  
ATOM    226  N   ARG A  43      -4.469  -6.201  -1.623  1.00 50.20           N  
ANISOU  226  N   ARG A  43     6144   7225   5703    654    -18   -156       N  
ATOM    227  CA  ARG A  43      -4.243  -4.844  -1.147  1.00 48.80           C  
ANISOU  227  CA  ARG A  43     5956   7060   5523    631     38   -135       C  
ATOM    228  C   ARG A  43      -5.162  -4.581   0.047  1.00 48.59           C  
ANISOU  228  C   ARG A  43     5913   7015   5532    589     43   -117       C  
ATOM    229  O   ARG A  43      -6.367  -4.467  -0.096  1.00 52.83           O  
ANISOU  229  O   ARG A  43     6449   7536   6086    586     28   -107       O  
ATOM    230  CB  ARG A  43      -4.454  -3.833  -2.281  1.00 48.51           C  
ANISOU  230  CB  ARG A  43     5932   7037   5462    657     63   -128       C  
ATOM    231  CG  ARG A  43      -3.990  -2.407  -1.993  1.00 47.93           C  
ANISOU  231  CG  ARG A  43     5850   6980   5381    641    124   -109       C  
ATOM    232  CD  ARG A  43      -5.167  -1.473  -1.747  1.00 46.67           C  
ANISOU  232  CD  ARG A  43     5683   6808   5238    621    140    -88       C  
ATOM    233  NE  ARG A  43      -6.162  -1.586  -2.807  1.00 45.19           N  
ANISOU  233  NE  ARG A  43     5510   6614   5046    648    111    -90       N  
ATOM    234  CZ  ARG A  43      -7.467  -1.377  -2.671  1.00 44.31           C  
ANISOU  234  CZ  ARG A  43     5393   6483   4958    636     98    -77       C  
ATOM    235  NH1 ARG A  43      -7.997  -1.016  -1.509  1.00 43.50           N1+
ANISOU  235  NH1 ARG A  43     5274   6368   4886    597    114    -60       N1+
ATOM    236  NH2 ARG A  43      -8.248  -1.519  -3.722  1.00 43.84           N  
ANISOU  236  NH2 ARG A  43     5347   6417   4892    663     68    -80       N  
ATOM    237  N   ASN A  44      -4.557  -4.431   1.214  1.00 45.50           N  
ANISOU  237  N   ASN A  44     5509   6625   5152    558     67   -111       N  
ATOM    238  CA  ASN A  44      -5.255  -4.386   2.485  1.00 43.13           C  
ANISOU  238  CA  ASN A  44     5195   6306   4883    519     70    -96       C  
ATOM    239  C   ASN A  44      -5.922  -3.059   2.879  1.00 40.19           C  
ANISOU  239  C   ASN A  44     4817   5932   4518    497    112    -73       C  
ATOM    240  O   ASN A  44      -6.880  -3.064   3.638  1.00 37.78           O  
ANISOU  240  O   ASN A  44     4503   5609   4240    473    108    -59       O  
ATOM    241  CB  ASN A  44      -4.282  -4.794   3.599  1.00 43.23           C  
ANISOU  241  CB  ASN A  44     5200   6321   4902    495     77   -100       C  
ATOM    242  CG  ASN A  44      -3.897  -6.251   3.551  1.00 45.00           C  
ANISOU  242  CG  ASN A  44     5426   6539   5129    506     29   -120       C  
ATOM    243  ND2 ASN A  44      -2.642  -6.522   3.874  1.00 45.50           N  
ANISOU  243  ND2 ASN A  44     5489   6615   5183    505     37   -130       N  
ATOM    244  OD1 ASN A  44      -4.714  -7.129   3.248  1.00 45.16           O  
ANISOU  244  OD1 ASN A  44     5450   6544   5165    516    -14   -126       O  
ATOM    245  N   THR A  45      -5.405  -1.935   2.390  1.00 37.99           N  
ANISOU  245  N   THR A  45     4542   5672   4218    506    154    -67       N  
ATOM    246  CA  THR A  45      -5.895  -0.618   2.806  1.00 36.40           C  
ANISOU  246  CA  THR A  45     4335   5469   4023    485    197    -46       C  
ATOM    247  C   THR A  45      -7.142  -0.256   1.989  1.00 36.15           C  
ANISOU  247  C   THR A  45     4308   5430   3997    501    188    -37       C  
ATOM    248  O   THR A  45      -7.124  -0.407   0.783  1.00 34.50           O  
ANISOU  248  O   THR A  45     4109   5229   3769    534    171    -46       O  
ATOM    249  CB  THR A  45      -4.790   0.444   2.634  1.00 35.94           C  
ANISOU  249  CB  THR A  45     4279   5433   3941    488    244    -43       C  
ATOM    250  CG2 THR A  45      -5.199   1.819   3.178  1.00 35.65           C  
ANISOU  250  CG2 THR A  45     4237   5394   3912    464    289    -22       C  
ATOM    251  OG1 THR A  45      -3.598   0.002   3.304  1.00 35.20           O  
ANISOU  251  OG1 THR A  45     4182   5347   3845    476    246    -53       O  
ATOM    252  N   GLY A  46      -8.224   0.171   2.655  1.00 34.29           N  
ANISOU  252  N   GLY A  46     4063   5177   3787    477    197    -18       N  
ATOM    253  CA  GLY A  46      -9.431   0.663   1.972  1.00 34.09           C  
ANISOU  253  CA  GLY A  46     4038   5142   3770    488    193     -6       C  
ATOM    254  C   GLY A  46      -9.219   1.925   1.158  1.00 33.39           C  
ANISOU  254  C   GLY A  46     3957   5071   3659    503    231      1       C  
ATOM    255  O   GLY A  46      -8.424   2.771   1.531  1.00 34.54           O  
ANISOU  255  O   GLY A  46     4100   5229   3791    492    273      5       O  
ATOM    256  N   ILE A  47      -9.870   2.013   0.003  1.00 32.34           N  
ANISOU  256  N   ILE A  47     3831   4937   3518    531    212      1       N  
ATOM    257  CA  ILE A  47      -9.828   3.226  -0.801  1.00 30.78           C  
ANISOU  257  CA  ILE A  47     3640   4753   3301    546    247     11       C  
ATOM    258  C   ILE A  47     -11.215   3.841  -0.836  1.00 30.38           C  
ANISOU  258  C   ILE A  47     3582   4685   3273    538    249     31       C  
ATOM    259  O   ILE A  47     -12.176   3.210  -1.269  1.00 31.61           O  
ANISOU  259  O   ILE A  47     3739   4826   3445    549    208     30       O  
ATOM    260  CB  ILE A  47      -9.288   2.942  -2.223  1.00 30.96           C  
ANISOU  260  CB  ILE A  47     3680   4792   3289    588    229     -3       C  
ATOM    261  CG1 ILE A  47      -7.809   2.546  -2.140  1.00 30.53           C  
ANISOU  261  CG1 ILE A  47     3630   4757   3213    594    238    -19       C  
ATOM    262  CG2 ILE A  47      -9.447   4.164  -3.121  1.00 30.25           C  
ANISOU  262  CG2 ILE A  47     3598   4714   3181    605    260      9       C  
ATOM    263  CD1 ILE A  47      -7.174   2.166  -3.462  1.00 30.32           C  
ANISOU  263  CD1 ILE A  47     3621   4746   3150    637    223    -35       C  
ATOM    264  N   ILE A  48     -11.324   5.061  -0.328  1.00 29.44           N  
ANISOU  264  N   ILE A  48     3457   4568   3160    519    297     49       N  
ATOM    265  CA  ILE A  48     -12.585   5.775  -0.307  1.00 28.52           C  
ANISOU  265  CA  ILE A  48     3333   4436   3066    511    307     69       C  
ATOM    266  C   ILE A  48     -12.531   6.822  -1.396  1.00 28.94           C  
ANISOU  266  C   ILE A  48     3395   4502   3096    533    329     76       C  
ATOM    267  O   ILE A  48     -11.612   7.639  -1.431  1.00 28.92           O  
ANISOU  267  O   ILE A  48     3396   4518   3072    533    369     77       O  
ATOM    268  CB  ILE A  48     -12.819   6.453   1.068  1.00 27.79           C  
ANISOU  268  CB  ILE A  48     3228   4333   2996    474    346     85       C  
ATOM    269  CG1 ILE A  48     -12.643   5.444   2.200  1.00 27.52           C  
ANISOU  269  CG1 ILE A  48     3187   4289   2979    452    328     78       C  
ATOM    270  CG2 ILE A  48     -14.177   7.138   1.121  1.00 28.07           C  
ANISOU  270  CG2 ILE A  48     3254   4351   3059    467    356    108       C  
ATOM    271  CD1 ILE A  48     -12.877   6.018   3.579  1.00 27.52           C  
ANISOU  271  CD1 ILE A  48     3179   4278   2998    417    364     93       C  
ATOM    272  N   CYS A  49     -13.504   6.792  -2.301  1.00 29.55           N  
ANISOU  272  N   CYS A  49     3476   4572   3179    553    303     81       N  
ATOM    273  CA  CYS A  49     -13.543   7.771  -3.379  1.00 30.38           C  
ANISOU  273  CA  CYS A  49     3591   4689   3263    576    322     89       C  
ATOM    274  C   CYS A  49     -14.755   8.668  -3.257  1.00 30.12           C  
ANISOU  274  C   CYS A  49     3547   4639   3255    565    338    113       C  
ATOM    275  O   CYS A  49     -15.877   8.196  -3.062  1.00 30.57           O  
ANISOU  275  O   CYS A  49     3595   4675   3345    558    308    120       O  
ATOM    276  CB  CYS A  49     -13.581   7.077  -4.729  1.00 30.87           C  
ANISOU  276  CB  CYS A  49     3671   4756   3303    615    278     75       C  
ATOM    277  SG  CYS A  49     -12.254   5.897  -5.028  1.00 34.50           S  
ANISOU  277  SG  CYS A  49     4145   5232   3731    635    254     46       S  
ATOM    278  N   THR A  50     -14.516   9.964  -3.364  1.00 29.56           N  
ANISOU  278  N   THR A  50     3477   4579   3174    562    386    126       N  
ATOM    279  CA  THR A  50     -15.598  10.920  -3.404  1.00 29.85           C  
ANISOU  279  CA  THR A  50     3505   4602   3232    555    403    149       C  
ATOM    280  C   THR A  50     -16.177  10.968  -4.808  1.00 31.20           C  
ANISOU  280  C   THR A  50     3688   4775   3392    589    375    151       C  
ATOM    281  O   THR A  50     -15.442  11.186  -5.781  1.00 30.57           O  
ANISOU  281  O   THR A  50     3624   4714   3275    615    380    143       O  
ATOM    282  CB  THR A  50     -15.117  12.309  -2.971  1.00 28.86           C  
ANISOU  282  CB  THR A  50     3377   4486   3100    540    464    162       C  
ATOM    283  CG2 THR A  50     -16.270  13.305  -2.820  1.00 28.32           C  
ANISOU  283  CG2 THR A  50     3298   4402   3058    529    486    186       C  
ATOM    284  OG1 THR A  50     -14.395  12.178  -1.742  1.00 28.08           O  
ANISOU  284  OG1 THR A  50     3273   4389   3006    512    485    156       O  
ATOM    285  N   ILE A  51     -17.490  10.764  -4.912  1.00 32.21           N  
ANISOU  285  N   ILE A  51     3807   4880   3551    588    346    162       N  
ATOM    286  CA  ILE A  51     -18.151  10.752  -6.227  1.00 34.33           C  
ANISOU  286  CA  ILE A  51     4086   5145   3811    619    313    164       C  
ATOM    287  C   ILE A  51     -18.779  12.113  -6.516  1.00 34.78           C  
ANISOU  287  C   ILE A  51     4139   5199   3875    618    347    187       C  
ATOM    288  O   ILE A  51     -19.529  12.621  -5.706  1.00 35.44           O  
ANISOU  288  O   ILE A  51     4203   5266   3993    593    368    205       O  
ATOM    289  CB  ILE A  51     -19.199   9.613  -6.367  1.00 34.40           C  
ANISOU  289  CB  ILE A  51     4090   5130   3849    623    250    160       C  
ATOM    290  CG1 ILE A  51     -18.687   8.304  -5.747  1.00 34.16           C  
ANISOU  290  CG1 ILE A  51     4059   5098   3822    615    222    141       C  
ATOM    291  CG2 ILE A  51     -19.569   9.388  -7.838  1.00 34.59           C  
ANISOU  291  CG2 ILE A  51     4133   5154   3854    661    207    155       C  
ATOM    292  CD1 ILE A  51     -17.481   7.686  -6.452  1.00 33.91           C  
ANISOU  292  CD1 ILE A  51     4049   5087   3745    641    207    115       C  
ATOM    293  N   GLY A  52     -18.440  12.711  -7.653  1.00 34.55           N  
ANISOU  293  N   GLY A  52     4126   5186   3812    645    354    188       N  
ATOM    294  CA  GLY A  52     -19.049  13.965  -8.112  1.00 34.92           C  
ANISOU  294  CA  GLY A  52     4171   5231   3864    649    381    210       C  
ATOM    295  C   GLY A  52     -19.229  13.837  -9.621  1.00 36.13           C  
ANISOU  295  C   GLY A  52     4346   5391   3990    688    346    206       C  
ATOM    296  O   GLY A  52     -19.368  12.717 -10.089  1.00 35.88           O  
ANISOU  296  O   GLY A  52     4325   5354   3953    705    293    190       O  
ATOM    297  N   PRO A  53     -19.193  14.965 -10.373  1.00 36.68           N  
ANISOU  297  N   PRO A  53     4424   5471   4041    703    375    220       N  
ATOM    298  CA  PRO A  53     -19.383  15.021 -11.846  1.00 38.11           C  
ANISOU  298  CA  PRO A  53     4629   5658   4193    741    347    219       C  
ATOM    299  C   PRO A  53     -18.490  14.105 -12.685  1.00 38.61           C  
ANISOU  299  C   PRO A  53     4718   5739   4211    774    318    195       C  
ATOM    300  O   PRO A  53     -19.007  13.420 -13.557  1.00 40.68           O  
ANISOU  300  O   PRO A  53     4996   5993   4464    799    265    186       O  
ATOM    301  CB  PRO A  53     -19.090  16.480 -12.182  1.00 38.29           C  
ANISOU  301  CB  PRO A  53     4653   5694   4199    744    401    238       C  
ATOM    302  CG  PRO A  53     -19.504  17.215 -10.950  1.00 37.51           C  
ANISOU  302  CG  PRO A  53     4528   5583   4141    705    440    255       C  
ATOM    303  CD  PRO A  53     -19.093  16.324  -9.806  1.00 36.49           C  
ANISOU  303  CD  PRO A  53     4387   5449   4026    681    435    240       C  
ATOM    304  N   ALA A  54     -17.201  14.013 -12.350  1.00 38.34           N  
ANISOU  304  N   ALA A  54     4687   5726   4152    771    348    183       N  
ATOM    305  CA  ALA A  54     -16.254  13.176 -13.112  1.00 39.05           C  
ANISOU  305  CA  ALA A  54     4802   5834   4199    803    327    160       C  
ATOM    306  C   ALA A  54     -16.397  11.667 -12.949  1.00 39.43           C  
ANISOU  306  C   ALA A  54     4855   5871   4255    806    270    137       C  
ATOM    307  O   ALA A  54     -15.886  10.902 -13.776  1.00 40.68           O  
ANISOU  307  O   ALA A  54     5037   6039   4379    839    240    117       O  
ATOM    308  CB  ALA A  54     -14.826  13.577 -12.801  1.00 37.29           C  
ANISOU  308  CB  ALA A  54     4579   5637   3951    798    378    157       C  
ATOM    309  N   SER A  55     -17.067  11.239 -11.886  1.00 38.84           N  
ANISOU  309  N   SER A  55     4757   5775   4225    774    255    139       N  
ATOM    310  CA  SER A  55     -17.169   9.821 -11.575  1.00 39.28           C  
ANISOU  310  CA  SER A  55     4812   5817   4293    773    205    119       C  
ATOM    311  C   SER A  55     -18.578   9.303 -11.401  1.00 40.20           C  
ANISOU  311  C   SER A  55     4917   5903   4454    763    157    125       C  
ATOM    312  O   SER A  55     -18.747   8.131 -11.102  1.00 39.88           O  
ANISOU  312  O   SER A  55     4874   5849   4429    760    113    111       O  
ATOM    313  CB  SER A  55     -16.374   9.490 -10.319  1.00 39.66           C  
ANISOU  313  CB  SER A  55     4844   5871   4353    743    230    111       C  
ATOM    314  OG  SER A  55     -16.625  10.450  -9.297  1.00 39.16           O  
ANISOU  314  OG  SER A  55     4758   5803   4319    708    278    132       O  
ATOM    315  N   ARG A  56     -19.550  10.197 -11.580  1.00 40.85           N  
ANISOU  315  N   ARG A  56     4989   5973   4557    758    166    148       N  
ATOM    316  CA  ARG A  56     -20.992   9.969 -11.438  1.00 43.86           C  
ANISOU  316  CA  ARG A  56     5355   6324   4986    747    128    162       C  
ATOM    317  C   ARG A  56     -21.638   8.822 -12.222  1.00 43.94           C  
ANISOU  317  C   ARG A  56     5378   6316   5000    770     51    148       C  
ATOM    318  O   ARG A  56     -22.508   8.122 -11.685  1.00 44.54           O  
ANISOU  318  O   ARG A  56     5436   6365   5121    754     15    152       O  
ATOM    319  CB  ARG A  56     -21.719  11.247 -11.863  1.00 45.71           C  
ANISOU  319  CB  ARG A  56     5584   6554   5228    749    153    187       C  
ATOM    320  CG  ARG A  56     -23.086  11.371 -11.273  1.00 46.45           C  
ANISOU  320  CG  ARG A  56     5650   6618   5380    725    141    209       C  
ATOM    321  CD  ARG A  56     -23.271  12.677 -10.564  1.00 46.34           C  
ANISOU  321  CD  ARG A  56     5617   6605   5384    700    204    233       C  
ATOM    322  NE  ARG A  56     -24.542  12.595  -9.863  1.00 46.73           N  
ANISOU  322  NE  ARG A  56     5638   6624   5492    677    191    252       N  
ATOM    323  CZ  ARG A  56     -25.695  13.006 -10.370  1.00 45.87           C  
ANISOU  323  CZ  ARG A  56     5521   6496   5409    683    172    272       C  
ATOM    324  NH1 ARG A  56     -25.730  13.579 -11.570  1.00 44.95           N1+
ANISOU  324  NH1 ARG A  56     5424   6388   5264    711    164    274       N1+
ATOM    325  NH2 ARG A  56     -26.805  12.872  -9.660  1.00 43.96           N  
ANISOU  325  NH2 ARG A  56     5251   6227   5224    662    163    290       N  
ATOM    326  N   SER A  57     -21.235   8.669 -13.487  1.00 43.49           N  
ANISOU  326  N   SER A  57     5354   6272   4898    810     28    133       N  
ATOM    327  CA  SER A  57     -21.866   7.713 -14.409  1.00 43.63           C  
ANISOU  327  CA  SER A  57     5390   6271   4913    837    -46    120       C  
ATOM    328  C   SER A  57     -21.570   6.282 -13.997  1.00 43.30           C  
ANISOU  328  C   SER A  57     5349   6221   4879    834    -89     96       C  
ATOM    329  O   SER A  57     -20.518   6.016 -13.408  1.00 42.98           O  
ANISOU  329  O   SER A  57     5308   6198   4822    826    -60     84       O  
ATOM    330  CB  SER A  57     -21.419   7.961 -15.866  1.00 43.30           C  
ANISOU  330  CB  SER A  57     5388   6247   4814    882    -56    110       C  
ATOM    331  OG  SER A  57     -20.029   7.729 -16.029  1.00 41.10           O  
ANISOU  331  OG  SER A  57     5130   5998   4488    899    -31     90       O  
ATOM    332  N   VAL A  58     -22.536   5.403 -14.272  1.00 44.12           N  
ANISOU  332  N   VAL A  58     5454   6297   5013    840   -157     92       N  
ATOM    333  CA  VAL A  58     -22.471   3.951 -14.037  1.00 45.87           C  
ANISOU  333  CA  VAL A  58     5677   6504   5246    840   -211     71       C  
ATOM    334  C   VAL A  58     -21.260   3.319 -14.744  1.00 46.96           C  
ANISOU  334  C   VAL A  58     5851   6664   5325    874   -222     39       C  
ATOM    335  O   VAL A  58     -20.579   2.472 -14.161  1.00 48.27           O  
ANISOU  335  O   VAL A  58     6014   6834   5490    867   -226     22       O  
ATOM    336  CB  VAL A  58     -23.802   3.263 -14.475  1.00 45.68           C  
ANISOU  336  CB  VAL A  58     5650   6443   5262    846   -288     74       C  
ATOM    337  CG1 VAL A  58     -23.910   1.830 -13.953  1.00 46.14           C  
ANISOU  337  CG1 VAL A  58     5699   6480   5348    836   -340     58       C  
ATOM    338  CG2 VAL A  58     -24.999   4.058 -13.988  1.00 45.32           C  
ANISOU  338  CG2 VAL A  58     5571   6378   5270    819   -273    108       C  
ATOM    339  N   GLU A  59     -20.999   3.791 -15.971  1.00 48.87           N  
ANISOU  339  N   GLU A  59     6125   6921   5519    912   -222     34       N  
ATOM    340  CA  GLU A  59     -19.805   3.501 -16.776  1.00 49.38           C  
ANISOU  340  CA  GLU A  59     6227   7012   5521    949   -217     10       C  
ATOM    341  C   GLU A  59     -18.480   3.768 -16.055  1.00 47.43           C  
ANISOU  341  C   GLU A  59     5972   6795   5254    936   -152      6       C  
ATOM    342  O   GLU A  59     -17.620   2.891 -16.025  1.00 48.20           O  
ANISOU  342  O   GLU A  59     6082   6901   5330    948   -163    -17       O  
ATOM    343  CB  GLU A  59     -19.847   4.299 -18.092  1.00 50.62           C  
ANISOU  343  CB  GLU A  59     6415   7181   5634    986   -212     14       C  
ATOM    344  CG  GLU A  59     -18.781   3.899 -19.109  1.00 53.43           C  
ANISOU  344  CG  GLU A  59     6814   7560   5924   1032   -217    -10       C  
ATOM    345  CD  GLU A  59     -18.855   4.673 -20.421  1.00 55.88           C  
ANISOU  345  CD  GLU A  59     7158   7883   6189   1070   -212     -4       C  
ATOM    346  OE1 GLU A  59     -17.986   4.434 -21.288  1.00 59.85           O  
ANISOU  346  OE1 GLU A  59     7697   8405   6635   1111   -210    -22       O  
ATOM    347  OE2 GLU A  59     -19.772   5.506 -20.609  1.00 56.31           O1-
ANISOU  347  OE2 GLU A  59     7203   7926   6264   1062   -210     18       O1-
ATOM    348  N   THR A  60     -18.348   4.953 -15.458  1.00 45.55           N  
ANISOU  348  N   THR A  60     5711   6569   5026    911    -87     29       N  
ATOM    349  CA  THR A  60     -17.126   5.336 -14.753  1.00 44.64           C  
ANISOU  349  CA  THR A  60     5585   6478   4894    896    -25     29       C  
ATOM    350  C   THR A  60     -17.025   4.575 -13.433  1.00 44.57           C  
ANISOU  350  C   THR A  60     5551   6459   4924    860    -29     23       C  
ATOM    351  O   THR A  60     -15.969   4.014 -13.144  1.00 44.39           O  
ANISOU  351  O   THR A  60     5533   6451   4882    862    -19      6       O  
ATOM    352  CB  THR A  60     -17.007   6.867 -14.579  1.00 43.84           C  
ANISOU  352  CB  THR A  60     5472   6393   4791    881     42     55       C  
ATOM    353  CG2 THR A  60     -15.655   7.263 -13.977  1.00 43.49           C  
ANISOU  353  CG2 THR A  60     5420   6375   4727    870    103     53       C  
ATOM    354  OG1 THR A  60     -17.110   7.491 -15.863  1.00 43.14           O  
ANISOU  354  OG1 THR A  60     5410   6314   4666    917     42     60       O  
ATOM    355  N   LEU A  61     -18.159   4.457 -12.736  1.00 44.30           N  
ANISOU  355  N   LEU A  61     5491   6398   4942    831    -50     37       N  
ATOM    356  CA  LEU A  61     -18.294   3.698 -11.481  1.00 44.78           C  
ANISOU  356  CA  LEU A  61     5526   6443   5044    797    -59     36       C  
ATOM    357  C   LEU A  61     -18.003   2.215 -11.543  1.00 46.08           C  
ANISOU  357  C   LEU A  61     5702   6599   5206    809   -114      9       C  
ATOM    358  O   LEU A  61     -17.533   1.665 -10.567  1.00 46.74           O  
ANISOU  358  O   LEU A  61     5770   6682   5304    786   -106      3       O  
ATOM    359  CB  LEU A  61     -19.680   3.886 -10.872  1.00 44.04           C  
ANISOU  359  CB  LEU A  61     5404   6320   5008    769    -73     59       C  
ATOM    360  CG  LEU A  61     -19.841   5.159 -10.073  1.00 43.41           C  
ANISOU  360  CG  LEU A  61     5301   6245   4946    739     -8     86       C  
ATOM    361  CD1 LEU A  61     -21.299   5.504  -9.876  1.00 43.53           C  
ANISOU  361  CD1 LEU A  61     5295   6233   5011    723    -22    110       C  
ATOM    362  CD2 LEU A  61     -19.096   5.064  -8.751  1.00 43.59           C  
ANISOU  362  CD2 LEU A  61     5306   6276   4978    707     31     84       C  
ATOM    363  N   LYS A  62     -18.295   1.586 -12.681  1.00 48.46           N  
ANISOU  363  N   LYS A  62     6030   6892   5488    845   -170     -6       N  
ATOM    364  CA  LYS A  62     -17.920   0.193 -12.949  1.00 49.45           C  
ANISOU  364  CA  LYS A  62     6174   7012   5603    864   -224    -34       C  
ATOM    365  C   LYS A  62     -16.400   0.060 -13.021  1.00 48.41           C  
ANISOU  365  C   LYS A  62     6057   6910   5424    880   -191    -53       C  
ATOM    366  O   LYS A  62     -15.821  -0.850 -12.431  1.00 47.42           O  
ANISOU  366  O   LYS A  62     5927   6784   5304    871   -202    -69       O  
ATOM    367  CB  LYS A  62     -18.539  -0.285 -14.263  1.00 51.02           C  
ANISOU  367  CB  LYS A  62     6402   7196   5785    903   -289    -47       C  
ATOM    368  CG  LYS A  62     -19.931  -0.888 -14.168  1.00 53.10           C  
ANISOU  368  CG  LYS A  62     6652   7421   6101    891   -353    -39       C  
ATOM    369  CD  LYS A  62     -20.468  -1.141 -15.570  1.00 55.21           C  
ANISOU  369  CD  LYS A  62     6954   7677   6346    931   -411    -51       C  
ATOM    370  CE  LYS A  62     -21.765  -1.934 -15.563  1.00 58.06           C  
ANISOU  370  CE  LYS A  62     7303   7996   6759    923   -486    -47       C  
ATOM    371  NZ  LYS A  62     -22.076  -2.447 -16.927  1.00 57.63           N1+
ANISOU  371  NZ  LYS A  62     7288   7930   6676    966   -553    -67       N1+
ATOM    372  N   GLU A  63     -15.772   1.010 -13.707  1.00 50.66           N  
ANISOU  372  N   GLU A  63     6359   7221   5666    901   -146    -49       N  
ATOM    373  CA  GLU A  63     -14.317   1.055 -13.815  1.00 52.89           C  
ANISOU  373  CA  GLU A  63     6655   7535   5906    916   -107    -62       C  
ATOM    374  C   GLU A  63     -13.623   1.523 -12.513  1.00 52.16           C  
ANISOU  374  C   GLU A  63     6532   7454   5832    877    -48    -51       C  
ATOM    375  O   GLU A  63     -12.458   1.185 -12.323  1.00 51.34           O  
ANISOU  375  O   GLU A  63     6432   7368   5706    882    -29    -64       O  
ATOM    376  CB  GLU A  63     -13.876   1.914 -15.011  1.00 55.17           C  
ANISOU  376  CB  GLU A  63     6970   7846   6143    953    -78    -59       C  
ATOM    377  CG  GLU A  63     -14.499   1.558 -16.358  1.00 57.08           C  
ANISOU  377  CG  GLU A  63     7247   8078   6360    996   -133    -70       C  
ATOM    378  CD  GLU A  63     -13.845   0.369 -17.030  1.00 59.32           C  
ANISOU  378  CD  GLU A  63     7563   8365   6609   1033   -173   -102       C  
ATOM    379  OE1 GLU A  63     -12.615   0.197 -16.892  1.00 61.29           O  
ANISOU  379  OE1 GLU A  63     7817   8637   6832   1042   -140   -112       O  
ATOM    380  OE2 GLU A  63     -14.562  -0.392 -17.712  1.00 61.06           O1-
ANISOU  380  OE2 GLU A  63     7806   8565   6830   1056   -239   -116       O1-
ATOM    381  N   MET A  64     -14.330   2.281 -11.650  1.00 50.42           N  
ANISOU  381  N   MET A  64     6283   7223   5650    839    -22    -26       N  
ATOM    382  CA  MET A  64     -13.837   2.650 -10.295  1.00 49.75           C  
ANISOU  382  CA  MET A  64     6170   7144   5588    798     25    -16       C  
ATOM    383  C   MET A  64     -13.668   1.414  -9.411  1.00 48.45           C  
ANISOU  383  C   MET A  64     5994   6966   5446    780     -5    -31       C  
ATOM    384  O   MET A  64     -12.597   1.224  -8.836  1.00 48.86           O  
ANISOU  384  O   MET A  64     6042   7033   5489    771     19    -39       O  
ATOM    385  CB  MET A  64     -14.771   3.628  -9.556  1.00 50.48           C  
ANISOU  385  CB  MET A  64     6236   7223   5718    764     53     11       C  
ATOM    386  CG  MET A  64     -14.981   5.005 -10.161  1.00 51.23           C  
ANISOU  386  CG  MET A  64     6336   7329   5798    773     92     31       C  
ATOM    387  SD  MET A  64     -13.722   6.257  -9.977  1.00 56.29           S  
ANISOU  387  SD  MET A  64     6975   8001   6410    767    171     40       S  
ATOM    388  CE  MET A  64     -14.247   6.931  -8.420  1.00 54.70           C  
ANISOU  388  CE  MET A  64     6740   7785   6256    715    208     62       C  
ATOM    389  N   ILE A  65     -14.728   0.597  -9.340  1.00 48.09           N  
ANISOU  389  N   ILE A  65     5943   6892   5434    776    -61    -32       N  
ATOM    390  CA  ILE A  65     -14.783  -0.705  -8.631  1.00 49.50           C  
ANISOU  390  CA  ILE A  65     6113   7055   5640    762   -102    -46       C  
ATOM    391  C   ILE A  65     -13.692  -1.687  -9.099  1.00 49.78           C  
ANISOU  391  C   ILE A  65     6170   7102   5640    790   -125    -75       C  
ATOM    392  O   ILE A  65     -12.999  -2.298  -8.269  1.00 51.33           O  
ANISOU  392  O   ILE A  65     6357   7302   5844    773   -120    -84       O  
ATOM    393  CB  ILE A  65     -16.212  -1.318  -8.726  1.00 49.27           C  
ANISOU  393  CB  ILE A  65     6076   6991   5653    757   -162    -40       C  
ATOM    394  CG1 ILE A  65     -17.208  -0.434  -7.984  1.00 50.73           C  
ANISOU  394  CG1 ILE A  65     6233   7163   5879    724   -134     -9       C  
ATOM    395  CG2 ILE A  65     -16.314  -2.716  -8.122  1.00 49.37           C  
ANISOU  395  CG2 ILE A  65     6080   6983   5693    746   -210    -53       C  
ATOM    396  CD1 ILE A  65     -18.664  -0.703  -8.319  1.00 51.40           C  
ANISOU  396  CD1 ILE A  65     6311   7217   6002    725   -184      2       C  
ATOM    397  N   LYS A  66     -13.500  -1.759 -10.417  1.00 49.31           N  
ANISOU  397  N   LYS A  66     6141   7051   5541    833   -145    -89       N  
ATOM    398  CA  LYS A  66     -12.413  -2.532 -11.035  1.00 48.54           C  
ANISOU  398  CA  LYS A  66     6069   6969   5403    866   -159   -116       C  
ATOM    399  C   LYS A  66     -11.015  -2.009 -10.701  1.00 46.87           C  
ANISOU  399  C   LYS A  66     5853   6788   5165    863    -97   -117       C  
ATOM    400  O   LYS A  66     -10.094  -2.795 -10.497  1.00 47.22           O  
ANISOU  400  O   LYS A  66     5902   6840   5198    870   -102   -135       O  
ATOM    401  CB  LYS A  66     -12.566  -2.550 -12.556  1.00 50.29           C  
ANISOU  401  CB  LYS A  66     6327   7194   5585    915   -187   -128       C  
ATOM    402  CG  LYS A  66     -13.657  -3.453 -13.093  1.00 51.90           C  
ANISOU  402  CG  LYS A  66     6543   7368   5807    929   -264   -139       C  
ATOM    403  CD  LYS A  66     -13.668  -3.332 -14.611  1.00 54.54           C  
ANISOU  403  CD  LYS A  66     6918   7709   6094    979   -285   -150       C  
ATOM    404  CE  LYS A  66     -14.321  -4.528 -15.275  1.00 55.91           C  
ANISOU  404  CE  LYS A  66     7114   7856   6272   1004   -367   -172       C  
ATOM    405  NZ  LYS A  66     -14.141  -4.467 -16.753  1.00 59.16           N1+
ANISOU  405  NZ  LYS A  66     7571   8277   6629   1057   -385   -187       N1+
ATOM    406  N   SER A  67     -10.867  -0.688 -10.611  1.00 45.33           N  
ANISOU  406  N   SER A  67     5651   6610   4964    852    -39    -95       N  
ATOM    407  CA  SER A  67      -9.574  -0.088 -10.272  1.00 44.65           C  
ANISOU  407  CA  SER A  67     5558   6550   4856    847     19    -92       C  
ATOM    408  C   SER A  67      -9.254  -0.132  -8.781  1.00 43.43           C  
ANISOU  408  C   SER A  67     5373   6391   4734    802     43    -85       C  
ATOM    409  O   SER A  67      -8.103   0.093  -8.397  1.00 42.77           O  
ANISOU  409  O   SER A  67     5285   6328   4638    796     81    -87       O  
ATOM    410  CB  SER A  67      -9.469   1.348 -10.784  1.00 46.15           C  
ANISOU  410  CB  SER A  67     5750   6757   5025    854     72    -72       C  
ATOM    411  OG  SER A  67      -9.450   1.371 -12.199  1.00 47.33           O  
ANISOU  411  OG  SER A  67     5931   6917   5135    900     57    -80       O  
ATOM    412  N   GLY A  68     -10.274  -0.383  -7.956  1.00 42.51           N  
ANISOU  412  N   GLY A  68     5239   6251   4661    771     20    -76       N  
ATOM    413  CA  GLY A  68     -10.086  -0.742  -6.564  1.00 40.63           C  
ANISOU  413  CA  GLY A  68     4978   6005   4455    732     28    -74       C  
ATOM    414  C   GLY A  68     -10.841   0.036  -5.494  1.00 40.08           C  
ANISOU  414  C   GLY A  68     4883   5922   4421    690     56    -49       C  
ATOM    415  O   GLY A  68     -10.460  -0.028  -4.324  1.00 39.54           O  
ANISOU  415  O   GLY A  68     4799   5853   4371    659     76    -45       O  
ATOM    416  N   MET A  69     -11.896   0.756  -5.891  1.00 40.00           N  
ANISOU  416  N   MET A  69     4872   5903   4422    691     58    -32       N  
ATOM    417  CA  MET A  69     -12.759   1.519  -4.970  1.00 39.80           C  
ANISOU  417  CA  MET A  69     4824   5863   4432    656     84     -7       C  
ATOM    418  C   MET A  69     -13.527   0.620  -3.991  1.00 38.79           C  
ANISOU  418  C   MET A  69     4679   5710   4348    629     50     -5       C  
ATOM    419  O   MET A  69     -14.176  -0.344  -4.388  1.00 38.86           O  
ANISOU  419  O   MET A  69     4692   5701   4372    641     -4    -13       O  
ATOM    420  CB  MET A  69     -13.741   2.393  -5.758  1.00 40.26           C  
ANISOU  420  CB  MET A  69     4887   5917   4493    668     87      8       C  
ATOM    421  CG  MET A  69     -14.740   3.142  -4.882  1.00 40.60           C  
ANISOU  421  CG  MET A  69     4907   5943   4575    634    111     34       C  
ATOM    422  SD  MET A  69     -15.906   4.191  -5.735  1.00 42.18           S  
ANISOU  422  SD  MET A  69     5108   6135   4781    646    115     55       S  
ATOM    423  CE  MET A  69     -17.132   2.955  -6.158  1.00 42.87           C  
ANISOU  423  CE  MET A  69     5194   6192   4900    657     37     50       C  
ATOM    424  N   ASN A  70     -13.417   0.918  -2.702  1.00 37.89           N  
ANISOU  424  N   ASN A  70     4546   5592   4255    593     84      6       N  
ATOM    425  CA  ASN A  70     -14.140   0.164  -1.712  1.00 36.99           C  
ANISOU  425  CA  ASN A  70     4416   5456   4183    567     60     13       C  
ATOM    426  C   ASN A  70     -15.334   0.900  -1.142  1.00 36.72           C  
ANISOU  426  C   ASN A  70     4364   5403   4183    544     79     40       C  
ATOM    427  O   ASN A  70     -16.324   0.284  -0.746  1.00 36.24           O  
ANISOU  427  O   ASN A  70     4290   5319   4161    532     48     49       O  
ATOM    428  CB  ASN A  70     -13.180  -0.204  -0.595  1.00 37.67           C  
ANISOU  428  CB  ASN A  70     4496   5549   4268    544     78      6       C  
ATOM    429  CG  ASN A  70     -11.970  -0.954  -1.108  1.00 36.19           C  
ANISOU  429  CG  ASN A  70     4324   5378   4048    567     60    -20       C  
ATOM    430  ND2 ASN A  70     -12.209  -2.007  -1.864  1.00 37.58           N  
ANISOU  430  ND2 ASN A  70     4509   5544   4222    591      5    -35       N  
ATOM    431  OD1 ASN A  70     -10.841  -0.575  -0.849  1.00 35.80           O  
ANISOU  431  OD1 ASN A  70     4277   5348   3976    563     95    -25       O  
ATOM    432  N   VAL A  71     -15.196   2.218  -1.006  1.00 36.03           N  
ANISOU  432  N   VAL A  71     4275   5328   4086    535    133     54       N  
ATOM    433  CA  VAL A  71     -16.216   3.060  -0.388  1.00 35.45           C  
ANISOU  433  CA  VAL A  71     4186   5240   4044    513    161     80       C  
ATOM    434  C   VAL A  71     -16.479   4.220  -1.348  1.00 35.51           C  
ANISOU  434  C   VAL A  71     4201   5256   4035    531    184     90       C  
ATOM    435  O   VAL A  71     -15.539   4.831  -1.857  1.00 35.21           O  
ANISOU  435  O   VAL A  71     4176   5241   3960    544    211     82       O  
ATOM    436  CB  VAL A  71     -15.787   3.611   1.014  1.00 34.80           C  
ANISOU  436  CB  VAL A  71     4093   5160   3967    479    211     90       C  
ATOM    437  CG1 VAL A  71     -16.887   4.452   1.679  1.00 34.48           C  
ANISOU  437  CG1 VAL A  71     4038   5103   3959    457    241    117       C  
ATOM    438  CG2 VAL A  71     -15.380   2.504   1.981  1.00 34.71           C  
ANISOU  438  CG2 VAL A  71     4077   5142   3967    461    192     80       C  
ATOM    439  N   ALA A  72     -17.755   4.480  -1.629  1.00 35.59           N  
ANISOU  439  N   ALA A  72     4201   5247   4073    532    171    108       N  
ATOM    440  CA  ALA A  72     -18.172   5.721  -2.259  1.00 35.09           C  
ANISOU  440  CA  ALA A  72     4141   5189   4003    541    199    123       C  
ATOM    441  C   ALA A  72     -18.589   6.748  -1.203  1.00 34.36           C  
ANISOU  441  C   ALA A  72     4031   5089   3932    511    252    146       C  
ATOM    442  O   ALA A  72     -19.523   6.505  -0.424  1.00 36.31           O  
ANISOU  442  O   ALA A  72     4260   5314   4219    491    246    161       O  
ATOM    443  CB  ALA A  72     -19.308   5.460  -3.230  1.00 34.86           C  
ANISOU  443  CB  ALA A  72     4111   5142   3991    561    153    129       C  
ATOM    444  N   ARG A  73     -17.888   7.884  -1.188  1.00 33.64           N  
ANISOU  444  N   ARG A  73     3947   5016   3817    509    302    149       N  
ATOM    445  CA  ARG A  73     -18.198   9.016  -0.315  1.00 34.17           C  
ANISOU  445  CA  ARG A  73     4004   5079   3900    484    355    170       C  
ATOM    446  C   ARG A  73     -19.052  10.059  -1.021  1.00 35.08           C  
ANISOU  446  C   ARG A  73     4117   5189   4023    495    369    189       C  
ATOM    447  O   ARG A  73     -18.724  10.508  -2.126  1.00 33.80           O  
ANISOU  447  O   ARG A  73     3968   5041   3833    519    369    184       O  
ATOM    448  CB  ARG A  73     -16.912   9.685   0.190  1.00 34.55           C  
ANISOU  448  CB  ARG A  73     4060   5146   3918    473    401    163       C  
ATOM    449  CG  ARG A  73     -17.097  10.925   1.081  1.00 34.72           C  
ANISOU  449  CG  ARG A  73     4076   5164   3952    449    457    181       C  
ATOM    450  CD  ARG A  73     -15.746  11.548   1.347  1.00 34.36           C  
ANISOU  450  CD  ARG A  73     4040   5139   3876    442    494    172       C  
ATOM    451  NE  ARG A  73     -15.760  12.814   2.082  1.00 33.55           N  
ANISOU  451  NE  ARG A  73     3935   5033   3779    422    547    186       N  
ATOM    452  CZ  ARG A  73     -15.355  13.977   1.571  1.00 34.42           C  
ANISOU  452  CZ  ARG A  73     4051   5154   3871    429    580    192       C  
ATOM    453  NH1 ARG A  73     -14.893  14.028   0.326  1.00 35.01           N1+
ANISOU  453  NH1 ARG A  73     4134   5247   3921    456    569    186       N1+
ATOM    454  NH2 ARG A  73     -15.377  15.083   2.293  1.00 33.59           N  
ANISOU  454  NH2 ARG A  73     3945   5045   3773    409    626    205       N  
ATOM    455  N   LEU A  74     -20.151  10.447  -0.382  1.00 34.99           N  
ANISOU  455  N   LEU A  74     4088   5156   4048    477    383    211       N  
ATOM    456  CA  LEU A  74     -20.896  11.587  -0.859  1.00 35.69           C  
ANISOU  456  CA  LEU A  74     4173   5240   4147    483    406    230       C  
ATOM    457  C   LEU A  74     -20.693  12.757   0.066  1.00 34.36           C  
ANISOU  457  C   LEU A  74     4001   5073   3979    460    468    243       C  
ATOM    458  O   LEU A  74     -20.935  12.676   1.286  1.00 35.15           O  
ANISOU  458  O   LEU A  74     4092   5161   4102    435    487    250       O  
ATOM    459  CB  LEU A  74     -22.371  11.268  -0.989  1.00 37.85           C  
ANISOU  459  CB  LEU A  74     4430   5487   4464    484    376    248       C  
ATOM    460  CG  LEU A  74     -22.711   9.832  -1.320  1.00 39.93           C  
ANISOU  460  CG  LEU A  74     4690   5739   4741    494    312    238       C  
ATOM    461  CD1 LEU A  74     -23.862   9.474  -0.405  1.00 43.17           C  
ANISOU  461  CD1 LEU A  74     5076   6122   5204    473    307    258       C  
ATOM    462  CD2 LEU A  74     -23.054   9.667  -2.784  1.00 40.71           C  
ANISOU  462  CD2 LEU A  74     4799   5838   4829    525    268    233       C  
ATOM    463  N   ASN A  75     -20.252  13.850  -0.531  1.00 32.49           N  
ANISOU  463  N   ASN A  75     3774   4851   3718    470    499    246       N  
ATOM    464  CA  ASN A  75     -19.983  15.069   0.180  1.00 32.18           C  
ANISOU  464  CA  ASN A  75     3734   4814   3677    452    556    256       C  
ATOM    465  C   ASN A  75     -21.218  15.933   0.099  1.00 32.24           C  
ANISOU  465  C   ASN A  75     3730   4804   3714    451    573    281       C  
ATOM    466  O   ASN A  75     -21.558  16.444  -0.960  1.00 32.43           O  
ANISOU  466  O   ASN A  75     3756   4831   3733    471    567    288       O  
ATOM    467  CB  ASN A  75     -18.760  15.772  -0.431  1.00 30.80           C  
ANISOU  467  CB  ASN A  75     3576   4665   3462    464    580    246       C  
ATOM    468  CG  ASN A  75     -18.247  16.933   0.403  1.00 31.15           C  
ANISOU  468  CG  ASN A  75     3621   4712   3502    443    636    253       C  
ATOM    469  ND2 ASN A  75     -17.111  17.474  -0.010  1.00 31.00           N  
ANISOU  469  ND2 ASN A  75     3613   4713   3452    449    656    246       N  
ATOM    470  OD1 ASN A  75     -18.842  17.339   1.402  1.00 29.71           O  
ANISOU  470  OD1 ASN A  75     3431   4512   3345    421    661    266       O  
ATOM    471  N   PHE A  76     -21.820  16.179   1.262  1.00 31.27           N  
ANISOU  471  N   PHE A  76     3596   4663   3621    428    600    295       N  
ATOM    472  CA  PHE A  76     -23.045  16.962   1.320  1.00 30.21           C  
ANISOU  472  CA  PHE A  76     3448   4510   3519    425    618    320       C  
ATOM    473  C   PHE A  76     -22.797  18.430   1.634  1.00 29.65           C  
ANISOU  473  C   PHE A  76     3382   4442   3439    417    675    330       C  
ATOM    474  O   PHE A  76     -23.740  19.169   1.937  1.00 29.64           O  
ANISOU  474  O   PHE A  76     3370   4424   3466    411    701    351       O  
ATOM    475  CB  PHE A  76     -24.049  16.351   2.308  1.00 30.11           C  
ANISOU  475  CB  PHE A  76     3417   4473   3549    409    612    334       C  
ATOM    476  CG  PHE A  76     -24.859  15.209   1.744  1.00 29.79           C  
ANISOU  476  CG  PHE A  76     3364   4420   3533    421    555    336       C  
ATOM    477  CD1 PHE A  76     -24.268  13.993   1.406  1.00 29.80           C  
ANISOU  477  CD1 PHE A  76     3373   4431   3519    429    509    314       C  
ATOM    478  CD2 PHE A  76     -26.231  15.339   1.595  1.00 30.58           C  
ANISOU  478  CD2 PHE A  76     3444   4497   3675    423    546    360       C  
ATOM    479  CE1 PHE A  76     -25.023  12.956   0.906  1.00 29.94           C  
ANISOU  479  CE1 PHE A  76     3380   4434   3561    439    454    316       C  
ATOM    480  CE2 PHE A  76     -27.002  14.291   1.131  1.00 30.28           C  
ANISOU  480  CE2 PHE A  76     3394   4445   3666    432    491    363       C  
ATOM    481  CZ  PHE A  76     -26.384  13.102   0.790  1.00 30.58           C  
ANISOU  481  CZ  PHE A  76     3441   4492   3686    440    444    341       C  
ATOM    482  N   SER A  77     -21.535  18.871   1.543  1.00 29.17           N  
ANISOU  482  N   SER A  77     3338   4403   3343    416    696    316       N  
ATOM    483  CA  SER A  77     -21.247  20.310   1.475  1.00 29.06           C  
ANISOU  483  CA  SER A  77     3329   4393   3317    414    743    324       C  
ATOM    484  C   SER A  77     -21.725  20.903   0.140  1.00 29.85           C  
ANISOU  484  C   SER A  77     3428   4496   3415    438    734    336       C  
ATOM    485  O   SER A  77     -22.057  22.079   0.075  1.00 30.02           O  
ANISOU  485  O   SER A  77     3448   4513   3444    437    768    351       O  
ATOM    486  CB  SER A  77     -19.760  20.621   1.643  1.00 29.01           C  
ANISOU  486  CB  SER A  77     3338   4407   3276    408    764    308       C  
ATOM    487  OG  SER A  77     -19.173  19.994   2.749  1.00 27.55           O  
ANISOU  487  OG  SER A  77     3157   4222   3088    389    765    295       O  
ATOM    488  N   HIS A  78     -21.742  20.092  -0.916  1.00 31.08           N  
ANISOU  488  N   HIS A  78     3587   4661   3561    460    688    327       N  
ATOM    489  CA  HIS A  78     -22.347  20.496  -2.197  1.00 32.70           C  
ANISOU  489  CA  HIS A  78     3791   4866   3765    485    672    339       C  
ATOM    490  C   HIS A  78     -23.486  19.579  -2.581  1.00 32.23           C  
ANISOU  490  C   HIS A  78     3721   4790   3735    495    622    344       C  
ATOM    491  O   HIS A  78     -23.470  18.399  -2.266  1.00 32.86           O  
ANISOU  491  O   HIS A  78     3798   4866   3820    491    589    332       O  
ATOM    492  CB  HIS A  78     -21.298  20.475  -3.318  1.00 32.72           C  
ANISOU  492  CB  HIS A  78     3812   4894   3724    508    661    324       C  
ATOM    493  CG  HIS A  78     -20.008  21.104  -2.918  1.00 32.93           C  
ANISOU  493  CG  HIS A  78     3848   4938   3723    498    701    316       C  
ATOM    494  CD2 HIS A  78     -19.633  22.403  -2.860  1.00 33.25           C  
ANISOU  494  CD2 HIS A  78     3892   4984   3757    492    748    327       C  
ATOM    495  ND1 HIS A  78     -18.952  20.374  -2.417  1.00 33.15           N  
ANISOU  495  ND1 HIS A  78     3883   4979   3733    490    696    296       N  
ATOM    496  CE1 HIS A  78     -17.967  21.192  -2.098  1.00 32.93           C  
ANISOU  496  CE1 HIS A  78     3860   4962   3688    480    736    295       C  
ATOM    497  NE2 HIS A  78     -18.353  22.428  -2.362  1.00 34.00           N  
ANISOU  497  NE2 HIS A  78     3994   5094   3829    481    768    313       N  
ATOM    498  N   GLY A  79     -24.465  20.130  -3.281  1.00 32.92           N  
ANISOU  498  N   GLY A  79     3801   4866   3840    507    616    363       N  
ATOM    499  CA  GLY A  79     -25.413  19.311  -4.009  1.00 34.57           C  
ANISOU  499  CA  GLY A  79     4004   5062   4070    523    561    367       C  
ATOM    500  C   GLY A  79     -26.733  19.152  -3.291  1.00 36.28           C  
ANISOU  500  C   GLY A  79     4195   5249   4339    508    558    387       C  
ATOM    501  O   GLY A  79     -26.818  19.297  -2.065  1.00 36.11           O  
ANISOU  501  O   GLY A  79     4163   5218   4336    484    591    393       O  
ATOM    502  N   THR A  80     -27.755  18.839  -4.073  1.00 36.73           N  
ANISOU  502  N   THR A  80     4243   5291   4421    523    515    398       N  
ATOM    503  CA  THR A  80     -29.079  18.597  -3.557  1.00 37.41           C  
ANISOU  503  CA  THR A  80     4303   5348   4563    512    505    420       C  
ATOM    504  C   THR A  80     -29.235  17.121  -3.270  1.00 37.74           C  
ANISOU  504  C   THR A  80     4337   5380   4620    508    456    409       C  
ATOM    505  O   THR A  80     -28.403  16.303  -3.698  1.00 37.17           O  
ANISOU  505  O   THR A  80     4283   5323   4515    519    425    385       O  
ATOM    506  CB  THR A  80     -30.151  19.009  -4.571  1.00 37.61           C  
ANISOU  506  CB  THR A  80     4319   5358   4611    530    480    439       C  
ATOM    507  CG2 THR A  80     -29.927  20.444  -5.027  1.00 37.10           C  
ANISOU  507  CG2 THR A  80     4265   5305   4526    537    523    448       C  
ATOM    508  OG1 THR A  80     -30.094  18.125  -5.694  1.00 38.17           O  
ANISOU  508  OG1 THR A  80     4403   5433   4666    553    416    425       O  
ATOM    509  N   HIS A  81     -30.320  16.808  -2.556  1.00 37.46           N  
ANISOU  509  N   HIS A  81     4276   5318   4637    494    452    429       N  
ATOM    510  CA  HIS A  81     -30.735  15.456  -2.219  1.00 37.86           C  
ANISOU  510  CA  HIS A  81     4313   5353   4715    489    407    427       C  
ATOM    511  C   HIS A  81     -31.067  14.597  -3.427  1.00 38.84           C  
ANISOU  511  C   HIS A  81     4442   5472   4842    511    335    419       C  
ATOM    512  O   HIS A  81     -30.792  13.413  -3.396  1.00 39.04           O  
ANISOU  512  O   HIS A  81     4471   5497   4865    512    293    402       O  
ATOM    513  CB  HIS A  81     -31.940  15.487  -1.275  1.00 37.66           C  
ANISOU  513  CB  HIS A  81     4257   5299   4750    471    423    456       C  
ATOM    514  CG  HIS A  81     -31.593  15.790   0.152  1.00 37.99           C  
ANISOU  514  CG  HIS A  81     4297   5344   4793    446    481    459       C  
ATOM    515  CD2 HIS A  81     -30.488  16.338   0.713  1.00 37.36           C  
ANISOU  515  CD2 HIS A  81     4237   5285   4672    437    526    444       C  
ATOM    516  ND1 HIS A  81     -32.450  15.509   1.196  1.00 38.01           N  
ANISOU  516  ND1 HIS A  81     4274   5323   4843    429    495    481       N  
ATOM    517  CE1 HIS A  81     -31.895  15.883   2.334  1.00 37.82           C  
ANISOU  517  CE1 HIS A  81     4258   5306   4803    412    548    478       C  
ATOM    518  NE2 HIS A  81     -30.701  16.382   2.069  1.00 37.84           N  
ANISOU  518  NE2 HIS A  81     4288   5335   4754    415    566    455       N  
ATOM    519  N   GLU A  82     -31.640  15.197  -4.474  1.00 41.14           N  
ANISOU  519  N   GLU A  82     4735   5759   5137    530    319    430       N  
ATOM    520  CA  GLU A  82     -31.891  14.525  -5.767  1.00 43.63           C  
ANISOU  520  CA  GLU A  82     5060   6070   5446    555    250    420       C  
ATOM    521  C   GLU A  82     -30.603  14.098  -6.477  1.00 42.97           C  
ANISOU  521  C   GLU A  82     5010   6014   5300    574    232    387       C  
ATOM    522  O   GLU A  82     -30.541  12.989  -7.018  1.00 43.96           O  
ANISOU  522  O   GLU A  82     5145   6137   5420    587    173    370       O  
ATOM    523  CB  GLU A  82     -32.669  15.465  -6.693  1.00 46.18           C  
ANISOU  523  CB  GLU A  82     5380   6384   5779    571    247    440       C  
ATOM    524  CG  GLU A  82     -33.152  14.875  -8.014  1.00 50.33           C  
ANISOU  524  CG  GLU A  82     5915   6901   6306    597    174    435       C  
ATOM    525  CD  GLU A  82     -33.370  15.936  -9.084  1.00 53.24           C  
ANISOU  525  CD  GLU A  82     6296   7275   6657    617    179    445       C  
ATOM    526  OE1 GLU A  82     -32.369  16.507  -9.583  1.00 53.33           O  
ANISOU  526  OE1 GLU A  82     6335   7314   6613    630    204    430       O  
ATOM    527  OE2 GLU A  82     -34.545  16.193  -9.432  1.00 53.59           O1-
ANISOU  527  OE2 GLU A  82     6321   7294   6744    620    157    469       O1-
ATOM    528  N   TYR A  83     -29.607  14.989  -6.465  1.00 42.31           N  
ANISOU  528  N   TYR A  83     4945   5958   5173    575    283    379       N  
ATOM    529  CA  TYR A  83     -28.284  14.758  -7.064  1.00 42.96           C  
ANISOU  529  CA  TYR A  83     5057   6068   5195    592    278    350       C  
ATOM    530  C   TYR A  83     -27.592  13.586  -6.368  1.00 42.81           C  
ANISOU  530  C   TYR A  83     5042   6055   5169    581    263    329       C  
ATOM    531  O   TYR A  83     -27.093  12.670  -7.036  1.00 43.32           O  
ANISOU  531  O   TYR A  83     5124   6127   5208    600    218    307       O  
ATOM    532  CB  TYR A  83     -27.427  16.035  -6.983  1.00 42.56           C  
ANISOU  532  CB  TYR A  83     5019   6042   5110    590    343    352       C  
ATOM    533  CG  TYR A  83     -26.131  16.012  -7.787  1.00 43.69           C  
ANISOU  533  CG  TYR A  83     5192   6215   5192    611    343    328       C  
ATOM    534  CD1 TYR A  83     -26.098  16.424  -9.128  1.00 44.39           C  
ANISOU  534  CD1 TYR A  83     5300   6313   5252    641    326    328       C  
ATOM    535  CD2 TYR A  83     -24.926  15.614  -7.196  1.00 44.00           C  
ANISOU  535  CD2 TYR A  83     5240   6272   5203    602    361    308       C  
ATOM    536  CE1 TYR A  83     -24.906  16.416  -9.850  1.00 43.20           C  
ANISOU  536  CE1 TYR A  83     5176   6190   5046    662    331    309       C  
ATOM    537  CE2 TYR A  83     -23.745  15.579  -7.909  1.00 43.29           C  
ANISOU  537  CE2 TYR A  83     5175   6209   5062    622    363    289       C  
ATOM    538  CZ  TYR A  83     -23.732  15.990  -9.225  1.00 44.53           C  
ANISOU  538  CZ  TYR A  83     5351   6376   5191    652    350    290       C  
ATOM    539  OH  TYR A  83     -22.516  15.947  -9.881  1.00 44.60           O  
ANISOU  539  OH  TYR A  83     5384   6413   5149    673    357    272       O  
ATOM    540  N   HIS A  84     -27.631  13.605  -5.036  1.00 41.30           N  
ANISOU  540  N   HIS A  84     4832   5856   5002    552    298    337       N  
ATOM    541  CA  HIS A  84     -27.046  12.549  -4.232  1.00 41.59           C  
ANISOU  541  CA  HIS A  84     4869   5896   5037    539    287    320       C  
ATOM    542  C   HIS A  84     -27.783  11.210  -4.276  1.00 42.98           C  
ANISOU  542  C   HIS A  84     5032   6049   5248    540    224    319       C  
ATOM    543  O   HIS A  84     -27.104  10.190  -4.310  1.00 44.47           O  
ANISOU  543  O   HIS A  84     5233   6245   5417    545    193    296       O  
ATOM    544  CB  HIS A  84     -26.834  13.000  -2.791  1.00 39.93           C  
ANISOU  544  CB  HIS A  84     4646   5685   4839    509    344    329       C  
ATOM    545  CG  HIS A  84     -25.783  14.055  -2.635  1.00 39.06           C  
ANISOU  545  CG  HIS A  84     4552   5599   4689    506    400    322       C  
ATOM    546  CD2 HIS A  84     -25.825  15.278  -2.055  1.00 38.22           C  
ANISOU  546  CD2 HIS A  84     4441   5494   4587    492    459    338       C  
ATOM    547  ND1 HIS A  84     -24.494  13.900  -3.107  1.00 38.76           N  
ANISOU  547  ND1 HIS A  84     4537   5587   4602    518    399    298       N  
ATOM    548  CE1 HIS A  84     -23.793  14.984  -2.834  1.00 37.88           C  
ANISOU  548  CE1 HIS A  84     4432   5490   4467    511    453    300       C  
ATOM    549  NE2 HIS A  84     -24.577  15.837  -2.198  1.00 38.73           N  
ANISOU  549  NE2 HIS A  84     4525   5584   4606    495    489    323       N  
ATOM    550  N   ALA A  85     -29.127  11.217  -4.318  1.00 42.20           N  
ANISOU  550  N   ALA A  85     4910   5922   5199    537    203    343       N  
ATOM    551  CA  ALA A  85     -29.931   9.985  -4.514  1.00 42.48           C  
ANISOU  551  CA  ALA A  85     4933   5933   5273    541    137    344       C  
ATOM    552  C   ALA A  85     -29.675   9.295  -5.849  1.00 41.96           C  
ANISOU  552  C   ALA A  85     4890   5872   5178    571     73    322       C  
ATOM    553  O   ALA A  85     -29.629   8.069  -5.917  1.00 42.06           O  
ANISOU  553  O   ALA A  85     4905   5876   5198    575     22    307       O  
ATOM    554  CB  ALA A  85     -31.422  10.263  -4.385  1.00 41.36           C  
ANISOU  554  CB  ALA A  85     4760   5760   5193    533    129    378       C  
ATOM    555  N   GLU A  86     -29.507  10.098  -6.889  1.00 43.76           N  
ANISOU  555  N   GLU A  86     5138   6114   5375    593     78    320       N  
ATOM    556  CA  GLU A  86     -29.195   9.591  -8.218  1.00 46.56           C  
ANISOU  556  CA  GLU A  86     5520   6475   5693    626     24    299       C  
ATOM    557  C   GLU A  86     -27.745   9.102  -8.311  1.00 45.56           C  
ANISOU  557  C   GLU A  86     5421   6377   5511    636     29    267       C  
ATOM    558  O   GLU A  86     -27.471   8.155  -9.045  1.00 49.40           O  
ANISOU  558  O   GLU A  86     5927   6864   5977    657    -24    245       O  
ATOM    559  CB  GLU A  86     -29.485  10.651  -9.277  1.00 49.02           C  
ANISOU  559  CB  GLU A  86     5844   6792   5987    647     31    309       C  
ATOM    560  CG  GLU A  86     -29.769  10.097 -10.663  1.00 54.39           C  
ANISOU  560  CG  GLU A  86     6547   7466   6653    679    -37    297       C  
ATOM    561  CD  GLU A  86     -29.498  11.109 -11.758  1.00 57.35           C  
ANISOU  561  CD  GLU A  86     6947   7859   6985    705    -21    298       C  
ATOM    562  OE1 GLU A  86     -30.025  12.244 -11.673  1.00 60.41           O  
ANISOU  562  OE1 GLU A  86     7320   8243   7390    697     16    322       O  
ATOM    563  OE2 GLU A  86     -28.759  10.765 -12.704  1.00 57.24           O1-
ANISOU  563  OE2 GLU A  86     6966   7861   6919    734    -46    274       O1-
ATOM    564  N   THR A  87     -26.839   9.738  -7.566  1.00 43.85           N  
ANISOU  564  N   THR A  87     5206   6183   5272    621     92    264       N  
ATOM    565  CA  THR A  87     -25.444   9.266  -7.421  1.00 43.04           C  
ANISOU  565  CA  THR A  87     5124   6105   5124    624    103    237       C  
ATOM    566  C   THR A  87     -25.373   7.893  -6.715  1.00 42.93           C  
ANISOU  566  C   THR A  87     5101   6079   5130    612     67    224       C  
ATOM    567  O   THR A  87     -24.698   6.977  -7.212  1.00 42.29           O  
ANISOU  567  O   THR A  87     5039   6006   5020    630     30    199       O  
ATOM    568  CB  THR A  87     -24.577  10.315  -6.687  1.00 42.12           C  
ANISOU  568  CB  THR A  87     5007   6010   4985    608    178    241       C  
ATOM    569  CG2 THR A  87     -23.137   9.895  -6.617  1.00 42.49           C  
ANISOU  569  CG2 THR A  87     5073   6083   4987    613    188    215       C  
ATOM    570  OG1 THR A  87     -24.630  11.556  -7.390  1.00 41.35           O  
ANISOU  570  OG1 THR A  87     4917   5923   4870    620    208    253       O  
ATOM    571  N   ILE A  88     -26.136   7.771  -5.619  1.00 44.26           N  
ANISOU  571  N   ILE A  88     5240   6226   5348    583     78    243       N  
ATOM    572  CA  ILE A  88     -26.303   6.544  -4.807  1.00 45.16           C  
ANISOU  572  CA  ILE A  88     5340   6325   5493    567     47    239       C  
ATOM    573  C   ILE A  88     -26.848   5.371  -5.639  1.00 46.16           C  
ANISOU  573  C   ILE A  88     5471   6432   5634    586    -32    229       C  
ATOM    574  O   ILE A  88     -26.270   4.269  -5.616  1.00 47.11           O  
ANISOU  574  O   ILE A  88     5601   6555   5743    591    -66    206       O  
ATOM    575  CB  ILE A  88     -27.197   6.820  -3.564  1.00 44.88           C  
ANISOU  575  CB  ILE A  88     5271   6268   5511    535     78    268       C  
ATOM    576  CG1 ILE A  88     -26.411   7.507  -2.454  1.00 45.16           C  
ANISOU  576  CG1 ILE A  88     5307   6321   5530    513    147    269       C  
ATOM    577  CG2 ILE A  88     -27.735   5.559  -2.918  1.00 45.43           C  
ANISOU  577  CG2 ILE A  88     5323   6314   5624    521     38    271       C  
ATOM    578  CD1 ILE A  88     -27.304   8.217  -1.454  1.00 45.41           C  
ANISOU  578  CD1 ILE A  88     5313   6335   5603    488    191    300       C  
ATOM    579  N   LYS A  89     -27.893   5.660  -6.421  1.00 46.06           N  
ANISOU  579  N   LYS A  89     5453   6401   5645    599    -61    244       N  
ATOM    580  CA  LYS A  89     -28.531   4.703  -7.338  1.00 46.61           C  
ANISOU  580  CA  LYS A  89     5528   6450   5731    619   -140    236       C  
ATOM    581  C   LYS A  89     -27.569   4.167  -8.393  1.00 44.87           C  
ANISOU  581  C   LYS A  89     5346   6249   5453    651   -174    202       C  
ATOM    582  O   LYS A  89     -27.529   2.964  -8.628  1.00 45.65           O  
ANISOU  582  O   LYS A  89     5452   6336   5556    661   -232    184       O  
ATOM    583  CB  LYS A  89     -29.754   5.338  -8.011  1.00 47.63           C  
ANISOU  583  CB  LYS A  89     5646   6559   5891    627   -158    260       C  
ATOM    584  CG  LYS A  89     -30.672   4.350  -8.724  1.00 48.81           C  
ANISOU  584  CG  LYS A  89     5792   6677   6073    641   -242    260       C  
ATOM    585  CD  LYS A  89     -31.955   5.012  -9.213  1.00 48.96           C  
ANISOU  585  CD  LYS A  89     5795   6674   6133    643   -257    288       C  
ATOM    586  CE  LYS A  89     -31.795   5.600 -10.610  1.00 50.73           C  
ANISOU  586  CE  LYS A  89     6052   6911   6313    677   -273    278       C  
ATOM    587  NZ  LYS A  89     -31.933   4.559 -11.674  1.00 51.27           N1+
ANISOU  587  NZ  LYS A  89     6143   6965   6371    704   -358    256       N1+
ATOM    588  N   ASN A  90     -26.757   5.060  -8.954  1.00 44.18           N  
ANISOU  588  N   ASN A  90     5282   6190   5313    668   -135    194       N  
ATOM    589  CA  ASN A  90     -25.710   4.687  -9.906  1.00 43.69           C  
ANISOU  589  CA  ASN A  90     5257   6150   5191    700   -154    164       C  
ATOM    590  C   ASN A  90     -24.528   3.916  -9.315  1.00 43.55           C  
ANISOU  590  C   ASN A  90     5247   6149   5149    694   -145    140       C  
ATOM    591  O   ASN A  90     -23.882   3.153 -10.042  1.00 43.74           O  
ANISOU  591  O   ASN A  90     5298   6182   5138    720   -181    113       O  
ATOM    592  CB  ASN A  90     -25.186   5.922 -10.625  1.00 43.26           C  
ANISOU  592  CB  ASN A  90     5222   6122   5091    717   -110    166       C  
ATOM    593  CG  ASN A  90     -26.210   6.545 -11.547  1.00 43.43           C  
ANISOU  593  CG  ASN A  90     5246   6129   5124    733   -132    183       C  
ATOM    594  ND2 ASN A  90     -25.770   7.528 -12.314  1.00 42.89           N  
ANISOU  594  ND2 ASN A  90     5198   6083   5015    753   -100    184       N  
ATOM    595  OD1 ASN A  90     -27.381   6.165 -11.560  1.00 44.25           O  
ANISOU  595  OD1 ASN A  90     5333   6203   5277    727   -176    197       O  
ATOM    596  N   VAL A  91     -24.225   4.154  -8.031  1.00 42.91           N  
ANISOU  596  N   VAL A  91     5145   6074   5085    662    -96    149       N  
ATOM    597  CA  VAL A  91     -23.217   3.384  -7.274  1.00 42.21           C  
ANISOU  597  CA  VAL A  91     5058   5996   4982    651    -88    130       C  
ATOM    598  C   VAL A  91     -23.731   1.956  -7.110  1.00 42.90           C  
ANISOU  598  C   VAL A  91     5138   6058   5104    648   -153    122       C  
ATOM    599  O   VAL A  91     -23.026   0.990  -7.437  1.00 41.87           O  
ANISOU  599  O   VAL A  91     5025   5933   4948    665   -188     95       O  
ATOM    600  CB  VAL A  91     -22.865   4.043  -5.902  1.00 42.03           C  
ANISOU  600  CB  VAL A  91     5015   5982   4971    616    -21    144       C  
ATOM    601  CG1 VAL A  91     -22.193   3.072  -4.937  1.00 40.77           C  
ANISOU  601  CG1 VAL A  91     4850   5824   4815    598    -24    131       C  
ATOM    602  CG2 VAL A  91     -21.969   5.257  -6.086  1.00 42.21           C  
ANISOU  602  CG2 VAL A  91     5052   6034   4951    621     39    144       C  
ATOM    603  N   ARG A  92     -24.997   1.857  -6.704  1.00 44.41           N  
ANISOU  603  N   ARG A  92     5302   6220   5351    631   -172    146       N  
ATOM    604  CA  ARG A  92     -25.681   0.584  -6.509  1.00 46.22           C  
ANISOU  604  CA  ARG A  92     5518   6420   5624    625   -235    144       C  
ATOM    605  C   ARG A  92     -25.982  -0.184  -7.789  1.00 49.13           C  
ANISOU  605  C   ARG A  92     5907   6775   5983    658   -311    127       C  
ATOM    606  O   ARG A  92     -26.054  -1.399  -7.740  1.00 52.24           O  
ANISOU  606  O   ARG A  92     6301   7152   6394    660   -364    114       O  
ATOM    607  CB  ARG A  92     -26.953   0.773  -5.681  1.00 44.78           C  
ANISOU  607  CB  ARG A  92     5297   6209   5506    597   -228    179       C  
ATOM    608  CG  ARG A  92     -26.707   0.670  -4.186  1.00 43.18           C  
ANISOU  608  CG  ARG A  92     5073   6007   5324    563   -185    189       C  
ATOM    609  CD  ARG A  92     -27.829   1.292  -3.369  1.00 42.67           C  
ANISOU  609  CD  ARG A  92     4975   5923   5314    537   -153    226       C  
ATOM    610  NE  ARG A  92     -27.368   1.511  -2.004  1.00 40.65           N  
ANISOU  610  NE  ARG A  92     4707   5676   5060    509    -96    234       N  
ATOM    611  CZ  ARG A  92     -28.002   2.226  -1.087  1.00 40.28           C  
ANISOU  611  CZ  ARG A  92     4637   5620   5045    486    -48    263       C  
ATOM    612  NH1 ARG A  92     -29.157   2.816  -1.354  1.00 41.72           N1+
ANISOU  612  NH1 ARG A  92     4801   5784   5265    486    -48    289       N1+
ATOM    613  NH2 ARG A  92     -27.481   2.354   0.118  1.00 38.71           N  
ANISOU  613  NH2 ARG A  92     4434   5431   4843    463      0    266       N  
ATOM    614  N   THR A  93     -26.127   0.515  -8.919  1.00 50.35           N  
ANISOU  614  N   THR A  93     6082   6937   6111    684   -316    126       N  
ATOM    615  CA  THR A  93     -26.290  -0.126 -10.230  1.00 50.52           C  
ANISOU  615  CA  THR A  93     6132   6948   6112    720   -385    106       C  
ATOM    616  C   THR A  93     -24.971  -0.769 -10.679  1.00 50.99           C  
ANISOU  616  C   THR A  93     6226   7033   6115    745   -394     70       C  
ATOM    617  O   THR A  93     -24.948  -1.921 -11.131  1.00 51.61           O  
ANISOU  617  O   THR A  93     6320   7097   6191    762   -457     48       O  
ATOM    618  CB  THR A  93     -26.785   0.875 -11.307  1.00 50.43           C  
ANISOU  618  CB  THR A  93     6135   6940   6085    742   -384    116       C  
ATOM    619  CG2 THR A  93     -27.158   0.166 -12.606  1.00 49.47           C  
ANISOU  619  CG2 THR A  93     6042   6803   5951    777   -464     99       C  
ATOM    620  OG1 THR A  93     -27.935   1.580 -10.827  1.00 49.73           O  
ANISOU  620  OG1 THR A  93     6013   6831   6049    718   -367    151       O  
ATOM    621  N   ALA A  94     -23.879  -0.032 -10.510  1.00 50.85           N  
ANISOU  621  N   ALA A  94     6219   7048   6052    746   -330     64       N  
ATOM    622  CA  ALA A  94     -22.555  -0.524 -10.876  1.00 50.33           C  
ANISOU  622  CA  ALA A  94     6182   7007   5932    768   -328     34       C  
ATOM    623  C   ALA A  94     -22.024  -1.616  -9.954  1.00 50.36           C  
ANISOU  623  C   ALA A  94     6176   7008   5950    751   -339     20       C  
ATOM    624  O   ALA A  94     -21.315  -2.500 -10.426  1.00 50.94           O  
ANISOU  624  O   ALA A  94     6273   7087   5994    774   -372     -7       O  
ATOM    625  CB  ALA A  94     -21.572   0.617 -10.947  1.00 50.32           C  
ANISOU  625  CB  ALA A  94     6192   7041   5885    773   -256     35       C  
ATOM    626  N   THR A  95     -22.383  -1.548  -8.666  1.00 49.82           N  
ANISOU  626  N   THR A  95     6073   6928   5926    711   -313     40       N  
ATOM    627  CA  THR A  95     -22.007  -2.568  -7.669  1.00 49.77           C  
ANISOU  627  CA  THR A  95     6053   6916   5940    691   -323     31       C  
ATOM    628  C   THR A  95     -22.754  -3.861  -7.952  1.00 50.65           C  
ANISOU  628  C   THR A  95     6164   6996   6086    698   -404     23       C  
ATOM    629  O   THR A  95     -22.134  -4.911  -8.076  1.00 50.99           O  
ANISOU  629  O   THR A  95     6221   7039   6114    710   -439     -1       O  
ATOM    630  CB  THR A  95     -22.274  -2.109  -6.206  1.00 50.22           C  
ANISOU  630  CB  THR A  95     6076   6969   6035    648   -272     57       C  
ATOM    631  CG2 THR A  95     -21.760  -3.124  -5.193  1.00 48.36           C  
ANISOU  631  CG2 THR A  95     5829   6730   5813    628   -279     48       C  
ATOM    632  OG1 THR A  95     -21.629  -0.853  -5.962  1.00 49.32           O  
ANISOU  632  OG1 THR A  95     5965   6883   5892    641   -200     65       O  
ATOM    633  N   GLU A  96     -24.072  -3.770  -8.153  1.00 53.34           N  
ANISOU  633  N   GLU A  96     6488   7308   6471    693   -435     44       N  
ATOM    634  CA  GLU A  96     -24.892  -4.965  -8.430  1.00 54.21           C  
ANISOU  634  CA  GLU A  96     6593   7383   6621    698   -516     40       C  
ATOM    635  C   GLU A  96     -24.782  -5.559  -9.840  1.00 52.78           C  
ANISOU  635  C   GLU A  96     6450   7198   6406    740   -581     12       C  
ATOM    636  O   GLU A  96     -25.320  -6.633 -10.092  1.00 53.46           O  
ANISOU  636  O   GLU A  96     6536   7254   6520    746   -652      3       O  
ATOM    637  CB  GLU A  96     -26.368  -4.775  -8.041  1.00 55.35           C  
ANISOU  637  CB  GLU A  96     6702   7495   6833    675   -531     74       C  
ATOM    638  CG  GLU A  96     -26.638  -4.518  -6.560  1.00 57.44           C  
ANISOU  638  CG  GLU A  96     6929   7756   7140    633   -481    102       C  
ATOM    639  CD  GLU A  96     -25.727  -5.292  -5.625  1.00 59.67           C  
ANISOU  639  CD  GLU A  96     7209   8048   7415    618   -468     88       C  
ATOM    640  OE1 GLU A  96     -25.856  -6.536  -5.538  1.00 60.41           O  
ANISOU  640  OE1 GLU A  96     7299   8121   7532    618   -524     77       O  
ATOM    641  OE2 GLU A  96     -24.891  -4.641  -4.958  1.00 60.90           O1-
ANISOU  641  OE2 GLU A  96     7365   8230   7542    605   -402     88       O1-
ATOM    642  N   SER A  97     -24.039  -4.908 -10.738  1.00 52.85           N  
ANISOU  642  N   SER A  97     6491   7234   6354    770   -557     -3       N  
ATOM    643  CA  SER A  97     -23.754  -5.472 -12.067  1.00 53.77           C  
ANISOU  643  CA  SER A  97     6650   7351   6429    813   -612    -32       C  
ATOM    644  C   SER A  97     -22.744  -6.639 -12.064  1.00 53.03           C  
ANISOU  644  C   SER A  97     6577   7264   6308    828   -638    -66       C  
ATOM    645  O   SER A  97     -22.582  -7.314 -13.081  1.00 54.28           O  
ANISOU  645  O   SER A  97     6769   7416   6437    864   -692    -92       O  
ATOM    646  CB  SER A  97     -23.308  -4.377 -13.044  1.00 53.92           C  
ANISOU  646  CB  SER A  97     6698   7397   6390    842   -576    -35       C  
ATOM    647  OG  SER A  97     -21.954  -4.023 -12.830  1.00 54.01           O  
ANISOU  647  OG  SER A  97     6721   7445   6353    847   -517    -48       O  
ATOM    648  N   PHE A  98     -22.069  -6.849 -10.930  1.00 53.09           N  
ANISOU  648  N   PHE A  98     6564   7283   6324    801   -599    -64       N  
ATOM    649  CA  PHE A  98     -21.188  -7.991 -10.681  1.00 51.96           C  
ANISOU  649  CA  PHE A  98     6431   7142   6166    807   -620    -91       C  
ATOM    650  C   PHE A  98     -21.777  -8.997  -9.676  1.00 51.07           C  
ANISOU  650  C   PHE A  98     6287   7000   6116    776   -656    -83       C  
ATOM    651  O   PHE A  98     -21.067  -9.891  -9.212  1.00 50.33           O  
ANISOU  651  O   PHE A  98     6195   6908   6018    773   -666   -100       O  
ATOM    652  CB  PHE A  98     -19.836  -7.496 -10.146  1.00 52.21           C  
ANISOU  652  CB  PHE A  98     6466   7212   6158    801   -548    -98       C  
ATOM    653  CG  PHE A  98     -19.196  -6.420 -10.982  1.00 53.32           C  
ANISOU  653  CG  PHE A  98     6632   7385   6243    828   -503   -101       C  
ATOM    654  CD1 PHE A  98     -18.597  -6.733 -12.200  1.00 53.59           C  
ANISOU  654  CD1 PHE A  98     6707   7430   6224    873   -528   -128       C  
ATOM    655  CD2 PHE A  98     -19.166  -5.098 -10.542  1.00 52.68           C  
ANISOU  655  CD2 PHE A  98     6534   7322   6160    808   -433    -77       C  
ATOM    656  CE1 PHE A  98     -17.996  -5.750 -12.966  1.00 53.90           C  
ANISOU  656  CE1 PHE A  98     6769   7498   6212    898   -484   -129       C  
ATOM    657  CE2 PHE A  98     -18.566  -4.110 -11.309  1.00 52.83           C  
ANISOU  657  CE2 PHE A  98     6575   7368   6129    831   -392    -78       C  
ATOM    658  CZ  PHE A  98     -17.984  -4.437 -12.524  1.00 54.39           C  
ANISOU  658  CZ  PHE A  98     6812   7578   6276    876   -417   -104       C  
ATOM    659  N   ALA A  99     -23.064  -8.866  -9.344  1.00 51.19           N  
ANISOU  659  N   ALA A  99     6274   6987   6189    753   -675    -55       N  
ATOM    660  CA  ALA A  99     -23.692  -9.711  -8.304  1.00 51.83           C  
ANISOU  660  CA  ALA A  99     6319   7038   6332    721   -700    -40       C  
ATOM    661  C   ALA A  99     -24.038 -11.126  -8.726  1.00 53.50           C  
ANISOU  661  C   ALA A  99     6540   7219   6567    735   -788    -59       C  
ATOM    662  O   ALA A  99     -24.281 -11.974  -7.861  1.00 54.47           O  
ANISOU  662  O   ALA A  99     6638   7322   6735    710   -809    -52       O  
ATOM    663  CB  ALA A  99     -24.923  -9.041  -7.722  1.00 51.53           C  
ANISOU  663  CB  ALA A  99     6244   6981   6351    691   -683      0       C  
ATOM    664  N   SER A 100     -24.069 -11.352 -10.042  1.00 55.39           N  
ANISOU  664  N   SER A 100     6814   7453   6775    774   -838    -81       N  
ATOM    665  CA  SER A 100     -24.383 -12.636 -10.676  1.00 58.12           C  
ANISOU  665  CA  SER A 100     7178   7769   7135    794   -928   -103       C  
ATOM    666  C   SER A 100     -23.424 -13.773 -10.301  1.00 60.14           C  
ANISOU  666  C   SER A 100     7443   8028   7377    797   -944   -131       C  
ATOM    667  O   SER A 100     -23.850 -14.915 -10.104  1.00 62.30           O  
ANISOU  667  O   SER A 100     7707   8270   7691    791  -1006   -135       O  
ATOM    668  CB  SER A 100     -24.411 -12.460 -12.197  1.00 58.05           C  
ANISOU  668  CB  SER A 100     7213   7761   7081    840   -966   -125       C  
ATOM    669  OG  SER A 100     -23.952 -13.634 -12.838  1.00 59.01           O  
ANISOU  669  OG  SER A 100     7367   7872   7180    870  -1029   -161       O  
ATOM    670  N   ASP A 101     -22.140 -13.445 -10.197  1.00 60.50           N  
ANISOU  670  N   ASP A 101     7506   8112   7369    807   -889   -147       N  
ATOM    671  CA  ASP A 101     -21.154 -14.355  -9.631  1.00 61.68           C  
ANISOU  671  CA  ASP A 101     7658   8268   7507    804   -889   -167       C  
ATOM    672  C   ASP A 101     -20.696 -13.819  -8.265  1.00 61.57           C  
ANISOU  672  C   ASP A 101     7612   8275   7505    764   -813   -146       C  
ATOM    673  O   ASP A 101     -19.889 -12.880  -8.205  1.00 60.43           O  
ANISOU  673  O   ASP A 101     7476   8166   7319    767   -747   -146       O  
ATOM    674  CB  ASP A 101     -19.972 -14.532 -10.595  1.00 60.93           C  
ANISOU  674  CB  ASP A 101     7609   8199   7341    848   -889   -205       C  
ATOM    675  CG  ASP A 101     -18.940 -15.540 -10.098  1.00 61.48           C  
ANISOU  675  CG  ASP A 101     7684   8276   7400    848   -894   -228       C  
ATOM    676  OD1 ASP A 101     -19.303 -16.516  -9.400  1.00 61.60           O  
ANISOU  676  OD1 ASP A 101     7677   8264   7463    827   -933   -225       O  
ATOM    677  OD2 ASP A 101     -17.749 -15.355 -10.426  1.00 61.52           O1-
ANISOU  677  OD2 ASP A 101     7713   8312   7349    871   -859   -248       O1-
ATOM    678  N   PRO A 102     -21.189 -14.436  -7.164  1.00 62.17           N  
ANISOU  678  N   PRO A 102     7653   8329   7638    729   -825   -128       N  
ATOM    679  CA  PRO A 102     -20.878 -14.049  -5.773  1.00 62.79           C  
ANISOU  679  CA  PRO A 102     7702   8421   7734    690   -761   -106       C  
ATOM    680  C   PRO A 102     -19.419 -14.278  -5.346  1.00 63.13           C  
ANISOU  680  C   PRO A 102     7757   8493   7735    692   -726   -128       C  
ATOM    681  O   PRO A 102     -18.968 -13.660  -4.383  1.00 64.82           O  
ANISOU  681  O   PRO A 102     7954   8726   7946    666   -663   -113       O  
ATOM    682  CB  PRO A 102     -21.827 -14.919  -4.939  1.00 62.60           C  
ANISOU  682  CB  PRO A 102     7643   8359   7780    660   -802    -86       C  
ATOM    683  CG  PRO A 102     -22.129 -16.091  -5.805  1.00 62.34           C  
ANISOU  683  CG  PRO A 102     7629   8300   7758    686   -889   -109       C  
ATOM    684  CD  PRO A 102     -22.129 -15.573  -7.212  1.00 61.66           C  
ANISOU  684  CD  PRO A 102     7578   8222   7628    725   -905   -127       C  
ATOM    685  N   ILE A 103     -18.710 -15.156  -6.060  1.00 61.79           N  
ANISOU  685  N   ILE A 103     7617   8325   7535    724   -767   -162       N  
ATOM    686  CA  ILE A 103     -17.259 -15.344  -5.936  1.00 62.36           C  
ANISOU  686  CA  ILE A 103     7705   8426   7560    735   -737   -185       C  
ATOM    687  C   ILE A 103     -16.487 -14.070  -6.378  1.00 63.15           C  
ANISOU  687  C   ILE A 103     7822   8565   7606    750   -670   -187       C  
ATOM    688  O   ILE A 103     -15.503 -13.667  -5.736  1.00 65.12           O  
ANISOU  688  O   ILE A 103     8066   8840   7834    738   -614   -186       O  
ATOM    689  CB  ILE A 103     -16.821 -16.651  -6.679  1.00 61.44           C  
ANISOU  689  CB  ILE A 103     7616   8297   7428    768   -804   -221       C  
ATOM    690  CG1 ILE A 103     -17.472 -17.878  -6.018  1.00 60.59           C  
ANISOU  690  CG1 ILE A 103     7488   8153   7379    747   -862   -217       C  
ATOM    691  CG2 ILE A 103     -15.303 -16.845  -6.737  1.00 60.55           C  
ANISOU  691  CG2 ILE A 103     7524   8215   7265    787   -775   -247       C  
ATOM    692  CD1 ILE A 103     -17.488 -19.126  -6.879  1.00 61.93           C  
ANISOU  692  CD1 ILE A 103     7684   8300   7546    779   -943   -247       C  
ATOM    693  N   LEU A 104     -16.973 -13.396  -7.419  1.00 62.59           N  
ANISOU  693  N   LEU A 104     7769   8496   7516    774   -676   -186       N  
ATOM    694  CA  LEU A 104     -16.301 -12.189  -7.917  1.00 61.62           C  
ANISOU  694  CA  LEU A 104     7662   8408   7343    790   -615   -185       C  
ATOM    695  C   LEU A 104     -17.007 -10.856  -7.592  1.00 60.45           C  
ANISOU  695  C   LEU A 104     7492   8263   7210    766   -566   -152       C  
ATOM    696  O   LEU A 104     -16.591  -9.792  -8.065  1.00 61.93           O  
ANISOU  696  O   LEU A 104     7693   8477   7360    779   -519   -149       O  
ATOM    697  CB  LEU A 104     -16.006 -12.314  -9.419  1.00 61.39           C  
ANISOU  697  CB  LEU A 104     7675   8386   7264    841   -646   -212       C  
ATOM    698  CG  LEU A 104     -14.974 -13.362  -9.868  1.00 62.27           C  
ANISOU  698  CG  LEU A 104     7814   8503   7341    872   -674   -247       C  
ATOM    699  CD1 LEU A 104     -14.769 -13.276 -11.377  1.00 63.37           C  
ANISOU  699  CD1 LEU A 104     7998   8651   7429    924   -696   -269       C  
ATOM    700  CD2 LEU A 104     -13.643 -13.228  -9.138  1.00 59.28           C  
ANISOU  700  CD2 LEU A 104     7428   8154   6941    861   -616   -251       C  
ATOM    701  N   TYR A 105     -18.063 -10.920  -6.787  1.00 57.04           N  
ANISOU  701  N   TYR A 105     7030   7807   6836    733   -576   -127       N  
ATOM    702  CA  TYR A 105     -18.751  -9.721  -6.318  1.00 54.83           C  
ANISOU  702  CA  TYR A 105     6726   7528   6576    707   -528    -95       C  
ATOM    703  C   TYR A 105     -17.942  -8.999  -5.226  1.00 54.03           C  
ANISOU  703  C   TYR A 105     6610   7453   6464    680   -453    -83       C  
ATOM    704  O   TYR A 105     -17.490  -9.622  -4.263  1.00 51.60           O  
ANISOU  704  O   TYR A 105     6290   7144   6171    658   -448    -86       O  
ATOM    705  CB  TYR A 105     -20.149 -10.085  -5.809  1.00 53.42           C  
ANISOU  705  CB  TYR A 105     6518   7314   6464    682   -564    -70       C  
ATOM    706  CG  TYR A 105     -20.918  -8.943  -5.178  1.00 52.58           C  
ANISOU  706  CG  TYR A 105     6386   7207   6386    654   -514    -35       C  
ATOM    707  CD1 TYR A 105     -21.423  -7.903  -5.957  1.00 52.55           C  
ANISOU  707  CD1 TYR A 105     6388   7207   6369    668   -500    -24       C  
ATOM    708  CD2 TYR A 105     -21.160  -8.911  -3.802  1.00 52.01           C  
ANISOU  708  CD2 TYR A 105     6281   7127   6352    615   -483    -11       C  
ATOM    709  CE1 TYR A 105     -22.136  -6.861  -5.388  1.00 51.44           C  
ANISOU  709  CE1 TYR A 105     6224   7065   6256    643   -454      7       C  
ATOM    710  CE2 TYR A 105     -21.867  -7.869  -3.227  1.00 51.45           C  
ANISOU  710  CE2 TYR A 105     6187   7054   6306    591   -436     19       C  
ATOM    711  CZ  TYR A 105     -22.352  -6.849  -4.028  1.00 50.72           C  
ANISOU  711  CZ  TYR A 105     6101   6966   6201    605   -422     29       C  
ATOM    712  OH  TYR A 105     -23.060  -5.816  -3.470  1.00 50.68           O  
ANISOU  712  OH  TYR A 105     6074   6959   6222    583   -376     60       O  
ATOM    713  N   ARG A 106     -17.767  -7.689  -5.393  1.00 52.84           N  
ANISOU  713  N   ARG A 106     6462   7324   6289    680   -396    -71       N  
ATOM    714  CA  ARG A 106     -17.102  -6.860  -4.397  1.00 51.76           C  
ANISOU  714  CA  ARG A 106     6311   7208   6144    653   -325    -59       C  
ATOM    715  C   ARG A 106     -18.138  -5.910  -3.827  1.00 51.32           C  
ANISOU  715  C   ARG A 106     6231   7142   6124    626   -293    -25       C  
ATOM    716  O   ARG A 106     -18.714  -5.123  -4.587  1.00 52.79           O  
ANISOU  716  O   ARG A 106     6424   7329   6305    640   -288    -16       O  
ATOM    717  CB  ARG A 106     -15.977  -6.032  -5.013  1.00 53.92           C  
ANISOU  717  CB  ARG A 106     6607   7517   6362    675   -280    -71       C  
ATOM    718  CG  ARG A 106     -14.911  -6.807  -5.766  1.00 58.00           C  
ANISOU  718  CG  ARG A 106     7152   8048   6838    709   -304   -103       C  
ATOM    719  CD  ARG A 106     -14.222  -5.863  -6.742  1.00 62.57           C  
ANISOU  719  CD  ARG A 106     7752   8654   7364    738   -268   -108       C  
ATOM    720  NE  ARG A 106     -13.769  -6.513  -7.974  1.00 66.59           N  
ANISOU  720  NE  ARG A 106     8295   9170   7836    783   -306   -136       N  
ATOM    721  CZ  ARG A 106     -14.514  -6.708  -9.065  1.00 67.17           C  
ANISOU  721  CZ  ARG A 106     8387   9229   7903    812   -353   -142       C  
ATOM    722  NH1 ARG A 106     -15.786  -6.324  -9.108  1.00 66.81           N1+
ANISOU  722  NH1 ARG A 106     8330   9163   7891    800   -369   -122       N1+
ATOM    723  NH2 ARG A 106     -13.982  -7.311 -10.120  1.00 67.54           N  
ANISOU  723  NH2 ARG A 106     8468   9282   7911    854   -385   -168       N  
ATOM    724  N   PRO A 107     -18.393  -5.998  -2.502  1.00 48.33           N  
ANISOU  724  N   PRO A 107     5827   6754   5782    589   -272     -7       N  
ATOM    725  CA  PRO A 107     -19.252  -5.086  -1.741  1.00 46.96           C  
ANISOU  725  CA  PRO A 107     5629   6572   5640    561   -232     24       C  
ATOM    726  C   PRO A 107     -18.654  -3.687  -1.745  1.00 45.74           C  
ANISOU  726  C   PRO A 107     5481   6444   5451    560   -164     30       C  
ATOM    727  O   PRO A 107     -17.438  -3.536  -1.606  1.00 44.77           O  
ANISOU  727  O   PRO A 107     5371   6346   5292    563   -135     15       O  
ATOM    728  CB  PRO A 107     -19.232  -5.667  -0.317  1.00 46.30           C  
ANISOU  728  CB  PRO A 107     5524   6478   5589    527   -223     34       C  
ATOM    729  CG  PRO A 107     -18.771  -7.074  -0.472  1.00 46.74           C  
ANISOU  729  CG  PRO A 107     5588   6526   5643    538   -278     10       C  
ATOM    730  CD  PRO A 107     -17.834  -7.055  -1.644  1.00 47.09           C  
ANISOU  730  CD  PRO A 107     5663   6593   5635    574   -287    -18       C  
ATOM    731  N   VAL A 108     -19.498  -2.689  -2.013  1.00 44.86           N  
ANISOU  731  N   VAL A 108     5363   6328   5352    559   -144     51       N  
ATOM    732  CA  VAL A 108     -19.086  -1.291  -2.062  1.00 42.71           C  
ANISOU  732  CA  VAL A 108     5096   6078   5052    557    -81     59       C  
ATOM    733  C   VAL A 108     -19.921  -0.522  -1.060  1.00 42.30           C  
ANISOU  733  C   VAL A 108     5020   6014   5037    526    -42     90       C  
ATOM    734  O   VAL A 108     -21.140  -0.488  -1.165  1.00 43.41           O  
ANISOU  734  O   VAL A 108     5145   6131   5215    523    -61    109       O  
ATOM    735  CB  VAL A 108     -19.253  -0.669  -3.470  1.00 42.83           C  
ANISOU  735  CB  VAL A 108     5130   6102   5040    590    -90     56       C  
ATOM    736  CG1 VAL A 108     -18.926   0.823  -3.469  1.00 41.51           C  
ANISOU  736  CG1 VAL A 108     4965   5955   4850    586    -25     68       C  
ATOM    737  CG2 VAL A 108     -18.378  -1.385  -4.485  1.00 41.58           C  
ANISOU  737  CG2 VAL A 108     4999   5957   4840    624   -125     25       C  
ATOM    738  N   ALA A 109     -19.256   0.075  -0.075  1.00 41.34           N  
ANISOU  738  N   ALA A 109     4894   5906   4904    504     12     95       N  
ATOM    739  CA  ALA A 109     -19.929   0.868   0.936  1.00 39.08           C  
ANISOU  739  CA  ALA A 109     4589   5610   4647    475     57    122       C  
ATOM    740  C   ALA A 109     -20.288   2.270   0.481  1.00 37.50           C  
ANISOU  740  C   ALA A 109     4390   5417   4439    481     96    138       C  
ATOM    741  O   ALA A 109     -19.633   2.824  -0.386  1.00 37.91           O  
ANISOU  741  O   ALA A 109     4460   5489   4453    501    107    126       O  
ATOM    742  CB  ALA A 109     -19.083   0.941   2.181  1.00 39.20           C  
ANISOU  742  CB  ALA A 109     4604   5636   4654    450     96    121       C  
ATOM    743  N   VAL A 110     -21.332   2.832   1.096  1.00 36.71           N  
ANISOU  743  N   VAL A 110     4270   5299   4376    462    119    165       N  
ATOM    744  CA  VAL A 110     -21.802   4.196   0.841  1.00 35.33           C  
ANISOU  744  CA  VAL A 110     4095   5128   4202    463    160    183       C  
ATOM    745  C   VAL A 110     -21.647   5.027   2.126  1.00 35.37           C  
ANISOU  745  C   VAL A 110     4092   5135   4211    434    223    198       C  
ATOM    746  O   VAL A 110     -22.200   4.696   3.187  1.00 34.76           O  
ANISOU  746  O   VAL A 110     3999   5041   4167    412    229    213       O  
ATOM    747  CB  VAL A 110     -23.280   4.220   0.350  1.00 35.86           C  
ANISOU  747  CB  VAL A 110     4145   5169   4310    469    132    205       C  
ATOM    748  CG1 VAL A 110     -23.797   5.644   0.149  1.00 34.99           C  
ANISOU  748  CG1 VAL A 110     4031   5061   4203    469    176    225       C  
ATOM    749  CG2 VAL A 110     -23.457   3.421  -0.940  1.00 35.16           C  
ANISOU  749  CG2 VAL A 110     4066   5075   4215    498     66    190       C  
ATOM    750  N   ALA A 111     -20.880   6.103   2.014  1.00 34.56           N  
ANISOU  750  N   ALA A 111     4002   5053   4074    436    268    194       N  
ATOM    751  CA  ALA A 111     -20.633   6.998   3.121  1.00 33.66           C  
ANISOU  751  CA  ALA A 111     3886   4942   3959    412    326    205       C  
ATOM    752  C   ALA A 111     -21.222   8.367   2.869  1.00 33.17           C  
ANISOU  752  C   ALA A 111     3821   4879   3902    413    365    225       C  
ATOM    753  O   ALA A 111     -21.084   8.918   1.779  1.00 34.12           O  
ANISOU  753  O   ALA A 111     3950   5010   4001    434    363    221       O  
ATOM    754  CB  ALA A 111     -19.154   7.146   3.302  1.00 33.41           C  
ANISOU  754  CB  ALA A 111     3871   4935   3886    410    348    185       C  
ATOM    755  N   LEU A 112     -21.853   8.920   3.895  1.00 32.59           N  
ANISOU  755  N   LEU A 112     3735   4791   3854    392    403    245       N  
ATOM    756  CA  LEU A 112     -22.336  10.273   3.851  1.00 31.26           C  
ANISOU  756  CA  LEU A 112     3564   4620   3690    390    446    264       C  
ATOM    757  C   LEU A 112     -21.358  11.145   4.611  1.00 30.78           C  
ANISOU  757  C   LEU A 112     3518   4574   3603    375    499    258       C  
ATOM    758  O   LEU A 112     -21.128  10.927   5.791  1.00 30.84           O  
ANISOU  758  O   LEU A 112     3525   4577   3614    354    517    258       O  
ATOM    759  CB  LEU A 112     -23.732  10.352   4.475  1.00 31.81           C  
ANISOU  759  CB  LEU A 112     3612   4663   3809    378    455    292       C  
ATOM    760  CG  LEU A 112     -24.524  11.658   4.371  1.00 32.56           C  
ANISOU  760  CG  LEU A 112     3701   4750   3920    378    494    315       C  
ATOM    761  CD1 LEU A 112     -25.970  11.311   4.096  1.00 33.01           C  
ANISOU  761  CD1 LEU A 112     3735   4782   4025    383    466    337       C  
ATOM    762  CD2 LEU A 112     -24.453  12.556   5.602  1.00 32.31           C  
ANISOU  762  CD2 LEU A 112     3671   4715   3889    356    555    326       C  
ATOM    763  N   ASP A 113     -20.824  12.172   3.960  1.00 29.40           N  
ANISOU  763  N   ASP A 113     3353   4415   3400    385    524    255       N  
ATOM    764  CA  ASP A 113     -19.951  13.111   4.641  1.00 28.20           C  
ANISOU  764  CA  ASP A 113     3213   4275   3227    370    573    252       C  
ATOM    765  C   ASP A 113     -20.766  14.368   4.844  1.00 27.60           C  
ANISOU  765  C   ASP A 113     3132   4187   3168    365    615    274       C  
ATOM    766  O   ASP A 113     -21.266  14.954   3.890  1.00 27.91           O  
ANISOU  766  O   ASP A 113     3167   4225   3209    381    614    283       O  
ATOM    767  CB  ASP A 113     -18.688  13.361   3.804  1.00 28.48           C  
ANISOU  767  CB  ASP A 113     3264   4336   3221    385    573    233       C  
ATOM    768  CG  ASP A 113     -17.568  14.078   4.563  1.00 28.06           C  
ANISOU  768  CG  ASP A 113     3222   4294   3145    368    615    226       C  
ATOM    769  OD1 ASP A 113     -17.780  15.216   5.030  1.00 28.85           O  
ANISOU  769  OD1 ASP A 113     3323   4388   3250    357    658    239       O  
ATOM    770  OD2 ASP A 113     -16.419  13.548   4.630  1.00 26.85           O1-
ANISOU  770  OD2 ASP A 113     3078   4156   2968    368    604    207       O1-
ATOM    771  N   THR A 114     -20.857  14.801   6.097  1.00 26.54           N  
ANISOU  771  N   THR A 114     2997   4042   3042    342    653    282       N  
ATOM    772  CA  THR A 114     -21.739  15.893   6.439  1.00 25.74           C  
ANISOU  772  CA  THR A 114     2891   3927   2963    336    693    305       C  
ATOM    773  C   THR A 114     -21.076  17.211   6.220  1.00 25.81           C  
ANISOU  773  C   THR A 114     2912   3947   2947    337    733    303       C  
ATOM    774  O   THR A 114     -19.862  17.308   6.362  1.00 24.64           O  
ANISOU  774  O   THR A 114     2778   3815   2769    332    740    286       O  
ATOM    775  CB  THR A 114     -22.182  15.895   7.939  1.00 24.69           C  
ANISOU  775  CB  THR A 114     2755   3775   2849    313    723    316       C  
ATOM    776  CG2 THR A 114     -22.698  14.564   8.353  1.00 24.60           C  
ANISOU  776  CG2 THR A 114     2731   3752   2861    309    688    318       C  
ATOM    777  OG1 THR A 114     -21.075  16.258   8.773  1.00 23.75           O  
ANISOU  777  OG1 THR A 114     2654   3665   2701    298    751    302       O  
ATOM    778  N   LYS A 115     -21.909  18.219   5.938  1.00 27.46           N  
ANISOU  778  N   LYS A 115     3114   4145   3172    342    757    322       N  
ATOM    779  CA  LYS A 115     -21.520  19.627   5.917  1.00 28.73           C  
ANISOU  779  CA  LYS A 115     3285   4312   3319    339    802    326       C  
ATOM    780  C   LYS A 115     -20.967  20.139   7.244  1.00 29.72           C  
ANISOU  780  C   LYS A 115     3423   4432   3435    316    842    322       C  
ATOM    781  O   LYS A 115     -19.835  20.601   7.295  1.00 30.46           O  
ANISOU  781  O   LYS A 115     3531   4539   3500    311    857    309       O  
ATOM    782  CB  LYS A 115     -22.680  20.499   5.457  1.00 28.66           C  
ANISOU  782  CB  LYS A 115     3264   4288   3335    348    818    349       C  
ATOM    783  CG  LYS A 115     -22.364  21.986   5.467  1.00 29.64           C  
ANISOU  783  CG  LYS A 115     3398   4415   3448    346    865    355       C  
ATOM    784  CD  LYS A 115     -23.427  22.770   4.728  1.00 31.08           C  
ANISOU  784  CD  LYS A 115     3568   4586   3652    359    873    377       C  
ATOM    785  CE  LYS A 115     -23.252  24.269   4.890  1.00 32.32           C  
ANISOU  785  CE  LYS A 115     3733   4741   3803    354    922    385       C  
ATOM    786  NZ  LYS A 115     -22.522  24.879   3.738  1.00 33.86           N1+
ANISOU  786  NZ  LYS A 115     3936   4956   3973    369    920    380       N1+
ATOM    787  N   GLY A 116     -21.733  20.047   8.330  1.00 30.86           N  
ANISOU  787  N   GLY A 116     3563   4557   3602    303    860    334       N  
ATOM    788  CA  GLY A 116     -21.194  20.512   9.602  1.00 31.51           C  
ANISOU  788  CA  GLY A 116     3663   4635   3674    282    896    329       C  
ATOM    789  C   GLY A 116     -21.255  22.021   9.749  1.00 32.49           C  
ANISOU  789  C   GLY A 116     3795   4753   3795    279    943    338       C  
ATOM    790  O   GLY A 116     -21.913  22.694   8.977  1.00 31.38           O  
ANISOU  790  O   GLY A 116     3645   4609   3668    292    951    352       O  
ATOM    791  N   PRO A 117     -20.532  22.563  10.733  1.00 37.33           N  
ANISOU  791  N   PRO A 117     4154   4804   5225    259     76    523       N  
ATOM    792  CA  PRO A 117     -20.479  23.988  11.029  1.00 39.19           C  
ANISOU  792  CA  PRO A 117     4314   5065   5512    343     92    511       C  
ATOM    793  C   PRO A 117     -19.491  24.718  10.120  1.00 41.62           C  
ANISOU  793  C   PRO A 117     4631   5371   5810    348     24    458       C  
ATOM    794  O   PRO A 117     -18.444  25.176  10.570  1.00 42.21           O  
ANISOU  794  O   PRO A 117     4748   5434   5854    423     27    394       O  
ATOM    795  CB  PRO A 117     -20.009  24.032  12.487  1.00 38.36           C  
ANISOU  795  CB  PRO A 117     4279   4938   5356    457    168    463       C  
ATOM    796  CG  PRO A 117     -19.447  22.686  12.792  1.00 38.80           C  
ANISOU  796  CG  PRO A 117     4446   4965   5330    443    177    433       C  
ATOM    797  CD  PRO A 117     -19.669  21.775  11.622  1.00 38.01           C  
ANISOU  797  CD  PRO A 117     4360   4858   5223    324    124    463       C  
ATOM    798  N   GLU A 118     -19.843  24.823   8.847  1.00 44.76           N  
ANISOU  798  N   GLU A 118     4993   5777   6237    263    -41    493       N  
ATOM    799  CA  GLU A 118     -19.019  25.497   7.871  1.00 45.47           C  
ANISOU  799  CA  GLU A 118     5094   5858   6321    265    -92    458       C  
ATOM    800  C   GLU A 118     -19.369  26.964   7.853  1.00 46.89           C  
ANISOU  800  C   GLU A 118     5174   6065   6575    307    -95    473       C  
ATOM    801  O   GLU A 118     -20.492  27.357   8.164  1.00 48.10           O  
ANISOU  801  O   GLU A 118     5237   6244   6792    310    -72    537       O  
ATOM    802  CB  GLU A 118     -19.278  24.927   6.481  1.00 46.08           C  
ANISOU  802  CB  GLU A 118     5218   5914   6374    156   -162    491       C  
ATOM    803  CG  GLU A 118     -18.590  23.602   6.181  1.00 46.51           C  
ANISOU  803  CG  GLU A 118     5426   5916   6328    127   -156    463       C  
ATOM    804  CD  GLU A 118     -18.838  23.141   4.757  1.00 46.50           C  
ANISOU  804  CD  GLU A 118     5520   5868   6279     22   -229    493       C  
ATOM    805  OE1 GLU A 118     -18.262  22.115   4.339  1.00 46.29           O  
ANISOU  805  OE1 GLU A 118     5654   5778   6154      4   -216    474       O  
ATOM    806  OE2 GLU A 118     -19.614  23.817   4.054  1.00 47.53           O1-
ANISOU  806  OE2 GLU A 118     5579   6017   6462    -38   -300    540       O1-
ATOM    807  N   ILE A 119     -18.388  27.784   7.519  1.00 47.52           N  
ANISOU  807  N   ILE A 119     5267   6134   6652    347   -113    425       N  
ATOM    808  CA  ILE A 119     -18.668  29.139   7.118  1.00 48.84           C  
ANISOU  808  CA  ILE A 119     5362   6313   6879    367   -129    441       C  
ATOM    809  C   ILE A 119     -18.372  29.161   5.616  1.00 51.44           C  
ANISOU  809  C   ILE A 119     5710   6631   7201    302   -190    451       C  
ATOM    810  O   ILE A 119     -17.306  28.702   5.179  1.00 50.36           O  
ANISOU  810  O   ILE A 119     5651   6467   7016    300   -193    414       O  
ATOM    811  CB  ILE A 119     -17.820  30.158   7.903  1.00 48.52           C  
ANISOU  811  CB  ILE A 119     5338   6255   6840    451   -109    385       C  
ATOM    812  CG1 ILE A 119     -17.992  29.934   9.417  1.00 48.34           C  
ANISOU  812  CG1 ILE A 119     5355   6221   6789    516    -52    368       C  
ATOM    813  CG2 ILE A 119     -18.183  31.584   7.502  1.00 47.93           C  
ANISOU  813  CG2 ILE A 119     5208   6180   6821    473   -117    404       C  
ATOM    814  CD1 ILE A 119     -16.976  30.627  10.303  1.00 47.75           C  
ANISOU  814  CD1 ILE A 119     5347   6110   6684    578    -63    305       C  
ATOM    815  N   ARG A 120     -19.335  29.636   4.824  1.00 53.89           N  
ANISOU  815  N   ARG A 120     5958   6958   7557    256   -233    512       N  
ATOM    816  CA  ARG A 120     -19.131  29.774   3.384  1.00 54.57           C  
ANISOU  816  CA  ARG A 120     6086   7022   7624    200   -295    523       C  
ATOM    817  C   ARG A 120     -19.413  31.148   2.802  1.00 56.33           C  
ANISOU  817  C   ARG A 120     6242   7256   7905    222   -317    548       C  
ATOM    818  O   ARG A 120     -20.256  31.891   3.310  1.00 56.60           O  
ANISOU  818  O   ARG A 120     6176   7322   8005    259   -300    591       O  
ATOM    819  CB  ARG A 120     -19.840  28.677   2.593  1.00 54.85           C  
ANISOU  819  CB  ARG A 120     6177   7043   7619     89   -365    574       C  
ATOM    820  CG  ARG A 120     -18.919  27.490   2.404  1.00 56.76           C  
ANISOU  820  CG  ARG A 120     6571   7232   7761     73   -344    527       C  
ATOM    821  CD  ARG A 120     -19.557  26.308   1.712  1.00 58.44           C  
ANISOU  821  CD  ARG A 120     6889   7405   7909    -43   -415    568       C  
ATOM    822  NE  ARG A 120     -18.799  25.085   1.992  1.00 59.63           N  
ANISOU  822  NE  ARG A 120     7179   7508   7968    -33   -362    526       N  
ATOM    823  CZ  ARG A 120     -17.767  24.633   1.278  1.00 59.55           C  
ANISOU  823  CZ  ARG A 120     7328   7430   7866     -8   -327    493       C  
ATOM    824  NH1 ARG A 120     -17.163  23.506   1.640  1.00 58.52           N1+
ANISOU  824  NH1 ARG A 120     7316   7258   7660     15   -266    468       N1+
ATOM    825  NH2 ARG A 120     -17.333  25.290   0.204  1.00 60.40           N  
ANISOU  825  NH2 ARG A 120     7483   7506   7957      3   -338    494       N  
ATOM    826  N   THR A 121     -18.681  31.457   1.730  1.00 55.88           N  
ANISOU  826  N   THR A 121     6249   7163   7816    210   -341    529       N  
ATOM    827  CA  THR A 121     -18.827  32.698   0.964  1.00 57.31           C  
ANISOU  827  CA  THR A 121     6395   7342   8037    224   -365    550       C  
ATOM    828  C   THR A 121     -20.067  32.689   0.069  1.00 59.19           C  
ANISOU  828  C   THR A 121     6603   7595   8292    152   -453    634       C  
ATOM    829  O   THR A 121     -20.682  31.641  -0.159  1.00 60.22           O  
ANISOU  829  O   THR A 121     6762   7725   8392     69   -512    673       O  
ATOM    830  CB  THR A 121     -17.586  32.986   0.075  1.00 53.27           C  
ANISOU  830  CB  THR A 121     5972   6779   7487    237   -348    512       C  
ATOM    831  CG2 THR A 121     -16.383  33.324   0.915  1.00 51.24           C  
ANISOU  831  CG2 THR A 121     5702   6516   7250    303   -284    455       C  
ATOM    832  OG1 THR A 121     -17.293  31.840  -0.730  1.00 51.81           O  
ANISOU  832  OG1 THR A 121     5913   6552   7217    184   -364    515       O  
ATOM    833  N   GLY A 122     -20.417  33.864  -0.448  1.00 62.28           N  
ANISOU  833  N   GLY A 122     6941   7993   8730    178   -473    668       N  
ATOM    834  CA  GLY A 122     -21.520  33.998  -1.402  1.00 66.33           C  
ANISOU  834  CA  GLY A 122     7419   8519   9263    113   -575    760       C  
ATOM    835  C   GLY A 122     -21.115  33.790  -2.853  1.00 68.67           C  
ANISOU  835  C   GLY A 122     7861   8755   9474     50   -647    755       C  
ATOM    836  O   GLY A 122     -20.046  33.240  -3.147  1.00 68.43           O  
ANISOU  836  O   GLY A 122     7967   8670   9362     50   -607    690       O  
ATOM    837  N   LEU A 123     -21.977  34.236  -3.762  1.00 71.53           N  
ANISOU  837  N   LEU A 123     8202   9122   9854      5   -749    834       N  
ATOM    838  CA  LEU A 123     -21.737  34.087  -5.194  1.00 74.74           C  
ANISOU  838  CA  LEU A 123     8776   9458  10163    -55   -831    839       C  
ATOM    839  C   LEU A 123     -20.982  35.283  -5.773  1.00 75.53           C  
ANISOU  839  C   LEU A 123     8916   9523  10259     24   -770    805       C  
ATOM    840  O   LEU A 123     -21.313  36.436  -5.482  1.00 74.14           O  
ANISOU  840  O   LEU A 123     8615   9386  10167     90   -744    830       O  
ATOM    841  CB  LEU A 123     -23.060  33.865  -5.949  1.00 76.82           C  
ANISOU  841  CB  LEU A 123     9017   9734  10436   -165  -1005    951       C  
ATOM    842  CG  LEU A 123     -23.879  32.602  -5.638  1.00 77.16           C  
ANISOU  842  CG  LEU A 123     9041   9795  10480   -284  -1101   1006       C  
ATOM    843  CD1 LEU A 123     -25.259  32.663  -6.278  1.00 77.75           C  
ANISOU  843  CD1 LEU A 123     9031   9900  10610   -391  -1287   1146       C  
ATOM    844  CD2 LEU A 123     -23.145  31.342  -6.072  1.00 76.96           C  
ANISOU  844  CD2 LEU A 123     9257   9677  10305   -352  -1111    939       C  
ATOM    845  N   ILE A 124     -19.959  35.000  -6.579  1.00 77.44           N  
ANISOU  845  N   ILE A 124     9339   9683  10400     26   -733    756       N  
ATOM    846  CA  ILE A 124     -19.272  36.041  -7.346  1.00 77.77           C  
ANISOU  846  CA  ILE A 124     9440   9678  10430     86   -680    742       C  
ATOM    847  C   ILE A 124     -20.152  36.423  -8.530  1.00 79.37           C  
ANISOU  847  C   ILE A 124     9705   9855  10595     35   -809    814       C  
ATOM    848  O   ILE A 124     -20.380  35.610  -9.442  1.00 81.85           O  
ANISOU  848  O   ILE A 124    10191  10107  10799    -46   -904    838       O  
ATOM    849  CB  ILE A 124     -17.850  35.622  -7.806  1.00 76.70           C  
ANISOU  849  CB  ILE A 124     9467   9460  10212    120   -570    687       C  
ATOM    850  CG1 ILE A 124     -16.945  35.330  -6.598  1.00 74.92           C  
ANISOU  850  CG1 ILE A 124     9156   9268  10041    173   -458    630       C  
ATOM    851  CG2 ILE A 124     -17.223  36.670  -8.722  1.00 76.26           C  
ANISOU  851  CG2 ILE A 124     9478   9348  10147    174   -515    691       C  
ATOM    852  CD1 ILE A 124     -16.602  36.519  -5.720  1.00 74.33           C  
ANISOU  852  CD1 ILE A 124     8923   9240  10079    240   -399    607       C  
ATOM    853  N   LYS A 125     -20.702  37.640  -8.438  1.00 79.60           N  
ANISOU  853  N   LYS A 125     9600   9929  10713     82   -821    855       N  
ATOM    854  CA  LYS A 125     -21.552  38.305  -9.458  1.00 82.20           C  
ANISOU  854  CA  LYS A 125     9947  10249  11035     59   -939    937       C  
ATOM    855  C   LYS A 125     -22.862  37.594  -9.875  1.00 82.85           C  
ANISOU  855  C   LYS A 125    10016  10356  11106    -56  -1132   1035       C  
ATOM    856  O   LYS A 125     -23.417  37.886 -10.941  1.00 85.72           O  
ANISOU  856  O   LYS A 125    10454  10687  11426   -100  -1261   1103       O  
ATOM    857  CB  LYS A 125     -20.728  38.729 -10.695  1.00 82.58           C  
ANISOU  857  CB  LYS A 125    10197  10195  10981     82   -907    911       C  
ATOM    858  CG  LYS A 125     -19.460  39.507 -10.379  1.00 81.00           C  
ANISOU  858  CG  LYS A 125     9991   9970  10814    180   -730    840       C  
ATOM    859  CD  LYS A 125     -18.576  39.641 -11.607  1.00 81.91           C  
ANISOU  859  CD  LYS A 125    10319   9975  10826    199   -676    826       C  
ATOM    860  CE  LYS A 125     -17.310  40.414 -11.277  1.00 81.83           C  
ANISOU  860  CE  LYS A 125    10272   9943  10874    282   -507    778       C  
ATOM    861  NZ  LYS A 125     -16.488  40.669 -12.490  1.00 81.87           N1+
ANISOU  861  NZ  LYS A 125    10466   9841  10796    314   -430    785       N1+
ATOM    862  N   GLY A 126     -23.345  36.677  -9.033  1.00 82.01           N  
ANISOU  862  N   GLY A 126     9815  10302  11041   -112  -1159   1051       N  
ATOM    863  CA  GLY A 126     -24.567  35.920  -9.297  1.00 80.61           C  
ANISOU  863  CA  GLY A 126     9600  10152  10875   -241  -1347   1156       C  
ATOM    864  C   GLY A 126     -24.420  34.432  -9.589  1.00 78.56           C  
ANISOU  864  C   GLY A 126     9527   9826  10495   -366  -1425   1130       C  
ATOM    865  O   GLY A 126     -25.418  33.703  -9.563  1.00 80.32           O  
ANISOU  865  O   GLY A 126     9698  10074  10744   -490  -1577   1217       O  
ATOM    866  N   SER A 127     -23.200  33.970  -9.873  1.00 74.03           N  
ANISOU  866  N   SER A 127     9172   9162   9794   -336  -1321   1024       N  
ATOM    867  CA  SER A 127     -23.007  32.568 -10.264  1.00 73.10           C  
ANISOU  867  CA  SER A 127     9284   8956   9535   -441  -1381    999       C  
ATOM    868  C   SER A 127     -21.925  31.809  -9.514  1.00 71.63           C  
ANISOU  868  C   SER A 127     9159   8747   9310   -381  -1210    901       C  
ATOM    869  O   SER A 127     -20.968  32.397  -8.998  1.00 70.17           O  
ANISOU  869  O   SER A 127     8907   8583   9170   -255  -1039    837       O  
ATOM    870  CB  SER A 127     -22.771  32.431 -11.771  1.00 72.58           C  
ANISOU  870  CB  SER A 127     9526   8755   9294   -490  -1469   1002       C  
ATOM    871  OG  SER A 127     -21.619  33.132 -12.189  1.00 70.29           O  
ANISOU  871  OG  SER A 127     9338   8411   8958   -362  -1304    936       O  
ATOM    872  N   GLY A 128     -22.099  30.487  -9.497  1.00 73.04           N  
ANISOU  872  N   GLY A 128     9473   8875   9401   -481  -1273    900       N  
ATOM    873  CA  GLY A 128     -21.190  29.545  -8.852  1.00 72.68           C  
ANISOU  873  CA  GLY A 128     9514   8799   9303   -439  -1133    823       C  
ATOM    874  C   GLY A 128     -19.820  29.387  -9.490  1.00 73.07           C  
ANISOU  874  C   GLY A 128     9801   8739   9224   -346   -986    756       C  
ATOM    875  O   GLY A 128     -18.861  29.032  -8.806  1.00 72.83           O  
ANISOU  875  O   GLY A 128     9757   8713   9201   -257   -827    700       O  
ATOM    876  N   THR A 129     -19.716  29.659 -10.792  1.00 74.97           N  
ANISOU  876  N   THR A 129    10256   8879   9350   -359  -1032    773       N  
ATOM    877  CA  THR A 129     -18.478  29.386 -11.534  1.00 75.47           C  
ANISOU  877  CA  THR A 129    10584   8815   9275   -269   -880    731       C  
ATOM    878  C   THR A 129     -17.679  30.637 -11.931  1.00 75.09           C  
ANISOU  878  C   THR A 129    10483   8769   9276   -144   -752    723       C  
ATOM    879  O   THR A 129     -16.607  30.522 -12.535  1.00 76.18           O  
ANISOU  879  O   THR A 129    10810   8809   9326    -53   -600    707       O  
ATOM    880  CB  THR A 129     -18.735  28.528 -12.793  1.00 78.20           C  
ANISOU  880  CB  THR A 129    11314   8995   9402   -363   -988    752       C  
ATOM    881  CG2 THR A 129     -17.815  27.306 -12.809  1.00 78.46           C  
ANISOU  881  CG2 THR A 129    11602   8914   9294   -314   -843    712       C  
ATOM    882  OG1 THR A 129     -20.105  28.110 -12.837  1.00 81.95           O  
ANISOU  882  OG1 THR A 129    11772   9489   9873   -540  -1236    806       O  
ATOM    883  N   ALA A 130     -18.192  31.821 -11.599  1.00 73.81           N  
ANISOU  883  N   ALA A 130    10072   8712   9257   -133   -801    743       N  
ATOM    884  CA  ALA A 130     -17.462  33.059 -11.876  1.00 73.92           C  
ANISOU  884  CA  ALA A 130    10023   8730   9331    -25   -684    736       C  
ATOM    885  C   ALA A 130     -16.359  33.276 -10.845  1.00 72.64           C  
ANISOU  885  C   ALA A 130     9693   8625   9279     79   -502    691       C  
ATOM    886  O   ALA A 130     -16.544  33.006  -9.651  1.00 72.56           O  
ANISOU  886  O   ALA A 130     9504   8704   9358     71   -506    669       O  
ATOM    887  CB  ALA A 130     -18.398  34.259 -11.925  1.00 72.79           C  
ANISOU  887  CB  ALA A 130     9704   8662   9288    -45   -797    778       C  
ATOM    888  N   GLU A 131     -15.207  33.735 -11.329  1.00 70.84           N  
ANISOU  888  N   GLU A 131     9533   8338   9043    175   -348    686       N  
ATOM    889  CA  GLU A 131     -14.042  33.977 -10.489  1.00 70.74           C  
ANISOU  889  CA  GLU A 131     9368   8368   9140    265   -190    664       C  
ATOM    890  C   GLU A 131     -13.522  35.400 -10.659  1.00 72.81           C  
ANISOU  890  C   GLU A 131     9519   8643   9502    324   -123    675       C  
ATOM    891  O   GLU A 131     -13.563  35.950 -11.760  1.00 74.11           O  
ANISOU  891  O   GLU A 131     9813   8737   9608    335   -119    704       O  
ATOM    892  CB  GLU A 131     -12.919  32.979 -10.813  1.00 69.19           C  
ANISOU  892  CB  GLU A 131     9346   8084   8859    331    -37    671       C  
ATOM    893  CG  GLU A 131     -13.193  31.540 -10.393  1.00 67.88           C  
ANISOU  893  CG  GLU A 131     9276   7904   8608    288    -70    653       C  
ATOM    894  CD  GLU A 131     -12.098  30.566 -10.804  1.00 70.06           C  
ANISOU  894  CD  GLU A 131     9754   8077   8786    374     99    672       C  
ATOM    895  OE1 GLU A 131     -12.335  29.340 -10.715  1.00 69.64           O  
ANISOU  895  OE1 GLU A 131     9855   7979   8626    340     78    661       O  
ATOM    896  OE2 GLU A 131     -11.002  31.013 -11.216  1.00 70.13           O1-
ANISOU  896  OE2 GLU A 131     9771   8045   8829    478    263    709       O1-
ATOM    897  N   VAL A 132     -13.057  36.000  -9.563  1.00 74.61           N  
ANISOU  897  N   VAL A 132     9524   8951   9871    355    -80    654       N  
ATOM    898  CA  VAL A 132     -12.247  37.225  -9.638  1.00 75.48           C  
ANISOU  898  CA  VAL A 132     9542   9056  10081    408      5    668       C  
ATOM    899  C   VAL A 132     -10.803  36.940  -9.208  1.00 76.23           C  
ANISOU  899  C   VAL A 132     9577   9143  10243    467    148    683       C  
ATOM    900  O   VAL A 132     -10.510  35.884  -8.641  1.00 75.65           O  
ANISOU  900  O   VAL A 132     9503   9086  10152    475    173    673       O  
ATOM    901  CB  VAL A 132     -12.826  38.423  -8.831  1.00 73.20           C  
ANISOU  901  CB  VAL A 132     9065   8843   9902    390    -70    646       C  
ATOM    902  CG1 VAL A 132     -14.154  38.896  -9.410  1.00 71.77           C  
ANISOU  902  CG1 VAL A 132     8923   8667   9678    353   -190    662       C  
ATOM    903  CG2 VAL A 132     -12.936  38.115  -7.344  1.00 71.86           C  
ANISOU  903  CG2 VAL A 132     8741   8757   9804    377   -102    606       C  
ATOM    904  N   GLU A 133      -9.911  37.883  -9.496  1.00 78.69           N  
ANISOU  904  N   GLU A 133     9832   9427  10637    507    241    718       N  
ATOM    905  CA  GLU A 133      -8.511  37.772  -9.103  1.00 81.62           C  
ANISOU  905  CA  GLU A 133    10105   9798  11107    557    366    760       C  
ATOM    906  C   GLU A 133      -8.198  38.716  -7.950  1.00 82.26           C  
ANISOU  906  C   GLU A 133     9967   9949  11339    524    312    741       C  
ATOM    907  O   GLU A 133      -8.647  39.865  -7.932  1.00 81.77           O  
ANISOU  907  O   GLU A 133     9861   9891  11314    494    251    721       O  
ATOM    908  CB  GLU A 133      -7.581  38.053 -10.289  1.00 82.03           C  
ANISOU  908  CB  GLU A 133    10254   9755  11156    623    526    840       C  
ATOM    909  CG  GLU A 133      -7.593  36.981 -11.370  1.00 83.65           C  
ANISOU  909  CG  GLU A 133    10718   9865  11200    676    615    870       C  
ATOM    910  CD  GLU A 133      -7.017  35.656 -10.903  1.00 84.07           C  
ANISOU  910  CD  GLU A 133    10788   9922  11231    721    691    888       C  
ATOM    911  OE1 GLU A 133      -5.850  35.634 -10.454  1.00 83.23           O  
ANISOU  911  OE1 GLU A 133    10536   9837  11250    775    804    950       O  
ATOM    912  OE2 GLU A 133      -7.732  34.635 -10.994  1.00 85.10           O1-
ANISOU  912  OE2 GLU A 133    11079  10031  11223    699    633    848       O1-
ATOM    913  N   LEU A 134      -7.430  38.214  -6.988  1.00 84.81           N  
ANISOU  913  N   LEU A 134    10171  10314  11736    532    329    750       N  
ATOM    914  CA  LEU A 134      -7.019  38.997  -5.828  1.00 85.96           C  
ANISOU  914  CA  LEU A 134    10138  10510  12010    492    262    735       C  
ATOM    915  C   LEU A 134      -5.502  39.150  -5.818  1.00 86.57           C  
ANISOU  915  C   LEU A 134    10102  10572  12216    514    356    826       C  
ATOM    916  O   LEU A 134      -4.777  38.232  -6.210  1.00 88.68           O  
ANISOU  916  O   LEU A 134    10394  10821  12479    577    471    893       O  
ATOM    917  CB  LEU A 134      -7.526  38.359  -4.523  1.00 84.68           C  
ANISOU  917  CB  LEU A 134     9925  10417  11830    467    162    671       C  
ATOM    918  CG  LEU A 134      -8.815  38.874  -3.854  1.00 83.76           C  
ANISOU  918  CG  LEU A 134     9808  10337  11680    426     43    595       C  
ATOM    919  CD1 LEU A 134      -8.612  40.278  -3.314  1.00 83.32           C  
ANISOU  919  CD1 LEU A 134     9672  10273  11711    395     -5    583       C  
ATOM    920  CD2 LEU A 134     -10.038  38.849  -4.759  1.00 83.16           C  
ANISOU  920  CD2 LEU A 134     9845  10245  11505    424     21    582       C  
ATOM    921  N   LYS A 135      -5.035  40.321  -5.393  1.00 86.81           N  
ANISOU  921  N   LYS A 135    10015  10603  12365    463    309    840       N  
ATOM    922  CA  LYS A 135      -3.607  40.639  -5.393  1.00 88.69           C  
ANISOU  922  CA  LYS A 135    10115  10827  12755    461    376    947       C  
ATOM    923  C   LYS A 135      -3.103  40.936  -3.985  1.00 89.56           C  
ANISOU  923  C   LYS A 135    10071  10984  12971    389    245    940       C  
ATOM    924  O   LYS A 135      -3.873  41.389  -3.134  1.00 88.64           O  
ANISOU  924  O   LYS A 135     9979  10886  12814    336    113    845       O  
ATOM    925  CB  LYS A 135      -3.319  41.820  -6.326  1.00 88.43           C  
ANISOU  925  CB  LYS A 135    10090  10728  12778    448    440    998       C  
ATOM    926  CG  LYS A 135      -3.537  41.512  -7.801  1.00 87.83           C  
ANISOU  926  CG  LYS A 135    10178  10588  12603    529    587   1033       C  
ATOM    927  CD  LYS A 135      -3.383  42.749  -8.666  1.00 88.39           C  
ANISOU  927  CD  LYS A 135    10274  10591  12716    516    640   1072       C  
ATOM    928  CE  LYS A 135      -3.561  42.408 -10.136  1.00 89.88           C  
ANISOU  928  CE  LYS A 135    10657  10702  12790    602    787   1110       C  
ATOM    929  NZ  LYS A 135      -3.488  43.621 -10.994  1.00 90.09           N1+
ANISOU  929  NZ  LYS A 135    10728  10658  12843    595    840   1145       N1+
ATOM    930  N   LYS A 136      -1.813  40.673  -3.764  1.00 91.89           N  
ANISOU  930  N   LYS A 136    10219  11291  13401    392    286   1051       N  
ATOM    931  CA  LYS A 136      -1.144  40.843  -2.467  1.00 93.94           C  
ANISOU  931  CA  LYS A 136    10330  11590  13770    317    147   1069       C  
ATOM    932  C   LYS A 136      -1.017  42.315  -2.042  1.00 95.75           C  
ANISOU  932  C   LYS A 136    10517  11783  14078    202     21   1054       C  
ATOM    933  O   LYS A 136      -0.460  43.139  -2.773  1.00 97.03           O  
ANISOU  933  O   LYS A 136    10632  11899  14336    176     81   1132       O  
ATOM    934  CB  LYS A 136       0.241  40.175  -2.509  1.00 95.09           C  
ANISOU  934  CB  LYS A 136    10311  11759  14057    356    231   1225       C  
ATOM    935  CG  LYS A 136       1.122  40.433  -1.292  1.00 97.54           C  
ANISOU  935  CG  LYS A 136    10445  12105  14510    264     72   1281       C  
ATOM    936  CD  LYS A 136       2.582  40.109  -1.575  1.00100.52           C  
ANISOU  936  CD  LYS A 136    10615  12499  15077    295    167   1480       C  
ATOM    937  CE  LYS A 136       3.478  40.570  -0.435  1.00100.82           C  
ANISOU  937  CE  LYS A 136    10466  12565  15276    172    -29   1553       C  
ATOM    938  NZ  LYS A 136       4.850  39.985  -0.536  1.00102.35           N1+
ANISOU  938  NZ  LYS A 136    10428  12798  15662    218     51   1766       N1+
ATOM    939  N   GLY A 137      -1.560  42.630  -0.866  1.00 95.97           N  
ANISOU  939  N   GLY A 137    10586  11820  14055    138   -142    955       N  
ATOM    940  CA  GLY A 137      -1.487  43.978  -0.313  1.00 97.91           C  
ANISOU  940  CA  GLY A 137    10839  12013  14347     28   -275    929       C  
ATOM    941  C   GLY A 137      -2.710  44.832  -0.591  1.00 99.37           C  
ANISOU  941  C   GLY A 137    11187  12153  14416     36   -276    823       C  
ATOM    942  O   GLY A 137      -2.733  46.017  -0.249  1.00 98.12           O  
ANISOU  942  O   GLY A 137    11072  11931  14276    -41   -362    798       O  
ATOM    943  N   ALA A 138      -3.733  44.228  -1.198  1.00100.47           N  
ANISOU  943  N   ALA A 138    11421  12318  14435    127   -186    768       N  
ATOM    944  CA  ALA A 138      -4.994  44.919  -1.496  1.00100.66           C  
ANISOU  944  CA  ALA A 138    11579  12312  14354    150   -184    686       C  
ATOM    945  C   ALA A 138      -5.918  45.005  -0.274  1.00100.74           C  
ANISOU  945  C   ALA A 138    11668  12331  14275    146   -288    587       C  
ATOM    946  O   ALA A 138      -5.601  44.486   0.802  1.00100.95           O  
ANISOU  946  O   ALA A 138    11665  12383  14305    123   -367    571       O  
ATOM    947  CB  ALA A 138      -5.708  44.256  -2.669  1.00 98.06           C  
ANISOU  947  CB  ALA A 138    11314  12001  13940    235    -69    687       C  
ATOM    948  N   THR A 139      -7.053  45.682  -0.440  1.00 99.66           N  
ANISOU  948  N   THR A 139    11636  12169  14060    177   -281    532       N  
ATOM    949  CA  THR A 139      -8.028  45.830   0.642  1.00100.11           C  
ANISOU  949  CA  THR A 139    11779  12225  14031    198   -343    454       C  
ATOM    950  C   THR A 139      -9.423  45.381   0.217  1.00 98.77           C  
ANISOU  950  C   THR A 139    11654  12100  13774    280   -286    429       C  
ATOM    951  O   THR A 139      -9.906  45.757  -0.855  1.00 96.66           O  
ANISOU  951  O   THR A 139    11408  11823  13495    309   -232    452       O  
ATOM    952  CB  THR A 139      -8.095  47.279   1.180  1.00100.32           C  
ANISOU  952  CB  THR A 139    11901  12159  14054    159   -402    425       C  
ATOM    953  CG2 THR A 139      -6.951  47.556   2.156  1.00100.57           C  
ANISOU  953  CG2 THR A 139    11919  12146  14145     59   -517    433       C  
ATOM    954  OG1 THR A 139      -8.022  48.206   0.090  1.00100.24           O  
ANISOU  954  OG1 THR A 139    11903  12102  14081    152   -347    461       O  
ATOM    955  N   LEU A 140     -10.055  44.564   1.060  1.00100.52           N  
ANISOU  955  N   LEU A 140    11886  12368  13938    312   -306    392       N  
ATOM    956  CA  LEU A 140     -11.438  44.132   0.836  1.00100.23           C  
ANISOU  956  CA  LEU A 140    11872  12375  13833    375   -270    383       C  
ATOM    957  C   LEU A 140     -12.262  44.104   2.131  1.00 96.07           C  
ANISOU  957  C   LEU A 140    11395  11853  13255    414   -290    341       C  
ATOM    958  O   LEU A 140     -11.747  43.788   3.207  1.00 91.67           O  
ANISOU  958  O   LEU A 140    10853  11287  12688    395   -334    311       O  
ATOM    959  CB  LEU A 140     -11.496  42.801   0.056  1.00103.79           C  
ANISOU  959  CB  LEU A 140    12280  12886  14266    382   -236    410       C  
ATOM    960  CG  LEU A 140     -11.565  41.409   0.694  1.00105.49           C  
ANISOU  960  CG  LEU A 140    12475  13156  14448    388   -244    395       C  
ATOM    961  CD1 LEU A 140     -12.984  40.874   0.619  1.00105.89           C  
ANISOU  961  CD1 LEU A 140    12540  13250  14442    419   -238    396       C  
ATOM    962  CD2 LEU A 140     -10.643  40.441  -0.025  1.00105.83           C  
ANISOU  962  CD2 LEU A 140    12492  13212  14504    376   -206    430       C  
ATOM    963  N   LYS A 141     -13.546  44.433   2.005  1.00 94.01           N  
ANISOU  963  N   LYS A 141    11156  11600  12960    475   -254    353       N  
ATOM    964  CA  LYS A 141     -14.418  44.621   3.160  1.00 93.70           C  
ANISOU  964  CA  LYS A 141    11174  11549  12876    536   -238    334       C  
ATOM    965  C   LYS A 141     -15.495  43.549   3.265  1.00 92.81           C  
ANISOU  965  C   LYS A 141    11003  11514  12744    576   -207    361       C  
ATOM    966  O   LYS A 141     -16.425  43.510   2.463  1.00 93.53           O  
ANISOU  966  O   LYS A 141    11042  11644  12848    601   -185    413       O  
ATOM    967  CB  LYS A 141     -15.056  46.016   3.136  1.00 95.51           C  
ANISOU  967  CB  LYS A 141    11479  11712  13095    593   -200    346       C  
ATOM    968  CG  LYS A 141     -14.055  47.162   3.172  1.00 99.25           C  
ANISOU  968  CG  LYS A 141    12037  12090  13581    543   -237    318       C  
ATOM    969  CD  LYS A 141     -14.734  48.516   3.027  1.00101.60           C  
ANISOU  969  CD  LYS A 141    12429  12314  13860    608   -187    334       C  
ATOM    970  CE  LYS A 141     -13.710  49.645   3.031  1.00102.38           C  
ANISOU  970  CE  LYS A 141    12624  12305  13970    539   -232    308       C  
ATOM    971  NZ  LYS A 141     -14.342  50.985   3.178  1.00103.70           N1+
ANISOU  971  NZ  LYS A 141    12932  12374  14092    610   -180    312       N1+
ATOM    972  N   ILE A 142     -15.364  42.680   4.263  1.00 89.92           N  
ANISOU  972  N   ILE A 142    10646  11168  12350    576   -215    332       N  
ATOM    973  CA  ILE A 142     -16.360  41.642   4.505  1.00 87.53           C  
ANISOU  973  CA  ILE A 142    10292  10931  12033    605   -184    362       C  
ATOM    974  C   ILE A 142     -17.548  42.244   5.258  1.00 88.31           C  
ANISOU  974  C   ILE A 142    10423  11011  12117    699   -115    392       C  
ATOM    975  O   ILE A 142     -17.373  42.830   6.327  1.00 88.05           O  
ANISOU  975  O   ILE A 142    10500  10911  12043    743    -93    356       O  
ATOM    976  CB  ILE A 142     -15.762  40.432   5.260  1.00 86.42           C  
ANISOU  976  CB  ILE A 142    10155  10815  11864    576   -207    326       C  
ATOM    977  CG1 ILE A 142     -14.512  39.919   4.540  1.00 85.49           C  
ANISOU  977  CG1 ILE A 142    10006  10706  11767    507   -252    314       C  
ATOM    978  CG2 ILE A 142     -16.779  39.303   5.378  1.00 85.71           C  
ANISOU  978  CG2 ILE A 142    10012  10789  11764    591   -175    363       C  
ATOM    979  CD1 ILE A 142     -13.633  39.029   5.393  1.00 87.03           C  
ANISOU  979  CD1 ILE A 142    10214  10908  11943    488   -281    282       C  
ATOM    980  N   THR A 143     -18.745  42.116   4.684  1.00 90.84           N  
ANISOU  980  N   THR A 143    10657  11385  12473    731    -81    470       N  
ATOM    981  CA  THR A 143     -19.958  42.679   5.289  1.00 95.11           C  
ANISOU  981  CA  THR A 143    11196  11916  13023    838      7    533       C  
ATOM    982  C   THR A 143     -20.996  41.625   5.689  1.00 96.45           C  
ANISOU  982  C   THR A 143    11271  12156  13218    859     47    601       C  
ATOM    983  O   THR A 143     -20.911  40.462   5.280  1.00 96.16           O  
ANISOU  983  O   THR A 143    11168  12178  13190    777    -10    603       O  
ATOM    984  CB  THR A 143     -20.611  43.763   4.395  1.00 95.57           C  
ANISOU  984  CB  THR A 143    11219  11967  13124    883     27    601       C  
ATOM    985  CG2 THR A 143     -21.323  43.148   3.186  1.00 96.63           C  
ANISOU  985  CG2 THR A 143    11212  12188  13316    832    -27    683       C  
ATOM    986  OG1 THR A 143     -21.556  44.513   5.168  1.00 96.59           O  
ANISOU  986  OG1 THR A 143    11382  12061  13255   1013    139    658       O  
ATOM    987  N   LEU A 144     -21.977  42.055   6.482  1.00 99.95           N  
ANISOU  987  N   LEU A 144    11720  12583  13673    972    156    665       N  
ATOM    988  CA  LEU A 144     -22.980  41.158   7.050  1.00102.81           C  
ANISOU  988  CA  LEU A 144    11992  13000  14070   1005    220    745       C  
ATOM    989  C   LEU A 144     -24.407  41.332   6.532  1.00105.66           C  
ANISOU  989  C   LEU A 144    12189  13424  14533   1055    265    902       C  
ATOM    990  O   LEU A 144     -25.240  40.444   6.746  1.00108.15           O  
ANISOU  990  O   LEU A 144    12386  13801  14904   1044    288    989       O  
ATOM    991  CB  LEU A 144     -22.979  41.251   8.580  1.00103.68           C  
ANISOU  991  CB  LEU A 144    12237  13041  14114   1105    331    715       C  
ATOM    992  CG  LEU A 144     -22.144  40.220   9.341  1.00102.36           C  
ANISOU  992  CG  LEU A 144    12148  12865  13877   1046    290    622       C  
ATOM    993  CD1 LEU A 144     -22.204  40.509  10.831  1.00102.54           C  
ANISOU  993  CD1 LEU A 144    12342  12799  13817   1158    399    597       C  
ATOM    994  CD2 LEU A 144     -22.623  38.804   9.048  1.00101.54           C  
ANISOU  994  CD2 LEU A 144    11903  12855  13823    973    262    674       C  
ATOM    995  N   ASP A 145     -24.694  42.462   5.880  1.00106.69           N  
ANISOU  995  N   ASP A 145    12305  13536  14694   1106    275    948       N  
ATOM    996  CA  ASP A 145     -26.026  42.700   5.308  1.00107.96           C  
ANISOU  996  CA  ASP A 145    12293  13761  14965   1156    301   1115       C  
ATOM    997  C   ASP A 145     -26.268  41.841   4.060  1.00108.10           C  
ANISOU  997  C   ASP A 145    12167  13866  15038   1010    144   1164       C  
ATOM    998  O   ASP A 145     -25.396  41.706   3.195  1.00106.34           O  
ANISOU  998  O   ASP A 145    12004  13633  14765    906     28   1075       O  
ATOM    999  CB  ASP A 145     -26.313  44.196   5.063  1.00109.14           C  
ANISOU  999  CB  ASP A 145    12483  13857  15126   1276    372   1160       C  
ATOM   1000  CG  ASP A 145     -25.336  44.845   4.093  1.00109.62           C  
ANISOU 1000  CG  ASP A 145    12633  13878  15138   1204    268   1063       C  
ATOM   1001  OD1 ASP A 145     -24.116  44.815   4.358  1.00111.19           O  
ANISOU 1001  OD1 ASP A 145    12975  14018  15253   1145    230    921       O  
ATOM   1002  OD2 ASP A 145     -25.794  45.412   3.077  1.00106.72           O1-
ANISOU 1002  OD2 ASP A 145    12189  13536  14822   1210    227   1141       O1-
ATOM   1003  N   ASN A 146     -27.469  41.269   3.987  1.00107.91           N  
ANISOU 1003  N   ASN A 146    11963  13920  15117   1003    143   1316       N  
ATOM   1004  CA  ASN A 146     -27.771  40.155   3.085  1.00106.73           C  
ANISOU 1004  CA  ASN A 146    11704  13841  15006    843    -15   1365       C  
ATOM   1005  C   ASN A 146     -28.118  40.533   1.639  1.00107.59           C  
ANISOU 1005  C   ASN A 146    11744  13980  15153    778   -155   1437       C  
ATOM   1006  O   ASN A 146     -28.429  39.660   0.827  1.00109.02           O  
ANISOU 1006  O   ASN A 146    11863  14205  15353    639   -304   1486       O  
ATOM   1007  CB  ASN A 146     -28.880  39.288   3.694  1.00108.53           C  
ANISOU 1007  CB  ASN A 146    11770  14133  15332    838     26   1505       C  
ATOM   1008  CG  ASN A 146     -28.540  37.808   3.682  1.00108.53           C  
ANISOU 1008  CG  ASN A 146    11793  14151  15290    687    -68   1448       C  
ATOM   1009  ND2 ASN A 146     -28.691  37.162   4.833  1.00107.95           N  
ANISOU 1009  ND2 ASN A 146    11719  14077  15220    723     38   1450       N  
ATOM   1010  OD1 ASN A 146     -28.152  37.251   2.655  1.00107.00           O  
ANISOU 1010  OD1 ASN A 146    11638  13962  15054    546   -227   1405       O  
ATOM   1011  N   ALA A 147     -28.058  41.829   1.325  1.00105.95           N  
ANISOU 1011  N   ALA A 147    11572  13738  14945    876   -111   1443       N  
ATOM   1012  CA  ALA A 147     -28.186  42.321  -0.043  1.00104.42           C  
ANISOU 1012  CA  ALA A 147    11358  13553  14762    827   -237   1487       C  
ATOM   1013  C   ALA A 147     -26.939  42.010  -0.875  1.00103.38           C  
ANISOU 1013  C   ALA A 147    11390  13374  14515    711   -343   1335       C  
ATOM   1014  O   ALA A 147     -27.037  41.797  -2.083  1.00104.81           O  
ANISOU 1014  O   ALA A 147    11573  13565  14682    615   -485   1367       O  
ATOM   1015  CB  ALA A 147     -28.476  43.814  -0.046  1.00103.58           C  
ANISOU 1015  CB  ALA A 147    11255  13414  14685    981   -137   1539       C  
ATOM   1016  N   TYR A 148     -25.777  41.950  -0.219  1.00102.16           N  
ANISOU 1016  N   TYR A 148    11376  13161  14276    722   -273   1183       N  
ATOM   1017  CA  TYR A 148     -24.498  41.657  -0.879  1.00101.47           C  
ANISOU 1017  CA  TYR A 148    11431  13027  14095    633   -338   1054       C  
ATOM   1018  C   TYR A 148     -24.124  40.165  -0.940  1.00101.79           C  
ANISOU 1018  C   TYR A 148    11501  13084  14088    514   -408   1008       C  
ATOM   1019  O   TYR A 148     -22.947  39.829  -1.103  1.00101.46           O  
ANISOU 1019  O   TYR A 148    11578  12998  13971    472   -412    898       O  
ATOM   1020  CB  TYR A 148     -23.363  42.440  -0.204  1.00101.91           C  
ANISOU 1020  CB  TYR A 148    11611  13010  14099    699   -241    932       C  
ATOM   1021  CG  TYR A 148     -23.359  43.923  -0.501  1.00104.53           C  
ANISOU 1021  CG  TYR A 148    11980  13292  14441    784   -196    945       C  
ATOM   1022  CD1 TYR A 148     -22.865  44.410  -1.712  1.00104.11           C  
ANISOU 1022  CD1 TYR A 148    11986  13208  14362    744   -257    928       C  
ATOM   1023  CD2 TYR A 148     -23.840  44.842   0.432  1.00104.95           C  
ANISOU 1023  CD2 TYR A 148    12036  13318  14520    914    -79    977       C  
ATOM   1024  CE1 TYR A 148     -22.859  45.767  -1.989  1.00104.12           C  
ANISOU 1024  CE1 TYR A 148    12032  13159  14370    821   -212    941       C  
ATOM   1025  CE2 TYR A 148     -23.835  46.202   0.164  1.00105.52           C  
ANISOU 1025  CE2 TYR A 148    12168  13333  14592    995    -31    989       C  
ATOM   1026  CZ  TYR A 148     -23.344  46.656  -1.047  1.00105.20           C  
ANISOU 1026  CZ  TYR A 148    12170  13269  14532    944   -102    970       C  
ATOM   1027  OH  TYR A 148     -23.337  48.002  -1.322  1.00106.97           O  
ANISOU 1027  OH  TYR A 148    12460  13429  14753   1023    -52    983       O  
ATOM   1028  N   MET A 149     -25.117  39.279  -0.834  1.00101.84           N  
ANISOU 1028  N   MET A 149    11400  13149  14144    460   -459   1103       N  
ATOM   1029  CA  MET A 149     -24.874  37.834  -0.777  1.00 98.24           C  
ANISOU 1029  CA  MET A 149    10984  12700  13641    351   -516   1067       C  
ATOM   1030  C   MET A 149     -24.694  37.173  -2.145  1.00 95.90           C  
ANISOU 1030  C   MET A 149    10778  12380  13277    222   -662   1067       C  
ATOM   1031  O   MET A 149     -24.258  36.022  -2.230  1.00 92.98           O  
ANISOU 1031  O   MET A 149    10499  11991  12839    137   -700   1017       O  
ATOM   1032  CB  MET A 149     -25.977  37.124   0.019  1.00 98.86           C  
ANISOU 1032  CB  MET A 149    10922  12839  13801    340   -500   1171       C  
ATOM   1033  CG  MET A 149     -27.266  36.840  -0.736  1.00100.22           C  
ANISOU 1033  CG  MET A 149    10957  13065  14057    255   -629   1334       C  
ATOM   1034  SD  MET A 149     -28.041  35.317  -0.169  1.00101.24           S  
ANISOU 1034  SD  MET A 149    10995  13237  14232    145   -671   1413       S  
ATOM   1035  CE  MET A 149     -26.902  34.084  -0.803  1.00 99.08           C  
ANISOU 1035  CE  MET A 149    10951  12895  13796      8   -766   1269       C  
ATOM   1036  N   GLU A 150     -25.046  37.894  -3.207  1.00 96.39           N  
ANISOU 1036  N   GLU A 150    10837  12435  13348    214   -740   1125       N  
ATOM   1037  CA  GLU A 150     -24.935  37.366  -4.562  1.00 97.92           C  
ANISOU 1037  CA  GLU A 150    11153  12589  13460     99   -883   1132       C  
ATOM   1038  C   GLU A 150     -24.133  38.281  -5.487  1.00 98.89           C  
ANISOU 1038  C   GLU A 150    11402  12651  13521    140   -870   1076       C  
ATOM   1039  O   GLU A 150     -23.807  37.899  -6.611  1.00 98.97           O  
ANISOU 1039  O   GLU A 150    11564  12603  13436     66   -956   1062       O  
ATOM   1040  CB  GLU A 150     -26.320  37.053  -5.141  1.00 98.19           C  
ANISOU 1040  CB  GLU A 150    11081  12670  13556      5  -1045   1287       C  
ATOM   1041  CG  GLU A 150     -26.897  35.733  -4.643  1.00 98.16           C  
ANISOU 1041  CG  GLU A 150    11024  12697  13574    -99  -1104   1333       C  
ATOM   1042  CD  GLU A 150     -28.322  35.476  -5.091  1.00 99.67           C  
ANISOU 1042  CD  GLU A 150    11068  12942  13860   -203  -1273   1513       C  
ATOM   1043  OE1 GLU A 150     -28.956  34.561  -4.522  1.00102.14           O  
ANISOU 1043  OE1 GLU A 150    11285  13292  14229   -279  -1305   1580       O  
ATOM   1044  OE2 GLU A 150     -28.812  36.175  -6.005  1.00101.60           O1-
ANISOU 1044  OE2 GLU A 150    11286  13191  14126   -212  -1381   1597       O1-
ATOM   1045  N   LYS A 151     -23.809  39.482  -5.009  1.00100.81           N  
ANISOU 1045  N   LYS A 151    11602  12892  13809    258   -755   1047       N  
ATOM   1046  CA  LYS A 151     -22.948  40.397  -5.761  1.00104.60           C  
ANISOU 1046  CA  LYS A 151    12195  13308  14240    299   -721    992       C  
ATOM   1047  C   LYS A 151     -21.601  40.620  -5.053  1.00105.50           C  
ANISOU 1047  C   LYS A 151    12371  13381  14331    351   -591    871       C  
ATOM   1048  O   LYS A 151     -21.182  41.760  -4.822  1.00107.38           O  
ANISOU 1048  O   LYS A 151    12609  13592  14595    428   -515    843       O  
ATOM   1049  CB  LYS A 151     -23.658  41.727  -6.053  1.00104.27           C  
ANISOU 1049  CB  LYS A 151    12076  13278  14262    376   -722   1072       C  
ATOM   1050  CG  LYS A 151     -23.336  42.299  -7.430  1.00104.77           C  
ANISOU 1050  CG  LYS A 151    12264  13282  14262    362   -777   1076       C  
ATOM   1051  CD  LYS A 151     -23.364  43.823  -7.458  1.00103.96           C  
ANISOU 1051  CD  LYS A 151    12136  13159  14202    472   -704   1093       C  
ATOM   1052  CE  LYS A 151     -21.965  44.426  -7.394  1.00100.94           C  
ANISOU 1052  CE  LYS A 151    11870  12702  13779    508   -590    979       C  
ATOM   1053  NZ  LYS A 151     -21.339  44.350  -6.043  1.00 97.14           N1+
ANISOU 1053  NZ  LYS A 151    11355  12225  13326    540   -485    900       N1+
ATOM   1054  N   CYS A 152     -20.938  39.517  -4.703  1.00104.48           N  
ANISOU 1054  N   CYS A 152    12297  13244  14156    305   -575    809       N  
ATOM   1055  CA  CYS A 152     -19.569  39.559  -4.195  1.00 99.74           C  
ANISOU 1055  CA  CYS A 152    11753  12605  13535    336   -479    713       C  
ATOM   1056  C   CYS A 152     -18.615  39.812  -5.357  1.00 95.20           C  
ANISOU 1056  C   CYS A 152    11304  11961  12905    325   -466    690       C  
ATOM   1057  O   CYS A 152     -18.847  39.335  -6.468  1.00 94.56           O  
ANISOU 1057  O   CYS A 152    11318  11851  12757    274   -531    723       O  
ATOM   1058  CB  CYS A 152     -19.198  38.252  -3.486  1.00101.72           C  
ANISOU 1058  CB  CYS A 152    12019  12872  13757    300   -465    671       C  
ATOM   1059  SG  CYS A 152     -19.992  37.960  -1.885  1.00106.24           S  
ANISOU 1059  SG  CYS A 152    12466  13510  14390    332   -436    683       S  
ATOM   1060  N   ASP A 153     -17.554  40.572  -5.108  1.00 91.63           N  
ANISOU 1060  N   ASP A 153    10862  11473  12478    370   -383    641       N  
ATOM   1061  CA  ASP A 153     -16.579  40.882  -6.156  1.00 90.11           C  
ANISOU 1061  CA  ASP A 153    10772  11212  12251    371   -342    634       C  
ATOM   1062  C   ASP A 153     -15.139  40.876  -5.645  1.00 87.12           C  
ANISOU 1062  C   ASP A 153    10389  10807  11903    387   -254    586       C  
ATOM   1063  O   ASP A 153     -14.735  39.958  -4.932  1.00 87.71           O  
ANISOU 1063  O   ASP A 153    10444  10905  11974    376   -239    559       O  
ATOM   1064  CB  ASP A 153     -16.925  42.200  -6.883  1.00 92.30           C  
ANISOU 1064  CB  ASP A 153    11063  11460  12546    402   -350    669       C  
ATOM   1065  CG  ASP A 153     -17.420  43.303  -5.942  1.00 93.27           C  
ANISOU 1065  CG  ASP A 153    11085  11608  12743    455   -334    668       C  
ATOM   1066  OD1 ASP A 153     -18.170  44.181  -6.428  1.00 94.68           O  
ANISOU 1066  OD1 ASP A 153    11258  11782  12934    487   -359    717       O  
ATOM   1067  OD2 ASP A 153     -17.072  43.307  -4.739  1.00 91.24           O1-
ANISOU 1067  OD2 ASP A 153    10775  11366  12522    471   -296    624       O1-
ATOM   1068  N   GLU A 154     -14.381  41.903  -6.024  1.00 83.97           N  
ANISOU 1068  N   GLU A 154    10004  10360  11541    409   -201    587       N  
ATOM   1069  CA  GLU A 154     -13.005  42.089  -5.574  1.00 81.51           C  
ANISOU 1069  CA  GLU A 154     9661  10023  11286    412   -133    567       C  
ATOM   1070  C   GLU A 154     -12.960  42.910  -4.288  1.00 79.03           C  
ANISOU 1070  C   GLU A 154     9265   9723  11037    418   -152    531       C  
ATOM   1071  O   GLU A 154     -11.938  42.938  -3.597  1.00 77.18           O  
ANISOU 1071  O   GLU A 154     8989   9479  10854    402   -135    514       O  
ATOM   1072  CB  GLU A 154     -12.194  42.810  -6.653  1.00 82.97           C  
ANISOU 1072  CB  GLU A 154     9901  10137  11485    423    -65    601       C  
ATOM   1073  CG  GLU A 154     -12.182  42.119  -8.006  1.00 83.90           C  
ANISOU 1073  CG  GLU A 154    10150  10212  11516    431    -32    639       C  
ATOM   1074  CD  GLU A 154     -12.284  43.092  -9.166  1.00 85.82           C  
ANISOU 1074  CD  GLU A 154    10477  10392  11739    449     -8    674       C  
ATOM   1075  OE1 GLU A 154     -12.996  42.769 -10.140  1.00 86.82           O  
ANISOU 1075  OE1 GLU A 154    10724  10494  11769    448    -48    698       O  
ATOM   1076  OE2 GLU A 154     -11.664  44.178  -9.109  1.00 84.34           O1-
ANISOU 1076  OE2 GLU A 154    10245  10172  11625    458     39    682       O1-
ATOM   1077  N   ASN A 155     -14.078  43.562  -3.967  1.00 77.32           N  
ANISOU 1077  N   ASN A 155     9036   9523  10817    442   -189    530       N  
ATOM   1078  CA  ASN A 155     -14.117  44.582  -2.918  1.00 76.14           C  
ANISOU 1078  CA  ASN A 155     8867   9355  10708    462   -191    502       C  
ATOM   1079  C   ASN A 155     -14.954  44.200  -1.695  1.00 75.15           C  
ANISOU 1079  C   ASN A 155     8709   9274  10569    490   -211    482       C  
ATOM   1080  O   ASN A 155     -14.571  44.476  -0.560  1.00 72.47           O  
ANISOU 1080  O   ASN A 155     8378   8914  10240    493   -212    442       O  
ATOM   1081  CB  ASN A 155     -14.629  45.917  -3.491  1.00 75.66           C  
ANISOU 1081  CB  ASN A 155     8842   9250  10653    497   -180    528       C  
ATOM   1082  CG  ASN A 155     -14.069  46.224  -4.874  1.00 75.18           C  
ANISOU 1082  CG  ASN A 155     8828   9145  10592    481   -152    561       C  
ATOM   1083  ND2 ASN A 155     -12.743  46.274  -4.987  1.00 73.28           N  
ANISOU 1083  ND2 ASN A 155     8587   8864  10389    444   -115    554       N  
ATOM   1084  OD1 ASN A 155     -14.825  46.415  -5.830  1.00 74.65           O  
ANISOU 1084  OD1 ASN A 155     8795   9077  10491    503   -164    601       O  
ATOM   1085  N   ILE A 156     -16.112  43.597  -1.940  1.00 75.68           N  
ANISOU 1085  N   ILE A 156     8747   9394  10611    505   -231    519       N  
ATOM   1086  CA  ILE A 156     -17.079  43.284  -0.888  1.00 79.48           C  
ANISOU 1086  CA  ILE A 156     9187   9919  11093    542   -230    526       C  
ATOM   1087  C   ILE A 156     -17.313  41.764  -0.861  1.00 80.76           C  
ANISOU 1087  C   ILE A 156     9317  10138  11229    501   -258    532       C  
ATOM   1088  O   ILE A 156     -17.603  41.174  -1.898  1.00 83.23           O  
ANISOU 1088  O   ILE A 156     9637  10466  11519    461   -297    569       O  
ATOM   1089  CB  ILE A 156     -18.405  44.082  -1.105  1.00 81.90           C  
ANISOU 1089  CB  ILE A 156     9461  10237  11419    606   -221    594       C  
ATOM   1090  CG1 ILE A 156     -18.187  45.591  -0.900  1.00 80.90           C  
ANISOU 1090  CG1 ILE A 156     9394  10039  11304    661   -177    580       C  
ATOM   1091  CG2 ILE A 156     -19.528  43.614  -0.183  1.00 79.92           C  
ANISOU 1091  CG2 ILE A 156     9143  10038  11183    650   -202    634       C  
ATOM   1092  CD1 ILE A 156     -19.188  46.473  -1.618  1.00 80.82           C  
ANISOU 1092  CD1 ILE A 156     9366  10027  11313    721   -167    657       C  
ATOM   1093  N   LEU A 157     -17.152  41.130   0.302  1.00 80.95           N  
ANISOU 1093  N   LEU A 157     9330  10179  11246    506   -244    497       N  
ATOM   1094  CA  LEU A 157     -17.488  39.706   0.459  1.00 83.65           C  
ANISOU 1094  CA  LEU A 157     9650  10570  11563    471   -264    506       C  
ATOM   1095  C   LEU A 157     -18.588  39.509   1.506  1.00 85.19           C  
ANISOU 1095  C   LEU A 157     9793  10802  11772    513   -241    534       C  
ATOM   1096  O   LEU A 157     -18.707  40.297   2.440  1.00 90.03           O  
ANISOU 1096  O   LEU A 157    10418  11390  12396    578   -193    520       O  
ATOM   1097  CB  LEU A 157     -16.235  38.884   0.816  1.00 81.97           C  
ANISOU 1097  CB  LEU A 157     9473  10346  11326    442   -257    451       C  
ATOM   1098  CG  LEU A 157     -16.163  37.350   0.698  1.00 80.20           C  
ANISOU 1098  CG  LEU A 157     9266  10147  11058    401   -268    452       C  
ATOM   1099  CD1 LEU A 157     -16.545  36.846  -0.688  1.00 80.08           C  
ANISOU 1099  CD1 LEU A 157     9292  10127  11006    353   -302    495       C  
ATOM   1100  CD2 LEU A 157     -14.780  36.849   1.086  1.00 78.89           C  
ANISOU 1100  CD2 LEU A 157     9126   9964  10884    399   -245    411       C  
ATOM   1101  N   TRP A 158     -19.409  38.477   1.327  1.00 84.64           N  
ANISOU 1101  N   TRP A 158     9677  10780  11700    475   -269    583       N  
ATOM   1102  CA  TRP A 158     -20.412  38.101   2.320  1.00 86.12           C  
ANISOU 1102  CA  TRP A 158     9801  11005  11913    509   -234    626       C  
ATOM   1103  C   TRP A 158     -20.181  36.657   2.768  1.00 84.64           C  
ANISOU 1103  C   TRP A 158     9633  10837  11688    458   -244    600       C  
ATOM   1104  O   TRP A 158     -19.867  35.796   1.948  1.00 80.24           O  
ANISOU 1104  O   TRP A 158     9111  10281  11096    382   -299    595       O  
ATOM   1105  CB  TRP A 158     -21.826  38.271   1.742  1.00 88.93           C  
ANISOU 1105  CB  TRP A 158    10053  11406  12329    507   -262    743       C  
ATOM   1106  CG  TRP A 158     -22.970  37.879   2.667  1.00 92.32           C  
ANISOU 1106  CG  TRP A 158    10387  11880  12811    545   -211    822       C  
ATOM   1107  CD1 TRP A 158     -23.603  38.682   3.577  1.00 93.00           C  
ANISOU 1107  CD1 TRP A 158    10434  11960  12939    660   -107    868       C  
ATOM   1108  CD2 TRP A 158     -23.618  36.596   2.748  1.00 94.24           C  
ANISOU 1108  CD2 TRP A 158    10569  12167  13069    471   -249    877       C  
ATOM   1109  CE2 TRP A 158     -24.624  36.696   3.736  1.00 92.97           C  
ANISOU 1109  CE2 TRP A 158    10311  12035  12976    547   -158    962       C  
ATOM   1110  CE3 TRP A 158     -23.433  35.367   2.092  1.00 95.63           C  
ANISOU 1110  CE3 TRP A 158    10782  12351  13203    349   -342    866       C  
ATOM   1111  NE1 TRP A 158     -24.595  37.978   4.223  1.00 92.60           N  
ANISOU 1111  NE1 TRP A 158    10288  11955  12939    671    -64    955       N  
ATOM   1112  CZ2 TRP A 158     -25.450  35.618   4.079  1.00 93.63           C  
ANISOU 1112  CZ2 TRP A 158    10307  12163  13103    495   -163   1043       C  
ATOM   1113  CZ3 TRP A 158     -24.258  34.294   2.432  1.00 95.45           C  
ANISOU 1113  CZ3 TRP A 158    10692  12364  13210    290   -362    936       C  
ATOM   1114  CH2 TRP A 158     -25.255  34.432   3.415  1.00 94.03           C  
ANISOU 1114  CH2 TRP A 158    10390  12222  13115    357   -275   1026       C  
ATOM   1115  N   LEU A 159     -20.348  36.410   4.069  1.00 84.43           N  
ANISOU 1115  N   LEU A 159     9604  10814  11658    508   -182    586       N  
ATOM   1116  CA  LEU A 159     -20.362  35.049   4.626  1.00 81.47           C  
ANISOU 1116  CA  LEU A 159     9240  10458  11253    471   -179    576       C  
ATOM   1117  C   LEU A 159     -21.527  34.795   5.597  1.00 79.72           C  
ANISOU 1117  C   LEU A 159     8954  10266  11070    516   -113    644       C  
ATOM   1118  O   LEU A 159     -21.990  35.711   6.281  1.00 78.44           O  
ANISOU 1118  O   LEU A 159     8777  10091  10936    610    -38    670       O  
ATOM   1119  CB  LEU A 159     -19.012  34.676   5.253  1.00 80.32           C  
ANISOU 1119  CB  LEU A 159     9187  10280  11049    480   -170    481       C  
ATOM   1120  CG  LEU A 159     -18.194  35.749   5.975  1.00 80.95           C  
ANISOU 1120  CG  LEU A 159     9323  10314  11120    542   -147    422       C  
ATOM   1121  CD1 LEU A 159     -18.551  35.855   7.454  1.00 81.32           C  
ANISOU 1121  CD1 LEU A 159     9412  10341  11145    616    -85    411       C  
ATOM   1122  CD2 LEU A 159     -16.715  35.448   5.798  1.00 79.68           C  
ANISOU 1122  CD2 LEU A 159     9210  10131  10932    508   -187    362       C  
ATOM   1123  N   ASP A 160     -21.971  33.541   5.658  1.00 75.66           N  
ANISOU 1123  N   ASP A 160     8414   9780  10552    452   -131    678       N  
ATOM   1124  CA  ASP A 160     -23.230  33.180   6.313  1.00 76.21           C  
ANISOU 1124  CA  ASP A 160     8388   9884  10682    471    -74    777       C  
ATOM   1125  C   ASP A 160     -23.228  33.111   7.847  1.00 77.58           C  
ANISOU 1125  C   ASP A 160     8608  10035  10832    570     44    754       C  
ATOM   1126  O   ASP A 160     -24.291  33.041   8.469  1.00 81.23           O  
ANISOU 1126  O   ASP A 160     8991  10517  11353    617    128    850       O  
ATOM   1127  CB  ASP A 160     -23.789  31.881   5.719  1.00 73.53           C  
ANISOU 1127  CB  ASP A 160     8006   9575  10354    345   -153    837       C  
ATOM   1128  CG  ASP A 160     -22.723  30.821   5.491  1.00 69.92           C  
ANISOU 1128  CG  ASP A 160     7681   9086   9798    277   -200    741       C  
ATOM   1129  OD1 ASP A 160     -21.743  30.738   6.260  1.00 67.18           O  
ANISOU 1129  OD1 ASP A 160     7422   8710   9391    336   -147    650       O  
ATOM   1130  OD2 ASP A 160     -22.882  30.049   4.529  1.00 70.57           O1-
ANISOU 1130  OD2 ASP A 160     7786   9165   9859    165   -293    767       O1-
ATOM   1131  N   TYR A 161     -22.045  33.114   8.447  1.00 77.71           N  
ANISOU 1131  N   TYR A 161     8754  10007  10765    601     52    640       N  
ATOM   1132  CA  TYR A 161     -21.934  33.110   9.903  1.00 79.32           C  
ANISOU 1132  CA  TYR A 161     9044  10172  10922    693    146    608       C  
ATOM   1133  C   TYR A 161     -22.146  34.525  10.410  1.00 81.50           C  
ANISOU 1133  C   TYR A 161     9361  10402  11202    807    220    615       C  
ATOM   1134  O   TYR A 161     -21.320  35.404  10.168  1.00 80.16           O  
ANISOU 1134  O   TYR A 161     9260  10194  11003    813    173    547       O  
ATOM   1135  CB  TYR A 161     -20.568  32.571  10.321  1.00 73.88           C  
ANISOU 1135  CB  TYR A 161     8476   9450  10143    674     99    496       C  
ATOM   1136  CG  TYR A 161     -20.266  32.547  11.805  1.00 71.72           C  
ANISOU 1136  CG  TYR A 161     8326   9123   9798    758    164    450       C  
ATOM   1137  CD1 TYR A 161     -19.053  33.028  12.284  1.00 71.12           C  
ANISOU 1137  CD1 TYR A 161     8369   8996   9657    777    112    360       C  
ATOM   1138  CD2 TYR A 161     -21.172  32.025  12.725  1.00 70.46           C  
ANISOU 1138  CD2 TYR A 161     8173   8961   9635    813    270    505       C  
ATOM   1139  CE1 TYR A 161     -18.752  32.995  13.636  1.00 71.32           C  
ANISOU 1139  CE1 TYR A 161     8535   8961   9600    845    146    318       C  
ATOM   1140  CE2 TYR A 161     -20.883  31.993  14.079  1.00 69.63           C  
ANISOU 1140  CE2 TYR A 161     8214   8794   9445    896    331    461       C  
ATOM   1141  CZ  TYR A 161     -19.671  32.480  14.529  1.00 70.06           C  
ANISOU 1141  CZ  TYR A 161     8406   8792   9420    910    259    363       C  
ATOM   1142  OH  TYR A 161     -19.368  32.449  15.871  1.00 70.51           O  
ANISOU 1142  OH  TYR A 161     8635   8777   9378    984    295    320       O  
ATOM   1143  N   LYS A 162     -23.263  34.726  11.107  1.00 88.61           N  
ANISOU 1143  N   LYS A 162    10225  11301  12141    897    344    706       N  
ATOM   1144  CA  LYS A 162     -23.679  36.058  11.566  1.00 92.44           C  
ANISOU 1144  CA  LYS A 162    10762  11732  12629   1027    445    737       C  
ATOM   1145  C   LYS A 162     -22.874  36.607  12.746  1.00 93.85           C  
ANISOU 1145  C   LYS A 162    11163  11806  12686   1109    486    636       C  
ATOM   1146  O   LYS A 162     -22.783  37.822  12.921  1.00 94.98           O  
ANISOU 1146  O   LYS A 162    11406  11881  12800   1185    521    620       O  
ATOM   1147  CB  LYS A 162     -25.188  36.129  11.858  1.00 93.08           C  
ANISOU 1147  CB  LYS A 162    10719  11841  12804   1115    587    897       C  
ATOM   1148  CG  LYS A 162     -25.849  34.833  12.309  1.00 94.21           C  
ANISOU 1148  CG  LYS A 162    10779  12030  12986   1084    636    970       C  
ATOM   1149  CD  LYS A 162     -26.739  34.247  11.220  1.00 94.46           C  
ANISOU 1149  CD  LYS A 162    10582  12157  13149    973    561   1096       C  
ATOM   1150  CE  LYS A 162     -28.041  35.025  11.085  1.00 95.46           C  
ANISOU 1150  CE  LYS A 162    10549  12316  13406   1065    664   1272       C  
ATOM   1151  NZ  LYS A 162     -28.920  34.474  10.019  1.00 95.56           N1+
ANISOU 1151  NZ  LYS A 162    10333  12421  13553    939    557   1409       N1+
ATOM   1152  N   ASN A 163     -22.266  35.716  13.527  1.00 95.16           N  
ANISOU 1152  N   ASN A 163    11425  11953  12777   1088    467    569       N  
ATOM   1153  CA  ASN A 163     -21.478  36.121  14.692  1.00 98.49           C  
ANISOU 1153  CA  ASN A 163    12075  12272  13074   1150    475    477       C  
ATOM   1154  C   ASN A 163     -19.972  36.238  14.426  1.00 98.82           C  
ANISOU 1154  C   ASN A 163    12187  12294  13066   1056    310    362       C  
ATOM   1155  O   ASN A 163     -19.164  35.865  15.280  1.00101.00           O  
ANISOU 1155  O   ASN A 163    12597  12522  13253   1051    261    293       O  
ATOM   1156  CB  ASN A 163     -21.734  35.166  15.866  1.00 98.68           C  
ANISOU 1156  CB  ASN A 163    12184  12273  13036   1201    561    484       C  
ATOM   1157  CG  ASN A 163     -23.109  35.339  16.482  1.00 99.73           C  
ANISOU 1157  CG  ASN A 163    12305  12387  13201   1333    761    602       C  
ATOM   1158  ND2 ASN A 163     -23.433  34.480  17.441  1.00 98.35           N  
ANISOU 1158  ND2 ASN A 163    12192  12193  12984   1380    855    625       N  
ATOM   1159  OD1 ASN A 163     -23.866  36.237  16.115  1.00103.35           O  
ANISOU 1159  OD1 ASN A 163    12700  12844  13724   1400    840    682       O  
ATOM   1160  N   ILE A 164     -19.616  36.759  13.249  1.00 98.78           N  
ANISOU 1160  N   ILE A 164    12085  12323  13123    987    226    357       N  
ATOM   1161  CA  ILE A 164     -18.223  36.917  12.799  1.00100.05           C  
ANISOU 1161  CA  ILE A 164    12267  12474  13270    896     84    278       C  
ATOM   1162  C   ILE A 164     -17.475  38.003  13.602  1.00102.39           C  
ANISOU 1162  C   ILE A 164    12754  12659  13488    924     40    213       C  
ATOM   1163  O   ILE A 164     -16.347  37.783  14.061  1.00102.32           O  
ANISOU 1163  O   ILE A 164    12822  12621  13433    872    -65    153       O  
ATOM   1164  CB  ILE A 164     -18.149  37.090  11.241  1.00100.89           C  
ANISOU 1164  CB  ILE A 164    12221  12645  13467    820     29    306       C  
ATOM   1165  CG1 ILE A 164     -16.765  37.537  10.738  1.00103.02           C  
ANISOU 1165  CG1 ILE A 164    12510  12893  13740    747    -85    247       C  
ATOM   1166  CG2 ILE A 164     -19.213  38.048  10.721  1.00100.85           C  
ANISOU 1166  CG2 ILE A 164    12162  12641  13515    875    100    375       C  
ATOM   1167  CD1 ILE A 164     -15.694  36.467  10.764  1.00102.52           C  
ANISOU 1167  CD1 ILE A 164    12428  12858  13665    683   -159    213       C  
ATOM   1168  N   CYS A 165     -18.160  39.120  13.862  1.00104.46           N  
ANISOU 1168  N   CYS A 165    13106  12853  13730   1009    124    237       N  
ATOM   1169  CA  CYS A 165     -17.635  40.233  14.664  1.00103.16           C  
ANISOU 1169  CA  CYS A 165    13170  12556  13470   1040     93    181       C  
ATOM   1170  C   CYS A 165     -17.618  39.913  16.158  1.00103.34           C  
ANISOU 1170  C   CYS A 165    13406  12492  13366   1107    126    148       C  
ATOM   1171  O   CYS A 165     -16.851  40.507  16.916  1.00104.78           O  
ANISOU 1171  O   CYS A 165    13801  12560  13448   1091     39     84       O  
ATOM   1172  CB  CYS A 165     -18.482  41.491  14.447  1.00103.57           C  
ANISOU 1172  CB  CYS A 165    13273  12549  13527   1132    200    226       C  
ATOM   1173  SG  CYS A 165     -19.157  41.690  12.780  1.00101.98           S  
ANISOU 1173  SG  CYS A 165    12809  12462  13475   1107    224    308       S  
ATOM   1174  N   LYS A 166     -18.453  38.958  16.565  1.00103.14           N  
ANISOU 1174  N   LYS A 166    13331  12514  13344   1172    243    196       N  
ATOM   1175  CA  LYS A 166     -18.689  38.636  17.968  1.00105.76           C  
ANISOU 1175  CA  LYS A 166    13869  12759  13553   1264    321    183       C  
ATOM   1176  C   LYS A 166     -17.625  37.731  18.614  1.00103.78           C  
ANISOU 1176  C   LYS A 166    13692  12505  13234   1192    187    114       C  
ATOM   1177  O   LYS A 166     -17.681  37.479  19.820  1.00103.30           O  
ANISOU 1177  O   LYS A 166    13835  12360  13053   1261    228     93       O  
ATOM   1178  CB  LYS A 166     -20.093  38.027  18.115  1.00108.14           C  
ANISOU 1178  CB  LYS A 166    14071  13112  13904   1368    520    286       C  
ATOM   1179  CG  LYS A 166     -20.962  38.698  19.173  1.00109.45           C  
ANISOU 1179  CG  LYS A 166    14452  13155  13977   1541    711    330       C  
ATOM   1180  CD  LYS A 166     -22.329  39.088  18.607  1.00110.42           C  
ANISOU 1180  CD  LYS A 166    14408  13328  14218   1638    890    464       C  
ATOM   1181  CE  LYS A 166     -23.419  38.065  18.909  1.00110.49           C  
ANISOU 1181  CE  LYS A 166    14279  13404  14295   1702   1050    577       C  
ATOM   1182  NZ  LYS A 166     -23.951  38.179  20.302  1.00112.55           N1+
ANISOU 1182  NZ  LYS A 166    14784  13539  14439   1872   1246    610       N1+
ATOM   1183  N   VAL A 167     -16.666  37.238  17.825  1.00102.19           N  
ANISOU 1183  N   VAL A 167    13332  12388  13106   1066     37     87       N  
ATOM   1184  CA  VAL A 167     -15.580  36.396  18.360  1.00101.62           C  
ANISOU 1184  CA  VAL A 167    13302  12320  12986   1003    -94     39       C  
ATOM   1185  C   VAL A 167     -14.144  36.848  18.034  1.00100.94           C  
ANISOU 1185  C   VAL A 167    13204  12222  12923    887   -296     -3       C  
ATOM   1186  O   VAL A 167     -13.262  36.746  18.888  1.00100.68           O  
ANISOU 1186  O   VAL A 167    13308  12129  12814    856   -422    -41       O  
ATOM   1187  CB  VAL A 167     -15.751  34.890  18.016  1.00 99.63           C  
ANISOU 1187  CB  VAL A 167    12879  12183  12790    982    -58     70       C  
ATOM   1188  CG1 VAL A 167     -16.714  34.218  18.986  1.00 99.18           C  
ANISOU 1188  CG1 VAL A 167    12918  12101  12665   1083     89     97       C  
ATOM   1189  CG2 VAL A 167     -16.199  34.687  16.573  1.00 98.77           C  
ANISOU 1189  CG2 VAL A 167    12531  12182  12813    933    -22    120       C  
ATOM   1190  N   VAL A 168     -13.910  37.348  16.819  1.00 99.67           N  
ANISOU 1190  N   VAL A 168    12881  12115  12872    822   -329     14       N  
ATOM   1191  CA  VAL A 168     -12.545  37.676  16.374  1.00100.54           C  
ANISOU 1191  CA  VAL A 168    12933  12230  13038    709   -500      0       C  
ATOM   1192  C   VAL A 168     -12.050  39.046  16.857  1.00102.56           C  
ANISOU 1192  C   VAL A 168    13372  12358  13238    675   -604    -33       C  
ATOM   1193  O   VAL A 168     -12.832  39.865  17.347  1.00103.78           O  
ANISOU 1193  O   VAL A 168    13703  12416  13309    749   -522    -48       O  
ATOM   1194  CB  VAL A 168     -12.368  37.556  14.835  1.00 99.87           C  
ANISOU 1194  CB  VAL A 168    12608  12246  13089    652   -489     39       C  
ATOM   1195  CG1 VAL A 168     -12.878  36.213  14.328  1.00 98.43           C  
ANISOU 1195  CG1 VAL A 168    12285  12168  12943    674   -399     71       C  
ATOM   1196  CG2 VAL A 168     -13.038  38.712  14.098  1.00100.96           C  
ANISOU 1196  CG2 VAL A 168    12734  12361  13263    669   -425     52       C  
ATOM   1197  N   GLU A 169     -10.744  39.275  16.712  1.00103.46           N  
ANISOU 1197  N   GLU A 169    13444  12465  13401    562   -780    -34       N  
ATOM   1198  CA  GLU A 169     -10.107  40.536  17.096  1.00105.09           C  
ANISOU 1198  CA  GLU A 169    13812  12547  13568    490   -918    -59       C  
ATOM   1199  C   GLU A 169      -9.491  41.226  15.874  1.00104.03           C  
ANISOU 1199  C   GLU A 169    13505  12449  13571    397   -969    -25       C  
ATOM   1200  O   GLU A 169      -9.466  40.664  14.776  1.00102.92           O  
ANISOU 1200  O   GLU A 169    13132  12426  13545    393   -903     15       O  
ATOM   1201  CB  GLU A 169      -9.026  40.291  18.161  1.00106.10           C  
ANISOU 1201  CB  GLU A 169    14061  12615  13635    416  -1118    -72       C  
ATOM   1202  CG  GLU A 169      -9.520  39.616  19.433  1.00107.29           C  
ANISOU 1202  CG  GLU A 169    14415  12716  13635    507  -1081   -106       C  
ATOM   1203  CD  GLU A 169     -10.324  40.546  20.322  1.00110.12           C  
ANISOU 1203  CD  GLU A 169    15102  12912  13827    585  -1016   -154       C  
ATOM   1204  OE1 GLU A 169      -9.710  41.305  21.103  1.00110.79           O  
ANISOU 1204  OE1 GLU A 169    15429  12855  13812    519  -1182   -186       O  
ATOM   1205  OE2 GLU A 169     -11.571  40.511  20.246  1.00111.25           O1-
ANISOU 1205  OE2 GLU A 169    15268  13061  13938    714   -800   -150       O1-
ATOM   1206  N   VAL A 170      -9.009  42.452  16.071  1.00104.00           N  
ANISOU 1206  N   VAL A 170    13638  12329  13545    322  -1082    -40       N  
ATOM   1207  CA  VAL A 170      -8.268  43.175  15.039  1.00101.53           C  
ANISOU 1207  CA  VAL A 170    13181  12033  13363    218  -1150     -2       C  
ATOM   1208  C   VAL A 170      -6.847  42.607  14.997  1.00100.81           C  
ANISOU 1208  C   VAL A 170    12925  11998  13378    103  -1318     50       C  
ATOM   1209  O   VAL A 170      -6.113  42.671  15.988  1.00102.33           O  
ANISOU 1209  O   VAL A 170    13239  12120  13521     30  -1496     46       O  
ATOM   1210  CB  VAL A 170      -8.265  44.705  15.300  1.00103.25           C  
ANISOU 1210  CB  VAL A 170    13620  12093  13516    171  -1213    -33       C  
ATOM   1211  CG1 VAL A 170      -7.324  45.437  14.344  1.00102.63           C  
ANISOU 1211  CG1 VAL A 170    13395  12020  13578     42  -1307     14       C  
ATOM   1212  CG2 VAL A 170      -9.677  45.271  15.195  1.00101.92           C  
ANISOU 1212  CG2 VAL A 170    13579  11879  13264    308  -1017    -61       C  
ATOM   1213  N   GLY A 171      -6.478  42.031  13.856  1.00 97.36           N  
ANISOU 1213  N   GLY A 171    12223  11684  13084     93  -1258    111       N  
ATOM   1214  CA  GLY A 171      -5.185  41.367  13.709  1.00 96.02           C  
ANISOU 1214  CA  GLY A 171    11864  11583  13034     17  -1371    188       C  
ATOM   1215  C   GLY A 171      -5.313  39.862  13.560  1.00 93.05           C  
ANISOU 1215  C   GLY A 171    11360  11323  12671    101  -1273    209       C  
ATOM   1216  O   GLY A 171      -4.314  39.173  13.349  1.00 92.50           O  
ANISOU 1216  O   GLY A 171    11122  11321  12702     69  -1325    285       O  
ATOM   1217  N   SER A 172      -6.544  39.359  13.679  1.00 92.05           N  
ANISOU 1217  N   SER A 172    11313  11216  12445    209  -1126    153       N  
ATOM   1218  CA  SER A 172      -6.842  37.936  13.482  1.00 89.27           C  
ANISOU 1218  CA  SER A 172    10864  10960  12091    285  -1019    167       C  
ATOM   1219  C   SER A 172      -6.799  37.576  12.003  1.00 87.10           C  
ANISOU 1219  C   SER A 172    10400  10770  11922    295   -906    218       C  
ATOM   1220  O   SER A 172      -7.129  38.397  11.143  1.00 88.23           O  
ANISOU 1220  O   SER A 172    10519  10901  12104    281   -855    219       O  
ATOM   1221  CB  SER A 172      -8.223  37.578  14.035  1.00 87.41           C  
ANISOU 1221  CB  SER A 172    10767  10712  11731    383   -900    106       C  
ATOM   1222  OG  SER A 172      -8.418  38.103  15.332  1.00 87.72           O  
ANISOU 1222  OG  SER A 172    11030  10648  11651    392   -970     56       O  
ATOM   1223  N   LYS A 173      -6.394  36.347  11.712  1.00 83.28           N  
ANISOU 1223  N   LYS A 173     9805  10362  11473    324   -864    261       N  
ATOM   1224  CA  LYS A 173      -6.327  35.888  10.333  1.00 81.13           C  
ANISOU 1224  CA  LYS A 173     9397  10151  11276    344   -748    311       C  
ATOM   1225  C   LYS A 173      -7.595  35.155   9.902  1.00 76.38           C  
ANISOU 1225  C   LYS A 173     8836   9583  10602    409   -613    276       C  
ATOM   1226  O   LYS A 173      -8.126  34.323  10.639  1.00 74.18           O  
ANISOU 1226  O   LYS A 173     8625   9316  10244    452   -590    245       O  
ATOM   1227  CB  LYS A 173      -5.051  35.073  10.083  1.00 81.56           C  
ANISOU 1227  CB  LYS A 173     9314  10252  11420    342   -765    400       C  
ATOM   1228  CG  LYS A 173      -3.900  35.918   9.546  1.00 82.28           C  
ANISOU 1228  CG  LYS A 173     9279  10331  11650    272   -829    482       C  
ATOM   1229  CD  LYS A 173      -2.545  35.495  10.101  1.00 82.66           C  
ANISOU 1229  CD  LYS A 173     9215  10402  11788    246   -937    575       C  
ATOM   1230  CE  LYS A 173      -1.396  36.065   9.281  1.00 80.62           C  
ANISOU 1230  CE  LYS A 173     8779  10151  11700    193   -949    694       C  
ATOM   1231  NZ  LYS A 173      -1.513  37.532   9.049  1.00 77.84           N1+
ANISOU 1231  NZ  LYS A 173     8459   9735  11378    104  -1012    669       N1+
ATOM   1232  N   ILE A 174      -8.078  35.508   8.711  1.00 74.93           N  
ANISOU 1232  N   ILE A 174     8613   9409  10447    409   -533    286       N  
ATOM   1233  CA  ILE A 174      -9.277  34.923   8.105  1.00 72.86           C  
ANISOU 1233  CA  ILE A 174     8374   9175  10132    446   -430    271       C  
ATOM   1234  C   ILE A 174      -8.863  34.263   6.787  1.00 71.01           C  
ANISOU 1234  C   ILE A 174     8074   8970   9937    449   -360    324       C  
ATOM   1235  O   ILE A 174      -8.327  34.922   5.891  1.00 71.45           O  
ANISOU 1235  O   ILE A 174     8076   9011  10057    427   -349    360       O  
ATOM   1236  CB  ILE A 174     -10.371  35.999   7.863  1.00 72.17           C  
ANISOU 1236  CB  ILE A 174     8329   9061  10030    448   -409    245       C  
ATOM   1237  CG1 ILE A 174     -10.880  36.569   9.194  1.00 72.60           C  
ANISOU 1237  CG1 ILE A 174     8490   9070  10024    471   -444    198       C  
ATOM   1238  CG2 ILE A 174     -11.528  35.452   7.036  1.00 71.58           C  
ANISOU 1238  CG2 ILE A 174     8245   9022   9929    467   -327    256       C  
ATOM   1239  CD1 ILE A 174     -12.212  37.292   9.107  1.00 73.12           C  
ANISOU 1239  CD1 ILE A 174     8601   9117  10062    509   -381    188       C  
ATOM   1240  N   TYR A 175      -9.097  32.960   6.676  1.00 65.46           N  
ANISOU 1240  N   TYR A 175     7393   8293   9183    478   -304    331       N  
ATOM   1241  CA  TYR A 175      -8.645  32.212   5.520  1.00 63.01           C  
ANISOU 1241  CA  TYR A 175     7069   7989   8882    493   -228    381       C  
ATOM   1242  C   TYR A 175      -9.808  31.761   4.643  1.00 61.79           C  
ANISOU 1242  C   TYR A 175     6982   7832   8662    484   -175    370       C  
ATOM   1243  O   TYR A 175     -10.761  31.201   5.149  1.00 62.06           O  
ANISOU 1243  O   TYR A 175     7061   7879   8636    480   -179    341       O  
ATOM   1244  CB  TYR A 175      -7.856  30.995   5.967  1.00 65.33           C  
ANISOU 1244  CB  TYR A 175     7361   8297   9162    534   -205    411       C  
ATOM   1245  CG  TYR A 175      -6.564  31.277   6.709  1.00 68.93           C  
ANISOU 1245  CG  TYR A 175     7730   8760   9698    538   -272    452       C  
ATOM   1246  CD1 TYR A 175      -6.522  31.281   8.107  1.00 70.27           C  
ANISOU 1246  CD1 TYR A 175     7918   8934   9844    533   -365    417       C  
ATOM   1247  CD2 TYR A 175      -5.371  31.503   6.014  1.00 70.04           C  
ANISOU 1247  CD2 TYR A 175     7772   8899   9939    547   -244    538       C  
ATOM   1248  CE1 TYR A 175      -5.340  31.529   8.787  1.00 72.30           C  
ANISOU 1248  CE1 TYR A 175     8101   9194  10174    520   -459    464       C  
ATOM   1249  CE2 TYR A 175      -4.183  31.746   6.688  1.00 71.66           C  
ANISOU 1249  CE2 TYR A 175     7871   9115  10238    538   -323    599       C  
ATOM   1250  CZ  TYR A 175      -4.174  31.760   8.071  1.00 73.46           C  
ANISOU 1250  CZ  TYR A 175     8122   9349  10439    517   -445    560       C  
ATOM   1251  OH  TYR A 175      -3.003  32.005   8.743  1.00 75.40           O  
ANISOU 1251  OH  TYR A 175     8267   9602  10777    491   -556    629       O  
ATOM   1252  N   VAL A 176      -9.724  32.022   3.336  1.00 56.96           N  
ANISOU 1252  N   VAL A 176     6380   7198   8061    475   -132    402       N  
ATOM   1253  CA  VAL A 176     -10.774  31.680   2.361  1.00 56.27           C  
ANISOU 1253  CA  VAL A 176     6371   7097   7908    450   -111    402       C  
ATOM   1254  C   VAL A 176     -10.204  30.662   1.350  1.00 57.64           C  
ANISOU 1254  C   VAL A 176     6635   7234   8031    473    -32    443       C  
ATOM   1255  O   VAL A 176      -9.032  30.778   0.969  1.00 58.49           O  
ANISOU 1255  O   VAL A 176     6714   7322   8185    515     25    489       O  
ATOM   1256  CB  VAL A 176     -11.303  32.953   1.610  1.00 55.61           C  
ANISOU 1256  CB  VAL A 176     6268   7003   7857    424   -135    405       C  
ATOM   1257  CG1 VAL A 176     -12.575  32.689   0.806  1.00 54.66           C  
ANISOU 1257  CG1 VAL A 176     6213   6878   7677    386   -153    412       C  
ATOM   1258  CG2 VAL A 176     -11.579  34.113   2.559  1.00 55.95           C  
ANISOU 1258  CG2 VAL A 176     6245   7060   7951    422   -188    374       C  
ATOM   1259  N   ASP A 177     -11.024  29.661   0.982  1.00 58.24           N  
ANISOU 1259  N   ASP A 177     6823   7292   8013    447    -28    437       N  
ATOM   1260  CA  ASP A 177     -10.824  28.681  -0.124  1.00 59.92           C  
ANISOU 1260  CA  ASP A 177     7191   7440   8134    456     37    469       C  
ATOM   1261  C   ASP A 177      -9.612  27.780   0.078  1.00 59.08           C  
ANISOU 1261  C   ASP A 177     7115   7312   8018    535    134    502       C  
ATOM   1262  O   ASP A 177      -8.573  27.998  -0.554  1.00 59.73           O  
ANISOU 1262  O   ASP A 177     7193   7364   8136    595    220    556       O  
ATOM   1263  CB  ASP A 177     -10.827  29.346  -1.529  1.00 61.72           C  
ANISOU 1263  CB  ASP A 177     7486   7617   8348    447     57    497       C  
ATOM   1264  CG  ASP A 177     -10.967  28.325  -2.699  1.00 64.97           C  
ANISOU 1264  CG  ASP A 177     8122   7939   8625    440    103    521       C  
ATOM   1265  OD1 ASP A 177     -10.573  28.677  -3.831  1.00 64.97           O  
ANISOU 1265  OD1 ASP A 177     8211   7876   8598    466    159    555       O  
ATOM   1266  OD2 ASP A 177     -11.464  27.188  -2.511  1.00 64.86           O1-
ANISOU 1266  OD2 ASP A 177     8217   7903   8522    409     85    508       O1-
ATOM   1267  N   ASP A 178      -9.776  26.816   0.993  1.00 56.35           N  
ANISOU 1267  N   ASP A 178     6789   6986   7635    540    126    482       N  
ATOM   1268  CA  ASP A 178      -8.762  25.849   1.444  1.00 55.61           C  
ANISOU 1268  CA  ASP A 178     6716   6882   7530    621    206    515       C  
ATOM   1269  C   ASP A 178      -7.476  26.498   2.006  1.00 54.73           C  
ANISOU 1269  C   ASP A 178     6436   6813   7546    683    221    559       C  
ATOM   1270  O   ASP A 178      -6.359  26.008   1.796  1.00 55.13           O  
ANISOU 1270  O   ASP A 178     6482   6844   7621    768    317    631       O  
ATOM   1271  CB  ASP A 178      -8.482  24.783   0.359  1.00 60.28           C  
ANISOU 1271  CB  ASP A 178     7509   7382   8010    663    318    555       C  
ATOM   1272  CG  ASP A 178      -8.121  23.429   0.943  1.00 65.96           C  
ANISOU 1272  CG  ASP A 178     8313   8082   8665    720    380    568       C  
ATOM   1273  OD1 ASP A 178      -6.907  23.134   1.040  1.00 67.78           O  
ANISOU 1273  OD1 ASP A 178     8506   8307   8937    827    480    634       O  
ATOM   1274  OD2 ASP A 178      -9.042  22.666   1.314  1.00 67.97           O1-
ANISOU 1274  OD2 ASP A 178     8662   8326   8835    660    331    523       O1-
ATOM   1275  N   GLY A 179      -7.652  27.632   2.688  1.00 51.45           N  
ANISOU 1275  N   GLY A 179     5887   6447   7213    640    123    526       N  
ATOM   1276  CA  GLY A 179      -6.555  28.409   3.260  1.00 52.87           C  
ANISOU 1276  CA  GLY A 179     5912   6660   7516    662     92    566       C  
ATOM   1277  C   GLY A 179      -5.674  29.240   2.328  1.00 55.11           C  
ANISOU 1277  C   GLY A 179     6121   6923   7892    678    144    637       C  
ATOM   1278  O   GLY A 179      -4.750  29.909   2.804  1.00 55.04           O  
ANISOU 1278  O   GLY A 179     5971   6940   8000    678    102    683       O  
ATOM   1279  N   LEU A 180      -5.969  29.211   1.023  1.00 55.73           N  
ANISOU 1279  N   LEU A 180     6305   6951   7919    685    226    651       N  
ATOM   1280  CA  LEU A 180      -5.127  29.805  -0.024  1.00 57.55           C  
ANISOU 1280  CA  LEU A 180     6501   7145   8218    721    316    731       C  
ATOM   1281  C   LEU A 180      -5.150  31.324  -0.033  1.00 57.95           C  
ANISOU 1281  C   LEU A 180     6440   7213   8365    658    239    719       C  
ATOM   1282  O   LEU A 180      -4.104  31.960  -0.147  1.00 60.11           O  
ANISOU 1282  O   LEU A 180     6590   7488   8761    672    265    797       O  
ATOM   1283  CB  LEU A 180      -5.519  29.273  -1.408  1.00 57.42           C  
ANISOU 1283  CB  LEU A 180     6681   7050   8083    749    423    743       C  
ATOM   1284  CG  LEU A 180      -5.329  27.770  -1.648  1.00 57.50           C  
ANISOU 1284  CG  LEU A 180     6851   7011   7985    822    531    772       C  
ATOM   1285  CD1 LEU A 180      -6.072  27.340  -2.906  1.00 58.17           C  
ANISOU 1285  CD1 LEU A 180     7182   7002   7916    810    579    753       C  
ATOM   1286  CD2 LEU A 180      -3.855  27.390  -1.709  1.00 58.70           C  
ANISOU 1286  CD2 LEU A 180     6930   7152   8220    940    674    893       C  
ATOM   1287  N   ILE A 181      -6.339  31.896   0.100  1.00 58.30           N  
ANISOU 1287  N   ILE A 181     6525   7266   8360    591    147    634       N  
ATOM   1288  CA  ILE A 181      -6.468  33.334   0.281  1.00 60.31           C  
ANISOU 1288  CA  ILE A 181     6693   7529   8690    537     68    613       C  
ATOM   1289  C   ILE A 181      -6.376  33.618   1.782  1.00 63.09           C  
ANISOU 1289  C   ILE A 181     6961   7924   9087    506    -44    575       C  
ATOM   1290  O   ILE A 181      -7.208  33.155   2.556  1.00 63.55           O  
ANISOU 1290  O   ILE A 181     7068   8004   9074    498    -92    512       O  
ATOM   1291  CB  ILE A 181      -7.800  33.871  -0.301  1.00 57.20           C  
ANISOU 1291  CB  ILE A 181     6385   7121   8226    497     33    556       C  
ATOM   1292  CG1 ILE A 181      -8.110  33.248  -1.681  1.00 57.31           C  
ANISOU 1292  CG1 ILE A 181     6541   7083   8148    518    116    582       C  
ATOM   1293  CG2 ILE A 181      -7.817  35.393  -0.312  1.00 57.05           C  
ANISOU 1293  CG2 ILE A 181     6298   7094   8281    459    -17    548       C  
ATOM   1294  CD1 ILE A 181      -7.367  33.820  -2.873  1.00 56.99           C  
ANISOU 1294  CD1 ILE A 181     6520   6989   8144    548    209    647       C  
ATOM   1295  N   SER A 182      -5.344  34.346   2.191  1.00 65.86           N  
ANISOU 1295  N   SER A 182     7195   8277   9551    487    -87    621       N  
ATOM   1296  CA  SER A 182      -5.212  34.759   3.581  1.00 71.46           C  
ANISOU 1296  CA  SER A 182     7858   9005  10288    445   -216    585       C  
ATOM   1297  C   SER A 182      -5.589  36.225   3.714  1.00 74.81           C  
ANISOU 1297  C   SER A 182     8287   9398  10738    383   -293    544       C  
ATOM   1298  O   SER A 182      -5.128  37.061   2.933  1.00 77.21           O  
ANISOU 1298  O   SER A 182     8545   9676  11116    360   -269    589       O  
ATOM   1299  CB  SER A 182      -3.783  34.538   4.082  1.00 73.23           C  
ANISOU 1299  CB  SER A 182     7956   9245  10620    448   -249    674       C  
ATOM   1300  OG  SER A 182      -3.585  35.121   5.361  1.00 75.54           O  
ANISOU 1300  OG  SER A 182     8225   9537  10936    388   -403    644       O  
ATOM   1301  N   LEU A 183      -6.442  36.524   4.691  1.00 78.09           N  
ANISOU 1301  N   LEU A 183     8772   9810  11087    366   -369    464       N  
ATOM   1302  CA  LEU A 183      -6.796  37.906   5.033  1.00 81.37           C  
ANISOU 1302  CA  LEU A 183     9224  10181  11509    320   -440    423       C  
ATOM   1303  C   LEU A 183      -6.393  38.220   6.479  1.00 86.28           C  
ANISOU 1303  C   LEU A 183     9876  10779  12127    283   -568    396       C  
ATOM   1304  O   LEU A 183      -5.987  37.322   7.220  1.00 85.96           O  
ANISOU 1304  O   LEU A 183     9821  10765  12071    298   -601    405       O  
ATOM   1305  CB  LEU A 183      -8.292  38.176   4.804  1.00 77.81           C  
ANISOU 1305  CB  LEU A 183     8862   9726  10974    348   -398    365       C  
ATOM   1306  CG  LEU A 183      -8.935  37.736   3.479  1.00 77.31           C  
ANISOU 1306  CG  LEU A 183     8805   9683  10886    376   -304    385       C  
ATOM   1307  CD1 LEU A 183     -10.435  37.998   3.463  1.00 73.95           C  
ANISOU 1307  CD1 LEU A 183     8438   9261  10396    395   -293    347       C  
ATOM   1308  CD2 LEU A 183      -8.260  38.372   2.270  1.00 77.95           C  
ANISOU 1308  CD2 LEU A 183     8846   9736  11034    360   -262    439       C  
ATOM   1309  N   GLN A 184      -6.492  39.495   6.862  1.00 91.95           N  
ANISOU 1309  N   GLN A 184    10654  11435  12847    235   -641    366       N  
ATOM   1310  CA  GLN A 184      -6.148  39.953   8.214  1.00 95.63           C  
ANISOU 1310  CA  GLN A 184    11201  11848  13284    189   -779    336       C  
ATOM   1311  C   GLN A 184      -6.969  41.185   8.592  1.00 95.33           C  
ANISOU 1311  C   GLN A 184    11315  11729  13177    183   -798    272       C  
ATOM   1312  O   GLN A 184      -6.865  42.214   7.926  1.00 93.60           O  
ANISOU 1312  O   GLN A 184    11090  11469  13005    146   -794    287       O  
ATOM   1313  CB  GLN A 184      -4.651  40.272   8.318  1.00 99.00           C  
ANISOU 1313  CB  GLN A 184    11523  12261  13830     99   -895    413       C  
ATOM   1314  CG  GLN A 184      -4.174  40.594   9.727  1.00101.45           C  
ANISOU 1314  CG  GLN A 184    11925  12512  14106     33  -1074    393       C  
ATOM   1315  CD  GLN A 184      -2.685  40.877   9.794  1.00104.12           C  
ANISOU 1315  CD  GLN A 184    12130  12844  14586    -73  -1213    494       C  
ATOM   1316  NE2 GLN A 184      -2.042  40.401  10.855  1.00104.16           N  
ANISOU 1316  NE2 GLN A 184    12140  12850  14586   -107  -1356    516       N  
ATOM   1317  OE1 GLN A 184      -2.120  41.521   8.908  1.00104.40           O  
ANISOU 1317  OE1 GLN A 184    12054  12872  14739   -125  -1195    562       O  
ATOM   1318  N   VAL A 185      -7.753  41.063   9.668  1.00 95.92           N  
ANISOU 1318  N   VAL A 185    11534  11774  13137    229   -807    209       N  
ATOM   1319  CA  VAL A 185      -8.688  42.102  10.140  1.00 97.53           C  
ANISOU 1319  CA  VAL A 185    11911  11892  13253    261   -788    155       C  
ATOM   1320  C   VAL A 185      -7.968  43.325  10.708  1.00100.52           C  
ANISOU 1320  C   VAL A 185    12410  12157  13627    173   -924    143       C  
ATOM   1321  O   VAL A 185      -7.260  43.228  11.710  1.00103.42           O  
ANISOU 1321  O   VAL A 185    12851  12479  13965    117  -1059    135       O  
ATOM   1322  CB  VAL A 185      -9.665  41.549  11.211  1.00 96.94           C  
ANISOU 1322  CB  VAL A 185    11966  11807  13056    348   -738    108       C  
ATOM   1323  CG1 VAL A 185     -10.658  42.621  11.648  1.00 95.99           C  
ANISOU 1323  CG1 VAL A 185    12027  11593  12849    408   -682     72       C  
ATOM   1324  CG2 VAL A 185     -10.415  40.337  10.682  1.00 95.69           C  
ANISOU 1324  CG2 VAL A 185    11696  11754  12907    415   -619    126       C  
ATOM   1325  N   LYS A 186      -8.124  44.461  10.028  1.00 99.98           N  
ANISOU 1325  N   LYS A 186    12365  12036  13586    152   -898    148       N  
ATOM   1326  CA  LYS A 186      -7.524  45.722  10.460  1.00100.99           C  
ANISOU 1326  CA  LYS A 186    12629  12038  13704     59  -1023    137       C  
ATOM   1327  C   LYS A 186      -8.614  46.735  10.783  1.00100.66           C  
ANISOU 1327  C   LYS A 186    12807  11892  13546    133   -949     84       C  
ATOM   1328  O   LYS A 186      -8.518  47.452  11.789  1.00103.98           O  
ANISOU 1328  O   LYS A 186    13458  12181  13867    104  -1037     43       O  
ATOM   1329  CB  LYS A 186      -6.574  46.288   9.392  1.00100.55           C  
ANISOU 1329  CB  LYS A 186    12421  11989  13791    -39  -1060    203       C  
ATOM   1330  CG  LYS A 186      -5.582  45.279   8.827  1.00 99.77           C  
ANISOU 1330  CG  LYS A 186    12082  11999  13824    -77  -1074    281       C  
ATOM   1331  CD  LYS A 186      -4.213  45.874   8.576  1.00 98.89           C  
ANISOU 1331  CD  LYS A 186    11868  11855  13849   -215  -1199    361       C  
ATOM   1332  CE  LYS A 186      -3.168  44.773   8.601  1.00 99.08           C  
ANISOU 1332  CE  LYS A 186    11693  11971  13982   -242  -1245    446       C  
ATOM   1333  NZ  LYS A 186      -1.853  45.227   8.073  1.00101.50           N1+
ANISOU 1333  NZ  LYS A 186    11829  12272  14464   -358  -1320    563       N1+
ATOM   1334  N   LEU A 193     -16.012  43.994   8.613  1.00 82.84           N  
ANISOU 1334  N   LEU A 193    10163  10055  11254    754   -144    232       N  
ATOM   1335  CA  LEU A 193     -14.580  44.063   8.885  1.00 84.16           C  
ANISOU 1335  CA  LEU A 193    10381  10179  11416    656   -264    178       C  
ATOM   1336  C   LEU A 193     -13.827  44.544   7.654  1.00 85.67           C  
ANISOU 1336  C   LEU A 193    10482  10381  11686    576   -314    193       C  
ATOM   1337  O   LEU A 193     -14.117  44.114   6.539  1.00 84.99           O  
ANISOU 1337  O   LEU A 193    10263  10372  11654    571   -282    233       O  
ATOM   1338  CB  LEU A 193     -14.033  42.692   9.295  1.00 83.90           C  
ANISOU 1338  CB  LEU A 193    10286  10210  11382    615   -312    163       C  
ATOM   1339  CG  LEU A 193     -14.743  41.832  10.342  1.00 84.40           C  
ANISOU 1339  CG  LEU A 193    10399  10289  11380    685   -254    158       C  
ATOM   1340  CD1 LEU A 193     -14.257  40.399  10.204  1.00 84.80           C  
ANISOU 1340  CD1 LEU A 193    10339  10425  11455    638   -290    160       C  
ATOM   1341  CD2 LEU A 193     -14.514  42.340  11.759  1.00 83.78           C  
ANISOU 1341  CD2 LEU A 193    10536  10095  11198    715   -282    110       C  
ATOM   1342  N   VAL A 194     -12.858  45.433   7.865  1.00 88.82           N  
ANISOU 1342  N   VAL A 194    10967  10693  12086    509   -397    166       N  
ATOM   1343  CA  VAL A 194     -12.001  45.916   6.784  1.00 89.94           C  
ANISOU 1343  CA  VAL A 194    11024  10834  12311    427   -439    190       C  
ATOM   1344  C   VAL A 194     -10.668  45.175   6.851  1.00 90.06           C  
ANISOU 1344  C   VAL A 194    10950  10884  12385    333   -533    196       C  
ATOM   1345  O   VAL A 194      -9.935  45.288   7.838  1.00 92.29           O  
ANISOU 1345  O   VAL A 194    11308  11111  12645    279   -635    172       O  
ATOM   1346  CB  VAL A 194     -11.779  47.444   6.864  1.00 91.37           C  
ANISOU 1346  CB  VAL A 194    11344  10893  12477    402   -468    176       C  
ATOM   1347  CG1 VAL A 194     -10.895  47.921   5.718  1.00 92.05           C  
ANISOU 1347  CG1 VAL A 194    11334  10979  12660    317   -498    212       C  
ATOM   1348  CG2 VAL A 194     -13.112  48.180   6.847  1.00 90.56           C  
ANISOU 1348  CG2 VAL A 194    11337  10753  12317    520   -356    183       C  
ATOM   1349  N   THR A 195     -10.366  44.410   5.804  1.00 88.60           N  
ANISOU 1349  N   THR A 195    10611  10782  12267    319   -500    238       N  
ATOM   1350  CA  THR A 195      -9.204  43.522   5.820  1.00 88.80           C  
ANISOU 1350  CA  THR A 195    10535  10852  12352    262   -553    265       C  
ATOM   1351  C   THR A 195      -8.078  43.882   4.849  1.00 92.03           C  
ANISOU 1351  C   THR A 195    10841  11255  12871    194   -565    325       C  
ATOM   1352  O   THR A 195      -8.278  44.612   3.874  1.00 93.62           O  
ANISOU 1352  O   THR A 195    11037  11434  13098    196   -512    345       O  
ATOM   1353  CB  THR A 195      -9.587  42.039   5.596  1.00 86.54           C  
ANISOU 1353  CB  THR A 195    10175  10659  12047    311   -491    275       C  
ATOM   1354  CG2 THR A 195     -10.458  41.516   6.732  1.00 86.54           C  
ANISOU 1354  CG2 THR A 195    10257  10666  11956    366   -486    230       C  
ATOM   1355  OG1 THR A 195     -10.276  41.895   4.348  1.00 85.50           O  
ANISOU 1355  OG1 THR A 195    10000  10564  11920    345   -404    301       O  
ATOM   1356  N   GLU A 196      -6.892  43.355   5.153  1.00 94.23           N  
ANISOU 1356  N   GLU A 196    11032  11552  13216    139   -630    366       N  
ATOM   1357  CA  GLU A 196      -5.711  43.424   4.296  1.00 94.74           C  
ANISOU 1357  CA  GLU A 196    10964  11626  13407     88   -620    452       C  
ATOM   1358  C   GLU A 196      -5.533  42.054   3.637  1.00 92.02           C  
ANISOU 1358  C   GLU A 196    10523  11362  13078    148   -523    497       C  
ATOM   1359  O   GLU A 196      -5.533  41.030   4.322  1.00 90.82           O  
ANISOU 1359  O   GLU A 196    10364  11254  12888    176   -541    484       O  
ATOM   1360  CB  GLU A 196      -4.475  43.803   5.140  1.00 97.11           C  
ANISOU 1360  CB  GLU A 196    11221  11887  13787    -14   -767    493       C  
ATOM   1361  CG  GLU A 196      -3.102  43.421   4.578  1.00 95.87           C  
ANISOU 1361  CG  GLU A 196    10875  11767  13784    -55   -761    615       C  
ATOM   1362  CD  GLU A 196      -2.408  44.538   3.809  1.00 95.10           C  
ANISOU 1362  CD  GLU A 196    10715  11614  13803   -131   -760    686       C  
ATOM   1363  OE1 GLU A 196      -1.422  44.234   3.105  1.00 92.23           O  
ANISOU 1363  OE1 GLU A 196    10188  11282  13572   -139   -701    803       O  
ATOM   1364  OE2 GLU A 196      -2.830  45.712   3.909  1.00 94.91           O1-
ANISOU 1364  OE2 GLU A 196    10808  11510  13740   -178   -805    635       O1-
ATOM   1365  N   VAL A 197      -5.406  42.042   2.311  1.00 91.13           N  
ANISOU 1365  N   VAL A 197    10363  11256  13005    173   -415    549       N  
ATOM   1366  CA  VAL A 197      -5.134  40.810   1.572  1.00 88.64           C  
ANISOU 1366  CA  VAL A 197     9994  10991  12693    234   -310    601       C  
ATOM   1367  C   VAL A 197      -3.660  40.450   1.742  1.00 89.74           C  
ANISOU 1367  C   VAL A 197     9995  11145  12956    210   -321    701       C  
ATOM   1368  O   VAL A 197      -2.786  41.037   1.094  1.00 90.41           O  
ANISOU 1368  O   VAL A 197     9994  11204  13154    180   -287    789       O  
ATOM   1369  CB  VAL A 197      -5.513  40.927   0.078  1.00 87.67           C  
ANISOU 1369  CB  VAL A 197     9909  10851  12550    275   -188    626       C  
ATOM   1370  CG1 VAL A 197      -5.397  39.578  -0.620  1.00 87.57           C  
ANISOU 1370  CG1 VAL A 197     9907  10868  12498    343    -80    665       C  
ATOM   1371  CG2 VAL A 197      -6.925  41.457  -0.069  1.00 85.25           C  
ANISOU 1371  CG2 VAL A 197     9711  10533  12148    289   -201    549       C  
ATOM   1372  N   GLU A 198      -3.413  39.513   2.662  1.00 91.32           N  
ANISOU 1372  N   GLU A 198    10169  11387  13141    225   -370    698       N  
ATOM   1373  CA  GLU A 198      -2.079  38.980   2.966  1.00 91.17           C  
ANISOU 1373  CA  GLU A 198    10006  11396  13239    217   -390    806       C  
ATOM   1374  C   GLU A 198      -1.588  38.131   1.808  1.00 90.27           C  
ANISOU 1374  C   GLU A 198     9838  11299  13160    305   -213    900       C  
ATOM   1375  O   GLU A 198      -0.427  38.210   1.409  1.00 91.33           O  
ANISOU 1375  O   GLU A 198     9832  11433  13433    305   -165   1031       O  
ATOM   1376  CB  GLU A 198      -2.126  38.111   4.229  1.00 91.50           C  
ANISOU 1376  CB  GLU A 198    10064  11474  13225    228   -480    769       C  
ATOM   1377  CG  GLU A 198      -2.475  38.849   5.511  1.00 92.20           C  
ANISOU 1377  CG  GLU A 198    10236  11529  13266    153   -652    686       C  
ATOM   1378  CD  GLU A 198      -1.256  39.427   6.195  1.00 93.37           C  
ANISOU 1378  CD  GLU A 198    10280  11656  13537     54   -809    765       C  
ATOM   1379  OE1 GLU A 198      -0.456  38.644   6.752  1.00 94.76           O  
ANISOU 1379  OE1 GLU A 198    10362  11874  13767     61   -861    834       O  
ATOM   1380  OE2 GLU A 198      -1.104  40.665   6.182  1.00 93.01           O1-
ANISOU 1380  OE2 GLU A 198    10252  11550  13535    -35   -889    763       O1-
ATOM   1381  N   ASN A 199      -2.502  37.329   1.272  1.00 87.98           N  
ANISOU 1381  N   ASN A 199     9671  11016  12740    378   -115    842       N  
ATOM   1382  CA  ASN A 199      -2.211  36.431   0.175  1.00 86.65           C  
ANISOU 1382  CA  ASN A 199     9526  10840  12555    469     56    913       C  
ATOM   1383  C   ASN A 199      -3.318  36.488  -0.866  1.00 83.68           C  
ANISOU 1383  C   ASN A 199     9310  10428  12056    493    129    848       C  
ATOM   1384  O   ASN A 199      -4.489  36.255  -0.557  1.00 82.68           O  
ANISOU 1384  O   ASN A 199     9286  10313  11814    480     74    748       O  
ATOM   1385  CB  ASN A 199      -2.053  34.999   0.698  1.00 86.93           C  
ANISOU 1385  CB  ASN A 199     9574  10913  12542    536     86    924       C  
ATOM   1386  CG  ASN A 199      -0.723  34.765   1.404  1.00 88.11           C  
ANISOU 1386  CG  ASN A 199     9548  11097  12832    541     51   1037       C  
ATOM   1387  ND2 ASN A 199      -0.743  33.928   2.433  1.00 86.07           N  
ANISOU 1387  ND2 ASN A 199     9292  10877  12533    556    -16   1011       N  
ATOM   1388  OD1 ASN A 199       0.313  35.309   1.014  1.00 89.61           O  
ANISOU 1388  OD1 ASN A 199     9597  11279  13171    531     85   1159       O  
ATOM   1389  N   GLY A 200      -2.940  36.787  -2.104  1.00 82.41           N  
ANISOU 1389  N   GLY A 200     9167  10220  11922    526    253    918       N  
ATOM   1390  CA  GLY A 200      -3.897  36.880  -3.199  1.00 80.16           C  
ANISOU 1390  CA  GLY A 200     9045   9890  11519    545    310    872       C  
ATOM   1391  C   GLY A 200      -4.175  35.557  -3.885  1.00 79.02           C  
ANISOU 1391  C   GLY A 200     9054   9721  11249    621    417    878       C  
ATOM   1392  O   GLY A 200      -4.007  34.487  -3.298  1.00 80.52           O  
ANISOU 1392  O   GLY A 200     9244   9938  11410    654    425    880       O  
ATOM   1393  N   GLY A 201      -4.601  35.632  -5.140  1.00 77.55           N  
ANISOU 1393  N   GLY A 201     9019   9470  10974    646    495    883       N  
ATOM   1394  CA  GLY A 201      -4.948  34.442  -5.909  1.00 74.14           C  
ANISOU 1394  CA  GLY A 201     8788   8986  10393    704    583    884       C  
ATOM   1395  C   GLY A 201      -6.364  34.516  -6.442  1.00 72.44           C  
ANISOU 1395  C   GLY A 201     8735   8748  10041    652    495    802       C  
ATOM   1396  O   GLY A 201      -6.973  35.587  -6.457  1.00 71.58           O  
ANISOU 1396  O   GLY A 201     8583   8655   9959    596    407    763       O  
ATOM   1397  N   SER A 202      -6.885  33.373  -6.881  1.00 71.58           N  
ANISOU 1397  N   SER A 202     8815   8596   9785    668    515    784       N  
ATOM   1398  CA  SER A 202      -8.225  33.301  -7.463  1.00 73.23           C  
ANISOU 1398  CA  SER A 202     9183   8778   9864    605    414    728       C  
ATOM   1399  C   SER A 202      -9.315  33.145  -6.397  1.00 72.40           C  
ANISOU 1399  C   SER A 202     8994   8755   9759    527    257    653       C  
ATOM   1400  O   SER A 202      -9.321  32.169  -5.643  1.00 72.10           O  
ANISOU 1400  O   SER A 202     8950   8745   9698    528    249    635       O  
ATOM   1401  CB  SER A 202      -8.306  32.157  -8.482  1.00 73.68           C  
ANISOU 1401  CB  SER A 202     9514   8729   9751    640    491    750       C  
ATOM   1402  OG  SER A 202      -7.487  32.417  -9.608  1.00 74.17           O  
ANISOU 1402  OG  SER A 202     9692   8697   9792    720    646    823       O  
ATOM   1403  N   LEU A 203     -10.225  34.115  -6.336  1.00 71.28           N  
ANISOU 1403  N   LEU A 203     8789   8648   9644    469    148    621       N  
ATOM   1404  CA  LEU A 203     -11.389  34.031  -5.450  1.00 69.44           C  
ANISOU 1404  CA  LEU A 203     8486   8485   9413    408     20    571       C  
ATOM   1405  C   LEU A 203     -12.604  33.575  -6.241  1.00 68.37           C  
ANISOU 1405  C   LEU A 203     8494   8319   9165    347    -65    572       C  
ATOM   1406  O   LEU A 203     -12.956  34.191  -7.243  1.00 68.61           O  
ANISOU 1406  O   LEU A 203     8599   8307   9161    334    -90    594       O  
ATOM   1407  CB  LEU A 203     -11.675  35.380  -4.771  1.00 68.52           C  
ANISOU 1407  CB  LEU A 203     8208   8422   9403    395    -36    550       C  
ATOM   1408  CG  LEU A 203     -12.916  35.521  -3.876  1.00 68.31           C  
ANISOU 1408  CG  LEU A 203     8103   8460   9389    356   -139    516       C  
ATOM   1409  CD1 LEU A 203     -12.778  34.725  -2.585  1.00 70.07           C  
ANISOU 1409  CD1 LEU A 203     8267   8729   9626    360   -141    486       C  
ATOM   1410  CD2 LEU A 203     -13.184  36.978  -3.551  1.00 68.55           C  
ANISOU 1410  CD2 LEU A 203     8035   8510   9498    363   -168    509       C  
ATOM   1411  N   GLY A 204     -13.241  32.500  -5.785  1.00 67.50           N  
ANISOU 1411  N   GLY A 204     8421   8225   8998    303   -120    556       N  
ATOM   1412  CA  GLY A 204     -14.458  32.002  -6.420  1.00 67.64           C  
ANISOU 1412  CA  GLY A 204     8558   8219   8923    219   -234    569       C  
ATOM   1413  C   GLY A 204     -15.698  32.083  -5.541  1.00 66.97           C  
ANISOU 1413  C   GLY A 204     8327   8219   8898    157   -348    566       C  
ATOM   1414  O   GLY A 204     -15.723  32.800  -4.533  1.00 65.64           O  
ANISOU 1414  O   GLY A 204     7982   8122   8835    191   -335    549       O  
ATOM   1415  N   SER A 205     -16.736  31.356  -5.944  1.00 66.61           N  
ANISOU 1415  N   SER A 205     8368   8157   8782     65   -458    594       N  
ATOM   1416  CA  SER A 205     -18.012  31.361  -5.242  1.00 67.08           C  
ANISOU 1416  CA  SER A 205     8284   8294   8909      2   -561    621       C  
ATOM   1417  C   SER A 205     -18.153  30.129  -4.362  1.00 66.97           C  
ANISOU 1417  C   SER A 205     8273   8296   8875    -29   -555    606       C  
ATOM   1418  O   SER A 205     -17.686  29.041  -4.734  1.00 67.45           O  
ANISOU 1418  O   SER A 205     8516   8285   8827    -50   -531    591       O  
ATOM   1419  CB  SER A 205     -19.179  31.402  -6.230  1.00 67.65           C  
ANISOU 1419  CB  SER A 205     8414   8346   8944    -97   -715    687       C  
ATOM   1420  OG  SER A 205     -19.044  32.441  -7.182  1.00 66.49           O  
ANISOU 1420  OG  SER A 205     8302   8169   8791    -68   -725    704       O  
ATOM   1421  N   LYS A 206     -18.814  30.337  -3.216  1.00 65.27           N  
ANISOU 1421  N   LYS A 206     7875   8165   8758    -25   -564    615       N  
ATOM   1422  CA  LYS A 206     -19.173  29.313  -2.203  1.00 64.04           C  
ANISOU 1422  CA  LYS A 206     7686   8038   8606    -54   -558    612       C  
ATOM   1423  C   LYS A 206     -17.991  28.519  -1.635  1.00 60.03           C  
ANISOU 1423  C   LYS A 206     7260   7501   8045      5   -451    550       C  
ATOM   1424  O   LYS A 206     -17.945  27.288  -1.691  1.00 59.08           O  
ANISOU 1424  O   LYS A 206     7269   7336   7842    -38   -454    546       O  
ATOM   1425  CB  LYS A 206     -20.340  28.429  -2.674  1.00 66.38           C  
ANISOU 1425  CB  LYS A 206     8038   8318   8865   -190   -688    678       C  
ATOM   1426  CG  LYS A 206     -21.634  29.215  -2.866  1.00 67.94           C  
ANISOU 1426  CG  LYS A 206     8078   8573   9160   -240   -793    766       C  
ATOM   1427  CD  LYS A 206     -22.832  28.332  -3.175  1.00 71.33           C  
ANISOU 1427  CD  LYS A 206     8518   8998   9583   -391   -939    854       C  
ATOM   1428  CE  LYS A 206     -22.797  27.808  -4.601  1.00 74.03           C  
ANISOU 1428  CE  LYS A 206     9097   9238   9790   -498  -1063    864       C  
ATOM   1429  NZ  LYS A 206     -24.160  27.468  -5.098  1.00 77.25           N1+
ANISOU 1429  NZ  LYS A 206     9470   9652  10227   -660  -1260    980       N1+
ATOM   1430  N   LYS A 207     -17.032  29.271  -1.105  1.00 56.36           N  
ANISOU 1430  N   LYS A 207     6721   7059   7634    104   -365    510       N  
ATOM   1431  CA  LYS A 207     -15.758  28.732  -0.643  1.00 53.99           C  
ANISOU 1431  CA  LYS A 207     6468   6737   7305    174   -270    470       C  
ATOM   1432  C   LYS A 207     -15.704  28.696   0.891  1.00 51.62           C  
ANISOU 1432  C   LYS A 207     6054   6496   7063    217   -241    441       C  
ATOM   1433  O   LYS A 207     -16.305  29.547   1.539  1.00 49.64           O  
ANISOU 1433  O   LYS A 207     5683   6293   6884    228   -262    443       O  
ATOM   1434  CB  LYS A 207     -14.621  29.594  -1.199  1.00 52.97           C  
ANISOU 1434  CB  LYS A 207     6338   6584   7203    241   -208    463       C  
ATOM   1435  CG  LYS A 207     -14.639  29.773  -2.718  1.00 53.82           C  
ANISOU 1435  CG  LYS A 207     6575   6623   7248    216   -221    493       C  
ATOM   1436  CD  LYS A 207     -14.549  28.437  -3.448  1.00 53.96           C  
ANISOU 1436  CD  LYS A 207     6809   6559   7133    186   -205    504       C  
ATOM   1437  CE  LYS A 207     -13.957  28.604  -4.839  1.00 54.59           C  
ANISOU 1437  CE  LYS A 207     7056   6546   7138    212   -155    529       C  
ATOM   1438  NZ  LYS A 207     -14.082  27.391  -5.688  1.00 53.23           N1+
ANISOU 1438  NZ  LYS A 207     7152   6267   6807    173   -157    542       N1+
ATOM   1439  N   GLY A 208     -14.983  27.715   1.441  1.00 48.94           N  
ANISOU 1439  N   GLY A 208     5771   6140   6680    250   -186    420       N  
ATOM   1440  CA  GLY A 208     -14.797  27.540   2.889  1.00 46.67           C  
ANISOU 1440  CA  GLY A 208     5412   5894   6424    296   -161    393       C  
ATOM   1441  C   GLY A 208     -14.030  28.660   3.567  1.00 45.16           C  
ANISOU 1441  C   GLY A 208     5119   5729   6307    361   -150    369       C  
ATOM   1442  O   GLY A 208     -13.034  29.141   3.036  1.00 45.25           O  
ANISOU 1442  O   GLY A 208     5125   5723   6343    391   -128    375       O  
ATOM   1443  N   VAL A 209     -14.548  29.123   4.706  1.00 43.94           N  
ANISOU 1443  N   VAL A 209     4896   5609   6188    378   -164    351       N  
ATOM   1444  CA  VAL A 209     -13.914  30.184   5.498  1.00 43.44           C  
ANISOU 1444  CA  VAL A 209     4775   5553   6177    427   -173    324       C  
ATOM   1445  C   VAL A 209     -13.474  29.620   6.859  1.00 43.60           C  
ANISOU 1445  C   VAL A 209     4814   5578   6172    468   -165    297       C  
ATOM   1446  O   VAL A 209     -14.257  28.950   7.537  1.00 43.34           O  
ANISOU 1446  O   VAL A 209     4808   5555   6105    468   -147    295       O  
ATOM   1447  CB  VAL A 209     -14.810  31.448   5.685  1.00 43.89           C  
ANISOU 1447  CB  VAL A 209     4777   5620   6279    431   -191    327       C  
ATOM   1448  CG1 VAL A 209     -14.015  32.634   6.211  1.00 43.36           C  
ANISOU 1448  CG1 VAL A 209     4690   5533   6249    464   -211    299       C  
ATOM   1449  CG2 VAL A 209     -15.496  31.869   4.390  1.00 45.38           C  
ANISOU 1449  CG2 VAL A 209     4947   5809   6485    389   -209    365       C  
ATOM   1450  N   ASN A 210     -12.217  29.870   7.233  1.00 41.94           N  
ANISOU 1450  N   ASN A 210     4590   5360   5986    499   -184    287       N  
ATOM   1451  CA  ASN A 210     -11.690  29.452   8.521  1.00 43.03           C  
ANISOU 1451  CA  ASN A 210     4751   5498   6100    536   -202    266       C  
ATOM   1452  C   ASN A 210     -11.264  30.615   9.393  1.00 45.52           C  
ANISOU 1452  C   ASN A 210     5054   5795   6444    547   -267    242       C  
ATOM   1453  O   ASN A 210     -10.752  31.626   8.891  1.00 45.28           O  
ANISOU 1453  O   ASN A 210     4977   5753   6472    526   -301    251       O  
ATOM   1454  CB  ASN A 210     -10.503  28.501   8.364  1.00 39.82           C  
ANISOU 1454  CB  ASN A 210     4348   5092   5689    562   -185    294       C  
ATOM   1455  CG  ASN A 210     -10.880  27.210   7.694  1.00 38.81           C  
ANISOU 1455  CG  ASN A 210     4287   4958   5501    557   -118    312       C  
ATOM   1456  ND2 ASN A 210     -11.051  26.152   8.490  1.00 39.25           N  
ANISOU 1456  ND2 ASN A 210     4402   5013   5496    579    -98    302       N  
ATOM   1457  OD1 ASN A 210     -11.022  27.154   6.478  1.00 37.57           O  
ANISOU 1457  OD1 ASN A 210     4148   4785   5341    532    -87    335       O  
ATOM   1458  N   LEU A 211     -11.497  30.445  10.700  1.00 48.16           N  
ANISOU 1458  N   LEU A 211     5453   6117   6729    577   -283    212       N  
ATOM   1459  CA  LEU A 211     -11.098  31.381  11.758  1.00 52.88           C  
ANISOU 1459  CA  LEU A 211     6099   6674   7317    587   -358    183       C  
ATOM   1460  C   LEU A 211     -10.408  30.574  12.869  1.00 57.09           C  
ANISOU 1460  C   LEU A 211     6690   7200   7801    615   -403    175       C  
ATOM   1461  O   LEU A 211     -11.078  30.102  13.792  1.00 58.11           O  
ANISOU 1461  O   LEU A 211     6909   7313   7854    654   -368    151       O  
ATOM   1462  CB  LEU A 211     -12.321  32.116  12.338  1.00 53.40           C  
ANISOU 1462  CB  LEU A 211     6237   6708   7344    615   -319    157       C  
ATOM   1463  CG  LEU A 211     -13.489  32.585  11.450  1.00 53.84           C  
ANISOU 1463  CG  LEU A 211     6242   6781   7433    611   -248    180       C  
ATOM   1464  CD1 LEU A 211     -14.683  33.049  12.273  1.00 55.84           C  
ANISOU 1464  CD1 LEU A 211     6563   7005   7648    668   -182    178       C  
ATOM   1465  CD2 LEU A 211     -13.044  33.662  10.469  1.00 53.79           C  
ANISOU 1465  CD2 LEU A 211     6177   6768   7492    574   -287    188       C  
ATOM   1466  N   PRO A 212      -9.070  30.401  12.780  1.00 60.63           N  
ANISOU 1466  N   PRO A 212     7078   7659   8297    600   -474    208       N  
ATOM   1467  CA  PRO A 212      -8.328  29.521  13.702  1.00 63.60           C  
ANISOU 1467  CA  PRO A 212     7488   8038   8638    631   -523    221       C  
ATOM   1468  C   PRO A 212      -8.121  30.097  15.106  1.00 68.35           C  
ANISOU 1468  C   PRO A 212     8203   8585   9181    630   -637    186       C  
ATOM   1469  O   PRO A 212      -7.953  29.342  16.066  1.00 66.86           O  
ANISOU 1469  O   PRO A 212     8092   8386   8923    667   -662    180       O  
ATOM   1470  CB  PRO A 212      -6.972  29.330  13.003  1.00 62.97           C  
ANISOU 1470  CB  PRO A 212     7277   7990   8656    618   -558    295       C  
ATOM   1471  CG  PRO A 212      -7.147  29.883  11.621  1.00 62.25           C  
ANISOU 1471  CG  PRO A 212     7107   7911   8633    589   -494    314       C  
ATOM   1472  CD  PRO A 212      -8.186  30.948  11.739  1.00 60.24           C  
ANISOU 1472  CD  PRO A 212     6914   7625   8350    562   -500    255       C  
ATOM   1473  N   GLY A 213      -8.140  31.422  15.218  1.00 72.96           N  
ANISOU 1473  N   GLY A 213     8819   9121   9778    589   -705    163       N  
ATOM   1474  CA  GLY A 213      -8.004  32.081  16.513  1.00 78.58           C  
ANISOU 1474  CA  GLY A 213     9690   9753  10411    582   -819    125       C  
ATOM   1475  C   GLY A 213      -9.294  32.046  17.309  1.00 81.33           C  
ANISOU 1475  C   GLY A 213    10207  10053  10639    649   -721     71       C  
ATOM   1476  O   GLY A 213      -9.270  31.993  18.543  1.00 81.92           O  
ANISOU 1476  O   GLY A 213    10452  10063  10610    679   -774     42       O  
ATOM   1477  N   ALA A 214     -10.417  32.052  16.591  1.00 80.77           N  
ANISOU 1477  N   ALA A 214    10089  10011  10587    676   -577     70       N  
ATOM   1478  CA  ALA A 214     -11.744  32.219  17.182  1.00 81.35           C  
ANISOU 1478  CA  ALA A 214    10284  10042  10581    744   -461     46       C  
ATOM   1479  C   ALA A 214     -12.290  30.975  17.879  1.00 81.69           C  
ANISOU 1479  C   ALA A 214    10384  10098  10554    803   -375     48       C  
ATOM   1480  O   ALA A 214     -11.877  29.849  17.590  1.00 83.21           O  
ANISOU 1480  O   ALA A 214    10498  10347  10768    791   -375     68       O  
ATOM   1481  CB  ALA A 214     -12.726  32.705  16.126  1.00 81.05           C  
ANISOU 1481  CB  ALA A 214    10145  10038  10610    744   -356     68       C  
ATOM   1482  N   ALA A 215     -13.206  31.206  18.816  1.00 81.56           N  
ANISOU 1482  N   ALA A 215    10520  10016  10450    875   -289     33       N  
ATOM   1483  CA  ALA A 215     -13.975  30.144  19.446  1.00 80.91           C  
ANISOU 1483  CA  ALA A 215    10491   9938  10310    938   -172     47       C  
ATOM   1484  C   ALA A 215     -15.405  30.249  18.923  1.00 79.42           C  
ANISOU 1484  C   ALA A 215    10221   9779  10175    967    -12     93       C  
ATOM   1485  O   ALA A 215     -16.270  30.871  19.548  1.00 78.63           O  
ANISOU 1485  O   ALA A 215    10224   9617  10032   1043     88    105       O  
ATOM   1486  CB  ALA A 215     -13.926  30.264  20.963  1.00 82.32           C  
ANISOU 1486  CB  ALA A 215    10914  10014  10349   1009   -181     14       C  
ATOM   1487  N   VAL A 216     -15.618  29.642  17.756  1.00 75.67           N  
ANISOU 1487  N   VAL A 216     9565   9391   9793    907      6    129       N  
ATOM   1488  CA  VAL A 216     -16.878  29.698  17.013  1.00 73.59           C  
ANISOU 1488  CA  VAL A 216     9183   9171   9607    902    113    189       C  
ATOM   1489  C   VAL A 216     -17.957  28.852  17.704  1.00 72.09           C  
ANISOU 1489  C   VAL A 216     9020   8977   9392    953    248    237       C  
ATOM   1490  O   VAL A 216     -17.783  27.653  17.915  1.00 71.21           O  
ANISOU 1490  O   VAL A 216     8920   8883   9252    934    253    236       O  
ATOM   1491  CB  VAL A 216     -16.659  29.259  15.535  1.00 72.48           C  
ANISOU 1491  CB  VAL A 216     8879   9108   9553    809     63    210       C  
ATOM   1492  CG1 VAL A 216     -17.956  29.246  14.743  1.00 72.69           C  
ANISOU 1492  CG1 VAL A 216     8783   9177   9656    784    138    282       C  
ATOM   1493  CG2 VAL A 216     -15.656  30.172  14.844  1.00 71.83           C  
ANISOU 1493  CG2 VAL A 216     8762   9024   9506    769    -42    178       C  
ATOM   1494  N   ASP A 217     -19.059  29.502  18.075  1.00 71.92           N  
ANISOU 1494  N   ASP A 217     9012   8926   9385   1024    369    288       N  
ATOM   1495  CA  ASP A 217     -20.170  28.845  18.774  1.00 71.56           C  
ANISOU 1495  CA  ASP A 217     8979   8872   9336   1084    522    359       C  
ATOM   1496  C   ASP A 217     -21.316  28.450  17.828  1.00 67.54           C  
ANISOU 1496  C   ASP A 217     8260   8442   8957   1025    581    463       C  
ATOM   1497  O   ASP A 217     -22.491  28.713  18.096  1.00 70.22           O  
ANISOU 1497  O   ASP A 217     8547   8779   9353   1086    717    560       O  
ATOM   1498  CB  ASP A 217     -20.667  29.695  19.968  1.00 74.77           C  
ANISOU 1498  CB  ASP A 217     9558   9182   9669   1223    647    371       C  
ATOM   1499  CG  ASP A 217     -20.968  31.162  19.597  1.00 77.09           C  
ANISOU 1499  CG  ASP A 217     9842   9449   9999   1265    665    388       C  
ATOM   1500  OD1 ASP A 217     -21.485  31.888  20.478  1.00 77.98           O  
ANISOU 1500  OD1 ASP A 217    10105   9471  10050   1391    792    411       O  
ATOM   1501  OD2 ASP A 217     -20.697  31.593  18.451  1.00 75.77           O1-
ANISOU 1501  OD2 ASP A 217     9537   9339   9911   1184    567    380       O1-
ATOM   1502  N   LEU A 218     -20.946  27.814  16.720  1.00 62.47           N  
ANISOU 1502  N   LEU A 218     7508   7864   8363    906    474    453       N  
ATOM   1503  CA  LEU A 218     -21.879  27.271  15.742  1.00 57.40           C  
ANISOU 1503  CA  LEU A 218     6695   7288   7826    816    479    545       C  
ATOM   1504  C   LEU A 218     -22.316  25.908  16.300  1.00 54.76           C  
ANISOU 1504  C   LEU A 218     6381   6952   7473    794    544    583       C  
ATOM   1505  O   LEU A 218     -21.541  25.290  17.041  1.00 52.98           O  
ANISOU 1505  O   LEU A 218     6293   6689   7148    824    539    514       O  
ATOM   1506  CB  LEU A 218     -21.162  27.152  14.385  1.00 57.04           C  
ANISOU 1506  CB  LEU A 218     6590   7282   7801    706    338    505       C  
ATOM   1507  CG  LEU A 218     -21.849  27.514  13.053  1.00 58.30           C  
ANISOU 1507  CG  LEU A 218     6598   7492   8061    624    287    574       C  
ATOM   1508  CD1 LEU A 218     -22.793  28.707  13.144  1.00 57.96           C  
ANISOU 1508  CD1 LEU A 218     6470   7456   8096    694    357    650       C  
ATOM   1509  CD2 LEU A 218     -20.817  27.753  11.955  1.00 56.89           C  
ANISOU 1509  CD2 LEU A 218     6430   7320   7865    564    168    508       C  
ATOM   1510  N   PRO A 219     -23.564  25.462  16.005  1.00 49.28           N  
ANISOU 1510  N   PRO A 219     5991   6777   5955    223   1170    385       N  
ATOM   1511  CA  PRO A 219     -24.028  24.200  16.605  1.00 48.31           C  
ANISOU 1511  CA  PRO A 219     5860   6650   5845    219   1153    390       C  
ATOM   1512  C   PRO A 219     -23.384  22.957  15.995  1.00 47.19           C  
ANISOU 1512  C   PRO A 219     5707   6527   5695    219   1100    376       C  
ATOM   1513  O   PRO A 219     -22.879  23.024  14.866  1.00 44.48           O  
ANISOU 1513  O   PRO A 219     5355   6200   5343    227   1075    367       O  
ATOM   1514  CB  PRO A 219     -25.538  24.213  16.332  1.00 48.61           C  
ANISOU 1514  CB  PRO A 219     5871   6672   5924    232   1164    419       C  
ATOM   1515  CG  PRO A 219     -25.694  25.073  15.127  1.00 49.61           C  
ANISOU 1515  CG  PRO A 219     5986   6804   6059    245   1163    424       C  
ATOM   1516  CD  PRO A 219     -24.674  26.160  15.320  1.00 49.60           C  
ANISOU 1516  CD  PRO A 219     6012   6808   6026    237   1187    407       C  
ATOM   1517  N   ALA A 220     -23.380  21.874  16.778  1.00 45.28           N  
ANISOU 1517  N   ALA A 220     5468   6283   5454    211   1085    374       N  
ATOM   1518  CA  ALA A 220     -22.742  20.602  16.434  1.00 44.93           C  
ANISOU 1518  CA  ALA A 220     5416   6254   5401    209   1036    360       C  
ATOM   1519  C   ALA A 220     -23.386  19.978  15.213  1.00 44.88           C  
ANISOU 1519  C   ALA A 220     5379   6252   5420    224   1000    369       C  
ATOM   1520  O   ALA A 220     -22.719  19.693  14.207  1.00 42.86           O  
ANISOU 1520  O   ALA A 220     5118   6014   5151    231    966    355       O  
ATOM   1521  CB  ALA A 220     -22.856  19.642  17.602  1.00 45.30           C  
ANISOU 1521  CB  ALA A 220     5469   6292   5450    198   1034    361       C  
ATOM   1522  N   VAL A 221     -24.701  19.796  15.323  1.00 42.50           N  
ANISOU 1522  N   VAL A 221     5058   5934   5156    230   1008    394       N  
ATOM   1523  CA  VAL A 221     -25.534  19.272  14.259  1.00 41.50           C  
ANISOU 1523  CA  VAL A 221     4901   5805   5059    245    975    407       C  
ATOM   1524  C   VAL A 221     -26.514  20.388  13.878  1.00 42.17           C  
ANISOU 1524  C   VAL A 221     4975   5877   5168    255   1006    429       C  
ATOM   1525  O   VAL A 221     -27.480  20.679  14.605  1.00 43.01           O  
ANISOU 1525  O   VAL A 221     5076   5964   5300    254   1039    451       O  
ATOM   1526  CB  VAL A 221     -26.290  18.000  14.718  1.00 41.86           C  
ANISOU 1526  CB  VAL A 221     4929   5839   5135    242    952    421       C  
ATOM   1527  CG1 VAL A 221     -27.089  17.398  13.589  1.00 40.37           C  
ANISOU 1527  CG1 VAL A 221     4711   5647   4979    257    910    432       C  
ATOM   1528  CG2 VAL A 221     -25.339  16.944  15.265  1.00 41.28           C  
ANISOU 1528  CG2 VAL A 221     4868   5776   5038    231    925    401       C  
ATOM   1529  N   SER A 222     -26.271  21.008  12.726  1.00 40.19           N  
ANISOU 1529  N   SER A 222     4721   5638   4909    266    997    424       N  
ATOM   1530  CA  SER A 222     -27.110  22.096  12.224  1.00 39.35           C  
ANISOU 1530  CA  SER A 222     4605   5521   4824    277   1023    443       C  
ATOM   1531  C   SER A 222     -28.373  21.547  11.586  1.00 38.55           C  
ANISOU 1531  C   SER A 222     4473   5408   4767    289    997    466       C  
ATOM   1532  O   SER A 222     -28.537  20.330  11.453  1.00 37.63           O  
ANISOU 1532  O   SER A 222     4343   5291   4663    289    956    465       O  
ATOM   1533  CB  SER A 222     -26.341  22.929  11.196  1.00 40.05           C  
ANISOU 1533  CB  SER A 222     4703   5627   4887    285   1020    430       C  
ATOM   1534  OG  SER A 222     -25.986  22.125  10.085  1.00 38.89           O  
ANISOU 1534  OG  SER A 222     4547   5496   4733    295    969    419       O  
ATOM   1535  N   GLU A 223     -29.258  22.452  11.179  1.00 39.66           N  
ANISOU 1535  N   GLU A 223     4601   5536   4932    298   1019    486       N  
ATOM   1536  CA  GLU A 223     -30.548  22.084  10.587  1.00 41.40           C  
ANISOU 1536  CA  GLU A 223     4790   5742   5199    310    998    511       C  
ATOM   1537  C   GLU A 223     -30.425  21.394   9.212  1.00 39.51           C  
ANISOU 1537  C   GLU A 223     4538   5514   4959    323    938    503       C  
ATOM   1538  O   GLU A 223     -31.182  20.467   8.908  1.00 39.74           O  
ANISOU 1538  O   GLU A 223     4545   5534   5021    328    901    515       O  
ATOM   1539  CB  GLU A 223     -31.468  23.311  10.549  1.00 45.32           C  
ANISOU 1539  CB  GLU A 223     5276   6221   5720    317   1039    535       C  
ATOM   1540  CG  GLU A 223     -32.833  23.100  11.220  1.00 49.58           C  
ANISOU 1540  CG  GLU A 223     5792   6734   6310    317   1058    567       C  
ATOM   1541  CD  GLU A 223     -32.877  23.425  12.726  1.00 52.64           C  
ANISOU 1541  CD  GLU A 223     6196   7110   6693    305   1113    572       C  
ATOM   1542  OE1 GLU A 223     -32.041  22.912  13.514  1.00 54.12           O  
ANISOU 1542  OE1 GLU A 223     6405   7307   6851    293   1113    553       O  
ATOM   1543  OE2 GLU A 223     -33.798  24.167  13.149  1.00 51.23           O1-
ANISOU 1543  OE2 GLU A 223     6008   6912   6542    309   1155    596       O1-
ATOM   1544  N   LYS A 224     -29.418  21.807   8.449  1.00 37.97           N  
ANISOU 1544  N   LYS A 224     4360   5340   4725    328    929    482       N  
ATOM   1545  CA  LYS A 224     -29.033  21.144   7.194  1.00 37.77           C  
ANISOU 1545  CA  LYS A 224     4332   5330   4687    341    874    468       C  
ATOM   1546  C   LYS A 224     -28.498  19.721   7.438  1.00 36.83           C  
ANISOU 1546  C   LYS A 224     4215   5219   4558    336    834    451       C  
ATOM   1547  O   LYS A 224     -28.933  18.778   6.747  1.00 35.47           O  
ANISOU 1547  O   LYS A 224     4028   5044   4404    346    784    453       O  
ATOM   1548  CB  LYS A 224     -28.046  22.024   6.411  1.00 38.80           C  
ANISOU 1548  CB  LYS A 224     4481   5482   4778    349    883    452       C  
ATOM   1549  CG  LYS A 224     -27.449  21.357   5.174  1.00 41.90           C  
ANISOU 1549  CG  LYS A 224     4877   5893   5148    364    832    435       C  
ATOM   1550  CD  LYS A 224     -27.157  22.319   4.037  1.00 43.07           C  
ANISOU 1550  CD  LYS A 224     5031   6053   5277    380    836    434       C  
ATOM   1551  CE  LYS A 224     -26.508  21.564   2.882  1.00 43.81           C  
ANISOU 1551  CE  LYS A 224     5132   6167   5345    396    787    416       C  
ATOM   1552  NZ  LYS A 224     -27.498  20.923   1.975  1.00 45.85           N1+
ANISOU 1552  NZ  LYS A 224     5375   6416   5631    413    740    427       N1+
ATOM   1553  N   ASP A 225     -27.645  19.579   8.468  1.00 36.71           N  
ANISOU 1553  N   ASP A 225     4218   5211   4519    320    855    436       N  
ATOM   1554  CA  ASP A 225     -27.113  18.279   8.919  1.00 37.17           C  
ANISOU 1554  CA  ASP A 225     4279   5274   4568    312    823    421       C  
ATOM   1555  C   ASP A 225     -28.220  17.265   9.249  1.00 36.06           C  
ANISOU 1555  C   ASP A 225     4115   5114   4472    310    800    440       C  
ATOM   1556  O   ASP A 225     -28.161  16.145   8.757  1.00 35.45           O  
ANISOU 1556  O   ASP A 225     4029   5039   4399    316    749    432       O  
ATOM   1557  CB  ASP A 225     -26.141  18.404  10.108  1.00 38.29           C  
ANISOU 1557  CB  ASP A 225     4444   5422   4680    294    854    406       C  
ATOM   1558  CG  ASP A 225     -24.821  19.129   9.774  1.00 40.58           C  
ANISOU 1558  CG  ASP A 225     4757   5735   4926    294    866    384       C  
ATOM   1559  OD1 ASP A 225     -24.320  19.067   8.644  1.00 39.51           O  
ANISOU 1559  OD1 ASP A 225     4622   5615   4774    307    839    372       O  
ATOM   1560  OD2 ASP A 225     -24.267  19.772  10.691  1.00 42.39           O1-
ANISOU 1560  OD2 ASP A 225     5004   5963   5137    280    904    378       O1-
ATOM   1561  N   ILE A 226     -29.261  17.716   9.962  1.00 37.02           N  
ANISOU 1561  N   ILE A 226     4224   5214   4628    305    835    466       N  
ATOM   1562  CA  ILE A 226     -30.463  16.915  10.298  1.00 36.33           C  
ANISOU 1562  CA  ILE A 226     4108   5103   4590    304    820    491       C  
ATOM   1563  C   ILE A 226     -31.223  16.380   9.082  1.00 35.98           C  
ANISOU 1563  C   ILE A 226     4040   5053   4577    320    768    501       C  
ATOM   1564  O   ILE A 226     -31.450  15.174   9.010  1.00 36.68           O  
ANISOU 1564  O   ILE A 226     4115   5135   4684    319    724    501       O  
ATOM   1565  CB  ILE A 226     -31.362  17.673  11.306  1.00 37.16           C  
ANISOU 1565  CB  ILE A 226     4207   5188   4722    298    877    519       C  
ATOM   1566  CG1 ILE A 226     -30.786  17.494  12.695  1.00 37.11           C  
ANISOU 1566  CG1 ILE A 226     4221   5184   4695    281    909    511       C  
ATOM   1567  CG2 ILE A 226     -32.794  17.159  11.353  1.00 37.53           C  
ANISOU 1567  CG2 ILE A 226     4219   5209   4828    302    866    552       C  
ATOM   1568  CD1 ILE A 226     -30.791  18.778  13.465  1.00 38.75           C  
ANISOU 1568  CD1 ILE A 226     4446   5386   4890    277    973    517       C  
ATOM   1569  N   GLN A 227     -31.482  17.246   8.097  1.00 36.67           N  
ANISOU 1569  N   GLN A 227     4124   5142   4664    333    769    505       N  
ATOM   1570  CA  GLN A 227     -32.078  16.856   6.807  1.00 36.92           C  
ANISOU 1570  CA  GLN A 227     4139   5169   4718    350    717    511       C  
ATOM   1571  C   GLN A 227     -31.206  15.870   6.014  1.00 36.64           C  
ANISOU 1571  C   GLN A 227     4116   5152   4653    358    660    483       C  
ATOM   1572  O   GLN A 227     -31.711  14.926   5.420  1.00 36.37           O  
ANISOU 1572  O   GLN A 227     4066   5108   4643    366    607    486       O  
ATOM   1573  CB  GLN A 227     -32.363  18.094   5.944  1.00 39.32           C  
ANISOU 1573  CB  GLN A 227     4444   5475   5020    363    734    519       C  
ATOM   1574  CG  GLN A 227     -33.360  19.091   6.531  1.00 41.08           C  
ANISOU 1574  CG  GLN A 227     4652   5677   5277    360    785    549       C  
ATOM   1575  CD  GLN A 227     -33.455  20.401   5.743  1.00 44.04           C  
ANISOU 1575  CD  GLN A 227     5032   6057   5644    371    806    554       C  
ATOM   1576  NE2 GLN A 227     -34.505  21.173   6.010  1.00 45.93           N  
ANISOU 1576  NE2 GLN A 227     5253   6275   5921    372    840    583       N  
ATOM   1577  OE1 GLN A 227     -32.597  20.720   4.918  1.00 44.06           O  
ANISOU 1577  OE1 GLN A 227     5053   6080   5607    380    794    534       O  
ATOM   1578  N   ASP A 228     -29.893  16.075   6.074  1.00 36.37           N  
ANISOU 1578  N   ASP A 228     4108   5141   4568    355    672    456       N  
ATOM   1579  CA  ASP A 228     -28.933  15.198   5.421  1.00 36.20           C  
ANISOU 1579  CA  ASP A 228     4100   5138   4514    363    626    428       C  
ATOM   1580  C   ASP A 228     -28.783  13.838   6.119  1.00 35.54           C  
ANISOU 1580  C   ASP A 228     4012   5050   4439    352    598    421       C  
ATOM   1581  O   ASP A 228     -28.708  12.813   5.440  1.00 35.58           O  
ANISOU 1581  O   ASP A 228     4015   5057   4446    362    542    409       O  
ATOM   1582  CB  ASP A 228     -27.585  15.919   5.254  1.00 35.02           C  
ANISOU 1582  CB  ASP A 228     3978   5015   4310    364    651    404       C  
ATOM   1583  CG  ASP A 228     -27.668  17.102   4.274  1.00 35.42           C  
ANISOU 1583  CG  ASP A 228     4033   5072   4350    379    667    410       C  
ATOM   1584  OD1 ASP A 228     -28.690  17.242   3.557  1.00 35.48           O  
ANISOU 1584  OD1 ASP A 228     4024   5066   4387    391    648    427       O  
ATOM   1585  OD2 ASP A 228     -26.708  17.893   4.196  1.00 34.70           O1-
ANISOU 1585  OD2 ASP A 228     3961   4999   4222    378    695    397       O1-
ATOM   1586  N   LEU A 229     -28.772  13.841   7.452  1.00 34.97           N  
ANISOU 1586  N   LEU A 229     3940   4971   4373    333    634    428       N  
ATOM   1587  CA  LEU A 229     -28.713  12.600   8.249  1.00 35.55           C  
ANISOU 1587  CA  LEU A 229     4009   5037   4458    321    613    425       C  
ATOM   1588  C   LEU A 229     -29.972  11.743   8.156  1.00 37.10           C  
ANISOU 1588  C   LEU A 229     4175   5209   4710    323    578    448       C  
ATOM   1589  O   LEU A 229     -29.861  10.504   8.134  1.00 37.45           O  
ANISOU 1589  O   LEU A 229     4214   5251   4763    322    532    440       O  
ATOM   1590  CB  LEU A 229     -28.379  12.887   9.720  1.00 34.94           C  
ANISOU 1590  CB  LEU A 229     3943   4959   4372    301    664    428       C  
ATOM   1591  CG  LEU A 229     -26.917  13.279   9.973  1.00 34.80           C  
ANISOU 1591  CG  LEU A 229     3955   4965   4300    295    683    400       C  
ATOM   1592  CD1 LEU A 229     -26.701  13.927  11.324  1.00 33.83           C  
ANISOU 1592  CD1 LEU A 229     3846   4838   4166    277    739    404       C  
ATOM   1593  CD2 LEU A 229     -26.009  12.087   9.801  1.00 34.35           C  
ANISOU 1593  CD2 LEU A 229     3906   4921   4222    295    638    375       C  
ATOM   1594  N   LYS A 230     -31.135  12.413   8.085  1.00 38.26           N  
ANISOU 1594  N   LYS A 230     4302   5337   4895    326    598    477       N  
ATOM   1595  CA  LYS A 230     -32.441  11.792   7.780  1.00 41.64           C  
ANISOU 1595  CA  LYS A 230     4698   5740   5382    331    563    503       C  
ATOM   1596  C   LYS A 230     -32.432  11.067   6.441  1.00 40.87           C  
ANISOU 1596  C   LYS A 230     4598   5645   5285    348    494    490       C  
ATOM   1597  O   LYS A 230     -32.861   9.905   6.356  1.00 40.45           O  
ANISOU 1597  O   LYS A 230     4528   5577   5262    348    445    494       O  
ATOM   1598  CB  LYS A 230     -33.558  12.854   7.767  1.00 44.27           C  
ANISOU 1598  CB  LYS A 230     5013   6057   5751    334    600    535       C  
ATOM   1599  CG  LYS A 230     -34.969  12.313   7.558  1.00 49.70           C  
ANISOU 1599  CG  LYS A 230     5663   6714   6504    338    570    566       C  
ATOM   1600  CD  LYS A 230     -36.021  13.260   8.122  1.00 53.13           C  
ANISOU 1600  CD  LYS A 230     6079   7130   6977    335    623    601       C  
ATOM   1601  CE  LYS A 230     -37.352  12.549   8.338  1.00 58.15           C  
ANISOU 1601  CE  LYS A 230     6676   7735   7683    333    603    636       C  
ATOM   1602  NZ  LYS A 230     -38.140  12.388   7.081  1.00 60.71           N1+
ANISOU 1602  NZ  LYS A 230     6978   8045   8042    347    548    646       N1+
ATOM   1603  N   PHE A 231     -31.900  11.766   5.431  1.00 40.67           N  
ANISOU 1603  N   PHE A 231     4590   5637   5224    363    490    473       N  
ATOM   1604  CA  PHE A 231     -31.746  11.268   4.070  1.00 42.52           C  
ANISOU 1604  CA  PHE A 231     4830   5878   5448    382    429    457       C  
ATOM   1605  C   PHE A 231     -30.832  10.045   4.014  1.00 41.36           C  
ANISOU 1605  C   PHE A 231     4697   5743   5275    383    387    429       C  
ATOM   1606  O   PHE A 231     -31.143   9.099   3.297  1.00 41.71           O  
ANISOU 1606  O   PHE A 231     4734   5778   5335    394    326    424       O  
ATOM   1607  CB  PHE A 231     -31.214  12.400   3.160  1.00 44.51           C  
ANISOU 1607  CB  PHE A 231     5101   6149   5659    397    448    446       C  
ATOM   1608  CG  PHE A 231     -30.968  11.996   1.733  1.00 45.80           C  
ANISOU 1608  CG  PHE A 231     5276   6321   5803    420    391    428       C  
ATOM   1609  CD1 PHE A 231     -32.027  11.884   0.837  1.00 47.92           C  
ANISOU 1609  CD1 PHE A 231     5528   6571   6106    434    350    444       C  
ATOM   1610  CD2 PHE A 231     -29.675  11.774   1.267  1.00 46.92           C  
ANISOU 1610  CD2 PHE A 231     5445   6489   5890    430    379    396       C  
ATOM   1611  CE1 PHE A 231     -31.798  11.528  -0.486  1.00 48.87           C  
ANISOU 1611  CE1 PHE A 231     5663   6699   6205    458    297    426       C  
ATOM   1612  CE2 PHE A 231     -29.444  11.407  -0.048  1.00 48.82           C  
ANISOU 1612  CE2 PHE A 231     5699   6739   6111    453    330    380       C  
ATOM   1613  CZ  PHE A 231     -30.502  11.300  -0.924  1.00 49.11           C  
ANISOU 1613  CZ  PHE A 231     5723   6757   6179    468    288    394       C  
ATOM   1614  N   GLY A 232     -29.737  10.083   4.780  1.00 40.47           N  
ANISOU 1614  N   GLY A 232     4603   5648   5124    371    418    411       N  
ATOM   1615  CA  GLY A 232     -28.805   8.964   4.915  1.00 39.52           C  
ANISOU 1615  CA  GLY A 232     4495   5539   4980    369    385    385       C  
ATOM   1616  C   GLY A 232     -29.412   7.709   5.494  1.00 38.84           C  
ANISOU 1616  C   GLY A 232     4389   5432   4935    359    351    395       C  
ATOM   1617  O   GLY A 232     -29.108   6.616   5.027  1.00 38.86           O  
ANISOU 1617  O   GLY A 232     4395   5436   4934    367    297    378       O  
ATOM   1618  N   VAL A 233     -30.296   7.888   6.479  1.00 39.54           N  
ANISOU 1618  N   VAL A 233     4457   5501   5064    344    383    425       N  
ATOM   1619  CA  VAL A 233     -31.085   6.792   7.049  1.00 39.59           C  
ANISOU 1619  CA  VAL A 233     4439   5484   5119    334    356    443       C  
ATOM   1620  C   VAL A 233     -32.050   6.205   6.002  1.00 39.04           C  
ANISOU 1620  C   VAL A 233     4348   5393   5091    348    294    453       C  
ATOM   1621  O   VAL A 233     -32.071   4.987   5.804  1.00 38.88           O  
ANISOU 1621  O   VAL A 233     4321   5364   5085    350    239    446       O  
ATOM   1622  CB  VAL A 233     -31.799   7.235   8.356  1.00 40.20           C  
ANISOU 1622  CB  VAL A 233     4500   5544   5227    316    412    474       C  
ATOM   1623  CG1 VAL A 233     -32.781   6.191   8.852  1.00 40.48           C  
ANISOU 1623  CG1 VAL A 233     4506   5553   5321    308    385    500       C  
ATOM   1624  CG2 VAL A 233     -30.778   7.498   9.447  1.00 39.84           C  
ANISOU 1624  CG2 VAL A 233     4479   5517   5141    301    459    460       C  
ATOM   1625  N   GLU A 234     -32.749   7.075   5.269  1.00 39.77           N  
ANISOU 1625  N   GLU A 234     4432   5479   5197    360    300    468       N  
ATOM   1626  CA  GLU A 234     -33.671   6.656   4.199  1.00 40.38           C  
ANISOU 1626  CA  GLU A 234     4492   5537   5312    375    241    478       C  
ATOM   1627  C   GLU A 234     -32.996   5.989   3.002  1.00 40.65           C  
ANISOU 1627  C   GLU A 234     4547   5583   5313    394    178    445       C  
ATOM   1628  O   GLU A 234     -33.586   5.134   2.353  1.00 41.93           O  
ANISOU 1628  O   GLU A 234     4697   5727   5506    403    115    447       O  
ATOM   1629  CB  GLU A 234     -34.487   7.836   3.691  1.00 41.89           C  
ANISOU 1629  CB  GLU A 234     4672   5720   5521    383    264    499       C  
ATOM   1630  CG  GLU A 234     -35.465   8.426   4.688  1.00 43.80           C  
ANISOU 1630  CG  GLU A 234     4887   5943   5809    368    317    537       C  
ATOM   1631  CD  GLU A 234     -36.035   9.746   4.210  1.00 45.24           C  
ANISOU 1631  CD  GLU A 234     5066   6123   5998    377    348    554       C  
ATOM   1632  OE1 GLU A 234     -35.453  10.333   3.278  1.00 45.61           O  
ANISOU 1632  OE1 GLU A 234     5135   6188   6003    392    342    533       O  
ATOM   1633  OE2 GLU A 234     -37.058  10.206   4.767  1.00 46.69           O1-
ANISOU 1633  OE2 GLU A 234     5223   6287   6229    370    381    588       O1-
ATOM   1634  N   GLN A 235     -31.752   6.355   2.735  1.00 39.90           N  
ANISOU 1634  N   GLN A 235     4483   5518   5156    401    195    415       N  
ATOM   1635  CA  GLN A 235     -31.048   5.790   1.599  1.00 40.55           C  
ANISOU 1635  CA  GLN A 235     4589   5615   5203    422    142    384       C  
ATOM   1636  C   GLN A 235     -30.151   4.612   1.947  1.00 40.52           C  
ANISOU 1636  C   GLN A 235     4596   5618   5178    418    115    359       C  
ATOM   1637  O   GLN A 235     -29.446   4.142   1.061  1.00 39.76           O  
ANISOU 1637  O   GLN A 235     4521   5535   5047    436     76    331       O  
ATOM   1638  CB  GLN A 235     -30.252   6.865   0.884  1.00 40.27           C  
ANISOU 1638  CB  GLN A 235     4579   5606   5113    437    171    368       C  
ATOM   1639  CG  GLN A 235     -31.139   7.866   0.171  1.00 41.21           C  
ANISOU 1639  CG  GLN A 235     4690   5716   5250    448    179    389       C  
ATOM   1640  CD  GLN A 235     -31.510   7.467  -1.238  1.00 42.29           C  
ANISOU 1640  CD  GLN A 235     4833   5846   5388    473    114    381       C  
ATOM   1641  NE2 GLN A 235     -32.575   8.066  -1.747  1.00 44.14           N  
ANISOU 1641  NE2 GLN A 235     5051   6063   5656    479    108    405       N  
ATOM   1642  OE1 GLN A 235     -30.844   6.647  -1.872  1.00 43.51           O  
ANISOU 1642  OE1 GLN A 235     5007   6010   5513    488     69    354       O  
ATOM   1643  N   ASP A 236     -30.206   4.159   3.211  1.00 40.90           N  
ANISOU 1643  N   ASP A 236     4631   5659   5248    395    136    370       N  
ATOM   1644  CA  ASP A 236     -29.482   2.971   3.735  1.00 43.12           C  
ANISOU 1644  CA  ASP A 236     4919   5944   5519    387    111    351       C  
ATOM   1645  C   ASP A 236     -27.929   3.092   3.605  1.00 41.17           C  
ANISOU 1645  C   ASP A 236     4705   5729   5206    393    126    317       C  
ATOM   1646  O   ASP A 236     -27.246   2.191   3.091  1.00 39.39           O  
ANISOU 1646  O   ASP A 236     4494   5513   4959    405     82    290       O  
ATOM   1647  CB  ASP A 236     -30.082   1.668   3.124  1.00 46.33           C  
ANISOU 1647  CB  ASP A 236     5313   6327   5961    397     33    350       C  
ATOM   1648  CG  ASP A 236     -29.726   0.407   3.884  1.00 49.60           C  
ANISOU 1648  CG  ASP A 236     5723   6736   6386    384      9    342       C  
ATOM   1649  OD1 ASP A 236     -29.385   0.481   5.087  1.00 51.28           O  
ANISOU 1649  OD1 ASP A 236     5934   6953   6595    363     54    349       O  
ATOM   1650  OD2 ASP A 236     -29.783  -0.668   3.240  1.00 51.58           O1-
ANISOU 1650  OD2 ASP A 236     5974   6975   6646    395    -56    329       O1-
ATOM   1651  N   VAL A 237     -27.396   4.247   4.022  1.00 40.64           N  
ANISOU 1651  N   VAL A 237     4649   5681   5109    386    189    317       N  
ATOM   1652  CA  VAL A 237     -25.929   4.466   4.005  1.00 40.03           C  
ANISOU 1652  CA  VAL A 237     4600   5634   4974    389    209    288       C  
ATOM   1653  C   VAL A 237     -25.255   3.645   5.111  1.00 39.23           C  
ANISOU 1653  C   VAL A 237     4501   5535   4868    371    213    279       C  
ATOM   1654  O   VAL A 237     -25.884   3.290   6.128  1.00 40.44           O  
ANISOU 1654  O   VAL A 237     4637   5671   5058    352    222    299       O  
ATOM   1655  CB  VAL A 237     -25.487   5.966   4.036  1.00 38.88           C  
ANISOU 1655  CB  VAL A 237     4468   5507   4798    388    271    290       C  
ATOM   1656  CG1 VAL A 237     -26.193   6.768   2.954  1.00 38.89           C  
ANISOU 1656  CG1 VAL A 237     4466   5505   4806    407    267    301       C  
ATOM   1657  CG2 VAL A 237     -25.686   6.619   5.401  1.00 38.58           C  
ANISOU 1657  CG2 VAL A 237     4421   5462   4772    363    330    309       C  
ATOM   1658  N   ASP A 238     -23.996   3.315   4.895  1.00 37.80           N  
ANISOU 1658  N   ASP A 238     4340   5375   4643    377    204    250       N  
ATOM   1659  CA  ASP A 238     -23.298   2.411   5.796  1.00 38.30           C  
ANISOU 1659  CA  ASP A 238     4408   5442   4702    363    197    238       C  
ATOM   1660  C   ASP A 238     -22.599   3.154   6.913  1.00 37.26           C  
ANISOU 1660  C   ASP A 238     4285   5323   4548    342    257    240       C  
ATOM   1661  O   ASP A 238     -22.491   2.649   8.042  1.00 37.85           O  
ANISOU 1661  O   ASP A 238     4356   5391   4633    323    267    244       O  
ATOM   1662  CB  ASP A 238     -22.320   1.555   5.000  1.00 37.91           C  
ANISOU 1662  CB  ASP A 238     4375   5407   4621    381    153    207       C  
ATOM   1663  CG  ASP A 238     -23.001   0.835   3.872  1.00 38.12           C  
ANISOU 1663  CG  ASP A 238     4397   5420   4666    403     91    203       C  
ATOM   1664  OD1 ASP A 238     -23.780  -0.102   4.141  1.00 39.87           O  
ANISOU 1664  OD1 ASP A 238     4600   5617   4928    396     53    214       O  
ATOM   1665  OD2 ASP A 238     -22.786   1.220   2.715  1.00 38.40           O1-
ANISOU 1665  OD2 ASP A 238     4446   5467   4676    426     79    191       O1-
ATOM   1666  N   MET A 239     -22.148   4.368   6.599  1.00 35.60           N  
ANISOU 1666  N   MET A 239     4088   5130   4308    347    297    236       N  
ATOM   1667  CA  MET A 239     -21.393   5.174   7.547  1.00 33.68           C  
ANISOU 1667  CA  MET A 239     3857   4899   4041    330    352    235       C  
ATOM   1668  C   MET A 239     -21.618   6.661   7.333  1.00 31.79           C  
ANISOU 1668  C   MET A 239     3620   4664   3793    332    399    247       C  
ATOM   1669  O   MET A 239     -22.042   7.099   6.269  1.00 31.82           O  
ANISOU 1669  O   MET A 239     3622   4669   3798    350    389    250       O  
ATOM   1670  CB  MET A 239     -19.903   4.816   7.495  1.00 34.67           C  
ANISOU 1670  CB  MET A 239     4001   5046   4125    332    345    206       C  
ATOM   1671  CG  MET A 239     -19.411   4.698   6.077  1.00 35.42           C  
ANISOU 1671  CG  MET A 239     4105   5157   4195    360    314    187       C  
ATOM   1672  SD  MET A 239     -17.777   4.054   5.740  1.00 36.49           S  
ANISOU 1672  SD  MET A 239     4259   5316   4287    370    295    154       S  
ATOM   1673  CE  MET A 239     -18.203   2.326   5.610  1.00 36.06           C  
ANISOU 1673  CE  MET A 239     4196   5246   4258    375    227    146       C  
ATOM   1674  N   VAL A 240     -21.356   7.422   8.386  1.00 30.35           N  
ANISOU 1674  N   VAL A 240     3444   4483   3603    313    450    254       N  
ATOM   1675  CA  VAL A 240     -21.468   8.867   8.399  1.00 29.27           C  
ANISOU 1675  CA  VAL A 240     3313   4350   3458    311    500    264       C  
ATOM   1676  C   VAL A 240     -20.103   9.401   8.789  1.00 28.98           C  
ANISOU 1676  C   VAL A 240     3296   4333   3380    303    529    246       C  
ATOM   1677  O   VAL A 240     -19.528   8.967   9.789  1.00 28.75           O  
ANISOU 1677  O   VAL A 240     3275   4305   3344    286    535    239       O  
ATOM   1678  CB  VAL A 240     -22.526   9.377   9.407  1.00 29.67           C  
ANISOU 1678  CB  VAL A 240     3353   4380   3541    296    538    292       C  
ATOM   1679  CG1 VAL A 240     -22.446  10.892   9.567  1.00 28.95           C  
ANISOU 1679  CG1 VAL A 240     3271   4293   3435    292    593    299       C  
ATOM   1680  CG2 VAL A 240     -23.925   8.976   8.966  1.00 30.04           C  
ANISOU 1680  CG2 VAL A 240     3375   4405   3633    304    512    314       C  
ATOM   1681  N   PHE A 241     -19.578  10.308   7.968  1.00 28.75           N  
ANISOU 1681  N   PHE A 241     3277   4320   3326    315    545    239       N  
ATOM   1682  CA  PHE A 241     -18.333  10.969   8.233  1.00 28.10           C  
ANISOU 1682  CA  PHE A 241     3212   4255   3209    309    574    225       C  
ATOM   1683  C   PHE A 241     -18.799  12.303   8.815  1.00 27.33           C  
ANISOU 1683  C   PHE A 241     3117   4149   3119    297    627    243       C  
ATOM   1684  O   PHE A 241     -19.241  13.170   8.076  1.00 26.51           O  
ANISOU 1684  O   PHE A 241     3009   4045   3017    309    641    253       O  
ATOM   1685  CB  PHE A 241     -17.542  11.179   6.917  1.00 28.11           C  
ANISOU 1685  CB  PHE A 241     3221   4278   3182    331    560    210       C  
ATOM   1686  CG  PHE A 241     -17.016   9.905   6.265  1.00 28.46           C  
ANISOU 1686  CG  PHE A 241     3266   4331   3215    346    509    191       C  
ATOM   1687  CD1 PHE A 241     -16.934   8.708   6.947  1.00 28.06           C  
ANISOU 1687  CD1 PHE A 241     3211   4273   3174    336    481    183       C  
ATOM   1688  CD2 PHE A 241     -16.579   9.922   4.946  1.00 28.13           C  
ANISOU 1688  CD2 PHE A 241     3230   4306   3152    372    490    179       C  
ATOM   1689  CE1 PHE A 241     -16.449   7.564   6.354  1.00 28.64           C  
ANISOU 1689  CE1 PHE A 241     3287   4355   3239    350    435    165       C  
ATOM   1690  CE2 PHE A 241     -16.032   8.797   4.357  1.00 28.18           C  
ANISOU 1690  CE2 PHE A 241     3240   4321   3146    387    446    160       C  
ATOM   1691  CZ  PHE A 241     -15.969   7.608   5.055  1.00 28.32           C  
ANISOU 1691  CZ  PHE A 241     3254   4330   3175    376    418    152       C  
ATOM   1692  N   ALA A 242     -18.727  12.459  10.139  1.00 26.86           N  
ANISOU 1692  N   ALA A 242     3064   4080   3062    275    655    247       N  
ATOM   1693  CA  ALA A 242     -19.281  13.655  10.785  1.00 26.48           C  
ANISOU 1693  CA  ALA A 242     3018   4020   3022    265    705    264       C  
ATOM   1694  C   ALA A 242     -18.274  14.789  10.966  1.00 25.85           C  
ANISOU 1694  C   ALA A 242     2957   3952   2913    258    741    255       C  
ATOM   1695  O   ALA A 242     -17.256  14.622  11.608  1.00 24.99           O  
ANISOU 1695  O   ALA A 242     2860   3849   2782    246    744    240       O  
ATOM   1696  CB  ALA A 242     -19.944  13.287  12.125  1.00 26.20           C  
ANISOU 1696  CB  ALA A 242     2981   3965   3007    247    720    278       C  
ATOM   1697  N   SER A 243     -18.599  15.958  10.419  1.00 27.59           N  
ANISOU 1697  N   SER A 243     3177   4172   3134    266    768    265       N  
ATOM   1698  CA  SER A 243     -17.648  17.061  10.292  1.00 28.62           C  
ANISOU 1698  CA  SER A 243     3320   4314   3238    264    797    257       C  
ATOM   1699  C   SER A 243     -17.440  17.847  11.571  1.00 29.44           C  
ANISOU 1699  C   SER A 243     3440   4407   3337    243    839    260       C  
ATOM   1700  O   SER A 243     -18.420  18.072  12.306  1.00 29.41           O  
ANISOU 1700  O   SER A 243     3435   4384   3354    236    861    276       O  
ATOM   1701  CB  SER A 243     -18.084  18.038   9.184  1.00 29.06           C  
ANISOU 1701  CB  SER A 243     3370   4373   3298    281    810    268       C  
ATOM   1702  OG  SER A 243     -17.931  17.466   7.887  1.00 28.85           O  
ANISOU 1702  OG  SER A 243     3335   4360   3264    302    772    262       O  
ATOM   1703  N   PHE A 244     -16.184  18.276  11.787  1.00 28.95           N  
ANISOU 1703  N   PHE A 244     3393   4357   3250    234    849    245       N  
ATOM   1704  CA  PHE A 244     -15.753  19.153  12.901  1.00 30.01           C  
ANISOU 1704  CA  PHE A 244     3546   4481   3373    215    886    243       C  
ATOM   1705  C   PHE A 244     -16.165  18.669  14.293  1.00 29.47           C  
ANISOU 1705  C   PHE A 244     3487   4396   3312    198    894    246       C  
ATOM   1706  O   PHE A 244     -16.889  19.372  14.977  1.00 31.12           O  
ANISOU 1706  O   PHE A 244     3703   4589   3532    192    928    259       O  
ATOM   1707  CB  PHE A 244     -16.233  20.602  12.708  1.00 30.85           C  
ANISOU 1707  CB  PHE A 244     3656   4580   3486    217    926    257       C  
ATOM   1708  CG  PHE A 244     -15.290  21.464  11.939  1.00 33.53           C  
ANISOU 1708  CG  PHE A 244     3997   4933   3807    222    934    250       C  
ATOM   1709  CD1 PHE A 244     -15.432  21.619  10.559  1.00 33.23           C  
ANISOU 1709  CD1 PHE A 244     3946   4908   3771    243    923    255       C  
ATOM   1710  CD2 PHE A 244     -14.247  22.132  12.589  1.00 34.65           C  
ANISOU 1710  CD2 PHE A 244     4157   5075   3931    207    953    240       C  
ATOM   1711  CE1 PHE A 244     -14.555  22.413   9.848  1.00 34.32           C  
ANISOU 1711  CE1 PHE A 244     4086   5059   3892    248    933    251       C  
ATOM   1712  CE2 PHE A 244     -13.356  22.922  11.869  1.00 35.96           C  
ANISOU 1712  CE2 PHE A 244     4323   5253   4084    211    961    236       C  
ATOM   1713  CZ  PHE A 244     -13.514  23.066  10.499  1.00 34.92           C  
ANISOU 1713  CZ  PHE A 244     4177   5136   3954    232    953    243       C  
ATOM   1714  N   ILE A 245     -15.803  17.451  14.661  1.00 28.04           N  
ANISOU 1714  N   ILE A 245     3306   4219   3128    193    863    236       N  
ATOM   1715  CA  ILE A 245     -16.200  16.906  15.972  1.00 28.05           C  
ANISOU 1715  CA  ILE A 245     3315   4205   3135    178    869    240       C  
ATOM   1716  C   ILE A 245     -15.253  17.486  17.025  1.00 28.49           C  
ANISOU 1716  C   ILE A 245     3398   4258   3168    159    891    229       C  
ATOM   1717  O   ILE A 245     -14.036  17.411  16.847  1.00 27.22           O  
ANISOU 1717  O   ILE A 245     3244   4111   2988    155    875    212       O  
ATOM   1718  CB  ILE A 245     -16.192  15.357  15.933  1.00 27.11           C  
ANISOU 1718  CB  ILE A 245     3185   4090   3024    180    825    235       C  
ATOM   1719  CG1 ILE A 245     -17.322  14.847  15.024  1.00 26.99           C  
ANISOU 1719  CG1 ILE A 245     3145   4071   3036    197    804    249       C  
ATOM   1720  CG2 ILE A 245     -16.281  14.746  17.316  1.00 26.60           C  
ANISOU 1720  CG2 ILE A 245     3132   4012   2959    163    829    236       C  
ATOM   1721  CD1 ILE A 245     -18.737  15.031  15.533  1.00 26.37           C  
ANISOU 1721  CD1 ILE A 245     3059   3973   2988    196    827    273       C  
ATOM   1722  N   ARG A 246     -15.808  18.095  18.080  1.00 29.17           N  
ANISOU 1722  N   ARG A 246     3499   4325   3256    149    926    239       N  
ATOM   1723  CA  ARG A 246     -15.019  18.829  19.083  1.00 30.58           C  
ANISOU 1723  CA  ARG A 246     3707   4497   3413    133    949    229       C  
ATOM   1724  C   ARG A 246     -14.857  18.120  20.423  1.00 30.07           C  
ANISOU 1724  C   ARG A 246     3662   4423   3340    118    945    224       C  
ATOM   1725  O   ARG A 246     -13.909  18.391  21.150  1.00 30.51           O  
ANISOU 1725  O   ARG A 246     3740   4477   3373    103    948    211       O  
ATOM   1726  CB  ARG A 246     -15.615  20.217  19.371  1.00 31.68           C  
ANISOU 1726  CB  ARG A 246     3858   4621   3555    133    995    240       C  
ATOM   1727  CG  ARG A 246     -15.212  21.354  18.453  1.00 33.83           C  
ANISOU 1727  CG  ARG A 246     4128   4902   3825    140   1008    238       C  
ATOM   1728  CD  ARG A 246     -16.176  21.484  17.316  1.00 34.93           C  
ANISOU 1728  CD  ARG A 246     4241   5044   3986    159   1008    254       C  
ATOM   1729  NE  ARG A 246     -17.195  22.522  17.353  1.00 36.86           N  
ANISOU 1729  NE  ARG A 246     4485   5272   4245    165   1046    271       N  
ATOM   1730  CZ  ARG A 246     -18.411  22.371  16.821  1.00 38.95           C  
ANISOU 1730  CZ  ARG A 246     4729   5532   4537    178   1048    290       C  
ATOM   1731  NH1 ARG A 246     -19.286  23.371  16.846  1.00 38.61           N1+
ANISOU 1731  NH1 ARG A 246     4686   5475   4508    184   1083    306       N1+
ATOM   1732  NH2 ARG A 246     -18.769  21.205  16.279  1.00 38.92           N  
ANISOU 1732  NH2 ARG A 246     4704   5536   4546    187   1012    293       N  
ATOM   1733  N   LYS A 247     -15.771  17.210  20.736  1.00 30.78           N  
ANISOU 1733  N   LYS A 247     3741   4505   3447    121    938    237       N  
ATOM   1734  CA  LYS A 247     -15.933  16.675  22.102  1.00 30.84           C  
ANISOU 1734  CA  LYS A 247     3767   4500   3449    108    945    240       C  
ATOM   1735  C   LYS A 247     -16.799  15.440  21.998  1.00 30.26           C  
ANISOU 1735  C   LYS A 247     3671   4424   3400    115    923    253       C  
ATOM   1736  O   LYS A 247     -17.393  15.218  20.939  1.00 29.74           O  
ANISOU 1736  O   LYS A 247     3579   4364   3356    129    908    262       O  
ATOM   1737  CB  LYS A 247     -16.552  17.722  23.043  1.00 31.97           C  
ANISOU 1737  CB  LYS A 247     3934   4623   3589    105    994    251       C  
ATOM   1738  CG  LYS A 247     -17.815  18.414  22.550  1.00 33.26           C  
ANISOU 1738  CG  LYS A 247     4081   4777   3777    119   1023    273       C  
ATOM   1739  CD  LYS A 247     -18.354  19.374  23.605  1.00 34.54           C  
ANISOU 1739  CD  LYS A 247     4270   4919   3934    115   1072    282       C  
ATOM   1740  CE  LYS A 247     -17.887  20.811  23.421  1.00 35.63           C  
ANISOU 1740  CE  LYS A 247     4425   5055   4058    115   1098    274       C  
ATOM   1741  NZ  LYS A 247     -18.566  21.485  22.280  1.00 37.40           N1+
ANISOU 1741  NZ  LYS A 247     4624   5282   4304    129   1108    286       N1+
ATOM   1742  N   ALA A 248     -16.876  14.644  23.075  1.00 29.17           N  
ANISOU 1742  N   ALA A 248     3545   4278   3260    105    919    256       N  
ATOM   1743  CA  ALA A 248     -17.642  13.380  23.078  1.00 28.81           C  
ANISOU 1743  CA  ALA A 248     3478   4229   3239    109    895    270       C  
ATOM   1744  C   ALA A 248     -19.165  13.557  22.916  1.00 28.13           C  
ANISOU 1744  C   ALA A 248     3372   4128   3187    120    919    298       C  
ATOM   1745  O   ALA A 248     -19.845  12.715  22.316  1.00 27.28           O  
ANISOU 1745  O   ALA A 248     3237   4020   3108    129    893    310       O  
ATOM   1746  CB  ALA A 248     -17.337  12.558  24.329  1.00 28.51           C  
ANISOU 1746  CB  ALA A 248     3459   4184   3189     95    889    268       C  
ATOM   1747  N   SER A 249     -19.667  14.692  23.370  1.00 28.37           N  
ANISOU 1747  N   SER A 249     3417   4146   3215    121    965    309       N  
ATOM   1748  CA  SER A 249     -21.094  14.981  23.269  1.00 29.96           C  
ANISOU 1748  CA  SER A 249     3601   4333   3449    132    992    337       C  
ATOM   1749  C   SER A 249     -21.540  15.380  21.861  1.00 30.10           C  
ANISOU 1749  C   SER A 249     3590   4357   3488    147    982    341       C  
ATOM   1750  O   SER A 249     -22.721  15.308  21.579  1.00 30.14           O  
ANISOU 1750  O   SER A 249     3572   4351   3527    157    990    365       O  
ATOM   1751  CB  SER A 249     -21.498  16.033  24.286  1.00 29.68           C  
ANISOU 1751  CB  SER A 249     3591   4281   3404    130   1047    346       C  
ATOM   1752  OG  SER A 249     -20.982  17.290  23.920  1.00 30.62           O  
ANISOU 1752  OG  SER A 249     3724   4404   3504    131   1066    334       O  
ATOM   1753  N   ASP A 250     -20.595  15.775  20.993  1.00 30.45           N  
ANISOU 1753  N   ASP A 250     3637   4419   3514    149    964    321       N  
ATOM   1754  CA  ASP A 250     -20.869  15.950  19.572  1.00 30.31           C  
ANISOU 1754  CA  ASP A 250     3593   4409   3511    163    946    323       C  
ATOM   1755  C   ASP A 250     -21.184  14.623  18.924  1.00 30.37           C  
ANISOU 1755  C   ASP A 250     3574   4421   3541    170    898    325       C  
ATOM   1756  O   ASP A 250     -22.097  14.578  18.119  1.00 32.01           O  
ANISOU 1756  O   ASP A 250     3758   4625   3778    183    890    341       O  
ATOM   1757  CB  ASP A 250     -19.686  16.587  18.831  1.00 31.05           C  
ANISOU 1757  CB  ASP A 250     3696   4521   3577    164    937    300       C  
ATOM   1758  CG  ASP A 250     -19.509  18.036  19.136  1.00 31.26           C  
ANISOU 1758  CG  ASP A 250     3743   4542   3590    161    981    299       C  
ATOM   1759  OD1 ASP A 250     -20.403  18.649  19.735  1.00 31.41           O  
ANISOU 1759  OD1 ASP A 250     3768   4545   3622    162   1018    317       O  
ATOM   1760  OD2 ASP A 250     -18.462  18.585  18.757  1.00 30.51           O1-
ANISOU 1760  OD2 ASP A 250     3658   4460   3472    158    978    282       O1-
ATOM   1761  N   VAL A 251     -20.437  13.567  19.290  1.00 30.05           N  
ANISOU 1761  N   VAL A 251     3540   4389   3488    162    867    311       N  
ATOM   1762  CA  VAL A 251     -20.624  12.197  18.787  1.00 29.58           C  
ANISOU 1762  CA  VAL A 251     3458   4332   3447    167    818    311       C  
ATOM   1763  C   VAL A 251     -21.959  11.632  19.275  1.00 29.72           C  
ANISOU 1763  C   VAL A 251     3458   4330   3503    168    824    339       C  
ATOM   1764  O   VAL A 251     -22.710  11.017  18.509  1.00 29.97           O  
ANISOU 1764  O   VAL A 251     3463   4357   3566    178    795    350       O  
ATOM   1765  CB  VAL A 251     -19.486  11.240  19.245  1.00 29.68           C  
ANISOU 1765  CB  VAL A 251     3483   4355   3437    156    788    290       C  
ATOM   1766  CG1 VAL A 251     -19.561   9.900  18.524  1.00 30.22           C  
ANISOU 1766  CG1 VAL A 251     3531   4429   3523    163    735    286       C  
ATOM   1767  CG2 VAL A 251     -18.106  11.843  18.992  1.00 29.96           C  
ANISOU 1767  CG2 VAL A 251     3538   4408   3436    152    789    265       C  
ATOM   1768  N   HIS A 252     -22.238  11.861  20.557  1.00 29.37           N  
ANISOU 1768  N   HIS A 252     3430   4272   3456    157    861    351       N  
ATOM   1769  CA  HIS A 252     -23.510  11.449  21.182  1.00 29.63           C  
ANISOU 1769  CA  HIS A 252     3447   4284   3524    157    877    381       C  
ATOM   1770  C   HIS A 252     -24.717  12.131  20.557  1.00 29.86           C  
ANISOU 1770  C   HIS A 252     3454   4303   3587    171    896    405       C  
ATOM   1771  O   HIS A 252     -25.715  11.467  20.336  1.00 33.25           O  
ANISOU 1771  O   HIS A 252     3855   4720   4056    176    881    426       O  
ATOM   1772  CB  HIS A 252     -23.480  11.682  22.688  1.00 27.61           C  
ANISOU 1772  CB  HIS A 252     3218   4018   3252    145    918    388       C  
ATOM   1773  CG  HIS A 252     -22.425  10.900  23.391  1.00 26.56           C  
ANISOU 1773  CG  HIS A 252     3106   3893   3092    132    896    369       C  
ATOM   1774  CD2 HIS A 252     -22.117   9.583  23.351  1.00 26.57           C  
ANISOU 1774  CD2 HIS A 252     3097   3899   3099    128    852    363       C  
ATOM   1775  ND1 HIS A 252     -21.514  11.482  24.248  1.00 26.16           N  
ANISOU 1775  ND1 HIS A 252     3092   3846   3002    121    919    353       N  
ATOM   1776  CE1 HIS A 252     -20.694  10.556  24.710  1.00 25.87           C  
ANISOU 1776  CE1 HIS A 252     3065   3816   2948    111    889    338       C  
ATOM   1777  NE2 HIS A 252     -21.033   9.395  24.176  1.00 26.12           N  
ANISOU 1777  NE2 HIS A 252     3069   3849   3007    115    849    344       N  
ATOM   1778  N   GLU A 253     -24.577  13.407  20.200  1.00 29.41           N  
ANISOU 1778  N   GLU A 253     3407   4249   3515    175    926    400       N  
ATOM   1779  CA  GLU A 253     -25.604  14.125  19.455  1.00 29.13           C  
ANISOU 1779  CA  GLU A 253     3352   4206   3511    189    941    419       C  
ATOM   1780  C   GLU A 253     -25.934  13.546  18.075  1.00 28.90           C  
ANISOU 1780  C   GLU A 253     3293   4182   3506    201    892    420       C  
ATOM   1781  O   GLU A 253     -27.110  13.419  17.762  1.00 28.49           O  
ANISOU 1781  O   GLU A 253     3214   4116   3495    209    891    445       O  
ATOM   1782  CB  GLU A 253     -25.282  15.618  19.389  1.00 29.92           C  
ANISOU 1782  CB  GLU A 253     3471   4308   3587    190    981    412       C  
ATOM   1783  CG  GLU A 253     -26.448  16.542  19.060  1.00 31.37           C  
ANISOU 1783  CG  GLU A 253     3640   4478   3801    202   1014    437       C  
ATOM   1784  CD  GLU A 253     -27.453  16.729  20.210  1.00 31.77           C  
ANISOU 1784  CD  GLU A 253     3691   4506   3872    200   1060    464       C  
ATOM   1785  OE1 GLU A 253     -27.140  16.395  21.376  1.00 32.13           O  
ANISOU 1785  OE1 GLU A 253     3758   4549   3901    189   1075    461       O  
ATOM   1786  OE2 GLU A 253     -28.567  17.238  19.939  1.00 32.09           O1-
ANISOU 1786  OE2 GLU A 253     3712   4533   3947    210   1081    489       O1-
ATOM   1787  N   VAL A 254     -24.918  13.108  17.320  1.00 27.77           N  
ANISOU 1787  N   VAL A 254     3153   4058   3338    203    851    394       N  
ATOM   1788  CA  VAL A 254     -25.125  12.463  16.011  1.00 27.31           C  
ANISOU 1788  CA  VAL A 254     3072   4005   3297    216    801    391       C  
ATOM   1789  C   VAL A 254     -25.771  11.082  16.154  1.00 27.54           C  
ANISOU 1789  C   VAL A 254     3079   4022   3361    215    764    403       C  
ATOM   1790  O   VAL A 254     -26.703  10.759  15.432  1.00 27.50           O  
ANISOU 1790  O   VAL A 254     3048   4007   3392    226    740    419       O  
ATOM   1791  CB  VAL A 254     -23.794  12.380  15.177  1.00 26.52           C  
ANISOU 1791  CB  VAL A 254     2985   3929   3160    220    771    358       C  
ATOM   1792  CG1 VAL A 254     -24.024  11.823  13.782  1.00 26.32           C  
ANISOU 1792  CG1 VAL A 254     2941   3910   3149    237    722    355       C  
ATOM   1793  CG2 VAL A 254     -23.190  13.754  15.027  1.00 26.28           C  
ANISOU 1793  CG2 VAL A 254     2974   3909   3101    221    807    349       C  
ATOM   1794  N   ARG A 255     -25.281  10.311  17.120  1.00 28.77           N  
ANISOU 1794  N   ARG A 255     3246   4178   3505    202    760    397       N  
ATOM   1795  CA  ARG A 255     -25.863   9.028  17.566  1.00 31.10           C  
ANISOU 1795  CA  ARG A 255     3523   4460   3832    197    733    412       C  
ATOM   1796  C   ARG A 255     -27.353   9.082  17.921  1.00 30.78           C  
ANISOU 1796  C   ARG A 255     3458   4395   3840    200    755    449       C  
ATOM   1797  O   ARG A 255     -28.114   8.219  17.507  1.00 30.60           O  
ANISOU 1797  O   ARG A 255     3407   4359   3857    204    719    464       O  
ATOM   1798  CB  ARG A 255     -25.067   8.488  18.764  1.00 32.08           C  
ANISOU 1798  CB  ARG A 255     3669   4587   3931    181    740    401       C  
ATOM   1799  CG  ARG A 255     -25.295   7.017  19.065  1.00 33.63           C  
ANISOU 1799  CG  ARG A 255     3851   4775   4151    177    701    408       C  
ATOM   1800  CD  ARG A 255     -24.500   6.116  18.139  1.00 34.35           C  
ANISOU 1800  CD  ARG A 255     3938   4881   4231    182    641    382       C  
ATOM   1801  NE  ARG A 255     -23.073   6.101  18.467  1.00 34.89           N  
ANISOU 1801  NE  ARG A 255     4034   4967   4253    174    639    353       N  
ATOM   1802  CZ  ARG A 255     -22.135   5.532  17.723  1.00 36.62           C  
ANISOU 1802  CZ  ARG A 255     4256   5203   4453    179    597    326       C  
ATOM   1803  NH1 ARG A 255     -22.448   4.933  16.572  1.00 37.77           N1+
ANISOU 1803  NH1 ARG A 255     4382   5348   4618    193    551    323       N1+
ATOM   1804  NH2 ARG A 255     -20.872   5.577  18.122  1.00 37.65           N  
ANISOU 1804  NH2 ARG A 255     4410   5348   4544    170    599    303       N  
ATOM   1805  N   LYS A 256     -27.749  10.136  18.607  1.00 31.22           N  
ANISOU 1805  N   LYS A 256     3525   4443   3894    197    812    464       N  
ATOM   1806  CA  LYS A 256     -29.147  10.315  18.975  1.00 33.60           C  
ANISOU 1806  CA  LYS A 256     3802   4721   4241    201    840    501       C  
ATOM   1807  C   LYS A 256     -29.998  10.867  17.831  1.00 33.56           C  
ANISOU 1807  C   LYS A 256     3772   4709   4267    215    832    514       C  
ATOM   1808  O   LYS A 256     -31.183  10.569  17.792  1.00 32.76           O  
ANISOU 1808  O   LYS A 256     3642   4589   4215    220    830    544       O  
ATOM   1809  CB  LYS A 256     -29.256  11.193  20.206  1.00 33.88           C  
ANISOU 1809  CB  LYS A 256     3861   4750   4262    194    906    512       C  
ATOM   1810  CG  LYS A 256     -28.775  10.571  21.503  1.00 35.71           C  
ANISOU 1810  CG  LYS A 256     4114   4981   4474    181    917    509       C  
ATOM   1811  CD  LYS A 256     -28.999  11.533  22.672  1.00 37.19           C  
ANISOU 1811  CD  LYS A 256     4326   5159   4646    178    984    521       C  
ATOM   1812  CE  LYS A 256     -27.914  12.595  22.774  1.00 38.24           C  
ANISOU 1812  CE  LYS A 256     4495   5306   4727    174   1006    492       C  
ATOM   1813  NZ  LYS A 256     -28.276  13.734  23.662  1.00 40.04           N1+
ANISOU 1813  NZ  LYS A 256     4745   5522   4944    175   1070    504       N1+
ATOM   1814  N   VAL A 257     -29.394  11.629  16.894  1.00 34.20           N  
ANISOU 1814  N   VAL A 257     3865   4807   4321    223    826    493       N  
ATOM   1815  CA  VAL A 257     -30.089  12.100  15.663  1.00 33.48           C  
ANISOU 1815  CA  VAL A 257     3753   4713   4256    238    811    502       C  
ATOM   1816  C   VAL A 257     -30.419  10.908  14.747  1.00 33.81           C  
ANISOU 1816  C   VAL A 257     3768   4750   4325    245    744    503       C  
ATOM   1817  O   VAL A 257     -31.539  10.802  14.214  1.00 34.77           O  
ANISOU 1817  O   VAL A 257     3861   4855   4493    254    729    527       O  
ATOM   1818  CB  VAL A 257     -29.312  13.245  14.912  1.00 33.33           C  
ANISOU 1818  CB  VAL A 257     3754   4712   4198    245    823    480       C  
ATOM   1819  CG1 VAL A 257     -29.825  13.495  13.494  1.00 33.00           C  
ANISOU 1819  CG1 VAL A 257     3693   4671   4175    262    794    484       C  
ATOM   1820  CG2 VAL A 257     -29.406  14.570  15.641  1.00 32.85           C  
ANISOU 1820  CG2 VAL A 257     3709   4646   4124    242    888    488       C  
ATOM   1821  N   LEU A 258     -29.467   9.986  14.628  1.00 34.33           N  
ANISOU 1821  N   LEU A 258     3846   4830   4367    242    705    477       N  
ATOM   1822  CA  LEU A 258     -29.641   8.761  13.839  1.00 35.52           C  
ANISOU 1822  CA  LEU A 258     3977   4977   4539    248    639    473       C  
ATOM   1823  C   LEU A 258     -30.688   7.800  14.446  1.00 36.95           C  
ANISOU 1823  C   LEU A 258     4130   5134   4773    242    626    503       C  
ATOM   1824  O   LEU A 258     -31.401   7.116  13.706  1.00 37.02           O  
ANISOU 1824  O   LEU A 258     4114   5130   4821    250    580    513       O  
ATOM   1825  CB  LEU A 258     -28.296   8.043  13.633  1.00 34.21           C  
ANISOU 1825  CB  LEU A 258     3832   4833   4331    246    604    438       C  
ATOM   1826  CG  LEU A 258     -27.233   8.718  12.738  1.00 34.14           C  
ANISOU 1826  CG  LEU A 258     3845   4848   4276    256    600    408       C  
ATOM   1827  CD1 LEU A 258     -25.932   7.924  12.704  1.00 32.89           C  
ANISOU 1827  CD1 LEU A 258     3705   4709   4081    253    569    376       C  
ATOM   1828  CD2 LEU A 258     -27.735   8.979  11.321  1.00 33.49           C  
ANISOU 1828  CD2 LEU A 258     3750   4767   4208    275    571    410       C  
ATOM   1829  N   GLY A 259     -30.758   7.777  15.781  1.00 39.19           N  
ANISOU 1829  N   GLY A 259     4420   5410   5057    228    667    516       N  
ATOM   1830  CA  GLY A 259     -31.854   7.144  16.547  1.00 42.34           C  
ANISOU 1830  CA  GLY A 259     4793   5784   5507    222    675    552       C  
ATOM   1831  C   GLY A 259     -31.851   5.633  16.523  1.00 44.49           C  
ANISOU 1831  C   GLY A 259     5050   6050   5801    218    619    551       C  
ATOM   1832  O   GLY A 259     -30.786   5.016  16.461  1.00 46.51           O  
ANISOU 1832  O   GLY A 259     5325   6322   6023    214    589    521       O  
ATOM   1833  N   GLU A 260     -33.049   5.045  16.555  1.00 46.84           N  
ANISOU 1833  N   GLU A 260     5313   6323   6159    219    604    584       N  
ATOM   1834  CA  GLU A 260     -33.240   3.595  16.441  1.00 48.30           C  
ANISOU 1834  CA  GLU A 260     5478   6497   6377    215    546    588       C  
ATOM   1835  C   GLU A 260     -33.001   3.154  15.009  1.00 48.27           C  
ANISOU 1835  C   GLU A 260     5470   6498   6372    228    479    565       C  
ATOM   1836  O   GLU A 260     -32.339   2.138  14.777  1.00 49.14           O  
ANISOU 1836  O   GLU A 260     5586   6615   6470    226    430    543       O  
ATOM   1837  CB  GLU A 260     -34.658   3.188  16.928  1.00 52.00           C  
ANISOU 1837  CB  GLU A 260     5908   6934   6914    212    554    635       C  
ATOM   1838  CG  GLU A 260     -35.292   1.919  16.329  1.00 52.52           C  
ANISOU 1838  CG  GLU A 260     5940   6980   7034    214    485    647       C  
ATOM   1839  CD  GLU A 260     -34.551   0.625  16.670  1.00 54.80           C  
ANISOU 1839  CD  GLU A 260     6237   7272   7310    205    445    630       C  
ATOM   1840  OE1 GLU A 260     -34.256   0.378  17.865  1.00 57.87           O  
ANISOU 1840  OE1 GLU A 260     6637   7663   7686    192    478    636       O  
ATOM   1841  OE2 GLU A 260     -34.254  -0.143  15.728  1.00 54.72           O1-
ANISOU 1841  OE2 GLU A 260     6224   7265   7302    211    379    608       O1-
ATOM   1842  N   LYS A 261     -33.529   3.929  14.062  1.00 48.98           N  
ANISOU 1842  N   LYS A 261     5549   6585   6473    241    477    570       N  
ATOM   1843  CA  LYS A 261     -33.502   3.587  12.636  1.00 50.00           C  
ANISOU 1843  CA  LYS A 261     5673   6716   6607    255    413    552       C  
ATOM   1844  C   LYS A 261     -32.097   3.568  12.000  1.00 47.80           C  
ANISOU 1844  C   LYS A 261     5428   6466   6265    262    391    507       C  
ATOM   1845  O   LYS A 261     -31.855   2.820  11.055  1.00 47.71           O  
ANISOU 1845  O   LYS A 261     5416   6457   6252    272    330    489       O  
ATOM   1846  CB  LYS A 261     -34.434   4.516  11.850  1.00 52.62           C  
ANISOU 1846  CB  LYS A 261     5988   7037   6965    268    422    571       C  
ATOM   1847  CG  LYS A 261     -35.915   4.162  11.900  1.00 54.41           C  
ANISOU 1847  CG  LYS A 261     6173   7232   7267    267    409    613       C  
ATOM   1848  CD  LYS A 261     -36.185   2.788  11.305  1.00 56.89           C  
ANISOU 1848  CD  LYS A 261     6468   7530   7616    269    331    611       C  
ATOM   1849  CE  LYS A 261     -37.653   2.405  11.394  1.00 57.46           C  
ANISOU 1849  CE  LYS A 261     6496   7568   7768    267    317    655       C  
ATOM   1850  NZ  LYS A 261     -37.816   0.952  11.125  1.00 59.41           N1+
ANISOU 1850  NZ  LYS A 261     6725   7798   8048    265    246    654       N1+
ATOM   1851  N   GLY A 262     -31.177   4.356  12.555  1.00 46.25           N  
ANISOU 1851  N   GLY A 262     5261   6292   6019    256    440    491       N  
ATOM   1852  CA  GLY A 262     -29.791   4.367  12.091  1.00 44.97           C  
ANISOU 1852  CA  GLY A 262     5129   6157   5799    261    425    451       C  
ATOM   1853  C   GLY A 262     -28.762   3.916  13.113  1.00 44.48           C  
ANISOU 1853  C   GLY A 262     5088   6107   5703    246    439    435       C  
ATOM   1854  O   GLY A 262     -27.643   4.427  13.122  1.00 41.71           O  
ANISOU 1854  O   GLY A 262     4765   5780   5303    246    457    409       O  
ATOM   1855  N   LYS A 263     -29.135   2.945  13.957  1.00 45.23           N  
ANISOU 1855  N   LYS A 263     5170   6187   5828    234    429    450       N  
ATOM   1856  CA  LYS A 263     -28.273   2.465  15.051  1.00 43.56           C  
ANISOU 1856  CA  LYS A 263     4976   5983   5589    219    443    439       C  
ATOM   1857  C   LYS A 263     -27.083   1.617  14.578  1.00 42.90           C  
ANISOU 1857  C   LYS A 263     4909   5917   5472    222    395    404       C  
ATOM   1858  O   LYS A 263     -26.065   1.559  15.255  1.00 43.71           O  
ANISOU 1858  O   LYS A 263     5034   6035   5538    212    411    386       O  
ATOM   1859  CB  LYS A 263     -29.090   1.742  16.147  1.00 45.08           C  
ANISOU 1859  CB  LYS A 263     5150   6153   5824    206    452    471       C  
ATOM   1860  CG  LYS A 263     -29.625   0.362  15.769  1.00 46.85           C  
ANISOU 1860  CG  LYS A 263     5348   6360   6093    208    390    479       C  
ATOM   1861  CD  LYS A 263     -30.419  -0.302  16.887  1.00 47.70           C  
ANISOU 1861  CD  LYS A 263     5435   6445   6242    194    403    514       C  
ATOM   1862  CE  LYS A 263     -31.026  -1.611  16.394  1.00 48.56           C  
ANISOU 1862  CE  LYS A 263     5514   6533   6401    197    337    524       C  
ATOM   1863  NZ  LYS A 263     -30.955  -2.699  17.407  1.00 50.65           N1+
ANISOU 1863  NZ  LYS A 263     5774   6789   6681    182    329    535       N1+
ATOM   1864  N   ASN A 264     -27.205   0.998  13.406  1.00 40.97           N  
ANISOU 1864  N   ASN A 264     4654   5670   5240    237    338    393       N  
ATOM   1865  CA  ASN A 264     -26.153   0.161  12.864  1.00 40.95           C  
ANISOU 1865  CA  ASN A 264     4665   5682   5209    243    291    359       C  
ATOM   1866  C   ASN A 264     -25.273   0.918  11.865  1.00 39.69           C  
ANISOU 1866  C   ASN A 264     4528   5548   5004    259    292    331       C  
ATOM   1867  O   ASN A 264     -24.336   0.353  11.303  1.00 39.75           O  
ANISOU 1867  O   ASN A 264     4548   5569   4983    267    258    302       O  
ATOM   1868  CB  ASN A 264     -26.735  -1.105  12.234  1.00 41.67           C  
ANISOU 1868  CB  ASN A 264     4736   5756   5340    251    223    362       C  
ATOM   1869  CG  ASN A 264     -27.464  -1.991  13.236  1.00 43.98           C  
ANISOU 1869  CG  ASN A 264     5006   6024   5677    235    218    389       C  
ATOM   1870  ND2 ASN A 264     -28.340  -2.845  12.722  1.00 44.65           N  
ANISOU 1870  ND2 ASN A 264     5066   6087   5811    241    167    403       N  
ATOM   1871  OD1 ASN A 264     -27.245  -1.917  14.449  1.00 43.60           O  
ANISOU 1871  OD1 ASN A 264     4965   5978   5622    219    258    399       O  
ATOM   1872  N   ILE A 265     -25.578   2.197  11.660  1.00 38.78           N  
ANISOU 1872  N   ILE A 265     4415   5436   4881    262    334    340       N  
ATOM   1873  CA  ILE A 265     -24.748   3.080  10.844  1.00 37.87           C  
ANISOU 1873  CA  ILE A 265     4319   5344   4722    275    346    318       C  
ATOM   1874  C   ILE A 265     -23.541   3.526  11.679  1.00 36.84           C  
ANISOU 1874  C   ILE A 265     4214   5234   4549    262    385    302       C  
ATOM   1875  O   ILE A 265     -23.710   4.044  12.786  1.00 37.84           O  
ANISOU 1875  O   ILE A 265     4343   5354   4677    246    432    317       O  
ATOM   1876  CB  ILE A 265     -25.556   4.305  10.346  1.00 38.05           C  
ANISOU 1876  CB  ILE A 265     4335   5363   4757    283    376    336       C  
ATOM   1877  CG1 ILE A 265     -26.745   3.857   9.490  1.00 38.18           C  
ANISOU 1877  CG1 ILE A 265     4328   5359   4818    296    333    352       C  
ATOM   1878  CG2 ILE A 265     -24.695   5.250   9.518  1.00 38.19           C  
ANISOU 1878  CG2 ILE A 265     4374   5405   4730    296    391    315       C  
ATOM   1879  CD1 ILE A 265     -27.627   4.993   9.001  1.00 37.77           C  
ANISOU 1879  CD1 ILE A 265     4265   5300   4783    304    359    372       C  
ATOM   1880  N   LYS A 266     -22.334   3.309  11.157  1.00 34.92           N  
ANISOU 1880  N   LYS A 266     3989   5012   4267    270    366    272       N  
ATOM   1881  CA  LYS A 266     -21.105   3.685  11.859  1.00 34.40           C  
ANISOU 1881  CA  LYS A 266     3945   4964   4161    258    397    255       C  
ATOM   1882  C   LYS A 266     -20.849   5.189  11.864  1.00 32.61           C  
ANISOU 1882  C   LYS A 266     3731   4748   3911    257    450    257       C  
ATOM   1883  O   LYS A 266     -21.087   5.877  10.876  1.00 32.44           O  
ANISOU 1883  O   LYS A 266     3708   4731   3886    273    452    257       O  
ATOM   1884  CB  LYS A 266     -19.903   2.929  11.289  1.00 36.18           C  
ANISOU 1884  CB  LYS A 266     4182   5206   4356    268    359    224       C  
ATOM   1885  CG  LYS A 266     -20.082   1.413  11.246  1.00 38.83           C  
ANISOU 1885  CG  LYS A 266     4507   5532   4715    269    304    220       C  
ATOM   1886  CD  LYS A 266     -19.763   0.753  12.579  1.00 40.26           C  
ANISOU 1886  CD  LYS A 266     4691   5707   4899    248    310    222       C  
ATOM   1887  CE  LYS A 266     -20.401  -0.625  12.710  1.00 42.75           C  
ANISOU 1887  CE  LYS A 266     4988   6002   5250    246    263    230       C  
ATOM   1888  NZ  LYS A 266     -21.805  -0.515  13.226  1.00 45.51           N1+
ANISOU 1888  NZ  LYS A 266     5318   6328   5645    238    278    264       N1+
ATOM   1889  N   ILE A 267     -20.415   5.710  13.003  1.00 30.63           N  
ANISOU 1889  N   ILE A 267     3494   4499   3645    239    492    259       N  
ATOM   1890  CA  ILE A 267     -20.085   7.130  13.083  1.00 29.40           C  
ANISOU 1890  CA  ILE A 267     3352   4352   3466    237    541    259       C  
ATOM   1891  C   ILE A 267     -18.579   7.339  13.066  1.00 28.10           C  
ANISOU 1891  C   ILE A 267     3208   4209   3259    234    544    233       C  
ATOM   1892  O   ILE A 267     -17.867   6.995  14.017  1.00 27.21           O  
ANISOU 1892  O   ILE A 267     3106   4098   3132    219    549    224       O  
ATOM   1893  CB  ILE A 267     -20.709   7.817  14.301  1.00 29.61           C  
ANISOU 1893  CB  ILE A 267     3381   4363   3504    220    590    280       C  
ATOM   1894  CG1 ILE A 267     -22.225   7.629  14.264  1.00 30.17           C  
ANISOU 1894  CG1 ILE A 267     3429   4412   3621    224    588    309       C  
ATOM   1895  CG2 ILE A 267     -20.380   9.316  14.331  1.00 29.21           C  
ANISOU 1895  CG2 ILE A 267     3346   4320   3431    219    638    279       C  
ATOM   1896  CD1 ILE A 267     -22.893   8.451  15.319  1.00 30.39           C  
ANISOU 1896  CD1 ILE A 267     3460   4426   3660    213    642    331       C  
ATOM   1897  N   ILE A 268     -18.102   7.900  11.956  1.00 26.78           N  
ANISOU 1897  N   ILE A 268     3044   4058   3073    250    541    221       N  
ATOM   1898  CA  ILE A 268     -16.708   8.277  11.848  1.00 24.72           C  
ANISOU 1898  CA  ILE A 268     2800   3817   2775    250    550    200       C  
ATOM   1899  C   ILE A 268     -16.576   9.755  12.184  1.00 24.17           C  
ANISOU 1899  C   ILE A 268     2741   3748   2692    242    603    207       C  
ATOM   1900  O   ILE A 268     -17.228  10.594  11.571  1.00 24.98           O  
ANISOU 1900  O   ILE A 268     2838   3849   2803    252    620    219       O  
ATOM   1901  CB  ILE A 268     -16.172   7.990  10.432  1.00 24.80           C  
ANISOU 1901  CB  ILE A 268     2808   3844   2769    273    517    183       C  
ATOM   1902  CG1 ILE A 268     -16.557   6.577   9.950  1.00 24.84           C  
ANISOU 1902  CG1 ILE A 268     2802   3843   2792    285    463    178       C  
ATOM   1903  CG2 ILE A 268     -14.682   8.198  10.389  1.00 24.11           C  
ANISOU 1903  CG2 ILE A 268     2734   3776   2647    272    524    163       C  
ATOM   1904  CD1 ILE A 268     -15.990   5.415  10.743  1.00 25.16           C  
ANISOU 1904  CD1 ILE A 268     2845   3882   2832    272    438    167       C  
ATOM   1905  N   SER A 269     -15.761  10.092  13.169  1.00 23.54           N  
ANISOU 1905  N   SER A 269     2677   3671   2594    224    627    200       N  
ATOM   1906  CA  SER A 269     -15.648  11.480  13.570  1.00 23.49           C  
ANISOU 1906  CA  SER A 269     2683   3664   2578    215    675    206       C  
ATOM   1907  C   SER A 269     -14.457  12.120  12.888  1.00 23.53           C  
ANISOU 1907  C   SER A 269     2697   3689   2555    221    680    190       C  
ATOM   1908  O   SER A 269     -13.333  11.672  13.090  1.00 23.24           O  
ANISOU 1908  O   SER A 269     2667   3663   2500    216    666    173       O  
ATOM   1909  CB  SER A 269     -15.455  11.580  15.091  1.00 23.65           C  
ANISOU 1909  CB  SER A 269     2719   3673   2593    192    699    208       C  
ATOM   1910  OG  SER A 269     -16.611  11.121  15.782  1.00 23.91           O  
ANISOU 1910  OG  SER A 269     2745   3687   2653    187    703    226       O  
ATOM   1911  N   LYS A 270     -14.717  13.159  12.089  1.00 23.26           N  
ANISOU 1911  N   LYS A 270     2660   3658   2520    233    701    198       N  
ATOM   1912  CA  LYS A 270     -13.668  13.936  11.450  1.00 23.00           C  
ANISOU 1912  CA  LYS A 270     2633   3642   2462    239    713    187       C  
ATOM   1913  C   LYS A 270     -13.093  14.918  12.426  1.00 22.79           C  
ANISOU 1913  C   LYS A 270     2622   3610   2424    219    751    187       C  
ATOM   1914  O   LYS A 270     -13.821  15.747  13.021  1.00 22.81           O  
ANISOU 1914  O   LYS A 270     2630   3598   2437    211    784    201       O  
ATOM   1915  CB  LYS A 270     -14.193  14.673  10.194  1.00 22.96           C  
ANISOU 1915  CB  LYS A 270     2619   3641   2460    260    720    197       C  
ATOM   1916  CG  LYS A 270     -14.901  13.729   9.231  1.00 23.04           C  
ANISOU 1916  CG  LYS A 270     2616   3653   2484    280    679    198       C  
ATOM   1917  CD  LYS A 270     -15.663  14.404   8.097  1.00 22.92           C  
ANISOU 1917  CD  LYS A 270     2592   3638   2475    300    684    211       C  
ATOM   1918  CE  LYS A 270     -14.886  15.526   7.428  1.00 22.19           C  
ANISOU 1918  CE  LYS A 270     2508   3561   2361    308    710    208       C  
ATOM   1919  NZ  LYS A 270     -15.849  16.394   6.685  1.00 22.57           N1+
ANISOU 1919  NZ  LYS A 270     2549   3603   2421    321    724    226       N1+
ATOM   1920  N   ILE A 271     -11.787  14.778  12.626  1.00 22.40           N  
ANISOU 1920  N   ILE A 271     2581   3573   2355    212    744    171       N  
ATOM   1921  CA  ILE A 271     -11.021  15.651  13.489  1.00 22.80           C  
ANISOU 1921  CA  ILE A 271     2649   3620   2393    193    773    167       C  
ATOM   1922  C   ILE A 271     -10.341  16.697  12.640  1.00 23.24           C  
ANISOU 1922  C   ILE A 271     2704   3688   2438    201    790    167       C  
ATOM   1923  O   ILE A 271      -9.476  16.370  11.808  1.00 23.59           O  
ANISOU 1923  O   ILE A 271     2741   3751   2471    213    772    157       O  
ATOM   1924  CB  ILE A 271      -9.964  14.869  14.269  1.00 22.85           C  
ANISOU 1924  CB  ILE A 271     2664   3630   2388    178    753    151       C  
ATOM   1925  CG1 ILE A 271     -10.593  13.675  14.991  1.00 23.55           C  
ANISOU 1925  CG1 ILE A 271     2751   3708   2488    172    730    152       C  
ATOM   1926  CG2 ILE A 271      -9.230  15.791  15.236  1.00 22.60           C  
ANISOU 1926  CG2 ILE A 271     2650   3590   2344    157    780    148       C  
ATOM   1927  CD1 ILE A 271     -11.402  14.071  16.223  1.00 23.64           C  
ANISOU 1927  CD1 ILE A 271     2775   3698   2507    156    758    165       C  
ATOM   1928  N   GLU A 272     -10.774  17.942  12.817  1.00 23.70           N  
ANISOU 1928  N   GLU A 272     2767   3736   2499    197    827    178       N  
ATOM   1929  CA  GLU A 272     -10.542  19.014  11.846  1.00 25.02           C  
ANISOU 1929  CA  GLU A 272     2930   3912   2662    208    846    184       C  
ATOM   1930  C   GLU A 272     -10.119  20.296  12.475  1.00 25.00           C  
ANISOU 1930  C   GLU A 272     2942   3901   2656    193    882    186       C  
ATOM   1931  O   GLU A 272      -9.863  21.242  11.741  1.00 26.14           O  
ANISOU 1931  O   GLU A 272     3083   4051   2797    200    899    192       O  
ATOM   1932  CB  GLU A 272     -11.797  19.376  11.053  1.00 25.49           C  
ANISOU 1932  CB  GLU A 272     2979   3967   2736    225    854    200       C  
ATOM   1933  CG  GLU A 272     -12.763  18.278  10.696  1.00 26.03           C  
ANISOU 1933  CG  GLU A 272     3036   4034   2819    238    824    204       C  
ATOM   1934  CD  GLU A 272     -13.478  18.568   9.425  1.00 26.52           C  
ANISOU 1934  CD  GLU A 272     3086   4101   2889    261    821    214       C  
ATOM   1935  OE1 GLU A 272     -12.800  18.992   8.487  1.00 28.40           O  
ANISOU 1935  OE1 GLU A 272     3323   4355   3112    274    822    211       O  
ATOM   1936  OE2 GLU A 272     -14.692  18.360   9.347  1.00 26.11           O1-
ANISOU 1936  OE2 GLU A 272     3025   4037   2856    267    816    227       O1-
ATOM   1937  N   ASN A 273     -10.060  20.352  13.801  1.00 24.10           N  
ANISOU 1937  N   ASN A 273     2844   3771   2541    171    892    183       N  
ATOM   1938  CA  ASN A 273      -9.626  21.562  14.499  1.00 24.42           C  
ANISOU 1938  CA  ASN A 273     2901   3799   2576    155    923    183       C  
ATOM   1939  C   ASN A 273      -8.833  21.251  15.759  1.00 24.76           C  
ANISOU 1939  C   ASN A 273     2963   3835   2609    133    915    170       C  
ATOM   1940  O   ASN A 273      -8.630  20.067  16.067  1.00 24.68           O  
ANISOU 1940  O   ASN A 273     2952   3830   2596    130    887    162       O  
ATOM   1941  CB  ASN A 273     -10.805  22.551  14.772  1.00 24.99           C  
ANISOU 1941  CB  ASN A 273     2980   3854   2660    156    958    199       C  
ATOM   1942  CG  ASN A 273     -11.852  22.040  15.790  1.00 25.35           C  
ANISOU 1942  CG  ASN A 273     3034   3882   2715    149    962    204       C  
ATOM   1943  ND2 ASN A 273     -12.764  22.930  16.129  1.00 25.46           N  
ANISOU 1943  ND2 ASN A 273     3055   3879   2739    149    996    217       N  
ATOM   1944  OD1 ASN A 273     -11.873  20.884  16.227  1.00 25.40           O  
ANISOU 1944  OD1 ASN A 273     3039   3889   2720    146    938    199       O  
ATOM   1945  N   HIS A 274      -8.457  22.297  16.495  1.00 25.07           N  
ANISOU 1945  N   HIS A 274     3021   3861   2643    118    940    169       N  
ATOM   1946  CA  HIS A 274      -7.575  22.185  17.637  1.00 26.23           C  
ANISOU 1946  CA  HIS A 274     3188   3999   2779     96    933    156       C  
ATOM   1947  C   HIS A 274      -8.258  21.487  18.831  1.00 25.73           C  
ANISOU 1947  C   HIS A 274     3141   3921   2714     87    930    155       C  
ATOM   1948  O   HIS A 274      -7.632  20.641  19.494  1.00 24.93           O  
ANISOU 1948  O   HIS A 274     3047   3821   2604     76    906    144       O  
ATOM   1949  CB  HIS A 274      -7.065  23.572  18.023  1.00 28.14           C  
ANISOU 1949  CB  HIS A 274     3446   4228   3017     84    958    156       C  
ATOM   1950  CG  HIS A 274      -5.937  23.551  19.003  1.00 30.53           C  
ANISOU 1950  CG  HIS A 274     3767   4523   3309     63    946    142       C  
ATOM   1951  CD2 HIS A 274      -4.597  23.576  18.812  1.00 30.79           C  
ANISOU 1951  CD2 HIS A 274     3795   4564   3338     55    929    134       C  
ATOM   1952  ND1 HIS A 274      -6.130  23.488  20.370  1.00 31.96           N  
ANISOU 1952  ND1 HIS A 274     3976   4684   3481     47    950    137       N  
ATOM   1953  CE1 HIS A 274      -4.954  23.479  20.975  1.00 32.76           C  
ANISOU 1953  CE1 HIS A 274     4090   4782   3574     30    933    124       C  
ATOM   1954  NE2 HIS A 274      -4.006  23.531  20.049  1.00 32.32           N  
ANISOU 1954  NE2 HIS A 274     4013   4743   3523     34    920    122       N  
ATOM   1955  N   GLU A 275      -9.538  21.813  19.041  1.00 25.39           N  
ANISOU 1955  N   GLU A 275     3101   3865   2680     93    954    169       N  
ATOM   1956  CA  GLU A 275     -10.323  21.231  20.123  1.00 24.94           C  
ANISOU 1956  CA  GLU A 275     3058   3793   2624     86    958    172       C  
ATOM   1957  C   GLU A 275     -10.515  19.744  19.975  1.00 24.24           C  
ANISOU 1957  C   GLU A 275     2954   3714   2540     92    925    171       C  
ATOM   1958  O   GLU A 275     -10.287  19.022  20.935  1.00 24.55           O  
ANISOU 1958  O   GLU A 275     3007   3748   2572     80    912    164       O  
ATOM   1959  CB  GLU A 275     -11.689  21.915  20.279  1.00 25.47           C  
ANISOU 1959  CB  GLU A 275     3128   3844   2703     94    994    189       C  
ATOM   1960  CG  GLU A 275     -12.159  21.789  21.726  1.00 26.14           C  
ANISOU 1960  CG  GLU A 275     3239   3909   2781     82   1010    191       C  
ATOM   1961  CD  GLU A 275     -13.603  22.177  21.966  1.00 26.60           C  
ANISOU 1961  CD  GLU A 275     3298   3952   2855     92   1043    210       C  
ATOM   1962  OE1 GLU A 275     -14.131  22.989  21.204  1.00 26.80           O  
ANISOU 1962  OE1 GLU A 275     3311   3977   2893    103   1063    220       O  
ATOM   1963  OE2 GLU A 275     -14.206  21.676  22.940  1.00 27.15           O1-
ANISOU 1963  OE2 GLU A 275     3381   4009   2925     88   1051    216       O1-
ATOM   1964  N   GLY A 276     -10.842  19.307  18.754  1.00 24.03           N  
ANISOU 1964  N   GLY A 276     2900   3702   2525    109    909    176       N  
ATOM   1965  CA  GLY A 276     -10.950  17.895  18.410  1.00 23.76           C  
ANISOU 1965  CA  GLY A 276     2850   3679   2497    117    873    173       C  
ATOM   1966  C   GLY A 276      -9.695  17.063  18.657  1.00 24.40           C  
ANISOU 1966  C   GLY A 276     2934   3771   2565    107    841    155       C  
ATOM   1967  O   GLY A 276      -9.814  15.930  19.127  1.00 24.32           O  
ANISOU 1967  O   GLY A 276     2923   3760   2557    104    818    152       O  
ATOM   1968  N   VAL A 277      -8.512  17.642  18.372  1.00 24.14           N  
ANISOU 1968  N   VAL A 277     2904   3746   2519    103    841    145       N  
ATOM   1969  CA  VAL A 277      -7.221  17.020  18.673  1.00 24.65           C  
ANISOU 1969  CA  VAL A 277     2972   3820   2573     92    814    129       C  
ATOM   1970  C   VAL A 277      -6.977  16.894  20.198  1.00 25.52           C  
ANISOU 1970  C   VAL A 277     3109   3914   2674     70    815    123       C  
ATOM   1971  O   VAL A 277      -6.609  15.829  20.699  1.00 24.82           O  
ANISOU 1971  O   VAL A 277     3022   3826   2581     64    788    115       O  
ATOM   1972  CB  VAL A 277      -6.063  17.820  18.015  1.00 24.29           C  
ANISOU 1972  CB  VAL A 277     2922   3786   2521     93    818    123       C  
ATOM   1973  CG1 VAL A 277      -4.703  17.364  18.513  1.00 24.10           C  
ANISOU 1973  CG1 VAL A 277     2903   3765   2486     79    795    108       C  
ATOM   1974  CG2 VAL A 277      -6.129  17.679  16.507  1.00 23.44           C  
ANISOU 1974  CG2 VAL A 277     2789   3696   2418    117    810    127       C  
ATOM   1975  N   ARG A 278      -7.194  17.998  20.900  1.00 27.33           N  
ANISOU 1975  N   ARG A 278     3359   4126   2898     60    847    127       N  
ATOM   1976  CA  ARG A 278      -7.093  18.083  22.357  1.00 29.45           C  
ANISOU 1976  CA  ARG A 278     3658   4375   3154     41    854    123       C  
ATOM   1977  C   ARG A 278      -8.018  17.119  23.098  1.00 29.71           C  
ANISOU 1977  C   ARG A 278     3696   4400   3190     41    849    130       C  
ATOM   1978  O   ARG A 278      -7.615  16.480  24.072  1.00 31.27           O  
ANISOU 1978  O   ARG A 278     3911   4592   3377     28    834    123       O  
ATOM   1979  CB  ARG A 278      -7.442  19.492  22.778  1.00 31.17           C  
ANISOU 1979  CB  ARG A 278     3897   4577   3369     37    892    129       C  
ATOM   1980  CG  ARG A 278      -6.284  20.460  22.912  1.00 33.19           C  
ANISOU 1980  CG  ARG A 278     4164   4829   3615     24    895    119       C  
ATOM   1981  CD  ARG A 278      -6.646  21.667  23.791  1.00 37.32           C  
ANISOU 1981  CD  ARG A 278     4719   5329   4131     15    929    121       C  
ATOM   1982  NE  ARG A 278      -7.793  21.438  24.686  1.00 37.45           N  
ANISOU 1982  NE  ARG A 278     4754   5330   4145     16    948    129       N  
ATOM   1983  CZ  ARG A 278      -8.962  22.080  24.614  1.00 38.40           C  
ANISOU 1983  CZ  ARG A 278     4875   5441   4273     27    982    143       C  
ATOM   1984  NH1 ARG A 278      -9.161  23.003  23.680  1.00 41.48           N1+
ANISOU 1984  NH1 ARG A 278     5250   5834   4674     37   1000    150       N1+
ATOM   1985  NH2 ARG A 278      -9.937  21.776  25.462  1.00 38.77           N  
ANISOU 1985  NH2 ARG A 278     4938   5475   4319     28    999    152       N  
ATOM   1986  N   ARG A 279      -9.228  16.955  22.588  1.00 29.30           N  
ANISOU 1986  N   ARG A 279     3629   4349   3155     56    861    145       N  
ATOM   1987  CA  ARG A 279     -10.189  16.075  23.241  1.00 29.34           C  
ANISOU 1987  CA  ARG A 279     3635   4344   3166     56    859    155       C  
ATOM   1988  C   ARG A 279     -10.351  14.760  22.499  1.00 28.67           C  
ANISOU 1988  C   ARG A 279     3523   4273   3096     67    823    155       C  
ATOM   1989  O   ARG A 279     -11.424  14.172  22.564  1.00 27.57           O  
ANISOU 1989  O   ARG A 279     3374   4128   2973     74    824    169       O  
ATOM   1990  CB  ARG A 279     -11.513  16.802  23.376  1.00 29.63           C  
ANISOU 1990  CB  ARG A 279     3675   4367   3216     64    897    173       C  
ATOM   1991  CG  ARG A 279     -11.356  17.971  24.316  1.00 31.86           C  
ANISOU 1991  CG  ARG A 279     3990   4633   3482     53    931    171       C  
ATOM   1992  CD  ARG A 279     -12.454  18.996  24.191  1.00 33.61           C  
ANISOU 1992  CD  ARG A 279     4213   4843   3715     63    972    187       C  
ATOM   1993  NE  ARG A 279     -13.691  18.627  24.837  1.00 35.20           N  
ANISOU 1993  NE  ARG A 279     4416   5029   3926     67    991    205       N  
ATOM   1994  CZ  ARG A 279     -14.005  18.955  26.089  1.00 37.97           C  
ANISOU 1994  CZ  ARG A 279     4798   5362   4265     60   1019    209       C  
ATOM   1995  NH1 ARG A 279     -15.183  18.581  26.606  1.00 37.37           N1+
ANISOU 1995  NH1 ARG A 279     4721   5275   4203     66   1038    228       N1+
ATOM   1996  NH2 ARG A 279     -13.133  19.634  26.836  1.00 37.65           N  
ANISOU 1996  NH2 ARG A 279     4791   5314   4200     47   1025    194       N  
ATOM   1997  N   PHE A 280      -9.271  14.310  21.829  1.00 27.03           N  
ANISOU 1997  N   PHE A 280     3304   4083   2883     68    792    141       N  
ATOM   1998  CA  PHE A 280      -9.264  13.104  20.982  1.00 26.24           C  
ANISOU 1998  CA  PHE A 280     3178   3996   2793     81    755    138       C  
ATOM   1999  C   PHE A 280      -9.674  11.830  21.671  1.00 25.87           C  
ANISOU 1999  C   PHE A 280     3131   3943   2753     76    733    141       C  
ATOM   2000  O   PHE A 280     -10.454  11.078  21.103  1.00 25.77           O  
ANISOU 2000  O   PHE A 280     3099   3933   2759     89    717    148       O  
ATOM   2001  CB  PHE A 280      -7.879  12.850  20.337  1.00 25.36           C  
ANISOU 2001  CB  PHE A 280     3059   3903   2671     82    728    120       C  
ATOM   2002  CG  PHE A 280      -7.881  11.731  19.349  1.00 24.85           C  
ANISOU 2002  CG  PHE A 280     2970   3853   2616     99    693    116       C  
ATOM   2003  CD1 PHE A 280      -8.517  11.894  18.133  1.00 25.21           C  
ANISOU 2003  CD1 PHE A 280     2997   3907   2672    119    694    123       C  
ATOM   2004  CD2 PHE A 280      -7.295  10.501  19.639  1.00 24.73           C  
ANISOU 2004  CD2 PHE A 280     2953   3842   2599     94    657    106       C  
ATOM   2005  CE1 PHE A 280      -8.580  10.847  17.228  1.00 24.60           C  
ANISOU 2005  CE1 PHE A 280     2902   3841   2603    136    660    119       C  
ATOM   2006  CE2 PHE A 280      -7.356   9.457  18.728  1.00 25.14           C  
ANISOU 2006  CE2 PHE A 280     2985   3905   2659    111    624    101       C  
ATOM   2007  CZ  PHE A 280      -7.982   9.640  17.507  1.00 24.74           C  
ANISOU 2007  CZ  PHE A 280     2918   3863   2619    132    625    107       C  
ATOM   2008  N   ASP A 281      -9.121  11.597  22.866  1.00 26.71           N  
ANISOU 2008  N   ASP A 281     3260   4041   2845     58    730    134       N  
ATOM   2009  CA  ASP A 281      -9.396  10.375  23.629  1.00 27.52           C  
ANISOU 2009  CA  ASP A 281     3364   4137   2952     52    709    137       C  
ATOM   2010  C   ASP A 281     -10.871  10.182  23.972  1.00 26.89           C  
ANISOU 2010  C   ASP A 281     3280   4043   2890     57    728    159       C  
ATOM   2011  O   ASP A 281     -11.368   9.076  23.861  1.00 26.84           O  
ANISOU 2011  O   ASP A 281     3259   4037   2901     62    704    165       O  
ATOM   2012  CB  ASP A 281      -8.565  10.302  24.914  1.00 28.94           C  
ANISOU 2012  CB  ASP A 281     3573   4310   3112     32    706    128       C  
ATOM   2013  CG  ASP A 281      -7.094  10.085  24.646  1.00 29.65           C  
ANISOU 2013  CG  ASP A 281     3661   4412   3190     26    678    108       C  
ATOM   2014  OD1 ASP A 281      -6.729   9.660  23.522  1.00 31.49           O  
ANISOU 2014  OD1 ASP A 281     3871   4662   3432     39    655    102       O  
ATOM   2015  OD2 ASP A 281      -6.290  10.334  25.566  1.00 30.23           O1-
ANISOU 2015  OD2 ASP A 281     3759   4480   3247     10    677     99       O1-
ATOM   2016  N   GLU A 282     -11.567  11.258  24.295  1.00 26.93           N  
ANISOU 2016  N   GLU A 282     3298   4038   2896     57    769    171       N  
ATOM   2017  CA  GLU A 282     -13.012  11.134  24.585  1.00 27.91           C  
ANISOU 2017  CA  GLU A 282     3415   4147   3040     63    790    194       C  
ATOM   2018  C   GLU A 282     -13.852  11.001  23.313  1.00 27.24           C  
ANISOU 2018  C   GLU A 282     3297   4068   2982     82    782    204       C  
ATOM   2019  O   GLU A 282     -14.888  10.357  23.339  1.00 27.85           O  
ANISOU 2019  O   GLU A 282     3360   4137   3084     88    779    221       O  
ATOM   2020  CB  GLU A 282     -13.516  12.241  25.508  1.00 28.45           C  
ANISOU 2020  CB  GLU A 282     3510   4199   3099     58    838    204       C  
ATOM   2021  CG  GLU A 282     -13.681  13.624  24.912  1.00 29.73           C  
ANISOU 2021  CG  GLU A 282     3673   4361   3261     65    869    205       C  
ATOM   2022  CD  GLU A 282     -14.361  14.592  25.855  1.00 31.12           C  
ANISOU 2022  CD  GLU A 282     3873   4517   3430     62    917    217       C  
ATOM   2023  OE1 GLU A 282     -13.795  14.864  26.923  1.00 33.21           O  
ANISOU 2023  OE1 GLU A 282     4171   4774   3671     49    927    209       O  
ATOM   2024  OE2 GLU A 282     -15.437  15.113  25.513  1.00 31.01           O1-
ANISOU 2024  OE2 GLU A 282     3848   4497   3436     74    944    235       O1-
ATOM   2025  N   ILE A 283     -13.344  11.537  22.195  1.00 26.82           N  
ANISOU 2025  N   ILE A 283     3234   4029   2926     91    776    194       N  
ATOM   2026  CA  ILE A 283     -14.020  11.452  20.900  1.00 25.13           C  
ANISOU 2026  CA  ILE A 283     2992   3822   2733    110    765    201       C  
ATOM   2027  C   ILE A 283     -13.980  10.020  20.376  1.00 24.76           C  
ANISOU 2027  C   ILE A 283     2925   3782   2699    116    717    196       C  
ATOM   2028  O   ILE A 283     -15.024   9.468  20.009  1.00 24.01           O  
ANISOU 2028  O   ILE A 283     2811   3680   2630    126    707    211       O  
ATOM   2029  CB  ILE A 283     -13.412  12.468  19.903  1.00 24.89           C  
ANISOU 2029  CB  ILE A 283     2960   3805   2691    118    773    191       C  
ATOM   2030  CG1 ILE A 283     -13.923  13.861  20.232  1.00 24.71           C  
ANISOU 2030  CG1 ILE A 283     2949   3770   2667    116    821    203       C  
ATOM   2031  CG2 ILE A 283     -13.763  12.122  18.459  1.00 24.23           C  
ANISOU 2031  CG2 ILE A 283     2850   3732   2623    138    749    193       C  
ATOM   2032  CD1 ILE A 283     -13.159  14.982  19.584  1.00 24.33           C  
ANISOU 2032  CD1 ILE A 283     2906   3732   2604    118    834    193       C  
ATOM   2033  N   LEU A 284     -12.778   9.435  20.433  1.00 25.52           N  
ANISOU 2033  N   LEU A 284     3027   3889   2777    110    690    177       N  
ATOM   2034  CA  LEU A 284     -12.469   8.108  19.946  1.00 26.16           C  
ANISOU 2034  CA  LEU A 284     3094   3980   2866    117    643    168       C  
ATOM   2035  C   LEU A 284     -13.237   6.991  20.682  1.00 27.30           C  
ANISOU 2035  C   LEU A 284     3232   4109   3028    111    628    180       C  
ATOM   2036  O   LEU A 284     -13.746   6.064  20.041  1.00 26.63           O  
ANISOU 2036  O   LEU A 284     3126   4024   2964    122    596    184       O  
ATOM   2037  CB  LEU A 284     -10.937   7.881  20.014  1.00 25.70           C  
ANISOU 2037  CB  LEU A 284     3045   3935   2783    110    624    145       C  
ATOM   2038  CG  LEU A 284     -10.399   6.473  19.782  1.00 25.25           C  
ANISOU 2038  CG  LEU A 284     2977   3885   2729    113    576    133       C  
ATOM   2039  CD1 LEU A 284     -10.617   6.096  18.321  1.00 26.49           C  
ANISOU 2039  CD1 LEU A 284     3112   4054   2896    136    551    129       C  
ATOM   2040  CD2 LEU A 284      -8.949   6.335  20.192  1.00 25.29           C  
ANISOU 2040  CD2 LEU A 284     2995   3900   2712    101    564    114       C  
ATOM   2041  N   GLU A 285     -13.335   7.109  22.008  1.00 29.38           N  
ANISOU 2041  N   GLU A 285     3515   4361   3286     95    650    188       N  
ATOM   2042  CA  GLU A 285     -14.089   6.124  22.798  1.00 31.55           C  
ANISOU 2042  CA  GLU A 285     3786   4621   3578     89    641    203       C  
ATOM   2043  C   GLU A 285     -15.596   6.097  22.442  1.00 30.52           C  
ANISOU 2043  C   GLU A 285     3634   4478   3482    100    652    228       C  
ATOM   2044  O   GLU A 285     -16.152   5.022  22.261  1.00 30.18           O  
ANISOU 2044  O   GLU A 285     3572   4430   3464    104    623    236       O  
ATOM   2045  CB  GLU A 285     -13.766   6.205  24.303  1.00 35.16           C  
ANISOU 2045  CB  GLU A 285     4272   5069   4017     70    662    205       C  
ATOM   2046  CG  GLU A 285     -14.133   7.487  25.032  1.00 38.33           C  
ANISOU 2046  CG  GLU A 285     4696   5459   4406     65    713    214       C  
ATOM   2047  CD  GLU A 285     -15.580   7.504  25.506  1.00 42.99           C  
ANISOU 2047  CD  GLU A 285     5280   6032   5021     69    742    243       C  
ATOM   2048  OE1 GLU A 285     -16.199   8.608  25.544  1.00 41.50           O  
ANISOU 2048  OE1 GLU A 285     5098   5837   4834     73    783    254       O  
ATOM   2049  OE2 GLU A 285     -16.095   6.388  25.774  1.00 44.75           O1-
ANISOU 2049  OE2 GLU A 285     5490   6249   5264     68    722    255       O1-
ATOM   2050  N   ALA A 286     -16.166   7.286  22.204  1.00 29.73           N  
ANISOU 2050  N   ALA A 286     3535   4374   3384    106    689    238       N  
ATOM   2051  CA  ALA A 286     -17.527   7.468  21.698  1.00 29.66           C  
ANISOU 2051  CA  ALA A 286     3505   4356   3408    118    701    261       C  
ATOM   2052  C   ALA A 286     -17.754   7.111  20.218  1.00 29.59           C  
ANISOU 2052  C   ALA A 286     3470   4355   3417    135    666    257       C  
ATOM   2053  O   ALA A 286     -18.845   6.688  19.862  1.00 28.78           O  
ANISOU 2053  O   ALA A 286     3345   4242   3348    143    655    275       O  
ATOM   2054  CB  ALA A 286     -17.996   8.897  21.962  1.00 29.91           C  
ANISOU 2054  CB  ALA A 286     3549   4380   3434    118    753    272       C  
ATOM   2055  N   SER A 287     -16.750   7.306  19.354  1.00 29.11           N  
ANISOU 2055  N   SER A 287     3412   4313   3335    142    648    234       N  
ATOM   2056  CA  SER A 287     -16.941   7.111  17.906  1.00 28.49           C  
ANISOU 2056  CA  SER A 287     3313   4243   3267    161    618    229       C  
ATOM   2057  C   SER A 287     -16.770   5.670  17.480  1.00 28.58           C  
ANISOU 2057  C   SER A 287     3311   4257   3289    167    565    220       C  
ATOM   2058  O   SER A 287     -16.272   4.855  18.242  1.00 28.13           O  
ANISOU 2058  O   SER A 287     3261   4199   3227    155    549    214       O  
ATOM   2059  CB  SER A 287     -15.956   7.976  17.106  1.00 28.11           C  
ANISOU 2059  CB  SER A 287     3274   4214   3192    168    625    211       C  
ATOM   2060  OG  SER A 287     -15.944   9.310  17.572  1.00 26.81           O  
ANISOU 2060  OG  SER A 287     3125   4047   3015    161    673    217       O  
ATOM   2061  N   ASP A 288     -17.153   5.371  16.233  1.00 29.13           N  
ANISOU 2061  N   ASP A 288     3363   4331   3374    186    535    219       N  
ATOM   2062  CA  ASP A 288     -16.887   4.066  15.621  1.00 28.77           C  
ANISOU 2062  CA  ASP A 288     3307   4289   3334    195    480    206       C  
ATOM   2063  C   ASP A 288     -15.571   4.093  14.844  1.00 28.45           C  
ANISOU 2063  C   ASP A 288     3276   4271   3261    205    464    179       C  
ATOM   2064  O   ASP A 288     -15.070   3.069  14.419  1.00 28.05           O  
ANISOU 2064  O   ASP A 288     3222   4227   3209    212    422    163       O  
ATOM   2065  CB  ASP A 288     -18.029   3.660  14.684  1.00 28.99           C  
ANISOU 2065  CB  ASP A 288     3313   4307   3395    211    453    218       C  
ATOM   2066  CG  ASP A 288     -19.318   3.337  15.432  1.00 29.84           C  
ANISOU 2066  CG  ASP A 288     3405   4390   3541    202    460    247       C  
ATOM   2067  OD1 ASP A 288     -19.279   2.406  16.255  1.00 30.51           O  
ANISOU 2067  OD1 ASP A 288     3488   4466   3635    190    446    250       O  
ATOM   2068  OD2 ASP A 288     -20.362   3.997  15.194  1.00 29.83           O1-
ANISOU 2068  OD2 ASP A 288     3392   4378   3562    207    481    267       O1-
ATOM   2069  N   GLY A 289     -15.033   5.282  14.648  1.00 28.68           N  
ANISOU 2069  N   GLY A 289     3317   4312   3267    205    497    174       N  
ATOM   2070  CA  GLY A 289     -13.807   5.454  13.884  1.00 27.08           C  
ANISOU 2070  CA  GLY A 289     3121   4130   3036    216    488    152       C  
ATOM   2071  C   GLY A 289     -13.488   6.913  13.700  1.00 26.15           C  
ANISOU 2071  C   GLY A 289     3014   4021   2901    215    531    153       C  
ATOM   2072  O   GLY A 289     -14.241   7.763  14.160  1.00 25.74           O  
ANISOU 2072  O   GLY A 289     2962   3957   2858    208    565    170       O  
ATOM   2073  N   ILE A 290     -12.347   7.210  13.049  1.00 25.60           N  
ANISOU 2073  N   ILE A 290     2949   3970   2805    224    529    136       N  
ATOM   2074  CA  ILE A 290     -11.785   8.575  12.998  1.00 24.52           C  
ANISOU 2074  CA  ILE A 290     2823   3842   2651    221    568    136       C  
ATOM   2075  C   ILE A 290     -11.369   8.931  11.552  1.00 24.63           C  
ANISOU 2075  C   ILE A 290     2832   3873   2651    245    562    129       C  
ATOM   2076  O   ILE A 290     -10.926   8.075  10.794  1.00 24.12           O  
ANISOU 2076  O   ILE A 290     2763   3820   2580    260    527    116       O  
ATOM   2077  CB  ILE A 290     -10.605   8.748  14.024  1.00 23.82           C  
ANISOU 2077  CB  ILE A 290     2749   3756   2543    200    582    126       C  
ATOM   2078  CG1 ILE A 290     -11.068   8.711  15.503  1.00 23.84           C  
ANISOU 2078  CG1 ILE A 290     2762   3741   2555    176    598    136       C  
ATOM   2079  CG2 ILE A 290      -9.797  10.037  13.851  1.00 23.60           C  
ANISOU 2079  CG2 ILE A 290     2731   3739   2497    197    615    123       C  
ATOM   2080  CD1 ILE A 290     -11.947   9.861  15.966  1.00 23.25           C  
ANISOU 2080  CD1 ILE A 290     2693   3653   2487    170    641    153       C  
ATOM   2081  N   MET A 291     -11.634  10.163  11.135  1.00 24.67           N  
ANISOU 2081  N   MET A 291     2839   3880   2653    249    594    139       N  
ATOM   2082  CA  MET A 291     -11.001  10.669   9.954  1.00 24.81           C  
ANISOU 2082  CA  MET A 291     2856   3916   2653    268    597    132       C  
ATOM   2083  C   MET A 291     -10.035  11.783  10.345  1.00 24.15           C  
ANISOU 2083  C   MET A 291     2782   3839   2553    256    633    131       C  
ATOM   2084  O   MET A 291     -10.417  12.736  11.029  1.00 23.97           O  
ANISOU 2084  O   MET A 291     2765   3804   2535    241    667    142       O  
ATOM   2085  CB  MET A 291     -12.037  11.157   8.947  1.00 25.50           C  
ANISOU 2085  CB  MET A 291     2935   4001   2750    287    600    145       C  
ATOM   2086  CG  MET A 291     -11.405  11.509   7.603  1.00 26.32           C  
ANISOU 2086  CG  MET A 291     3040   4125   2834    312    597    139       C  
ATOM   2087  SD  MET A 291     -12.395  12.672   6.657  1.00 28.03           S  
ANISOU 2087  SD  MET A 291     3252   4338   3057    327    619    157       S  
ATOM   2088  CE  MET A 291     -13.669  11.569   6.178  1.00 26.11           C  
ANISOU 2088  CE  MET A 291     2998   4083   2837    342    575    161       C  
ATOM   2089  N   VAL A 292      -8.776  11.634   9.941  1.00 23.54           N  
ANISOU 2089  N   VAL A 292     2707   3779   2458    262    625    117       N  
ATOM   2090  CA  VAL A 292      -7.810  12.728   9.984  1.00 23.24           C  
ANISOU 2090  CA  VAL A 292     2674   3749   2405    255    656    117       C  
ATOM   2091  C   VAL A 292      -8.179  13.590   8.770  1.00 23.53           C  
ANISOU 2091  C   VAL A 292     2706   3794   2439    276    672    126       C  
ATOM   2092  O   VAL A 292      -7.790  13.268   7.609  1.00 23.10           O  
ANISOU 2092  O   VAL A 292     2646   3755   2372    300    656    120       O  
ATOM   2093  CB  VAL A 292      -6.342  12.228   9.831  1.00 23.13           C  
ANISOU 2093  CB  VAL A 292     2660   3751   2376    257    641    101       C  
ATOM   2094  CG1 VAL A 292      -5.339  13.316  10.186  1.00 22.40           C  
ANISOU 2094  CG1 VAL A 292     2573   3662   2276    243    672    102       C  
ATOM   2095  CG2 VAL A 292      -6.080  11.021  10.709  1.00 23.66           C  
ANISOU 2095  CG2 VAL A 292     2730   3813   2447    244    612     89       C  
ATOM   2096  N   ALA A 293      -8.945  14.649   9.016  1.00 22.79           N  
ANISOU 2096  N   ALA A 293     2615   3688   2354    269    704    141       N  
ATOM   2097  CA  ALA A 293      -9.391  15.550   7.955  1.00 23.02           C  
ANISOU 2097  CA  ALA A 293     2640   3722   2382    287    721    153       C  
ATOM   2098  C   ALA A 293      -8.384  16.662   7.763  1.00 23.02           C  
ANISOU 2098  C   ALA A 293     2643   3732   2369    284    751    154       C  
ATOM   2099  O   ALA A 293      -8.598  17.799   8.180  1.00 22.75           O  
ANISOU 2099  O   ALA A 293     2614   3688   2340    271    784    165       O  
ATOM   2100  CB  ALA A 293     -10.767  16.108   8.254  1.00 23.32           C  
ANISOU 2100  CB  ALA A 293     2677   3742   2439    282    738    169       C  
ATOM   2101  N   ARG A 294      -7.303  16.321   7.068  1.00 23.41           N  
ANISOU 2101  N   ARG A 294     2690   3801   2403    297    739    145       N  
ATOM   2102  CA  ARG A 294      -6.105  17.162   6.986  1.00 23.76           C  
ANISOU 2102  CA  ARG A 294     2735   3855   2437    292    763    145       C  
ATOM   2103  C   ARG A 294      -6.235  18.566   6.402  1.00 23.78           C  
ANISOU 2103  C   ARG A 294     2736   3858   2438    298    798    160       C  
ATOM   2104  O   ARG A 294      -5.496  19.451   6.836  1.00 24.72           O  
ANISOU 2104  O   ARG A 294     2858   3976   2558    282    823    164       O  
ATOM   2105  CB  ARG A 294      -4.988  16.410   6.292  1.00 23.55           C  
ANISOU 2105  CB  ARG A 294     2703   3848   2394    309    742    133       C  
ATOM   2106  CG  ARG A 294      -4.531  15.143   6.972  1.00 22.96           C  
ANISOU 2106  CG  ARG A 294     2630   3773   2321    300    711    117       C  
ATOM   2107  CD  ARG A 294      -3.261  14.668   6.294  1.00 22.76           C  
ANISOU 2107  CD  ARG A 294     2598   3768   2281    315    700    108       C  
ATOM   2108  NE  ARG A 294      -3.396  14.433   4.862  1.00 22.62           N  
ANISOU 2108  NE  ARG A 294     2577   3766   2250    350    691    108       N  
ATOM   2109  CZ  ARG A 294      -2.466  13.805   4.128  1.00 22.16           C  
ANISOU 2109  CZ  ARG A 294     2515   3726   2178    371    677     99       C  
ATOM   2110  NH1 ARG A 294      -1.371  13.306   4.715  1.00 21.17           N1+
ANISOU 2110  NH1 ARG A 294     2386   3603   2053    359    669     89       N1+
ATOM   2111  NH2 ARG A 294      -2.668  13.645   2.828  1.00 21.92           N  
ANISOU 2111  NH2 ARG A 294     2486   3708   2133    404    670    100       N  
ATOM   2112  N   GLY A 295      -7.223  18.754   5.522  1.00 24.02           N  
ANISOU 2112  N   GLY A 295     2765   3890   2471    317    798    170       N  
ATOM   2113  CA  GLY A 295      -7.546  20.020   4.858  1.00 24.20           C  
ANISOU 2113  CA  GLY A 295     2786   3913   2494    326    828    187       C  
ATOM   2114  C   GLY A 295      -7.929  21.134   5.791  1.00 25.26           C  
ANISOU 2114  C   GLY A 295     2925   4028   2642    302    861    197       C  
ATOM   2115  O   GLY A 295      -7.212  22.133   5.875  1.00 26.10           O  
ANISOU 2115  O   GLY A 295     3034   4136   2747    294    887    202       O  
ATOM   2116  N   ASP A 296      -9.024  20.939   6.527  1.00 24.74           N  
ANISOU 2116  N   ASP A 296     2863   3945   2592    292    858    199       N  
ATOM   2117  CA  ASP A 296      -9.402  21.870   7.570  1.00 24.51           C  
ANISOU 2117  CA  ASP A 296     2841   3895   2574    269    889    207       C  
ATOM   2118  C   ASP A 296      -8.444  21.901   8.741  1.00 23.93           C  
ANISOU 2118  C   ASP A 296     2778   3816   2497    244    894    196       C  
ATOM   2119  O   ASP A 296      -8.164  22.976   9.230  1.00 24.50           O  
ANISOU 2119  O   ASP A 296     2857   3878   2571    230    922    201       O  
ATOM   2120  CB  ASP A 296     -10.830  21.601   8.047  1.00 24.55           C  
ANISOU 2120  CB  ASP A 296     2847   3883   2597    266    886    214       C  
ATOM   2121  CG  ASP A 296     -11.875  22.067   7.050  1.00 24.28           C  
ANISOU 2121  CG  ASP A 296     2805   3848   2572    286    892    230       C  
ATOM   2122  OD1 ASP A 296     -12.630  21.237   6.489  1.00 24.26           O  
ANISOU 2122  OD1 ASP A 296     2794   3847   2576    302    865    231       O  
ATOM   2123  OD2 ASP A 296     -11.941  23.282   6.835  1.00 24.60           O1-
ANISOU 2123  OD2 ASP A 296     2847   3885   2615    286    923    241       O1-
ATOM   2124  N   LEU A 297      -7.911  20.742   9.134  1.00 23.73           N  
ANISOU 2124  N   LEU A 297     2753   3796   2466    239    865    182       N  
ATOM   2125  CA  LEU A 297      -6.886  20.633  10.203  1.00 23.79           C  
ANISOU 2125  CA  LEU A 297     2770   3800   2469    216    864    170       C  
ATOM   2126  C   LEU A 297      -5.648  21.488   9.988  1.00 24.77           C  
ANISOU 2126  C   LEU A 297     2893   3931   2586    211    880    170       C  
ATOM   2127  O   LEU A 297      -5.251  22.238  10.880  1.00 24.16           O  
ANISOU 2127  O   LEU A 297     2827   3841   2512    190    898    170       O  
ATOM   2128  CB  LEU A 297      -6.460  19.180  10.427  1.00 22.92           C  
ANISOU 2128  CB  LEU A 297     2657   3697   2354    216    827    155       C  
ATOM   2129  CG  LEU A 297      -5.777  18.824  11.755  1.00 22.54           C  
ANISOU 2129  CG  LEU A 297     2621   3639   2304    191    820    144       C  
ATOM   2130  CD1 LEU A 297      -6.640  19.204  12.986  1.00 22.81           C  
ANISOU 2130  CD1 LEU A 297     2671   3650   2346    171    838    149       C  
ATOM   2131  CD2 LEU A 297      -5.488  17.330  11.717  1.00 22.06           C  
ANISOU 2131  CD2 LEU A 297     2554   3588   2239    197    782    131       C  
ATOM   2132  N   GLY A 298      -5.155  21.477   8.749  1.00 25.07           N  
ANISOU 2132  N   GLY A 298     2919   3989   2617    233    877    173       N  
ATOM   2133  CA  GLY A 298      -4.077  22.347   8.325  1.00 26.96           C  
ANISOU 2133  CA  GLY A 298     3153   4236   2852    233    895    178       C  
ATOM   2134  C   GLY A 298      -4.278  23.829   8.207  1.00 27.91           C  
ANISOU 2134  C   GLY A 298     3276   4348   2980    228    930    193       C  
ATOM   2135  O   GLY A 298      -3.316  24.558   7.963  1.00 27.52           O  
ANISOU 2135  O   GLY A 298     3221   4303   2930    225    945    198       O  
ATOM   2136  N   ILE A 299      -5.515  24.288   8.391  1.00 28.61           N  
ANISOU 2136  N   ILE A 299     3370   4422   3076    228    944    201       N  
ATOM   2137  CA  ILE A 299      -5.766  25.712   8.454  1.00 29.84           C  
ANISOU 2137  CA  ILE A 299     3530   4565   3240    221    978    214       C  
ATOM   2138  C   ILE A 299      -6.000  26.099   9.905  1.00 29.75           C  
ANISOU 2138  C   ILE A 299     3536   4529   3236    194    989    210       C  
ATOM   2139  O   ILE A 299      -5.544  27.147  10.360  1.00 30.50           O  
ANISOU 2139  O   ILE A 299     3639   4613   3336    179   1010    213       O  
ATOM   2140  CB  ILE A 299      -6.947  26.131   7.551  1.00 30.50           C  
ANISOU 2140  CB  ILE A 299     3609   4651   3329    241    990    229       C  
ATOM   2141  CG1 ILE A 299      -6.838  25.492   6.176  1.00 30.30           C  
ANISOU 2141  CG1 ILE A 299     3571   4648   3293    270    971    231       C  
ATOM   2142  CG2 ILE A 299      -6.930  27.625   7.332  1.00 30.91           C  
ANISOU 2142  CG2 ILE A 299     3662   4695   3388    238   1024    244       C  
ATOM   2143  CD1 ILE A 299      -8.164  25.457   5.434  1.00 32.02           C  
ANISOU 2143  CD1 ILE A 299     3786   4865   3515    290    969    241       C  
ATOM   2144  N   GLU A 300      -6.698  25.232  10.629  1.00 30.90           N  
ANISOU 2144  N   GLU A 300     3689   4668   3383    189    974    202       N  
ATOM   2145  CA  GLU A 300      -7.033  25.463  12.041  1.00 30.36           C  
ANISOU 2145  CA  GLU A 300     3640   4576   3319    166    984    198       C  
ATOM   2146  C   GLU A 300      -5.828  25.412  12.964  1.00 29.57           C  
ANISOU 2146  C   GLU A 300     3551   4471   3213    144    976    185       C  
ATOM   2147  O   GLU A 300      -5.787  26.109  13.981  1.00 30.83           O  
ANISOU 2147  O   GLU A 300     3729   4611   3374    125    992    183       O  
ATOM   2148  CB  GLU A 300      -8.037  24.422  12.503  1.00 31.03           C  
ANISOU 2148  CB  GLU A 300     3726   4655   3406    168    969    195       C  
ATOM   2149  CG  GLU A 300      -9.420  24.576  11.888  1.00 33.67           C  
ANISOU 2149  CG  GLU A 300     4053   4987   3752    185    979    210       C  
ATOM   2150  CD  GLU A 300     -10.187  25.758  12.408  1.00 34.60           C  
ANISOU 2150  CD  GLU A 300     4181   5083   3879    178   1014    221       C  
ATOM   2151  OE1 GLU A 300     -10.023  26.108  13.589  1.00 37.05           O  
ANISOU 2151  OE1 GLU A 300     4511   5377   4188    159   1027    216       O  
ATOM   2152  OE2 GLU A 300     -10.956  26.336  11.619  1.00 36.47           O1-
ANISOU 2152  OE2 GLU A 300     4410   5321   4126    193   1029    235       O1-
ATOM   2153  N   ILE A 301      -4.881  24.531  12.642  1.00 27.90           N  
ANISOU 2153  N   ILE A 301     3329   4276   2994    148    950    176       N  
ATOM   2154  CA  ILE A 301      -3.623  24.418  13.379  1.00 27.30           C  
ANISOU 2154  CA  ILE A 301     3260   4198   2914    128    938    164       C  
ATOM   2155  C   ILE A 301      -2.543  24.769  12.333  1.00 26.74           C  
ANISOU 2155  C   ILE A 301     3170   4144   2843    138    939    169       C  
ATOM   2156  O   ILE A 301      -2.856  24.704  11.127  1.00 25.73           O  
ANISOU 2156  O   ILE A 301     3028   4033   2715    162    942    178       O  
ATOM   2157  CB  ILE A 301      -3.431  23.012  14.079  1.00 27.80           C  
ANISOU 2157  CB  ILE A 301     3328   4263   2972    121    906    150       C  
ATOM   2158  CG1 ILE A 301      -2.804  21.961  13.139  1.00 28.61           C  
ANISOU 2158  CG1 ILE A 301     3410   4389   3069    139    879    145       C  
ATOM   2159  CG2 ILE A 301      -4.691  22.577  14.833  1.00 28.14           C  
ANISOU 2159  CG2 ILE A 301     3383   4291   3015    118    906    150       C  
ATOM   2160  CD1 ILE A 301      -2.804  20.558  13.709  1.00 29.41           C  
ANISOU 2160  CD1 ILE A 301     3514   4493   3166    135    847    132       C  
ATOM   2161  N   PRO A 302      -1.339  25.217  12.786  1.00 26.19           N  
ANISOU 2161  N   PRO A 302     3103   4070   2777    121    939    166       N  
ATOM   2162  CA  PRO A 302      -0.179  25.402  11.917  1.00 25.96           C  
ANISOU 2162  CA  PRO A 302     3055   4058   2751    129    938    171       C  
ATOM   2163  C   PRO A 302       0.061  24.181  11.048  1.00 24.86           C  
ANISOU 2163  C   PRO A 302     2899   3943   2603    151    915    167       C  
ATOM   2164  O   PRO A 302       0.162  23.078  11.567  1.00 24.90           O  
ANISOU 2164  O   PRO A 302     2907   3949   2603    147    889    153       O  
ATOM   2165  CB  PRO A 302       0.964  25.587  12.907  1.00 26.11           C  
ANISOU 2165  CB  PRO A 302     3081   4064   2776    103    929    163       C  
ATOM   2166  CG  PRO A 302       0.352  26.100  14.172  1.00 26.41           C  
ANISOU 2166  CG  PRO A 302     3144   4074   2813     82    937    158       C  
ATOM   2167  CD  PRO A 302      -1.118  25.862  14.105  1.00 26.62           C  
ANISOU 2167  CD  PRO A 302     3179   4100   2835     94    945    160       C  
ATOM   2168  N   ALA A 303       0.062  24.376   9.726  1.00 24.18           N  
ANISOU 2168  N   ALA A 303     2797   3875   2514    176    926    178       N  
ATOM   2169  CA  ALA A 303       0.231  23.290   8.725  1.00 23.51           C  
ANISOU 2169  CA  ALA A 303     2699   3814   2419    202    906    174       C  
ATOM   2170  C   ALA A 303       1.425  22.351   8.953  1.00 22.87           C  
ANISOU 2170  C   ALA A 303     2610   3741   2336    198    881    162       C  
ATOM   2171  O   ALA A 303       1.365  21.173   8.653  1.00 23.26           O  
ANISOU 2171  O   ALA A 303     2656   3803   2376    212    857    153       O  
ATOM   2172  CB  ALA A 303       0.267  23.879   7.306  1.00 23.49           C  
ANISOU 2172  CB  ALA A 303     2684   3828   2413    228    925    190       C  
ATOM   2173  N   GLU A 304       2.461  22.862   9.593  1.00 22.85           N  
ANISOU 2173  N   GLU A 304     2606   3730   2343    177    886    163       N  
ATOM   2174  CA  GLU A 304       3.632  22.085   9.972  1.00 23.30           C  
ANISOU 2174  CA  GLU A 304     2656   3792   2402    169    863    153       C  
ATOM   2175  C   GLU A 304       3.439  21.101  11.111  1.00 23.51           C  
ANISOU 2175  C   GLU A 304     2697   3809   2427    152    834    136       C  
ATOM   2176  O   GLU A 304       4.335  20.316  11.364  1.00 23.33           O  
ANISOU 2176  O   GLU A 304     2667   3791   2405    148    812    127       O  
ATOM   2177  CB  GLU A 304       4.809  23.028  10.285  1.00 23.28           C  
ANISOU 2177  CB  GLU A 304     2647   3782   2416    151    875    161       C  
ATOM   2178  CG  GLU A 304       4.658  23.900  11.515  1.00 23.17           C  
ANISOU 2178  CG  GLU A 304     2651   3740   2411    120    882    159       C  
ATOM   2179  CD  GLU A 304       4.091  25.269  11.230  1.00 22.97           C  
ANISOU 2179  CD  GLU A 304     2630   3705   2392    119    914    174       C  
ATOM   2180  OE1 GLU A 304       3.166  25.424  10.435  1.00 23.12           O  
ANISOU 2180  OE1 GLU A 304     2647   3733   2403    140    929    181       O  
ATOM   2181  OE2 GLU A 304       4.558  26.227  11.825  1.00 23.72           O1-
ANISOU 2181  OE2 GLU A 304     2730   3782   2499     99    924    178       O1-
ATOM   2182  N   LYS A 305       2.294  21.175  11.812  1.00 23.77           N  
ANISOU 2182  N   LYS A 305     2747   3825   2456    142    837    132       N  
ATOM   2183  CA  LYS A 305       1.975  20.277  12.899  1.00 23.71           C  
ANISOU 2183  CA  LYS A 305     2755   3807   2446    128    813    119       C  
ATOM   2184  C   LYS A 305       1.037  19.153  12.465  1.00 23.26           C  
ANISOU 2184  C   LYS A 305     2696   3760   2381    147    796    114       C  
ATOM   2185  O   LYS A 305       0.755  18.300  13.286  1.00 23.29           O  
ANISOU 2185  O   LYS A 305     2709   3756   2383    137    775    104       O  
ATOM   2186  CB  LYS A 305       1.358  21.066  14.083  1.00 24.14           C  
ANISOU 2186  CB  LYS A 305     2833   3836   2503    104    828    119       C  
ATOM   2187  CG  LYS A 305       2.364  22.000  14.714  1.00 24.89           C  
ANISOU 2187  CG  LYS A 305     2932   3916   2605     81    835    120       C  
ATOM   2188  CD  LYS A 305       1.799  22.939  15.745  1.00 25.75           C  
ANISOU 2188  CD  LYS A 305     3066   4000   2715     61    853    121       C  
ATOM   2189  CE  LYS A 305       2.820  23.977  16.181  1.00 26.06           C  
ANISOU 2189  CE  LYS A 305     3110   4026   2766     41    860    123       C  
ATOM   2190  NZ  LYS A 305       3.978  23.372  16.915  1.00 27.12           N1+
ANISOU 2190  NZ  LYS A 305     3245   4156   2902     24    830    112       N1+
ATOM   2191  N   VAL A 306       0.584  19.140  11.196  1.00 22.44           N  
ANISOU 2191  N   VAL A 306     2580   3671   2272    174    803    121       N  
ATOM   2192  CA  VAL A 306      -0.437  18.165  10.698  1.00 21.82           C  
ANISOU 2192  CA  VAL A 306     2500   3600   2189    194    785    117       C  
ATOM   2193  C   VAL A 306      -0.004  16.704  10.816  1.00 21.57           C  
ANISOU 2193  C   VAL A 306     2465   3577   2153    198    749    103       C  
ATOM   2194  O   VAL A 306      -0.789  15.853  11.303  1.00 22.02           O  
ANISOU 2194  O   VAL A 306     2528   3625   2210    195    730     97       O  
ATOM   2195  CB  VAL A 306      -0.937  18.519   9.251  1.00 21.65           C  
ANISOU 2195  CB  VAL A 306     2469   3594   2163    224    798    128       C  
ATOM   2196  CG1 VAL A 306      -1.926  17.538   8.670  1.00 20.89           C  
ANISOU 2196  CG1 VAL A 306     2371   3502   2061    244    776    124       C  
ATOM   2197  CG2 VAL A 306      -1.633  19.833   9.277  1.00 21.69           C  
ANISOU 2197  CG2 VAL A 306     2479   3586   2173    218    830    142       C  
ATOM   2198  N   PHE A 307       1.278  16.461  10.520  1.00 20.84           N  
ANISOU 2198  N   PHE A 307     2361   3496   2058    202    741     99       N  
ATOM   2199  CA  PHE A 307       1.875  15.128  10.621  1.00 20.19           C  
ANISOU 2199  CA  PHE A 307     2275   3423   1974    206    708     85       C  
ATOM   2200  C   PHE A 307       1.960  14.579  12.068  1.00 19.87           C  
ANISOU 2200  C   PHE A 307     2245   3364   1938    178    689     75       C  
ATOM   2201  O   PHE A 307       1.937  13.367  12.232  1.00 19.62           O  
ANISOU 2201  O   PHE A 307     2213   3336   1905    181    660     64       O  
ATOM   2202  CB  PHE A 307       3.281  15.087   9.937  1.00 20.01           C  
ANISOU 2202  CB  PHE A 307     2236   3417   1950    217    708     85       C  
ATOM   2203  CG  PHE A 307       4.387  15.550  10.824  1.00 19.64           C  
ANISOU 2203  CG  PHE A 307     2188   3360   1913    191    712     85       C  
ATOM   2204  CD1 PHE A 307       5.200  14.643  11.505  1.00 19.25           C  
ANISOU 2204  CD1 PHE A 307     2136   3309   1867    179    684     73       C  
ATOM   2205  CD2 PHE A 307       4.592  16.904  11.007  1.00 19.70           C  
ANISOU 2205  CD2 PHE A 307     2196   3359   1928    177    740     97       C  
ATOM   2206  CE1 PHE A 307       6.166  15.089  12.346  1.00 19.27           C  
ANISOU 2206  CE1 PHE A 307     2138   3301   1881    154    685     74       C  
ATOM   2207  CE2 PHE A 307       5.578  17.342  11.846  1.00 19.43           C  
ANISOU 2207  CE2 PHE A 307     2163   3314   1905    152    740     97       C  
ATOM   2208  CZ  PHE A 307       6.329  16.437  12.534  1.00 19.34           C  
ANISOU 2208  CZ  PHE A 307     2150   3300   1897    141    712     85       C  
ATOM   2209  N   LEU A 308       2.154  15.464  13.054  1.00 19.84           N  
ANISOU 2209  N   LEU A 308     2253   3345   1940    151    705     78       N  
ATOM   2210  CA  LEU A 308       2.116  15.093  14.485  1.00 20.27           C  
ANISOU 2210  CA  LEU A 308     2324   3381   1996    125    691     70       C  
ATOM   2211  C   LEU A 308       0.757  14.557  14.779  1.00 19.95           C  
ANISOU 2211  C   LEU A 308     2293   3332   1953    127    685     70       C  
ATOM   2212  O   LEU A 308       0.655  13.397  15.183  1.00 20.52           O  
ANISOU 2212  O   LEU A 308     2367   3404   2025    126    658     61       O  
ATOM   2213  CB  LEU A 308       2.407  16.276  15.406  1.00 20.10           C  
ANISOU 2213  CB  LEU A 308     2317   3341   1978     99    711     75       C  
ATOM   2214  CG  LEU A 308       3.786  16.918  15.333  1.00 20.34           C  
ANISOU 2214  CG  LEU A 308     2338   3374   2016     90    716     77       C  
ATOM   2215  CD1 LEU A 308       3.722  18.324  15.914  1.00 20.35           C  
ANISOU 2215  CD1 LEU A 308     2354   3357   2021     72    742     84       C  
ATOM   2216  CD2 LEU A 308       4.847  16.077  16.015  1.00 20.45           C  
ANISOU 2216  CD2 LEU A 308     2351   3387   2032     77    685     65       C  
ATOM   2217  N   ALA A 309      -0.247  15.368  14.436  1.00 20.07           N  
ANISOU 2217  N   ALA A 309     2312   3343   1970    134    711     81       N  
ATOM   2218  CA  ALA A 309      -1.674  15.085  14.632  1.00 19.75           C  
ANISOU 2218  CA  ALA A 309     2278   3293   1931    137    712     86       C  
ATOM   2219  C   ALA A 309      -2.126  13.869  13.870  1.00 19.76           C  
ANISOU 2219  C   ALA A 309     2268   3307   1934    159    685     81       C  
ATOM   2220  O   ALA A 309      -2.793  13.054  14.438  1.00 19.22           O  
ANISOU 2220  O   ALA A 309     2204   3230   1869    154    669     79       O  
ATOM   2221  CB  ALA A 309      -2.514  16.293  14.258  1.00 20.02           C  
ANISOU 2221  CB  ALA A 309     2314   3322   1968    142    746     99       C  
ATOM   2222  N   GLN A 310      -1.661  13.699  12.614  1.00 19.55           N  
ANISOU 2222  N   GLN A 310     2225   3298   1901    183    679     80       N  
ATOM   2223  CA  GLN A 310      -1.915  12.488  11.853  1.00 19.46           C  
ANISOU 2223  CA  GLN A 310     2205   3299   1889    205    648     73       C  
ATOM   2224  C   GLN A 310      -1.356  11.218  12.510  1.00 19.61           C  
ANISOU 2224  C   GLN A 310     2224   3317   1909    196    615     59       C  
ATOM   2225  O   GLN A 310      -2.073  10.238  12.637  1.00 19.95           O  
ANISOU 2225  O   GLN A 310     2267   3355   1956    200    591     56       O  
ATOM   2226  CB  GLN A 310      -1.365  12.603  10.372  1.00 19.16           C  
ANISOU 2226  CB  GLN A 310     2154   3283   1842    234    650     73       C  
ATOM   2227  CG  GLN A 310      -1.560  11.296   9.617  1.00 19.16           C  
ANISOU 2227  CG  GLN A 310     2147   3292   1838    258    615     63       C  
ATOM   2228  CD  GLN A 310      -1.136  11.357   8.158  1.00 19.29           C  
ANISOU 2228  CD  GLN A 310     2155   3329   1842    289    617     63       C  
ATOM   2229  NE2 GLN A 310      -0.721  10.237   7.607  1.00 19.07           N  
ANISOU 2229  NE2 GLN A 310     2123   3312   1808    308    588     51       N  
ATOM   2230  OE1 GLN A 310      -1.224  12.391   7.557  1.00 19.01           O  
ANISOU 2230  OE1 GLN A 310     2120   3299   1804    297    644     75       O  
ATOM   2231  N   LYS A 311      -0.122  11.256  12.986  1.00 19.94           N  
ANISOU 2231  N   LYS A 311     2266   3361   1948    183    612     53       N  
ATOM   2232  CA  LYS A 311       0.488  10.056  13.559  1.00 20.65           C  
ANISOU 2232  CA  LYS A 311     2356   3451   2039    176    579     40       C  
ATOM   2233  C   LYS A 311      -0.005   9.726  14.974  1.00 21.04           C  
ANISOU 2233  C   LYS A 311     2420   3481   2093    150    572     40       C  
ATOM   2234  O   LYS A 311      -0.021   8.557  15.357  1.00 20.47           O  
ANISOU 2234  O   LYS A 311     2347   3406   2023    148    542     32       O  
ATOM   2235  CB  LYS A 311       2.018  10.147  13.531  1.00 20.82           C  
ANISOU 2235  CB  LYS A 311     2369   3482   2058    172    577     35       C  
ATOM   2236  CG  LYS A 311       2.588  10.042  12.091  1.00 21.04           C  
ANISOU 2236  CG  LYS A 311     2381   3531   2081    202    577     34       C  
ATOM   2237  CD  LYS A 311       3.992  10.616  12.005  1.00 21.50           C  
ANISOU 2237  CD  LYS A 311     2429   3596   2140    198    589     36       C  
ATOM   2238  CE  LYS A 311       4.427  10.776  10.547  1.00 21.70           C  
ANISOU 2238  CE  LYS A 311     2441   3644   2160    229    600     40       C  
ATOM   2239  NZ  LYS A 311       4.652   9.439   9.917  1.00 21.76           N1+
ANISOU 2239  NZ  LYS A 311     2442   3664   2161    253    570     28       N1+
ATOM   2240  N   MET A 312      -0.377  10.773  15.708  1.00 21.99           N  
ANISOU 2240  N   MET A 312     2553   3586   2213    132    600     48       N  
ATOM   2241  CA  MET A 312      -1.018  10.614  17.039  1.00 23.03           C  
ANISOU 2241  CA  MET A 312     2704   3699   2348    110    600     50       C  
ATOM   2242  C   MET A 312      -2.295   9.821  16.877  1.00 23.08           C  
ANISOU 2242  C   MET A 312     2706   3702   2361    121    588     54       C  
ATOM   2243  O   MET A 312      -2.457   8.788  17.504  1.00 23.60           O  
ANISOU 2243  O   MET A 312     2775   3761   2430    114    564     50       O  
ATOM   2244  CB  MET A 312      -1.226  11.980  17.692  1.00 23.19           C  
ANISOU 2244  CB  MET A 312     2739   3705   2365     94    635     58       C  
ATOM   2245  CG  MET A 312      -1.812  11.961  19.094  1.00 23.97           C  
ANISOU 2245  CG  MET A 312     2860   3783   2462     72    640     61       C  
ATOM   2246  SD  MET A 312      -3.589  11.875  19.039  1.00 23.95           S  
ANISOU 2246  SD  MET A 312     2859   3772   2468     82    654     74       S  
ATOM   2247  CE  MET A 312      -3.997  13.582  18.678  1.00 23.74           C  
ANISOU 2247  CE  MET A 312     2838   3741   2442     84    699     86       C  
ATOM   2248  N   MET A 313      -3.152  10.303  15.989  1.00 24.15           N  
ANISOU 2248  N   MET A 313     2834   3840   2500    138    604     63       N  
ATOM   2249  CA  MET A 313      -4.472   9.762  15.787  1.00 24.42           C  
ANISOU 2249  CA  MET A 313     2865   3869   2545    148    596     71       C  
ATOM   2250  C   MET A 313      -4.473   8.394  15.177  1.00 25.14           C  
ANISOU 2250  C   MET A 313     2943   3968   2640    165    557     62       C  
ATOM   2251  O   MET A 313      -5.249   7.579  15.607  1.00 25.21           O  
ANISOU 2251  O   MET A 313     2952   3967   2659    162    540     65       O  
ATOM   2252  CB  MET A 313      -5.306  10.682  14.935  1.00 25.00           C  
ANISOU 2252  CB  MET A 313     2933   3943   2622    163    621     83       C  
ATOM   2253  CG  MET A 313      -5.618  11.969  15.634  1.00 26.15           C  
ANISOU 2253  CG  MET A 313     3092   4076   2767    147    660     93       C  
ATOM   2254  SD  MET A 313      -6.902  12.837  14.755  1.00 27.56           S  
ANISOU 2254  SD  MET A 313     3263   4252   2954    164    686    110       S  
ATOM   2255  CE  MET A 313      -5.986  14.152  13.933  1.00 27.87           C  
ANISOU 2255  CE  MET A 313     3301   4305   2984    171    711    110       C  
ATOM   2256  N   ILE A 314      -3.559   8.133  14.243  1.00 24.37           N  
ANISOU 2256  N   ILE A 314     2835   3888   2534    181    543     52       N  
ATOM   2257  CA  ILE A 314      -3.457   6.822  13.631  1.00 24.56           C  
ANISOU 2257  CA  ILE A 314     2849   3920   2560    198    504     42       C  
ATOM   2258  C   ILE A 314      -2.935   5.799  14.664  1.00 24.49           C  
ANISOU 2258  C   ILE A 314     2845   3905   2554    181    478     33       C  
ATOM   2259  O   ILE A 314      -3.488   4.682  14.789  1.00 24.76           O  
ANISOU 2259  O   ILE A 314     2875   3932   2598    184    449     30       O  
ATOM   2260  CB  ILE A 314      -2.578   6.880  12.348  1.00 24.65           C  
ANISOU 2260  CB  ILE A 314     2852   3953   2560    223    500     34       C  
ATOM   2261  CG1 ILE A 314      -3.327   7.539  11.181  1.00 24.63           C  
ANISOU 2261  CG1 ILE A 314     2845   3957   2556    246    515     42       C  
ATOM   2262  CG2 ILE A 314      -2.262   5.516  11.861  1.00 24.25           C  
ANISOU 2262  CG2 ILE A 314     2794   3910   2510    240    460     20       C  
ATOM   2263  CD1 ILE A 314      -2.533   7.613   9.888  1.00 24.92           C  
ANISOU 2263  CD1 ILE A 314     2874   4013   2578    272    514     36       C  
ATOM   2264  N   GLY A 315      -1.950   6.243  15.445  1.00 24.19           N  
ANISOU 2264  N   GLY A 315     2815   3866   2509    162    489     29       N  
ATOM   2265  CA  GLY A 315      -1.358   5.450  16.526  1.00 24.06           C  
ANISOU 2265  CA  GLY A 315     2805   3842   2494    143    468     22       C  
ATOM   2266  C   GLY A 315      -2.379   5.062  17.592  1.00 24.04           C  
ANISOU 2266  C   GLY A 315     2812   3820   2499    127    465     30       C  
ATOM   2267  O   GLY A 315      -2.484   3.878  17.937  1.00 23.62           O  
ANISOU 2267  O   GLY A 315     2757   3763   2452    125    435     26       O  
ATOM   2268  N   ARG A 316      -3.144   6.049  18.057  1.00 23.79           N  
ANISOU 2268  N   ARG A 316     2792   3778   2468    117    498     43       N  
ATOM   2269  CA  ARG A 316      -4.184   5.805  19.102  1.00 24.38           C  
ANISOU 2269  CA  ARG A 316     2878   3834   2551    103    503     54       C  
ATOM   2270  C   ARG A 316      -5.353   4.975  18.596  1.00 24.75           C  
ANISOU 2270  C   ARG A 316     2911   3877   2614    118    486     61       C  
ATOM   2271  O   ARG A 316      -5.867   4.148  19.321  1.00 24.60           O  
ANISOU 2271  O   ARG A 316     2894   3846   2604    109    471     66       O  
ATOM   2272  CB  ARG A 316      -4.659   7.111  19.716  1.00 24.00           C  
ANISOU 2272  CB  ARG A 316     2845   3775   2498     90    545     65       C  
ATOM   2273  CG  ARG A 316      -3.582   7.834  20.519  1.00 24.05           C  
ANISOU 2273  CG  ARG A 316     2869   3778   2490     71    558     58       C  
ATOM   2274  CD  ARG A 316      -4.148   8.955  21.378  1.00 24.45           C  
ANISOU 2274  CD  ARG A 316     2941   3813   2536     57    595     69       C  
ATOM   2275  NE  ARG A 316      -3.109   9.896  21.799  1.00 25.06           N  
ANISOU 2275  NE  ARG A 316     3031   3888   2600     43    608     62       N  
ATOM   2276  CZ  ARG A 316      -3.328  11.014  22.489  1.00 26.36           C  
ANISOU 2276  CZ  ARG A 316     3218   4040   2758     31    639     68       C  
ATOM   2277  NH1 ARG A 316      -4.560  11.357  22.881  1.00 27.80           N1+
ANISOU 2277  NH1 ARG A 316     3409   4209   2943     31    665     81       N1+
ATOM   2278  NH2 ARG A 316      -2.313  11.796  22.814  1.00 25.95           N  
ANISOU 2278  NH2 ARG A 316     3177   3986   2697     18    645     61       N  
ATOM   2279  N   CYS A 317      -5.691   5.105  17.310  1.00 25.44           N  
ANISOU 2279  N   CYS A 317     2984   3975   2705    140    484     61       N  
ATOM   2280  CA  CYS A 317      -6.743   4.279  16.739  1.00 25.83           C  
ANISOU 2280  CA  CYS A 317     3020   4020   2772    156    461     67       C  
ATOM   2281  C   CYS A 317      -6.320   2.839  16.531  1.00 26.59           C  
ANISOU 2281  C   CYS A 317     3108   4120   2873    163    416     54       C  
ATOM   2282  O   CYS A 317      -7.141   1.923  16.688  1.00 26.54           O  
ANISOU 2282  O   CYS A 317     3096   4103   2884    164    393     60       O  
ATOM   2283  CB  CYS A 317      -7.213   4.836  15.414  1.00 25.62           C  
ANISOU 2283  CB  CYS A 317     2984   4003   2747    179    469     70       C  
ATOM   2284  SG  CYS A 317      -8.188   6.325  15.479  1.00 25.49           S  
ANISOU 2284  SG  CYS A 317     2972   3977   2735    175    516     89       S  
ATOM   2285  N   ASN A 318      -5.039   2.650  16.202  1.00 27.46           N  
ANISOU 2285  N   ASN A 318     3219   4245   2969    167    403     38       N  
ATOM   2286  CA  ASN A 318      -4.444   1.318  16.111  1.00 28.11           C  
ANISOU 2286  CA  ASN A 318     3295   4331   3054    173    362     24       C  
ATOM   2287  C   ASN A 318      -4.372   0.652  17.499  1.00 28.94           C  
ANISOU 2287  C   ASN A 318     3407   4422   3164    149    350     26       C  
ATOM   2288  O   ASN A 318      -4.583  -0.557  17.612  1.00 29.74           O  
ANISOU 2288  O   ASN A 318     3503   4518   3277    151    316     23       O  
ATOM   2289  CB  ASN A 318      -3.020   1.375  15.551  1.00 28.70           C  
ANISOU 2289  CB  ASN A 318     3367   4424   3112    182    356      8       C  
ATOM   2290  CG  ASN A 318      -2.941   1.513  14.016  1.00 29.38           C  
ANISOU 2290  CG  ASN A 318     3443   4525   3192    213    353      2       C  
ATOM   2291  ND2 ASN A 318      -4.036   1.819  13.325  1.00 28.87           N  
ANISOU 2291  ND2 ASN A 318     3375   4458   3133    227    359     11       N  
ATOM   2292  OD1 ASN A 318      -1.862   1.372  13.486  1.00 30.29           O  
ANISOU 2292  OD1 ASN A 318     3556   4656   3297    224    346     -8       O  
ATOM   2293  N   ARG A 319      -4.076   1.453  18.525  1.00 29.55           N  
ANISOU 2293  N   ARG A 319     3500   4493   3232    126    379     32       N  
ATOM   2294  CA  ARG A 319      -4.004   1.005  19.925  1.00 31.83           C  
ANISOU 2294  CA  ARG A 319     3802   4769   3522    103    374     35       C  
ATOM   2295  C   ARG A 319      -5.409   0.637  20.459  1.00 32.82           C  
ANISOU 2295  C   ARG A 319     3927   4877   3664     98    376     52       C  
ATOM   2296  O   ARG A 319      -5.563  -0.356  21.176  1.00 34.84           O  
ANISOU 2296  O   ARG A 319     4185   5124   3929     89    354     55       O  
ATOM   2297  CB  ARG A 319      -3.271   2.067  20.789  1.00 31.74           C  
ANISOU 2297  CB  ARG A 319     3808   4755   3494     83    403     35       C  
ATOM   2298  CG  ARG A 319      -3.127   1.747  22.284  1.00 32.77           C  
ANISOU 2298  CG  ARG A 319     3957   4871   3620     58    400     38       C  
ATOM   2299  CD  ARG A 319      -2.463   2.877  23.084  1.00 31.86           C  
ANISOU 2299  CD  ARG A 319     3864   4752   3488     40    427     37       C  
ATOM   2300  NE  ARG A 319      -3.286   4.090  23.175  1.00 31.36           N  
ANISOU 2300  NE  ARG A 319     3810   4682   3422     38    468     49       N  
ATOM   2301  CZ  ARG A 319      -2.844   5.273  23.589  1.00 30.93           C  
ANISOU 2301  CZ  ARG A 319     3773   4624   3355     27    495     49       C  
ATOM   2302  NH1 ARG A 319      -1.581   5.437  23.941  1.00 31.23           N1+
ANISOU 2302  NH1 ARG A 319     3817   4664   3381     15    485     37       N1+
ATOM   2303  NH2 ARG A 319      -3.675   6.302  23.642  1.00 31.49           N  
ANISOU 2303  NH2 ARG A 319     3851   4687   3424     28    532     60       N  
ATOM   2304  N   ALA A 320      -6.438   1.375  20.034  1.00 32.52           N  
ANISOU 2304  N   ALA A 320     3885   4835   3633    106    402     65       N  
ATOM   2305  CA  ALA A 320      -7.817   1.126  20.503  1.00 32.06           C  
ANISOU 2305  CA  ALA A 320     3825   4760   3595    103    409     85       C  
ATOM   2306  C   ALA A 320      -8.571   0.103  19.644  1.00 32.13           C  
ANISOU 2306  C   ALA A 320     3812   4767   3627    120    374     87       C  
ATOM   2307  O   ALA A 320      -9.636  -0.395  20.029  1.00 31.91           O  
ANISOU 2307  O   ALA A 320     3778   4724   3621    117    370    104       O  
ATOM   2308  CB  ALA A 320      -8.595   2.433  20.571  1.00 31.86           C  
ANISOU 2308  CB  ALA A 320     3806   4730   3569    101    454    100       C  
ATOM   2309  N   GLY A 321      -8.040  -0.192  18.460  1.00 30.67           N  
ANISOU 2309  N   GLY A 321     3617   4596   3438    140    350     72       N  
ATOM   2310  CA  GLY A 321      -8.707  -1.098  17.556  1.00 28.99           C  
ANISOU 2310  CA  GLY A 321     3388   4382   3245    159    315     71       C  
ATOM   2311  C   GLY A 321      -9.847  -0.489  16.762  1.00 29.52           C  
ANISOU 2311  C   GLY A 321     3446   4445   3325    173    329     84       C  
ATOM   2312  O   GLY A 321     -10.674  -1.220  16.204  1.00 29.87           O  
ANISOU 2312  O   GLY A 321     3475   4481   3391    185    300     89       O  
ATOM   2313  N   LYS A 322      -9.905   0.838  16.678  1.00 29.33           N  
ANISOU 2313  N   LYS A 322     3429   4426   3290    171    370     90       N  
ATOM   2314  CA  LYS A 322     -10.962   1.505  15.900  1.00 29.21           C  
ANISOU 2314  CA  LYS A 322     3404   4407   3287    185    384    103       C  
ATOM   2315  C   LYS A 322     -10.382   2.007  14.570  1.00 29.27           C  
ANISOU 2315  C   LYS A 322     3409   4432   3276    206    382     90       C  
ATOM   2316  O   LYS A 322      -9.213   2.306  14.535  1.00 28.20           O  
ANISOU 2316  O   LYS A 322     3283   4312   3119    205    389     76       O  
ATOM   2317  CB  LYS A 322     -11.561   2.621  16.738  1.00 30.04           C  
ANISOU 2317  CB  LYS A 322     3518   4502   3393    169    432    122       C  
ATOM   2318  CG  LYS A 322     -12.273   2.073  17.971  1.00 29.71           C  
ANISOU 2318  CG  LYS A 322     3477   4441   3369    152    435    138       C  
ATOM   2319  CD  LYS A 322     -13.485   2.915  18.277  1.00 30.47           C  
ANISOU 2319  CD  LYS A 322     3571   4523   3481    149    472    162       C  
ATOM   2320  CE  LYS A 322     -14.253   2.388  19.483  1.00 30.30           C  
ANISOU 2320  CE  LYS A 322     3551   4483   3479    134    479    181       C  
ATOM   2321  NZ  LYS A 322     -14.774   3.548  20.265  1.00 30.43           N1+
ANISOU 2321  NZ  LYS A 322     3580   4490   3491    124    532    197       N1+
ATOM   2322  N   PRO A 323     -11.167   2.005  13.465  1.00 29.52           N  
ANISOU 2322  N   PRO A 323     3431   4464   3320    227    369     94       N  
ATOM   2323  CA  PRO A 323     -10.721   2.462  12.117  1.00 29.26           C  
ANISOU 2323  CA  PRO A 323     3399   4449   3270    251    367     83       C  
ATOM   2324  C   PRO A 323     -10.203   3.895  12.032  1.00 28.67           C  
ANISOU 2324  C   PRO A 323     3331   4385   3174    249    412     85       C  
ATOM   2325  O   PRO A 323     -10.741   4.788  12.695  1.00 27.80           O  
ANISOU 2325  O   PRO A 323     3225   4265   3070    234    447    100       O  
ATOM   2326  CB  PRO A 323     -12.004   2.421  11.293  1.00 29.70           C  
ANISOU 2326  CB  PRO A 323     3443   4495   3347    268    353     95       C  
ATOM   2327  CG  PRO A 323     -12.880   1.437  11.965  1.00 30.11           C  
ANISOU 2327  CG  PRO A 323     3484   4526   3427    257    329    105       C  
ATOM   2328  CD  PRO A 323     -12.432   1.257  13.378  1.00 29.44           C  
ANISOU 2328  CD  PRO A 323     3407   4436   3341    231    344    107       C  
ATOM   2329  N   VAL A 324      -9.166   4.110  11.226  1.00 28.95           N  
ANISOU 2329  N   VAL A 324     3371   4440   3188    263    410     70       N  
ATOM   2330  CA  VAL A 324      -8.702   5.470  10.960  1.00 28.25           C  
ANISOU 2330  CA  VAL A 324     3288   4362   3083    264    450     74       C  
ATOM   2331  C   VAL A 324      -8.566   5.720   9.455  1.00 28.58           C  
ANISOU 2331  C   VAL A 324     3327   4419   3112    293    444     68       C  
ATOM   2332  O   VAL A 324      -8.048   4.880   8.725  1.00 29.35           O  
ANISOU 2332  O   VAL A 324     3423   4526   3200    312    413     54       O  
ATOM   2333  CB  VAL A 324      -7.439   5.836  11.806  1.00 28.33           C  
ANISOU 2333  CB  VAL A 324     3308   4379   3078    244    470     66       C  
ATOM   2334  CG1 VAL A 324      -6.224   4.930  11.541  1.00 27.36           C  
ANISOU 2334  CG1 VAL A 324     3183   4268   2942    252    441     47       C  
ATOM   2335  CG2 VAL A 324      -7.096   7.327  11.760  1.00 28.17           C  
ANISOU 2335  CG2 VAL A 324     3293   4364   3045    239    513     73       C  
ATOM   2336  N   ILE A 325      -9.089   6.859   9.000  1.00 28.61           N  
ANISOU 2336  N   ILE A 325     3330   4423   3115    299    474     81       N  
ATOM   2337  CA  ILE A 325      -9.032   7.272   7.607  1.00 28.25           C  
ANISOU 2337  CA  ILE A 325     3284   4391   3056    326    474     80       C  
ATOM   2338  C   ILE A 325      -8.082   8.448   7.511  1.00 28.30           C  
ANISOU 2338  C   ILE A 325     3295   4411   3044    323    513     81       C  
ATOM   2339  O   ILE A 325      -8.203   9.414   8.262  1.00 27.28           O  
ANISOU 2339  O   ILE A 325     3170   4275   2920    303    547     92       O  
ATOM   2340  CB  ILE A 325     -10.429   7.729   7.123  1.00 28.30           C  
ANISOU 2340  CB  ILE A 325     3286   4386   3079    335    478     96       C  
ATOM   2341  CG1 ILE A 325     -11.453   6.619   7.308  1.00 27.04           C  
ANISOU 2341  CG1 ILE A 325     3118   4209   2944    335    440     98       C  
ATOM   2342  CG2 ILE A 325     -10.409   8.232   5.673  1.00 26.46           C  
ANISOU 2342  CG2 ILE A 325     3055   4167   2831    364    479     96       C  
ATOM   2343  CD1 ILE A 325     -12.853   7.131   7.202  1.00 26.97           C  
ANISOU 2343  CD1 ILE A 325     3102   4185   2958    335    450    118       C  
ATOM   2344  N   CYS A 326      -7.100   8.333   6.621  1.00 28.77           N  
ANISOU 2344  N   CYS A 326     3357   4490   3084    343    506     69       N  
ATOM   2345  CA  CYS A 326      -6.289   9.466   6.253  1.00 28.02           C  
ANISOU 2345  CA  CYS A 326     3264   4409   2973    346    542     73       C  
ATOM   2346  C   CYS A 326      -6.954  10.093   5.043  1.00 28.69           C  
ANISOU 2346  C   CYS A 326     3348   4498   3052    371    550     83       C  
ATOM   2347  O   CYS A 326      -7.242   9.405   4.047  1.00 29.62           O  
ANISOU 2347  O   CYS A 326     3467   4622   3164    397    520     76       O  
ATOM   2348  CB  CYS A 326      -4.864   9.018   5.915  1.00 28.10           C  
ANISOU 2348  CB  CYS A 326     3274   4437   2966    356    533     59       C  
ATOM   2349  SG  CYS A 326      -3.809  10.420   5.535  1.00 27.84           S  
ANISOU 2349  SG  CYS A 326     3240   4419   2918    358    578     67       S  
ATOM   2350  N   ALA A 327      -7.172  11.400   5.107  1.00 27.92           N  
ANISOU 2350  N   ALA A 327     3252   4399   2957    363    588     98       N  
ATOM   2351  CA  ALA A 327      -7.889  12.076   4.054  1.00 28.88           C  
ANISOU 2351  CA  ALA A 327     3373   4523   3075    383    597    109       C  
ATOM   2352  C   ALA A 327      -7.204  13.362   3.660  1.00 30.00           C  
ANISOU 2352  C   ALA A 327     3516   4677   3204    386    637    118       C  
ATOM   2353  O   ALA A 327      -6.481  13.919   4.484  1.00 31.11           O  
ANISOU 2353  O   ALA A 327     3657   4816   3346    364    661    119       O  
ATOM   2354  CB  ALA A 327      -9.288  12.386   4.509  1.00 28.24           C  
ANISOU 2354  CB  ALA A 327     3289   4422   3017    372    602    123       C  
ATOM   2355  N   THR A 328      -7.427  13.756   2.389  1.00 28.99           N  
ANISOU 2355  N   THR A 328     3389   4559   3064    413    640    124       N  
ATOM   2356  CA  THR A 328      -7.346  15.124   1.806  1.00 28.55           C  
ANISOU 2356  CA  THR A 328     3334   4510   3002    419    677    139       C  
ATOM   2357  C   THR A 328      -5.999  15.421   1.118  1.00 28.06           C  
ANISOU 2357  C   THR A 328     3272   4470   2918    434    692    137       C  
ATOM   2358  O   THR A 328      -4.950  15.334   1.738  1.00 27.12           O  
ANISOU 2358  O   THR A 328     3150   4355   2797    420    700    130       O  
ATOM   2359  CB  THR A 328      -7.847  16.277   2.732  1.00 28.78           C  
ANISOU 2359  CB  THR A 328     3362   4523   3049    392    712    154       C  
ATOM   2360  CG2 THR A 328      -7.947  17.594   1.995  1.00 29.27           C  
ANISOU 2360  CG2 THR A 328     3424   4591   3107    402    745    170       C  
ATOM   2361  OG1 THR A 328      -9.134  15.936   3.294  1.00 29.45           O  
ANISOU 2361  OG1 THR A 328     3445   4588   3155    382    699    158       O  
ATOM   2362  N   GLN A 329      -6.081  15.713  -0.190  1.00 28.16           N  
ANISOU 2362  N   GLN A 329     3288   4495   2914    465    695    143       N  
ATOM   2363  CA  GLN A 329      -4.967  16.163  -1.047  1.00 27.76           C  
ANISOU 2363  CA  GLN A 329     3238   4467   2843    485    715    146       C  
ATOM   2364  C   GLN A 329      -3.841  15.169  -1.163  1.00 27.40           C  
ANISOU 2364  C   GLN A 329     3191   4434   2783    495    698    130       C  
ATOM   2365  O   GLN A 329      -2.703  15.576  -1.291  1.00 27.75           O  
ANISOU 2365  O   GLN A 329     3231   4492   2820    497    720    133       O  
ATOM   2366  CB  GLN A 329      -4.430  17.541  -0.638  1.00 28.39           C  
ANISOU 2366  CB  GLN A 329     3311   4545   2929    465    760    162       C  
ATOM   2367  CG  GLN A 329      -5.469  18.647  -0.702  1.00 29.84           C  
ANISOU 2367  CG  GLN A 329     3496   4717   3124    459    782    179       C  
ATOM   2368  CD  GLN A 329      -5.016  19.883   0.015  1.00 30.27           C  
ANISOU 2368  CD  GLN A 329     3545   4764   3190    434    822    191       C  
ATOM   2369  NE2 GLN A 329      -5.789  20.946  -0.078  1.00 31.22           N  
ANISOU 2369  NE2 GLN A 329     3666   4875   3320    430    845    207       N  
ATOM   2370  OE1 GLN A 329      -3.978  19.879   0.642  1.00 30.96           O  
ANISOU 2370  OE1 GLN A 329     3629   4854   3280    417    830    186       O  
ATOM   2371  N   MET A 330      -4.178  13.878  -1.115  1.00 26.55           N  
ANISOU 2371  N   MET A 330     3088   4324   2676    503    657    113       N  
ATOM   2372  CA  MET A 330      -3.199  12.825  -1.075  1.00 27.09           C  
ANISOU 2372  CA  MET A 330     3156   4402   2734    510    636     97       C  
ATOM   2373  C   MET A 330      -2.575  12.689  -2.449  1.00 28.05           C  
ANISOU 2373  C   MET A 330     3284   4545   2828    550    637     95       C  
ATOM   2374  O   MET A 330      -1.405  12.367  -2.549  1.00 27.29           O  
ANISOU 2374  O   MET A 330     3184   4462   2722    558    642     89       O  
ATOM   2375  CB  MET A 330      -3.805  11.487  -0.637  1.00 27.45           C  
ANISOU 2375  CB  MET A 330     3205   4436   2789    507    591     80       C  
ATOM   2376  CG  MET A 330      -4.463  11.537   0.755  1.00 28.11           C  
ANISOU 2376  CG  MET A 330     3282   4497   2899    469    590     83       C  
ATOM   2377  SD  MET A 330      -4.700   9.908   1.466  1.00 29.32           S  
ANISOU 2377  SD  MET A 330     3436   4639   3065    460    541     64       S  
ATOM   2378  CE  MET A 330      -3.027   9.496   1.910  1.00 28.79           C  
ANISOU 2378  CE  MET A 330     3364   4585   2988    454    545     52       C  
ATOM   2379  N   LEU A 331      -3.367  12.977  -3.482  1.00 28.54           N  
ANISOU 2379  N   LEU A 331     3355   4609   2878    575    634    102       N  
ATOM   2380  CA  LEU A 331      -2.897  12.946  -4.872  1.00 29.25           C  
ANISOU 2380  CA  LEU A 331     3455   4719   2937    616    637    102       C  
ATOM   2381  C   LEU A 331      -3.407  14.177  -5.587  1.00 29.38           C  
ANISOU 2381  C   LEU A 331     3475   4739   2948    626    666    123       C  
ATOM   2382  O   LEU A 331      -3.812  14.044  -6.717  1.00 32.14           O  
ANISOU 2382  O   LEU A 331     3838   5095   3277    659    653    123       O  
ATOM   2383  CB  LEU A 331      -3.439  11.689  -5.569  1.00 28.20           C  
ANISOU 2383  CB  LEU A 331     3337   4586   2791    645    589     84       C  
ATOM   2384  CG  LEU A 331      -2.887  10.311  -5.150  1.00 28.75           C  
ANISOU 2384  CG  LEU A 331     3406   4654   2860    645    555     62       C  
ATOM   2385  CD1 LEU A 331      -3.493   9.181  -5.960  1.00 28.98           C  
ANISOU 2385  CD1 LEU A 331     3452   4681   2876    677    507     45       C  
ATOM   2386  CD2 LEU A 331      -1.368  10.210  -5.207  1.00 28.92           C  
ANISOU 2386  CD2 LEU A 331     3422   4694   2869    653    576     58       C  
ATOM   2387  N   GLU A 332      -3.370  15.354  -4.933  1.00 29.37           N  
ANISOU 2387  N   GLU A 332     3462   4731   2964    598    702    139       N  
ATOM   2388  CA  GLU A 332      -4.024  16.610  -5.398  1.00 29.46           C  
ANISOU 2388  CA  GLU A 332     3475   4740   2976    601    730    160       C  
ATOM   2389  C   GLU A 332      -3.721  17.103  -6.837  1.00 29.28           C  
ANISOU 2389  C   GLU A 332     3461   4736   2925    639    747    172       C  
ATOM   2390  O   GLU A 332      -4.634  17.528  -7.533  1.00 28.42           O  
ANISOU 2390  O   GLU A 332     3361   4624   2810    654    744    181       O  
ATOM   2391  CB  GLU A 332      -3.807  17.731  -4.380  1.00 30.92           C  
ANISOU 2391  CB  GLU A 332     3647   4915   3185    564    767    174       C  
ATOM   2392  CG  GLU A 332      -4.462  19.104  -4.623  1.00 33.04           C  
ANISOU 2392  CG  GLU A 332     3915   5178   3461    559    798    196       C  
ATOM   2393  CD  GLU A 332      -5.959  19.188  -4.318  1.00 34.96           C  
ANISOU 2393  CD  GLU A 332     4161   5400   3721    549    783    199       C  
ATOM   2394  OE1 GLU A 332      -6.602  18.193  -3.888  1.00 36.44           O  
ANISOU 2394  OE1 GLU A 332     4350   5577   3918    544    748    185       O  
ATOM   2395  OE2 GLU A 332      -6.505  20.303  -4.501  1.00 36.66           O1-
ANISOU 2395  OE2 GLU A 332     4374   5610   3943    546    808    217       O1-
ATOM   2396  N   SER A 333      -2.471  16.945  -7.294  1.00 28.98           N  
ANISOU 2396  N   SER A 333     3423   4718   2869    657    761    170       N  
ATOM   2397  CA  SER A 333      -2.063  17.302  -8.688  1.00 29.38           C  
ANISOU 2397  CA  SER A 333     3483   4789   2888    697    779    181       C  
ATOM   2398  C   SER A 333      -2.685  16.417  -9.765  1.00 30.62           C  
ANISOU 2398  C   SER A 333     3663   4951   3019    736    741    169       C  
ATOM   2399  O   SER A 333      -2.740  16.811 -10.953  1.00 33.57           O  
ANISOU 2399  O   SER A 333     4051   5338   3366    770    752    179       O  
ATOM   2400  CB  SER A 333      -0.542  17.250  -8.852  1.00 28.06           C  
ANISOU 2400  CB  SER A 333     3308   4640   2710    707    803    183       C  
ATOM   2401  OG  SER A 333      -0.122  15.894  -8.848  1.00 27.01           O  
ANISOU 2401  OG  SER A 333     3180   4512   2567    720    771    161       O  
ATOM   2402  N   MET A 334      -3.163  15.232  -9.376  1.00 30.93           N  
ANISOU 2402  N   MET A 334     3707   4980   3064    733    696    147       N  
ATOM   2403  CA  MET A 334      -3.881  14.363 -10.301  1.00 31.41           C  
ANISOU 2403  CA  MET A 334     3790   5040   3103    766    654    133       C  
ATOM   2404  C   MET A 334      -5.279  14.779 -10.761  1.00 32.69           C  
ANISOU 2404  C   MET A 334     3961   5189   3269    771    638    142       C  
ATOM   2405  O   MET A 334      -5.810  14.142 -11.675  1.00 32.15           O  
ANISOU 2405  O   MET A 334     3912   5120   3180    803    603    132       O  
ATOM   2406  CB  MET A 334      -3.836  12.900  -9.904  1.00 31.40           C  
ANISOU 2406  CB  MET A 334     3792   5032   3105    767    609    107       C  
ATOM   2407  CG  MET A 334      -2.435  12.352  -9.928  1.00 30.83           C  
ANISOU 2407  CG  MET A 334     3717   4977   3018    778    619     98       C  
ATOM   2408  SD  MET A 334      -2.403  10.586  -9.678  1.00 33.05           S  
ANISOU 2408  SD  MET A 334     4006   5252   3299    786    564     66       S  
ATOM   2409  CE  MET A 334      -3.083  10.051 -11.242  1.00 33.35           C  
ANISOU 2409  CE  MET A 334     4076   5294   3300    839    528     57       C  
ATOM   2410  N   ILE A 335      -5.846  15.825 -10.139  1.00 33.51           N  
ANISOU 2410  N   ILE A 335     4051   5281   3399    741    663    160       N  
ATOM   2411  CA  ILE A 335      -6.980  16.615 -10.664  1.00 35.13           C  
ANISOU 2411  CA  ILE A 335     4262   5477   3608    747    664    176       C  
ATOM   2412  C   ILE A 335      -6.725  17.086 -12.135  1.00 36.15           C  
ANISOU 2412  C   ILE A 335     4410   5625   3700    789    678    186       C  
ATOM   2413  O   ILE A 335      -7.598  16.935 -13.010  1.00 35.77           O  
ANISOU 2413  O   ILE A 335     4379   5573   3639    814    650    186       O  
ATOM   2414  CB  ILE A 335      -7.268  17.812  -9.726  1.00 34.69           C  
ANISOU 2414  CB  ILE A 335     4187   5408   3583    708    701    195       C  
ATOM   2415  CG1 ILE A 335      -7.925  17.331  -8.412  1.00 34.66           C  
ANISOU 2415  CG1 ILE A 335     4171   5382   3614    672    681    186       C  
ATOM   2416  CG2 ILE A 335      -8.122  18.903 -10.377  1.00 35.36           C  
ANISOU 2416  CG2 ILE A 335     4276   5489   3669    717    717    216       C  
ATOM   2417  CD1 ILE A 335      -7.948  18.398  -7.343  1.00 33.29           C  
ANISOU 2417  CD1 ILE A 335     3981   5198   3468    634    720    200       C  
ATOM   2418  N   LYS A 336      -5.509  17.556 -12.418  1.00 38.20           N  
ANISOU 2418  N   LYS A 336     4666   5904   3941    799    717    195       N  
ATOM   2419  CA  LYS A 336      -5.139  17.915 -13.805  1.00 38.29           C  
ANISOU 2419  CA  LYS A 336     4695   5935   3915    842    733    205       C  
ATOM   2420  C   LYS A 336      -4.088  17.038 -14.519  1.00 39.93           C  
ANISOU 2420  C   LYS A 336     4918   6164   4088    878    727    192       C  
ATOM   2421  O   LYS A 336      -3.985  17.069 -15.766  1.00 39.62           O  
ANISOU 2421  O   LYS A 336     4901   6140   4012    920    728    196       O  
ATOM   2422  CB  LYS A 336      -4.807  19.399 -13.874  1.00 39.57           C  
ANISOU 2422  CB  LYS A 336     4847   6105   4084    832    786    234       C  
ATOM   2423  CG  LYS A 336      -6.081  20.227 -13.908  1.00 42.90           C  
ANISOU 2423  CG  LYS A 336     5268   6510   4522    821    785    249       C  
ATOM   2424  CD  LYS A 336      -5.883  21.640 -13.407  1.00 44.68           C  
ANISOU 2424  CD  LYS A 336     5474   6732   4769    793    834    273       C  
ATOM   2425  CE  LYS A 336      -7.116  22.473 -13.705  1.00 45.87           C  
ANISOU 2425  CE  LYS A 336     5628   6869   4930    791    833    289       C  
ATOM   2426  NZ  LYS A 336      -6.769  23.920 -13.737  1.00 47.97           N1+
ANISOU 2426  NZ  LYS A 336     5883   7138   5204    781    884    316       N1+
ATOM   2427  N   LYS A 337      -3.330  16.245 -13.763  1.00 39.61           N  
ANISOU 2427  N   LYS A 337     4867   6125   4058    864    720    175       N  
ATOM   2428  CA  LYS A 337      -2.242  15.439 -14.350  1.00 38.56           C  
ANISOU 2428  CA  LYS A 337     4745   6011   3895    897    719    163       C  
ATOM   2429  C   LYS A 337      -2.479  13.909 -14.285  1.00 37.77           C  
ANISOU 2429  C   LYS A 337     4657   5904   3788    908    664    133       C  
ATOM   2430  O   LYS A 337      -3.108  13.411 -13.347  1.00 37.47           O  
ANISOU 2430  O   LYS A 337     4609   5846   3779    878    634    121       O  
ATOM   2431  CB  LYS A 337      -0.882  15.879 -13.764  1.00 39.29           C  
ANISOU 2431  CB  LYS A 337     4813   6115   3999    879    764    174       C  
ATOM   2432  CG  LYS A 337      -0.443  17.248 -14.291  1.00 42.30           C  
ANISOU 2432  CG  LYS A 337     5188   6509   4374    886    817    204       C  
ATOM   2433  CD  LYS A 337       0.550  17.954 -13.387  1.00 43.61           C  
ANISOU 2433  CD  LYS A 337     5324   6676   4568    852    857    219       C  
ATOM   2434  CE  LYS A 337       1.156  19.165 -14.068  1.00 46.32           C  
ANISOU 2434  CE  LYS A 337     5662   7034   4902    865    909    249       C  
ATOM   2435  NZ  LYS A 337       2.447  18.799 -14.733  1.00 47.37           N1+
ANISOU 2435  NZ  LYS A 337     5795   7190   5011    898    930    252       N1+
ATOM   2436  N   PRO A 338      -1.997  13.140 -15.293  1.00 36.64           N  
ANISOU 2436  N   PRO A 338     4537   5775   3607    954    650    120       N  
ATOM   2437  CA  PRO A 338      -2.155  11.668 -15.238  1.00 34.87           C  
ANISOU 2437  CA  PRO A 338     4326   5543   3377    965    597     90       C  
ATOM   2438  C   PRO A 338      -1.193  10.936 -14.289  1.00 33.73           C  
ANISOU 2438  C   PRO A 338     4163   5400   3250    945    597     77       C  
ATOM   2439  O   PRO A 338      -1.318   9.721 -14.101  1.00 31.47           O  
ANISOU 2439  O   PRO A 338     3885   5106   2965    950    554     52       O  
ATOM   2440  CB  PRO A 338      -1.826  11.240 -16.687  1.00 35.81           C  
ANISOU 2440  CB  PRO A 338     4479   5680   3447   1024    590     83       C  
ATOM   2441  CG  PRO A 338      -0.928  12.318 -17.187  1.00 36.16           C  
ANISOU 2441  CG  PRO A 338     4517   5745   3474   1037    650    109       C  
ATOM   2442  CD  PRO A 338      -1.542  13.569 -16.637  1.00 36.34           C  
ANISOU 2442  CD  PRO A 338     4520   5759   3528   1000    675    132       C  
ATOM   2443  N   ARG A 339      -0.197  11.656 -13.774  1.00 34.11           N  
ANISOU 2443  N   ARG A 339     4189   5459   3311    926    645     93       N  
ATOM   2444  CA  ARG A 339       0.769  11.127 -12.820  1.00 35.57           C  
ANISOU 2444  CA  ARG A 339     4352   5644   3515    903    650     84       C  
ATOM   2445  C   ARG A 339       0.841  12.006 -11.556  1.00 34.12           C  
ANISOU 2445  C   ARG A 339     4140   5450   3372    851    677     99       C  
ATOM   2446  O   ARG A 339       0.637  13.222 -11.653  1.00 33.77           O  
ANISOU 2446  O   ARG A 339     4089   5407   3333    841    711    121       O  
ATOM   2447  CB  ARG A 339       2.151  11.032 -13.475  1.00 37.60           C  
ANISOU 2447  CB  ARG A 339     4612   5926   3749    936    681     88       C  
ATOM   2448  CG  ARG A 339       2.535   9.606 -13.833  1.00 41.61           C  
ANISOU 2448  CG  ARG A 339     5135   6438   4236    966    645     61       C  
ATOM   2449  CD  ARG A 339       1.895   9.164 -15.134  1.00 44.01           C  
ANISOU 2449  CD  ARG A 339     5476   6746   4500   1015    618     51       C  
ATOM   2450  NE  ARG A 339       2.341  10.027 -16.227  1.00 50.64           N  
ANISOU 2450  NE  ARG A 339     6326   7605   5308   1049    661     72       N  
ATOM   2451  CZ  ARG A 339       2.320   9.697 -17.515  1.00 51.54           C  
ANISOU 2451  CZ  ARG A 339     6472   7731   5377   1101    654     66       C  
ATOM   2452  NH1 ARG A 339       2.746  10.565 -18.420  1.00 54.40           N1+
ANISOU 2452  NH1 ARG A 339     6842   8112   5713   1129    698     89       N1+
ATOM   2453  NH2 ARG A 339       1.880   8.505 -17.901  1.00 53.09           N  
ANISOU 2453  NH2 ARG A 339     6696   7921   5556   1126    602     38       N  
ATOM   2454  N   PRO A 340       1.168  11.410 -10.380  1.00 32.89           N  
ANISOU 2454  N   PRO A 340     3967   5284   3242    819    663     86       N  
ATOM   2455  CA  PRO A 340       1.298  12.316  -9.238  1.00 32.41           C  
ANISOU 2455  CA  PRO A 340     3883   5214   3216    772    691    101       C  
ATOM   2456  C   PRO A 340       2.683  12.910  -9.041  1.00 31.91           C  
ANISOU 2456  C   PRO A 340     3800   5164   3157    766    734    116       C  
ATOM   2457  O   PRO A 340       3.668  12.394  -9.570  1.00 32.77           O  
ANISOU 2457  O   PRO A 340     3910   5289   3249    793    740    111       O  
ATOM   2458  CB  PRO A 340       0.926  11.416  -8.049  1.00 32.15           C  
ANISOU 2458  CB  PRO A 340     3844   5163   3209    740    653     82       C  
ATOM   2459  CG  PRO A 340       1.441  10.080  -8.448  1.00 32.74           C  
ANISOU 2459  CG  PRO A 340     3928   5244   3265    768    623     60       C  
ATOM   2460  CD  PRO A 340       1.276   9.994  -9.958  1.00 32.75           C  
ANISOU 2460  CD  PRO A 340     3953   5260   3228    819    620     60       C  
ATOM   2461  N   THR A 341       2.765  13.980  -8.253  1.00 31.26           N  
ANISOU 2461  N   THR A 341     3700   5074   3101    729    764    133       N  
ATOM   2462  CA  THR A 341       4.056  14.451  -7.739  1.00 31.06           C  
ANISOU 2462  CA  THR A 341     3653   5055   3092    712    797    145       C  
ATOM   2463  C   THR A 341       4.711  13.490  -6.754  1.00 30.86           C  
ANISOU 2463  C   THR A 341     3617   5024   3084    692    775    127       C  
ATOM   2464  O   THR A 341       4.054  12.556  -6.244  1.00 31.56           O  
ANISOU 2464  O   THR A 341     3713   5100   3176    683    734    106       O  
ATOM   2465  CB  THR A 341       3.997  15.854  -7.088  1.00 32.07           C  
ANISOU 2465  CB  THR A 341     3765   5173   3244    677    831    167       C  
ATOM   2466  CG2 THR A 341       3.194  16.841  -7.966  1.00 31.47           C  
ANISOU 2466  CG2 THR A 341     3700   5099   3155    693    851    184       C  
ATOM   2467  OG1 THR A 341       3.451  15.767  -5.749  1.00 30.15           O  
ANISOU 2467  OG1 THR A 341     3517   4908   3029    634    813    157       O  
ATOM   2468  N   ARG A 342       6.000  13.729  -6.487  1.00 29.74           N  
ANISOU 2468  N   ARG A 342     3456   4890   2952    685    800    136       N  
ATOM   2469  CA  ARG A 342       6.819  12.849  -5.640  1.00 29.15           C  
ANISOU 2469  CA  ARG A 342     3370   4812   2893    668    782    122       C
[truncated: 895,810 more chars]
