# Supplementary material for: Solvent-Site Prediction for Fragment Docking and Its Implication on Fragment-Based Drug Discovery
Source: J Chem Inf Model. 2025 Nov 24;65(23):12959–77. doi: 10.1021/acs.jcim.5c02352 (PMC12690578; doi:10.1021/acs.jcim.5c02352)
Supplement: Supplementary file 3 [file ci5c02352_si_003.zip › Frag2Lead_dataset/2017-09/rec-lead.pdb]

ATOM      1  N   GLN A  14      13.551 -11.842  -2.792  1.00 54.16           N  
ANISOU    1  N   GLN A  14     6616   7086   6873    773    398   -260       N  
ATOM      2  CA  GLN A  14      12.318 -12.534  -3.281  1.00 54.68           C  
ANISOU    2  CA  GLN A  14     6734   7133   6907    766    373   -302       C  
ATOM      3  C   GLN A  14      11.110 -11.580  -3.264  1.00 53.97           C  
ANISOU    3  C   GLN A  14     6669   7073   6763    729    339   -296       C  
ATOM      4  O   GLN A  14      11.272 -10.417  -3.604  1.00 53.91           O  
ANISOU    4  O   GLN A  14     6657   7104   6722    721    357   -281       O  
ATOM      5  CB  GLN A  14      12.075 -13.844  -2.511  1.00 55.09           C  
ANISOU    5  CB  GLN A  14     6780   7138   7013    767    338   -306       C  
ATOM      6  CG  GLN A  14      12.208 -13.745  -0.987  1.00 54.47           C  
ANISOU    6  CG  GLN A  14     6655   7057   6983    744    302   -256       C  
ATOM      7  CD  GLN A  14      11.777 -15.027  -0.303  1.00 54.71           C  
ANISOU    7  CD  GLN A  14     6683   7043   7060    740    262   -258       C  
ATOM      8  NE2 GLN A  14      10.579 -15.511  -0.628  1.00 54.44           N  
ANISOU    8  NE2 GLN A  14     6692   6995   6997    728    234   -289       N  
ATOM      9  OE1 GLN A  14      12.519 -15.580   0.504  1.00 55.29           O  
ANISOU    9  OE1 GLN A  14     6716   7096   7195    747    258   -232       O  
ATOM     10  N   THR A  15       9.925 -12.057  -2.878  1.00 53.49           N  
ANISOU   10  N   THR A  15     6631   6996   6697    706    293   -305       N  
ATOM     11  CA  THR A  15       8.694 -11.265  -2.930  1.00 52.65           C  
ANISOU   11  CA  THR A  15     6548   6913   6543    673    261   -300       C  
ATOM     12  C   THR A  15       8.367 -10.591  -1.592  1.00 51.35           C  
ANISOU   12  C   THR A  15     6351   6763   6397    643    227   -257       C  
ATOM     13  O   THR A  15       9.050 -10.825  -0.590  1.00 51.24           O  
ANISOU   13  O   THR A  15     6297   6739   6431    644    221   -230       O  
ATOM     14  CB  THR A  15       7.494 -12.148  -3.340  1.00 53.13           C  
ANISOU   14  CB  THR A  15     6654   6947   6586    666    229   -334       C  
ATOM     15  CG2 THR A  15       7.758 -12.836  -4.681  1.00 53.68           C  
ANISOU   15  CG2 THR A  15     6763   7001   6630    693    261   -383       C  
ATOM     16  OG1 THR A  15       7.259 -13.140  -2.327  1.00 53.23           O  
ANISOU   16  OG1 THR A  15     6651   6925   6649    660    193   -324       O  
ATOM     17  N   GLN A  16       7.358  -9.710  -1.628  1.00 50.18           N  
ANISOU   17  N   GLN A  16     6218   6639   6209    616    206   -250       N  
ATOM     18  CA  GLN A  16       6.638  -9.134  -0.459  1.00 48.28           C  
ANISOU   18  CA  GLN A  16     5958   6409   5975    584    168   -218       C  
ATOM     19  C   GLN A  16       7.432  -8.316   0.572  1.00 47.35           C  
ANISOU   19  C   GLN A  16     5796   6310   5883    575    174   -179       C  
ATOM     20  O   GLN A  16       6.921  -8.070   1.670  1.00 46.82           O  
ANISOU   20  O   GLN A  16     5713   6247   5827    549    143   -156       O  
ATOM     21  CB  GLN A  16       5.833 -10.217   0.282  1.00 48.05           C  
ANISOU   21  CB  GLN A  16     5935   6350   5973    572    127   -220       C  
ATOM     22  CG  GLN A  16       4.900 -11.063  -0.568  1.00 48.46           C  
ANISOU   22  CG  GLN A  16     6030   6378   6003    574    110   -255       C  
ATOM     23  CD  GLN A  16       4.437 -12.311   0.163  1.00 48.54           C  
ANISOU   23  CD  GLN A  16     6037   6352   6052    569     74   -254       C  
ATOM     24  NE2 GLN A  16       3.964 -12.140   1.394  1.00 47.92           N  
ANISOU   24  NE2 GLN A  16     5934   6279   5993    544     43   -222       N  
ATOM     25  OE1 GLN A  16       4.509 -13.417  -0.373  1.00 48.97           O  
ANISOU   25  OE1 GLN A  16     6112   6373   6120    586     74   -283       O  
ATOM     26  N   GLN A  17       8.640  -7.880   0.192  1.00 47.11           N  
ANISOU   26  N   GLN A  17     5747   6293   5860    594    212   -172       N  
ATOM     27  CA  GLN A  17       9.696  -7.364   1.092  1.00 46.76           C  
ANISOU   27  CA  GLN A  17     5658   6260   5849    590    219   -137       C  
ATOM     28  C   GLN A  17      10.004  -8.274   2.294  1.00 46.70           C  
ANISOU   28  C   GLN A  17     5622   6227   5892    586    195   -117       C  
ATOM     29  O   GLN A  17      10.114  -7.808   3.431  1.00 46.15           O  
ANISOU   29  O   GLN A  17     5525   6168   5838    564    173    -86       O  
ATOM     30  CB  GLN A  17       9.433  -5.908   1.529  1.00 45.83           C  
ANISOU   30  CB  GLN A  17     5528   6173   5710    564    211   -112       C  
ATOM     31  CG  GLN A  17       8.982  -4.959   0.423  1.00 45.28           C  
ANISOU   31  CG  GLN A  17     5484   6128   5591    563    229   -124       C  
ATOM     32  CD  GLN A  17      10.118  -4.427  -0.435  1.00 45.43           C  
ANISOU   32  CD  GLN A  17     5491   6164   5605    585    272   -121       C  
ATOM     33  NE2 GLN A  17       9.761  -3.646  -1.443  1.00 45.38           N  
ANISOU   33  NE2 GLN A  17     5506   6180   5556    583    288   -129       N  
ATOM     34  OE1 GLN A  17      11.299  -4.693  -0.194  1.00 45.92           O  
ANISOU   34  OE1 GLN A  17     5524   6221   5701    601    293   -106       O  
ATOM     35  N   LEU A  18      10.122  -9.574   2.012  1.00 47.28           N  
ANISOU   35  N   LEU A  18     5704   6268   5991    607    196   -138       N  
ATOM     36  CA  LEU A  18      10.332 -10.602   3.033  1.00 47.39           C  
ANISOU   36  CA  LEU A  18     5694   6255   6057    605    170   -121       C  
ATOM     37  C   LEU A  18      11.739 -10.608   3.606  1.00 47.54           C  
ANISOU   37  C   LEU A  18     5667   6271   6123    614    186    -89       C  
ATOM     38  O   LEU A  18      11.934 -11.046   4.740  1.00 47.34           O  
ANISOU   38  O   LEU A  18     5614   6236   6137    600    158    -60       O  
ATOM     39  CB  LEU A  18      10.006 -11.996   2.488  1.00 48.00           C  
ANISOU   39  CB  LEU A  18     5795   6292   6149    625    166   -154       C  
ATOM     40  CG  LEU A  18       8.529 -12.391   2.446  1.00 47.77           C  
ANISOU   40  CG  LEU A  18     5802   6253   6094    606    130   -173       C  
ATOM     41  CD1 LEU A  18       8.324 -13.512   1.436  1.00 48.46           C  
ANISOU   41  CD1 LEU A  18     5923   6305   6182    631    137   -216       C  
ATOM     42  CD2 LEU A  18       8.018 -12.789   3.828  1.00 47.26           C  
ANISOU   42  CD2 LEU A  18     5716   6180   6058    578     83   -143       C  
ATOM     43  N   HIS A  19      12.710 -10.139   2.818  1.00 47.65           N  
ANISOU   43  N   HIS A  19     5671   6297   6134    638    229    -91       N  
ATOM     44  CA  HIS A  19      14.075  -9.958   3.299  1.00 47.64           C  
ANISOU   44  CA  HIS A  19     5623   6299   6178    647    245    -56       C  
ATOM     45  C   HIS A  19      14.157  -8.800   4.289  1.00 46.72           C  
ANISOU   45  C   HIS A  19     5484   6212   6054    613    224    -18       C  
ATOM     46  O   HIS A  19      14.892  -8.882   5.277  1.00 47.08           O  
ANISOU   46  O   HIS A  19     5490   6255   6141    602    209     19       O  
ATOM     47  CB  HIS A  19      15.041  -9.731   2.138  1.00 48.35           C  
ANISOU   47  CB  HIS A  19     5710   6394   6264    681    301    -68       C  
ATOM     48  CG  HIS A  19      16.478  -9.712   2.552  1.00 49.07           C  
ANISOU   48  CG  HIS A  19     5751   6484   6410    694    320    -31       C  
ATOM     49  CD2 HIS A  19      17.246 -10.657   3.143  1.00 49.48           C  
ANISOU   49  CD2 HIS A  19     5768   6506   6525    706    315    -12       C  
ATOM     50  ND1 HIS A  19      17.287  -8.610   2.382  1.00 49.05           N  
ANISOU   50  ND1 HIS A  19     5724   6510   6402    694    344     -7       N  
ATOM     51  CE1 HIS A  19      18.497  -8.881   2.839  1.00 49.62           C  
ANISOU   51  CE1 HIS A  19     5750   6572   6531    705    355     27       C  
ATOM     52  NE2 HIS A  19      18.497 -10.115   3.308  1.00 50.01           N  
ANISOU   52  NE2 HIS A  19     5790   6585   6624    713    337     26       N  
ATOM     53  N   ALA A  20      13.372  -7.750   4.029  1.00 45.65           N  
ANISOU   53  N   ALA A  20     5372   6104   5867    595    220    -27       N  
ATOM     54  CA  ALA A  20      13.202  -6.636   4.963  1.00 44.52           C  
ANISOU   54  CA  ALA A  20     5214   5987   5711    560    197      1       C  
ATOM     55  C   ALA A  20      12.466  -7.011   6.253  1.00 43.89           C  
ANISOU   55  C   ALA A  20     5134   5902   5641    529    151     15       C  
ATOM     56  O   ALA A  20      12.736  -6.424   7.307  1.00 43.63           O  
ANISOU   56  O   ALA A  20     5077   5883   5616    503    132     45       O  
ATOM     57  CB  ALA A  20      12.514  -5.464   4.275  1.00 43.93           C  
ANISOU   57  CB  ALA A  20     5167   5939   5584    551    208    -13       C  
ATOM     58  N   ALA A  21      11.561  -7.989   6.168  1.00 43.61           N  
ANISOU   58  N   ALA A  21     5121   5845   5603    532    134     -6       N  
ATOM     59  CA  ALA A  21      10.826  -8.512   7.329  1.00 43.23           C  
ANISOU   59  CA  ALA A  21     5071   5789   5565    505     91      6       C  
ATOM     60  C   ALA A  21      11.689  -9.302   8.335  1.00 43.95           C  
ANISOU   60  C   ALA A  21     5123   5864   5710    501     73     40       C  
ATOM     61  O   ALA A  21      11.341  -9.375   9.520  1.00 43.58           O  
ANISOU   61  O   ALA A  21     5066   5823   5668    471     38     63       O  
ATOM     62  CB  ALA A  21       9.644  -9.352   6.867  1.00 42.77           C  
ANISOU   62  CB  ALA A  21     5045   5711   5491    509     77    -23       C  
ATOM     63  N   MET A  22      12.813  -9.861   7.864  1.00 44.80           N  
ANISOU   63  N   MET A  22     5210   5954   5856    531     97     44       N  
ATOM     64  CA  MET A  22      13.772 -10.601   8.707  1.00 44.86           C  
ANISOU   64  CA  MET A  22     5177   5943   5923    530     84     79       C  
ATOM     65  C   MET A  22      14.798  -9.738   9.452  1.00 44.20           C  
ANISOU   65  C   MET A  22     5057   5882   5854    512     82    121       C  
ATOM     66  O   MET A  22      15.662 -10.290  10.134  1.00 44.38           O  
ANISOU   66  O   MET A  22     5042   5892   5927    510     69    155       O  
ATOM     67  CB  MET A  22      14.549 -11.642   7.875  1.00 46.23           C  
ANISOU   67  CB  MET A  22     5340   6082   6140    572    113     66       C  
ATOM     68  CG  MET A  22      13.738 -12.667   7.096  1.00 46.94           C  
ANISOU   68  CG  MET A  22     5467   6143   6226    593    115     23       C  
ATOM     69  SD  MET A  22      12.333 -13.396   7.965  1.00 47.14           S  
ANISOU   69  SD  MET A  22     5509   6155   6244    562     61     24       S  
ATOM     70  CE  MET A  22      12.289 -15.005   7.151  1.00 48.20           C  
ANISOU   70  CE  MET A  22     5657   6237   6418    598     68    -10       C  
ATOM     71  N   ALA A  23      14.717  -8.412   9.318  1.00 43.55           N  
ANISOU   71  N   ALA A  23     4983   5831   5731    499     93    119       N  
ATOM     72  CA  ALA A  23      15.690  -7.495   9.916  1.00 43.55           C  
ANISOU   72  CA  ALA A  23     4950   5852   5743    481     92    157       C  
ATOM     73  C   ALA A  23      15.554  -7.377  11.435  1.00 43.41           C  
ANISOU   73  C   ALA A  23     4919   5845   5730    439     46    190       C  
ATOM     74  O   ALA A  23      14.447  -7.339  11.960  1.00 42.70           O  
ANISOU   74  O   ALA A  23     4852   5762   5607    415     22    178       O  
ATOM     75  CB  ALA A  23      15.588  -6.123   9.271  1.00 42.84           C  
ANISOU   75  CB  ALA A  23     4876   5788   5610    480    115    143       C  
ATOM     76  N   ASP A  24      16.696  -7.344  12.122  1.00 44.29           N  
ANISOU   76  N   ASP A  24     4990   5957   5880    428     35    231       N  
ATOM     77  CA  ASP A  24      16.750  -7.274  13.583  1.00 44.66           C  
ANISOU   77  CA  ASP A  24     5019   6015   5932    386     -8    268       C  
ATOM     78  C   ASP A  24      16.386  -5.890  14.110  1.00 44.02           C  
ANISOU   78  C   ASP A  24     4954   5967   5803    351    -18    268       C  
ATOM     79  O   ASP A  24      15.806  -5.756  15.192  1.00 43.46           O  
ANISOU   79  O   ASP A  24     4891   5910   5711    315    -51    277       O  
ATOM     80  CB  ASP A  24      18.144  -7.656  14.089  1.00 46.03           C  
ANISOU   80  CB  ASP A  24     5145   6179   6166    384    -17    317       C  
ATOM     81  CG  ASP A  24      18.558  -9.066  13.678  1.00 47.58           C  
ANISOU   81  CG  ASP A  24     5322   6339   6417    418     -7    321       C  
ATOM     82  OD1 ASP A  24      17.690  -9.970  13.629  1.00 48.16           O  
ANISOU   82  OD1 ASP A  24     5415   6395   6487    425    -17    299       O  
ATOM     83  OD2 ASP A  24      19.761  -9.270  13.405  1.00 48.45           O1-
ANISOU   83  OD2 ASP A  24     5395   6436   6577    439     11    346       O1-
ATOM     84  N   THR A  25      16.718  -4.872  13.321  1.00 43.88           N  
ANISOU   84  N   THR A  25     4941   5961   5770    364     12    255       N  
ATOM     85  CA  THR A  25      16.555  -3.477  13.689  1.00 43.14           C  
ANISOU   85  CA  THR A  25     4856   5893   5639    336      6    255       C  
ATOM     86  C   THR A  25      15.665  -2.764  12.645  1.00 42.09           C  
ANISOU   86  C   THR A  25     4759   5767   5463    352     33    213       C  
ATOM     87  O   THR A  25      15.563  -3.234  11.508  1.00 41.77           O  
ANISOU   87  O   THR A  25     4728   5715   5426    388     62    191       O  
ATOM     88  CB  THR A  25      17.948  -2.814  13.812  1.00 43.84           C  
ANISOU   88  CB  THR A  25     4910   5988   5757    331      9    291       C  
ATOM     89  CG2 THR A  25      18.732  -3.350  15.024  1.00 44.50           C  
ANISOU   89  CG2 THR A  25     4961   6069   5879    304    -28    338       C  
ATOM     90  OG1 THR A  25      18.708  -3.051  12.630  1.00 44.21           O  
ANISOU   90  OG1 THR A  25     4942   6023   5833    372     47    290       O  
ATOM     91  N   PHE A  26      14.998  -1.674  13.063  1.00 41.23           N  
ANISOU   91  N   PHE A  26     4670   5678   5316    325     24    203       N  
ATOM     92  CA  PHE A  26      14.150  -0.812  12.201  1.00 40.65           C  
ANISOU   92  CA  PHE A  26     4625   5613   5204    334     46    169       C  
ATOM     93  C   PHE A  26      14.913  -0.153  11.045  1.00 40.74           C  
ANISOU   93  C   PHE A  26     4628   5627   5221    359     80    170       C  
ATOM     94  O   PHE A  26      14.351   0.015   9.955  1.00 40.50           O  
ANISOU   94  O   PHE A  26     4619   5598   5170    381    105    143       O  
ATOM     95  CB  PHE A  26      13.438   0.266  13.056  1.00 39.99           C  
ANISOU   95  CB  PHE A  26     4558   5548   5088    298     27    163       C  
ATOM     96  CG  PHE A  26      12.374   1.077  12.318  1.00 39.78           C  
ANISOU   96  CG  PHE A  26     4561   5526   5025    304     45    131       C  
ATOM     97  CD1 PHE A  26      12.681   2.296  11.696  1.00 39.73           C  
ANISOU   97  CD1 PHE A  26     4555   5530   5011    308     64    129       C  
ATOM     98  CD2 PHE A  26      11.050   0.655  12.299  1.00 39.42           C  
ANISOU   98  CD2 PHE A  26     4542   5479   4956    304     40    106       C  
ATOM     99  CE1 PHE A  26      11.717   3.038  11.038  1.00 39.15           C  
ANISOU   99  CE1 PHE A  26     4504   5461   4909    311     77    104       C  
ATOM    100  CE2 PHE A  26      10.076   1.402  11.644  1.00 39.07           C  
ANISOU  100  CE2 PHE A  26     4522   5439   4884    308     53     82       C  
ATOM    101  CZ  PHE A  26      10.409   2.592  11.014  1.00 38.82           C  
ANISOU  101  CZ  PHE A  26     4488   5415   4846    312     72     81       C  
ATOM    102  N   LEU A  27      16.149   0.268  11.320  1.00 40.82           N  
ANISOU  102  N   LEU A  27     4605   5642   5260    353     79    203       N  
ATOM    103  CA  LEU A  27      17.018   0.892  10.331  1.00 40.66           C  
ANISOU  103  CA  LEU A  27     4570   5626   5251    375    112    211       C  
ATOM    104  C   LEU A  27      17.411  -0.090   9.239  1.00 41.38           C  
ANISOU  104  C   LEU A  27     4655   5704   5362    418    144    203       C  
ATOM    105  O   LEU A  27      17.370   0.272   8.072  1.00 41.65           O  
ANISOU  105  O   LEU A  27     4700   5744   5381    441    177    188       O  
ATOM    106  CB  LEU A  27      18.262   1.478  11.000  1.00 40.74           C  
ANISOU  106  CB  LEU A  27     4543   5642   5292    355     98    253       C  
ATOM    107  CG  LEU A  27      19.203   2.324  10.139  1.00 40.66           C  
ANISOU  107  CG  LEU A  27     4513   5640   5296    370    127    270       C  
ATOM    108  CD1 LEU A  27      18.580   3.664   9.776  1.00 40.14           C  
ANISOU  108  CD1 LEU A  27     4469   5589   5193    359    133    252       C  
ATOM    109  CD2 LEU A  27      20.517   2.512  10.868  1.00 41.18           C  
ANISOU  109  CD2 LEU A  27     4537   5706   5404    353    109    317       C  
ATOM    110  N   GLU A  28      17.727  -1.330   9.625  1.00 42.34           N  
ANISOU  110  N   GLU A  28     4762   5806   5516    426    135    213       N  
ATOM    111  CA  GLU A  28      18.004  -2.431   8.681  1.00 43.42           C  
ANISOU  111  CA  GLU A  28     4896   5924   5674    467    165    200       C  
ATOM    112  C   GLU A  28      16.776  -2.863   7.858  1.00 42.56           C  
ANISOU  112  C   GLU A  28     4831   5811   5528    483    176    153       C  
ATOM    113  O   GLU A  28      16.947  -3.292   6.716  1.00 42.90           O  
ANISOU  113  O   GLU A  28     4881   5845   5570    518    212    135       O  
ATOM    114  CB  GLU A  28      18.628  -3.631   9.416  1.00 44.96           C  
ANISOU  114  CB  GLU A  28     5064   6098   5920    469    147    225       C  
ATOM    115  CG  GLU A  28      19.276  -4.744   8.593  1.00 47.00           C  
ANISOU  115  CG  GLU A  28     5308   6333   6218    511    179    221       C  
ATOM    116  CD  GLU A  28      20.495  -4.299   7.803  1.00 48.61           C  
ANISOU  116  CD  GLU A  28     5482   6542   6444    537    219    238       C  
ATOM    117  OE1 GLU A  28      21.333  -3.542   8.355  1.00 49.43           O  
ANISOU  117  OE1 GLU A  28     5554   6658   6567    518    209    277       O  
ATOM    118  OE2 GLU A  28      20.618  -4.721   6.626  1.00 49.81           O1-
ANISOU  118  OE2 GLU A  28     5644   6685   6595    576    261    213       O1-
ATOM    119  N   HIS A  29      15.566  -2.735   8.426  1.00 41.44           N  
ANISOU  119  N   HIS A  29     4717   5672   5354    458    148    137       N  
ATOM    120  CA  HIS A  29      14.303  -2.943   7.684  1.00 40.55           C  
ANISOU  120  CA  HIS A  29     4644   5558   5203    468    154     98       C  
ATOM    121  C   HIS A  29      14.154  -1.950   6.531  1.00 40.48           C  
ANISOU  121  C   HIS A  29     4652   5565   5161    480    184     81       C  
ATOM    122  O   HIS A  29      13.756  -2.340   5.419  1.00 40.39           O  
ANISOU  122  O   HIS A  29     4665   5549   5132    504    207     54       O  
ATOM    123  CB  HIS A  29      13.069  -2.868   8.607  1.00 39.54           C  
ANISOU  123  CB  HIS A  29     4538   5434   5052    436    119     90       C  
ATOM    124  CG  HIS A  29      11.762  -2.978   7.875  1.00 38.76           C  
ANISOU  124  CG  HIS A  29     4476   5333   4917    443    122     55       C  
ATOM    125  CD2 HIS A  29      10.899  -2.029   7.431  1.00 38.10           C  
ANISOU  125  CD2 HIS A  29     4416   5264   4795    435    127     39       C  
ATOM    126  ND1 HIS A  29      11.231  -4.193   7.486  1.00 38.87           N  
ANISOU  126  ND1 HIS A  29     4508   5326   4935    460    119     35       N  
ATOM    127  CE1 HIS A  29      10.103  -3.990   6.830  1.00 38.29           C  
ANISOU  127  CE1 HIS A  29     4467   5255   4826    460    121      8       C  
ATOM    128  NE2 HIS A  29       9.875  -2.685   6.791  1.00 37.89           N  
ANISOU  128  NE2 HIS A  29     4419   5226   4750    445    126     11       N  
ATOM    129  N   MET A  30      14.470  -0.686   6.834  1.00 40.27           N  
ANISOU  129  N   MET A  30     4614   5558   5129    460    182    100       N  
ATOM    130  CA  MET A  30      14.504   0.395   5.852  1.00 39.99           C  
ANISOU  130  CA  MET A  30     4585   5540   5068    467    208     95       C  
ATOM    131  C   MET A  30      15.579   0.176   4.800  1.00 40.32           C  
ANISOU  131  C   MET A  30     4611   5582   5127    501    248    101       C  
ATOM    132  O   MET A  30      15.284   0.328   3.621  1.00 40.16           O  
ANISOU  132  O   MET A  30     4610   5568   5078    519    274     81       O  
ATOM    133  CB  MET A  30      14.669   1.762   6.526  1.00 39.85           C  
ANISOU  133  CB  MET A  30     4555   5538   5047    438    194    115       C  
ATOM    134  CG  MET A  30      13.337   2.415   6.858  1.00 39.77           C  
ANISOU  134  CG  MET A  30     4572   5533   5004    414    175     96       C  
ATOM    135  SD  MET A  30      13.428   4.008   7.697  1.00 40.12           S  
ANISOU  135  SD  MET A  30     4605   5591   5044    379    158    114       S  
ATOM    136  CE  MET A  30      14.378   5.005   6.551  1.00 40.19           C  
ANISOU  136  CE  MET A  30     4596   5612   5059    395    189    130       C  
ATOM    137  N   CYS A  31      16.779  -0.231   5.242  1.00 40.43           N  
ANISOU  137  N   CYS A  31     4588   5589   5184    507    251    129       N  
ATOM    138  CA  CYS A  31      17.929  -0.569   4.377  1.00 40.94           C  
ANISOU  138  CA  CYS A  31     4631   5651   5274    541    291    139       C  
ATOM    139  C   CYS A  31      17.694  -1.717   3.387  1.00 41.51           C  
ANISOU  139  C   CYS A  31     4723   5707   5339    577    319    106       C  
ATOM    140  O   CYS A  31      18.231  -1.702   2.275  1.00 42.10           O  
ANISOU  140  O   CYS A  31     4798   5789   5410    605    361     99       O  
ATOM    141  CB  CYS A  31      19.144  -0.954   5.224  1.00 41.13           C  
ANISOU  141  CB  CYS A  31     4609   5663   5353    539    282    179       C  
ATOM    142  SG  CYS A  31      19.980   0.382   6.095  1.00 40.44           S  
ANISOU  142  SG  CYS A  31     4486   5594   5284    505    262    227       S  
ATOM    143  N   ARG A  32      16.904  -2.706   3.809  1.00 41.34           N  
ANISOU  143  N   ARG A  32     4722   5665   5317    574    295     85       N  
ATOM    144  CA  ARG A  32      16.589  -3.870   2.979  1.00 41.68           C  
ANISOU  144  CA  ARG A  32     4789   5689   5356    604    315     50       C  
ATOM    145  C   ARG A  32      15.318  -3.724   2.114  1.00 41.21           C  
ANISOU  145  C   ARG A  32     4778   5636   5241    603    316     11       C  
ATOM    146  O   ARG A  32      14.864  -4.716   1.530  1.00 41.27           O  
ANISOU  146  O   ARG A  32     4813   5625   5241    623    324    -21       O  
ATOM    147  CB  ARG A  32      16.484  -5.120   3.863  1.00 42.00           C  
ANISOU  147  CB  ARG A  32     4822   5701   5435    601    287     52       C  
ATOM    148  CG  ARG A  32      17.789  -5.639   4.447  1.00 42.62           C  
ANISOU  148  CG  ARG A  32     4854   5764   5574    612    290     87       C  
ATOM    149  CD  ARG A  32      17.475  -6.658   5.531  1.00 42.85           C  
ANISOU  149  CD  ARG A  32     4875   5768   5635    597    251     95       C  
ATOM    150  NE  ARG A  32      18.659  -7.365   6.015  1.00 43.89           N  
ANISOU  150  NE  ARG A  32     4963   5880   5831    610    253    128       N  
ATOM    151  CZ  ARG A  32      18.638  -8.507   6.710  1.00 44.34           C  
ANISOU  151  CZ  ARG A  32     5008   5910   5929    608    228    137       C  
ATOM    152  NH1 ARG A  32      19.786  -9.061   7.094  1.00 45.12           N1+
ANISOU  152  NH1 ARG A  32     5061   5991   6089    620    231    172       N1+
ATOM    153  NH2 ARG A  32      17.487  -9.108   7.024  1.00 44.06           N  
ANISOU  153  NH2 ARG A  32     5002   5863   5874    596    199    115       N  
ATOM    154  N   LEU A  33      14.748  -2.514   2.038  1.00 40.82           N  
ANISOU  154  N   LEU A  33     4741   5611   5156    582    308     14       N  
ATOM    155  CA  LEU A  33      13.591  -2.246   1.168  1.00 40.65           C  
ANISOU  155  CA  LEU A  33     4761   5598   5084    579    310    -16       C  
ATOM    156  C   LEU A  33      14.016  -2.240  -0.298  1.00 41.42           C  
ANISOU  156  C   LEU A  33     4872   5706   5159    608    355    -33       C  
ATOM    157  O   LEU A  33      14.741  -1.351  -0.747  1.00 41.47           O  
ANISOU  157  O   LEU A  33     4860   5734   5161    613    380    -13       O  
ATOM    158  CB  LEU A  33      12.874  -0.934   1.531  1.00 39.92           C  
ANISOU  158  CB  LEU A  33     4673   5526   4966    547    288     -5       C  
ATOM    159  CG  LEU A  33      12.030  -0.848   2.815  1.00 39.40           C  
ANISOU  159  CG  LEU A  33     4609   5454   4905    517    246      0       C  
ATOM    160  CD1 LEU A  33      11.460   0.555   2.977  1.00 38.60           C  
ANISOU  160  CD1 LEU A  33     4511   5372   4781    491    236      8       C  
ATOM    161  CD2 LEU A  33      10.908  -1.884   2.867  1.00 39.08           C  
ANISOU  161  CD2 LEU A  33     4598   5395   4853    515    224    -26       C  
ATOM    162  N   ASP A  34      13.558  -3.267  -1.011  1.00 42.28           N  
ANISOU  162  N   ASP A  34     5012   5799   5253    627    363    -68       N  
ATOM    163  CA  ASP A  34      13.985  -3.610  -2.361  1.00 43.48           C  
ANISOU  163  CA  ASP A  34     5182   5955   5383    658    407    -92       C  
ATOM    164  C   ASP A  34      12.882  -3.190  -3.337  1.00 43.46           C  
ANISOU  164  C   ASP A  34     5223   5967   5321    649    405   -116       C  
ATOM    165  O   ASP A  34      11.727  -3.581  -3.173  1.00 43.14           O  
ANISOU  165  O   ASP A  34     5211   5915   5265    634    372   -135       O  
ATOM    166  CB  ASP A  34      14.195  -5.137  -2.399  1.00 44.28           C  
ANISOU  166  CB  ASP A  34     5289   6021   5511    684    414   -116       C  
ATOM    167  CG  ASP A  34      15.014  -5.632  -3.601  1.00 45.51           C  
ANISOU  167  CG  ASP A  34     5452   6176   5662    722    468   -138       C  
ATOM    168  OD1 ASP A  34      15.449  -6.802  -3.535  1.00 46.06           O  
ANISOU  168  OD1 ASP A  34     5518   6216   5766    746    479   -154       O  
ATOM    169  OD2 ASP A  34      15.227  -4.913  -4.603  1.00 46.00           O1-
ANISOU  169  OD2 ASP A  34     5524   6266   5685    729    501   -141       O1-
ATOM    170  N   ILE A  35      13.244  -2.411  -4.364  1.00 43.76           N  
ANISOU  170  N   ILE A  35     5265   6033   5327    656    438   -113       N  
ATOM    171  CA  ILE A  35      12.286  -2.051  -5.424  1.00 44.14           C  
ANISOU  171  CA  ILE A  35     5354   6099   5318    648    438   -134       C  
ATOM    172  C   ILE A  35      12.008  -3.219  -6.395  1.00 45.51           C  
ANISOU  172  C   ILE A  35     5569   6257   5464    670    454   -179       C  
ATOM    173  O   ILE A  35      10.957  -3.253  -7.039  1.00 45.98           O  
ANISOU  173  O   ILE A  35     5669   6320   5479    657    438   -202       O  
ATOM    174  CB  ILE A  35      12.660  -0.746  -6.194  1.00 44.08           C  
ANISOU  174  CB  ILE A  35     5337   6128   5281    644    463   -111       C  
ATOM    175  CG1 ILE A  35      13.864  -0.937  -7.125  1.00 45.03           C  
ANISOU  175  CG1 ILE A  35     5448   6262   5397    676    518   -112       C  
ATOM    176  CG2 ILE A  35      12.895   0.414  -5.229  1.00 43.27           C  
ANISOU  176  CG2 ILE A  35     5196   6036   5207    621    444    -69       C  
ATOM    177  CD1 ILE A  35      13.944   0.083  -8.238  1.00 45.18           C  
ANISOU  177  CD1 ILE A  35     5475   6319   5371    673    543   -101       C  
ATOM    178  N   ASP A  36      12.927  -4.191  -6.462  1.00 46.77           N  
ANISOU  178  N   ASP A  36     5718   6397   5652    700    483   -192       N  
ATOM    179  CA  ASP A  36      12.763  -5.385  -7.300  1.00 47.71           C  
ANISOU  179  CA  ASP A  36     5877   6497   5753    724    500   -239       C  
ATOM    180  C   ASP A  36      11.997  -6.522  -6.606  1.00 47.50           C  
ANISOU  180  C   ASP A  36     5866   6430   5750    718    460   -261       C  
ATOM    181  O   ASP A  36      11.886  -7.610  -7.171  1.00 48.07           O  
ANISOU  181  O   ASP A  36     5969   6477   5816    737    470   -300       O  
ATOM    182  CB  ASP A  36      14.129  -5.895  -7.784  1.00 48.78           C  
ANISOU  182  CB  ASP A  36     5994   6629   5912    763    556   -246       C  
ATOM    183  CG  ASP A  36      14.871  -4.879  -8.634  1.00 49.55           C  
ANISOU  183  CG  ASP A  36     6079   6767   5980    771    601   -227       C  
ATOM    184  OD1 ASP A  36      16.075  -4.661  -8.368  1.00 50.15           O  
ANISOU  184  OD1 ASP A  36     6110   6847   6095    788    632   -198       O  
ATOM    185  OD2 ASP A  36      14.253  -4.293  -9.555  1.00 49.60           O1-
ANISOU  185  OD2 ASP A  36     6119   6801   5927    759    604   -236       O1-
ATOM    186  N   SER A  37      11.497  -6.272  -5.391  1.00 46.80           N  
ANISOU  186  N   SER A  37     5757   6334   5690    692    416   -235       N  
ATOM    187  CA  SER A  37      10.649  -7.204  -4.658  1.00 46.77           C  
ANISOU  187  CA  SER A  37     5766   6297   5706    680    373   -248       C  
ATOM    188  C   SER A  37       9.164  -6.899  -4.919  1.00 46.70           C  
ANISOU  188  C   SER A  37     5795   6296   5654    652    337   -260       C  
ATOM    189  O   SER A  37       8.657  -5.888  -4.415  1.00 45.91           O  
ANISOU  189  O   SER A  37     5682   6214   5545    626    315   -232       O  
ATOM    190  CB  SER A  37      10.956  -7.108  -3.161  1.00 46.06           C  
ANISOU  190  CB  SER A  37     5631   6199   5669    667    347   -211       C  
ATOM    191  OG  SER A  37      10.293  -8.129  -2.436  1.00 45.95           O  
ANISOU  191  OG  SER A  37     5625   6153   5680    659    310   -220       O  
ATOM    192  N   PRO A  38       8.464  -7.758  -5.713  1.00 47.43           N  
ANISOU  192  N   PRO A  38     5932   6369   5717    657    329   -299       N  
ATOM    193  CA  PRO A  38       7.051  -7.470  -5.976  1.00 47.08           C  
ANISOU  193  CA  PRO A  38     5921   6332   5634    629    292   -305       C  
ATOM    194  C   PRO A  38       6.126  -7.861  -4.805  1.00 46.75           C  
ANISOU  194  C   PRO A  38     5872   6268   5623    606    241   -292       C  
ATOM    195  O   PRO A  38       6.414  -8.827  -4.087  1.00 46.62           O  
ANISOU  195  O   PRO A  38     5840   6221   5649    616    231   -295       O  
ATOM    196  CB  PRO A  38       6.745  -8.312  -7.217  1.00 47.55           C  
ANISOU  196  CB  PRO A  38     6032   6378   5656    642    303   -351       C  
ATOM    197  CG  PRO A  38       7.673  -9.468  -7.134  1.00 47.95           C  
ANISOU  197  CG  PRO A  38     6075   6397   5745    674    326   -373       C  
ATOM    198  CD  PRO A  38       8.910  -8.981  -6.421  1.00 47.98           C  
ANISOU  198  CD  PRO A  38     6025   6412   5791    688    354   -339       C  
ATOM    199  N   PRO A  39       5.038  -7.098  -4.594  1.00 46.38           N  
ANISOU  199  N   PRO A  39     5830   6236   5555    576    210   -276       N  
ATOM    200  CA  PRO A  39       4.079  -7.488  -3.562  1.00 46.29           C  
ANISOU  200  CA  PRO A  39     5814   6206   5568    555    164   -265       C  
ATOM    201  C   PRO A  39       3.095  -8.566  -4.034  1.00 46.72           C  
ANISOU  201  C   PRO A  39     5908   6232   5611    551    136   -294       C  
ATOM    202  O   PRO A  39       2.977  -8.806  -5.238  1.00 47.23           O  
ANISOU  202  O   PRO A  39     6009   6297   5637    559    147   -324       O  
ATOM    203  CB  PRO A  39       3.334  -6.181  -3.271  1.00 45.67           C  
ANISOU  203  CB  PRO A  39     5726   6155   5472    527    149   -237       C  
ATOM    204  CG  PRO A  39       3.425  -5.399  -4.536  1.00 45.45           C  
ANISOU  204  CG  PRO A  39     5717   6152   5397    530    174   -244       C  
ATOM    205  CD  PRO A  39       4.741  -5.763  -5.155  1.00 46.04           C  
ANISOU  205  CD  PRO A  39     5790   6229   5474    562    217   -261       C  
ATOM    206  N   ILE A  40       2.394  -9.192  -3.081  1.00 46.66           N  
ANISOU  206  N   ILE A  40     5893   6202   5633    536     98   -285       N  
ATOM    207  CA  ILE A  40       1.205 -10.033  -3.364  1.00 46.96           C  
ANISOU  207  CA  ILE A  40     5964   6216   5663    523     59   -303       C  
ATOM    208  C   ILE A  40       0.032  -9.223  -3.921  1.00 46.46           C  
ANISOU  208  C   ILE A  40     5921   6172   5557    498     39   -297       C  
ATOM    209  O   ILE A  40      -0.023  -8.008  -3.732  1.00 46.07           O  
ANISOU  209  O   ILE A  40     5853   6152   5497    487     48   -271       O  
ATOM    210  CB  ILE A  40       0.674 -10.778  -2.105  1.00 46.88           C  
ANISOU  210  CB  ILE A  40     5933   6181   5696    510     21   -286       C  
ATOM    211  CG1 ILE A  40       0.656  -9.856  -0.863  1.00 45.92           C  
ANISOU  211  CG1 ILE A  40     5771   6081   5593    493     16   -245       C  
ATOM    212  CG2 ILE A  40       1.451 -12.070  -1.876  1.00 47.15           C  
ANISOU  212  CG2 ILE A  40     5963   6181   5771    533     26   -302       C  
ATOM    213  CD1 ILE A  40      -0.504 -10.099   0.082  1.00 45.26           C  
ANISOU  213  CD1 ILE A  40     5679   5989   5525    467    -26   -224       C  
ATOM    214  N   THR A  41      -0.919  -9.923  -4.550  1.00 46.54           N  
ANISOU  214  N   THR A  41     5970   6164   5550    489     10   -316       N  
ATOM    215  CA  THR A  41      -2.073  -9.323  -5.259  1.00 46.31           C  
ANISOU  215  CA  THR A  41     5965   6148   5481    464    -12   -311       C  
ATOM    216  C   THR A  41      -3.069  -8.521  -4.380  1.00 45.43           C  
ANISOU  216  C   THR A  41     5828   6050   5383    437    -40   -273       C  
ATOM    217  O   THR A  41      -3.693  -7.564  -4.859  1.00 45.81           O  
ANISOU  217  O   THR A  41     5881   6120   5403    420    -44   -258       O  
ATOM    218  CB  THR A  41      -2.835 -10.407  -6.067  1.00 46.73           C  
ANISOU  218  CB  THR A  41     6065   6173   5516    458    -42   -342       C  
ATOM    219  CG2 THR A  41      -3.506  -9.824  -7.317  1.00 46.89           C  
ANISOU  219  CG2 THR A  41     6120   6213   5481    442    -49   -348       C  
ATOM    220  OG1 THR A  41      -1.917 -11.433  -6.476  1.00 47.40           O  
ANISOU  220  OG1 THR A  41     6167   6233   5607    486    -20   -380       O  
ATOM    221  N   ALA A  42      -3.166  -8.878  -3.096  1.00 44.30           N  
ANISOU  221  N   ALA A  42     5654   5893   5282    433    -55   -254       N  
ATOM    222  CA  ALA A  42      -4.102  -8.236  -2.169  1.00 42.89           C  
ANISOU  222  CA  ALA A  42     5451   5725   5119    409    -78   -220       C  
ATOM    223  C   ALA A  42      -3.651  -6.848  -1.691  1.00 41.92           C  
ANISOU  223  C   ALA A  42     5298   5633   4994    407    -51   -197       C  
ATOM    224  O   ALA A  42      -2.497  -6.662  -1.301  1.00 41.91           O  
ANISOU  224  O   ALA A  42     5276   5640   5007    423    -23   -196       O  
ATOM    225  CB  ALA A  42      -4.359  -9.140  -0.977  1.00 42.45           C  
ANISOU  225  CB  ALA A  42     5376   5646   5105    404   -102   -209       C  
ATOM    226  N   ARG A  43      -4.586  -5.895  -1.732  1.00 41.12           N  
ANISOU  226  N   ARG A  43     5192   5548   4882    387    -63   -176       N  
ATOM    227  CA  ARG A  43      -4.407  -4.527  -1.232  1.00 40.15           C  
ANISOU  227  CA  ARG A  43     5041   5450   4762    381    -43   -153       C  
ATOM    228  C   ARG A  43      -5.292  -4.325   0.014  1.00 39.29           C  
ANISOU  228  C   ARG A  43     4908   5340   4681    362    -63   -129       C  
ATOM    229  O   ARG A  43      -6.516  -4.255  -0.089  1.00 39.04           O  
ANISOU  229  O   ARG A  43     4882   5303   4648    345    -88   -117       O  
ATOM    230  CB  ARG A  43      -4.770  -3.534  -2.352  1.00 40.21           C  
ANISOU  230  CB  ARG A  43     5062   5477   4737    374    -37   -149       C  
ATOM    231  CG  ARG A  43      -4.342  -2.077  -2.167  1.00 39.38           C  
ANISOU  231  CG  ARG A  43     4932   5397   4632    372    -11   -130       C  
ATOM    232  CD  ARG A  43      -5.398  -1.162  -1.549  1.00 38.83           C  
ANISOU  232  CD  ARG A  43     4842   5332   4576    351    -26   -104       C  
ATOM    233  NE  ARG A  43      -6.788  -1.645  -1.657  1.00 38.92           N  
ANISOU  233  NE  ARG A  43     4867   5329   4590    335    -61    -98       N  
ATOM    234  CZ  ARG A  43      -7.653  -1.327  -2.629  1.00 39.13           C  
ANISOU  234  CZ  ARG A  43     4910   5358   4598    322    -78    -89       C  
ATOM    235  NH1 ARG A  43      -7.299  -0.527  -3.618  1.00 39.27           N1+
ANISOU  235  NH1 ARG A  43     4935   5393   4589    323    -62    -88       N1+
ATOM    236  NH2 ARG A  43      -8.890  -1.822  -2.622  1.00 39.16           N  
ANISOU  236  NH2 ARG A  43     4922   5346   4608    305   -112    -80       N  
ATOM    237  N   ASN A  44      -4.655  -4.198   1.174  1.00 38.88           N  
ANISOU  237  N   ASN A  44     4827   5291   4651    365    -51   -119       N  
ATOM    238  CA  ASN A  44      -5.327  -4.174   2.488  1.00 38.73           C  
ANISOU  238  CA  ASN A  44     4786   5272   4656    348    -67    -99       C  
ATOM    239  C   ASN A  44      -6.045  -2.886   2.949  1.00 37.93           C  
ANISOU  239  C   ASN A  44     4666   5187   4556    333    -63    -79       C  
ATOM    240  O   ASN A  44      -7.046  -2.967   3.663  1.00 37.89           O  
ANISOU  240  O   ASN A  44     4652   5180   4564    318    -80    -64       O  
ATOM    241  CB  ASN A  44      -4.333  -4.616   3.577  1.00 39.02           C  
ANISOU  241  CB  ASN A  44     4801   5308   4715    355    -59    -96       C  
ATOM    242  CG  ASN A  44      -3.985  -6.094   3.499  1.00 39.80           C  
ANISOU  242  CG  ASN A  44     4910   5382   4827    366    -73   -109       C  
ATOM    243  ND2 ASN A  44      -2.720  -6.415   3.754  1.00 39.73           N  
ANISOU  243  ND2 ASN A  44     4890   5372   4832    381    -56   -114       N  
ATOM    244  OD1 ASN A  44      -4.843  -6.940   3.225  1.00 40.71           O  
ANISOU  244  OD1 ASN A  44     5042   5478   4945    361   -100   -113       O  
ATOM    245  N   THR A  45      -5.520  -1.720   2.571  1.00 37.25           N  
ANISOU  245  N   THR A  45     4575   5119   4459    337    -38    -78       N  
ATOM    246  CA  THR A  45      -6.071  -0.412   2.974  1.00 36.67           C  
ANISOU  246  CA  THR A  45     4483   5058   4389    324    -29    -61       C  
ATOM    247  C   THR A  45      -7.331  -0.090   2.161  1.00 36.68           C  
ANISOU  247  C   THR A  45     4496   5056   4383    313    -46    -52       C  
ATOM    248  O   THR A  45      -7.385  -0.385   0.974  1.00 37.44           O  
ANISOU  248  O   THR A  45     4615   5149   4460    317    -53    -61       O  
ATOM    249  CB  THR A  45      -5.005   0.689   2.763  1.00 36.75           C  
ANISOU  249  CB  THR A  45     4483   5085   4393    331     -0    -62       C  
ATOM    250  CG2 THR A  45      -5.350   2.002   3.459  1.00 36.42           C  
ANISOU  250  CG2 THR A  45     4419   5052   4363    319      9    -48       C  
ATOM    251  OG1 THR A  45      -3.755   0.229   3.286  1.00 37.19           O  
ANISOU  251  OG1 THR A  45     4531   5142   4456    342     11    -70       O  
ATOM    252  N   GLY A  46      -8.352   0.487   2.796  1.00 35.93           N  
ANISOU  252  N   GLY A  46     4384   4961   4304    299    -52    -35       N  
ATOM    253  CA  GLY A  46      -9.557   0.907   2.078  1.00 35.65           C  
ANISOU  253  CA  GLY A  46     4354   4923   4268    288    -67    -21       C  
ATOM    254  C   GLY A  46      -9.341   2.168   1.255  1.00 35.41           C  
ANISOU  254  C   GLY A  46     4321   4904   4228    289    -51    -15       C  
ATOM    255  O   GLY A  46      -8.635   3.069   1.688  1.00 35.30           O  
ANISOU  255  O   GLY A  46     4291   4900   4220    293    -27    -15       O  
ATOM    256  N   ILE A  47      -9.913   2.224   0.053  1.00 35.38           N  
ANISOU  256  N   ILE A  47     4334   4898   4209    283    -67     -8       N  
ATOM    257  CA  ILE A  47      -9.937   3.475  -0.713  1.00 35.20           C  
ANISOU  257  CA  ILE A  47     4306   4886   4183    279    -57      5       C  
ATOM    258  C   ILE A  47     -11.341   4.078  -0.654  1.00 35.12           C  
ANISOU  258  C   ILE A  47     4279   4868   4194    264    -72     31       C  
ATOM    259  O   ILE A  47     -12.310   3.469  -1.126  1.00 35.42           O  
ANISOU  259  O   ILE A  47     4329   4896   4230    253   -101     40       O  
ATOM    260  CB  ILE A  47      -9.445   3.312  -2.171  1.00 35.40           C  
ANISOU  260  CB  ILE A  47     4357   4919   4171    283    -59     -2       C  
ATOM    261  CG1 ILE A  47      -7.971   2.902  -2.179  1.00 35.37           C  
ANISOU  261  CG1 ILE A  47     4362   4925   4151    302    -35    -26       C  
ATOM    262  CG2 ILE A  47      -9.629   4.614  -2.962  1.00 35.53           C  
ANISOU  262  CG2 ILE A  47     4365   4948   4185    275    -52     18       C  
ATOM    263  CD1 ILE A  47      -7.369   2.813  -3.560  1.00 35.93           C  
ANISOU  263  CD1 ILE A  47     4458   5007   4184    308    -29    -35       C  
ATOM    264  N   ILE A  48     -11.429   5.266  -0.059  1.00 34.34           N  
ANISOU  264  N   ILE A  48     4154   4772   4120    262    -52     43       N  
ATOM    265  CA  ILE A  48     -12.649   6.054  -0.031  1.00 34.04           C  
ANISOU  265  CA  ILE A  48     4095   4727   4110    249    -61     70       C  
ATOM    266  C   ILE A  48     -12.546   7.072  -1.177  1.00 34.07           C  
ANISOU  266  C   ILE A  48     4098   4738   4107    246    -59     85       C  
ATOM    267  O   ILE A  48     -11.482   7.652  -1.395  1.00 34.04           O  
ANISOU  267  O   ILE A  48     4094   4746   4091    254    -38     77       O  
ATOM    268  CB  ILE A  48     -12.825   6.711   1.356  1.00 33.74           C  
ANISOU  268  CB  ILE A  48     4030   4685   4104    250    -39     69       C  
ATOM    269  CG1 ILE A  48     -12.621   5.648   2.447  1.00 33.64           C  
ANISOU  269  CG1 ILE A  48     4021   4671   4089    254    -39     53       C  
ATOM    270  CG2 ILE A  48     -14.188   7.390   1.493  1.00 33.88           C  
ANISOU  270  CG2 ILE A  48     4025   4691   4157    241    -44     96       C  
ATOM    271  CD1 ILE A  48     -13.028   6.047   3.847  1.00 33.38           C  
ANISOU  271  CD1 ILE A  48     3965   4636   4082    252    -21     54       C  
ATOM    272  N   CYS A  49     -13.630   7.234  -1.940  1.00 34.09           N  
ANISOU  272  N   CYS A  49     4102   4734   4117    231    -83    111       N  
ATOM    273  CA  CYS A  49     -13.693   8.213  -3.028  1.00 34.13           C  
ANISOU  273  CA  CYS A  49     4101   4745   4117    224    -86    133       C  
ATOM    274  C   CYS A  49     -14.882   9.134  -2.857  1.00 34.18           C  
ANISOU  274  C   CYS A  49     4078   4739   4169    213    -92    166       C  
ATOM    275  O   CYS A  49     -15.993   8.672  -2.606  1.00 34.23           O  
ANISOU  275  O   CYS A  49     4078   4733   4194    205   -113    180       O  
ATOM    276  CB  CYS A  49     -13.821   7.517  -4.374  1.00 34.63           C  
ANISOU  276  CB  CYS A  49     4197   4816   4141    215   -114    137       C  
ATOM    277  SG  CYS A  49     -12.484   6.371  -4.734  1.00 34.85           S  
ANISOU  277  SG  CYS A  49     4263   4858   4119    229   -106     97       S  
ATOM    278  N   THR A  50     -14.641  10.436  -2.987  1.00 34.20           N  
ANISOU  278  N   THR A  50     4059   4743   4191    213    -74    180       N  
ATOM    279  CA  THR A  50     -15.716  11.413  -3.071  1.00 34.32           C  
ANISOU  279  CA  THR A  50     4044   4744   4251    203    -81    214       C  
ATOM    280  C   THR A  50     -16.305  11.315  -4.481  1.00 35.01           C  
ANISOU  280  C   THR A  50     4144   4837   4322    185   -117    245       C  
ATOM    281  O   THR A  50     -15.568  11.309  -5.462  1.00 35.27           O  
ANISOU  281  O   THR A  50     4197   4887   4315    183   -121    243       O  
ATOM    282  CB  THR A  50     -15.193  12.831  -2.762  1.00 34.28           C  
ANISOU  282  CB  THR A  50     4012   4736   4275    209    -52    218       C  
ATOM    283  CG2 THR A  50     -16.313  13.871  -2.742  1.00 34.43           C  
ANISOU  283  CG2 THR A  50     3997   4736   4349    202    -55    254       C  
ATOM    284  OG1 THR A  50     -14.563  12.817  -1.478  1.00 34.06           O  
ANISOU  284  OG1 THR A  50     3979   4706   4254    223    -23    187       O  
ATOM    285  N   ILE A  51     -17.627  11.198  -4.575  1.00 35.41           N  
ANISOU  285  N   ILE A  51     4181   4872   4399    171   -142    274       N  
ATOM    286  CA  ILE A  51     -18.296  11.151  -5.872  1.00 36.16           C  
ANISOU  286  CA  ILE A  51     4286   4971   4481    150   -179    308       C  
ATOM    287  C   ILE A  51     -18.863  12.546  -6.165  1.00 36.18           C  
ANISOU  287  C   ILE A  51     4252   4963   4531    142   -179    350       C  
ATOM    288  O   ILE A  51     -19.507  13.151  -5.306  1.00 35.90           O  
ANISOU  288  O   ILE A  51     4181   4908   4551    147   -164    361       O  
ATOM    289  CB  ILE A  51     -19.398  10.053  -5.937  1.00 36.55           C  
ANISOU  289  CB  ILE A  51     4347   5009   4530    137   -217    319       C  
ATOM    290  CG1 ILE A  51     -18.962   8.750  -5.224  1.00 36.25           C  
ANISOU  290  CG1 ILE A  51     4334   4971   4466    149   -211    278       C  
ATOM    291  CG2 ILE A  51     -19.805   9.775  -7.384  1.00 37.15           C  
ANISOU  291  CG2 ILE A  51     4447   5094   4575    113   -259    344       C  
ATOM    292  CD1 ILE A  51     -17.781   7.995  -5.833  1.00 36.16           C  
ANISOU  292  CD1 ILE A  51     4365   4978   4395    155   -210    244       C  
ATOM    293  N   GLY A  52     -18.590  13.055  -7.367  1.00 36.55           N  
ANISOU  293  N   GLY A  52     4306   5025   4557    129   -193    372       N  
ATOM    294  CA  GLY A  52     -19.035  14.386  -7.779  1.00 37.17           C  
ANISOU  294  CA  GLY A  52     4349   5095   4679    119   -196    416       C  
ATOM    295  C   GLY A  52     -19.381  14.344  -9.258  1.00 38.18           C  
ANISOU  295  C   GLY A  52     4491   5237   4776     93   -237    452       C  
ATOM    296  O   GLY A  52     -19.742  13.275  -9.756  1.00 38.51           O  
ANISOU  296  O   GLY A  52     4564   5285   4779     80   -267    449       O  
ATOM    297  N   PRO A  53     -19.284  15.499  -9.962  1.00 38.56           N  
ANISOU  297  N   PRO A  53     4519   5290   4841     83   -239    488       N  
ATOM    298  CA  PRO A  53     -19.558  15.632 -11.410  1.00 39.17           C  
ANISOU  298  CA  PRO A  53     4609   5384   4889     54   -278    529       C  
ATOM    299  C   PRO A  53     -18.746  14.717 -12.347  1.00 39.18           C  
ANISOU  299  C   PRO A  53     4663   5419   4803     47   -288    504       C  
ATOM    300  O   PRO A  53     -19.285  14.233 -13.343  1.00 39.75           O  
ANISOU  300  O   PRO A  53     4759   5502   4841     22   -328    525       O  
ATOM    301  CB  PRO A  53     -19.216  17.098 -11.699  1.00 39.35           C  
ANISOU  301  CB  PRO A  53     4597   5408   4946     52   -263    561       C  
ATOM    302  CG  PRO A  53     -19.408  17.803 -10.404  1.00 38.90           C  
ANISOU  302  CG  PRO A  53     4499   5320   4961     74   -231    551       C  
ATOM    303  CD  PRO A  53     -19.074  16.816  -9.322  1.00 38.36           C  
ANISOU  303  CD  PRO A  53     4451   5247   4873     96   -207    497       C  
ATOM    304  N   ALA A  54     -17.489  14.452 -11.997  1.00 38.86           N  
ANISOU  304  N   ALA A  54     4643   5393   4729     70   -252    458       N  
ATOM    305  CA  ALA A  54     -16.592  13.683 -12.858  1.00 39.21           C  
ANISOU  305  CA  ALA A  54     4735   5469   4695     69   -253    432       C  
ATOM    306  C   ALA A  54     -16.677  12.168 -12.715  1.00 39.45           C  
ANISOU  306  C   ALA A  54     4805   5496   4684     72   -264    392       C  
ATOM    307  O   ALA A  54     -15.957  11.456 -13.423  1.00 39.69           O  
ANISOU  307  O   ALA A  54     4878   5551   4652     72   -264    366       O  
ATOM    308  CB  ALA A  54     -15.161  14.131 -12.650  1.00 38.80           C  
ANISOU  308  CB  ALA A  54     4680   5432   4627     90   -210    405       C  
ATOM    309  N   SER A  55     -17.530  11.671 -11.817  1.00 39.50           N  
ANISOU  309  N   SER A  55     4801   5477   4731     76   -274    387       N  
ATOM    310  CA  SER A  55     -17.592  10.232 -11.553  1.00 39.76           C  
ANISOU  310  CA  SER A  55     4868   5505   4732     80   -284    350       C  
ATOM    311  C   SER A  55     -18.940   9.654 -11.140  1.00 40.20           C  
ANISOU  311  C   SER A  55     4915   5536   4822     67   -319    367       C  
ATOM    312  O   SER A  55     -18.964   8.534 -10.654  1.00 40.49           O  
ANISOU  312  O   SER A  55     4972   5563   4846     76   -322    337       O  
ATOM    313  CB  SER A  55     -16.565   9.864 -10.478  1.00 39.04           C  
ANISOU  313  CB  SER A  55     4779   5411   4641    111   -242    302       C  
ATOM    314  OG  SER A  55     -16.903  10.467  -9.236  1.00 38.35           O  
ANISOU  314  OG  SER A  55     4650   5304   4616    123   -223    308       O  
ATOM    315  N   ARG A  56     -20.049  10.365 -11.328  1.00 40.74           N  
ANISOU  315  N   ARG A  56     4952   5591   4936     48   -342    418       N  
ATOM    316  CA  ARG A  56     -21.336   9.861 -10.812  1.00 40.97           C  
ANISOU  316  CA  ARG A  56     4966   5595   5006     39   -371    437       C  
ATOM    317  C   ARG A  56     -22.172   9.011 -11.759  1.00 41.53           C  
ANISOU  317  C   ARG A  56     5066   5665   5048      9   -427    456       C  
ATOM    318  O   ARG A  56     -23.232   8.538 -11.361  1.00 41.80           O  
ANISOU  318  O   ARG A  56     5087   5679   5116      1   -452    475       O  
ATOM    319  CB  ARG A  56     -22.183  10.983 -10.200  1.00 41.23           C  
ANISOU  319  CB  ARG A  56     4941   5607   5116     40   -362    479       C  
ATOM    320  CG  ARG A  56     -22.833  11.919 -11.204  1.00 41.84           C  
ANISOU  320  CG  ARG A  56     4997   5685   5212     15   -391    537       C  
ATOM    321  CD  ARG A  56     -23.240  13.234 -10.563  1.00 41.96           C  
ANISOU  321  CD  ARG A  56     4956   5681   5305     23   -367    567       C  
ATOM    322  NE  ARG A  56     -24.379  13.104  -9.649  1.00 42.23           N  
ANISOU  322  NE  ARG A  56     4957   5687   5402     27   -369    584       N  
ATOM    323  CZ  ARG A  56     -25.664  13.170 -10.007  1.00 42.98           C  
ANISOU  323  CZ  ARG A  56     5027   5766   5536      6   -407    636       C  
ATOM    324  NH1 ARG A  56     -26.022  13.366 -11.277  1.00 43.64           N1+
ANISOU  324  NH1 ARG A  56     5118   5858   5602    -25   -451    679       N1+
ATOM    325  NH2 ARG A  56     -26.611  13.039  -9.083  1.00 43.04           N  
ANISOU  325  NH2 ARG A  56     5003   5748   5601     13   -402    649       N  
ATOM    326  N   SER A  57     -21.705   8.805 -12.990  1.00 42.27           N  
ANISOU  326  N   SER A  57     5198   5781   5077     -7   -445    452       N  
ATOM    327  CA  SER A  57     -22.374   7.898 -13.930  1.00 42.82           C  
ANISOU  327  CA  SER A  57     5306   5853   5108    -36   -499    462       C  
ATOM    328  C   SER A  57     -22.101   6.447 -13.534  1.00 42.76           C  
ANISOU  328  C   SER A  57     5338   5838   5070    -25   -502    411       C  
ATOM    329  O   SER A  57     -21.088   6.167 -12.892  1.00 42.51           O  
ANISOU  329  O   SER A  57     5315   5811   5026      5   -460    365       O  
ATOM    330  CB  SER A  57     -21.904   8.148 -15.365  1.00 43.25           C  
ANISOU  330  CB  SER A  57     5396   5938   5099    -58   -515    471       C  
ATOM    331  OG  SER A  57     -20.583   7.677 -15.560  1.00 43.03           O  
ANISOU  331  OG  SER A  57     5407   5931   5011    -38   -482    417       O  
ATOM    332  N   VAL A  58     -23.021   5.559 -13.919  1.00 43.35           N  
ANISOU  332  N   VAL A  58     5435   5899   5137    -50   -552    423       N  
ATOM    333  CA  VAL A  58     -22.977   4.109 -13.641  1.00 43.31           C  
ANISOU  333  CA  VAL A  58     5465   5881   5109    -46   -566    382       C  
ATOM    334  C   VAL A  58     -21.747   3.465 -14.309  1.00 43.83           C  
ANISOU  334  C   VAL A  58     5588   5967   5098    -35   -549    327       C  
ATOM    335  O   VAL A  58     -21.046   2.663 -13.676  1.00 43.83           O  
ANISOU  335  O   VAL A  58     5603   5960   5089    -10   -524    279       O  
ATOM    336  CB  VAL A  58     -24.320   3.430 -14.072  1.00 43.37           C  
ANISOU  336  CB  VAL A  58     5482   5869   5125    -80   -631    415       C  
ATOM    337  CG1 VAL A  58     -24.292   1.910 -13.930  1.00 43.22           C  
ANISOU  337  CG1 VAL A  58     5506   5835   5081    -80   -653    374       C  
ATOM    338  CG2 VAL A  58     -25.490   3.994 -13.274  1.00 42.97           C  
ANISOU  338  CG2 VAL A  58     5373   5797   5157    -85   -641    468       C  
ATOM    339  N   GLU A  59     -21.497   3.882 -15.557  1.00 44.74           N  
ANISOU  339  N   GLU A  59     5728   6106   5162    -55   -562    337       N  
ATOM    340  CA  GLU A  59     -20.312   3.560 -16.376  1.00 45.27           C  
ANISOU  340  CA  GLU A  59     5844   6200   5155    -47   -540    292       C  
ATOM    341  C   GLU A  59     -18.967   3.832 -15.694  1.00 45.01           C  
ANISOU  341  C   GLU A  59     5801   6178   5123     -7   -475    254       C  
ATOM    342  O   GLU A  59     -18.108   2.942 -15.655  1.00 45.79           O  
ANISOU  342  O   GLU A  59     5933   6278   5186     12   -454    202       O  
ATOM    343  CB  GLU A  59     -20.386   4.354 -17.693  1.00 46.04           C  
ANISOU  343  CB  GLU A  59     5953   6326   5211    -76   -558    327       C  
ATOM    344  CG  GLU A  59     -19.170   4.265 -18.617  1.00 46.61           C  
ANISOU  344  CG  GLU A  59     6071   6433   5206    -70   -531    290       C  
ATOM    345  CD  GLU A  59     -19.230   5.247 -19.777  1.00 47.50           C  
ANISOU  345  CD  GLU A  59     6185   6577   5287    -98   -545    333       C  
ATOM    346  OE1 GLU A  59     -19.944   6.270 -19.684  1.00 47.23           O  
ANISOU  346  OE1 GLU A  59     6103   6539   5301   -113   -560    391       O  
ATOM    347  OE2 GLU A  59     -18.562   4.994 -20.799  1.00 48.54           O1-
ANISOU  347  OE2 GLU A  59     6363   6737   5342   -105   -539    308       O1-
ATOM    348  N   THR A  60     -18.807   5.045 -15.159  1.00 44.27           N  
ANISOU  348  N   THR A  60     5658   6089   5073      5   -446    282       N  
ATOM    349  CA  THR A  60     -17.582   5.452 -14.462  1.00 43.30           C  
ANISOU  349  CA  THR A  60     5517   5975   4958     39   -387    253       C  
ATOM    350  C   THR A  60     -17.465   4.745 -13.115  1.00 42.23           C  
ANISOU  350  C   THR A  60     5369   5816   4859     65   -370    223       C  
ATOM    351  O   THR A  60     -16.403   4.220 -12.811  1.00 41.86           O  
ANISOU  351  O   THR A  60     5339   5773   4790     89   -337    178       O  
ATOM    352  CB  THR A  60     -17.492   6.987 -14.297  1.00 43.17           C  
ANISOU  352  CB  THR A  60     5452   5968   4980     41   -365    292       C  
ATOM    353  CG2 THR A  60     -16.123   7.427 -13.760  1.00 42.30           C  
ANISOU  353  CG2 THR A  60     5331   5871   4869     72   -309    264       C  
ATOM    354  OG1 THR A  60     -17.706   7.610 -15.572  1.00 44.03           O  
ANISOU  354  OG1 THR A  60     5571   6099   5057     13   -388    328       O  
ATOM    355  N   LEU A  61     -18.573   4.674 -12.369  1.00 41.73           N  
ANISOU  355  N   LEU A  61     5279   5728   4849     56   -392    247       N  
ATOM    356  CA  LEU A  61     -18.650   3.937 -11.093  1.00 41.32           C  
ANISOU  356  CA  LEU A  61     5213   5653   4830     75   -382    226       C  
ATOM    357  C   LEU A  61     -18.388   2.429 -11.175  1.00 41.90           C  
ANISOU  357  C   LEU A  61     5332   5718   4871     79   -396    183       C  
ATOM    358  O   LEU A  61     -17.904   1.863 -10.205  1.00 41.38           O  
ANISOU  358  O   LEU A  61     5261   5642   4820    101   -374    154       O  
ATOM    359  CB  LEU A  61     -19.987   4.185 -10.377  1.00 40.97           C  
ANISOU  359  CB  LEU A  61     5129   5587   4849     64   -403    266       C  
ATOM    360  CG  LEU A  61     -20.198   5.534  -9.681  1.00 40.43           C  
ANISOU  360  CG  LEU A  61     5008   5518   4836     71   -376    297       C  
ATOM    361  CD1 LEU A  61     -21.671   5.917  -9.541  1.00 40.57           C  
ANISOU  361  CD1 LEU A  61     4991   5517   4907     51   -407    349       C  
ATOM    362  CD2 LEU A  61     -19.489   5.611  -8.334  1.00 39.48           C  
ANISOU  362  CD2 LEU A  61     4866   5393   4740    101   -330    268       C  
ATOM    363  N   LYS A  62     -18.696   1.803 -12.315  1.00 43.00           N  
ANISOU  363  N   LYS A  62     5514   5859   4964     57   -433    179       N  
ATOM    364  CA  LYS A  62     -18.255   0.429 -12.611  1.00 43.46           C  
ANISOU  364  CA  LYS A  62     5621   5909   4981     62   -443    132       C  
ATOM    365  C   LYS A  62     -16.729   0.330 -12.737  1.00 43.30           C  
ANISOU  365  C   LYS A  62     5621   5907   4923     91   -395     86       C  
ATOM    366  O   LYS A  62     -16.111  -0.594 -12.197  1.00 42.81           O  
ANISOU  366  O   LYS A  62     5572   5832   4860    112   -379     46       O  
ATOM    367  CB  LYS A  62     -18.930  -0.112 -13.881  1.00 44.63           C  
ANISOU  367  CB  LYS A  62     5814   6057   5085     29   -495    138       C  
ATOM    368  CG  LYS A  62     -20.235  -0.867 -13.623  1.00 45.17           C  
ANISOU  368  CG  LYS A  62     5881   6096   5186      8   -549    159       C  
ATOM    369  CD  LYS A  62     -20.659  -1.753 -14.792  1.00 46.40           C  
ANISOU  369  CD  LYS A  62     6093   6246   5290    -22   -600    147       C  
ATOM    370  CE  LYS A  62     -21.845  -1.174 -15.551  1.00 47.10           C  
ANISOU  370  CE  LYS A  62     6174   6339   5382    -62   -650    203       C  
ATOM    371  NZ  LYS A  62     -22.425  -2.160 -16.510  1.00 48.17           N1+
ANISOU  371  NZ  LYS A  62     6363   6461   5475    -96   -707    194       N1+
ATOM    372  N   GLU A  63     -16.133   1.309 -13.414  1.00 43.57           N  
ANISOU  372  N   GLU A  63     5653   5970   4931     91   -371     96       N  
ATOM    373  CA  GLU A  63     -14.680   1.363 -13.592  1.00 43.41           C  
ANISOU  373  CA  GLU A  63     5647   5970   4878    117   -323     60       C  
ATOM    374  C   GLU A  63     -13.929   1.830 -12.328  1.00 42.63           C  
ANISOU  374  C   GLU A  63     5504   5867   4822    147   -277     54       C  
ATOM    375  O   GLU A  63     -12.730   1.563 -12.207  1.00 42.45           O  
ANISOU  375  O   GLU A  63     5492   5855   4783    172   -240     20       O  
ATOM    376  CB  GLU A  63     -14.316   2.238 -14.804  1.00 43.81           C  
ANISOU  376  CB  GLU A  63     5708   6053   4882    105   -315     76       C  
ATOM    377  CG  GLU A  63     -14.928   1.817 -16.140  1.00 44.70           C  
ANISOU  377  CG  GLU A  63     5868   6174   4941     73   -357     80       C  
ATOM    378  CD  GLU A  63     -14.560   0.402 -16.560  1.00 45.20           C  
ANISOU  378  CD  GLU A  63     5986   6228   4958     79   -363     26       C  
ATOM    379  OE1 GLU A  63     -13.353   0.110 -16.698  1.00 45.20           O  
ANISOU  379  OE1 GLU A  63     6004   6239   4928    106   -320    -14       O  
ATOM    380  OE2 GLU A  63     -15.482  -0.421 -16.752  1.00 45.54           O1-
ANISOU  380  OE2 GLU A  63     6054   6249   4999     58   -409     24       O1-
ATOM    381  N   MET A  64     -14.617   2.518 -11.406  1.00 42.11           N  
ANISOU  381  N   MET A  64     5394   5791   4813    144   -281     87       N  
ATOM    382  CA  MET A  64     -14.025   2.887 -10.097  1.00 41.20           C  
ANISOU  382  CA  MET A  64     5241   5672   4740    169   -243     80       C  
ATOM    383  C   MET A  64     -13.854   1.678  -9.178  1.00 40.66           C  
ANISOU  383  C   MET A  64     5181   5582   4685    183   -242     49       C  
ATOM    384  O   MET A  64     -12.832   1.570  -8.493  1.00 40.20           O  
ANISOU  384  O   MET A  64     5114   5527   4633    207   -208     24       O  
ATOM    385  CB  MET A  64     -14.855   3.936  -9.351  1.00 40.96           C  
ANISOU  385  CB  MET A  64     5163   5633   4764    160   -246    120       C  
ATOM    386  CG  MET A  64     -15.006   5.276 -10.035  1.00 41.36           C  
ANISOU  386  CG  MET A  64     5196   5701   4818    148   -243    156       C  
ATOM    387  SD  MET A  64     -14.706   6.684  -8.968  1.00 41.43           S  
ANISOU  387  SD  MET A  64     5151   5709   4881    161   -206    174       S  
ATOM    388  CE  MET A  64     -13.147   7.162  -9.687  1.00 41.63           C  
ANISOU  388  CE  MET A  64     5189   5763   4862    176   -169    156       C  
ATOM    389  N   ILE A  65     -14.875   0.813  -9.163  1.00 40.48           N  
ANISOU  389  N   ILE A  65     5170   5538   4670    168   -284     53       N  
ATOM    390  CA  ILE A  65     -14.893  -0.466  -8.431  1.00 39.95           C  
ANISOU  390  CA  ILE A  65     5113   5448   4615    177   -293     28       C  
ATOM    391  C   ILE A  65     -13.805  -1.415  -8.960  1.00 40.45           C  
ANISOU  391  C   ILE A  65     5218   5514   4637    194   -279    -18       C  
ATOM    392  O   ILE A  65     -13.069  -2.009  -8.161  1.00 40.31           O  
ANISOU  392  O   ILE A  65     5195   5487   4633    215   -258    -43       O  
ATOM    393  CB  ILE A  65     -16.308  -1.120  -8.479  1.00 39.85           C  
ANISOU  393  CB  ILE A  65     5106   5414   4620    152   -345     49       C  
ATOM    394  CG1 ILE A  65     -17.322  -0.244  -7.743  1.00 39.24           C  
ANISOU  394  CG1 ILE A  65     4982   5333   4593    141   -351     94       C  
ATOM    395  CG2 ILE A  65     -16.340  -2.508  -7.838  1.00 39.74           C  
ANISOU  395  CG2 ILE A  65     5104   5375   4617    159   -360     25       C  
ATOM    396  CD1 ILE A  65     -18.773  -0.572  -8.039  1.00 39.33           C  
ANISOU  396  CD1 ILE A  65     4994   5328   4621    114   -402    127       C  
ATOM    397  N   LYS A  66     -13.695  -1.507 -10.290  1.00 41.29           N  
ANISOU  397  N   LYS A  66     5362   5631   4694    183   -289    -29       N  
ATOM    398  CA  LYS A  66     -12.619  -2.249 -10.983  1.00 41.66           C  
ANISOU  398  CA  LYS A  66     5449   5683   4695    199   -270    -74       C  
ATOM    399  C   LYS A  66     -11.205  -1.724 -10.693  1.00 40.85           C  
ANISOU  399  C   LYS A  66     5330   5599   4590    229   -214    -89       C  
ATOM    400  O   LYS A  66     -10.276  -2.510 -10.518  1.00 40.59           O  
ANISOU  400  O   LYS A  66     5311   5560   4551    251   -192   -125       O  
ATOM    401  CB  LYS A  66     -12.854  -2.253 -12.495  1.00 42.67           C  
ANISOU  401  CB  LYS A  66     5621   5825   4766    179   -289    -78       C  
ATOM    402  CG  LYS A  66     -13.981  -3.162 -12.948  1.00 43.54           C  
ANISOU  402  CG  LYS A  66     5762   5912   4866    153   -345    -77       C  
ATOM    403  CD  LYS A  66     -14.248  -3.015 -14.437  1.00 44.91           C  
ANISOU  403  CD  LYS A  66     5978   6104   4980    128   -368    -76       C  
ATOM    404  CE  LYS A  66     -13.293  -3.858 -15.269  1.00 45.73           C  
ANISOU  404  CE  LYS A  66     6135   6212   5028    142   -347   -131       C  
ATOM    405  NZ  LYS A  66     -13.475  -3.614 -16.726  1.00 46.94           N1+
ANISOU  405  NZ  LYS A  66     6329   6389   5115    117   -364   -130       N1+
ATOM    406  N   SER A  67     -11.069  -0.400 -10.611  1.00 40.17           N  
ANISOU  406  N   SER A  67     5213   5536   4514    227   -195    -59       N  
ATOM    407  CA  SER A  67      -9.812   0.233 -10.187  1.00 39.66           C  
ANISOU  407  CA  SER A  67     5124   5487   4457    251   -146    -66       C  
ATOM    408  C   SER A  67      -9.497   0.081  -8.686  1.00 38.85           C  
ANISOU  408  C   SER A  67     4988   5370   4404    267   -131    -69       C  
ATOM    409  O   SER A  67      -8.340   0.235  -8.284  1.00 38.97           O  
ANISOU  409  O   SER A  67     4990   5394   4423    289    -93    -82       O  
ATOM    410  CB  SER A  67      -9.792   1.718 -10.574  1.00 39.56           C  
ANISOU  410  CB  SER A  67     5087   5499   4442    242   -134    -31       C  
ATOM    411  OG  SER A  67      -9.748   1.885 -11.979  1.00 40.14           O  
ANISOU  411  OG  SER A  67     5191   5594   4463    229   -139    -30       O  
ATOM    412  N   GLY A  68     -10.518  -0.181  -7.864  1.00 38.09           N  
ANISOU  412  N   GLY A  68     4876   5253   4343    256   -158    -54       N  
ATOM    413  CA  GLY A  68     -10.328  -0.533  -6.455  1.00 37.16           C  
ANISOU  413  CA  GLY A  68     4731   5121   4265    269   -149    -58       C  
ATOM    414  C   GLY A  68     -11.015   0.317  -5.394  1.00 36.25           C  
ANISOU  414  C   GLY A  68     4575   5004   4193    260   -150    -28       C  
ATOM    415  O   GLY A  68     -10.546   0.338  -4.251  1.00 35.64           O  
ANISOU  415  O   GLY A  68     4474   4924   4142    271   -131    -31       O  
ATOM    416  N   MET A  69     -12.105   1.006  -5.763  1.00 36.00           N  
ANISOU  416  N   MET A  69     4535   4973   4169    240   -171      3       N  
ATOM    417  CA  MET A  69     -12.910   1.800  -4.819  1.00 35.16           C  
ANISOU  417  CA  MET A  69     4389   4862   4105    232   -172     32       C  
ATOM    418  C   MET A  69     -13.656   0.877  -3.862  1.00 34.81           C  
ANISOU  418  C   MET A  69     4338   4798   4090    228   -192     32       C  
ATOM    419  O   MET A  69     -14.326  -0.065  -4.291  1.00 35.24           O  
ANISOU  419  O   MET A  69     4415   4838   4136    217   -226     32       O  
ATOM    420  CB  MET A  69     -13.915   2.723  -5.544  1.00 35.31           C  
ANISOU  420  CB  MET A  69     4400   4884   4130    211   -191     67       C  
ATOM    421  CG  MET A  69     -14.855   3.515  -4.629  1.00 34.98           C  
ANISOU  421  CG  MET A  69     4317   4834   4138    204   -190     98       C  
ATOM    422  SD  MET A  69     -16.022   4.615  -5.441  1.00 35.30           S  
ANISOU  422  SD  MET A  69     4341   4875   4195    181   -212    144       S  
ATOM    423  CE  MET A  69     -17.146   3.417  -6.149  1.00 35.91           C  
ANISOU  423  CE  MET A  69     4447   4938   4259    160   -266    154       C  
ATOM    424  N   ASN A  70     -13.503   1.163  -2.572  1.00 34.32           N  
ANISOU  424  N   ASN A  70     4246   4734   4057    236   -172     35       N  
ATOM    425  CA  ASN A  70     -14.164   0.429  -1.515  1.00 34.22           C  
ANISOU  425  CA  ASN A  70     4222   4708   4073    232   -185     40       C  
ATOM    426  C   ASN A  70     -15.346   1.172  -0.884  1.00 34.14           C  
ANISOU  426  C   ASN A  70     4178   4693   4099    220   -189     73       C  
ATOM    427  O   ASN A  70     -16.325   0.534  -0.499  1.00 34.19           O  
ANISOU  427  O   ASN A  70     4180   4686   4125    210   -213     88       O  
ATOM    428  CB  ASN A  70     -13.134   0.064  -0.448  1.00 34.03           C  
ANISOU  428  CB  ASN A  70     4189   4686   4054    249   -160     19       C  
ATOM    429  CG  ASN A  70     -11.956  -0.705  -1.017  1.00 34.14           C  
ANISOU  429  CG  ASN A  70     4230   4701   4038    263   -154    -11       C  
ATOM    430  ND2 ASN A  70     -12.211  -1.923  -1.473  1.00 34.34           N  
ANISOU  430  ND2 ASN A  70     4282   4710   4054    261   -181    -23       N  
ATOM    431  OD1 ASN A  70     -10.829  -0.206  -1.053  1.00 34.07           O  
ANISOU  431  OD1 ASN A  70     4219   4705   4019    277   -124    -24       O  
ATOM    432  N   VAL A  71     -15.233   2.498  -0.729  1.00 34.04           N  
ANISOU  432  N   VAL A  71     4142   4690   4098    222   -163     83       N  
ATOM    433  CA  VAL A  71     -16.262   3.341  -0.089  1.00 33.99           C  
ANISOU  433  CA  VAL A  71     4102   4679   4130    214   -158    111       C  
ATOM    434  C   VAL A  71     -16.565   4.537  -1.013  1.00 34.10           C  
ANISOU  434  C   VAL A  71     4108   4696   4149    208   -157    133       C  
ATOM    435  O   VAL A  71     -15.636   5.167  -1.520  1.00 34.08           O  
ANISOU  435  O   VAL A  71     4113   4706   4128    215   -139    123       O  
ATOM    436  CB  VAL A  71     -15.812   3.860   1.320  1.00 33.76           C  
ANISOU  436  CB  VAL A  71     4048   4656   4121    225   -123    102       C  
ATOM    437  CG1 VAL A  71     -16.894   4.687   1.991  1.00 33.76           C  
ANISOU  437  CG1 VAL A  71     4016   4649   4161    219   -113    126       C  
ATOM    438  CG2 VAL A  71     -15.424   2.730   2.268  1.00 33.66           C  
ANISOU  438  CG2 VAL A  71     4042   4642   4104    230   -123     84       C  
ATOM    439  N   ALA A  72     -17.851   4.822  -1.256  1.00 34.24           N  
ANISOU  439  N   ALA A  72     4110   4704   4194    192   -178    166       N  
ATOM    440  CA  ALA A  72     -18.278   6.062  -1.914  1.00 34.36           C  
ANISOU  440  CA  ALA A  72     4107   4720   4226    185   -177    194       C  
ATOM    441  C   ALA A  72     -18.682   7.102  -0.867  1.00 34.25           C  
ANISOU  441  C   ALA A  72     4053   4700   4258    191   -147    206       C  
ATOM    442  O   ALA A  72     -19.654   6.904  -0.136  1.00 34.27           O  
ANISOU  442  O   ALA A  72     4036   4690   4293    187   -151    221       O  
ATOM    443  CB  ALA A  72     -19.434   5.790  -2.859  1.00 34.63           C  
ANISOU  443  CB  ALA A  72     4147   4745   4265    165   -220    227       C  
ATOM    444  N   ARG A  73     -17.917   8.192  -0.789  1.00 34.16           N  
ANISOU  444  N   ARG A  73     4032   4696   4250    200   -117    197       N  
ATOM    445  CA  ARG A  73     -18.196   9.322   0.110  1.00 34.10           C  
ANISOU  445  CA  ARG A  73     3990   4680   4287    206    -86    204       C  
ATOM    446  C   ARG A  73     -19.042  10.341  -0.638  1.00 34.31           C  
ANISOU  446  C   ARG A  73     3994   4696   4346    196    -96    242       C  
ATOM    447  O   ARG A  73     -18.802  10.583  -1.826  1.00 34.44           O  
ANISOU  447  O   ARG A  73     4022   4719   4343    188   -114    255       O  
ATOM    448  CB  ARG A  73     -16.876   9.968   0.570  1.00 33.93           C  
ANISOU  448  CB  ARG A  73     3970   4669   4253    219    -52    175       C  
ATOM    449  CG  ARG A  73     -16.984  11.268   1.364  1.00 33.92           C  
ANISOU  449  CG  ARG A  73     3937   4658   4291    224    -20    177       C  
ATOM    450  CD  ARG A  73     -15.600  11.847   1.585  1.00 33.79           C  
ANISOU  450  CD  ARG A  73     3926   4652   4259    234      4    151       C  
ATOM    451  NE  ARG A  73     -15.618  13.100   2.344  1.00 33.80           N  
ANISOU  451  NE  ARG A  73     3902   4642   4298    239     33    148       N  
ATOM    452  CZ  ARG A  73     -15.405  14.318   1.837  1.00 33.90           C  
ANISOU  452  CZ  ARG A  73     3900   4648   4331    238     41    160       C  
ATOM    453  NH1 ARG A  73     -15.144  14.496   0.541  1.00 33.99           N1+
ANISOU  453  NH1 ARG A  73     3918   4666   4329    232     23    180       N1+
ATOM    454  NH2 ARG A  73     -15.448  15.377   2.641  1.00 33.94           N  
ANISOU  454  NH2 ARG A  73     3882   4638   4373    243     69    152       N  
ATOM    455  N   LEU A  74     -20.038  10.915   0.041  1.00 34.39           N  
ANISOU  455  N   LEU A  74     3969   4690   4405    196    -85    261       N  
ATOM    456  CA  LEU A  74     -20.779  12.054  -0.493  1.00 34.60           C  
ANISOU  456  CA  LEU A  74     3967   4702   4475    189    -88    298       C  
ATOM    457  C   LEU A  74     -20.583  13.241   0.437  1.00 34.59           C  
ANISOU  457  C   LEU A  74     3937   4691   4512    202    -45    286       C  
ATOM    458  O   LEU A  74     -20.833  13.142   1.639  1.00 34.48           O  
ANISOU  458  O   LEU A  74     3913   4672   4516    211    -20    269       O  
ATOM    459  CB  LEU A  74     -22.262  11.742  -0.627  1.00 34.81           C  
ANISOU  459  CB  LEU A  74     3974   4714   4537    176   -113    336       C  
ATOM    460  CG  LEU A  74     -22.704  10.321  -0.961  1.00 34.85           C  
ANISOU  460  CG  LEU A  74     4003   4723   4514    165   -152    341       C  
ATOM    461  CD1 LEU A  74     -24.194  10.264  -0.756  1.00 35.06           C  
ANISOU  461  CD1 LEU A  74     3998   4731   4590    155   -166    382       C  
ATOM    462  CD2 LEU A  74     -22.356   9.896  -2.376  1.00 34.96           C  
ANISOU  462  CD2 LEU A  74     4049   4748   4484    151   -189    348       C  
ATOM    463  N   ASN A  75     -20.120  14.351  -0.136  1.00 35.00           N  
ANISOU  463  N   ASN A  75     3980   4740   4576    202    -37    294       N  
ATOM    464  CA  ASN A  75     -19.882  15.591   0.577  1.00 34.80           C  
ANISOU  464  CA  ASN A  75     3930   4702   4588    213     -0    283       C  
ATOM    465  C   ASN A  75     -21.178  16.390   0.538  1.00 35.56           C  
ANISOU  465  C   ASN A  75     3986   4773   4750    211      0    321       C  
ATOM    466  O   ASN A  75     -21.596  16.848  -0.528  1.00 36.08           O  
ANISOU  466  O   ASN A  75     4041   4832   4833    198    -24    360       O  
ATOM    467  CB  ASN A  75     -18.743  16.345  -0.120  1.00 34.74           C  
ANISOU  467  CB  ASN A  75     3931   4704   4564    214      3    279       C  
ATOM    468  CG  ASN A  75     -18.043  17.353   0.778  1.00 34.78           C  
ANISOU  468  CG  ASN A  75     3923   4699   4590    225     40    253       C  
ATOM    469  ND2 ASN A  75     -16.796  17.654   0.440  1.00 34.65           N  
ANISOU  469  ND2 ASN A  75     3921   4697   4546    227     44    238       N  
ATOM    470  OD1 ASN A  75     -18.604  17.862   1.748  1.00 35.27           O  
ANISOU  470  OD1 ASN A  75     3964   4742   4693    233     65    245       O  
ATOM    471  N   PHE A  76     -21.799  16.569   1.710  1.00 35.97           N  
ANISOU  471  N   PHE A  76     4018   4811   4839    220     28    311       N  
ATOM    472  CA  PHE A  76     -23.073  17.314   1.834  1.00 36.68           C  
ANISOU  472  CA  PHE A  76     4066   4872   4997    221     37    344       C  
ATOM    473  C   PHE A  76     -22.878  18.819   2.108  1.00 37.29           C  
ANISOU  473  C   PHE A  76     4116   4927   5122    231     69    339       C  
ATOM    474  O   PHE A  76     -23.828  19.511   2.501  1.00 37.77           O  
ANISOU  474  O   PHE A  76     4141   4963   5246    237     88    356       O  
ATOM    475  CB  PHE A  76     -23.999  16.676   2.893  1.00 36.51           C  
ANISOU  475  CB  PHE A  76     4032   4846   4993    227     52    341       C  
ATOM    476  CG  PHE A  76     -24.795  15.505   2.386  1.00 36.69           C  
ANISOU  476  CG  PHE A  76     4061   4876   5002    213     13    370       C  
ATOM    477  CD1 PHE A  76     -24.171  14.301   2.053  1.00 36.42           C  
ANISOU  477  CD1 PHE A  76     4066   4865   4906    205    -14    355       C  
ATOM    478  CD2 PHE A  76     -26.179  15.593   2.262  1.00 37.11           C  
ANISOU  478  CD2 PHE A  76     4079   4910   5109    208      4    415       C  
ATOM    479  CE1 PHE A  76     -24.901  13.231   1.580  1.00 36.44           C  
ANISOU  479  CE1 PHE A  76     4077   4871   4898    192    -53    381       C  
ATOM    480  CE2 PHE A  76     -26.916  14.519   1.801  1.00 37.21           C  
ANISOU  480  CE2 PHE A  76     4098   4927   5112    193    -37    444       C  
ATOM    481  CZ  PHE A  76     -26.270  13.340   1.465  1.00 37.00           C  
ANISOU  481  CZ  PHE A  76     4113   4923   5021    185    -65    425       C  
ATOM    482  N   SER A  77     -21.648  19.315   1.906  1.00 37.41           N  
ANISOU  482  N   SER A  77     4149   4952   5113    232     75    316       N  
ATOM    483  CA  SER A  77     -21.358  20.753   1.861  1.00 38.24           C  
ANISOU  483  CA  SER A  77     4230   5035   5261    238     95    319       C  
ATOM    484  C   SER A  77     -22.050  21.448   0.687  1.00 39.15           C  
ANISOU  484  C   SER A  77     4317   5135   5421    227     69    373       C  
ATOM    485  O   SER A  77     -22.451  22.607   0.804  1.00 39.89           O  
ANISOU  485  O   SER A  77     4377   5198   5579    232     86    388       O  
ATOM    486  CB  SER A  77     -19.846  21.000   1.762  1.00 37.77           C  
ANISOU  486  CB  SER A  77     4196   4992   5160    239    100    289       C  
ATOM    487  OG  SER A  77     -19.166  20.650   2.959  1.00 37.20           O  
ANISOU  487  OG  SER A  77     4144   4930   5060    249    127    239       O  
ATOM    488  N   HIS A  78     -22.141  20.745  -0.448  1.00 39.50           N  
ANISOU  488  N   HIS A  78     4377   5198   5432    211     27    404       N  
ATOM    489  CA  HIS A  78     -22.870  21.198  -1.642  1.00 40.21           C  
ANISOU  489  CA  HIS A  78     4444   5279   5554    195     -6    461       C  
ATOM    490  C   HIS A  78     -23.814  20.098  -2.113  1.00 40.11           C  
ANISOU  490  C   HIS A  78     4438   5274   5526    181    -42    491       C  
ATOM    491  O   HIS A  78     -23.773  18.972  -1.608  1.00 39.78           O  
ANISOU  491  O   HIS A  78     4422   5248   5444    184    -42    464       O  
ATOM    492  CB  HIS A  78     -21.899  21.562  -2.775  1.00 40.53           C  
ANISOU  492  CB  HIS A  78     4500   5338   5560    183    -27    474       C  
ATOM    493  CG  HIS A  78     -20.634  22.196  -2.300  1.00 40.34           C  
ANISOU  493  CG  HIS A  78     4485   5317   5525    196      3    436       C  
ATOM    494  CD2 HIS A  78     -20.359  23.471  -1.936  1.00 40.75           C  
ANISOU  494  CD2 HIS A  78     4512   5345   5627    204     27    432       C  
ATOM    495  ND1 HIS A  78     -19.484  21.472  -2.073  1.00 39.86           N  
ANISOU  495  ND1 HIS A  78     4463   5283   5397    200     10    394       N  
ATOM    496  CE1 HIS A  78     -18.540  22.282  -1.627  1.00 40.13           C  
ANISOU  496  CE1 HIS A  78     4494   5313   5440    209     34    370       C  
ATOM    497  NE2 HIS A  78     -19.046  23.501  -1.534  1.00 40.70           N  
ANISOU  497  NE2 HIS A  78     4529   5352   5580    212     46    390       N  
ATOM    498  N   GLY A  79     -24.674  20.438  -3.072  1.00 40.37           N  
ANISOU  498  N   GLY A  79     4447   5297   5594    165    -74    547       N  
ATOM    499  CA  GLY A  79     -25.615  19.489  -3.662  1.00 40.42           C  
ANISOU  499  CA  GLY A  79     4457   5308   5589    147   -116    582       C  
ATOM    500  C   GLY A  79     -26.911  19.337  -2.884  1.00 40.51           C  
ANISOU  500  C   GLY A  79     4435   5296   5658    153   -106    599       C  
ATOM    501  O   GLY A  79     -26.923  19.378  -1.652  1.00 40.38           O  
ANISOU  501  O   GLY A  79     4411   5270   5660    173    -64    564       O  
ATOM    502  N   THR A  80     -28.008  19.140  -3.611  1.00 40.90           N  
ANISOU  502  N   THR A  80     4465   5338   5736    134   -145    655       N  
ATOM    503  CA  THR A  80     -29.313  18.926  -2.997  1.00 41.51           C  
ANISOU  503  CA  THR A  80     4507   5392   5871    137   -141    681       C  
ATOM    504  C   THR A  80     -29.506  17.449  -2.671  1.00 41.65           C  
ANISOU  504  C   THR A  80     4556   5428   5841    132   -157    664       C  
ATOM    505  O   THR A  80     -28.651  16.615  -2.993  1.00 41.37           O  
ANISOU  505  O   THR A  80     4568   5420   5731    127   -174    633       O  
ATOM    506  CB  THR A  80     -30.457  19.385  -3.918  1.00 42.22           C  
ANISOU  506  CB  THR A  80     4558   5463   6020    117   -179    756       C  
ATOM    507  CG2 THR A  80     -30.317  20.858  -4.260  1.00 42.56           C  
ANISOU  507  CG2 THR A  80     4566   5485   6117    120   -166    778       C  
ATOM    508  OG1 THR A  80     -30.453  18.603  -5.119  1.00 42.45           O  
ANISOU  508  OG1 THR A  80     4619   5514   5995     87   -238    782       O  
ATOM    509  N   HIS A  81     -30.641  17.138  -2.045  1.00 42.12           N  
ANISOU  509  N   HIS A  81     4585   5472   5947    136   -152    686       N  
ATOM    510  CA  HIS A  81     -31.011  15.765  -1.695  1.00 42.29           C  
ANISOU  510  CA  HIS A  81     4625   5504   5935    130   -169    679       C  
ATOM    511  C   HIS A  81     -31.337  14.877  -2.903  1.00 42.97           C  
ANISOU  511  C   HIS A  81     4735   5602   5986     99   -236    715       C  
ATOM    512  O   HIS A  81     -31.155  13.675  -2.825  1.00 42.83           O  
ANISOU  512  O   HIS A  81     4754   5600   5919     93   -256    694       O  
ATOM    513  CB  HIS A  81     -32.181  15.761  -0.705  1.00 42.59           C  
ANISOU  513  CB  HIS A  81     4620   5523   6039    142   -143    699       C  
ATOM    514  CG  HIS A  81     -31.785  16.065   0.709  1.00 42.31           C  
ANISOU  514  CG  HIS A  81     4579   5485   6009    171    -78    648       C  
ATOM    515  CD2 HIS A  81     -30.734  16.752   1.219  1.00 42.08           C  
ANISOU  515  CD2 HIS A  81     4564   5460   5961    188    -37    598       C  
ATOM    516  ND1 HIS A  81     -32.511  15.621   1.793  1.00 42.29           N  
ANISOU  516  ND1 HIS A  81     4556   5478   6032    181    -51    646       N  
ATOM    517  CE1 HIS A  81     -31.934  16.035   2.907  1.00 42.05           C  
ANISOU  517  CE1 HIS A  81     4529   5451   5995    204      6    595       C  
ATOM    518  NE2 HIS A  81     -30.850  16.718   2.587  1.00 41.85           N  
ANISOU  518  NE2 HIS A  81     4525   5429   5945    208     13    565       N  
ATOM    519  N   GLU A  82     -31.805  15.468  -4.003  1.00 44.07           N  
ANISOU  519  N   GLU A  82     4858   5733   6154     79   -273    767       N  
ATOM    520  CA  GLU A  82     -32.036  14.735  -5.255  1.00 44.94           C  
ANISOU  520  CA  GLU A  82     4995   5856   6223     46   -339    799       C  
ATOM    521  C   GLU A  82     -30.726  14.323  -5.940  1.00 44.81           C  
ANISOU  521  C   GLU A  82     5038   5869   6119     41   -352    757       C  
ATOM    522  O   GLU A  82     -30.650  13.220  -6.499  1.00 45.31           O  
ANISOU  522  O   GLU A  82     5141   5948   6126     23   -392    751       O  
ATOM    523  CB  GLU A  82     -32.897  15.564  -6.213  1.00 46.00           C  
ANISOU  523  CB  GLU A  82     5091   5973   6412     24   -374    870       C  
ATOM    524  CG  GLU A  82     -33.543  14.777  -7.348  1.00 47.06           C  
ANISOU  524  CG  GLU A  82     5243   6114   6522    -13   -446    916       C  
ATOM    525  CD  GLU A  82     -34.235  15.677  -8.357  1.00 48.42           C  
ANISOU  525  CD  GLU A  82     5380   6273   6744    -38   -482    987       C  
ATOM    526  OE1 GLU A  82     -33.600  16.638  -8.850  1.00 48.53           O  
ANISOU  526  OE1 GLU A  82     5392   6292   6755    -37   -472    988       O  
ATOM    527  OE2 GLU A  82     -35.419  15.419  -8.660  1.00 49.44           O1-
ANISOU  527  OE2 GLU A  82     5483   6387   6915    -60   -523   1046       O1-
ATOM    528  N   TYR A  83     -29.723  15.208  -5.885  1.00 44.45           N  
ANISOU  528  N   TYR A  83     4994   5829   6062     56   -316    729       N  
ATOM    529  CA  TYR A  83     -28.382  14.976  -6.453  1.00 44.11           C  
ANISOU  529  CA  TYR A  83     5001   5815   5942     54   -318    689       C  
ATOM    530  C   TYR A  83     -27.672  13.821  -5.747  1.00 43.62           C  
ANISOU  530  C   TYR A  83     4981   5769   5824     68   -303    630       C  
ATOM    531  O   TYR A  83     -27.084  12.959  -6.404  1.00 43.77           O  
ANISOU  531  O   TYR A  83     5045   5808   5775     58   -329    610       O  
ATOM    532  CB  TYR A  83     -27.531  16.260  -6.372  1.00 43.86           C  
ANISOU  532  CB  TYR A  83     4956   5782   5925     70   -281    675       C  
ATOM    533  CG  TYR A  83     -26.217  16.241  -7.151  1.00 43.56           C  
ANISOU  533  CG  TYR A  83     4959   5774   5816     65   -285    649       C  
ATOM    534  CD1 TYR A  83     -26.186  16.563  -8.510  1.00 43.91           C  
ANISOU  534  CD1 TYR A  83     5011   5829   5840     40   -322    687       C  
ATOM    535  CD2 TYR A  83     -25.002  15.936  -6.520  1.00 42.75           C  
ANISOU  535  CD2 TYR A  83     4886   5686   5669     87   -249    588       C  
ATOM    536  CE1 TYR A  83     -24.995  16.561  -9.223  1.00 43.72           C  
ANISOU  536  CE1 TYR A  83     5025   5836   5752     38   -323    663       C  
ATOM    537  CE2 TYR A  83     -23.808  15.925  -7.226  1.00 42.68           C  
ANISOU  537  CE2 TYR A  83     4911   5703   5599     85   -250    566       C  
ATOM    538  CZ  TYR A  83     -23.809  16.233  -8.578  1.00 43.35           C  
ANISOU  538  CZ  TYR A  83     5004   5802   5664     61   -285    603       C  
ATOM    539  OH  TYR A  83     -22.620  16.243  -9.280  1.00 43.36           O  
ANISOU  539  OH  TYR A  83     5038   5831   5604     60   -281    583       O  
ATOM    540  N   HIS A  84     -27.770  13.794  -4.420  1.00 43.30           N  
ANISOU  540  N   HIS A  84     4921   5718   5813     92   -261    604       N  
ATOM    541  CA  HIS A  84     -27.166  12.730  -3.623  1.00 42.59           C  
ANISOU  541  CA  HIS A  84     4863   5640   5677    105   -246    554       C  
ATOM    542  C   HIS A  84     -27.921  11.405  -3.692  1.00 42.40           C  
ANISOU  542  C   HIS A  84     4854   5615   5639     90   -285    567       C  
ATOM    543  O   HIS A  84     -27.280  10.362  -3.630  1.00 41.91           O  
ANISOU  543  O   HIS A  84     4832   5568   5522     90   -292    530       O  
ATOM    544  CB  HIS A  84     -26.972  13.167  -2.170  1.00 42.30           C  
ANISOU  544  CB  HIS A  84     4804   5596   5670    131   -190    522       C  
ATOM    545  CG  HIS A  84     -25.934  14.233  -2.001  1.00 42.13           C  
ANISOU  545  CG  HIS A  84     4781   5577   5646    146   -152    495       C  
ATOM    546  CD2 HIS A  84     -26.014  15.482  -1.485  1.00 42.34           C  
ANISOU  546  CD2 HIS A  84     4773   5587   5726    159   -114    497       C  
ATOM    547  ND1 HIS A  84     -24.626  14.067  -2.403  1.00 41.94           N  
ANISOU  547  ND1 HIS A  84     4795   5575   5562    148   -150    460       N  
ATOM    548  CE1 HIS A  84     -23.943  15.169  -2.139  1.00 41.89           C  
ANISOU  548  CE1 HIS A  84     4776   5566   5572    160   -117    446       C  
ATOM    549  NE2 HIS A  84     -24.763  16.042  -1.582  1.00 42.17           N  
ANISOU  549  NE2 HIS A  84     4769   5577   5676    167    -95    466       N  
ATOM    550  N   ALA A  85     -29.253  11.449  -3.827  1.00 42.75           N  
ANISOU  550  N   ALA A  85     4864   5641   5735     76   -309    618       N  
ATOM    551  CA  ALA A  85     -30.074  10.230  -3.984  1.00 42.89           C  
ANISOU  551  CA  ALA A  85     4892   5657   5748     58   -354    639       C  
ATOM    552  C   ALA A  85     -29.836   9.527  -5.313  1.00 43.20           C  
ANISOU  552  C   ALA A  85     4978   5708   5729     31   -409    644       C  
ATOM    553  O   ALA A  85     -29.759   8.301  -5.353  1.00 42.94           O  
ANISOU  553  O   ALA A  85     4978   5680   5657     24   -435    626       O  
ATOM    554  CB  ALA A  85     -31.557  10.533  -3.828  1.00 43.09           C  
ANISOU  554  CB  ALA A  85     4866   5658   5847     49   -367    699       C  
ATOM    555  N   GLU A  86     -29.698  10.319  -6.380  1.00 43.73           N  
ANISOU  555  N   GLU A  86     5044   5779   5789     17   -426    669       N  
ATOM    556  CA  GLU A  86     -29.406   9.805  -7.718  1.00 44.49           C  
ANISOU  556  CA  GLU A  86     5186   5891   5827     -7   -475    672       C  
ATOM    557  C   GLU A  86     -27.966   9.288  -7.840  1.00 44.29           C  
ANISOU  557  C   GLU A  86     5213   5890   5725      5   -457    609       C  
ATOM    558  O   GLU A  86     -27.711   8.373  -8.622  1.00 45.06           O  
ANISOU  558  O   GLU A  86     5356   5998   5765    -11   -493    595       O  
ATOM    559  CB  GLU A  86     -29.679  10.872  -8.781  1.00 45.23           C  
ANISOU  559  CB  GLU A  86     5261   5986   5938    -28   -496    720       C  
ATOM    560  CG  GLU A  86     -29.986  10.332 -10.174  1.00 46.04           C  
ANISOU  560  CG  GLU A  86     5398   6099   5996    -66   -562    749       C  
ATOM    561  CD  GLU A  86     -29.689  11.341 -11.269  1.00 46.55           C  
ANISOU  561  CD  GLU A  86     5461   6177   6049    -81   -574    777       C  
ATOM    562  OE1 GLU A  86     -30.076  12.521 -11.124  1.00 46.59           O  
ANISOU  562  OE1 GLU A  86     5416   6168   6117    -78   -557    814       O  
ATOM    563  OE2 GLU A  86     -29.068  10.949 -12.278  1.00 46.97           O1-
ANISOU  563  OE2 GLU A  86     5563   6253   6030    -98   -599    762       O1-
ATOM    564  N   THR A  87     -27.041   9.875  -7.073  1.00 43.51           N  
ANISOU  564  N   THR A  87     5106   5796   5627     32   -403    573       N  
ATOM    565  CA  THR A  87     -25.663   9.377  -6.951  1.00 42.56           C  
ANISOU  565  CA  THR A  87     5027   5696   5445     48   -379    514       C  
ATOM    566  C   THR A  87     -25.635   8.007  -6.240  1.00 42.14           C  
ANISOU  566  C   THR A  87     4997   5640   5372     56   -384    481       C  
ATOM    567  O   THR A  87     -25.033   7.070  -6.781  1.00 42.11           O  
ANISOU  567  O   THR A  87     5038   5648   5311     51   -402    452       O  
ATOM    568  CB  THR A  87     -24.744  10.420  -6.258  1.00 42.04           C  
ANISOU  568  CB  THR A  87     4943   5635   5394     75   -323    488       C  
ATOM    569  CG2 THR A  87     -23.333   9.895  -6.066  1.00 41.44           C  
ANISOU  569  CG2 THR A  87     4906   5578   5261     92   -299    431       C  
ATOM    570  OG1 THR A  87     -24.670  11.600  -7.068  1.00 42.19           O  
ANISOU  570  OG1 THR A  87     4945   5656   5425     66   -325    518       O  
ATOM    571  N   ILE A  88     -26.317   7.918  -5.080  1.00 41.52           N  
ANISOU  571  N   ILE A  88     4886   5547   5343     66   -366    488       N  
ATOM    572  CA  ILE A  88     -26.544   6.679  -4.273  1.00 40.67           C  
ANISOU  572  CA  ILE A  88     4788   5433   5230     71   -372    470       C  
ATOM    573  C   ILE A  88     -27.160   5.536  -5.095  1.00 40.85           C  
ANISOU  573  C   ILE A  88     4839   5450   5231     44   -431    486       C  
ATOM    574  O   ILE A  88     -26.692   4.386  -5.011  1.00 40.92           O  
ANISOU  574  O   ILE A  88     4884   5463   5201     46   -443    453       O  
ATOM    575  CB  ILE A  88     -27.415   6.984  -3.004  1.00 40.61           C  
ANISOU  575  CB  ILE A  88     4732   5411   5286     81   -345    489       C  
ATOM    576  CG1 ILE A  88     -26.576   7.608  -1.894  1.00 39.96           C  
ANISOU  576  CG1 ILE A  88     4637   5335   5209    108   -284    451       C  
ATOM    577  CG2 ILE A  88     -28.073   5.751  -2.383  1.00 40.69           C  
ANISOU  577  CG2 ILE A  88     4742   5413   5304     76   -365    493       C  
ATOM    578  CD1 ILE A  88     -27.406   8.344  -0.856  1.00 40.00           C  
ANISOU  578  CD1 ILE A  88     4593   5327   5278    119   -251    473       C  
ATOM    579  N   LYS A  89     -28.173   5.883  -5.898  1.00 40.91           N  
ANISOU  579  N   LYS A  89     4830   5448   5262     20   -470    537       N  
ATOM    580  CA  LYS A  89     -28.818   4.976  -6.856  1.00 40.98           C  
ANISOU  580  CA  LYS A  89     4867   5452   5250     -9   -533    559       C  
ATOM    581  C   LYS A  89     -27.845   4.478  -7.931  1.00 40.64           C  
ANISOU  581  C   LYS A  89     4883   5426   5131    -18   -552    524       C  
ATOM    582  O   LYS A  89     -27.827   3.282  -8.232  1.00 40.73           O  
ANISOU  582  O   LYS A  89     4933   5434   5108    -28   -585    505       O  
ATOM    583  CB  LYS A  89     -30.045   5.663  -7.483  1.00 41.82           C  
ANISOU  583  CB  LYS A  89     4937   5545   5403    -35   -567    627       C  
ATOM    584  CG  LYS A  89     -30.791   4.884  -8.562  1.00 42.87           C  
ANISOU  584  CG  LYS A  89     5098   5673   5518    -72   -639    658       C  
ATOM    585  CD  LYS A  89     -32.305   5.062  -8.465  1.00 43.57           C  
ANISOU  585  CD  LYS A  89     5139   5739   5677    -92   -671    726       C  
ATOM    586  CE  LYS A  89     -32.962   5.318  -9.816  1.00 44.42           C  
ANISOU  586  CE  LYS A  89     5252   5845   5778   -130   -730    776       C  
ATOM    587  NZ  LYS A  89     -32.541   4.393 -10.907  1.00 45.01           N1+
ANISOU  587  NZ  LYS A  89     5393   5932   5776   -155   -778    752       N1+
ATOM    588  N   ASN A  90     -27.014   5.383  -8.449  1.00 40.17           N  
ANISOU  588  N   ASN A  90     4829   5384   5048    -11   -527    513       N  
ATOM    589  CA  ASN A  90     -26.003   5.037  -9.457  1.00 39.99           C  
ANISOU  589  CA  ASN A  90     4860   5380   4951    -15   -535    478       C  
ATOM    590  C   ASN A  90     -24.821   4.221  -8.944  1.00 39.18           C  
ANISOU  590  C   ASN A  90     4791   5286   4808     10   -505    415       C  
ATOM    591  O   ASN A  90     -24.231   3.462  -9.720  1.00 39.26           O  
ANISOU  591  O   ASN A  90     4850   5305   4760      3   -522    385       O  
ATOM    592  CB  ASN A  90     -25.483   6.288 -10.178  1.00 39.87           C  
ANISOU  592  CB  ASN A  90     4837   5384   4926    -17   -518    491       C  
ATOM    593  CG  ASN A  90     -26.476   6.844 -11.184  1.00 40.26           C  
ANISOU  593  CG  ASN A  90     4873   5431   4991    -51   -565    552       C  
ATOM    594  ND2 ASN A  90     -25.998   7.725 -12.046  1.00 40.25           N  
ANISOU  594  ND2 ASN A  90     4876   5448   4968    -58   -560    564       N  
ATOM    595  OD1 ASN A  90     -27.660   6.499 -11.179  1.00 40.70           O  
ANISOU  595  OD1 ASN A  90     4914   5468   5082    -71   -604    590       O  
ATOM    596  N   VAL A  91     -24.461   4.422  -7.672  1.00 38.49           N  
ANISOU  596  N   VAL A  91     4675   5195   4751     35   -460    396       N  
ATOM    597  CA  VAL A  91     -23.450   3.610  -6.965  1.00 38.18           C  
ANISOU  597  CA  VAL A  91     4659   5160   4685     59   -432    344       C  
ATOM    598  C   VAL A  91     -23.923   2.152  -6.894  1.00 38.52           C  
ANISOU  598  C   VAL A  91     4726   5187   4719     49   -471    334       C  
ATOM    599  O   VAL A  91     -23.200   1.244  -7.324  1.00 38.57           O  
ANISOU  599  O   VAL A  91     4777   5198   4679     51   -479    296       O  
ATOM    600  CB  VAL A  91     -23.123   4.190  -5.549  1.00 37.42           C  
ANISOU  600  CB  VAL A  91     4525   5063   4628     85   -381    333       C  
ATOM    601  CG1 VAL A  91     -22.407   3.188  -4.640  1.00 36.94           C  
ANISOU  601  CG1 VAL A  91     4481   5002   4552    103   -363    289       C  
ATOM    602  CG2 VAL A  91     -22.271   5.448  -5.662  1.00 37.16           C  
ANISOU  602  CG2 VAL A  91     4480   5046   4592     98   -342    325       C  
ATOM    603  N   ARG A  92     -25.161   1.970  -6.432  1.00 38.63           N  
ANISOU  603  N   ARG A  92     4711   5183   4780     36   -495    373       N  
ATOM    604  CA  ARG A  92     -25.788   0.659  -6.269  1.00 38.66           C  
ANISOU  604  CA  ARG A  92     4729   5170   4788     24   -534    374       C  
ATOM    605  C   ARG A  92     -26.118  -0.046  -7.590  1.00 39.57           C  
ANISOU  605  C   ARG A  92     4888   5281   4865     -4   -591    378       C  
ATOM    606  O   ARG A  92     -26.134  -1.271  -7.625  1.00 40.05           O  
ANISOU  606  O   ARG A  92     4978   5328   4908     -9   -619    358       O  
ATOM    607  CB  ARG A  92     -27.034   0.772  -5.379  1.00 38.41           C  
ANISOU  607  CB  ARG A  92     4649   5123   4821     19   -540    419       C  
ATOM    608  CG  ARG A  92     -26.707   1.065  -3.921  1.00 37.70           C  
ANISOU  608  CG  ARG A  92     4527   5036   4761     46   -486    405       C  
ATOM    609  CD  ARG A  92     -27.897   1.565  -3.116  1.00 37.55           C  
ANISOU  609  CD  ARG A  92     4453   5007   4806     43   -479    450       C  
ATOM    610  NE  ARG A  92     -27.495   1.859  -1.739  1.00 36.91           N  
ANISOU  610  NE  ARG A  92     4347   4933   4745     69   -425    430       N  
ATOM    611  CZ  ARG A  92     -28.249   2.476  -0.821  1.00 36.75           C  
ANISOU  611  CZ  ARG A  92     4279   4908   4776     75   -399    458       C  
ATOM    612  NH1 ARG A  92     -29.485   2.890  -1.095  1.00 37.11           N1+
ANISOU  612  NH1 ARG A  92     4291   4940   4868     60   -418    510       N1+
ATOM    613  NH2 ARG A  92     -27.754   2.687   0.394  1.00 36.27           N  
ANISOU  613  NH2 ARG A  92     4203   4855   4720     97   -349    433       N  
ATOM    614  N   THR A  93     -26.364   0.721  -8.655  1.00 40.18           N  
ANISOU  614  N   THR A  93     4970   5366   4929    -22   -610    405       N  
ATOM    615  CA  THR A  93     -26.546   0.176 -10.010  1.00 41.09           C  
ANISOU  615  CA  THR A  93     5133   5483   4998    -52   -661    406       C  
ATOM    616  C   THR A  93     -25.229  -0.430 -10.511  1.00 41.37           C  
ANISOU  616  C   THR A  93     5222   5530   4964    -38   -645    344       C  
ATOM    617  O   THR A  93     -25.213  -1.538 -11.053  1.00 42.35           O  
ANISOU  617  O   THR A  93     5392   5646   5054    -51   -679    320       O  
ATOM    618  CB  THR A  93     -27.056   1.253 -11.008  1.00 41.37           C  
ANISOU  618  CB  THR A  93     5156   5529   5034    -76   -682    451       C  
ATOM    619  CG2 THR A  93     -27.540   0.627 -12.322  1.00 42.06           C  
ANISOU  619  CG2 THR A  93     5288   5615   5078   -114   -746    463       C  
ATOM    620  OG1 THR A  93     -28.142   1.983 -10.424  1.00 41.21           O  
ANISOU  620  OG1 THR A  93     5077   5496   5084    -81   -684    508       O  
ATOM    621  N   ALA A  94     -24.131   0.278 -10.268  1.00 41.00           N  
ANISOU  621  N   ALA A  94     5169   5504   4904    -12   -591    318       N  
ATOM    622  CA  ALA A  94     -22.805  -0.206 -10.633  1.00 41.05           C  
ANISOU  622  CA  ALA A  94     5219   5522   4853      6   -567    261       C  
ATOM    623  C   ALA A  94     -22.276  -1.301  -9.706  1.00 40.82           C  
ANISOU  623  C   ALA A  94     5200   5480   4830     27   -551    220       C  
ATOM    624  O   ALA A  94     -21.530  -2.160 -10.162  1.00 41.02           O  
ANISOU  624  O   ALA A  94     5270   5505   4810     34   -551    176       O  
ATOM    625  CB  ALA A  94     -21.828   0.952 -10.693  1.00 40.83           C  
ANISOU  625  CB  ALA A  94     5178   5520   4813     24   -517    253       C  
ATOM    626  N   THR A  95     -22.650  -1.258  -8.421  1.00 40.59           N  
ANISOU  626  N   THR A  95     5129   5440   4853     39   -535    234       N  
ATOM    627  CA  THR A  95     -22.248  -2.284  -7.442  1.00 40.71           C  
ANISOU  627  CA  THR A  95     5146   5440   4879     58   -524    203       C  
ATOM    628  C   THR A  95     -22.974  -3.614  -7.689  1.00 41.91           C  
ANISOU  628  C   THR A  95     5324   5568   5030     39   -578    203       C  
ATOM    629  O   THR A  95     -22.330  -4.666  -7.773  1.00 42.77           O  
ANISOU  629  O   THR A  95     5468   5667   5114     47   -582    162       O  
ATOM    630  CB  THR A  95     -22.474  -1.834  -5.978  1.00 39.74           C  
ANISOU  630  CB  THR A  95     4972   5317   4809     73   -492    221       C  
ATOM    631  CG2 THR A  95     -21.749  -2.753  -4.989  1.00 39.23           C  
ANISOU  631  CG2 THR A  95     4911   5245   4747     94   -473    186       C  
ATOM    632  OG1 THR A  95     -21.986  -0.501  -5.801  1.00 39.00           O  
ANISOU  632  OG1 THR A  95     4852   5243   4722     86   -449    226       O  
ATOM    633  N   GLU A  96     -24.298  -3.562  -7.869  1.00 42.44           N  
ANISOU  633  N   GLU A  96     5375   5622   5126     12   -621    251       N  
ATOM    634  CA  GLU A  96     -25.083  -4.789  -8.103  1.00 43.36           C  
ANISOU  634  CA  GLU A  96     5513   5712   5247    -10   -678    256       C  
ATOM    635  C   GLU A  96     -25.013  -5.349  -9.535  1.00 44.43           C  
ANISOU  635  C   GLU A  96     5708   5845   5328    -33   -719    236       C  
ATOM    636  O   GLU A  96     -25.556  -6.424  -9.792  1.00 45.29           O  
ANISOU  636  O   GLU A  96     5842   5930   5435    -51   -768    234       O  
ATOM    637  CB  GLU A  96     -26.545  -4.638  -7.643  1.00 43.31           C  
ANISOU  637  CB  GLU A  96     5464   5693   5299    -31   -709    317       C  
ATOM    638  CG  GLU A  96     -26.759  -4.266  -6.174  1.00 42.97           C  
ANISOU  638  CG  GLU A  96     5365   5651   5310    -11   -671    336       C  
ATOM    639  CD  GLU A  96     -25.761  -4.893  -5.214  1.00 42.67           C  
ANISOU  639  CD  GLU A  96     5331   5614   5266     17   -634    293       C  
ATOM    640  OE1 GLU A  96     -25.842  -6.122  -4.987  1.00 42.98           O  
ANISOU  640  OE1 GLU A  96     5387   5633   5307     12   -662    280       O  
ATOM    641  OE2 GLU A  96     -24.896  -4.149  -4.695  1.00 41.91           O1-
ANISOU  641  OE2 GLU A  96     5221   5536   5165     41   -581    273       O1-
ATOM    642  N   SER A  97     -24.342  -4.643 -10.453  1.00 44.83           N  
ANISOU  642  N   SER A  97     5781   5919   5332    -31   -702    221       N  
ATOM    643  CA  SER A  97     -24.010  -5.178 -11.783  1.00 45.62           C  
ANISOU  643  CA  SER A  97     5943   6022   5367    -47   -729    190       C  
ATOM    644  C   SER A  97     -22.977  -6.319 -11.770  1.00 45.89           C  
ANISOU  644  C   SER A  97     6021   6045   5369    -26   -714    126       C  
ATOM    645  O   SER A  97     -22.935  -7.108 -12.712  1.00 46.55           O  
ANISOU  645  O   SER A  97     6158   6119   5408    -41   -746     98       O  
ATOM    646  CB  SER A  97     -23.529  -4.058 -12.708  1.00 45.63           C  
ANISOU  646  CB  SER A  97     5953   6055   5328    -50   -707    195       C  
ATOM    647  OG  SER A  97     -22.335  -3.479 -12.224  1.00 45.14           O  
ANISOU  647  OG  SER A  97     5877   6013   5261    -15   -643    167       O  
ATOM    648  N   PHE A  98     -22.148  -6.391 -10.721  1.00 45.77           N  
ANISOU  648  N   PHE A  98     5982   6030   5375      8   -665    102       N  
ATOM    649  CA  PHE A  98     -21.214  -7.508 -10.501  1.00 45.84           C  
ANISOU  649  CA  PHE A  98     6022   6025   5368     29   -651     48       C  
ATOM    650  C   PHE A  98     -21.778  -8.625  -9.608  1.00 45.88           C  
ANISOU  650  C   PHE A  98     6016   5998   5419     28   -679     52       C  
ATOM    651  O   PHE A  98     -21.080  -9.600  -9.332  1.00 46.05           O  
ANISOU  651  O   PHE A  98     6058   6002   5437     46   -671     11       O  
ATOM    652  CB  PHE A  98     -19.900  -7.003  -9.883  1.00 45.27           C  
ANISOU  652  CB  PHE A  98     5932   5973   5294     67   -584     21       C  
ATOM    653  CG  PHE A  98     -19.227  -5.910 -10.668  1.00 45.25           C  
ANISOU  653  CG  PHE A  98     5937   6004   5252     72   -551     17       C  
ATOM    654  CD1 PHE A  98     -18.510  -6.200 -11.821  1.00 45.62           C  
ANISOU  654  CD1 PHE A  98     6035   6059   5237     73   -546    -21       C  
ATOM    655  CD2 PHE A  98     -19.294  -4.585 -10.238  1.00 44.67           C  
ANISOU  655  CD2 PHE A  98     5818   5952   5201     76   -523     52       C  
ATOM    656  CE1 PHE A  98     -17.887  -5.189 -12.539  1.00 45.69           C  
ANISOU  656  CE1 PHE A  98     6049   6101   5209     77   -516    -21       C  
ATOM    657  CE2 PHE A  98     -18.670  -3.572 -10.954  1.00 44.44           C  
ANISOU  657  CE2 PHE A  98     5793   5951   5138     79   -495     51       C  
ATOM    658  CZ  PHE A  98     -17.967  -3.873 -12.107  1.00 44.94           C  
ANISOU  658  CZ  PHE A  98     5906   6027   5140     80   -491     17       C  
ATOM    659  N   ALA A  99     -23.032  -8.506  -9.172  1.00 46.19           N  
ANISOU  659  N   ALA A  99     6022   6026   5501      7   -714    103       N  
ATOM    660  CA  ALA A  99     -23.597  -9.434  -8.181  1.00 46.73           C  
ANISOU  660  CA  ALA A  99     6069   6067   5619      6   -737    116       C  
ATOM    661  C   ALA A  99     -24.067 -10.802  -8.703  1.00 48.12           C  
ANISOU  661  C   ALA A  99     6285   6208   5788    -15   -796    102       C  
ATOM    662  O   ALA A  99     -24.446 -11.655  -7.894  1.00 48.39           O  
ANISOU  662  O   ALA A  99     6303   6218   5862    -15   -816    111       O  
ATOM    663  CB  ALA A  99     -24.720  -8.757  -7.399  1.00 46.37           C  
ANISOU  663  CB  ALA A  99     5965   6025   5626     -6   -744    178       C  
ATOM    664  N   SER A 100     -24.045 -11.009 -10.025  1.00 49.57           N  
ANISOU  664  N   SER A 100     6521   6388   5921    -33   -825     80       N  
ATOM    665  CA  SER A 100     -24.524 -12.255 -10.652  1.00 51.14           C  
ANISOU  665  CA  SER A 100     6766   6554   6110    -57   -885     64       C  
ATOM    666  C   SER A 100     -23.606 -13.460 -10.403  1.00 51.97           C  
ANISOU  666  C   SER A 100     6901   6633   6209    -33   -873      7       C  
ATOM    667  O   SER A 100     -24.080 -14.596 -10.292  1.00 52.65           O  
ANISOU  667  O   SER A 100     7002   6683   6317    -46   -918      3       O  
ATOM    668  CB  SER A 100     -24.735 -12.055 -12.153  1.00 51.75           C  
ANISOU  668  CB  SER A 100     6894   6638   6127    -85   -918     55       C  
ATOM    669  OG  SER A 100     -23.540 -11.623 -12.777  1.00 52.07           O  
ANISOU  669  OG  SER A 100     6965   6705   6112    -63   -869     10       O  
ATOM    670  N   ASP A 101     -22.302 -13.198 -10.332  1.00 52.30           N  
ANISOU  670  N   ASP A 101     6950   6694   6226      1   -814    -35       N  
ATOM    671  CA  ASP A 101     -21.334 -14.149  -9.789  1.00 52.57           C  
ANISOU  671  CA  ASP A 101     6993   6708   6270     29   -790    -80       C  
ATOM    672  C   ASP A 101     -20.869 -13.595  -8.436  1.00 51.71           C  
ANISOU  672  C   ASP A 101     6827   6617   6203     56   -740    -61       C  
ATOM    673  O   ASP A 101     -20.136 -12.602  -8.400  1.00 51.07           O  
ANISOU  673  O   ASP A 101     6732   6568   6102     75   -689    -65       O  
ATOM    674  CB  ASP A 101     -20.146 -14.341 -10.743  1.00 52.85           C  
ANISOU  674  CB  ASP A 101     7082   6749   6248     47   -759   -143       C  
ATOM    675  CG  ASP A 101     -19.007 -15.135 -10.116  1.00 52.79           C  
ANISOU  675  CG  ASP A 101     7075   6724   6256     83   -722   -187       C  
ATOM    676  OD1 ASP A 101     -19.260 -16.205  -9.517  1.00 53.05           O  
ANISOU  676  OD1 ASP A 101     7104   6722   6331     83   -751   -188       O  
ATOM    677  OD2 ASP A 101     -17.851 -14.680 -10.229  1.00 52.54           O1-
ANISOU  677  OD2 ASP A 101     7046   6715   6199    112   -667   -215       O1-
ATOM    678  N   PRO A 102     -21.294 -14.232  -7.317  1.00 51.76           N  
ANISOU  678  N   PRO A 102     6799   6602   6263     57   -756    -37       N  
ATOM    679  CA  PRO A 102     -20.964 -13.749  -5.957  1.00 51.04           C  
ANISOU  679  CA  PRO A 102     6654   6529   6210     77   -713    -16       C  
ATOM    680  C   PRO A 102     -19.501 -13.932  -5.520  1.00 50.07           C  
ANISOU  680  C   PRO A 102     6532   6411   6080    113   -662    -58       C  
ATOM    681  O   PRO A 102     -19.074 -13.309  -4.547  1.00 48.76           O  
ANISOU  681  O   PRO A 102     6325   6267   5932    130   -621    -43       O  
ATOM    682  CB  PRO A 102     -21.897 -14.575  -5.047  1.00 51.30           C  
ANISOU  682  CB  PRO A 102     6658   6536   6296     63   -754     19       C  
ATOM    683  CG  PRO A 102     -22.912 -15.190  -5.955  1.00 51.98           C  
ANISOU  683  CG  PRO A 102     6775   6595   6377     30   -819     29       C  
ATOM    684  CD  PRO A 102     -22.205 -15.391  -7.260  1.00 52.36           C  
ANISOU  684  CD  PRO A 102     6885   6639   6368     33   -818    -25       C  
ATOM    685  N   ILE A 103     -18.760 -14.780  -6.234  1.00 50.48           N  
ANISOU  685  N   ILE A 103     6629   6442   6105    124   -663   -108       N  
ATOM    686  CA  ILE A 103     -17.324 -14.988  -6.030  1.00 50.31           C  
ANISOU  686  CA  ILE A 103     6613   6423   6075    158   -616   -150       C  
ATOM    687  C   ILE A 103     -16.521 -13.730  -6.467  1.00 50.01           C  
ANISOU  687  C   ILE A 103     6574   6426   5997    173   -563   -160       C  
ATOM    688  O   ILE A 103     -15.524 -13.372  -5.824  1.00 49.52           O  
ANISOU  688  O   ILE A 103     6489   6381   5944    199   -515   -168       O  
ATOM    689  CB  ILE A 103     -16.877 -16.325  -6.710  1.00 50.95           C  
ANISOU  689  CB  ILE A 103     6744   6466   6146    165   -635   -201       C  
ATOM    690  CG1 ILE A 103     -17.641 -17.516  -6.094  1.00 51.07           C  
ANISOU  690  CG1 ILE A 103     6752   6441   6210    149   -687   -185       C  
ATOM    691  CG2 ILE A 103     -15.387 -16.599  -6.562  1.00 50.93           C  
ANISOU  691  CG2 ILE A 103     6746   6462   6139    201   -585   -244       C  
ATOM    692  CD1 ILE A 103     -17.599 -18.794  -6.911  1.00 51.91           C  
ANISOU  692  CD1 ILE A 103     6912   6504   6309    146   -722   -229       C  
ATOM    693  N   LEU A 104     -16.995 -13.030  -7.505  1.00 50.25           N  
ANISOU  693  N   LEU A 104     6627   6474   5990    155   -574   -154       N  
ATOM    694  CA  LEU A 104     -16.371 -11.768  -7.964  1.00 49.84           C  
ANISOU  694  CA  LEU A 104     6571   6461   5901    165   -529   -156       C  
ATOM    695  C   LEU A 104     -17.077 -10.454  -7.550  1.00 49.24           C  
ANISOU  695  C   LEU A 104     6453   6414   5842    152   -524   -103       C  
ATOM    696  O   LEU A 104     -16.616  -9.363  -7.909  1.00 49.05           O  
ANISOU  696  O   LEU A 104     6423   6420   5793    158   -491   -101       O  
ATOM    697  CB  LEU A 104     -16.131 -11.812  -9.483  1.00 50.47           C  
ANISOU  697  CB  LEU A 104     6707   6546   5921    158   -534   -189       C  
ATOM    698  CG  LEU A 104     -15.003 -12.740  -9.953  1.00 50.93           C  
ANISOU  698  CG  LEU A 104     6806   6588   5955    183   -512   -250       C  
ATOM    699  CD1 LEU A 104     -15.108 -12.988 -11.454  1.00 52.05           C  
ANISOU  699  CD1 LEU A 104     7009   6729   6037    168   -531   -281       C  
ATOM    700  CD2 LEU A 104     -13.624 -12.199  -9.585  1.00 50.14           C  
ANISOU  700  CD2 LEU A 104     6684   6511   5852    217   -447   -265       C  
ATOM    701  N   TYR A 105     -18.147 -10.549  -6.759  1.00 48.79           N  
ANISOU  701  N   TYR A 105     6364   6345   5829    135   -554    -63       N  
ATOM    702  CA  TYR A 105     -18.830  -9.359  -6.223  1.00 47.93           C  
ANISOU  702  CA  TYR A 105     6209   6258   5742    126   -545    -15       C  
ATOM    703  C   TYR A 105     -18.075  -8.711  -5.054  1.00 46.58           C  
ANISOU  703  C   TYR A 105     5997   6106   5594    150   -493    -12       C  
ATOM    704  O   TYR A 105     -17.981  -9.309  -3.976  1.00 46.32           O  
ANISOU  704  O   TYR A 105     5942   6061   5594    159   -490    -10       O  
ATOM    705  CB  TYR A 105     -20.255  -9.733  -5.777  1.00 48.38           C  
ANISOU  705  CB  TYR A 105     6246   6295   5840    101   -593     27       C  
ATOM    706  CG  TYR A 105     -21.012  -8.647  -5.033  1.00 47.95           C  
ANISOU  706  CG  TYR A 105     6140   6260   5820     94   -581     77       C  
ATOM    707  CD1 TYR A 105     -21.512  -7.530  -5.706  1.00 48.15           C  
ANISOU  707  CD1 TYR A 105     6158   6302   5834     81   -582    102       C  
ATOM    708  CD2 TYR A 105     -21.263  -8.761  -3.658  1.00 47.47           C  
ANISOU  708  CD2 TYR A 105     6035   6195   5803    101   -569     98       C  
ATOM    709  CE1 TYR A 105     -22.218  -6.546  -5.031  1.00 48.05           C  
ANISOU  709  CE1 TYR A 105     6098   6302   5858     77   -568    146       C  
ATOM    710  CE2 TYR A 105     -21.963  -7.780  -2.975  1.00 47.20           C  
ANISOU  710  CE2 TYR A 105     5957   6177   5801     96   -554    139       C  
ATOM    711  CZ  TYR A 105     -22.439  -6.677  -3.663  1.00 47.66           C  
ANISOU  711  CZ  TYR A 105     6008   6249   5851     85   -553    162       C  
ATOM    712  OH  TYR A 105     -23.134  -5.705  -2.982  1.00 47.53           O  
ANISOU  712  OH  TYR A 105     5945   6243   5869     83   -535    201       O  
ATOM    713  N   ARG A 106     -17.572  -7.491  -5.264  1.00 45.50           N  
ANISOU  713  N   ARG A 106     5849   5998   5439    159   -456     -9       N  
ATOM    714  CA  ARG A 106     -16.987  -6.667  -4.188  1.00 43.90           C  
ANISOU  714  CA  ARG A 106     5606   5815   5257    177   -410     -1       C  
ATOM    715  C   ARG A 106     -18.056  -5.741  -3.592  1.00 42.53           C  
ANISOU  715  C   ARG A 106     5391   5649   5116    163   -414     44       C  
ATOM    716  O   ARG A 106     -18.706  -5.016  -4.348  1.00 42.75           O  
ANISOU  716  O   ARG A 106     5420   5684   5136    147   -427     66       O  
ATOM    717  CB  ARG A 106     -15.834  -5.809  -4.718  1.00 44.40           C  
ANISOU  717  CB  ARG A 106     5678   5903   5288    195   -366    -23       C  
ATOM    718  CG  ARG A 106     -14.508  -6.541  -4.899  1.00 45.36           C  
ANISOU  718  CG  ARG A 106     5824   6021   5389    218   -344    -67       C  
ATOM    719  CD  ARG A 106     -13.759  -6.059  -6.138  1.00 46.88           C  
ANISOU  719  CD  ARG A 106     6047   6232   5534    224   -323    -89       C  
ATOM    720  NE  ARG A 106     -14.473  -6.399  -7.376  1.00 48.79           N  
ANISOU  720  NE  ARG A 106     6327   6466   5743    203   -361    -92       N  
ATOM    721  CZ  ARG A 106     -14.081  -6.090  -8.616  1.00 49.67           C  
ANISOU  721  CZ  ARG A 106     6472   6593   5805    201   -354   -109       C  
ATOM    722  NH1 ARG A 106     -14.833  -6.466  -9.649  1.00 50.04           N1+
ANISOU  722  NH1 ARG A 106     6554   6631   5823    178   -394   -109       N1+
ATOM    723  NH2 ARG A 106     -12.947  -5.417  -8.842  1.00 49.83           N  
ANISOU  723  NH2 ARG A 106     6489   6638   5805    220   -308   -122       N  
ATOM    724  N   PRO A 107     -18.251  -5.769  -2.248  1.00 41.08           N  
ANISOU  724  N   PRO A 107     5171   5465   4971    168   -400     61       N  
ATOM    725  CA  PRO A 107     -19.156  -4.828  -1.575  1.00 40.11           C  
ANISOU  725  CA  PRO A 107     5007   5351   4881    159   -393    100       C  
ATOM    726  C   PRO A 107     -18.586  -3.415  -1.555  1.00 39.25           C  
ANISOU  726  C   PRO A 107     4881   5266   4764    170   -350    100       C  
ATOM    727  O   PRO A 107     -17.372  -3.247  -1.395  1.00 39.02           O  
ANISOU  727  O   PRO A 107     4858   5250   4718    189   -317     71       O  
ATOM    728  CB  PRO A 107     -19.236  -5.369  -0.143  1.00 39.90           C  
ANISOU  728  CB  PRO A 107     4952   5319   4885    165   -386    107       C  
ATOM    729  CG  PRO A 107     -18.765  -6.776  -0.222  1.00 40.25           C  
ANISOU  729  CG  PRO A 107     5025   5346   4923    168   -408     82       C  
ATOM    730  CD  PRO A 107     -17.727  -6.764  -1.298  1.00 40.67           C  
ANISOU  730  CD  PRO A 107     5115   5402   4935    179   -397     45       C  
ATOM    731  N   VAL A 108     -19.456  -2.420  -1.764  1.00 38.58           N  
ANISOU  731  N   VAL A 108     4775   5186   4696    158   -353    133       N  
ATOM    732  CA  VAL A 108     -19.073  -1.001  -1.810  1.00 37.73           C  
ANISOU  732  CA  VAL A 108     4648   5097   4587    165   -317    138       C  
ATOM    733  C   VAL A 108     -19.921  -0.236  -0.804  1.00 37.28           C  
ANISOU  733  C   VAL A 108     4547   5040   4575    163   -301    168       C  
ATOM    734  O   VAL A 108     -21.147  -0.227  -0.914  1.00 37.54           O  
ANISOU  734  O   VAL A 108     4565   5062   4633    146   -328    202       O  
ATOM    735  CB  VAL A 108     -19.261  -0.377  -3.214  1.00 38.11           C  
ANISOU  735  CB  VAL A 108     4714   5151   4613    153   -333    148       C  
ATOM    736  CG1 VAL A 108     -18.959   1.119  -3.215  1.00 37.96           C  
ANISOU  736  CG1 VAL A 108     4672   5149   4603    159   -298    159       C  
ATOM    737  CG2 VAL A 108     -18.369  -1.055  -4.235  1.00 38.47           C  
ANISOU  737  CG2 VAL A 108     4806   5199   4609    158   -340    113       C  
ATOM    738  N   ALA A 109     -19.264   0.387   0.177  1.00 36.54           N  
ANISOU  738  N   ALA A 109     4433   4958   4490    178   -260    157       N  
ATOM    739  CA  ALA A 109     -19.942   1.179   1.195  1.00 35.76           C  
ANISOU  739  CA  ALA A 109     4294   4861   4429    179   -238    178       C  
ATOM    740  C   ALA A 109     -20.369   2.531   0.634  1.00 35.69           C  
ANISOU  740  C   ALA A 109     4269   4855   4436    174   -228    200       C  
ATOM    741  O   ALA A 109     -19.792   3.012  -0.349  1.00 35.59           O  
ANISOU  741  O   ALA A 109     4273   4849   4399    175   -228    193       O  
ATOM    742  CB  ALA A 109     -19.045   1.368   2.404  1.00 34.93           C  
ANISOU  742  CB  ALA A 109     4179   4768   4324    193   -199    155       C  
ATOM    743  N   VAL A 110     -21.397   3.110   1.255  1.00 35.45           N  
ANISOU  743  N   VAL A 110     4203   4818   4448    170   -220    229       N  
ATOM    744  CA  VAL A 110     -21.882   4.455   0.956  1.00 35.32           C  
ANISOU  744  CA  VAL A 110     4160   4800   4459    168   -206    253       C  
ATOM    745  C   VAL A 110     -21.686   5.264   2.232  1.00 34.95           C  
ANISOU  745  C   VAL A 110     4086   4757   4435    182   -158    243       C  
ATOM    746  O   VAL A 110     -22.153   4.850   3.299  1.00 34.96           O  
ANISOU  746  O   VAL A 110     4070   4757   4453    184   -149    246       O  
ATOM    747  CB  VAL A 110     -23.368   4.441   0.521  1.00 35.70           C  
ANISOU  747  CB  VAL A 110     4189   4833   4542    151   -238    299       C  
ATOM    748  CG1 VAL A 110     -23.959   5.846   0.456  1.00 35.80           C  
ANISOU  748  CG1 VAL A 110     4167   4840   4595    151   -219    326       C  
ATOM    749  CG2 VAL A 110     -23.517   3.757  -0.831  1.00 35.94           C  
ANISOU  749  CG2 VAL A 110     4251   4860   4544    133   -286    307       C  
ATOM    750  N   ALA A 111     -20.989   6.396   2.110  1.00 34.65           N  
ANISOU  750  N   ALA A 111     4043   4725   4395    191   -130    231       N  
ATOM    751  CA  ALA A 111     -20.642   7.256   3.234  1.00 34.32           C  
ANISOU  751  CA  ALA A 111     3980   4687   4372    203    -86    215       C  
ATOM    752  C   ALA A 111     -21.236   8.649   3.080  1.00 34.61           C  
ANISOU  752  C   ALA A 111     3986   4714   4450    204    -69    237       C  
ATOM    753  O   ALA A 111     -21.129   9.256   2.011  1.00 34.68           O  
ANISOU  753  O   ALA A 111     3998   4720   4458    199    -81    250       O  
ATOM    754  CB  ALA A 111     -19.148   7.371   3.326  1.00 33.88           C  
ANISOU  754  CB  ALA A 111     3946   4646   4281    214    -68    178       C  
ATOM    755  N   LEU A 112     -21.845   9.148   4.157  1.00 34.84           N  
ANISOU  755  N   LEU A 112     3987   4736   4515    209    -39    239       N  
ATOM    756  CA  LEU A 112     -22.329  10.521   4.238  1.00 35.34           C  
ANISOU  756  CA  LEU A 112     4018   4785   4621    214    -14    253       C  
ATOM    757  C   LEU A 112     -21.288  11.339   4.992  1.00 35.32           C  
ANISOU  757  C   LEU A 112     4018   4788   4612    226     25    217       C  
ATOM    758  O   LEU A 112     -20.793  10.893   6.014  1.00 35.33           O  
ANISOU  758  O   LEU A 112     4029   4800   4592    230     43    189       O  
ATOM    759  CB  LEU A 112     -23.670  10.555   4.975  1.00 35.82           C  
ANISOU  759  CB  LEU A 112     4046   4833   4728    213     -2    278       C  
ATOM    760  CG  LEU A 112     -24.479  11.859   4.972  1.00 36.43           C  
ANISOU  760  CG  LEU A 112     4085   4890   4864    217     18    301       C  
ATOM    761  CD1 LEU A 112     -25.936  11.563   4.649  1.00 36.85           C  
ANISOU  761  CD1 LEU A 112     4111   4928   4959    208     -3    349       C  
ATOM    762  CD2 LEU A 112     -24.387  12.625   6.282  1.00 36.52           C  
ANISOU  762  CD2 LEU A 112     4080   4898   4895    232     72    274       C  
ATOM    763  N   ASP A 113     -20.950  12.519   4.479  1.00 35.62           N  
ANISOU  763  N   ASP A 113     4047   4818   4665    229     36    219       N  
ATOM    764  CA  ASP A 113     -20.020  13.445   5.138  1.00 35.39           C  
ANISOU  764  CA  ASP A 113     4018   4790   4637    238     72    187       C  
ATOM    765  C   ASP A 113     -20.830  14.710   5.339  1.00 35.88           C  
ANISOU  765  C   ASP A 113     4045   4829   4757    242     95    203       C  
ATOM    766  O   ASP A 113     -21.273  15.305   4.359  1.00 36.12           O  
ANISOU  766  O   ASP A 113     4061   4847   4816    238     79    235       O  
ATOM    767  CB  ASP A 113     -18.790  13.695   4.241  1.00 35.35           C  
ANISOU  767  CB  ASP A 113     4033   4795   4600    237     60    178       C  
ATOM    768  CG  ASP A 113     -17.644  14.453   4.946  1.00 35.32           C  
ANISOU  768  CG  ASP A 113     4033   4796   4589    245     91    145       C  
ATOM    769  OD1 ASP A 113     -17.798  15.638   5.310  1.00 35.40           O  
ANISOU  769  OD1 ASP A 113     4023   4790   4636    249    115    142       O  
ATOM    770  OD2 ASP A 113     -16.535  13.882   5.063  1.00 34.94           O1-
ANISOU  770  OD2 ASP A 113     4010   4765   4499    246     89    121       O1-
ATOM    771  N   THR A 114     -21.014  15.109   6.597  1.00 36.05           N  
ANISOU  771  N   THR A 114     4054   4845   4796    251    133    181       N  
ATOM    772  CA  THR A 114     -21.849  16.262   6.956  1.00 36.74           C  
ANISOU  772  CA  THR A 114     4107   4907   4943    258    162    190       C  
ATOM    773  C   THR A 114     -21.206  17.602   6.582  1.00 36.96           C  
ANISOU  773  C   THR A 114     4128   4920   4992    261    174    183       C  
ATOM    774  O   THR A 114     -19.983  17.680   6.403  1.00 36.25           O  
ANISOU  774  O   THR A 114     4061   4843   4867    260    170    161       O  
ATOM    775  CB  THR A 114     -22.171  16.277   8.467  1.00 36.94           C  
ANISOU  775  CB  THR A 114     4126   4933   4975    265    203    164       C  
ATOM    776  CG2 THR A 114     -23.115  15.154   8.834  1.00 36.81           C  
ANISOU  776  CG2 THR A 114     4104   4926   4956    261    194    182       C  
ATOM    777  OG1 THR A 114     -20.961  16.144   9.223  1.00 36.78           O  
ANISOU  777  OG1 THR A 114     4133   4931   4910    265    217    120       O  
ATOM    778  N   LYS A 115     -22.045  18.630   6.430  1.00 38.02           N  
ANISOU  778  N   LYS A 115     4228   5027   5188    267    189    205       N  
ATOM    779  CA  LYS A 115     -21.574  19.995   6.199  1.00 38.71           C  
ANISOU  779  CA  LYS A 115     4303   5094   5308    270    204    199       C  
ATOM    780  C   LYS A 115     -20.963  20.515   7.485  1.00 39.08           C  
ANISOU  780  C   LYS A 115     4359   5139   5351    279    245    149       C  
ATOM    781  O   LYS A 115     -19.831  20.997   7.474  1.00 39.45           O  
ANISOU  781  O   LYS A 115     4422   5189   5378    278    247    126       O  
ATOM    782  CB  LYS A 115     -22.695  20.929   5.716  1.00 39.28           C  
ANISOU  782  CB  LYS A 115     4334   5134   5455    273    206    239       C  
ATOM    783  CG  LYS A 115     -22.210  22.332   5.359  1.00 39.61           C  
ANISOU  783  CG  LYS A 115     4361   5153   5535    276    216    238       C  
ATOM    784  CD  LYS A 115     -23.290  23.182   4.704  1.00 40.38           C  
ANISOU  784  CD  LYS A 115     4416   5218   5708    277    212    285       C  
ATOM    785  CE  LYS A 115     -22.773  24.567   4.328  1.00 40.57           C  
ANISOU  785  CE  LYS A 115     4423   5217   5772    279    219    287       C  
ATOM    786  NZ  LYS A 115     -22.643  25.471   5.510  1.00 40.87           N1+
ANISOU  786  NZ  LYS A 115     4453   5230   5843    295    267    244       N1+
ATOM    787  N   GLY A 116     -21.704  20.389   8.586  1.00 39.53           N  
ANISOU  787  N   GLY A 116     4407   5190   5422    286    276    135       N  
ATOM    788  CA  GLY A 116     -21.193  20.756   9.901  1.00 40.39           C  
ANISOU  788  CA  GLY A 116     4528   5300   5517    292    316     84       C  
ATOM    789  C   GLY A 116     -21.228  22.251  10.132  1.00 41.45           C  
ANISOU  789  C   GLY A 116     4642   5400   5705    300    347     69       C  
ATOM    790  O   GLY A 116     -21.877  22.973   9.379  1.00 42.06           O  
ANISOU  790  O   GLY A 116     4690   5452   5839    305    341    103       O  
ATOM    791  N   PRO A 117     -20.546  22.730  11.188  1.00 42.76           N  
ANISOU  791  N   PRO A 117     4900   5569   5776    592    771     39       N  
ATOM    792  CA  PRO A 117     -20.432  24.178  11.383  1.00 42.98           C  
ANISOU  792  CA  PRO A 117     4891   5623   5813    656    775    -49       C  
ATOM    793  C   PRO A 117     -19.423  24.830  10.424  1.00 42.34           C  
ANISOU  793  C   PRO A 117     4881   5410   5796    673    793    -97       C  
ATOM    794  O   PRO A 117     -18.258  25.034  10.775  1.00 42.70           O  
ANISOU  794  O   PRO A 117     4923   5427   5873    702    811   -123       O  
ATOM    795  CB  PRO A 117     -20.018  24.310  12.860  1.00 43.89           C  
ANISOU  795  CB  PRO A 117     4921   5864   5888    684    779    -71       C  
ATOM    796  CG  PRO A 117     -19.421  23.006  13.219  1.00 43.89           C  
ANISOU  796  CG  PRO A 117     4926   5860   5890    641    777     22       C  
ATOM    797  CD  PRO A 117     -20.124  21.975  12.382  1.00 43.76           C  
ANISOU  797  CD  PRO A 117     4962   5776   5887    587    769     95       C  
ATOM    798  N   GLU A 118     -19.896  25.136   9.214  1.00 42.57           N  
ANISOU  798  N   GLU A 118     4965   5370   5838    644    781    -91       N  
ATOM    799  CA  GLU A 118     -19.094  25.787   8.175  1.00 42.39           C  
ANISOU  799  CA  GLU A 118     5002   5243   5859    642    795   -117       C  
ATOM    800  C   GLU A 118     -19.459  27.257   8.049  1.00 42.69           C  
ANISOU  800  C   GLU A 118     4987   5281   5950    681    757   -150       C  
ATOM    801  O   GLU A 118     -20.638  27.610   8.059  1.00 43.63           O  
ANISOU  801  O   GLU A 118     5057   5447   6074    680    722   -131       O  
ATOM    802  CB  GLU A 118     -19.293  25.110   6.814  1.00 42.75           C  
ANISOU  802  CB  GLU A 118     5151   5221   5873    557    804    -79       C  
ATOM    803  CG  GLU A 118     -18.369  23.928   6.540  1.00 42.98           C  
ANISOU  803  CG  GLU A 118     5253   5174   5901    530    869    -83       C  
ATOM    804  CD  GLU A 118     -18.635  23.259   5.198  1.00 43.61           C  
ANISOU  804  CD  GLU A 118     5446   5192   5929    433    889    -78       C  
ATOM    805  OE1 GLU A 118     -18.158  22.120   4.990  1.00 43.89           O  
ANISOU  805  OE1 GLU A 118     5543   5157   5973    405    948    -95       O  
ATOM    806  OE2 GLU A 118     -19.319  23.866   4.346  1.00 44.09           O1-
ANISOU  806  OE2 GLU A 118     5533   5274   5947    376    846    -60       O1-
ATOM    807  N   ILE A 119     -18.433  28.097   7.940  1.00 42.78           N  
ANISOU  807  N   ILE A 119     4997   5234   6020    716    763   -190       N  
ATOM    808  CA  ILE A 119     -18.575  29.500   7.566  1.00 43.69           C  
ANISOU  808  CA  ILE A 119     5071   5306   6221    743    721   -209       C  
ATOM    809  C   ILE A 119     -18.192  29.566   6.088  1.00 44.23           C  
ANISOU  809  C   ILE A 119     5212   5302   6291    676    717   -147       C  
ATOM    810  O   ILE A 119     -17.137  29.053   5.710  1.00 44.12           O  
ANISOU  810  O   ILE A 119     5259   5251   6252    657    764   -145       O  
ATOM    811  CB  ILE A 119     -17.632  30.413   8.378  1.00 43.67           C  
ANISOU  811  CB  ILE A 119     5022   5283   6286    809    719   -287       C  
ATOM    812  CG1 ILE A 119     -17.696  30.104   9.886  1.00 44.04           C  
ANISOU  812  CG1 ILE A 119     5020   5429   6282    845    735   -353       C  
ATOM    813  CG2 ILE A 119     -17.956  31.880   8.108  1.00 44.47           C  
ANISOU  813  CG2 ILE A 119     5065   5324   6508    841    668   -312       C  
ATOM    814  CD1 ILE A 119     -16.430  30.464  10.644  1.00 44.21           C  
ANISOU  814  CD1 ILE A 119     5029   5444   6323    869    736   -405       C  
ATOM    815  N   ARG A 120     -19.039  30.180   5.257  1.00 45.50           N  
ANISOU  815  N   ARG A 120     5353   5451   6481    637    663    -88       N  
ATOM    816  CA  ARG A 120     -18.849  30.165   3.803  1.00 45.83           C  
ANISOU  816  CA  ARG A 120     5465   5462   6487    541    651    -14       C  
ATOM    817  C   ARG A 120     -19.258  31.495   3.153  1.00 47.63           C  
ANISOU  817  C   ARG A 120     5622   5656   6816    525    568     57       C  
ATOM    818  O   ARG A 120     -20.137  32.185   3.668  1.00 48.40           O  
ANISOU  818  O   ARG A 120     5623   5752   7012    576    522     60       O  
ATOM    819  CB  ARG A 120     -19.629  28.984   3.199  1.00 45.24           C  
ANISOU  819  CB  ARG A 120     5466   5430   6291    446    658     29       C  
ATOM    820  CG  ARG A 120     -18.938  28.321   2.016  1.00 45.31           C  
ANISOU  820  CG  ARG A 120     5593   5419   6202    348    708     38       C  
ATOM    821  CD  ARG A 120     -18.889  26.802   2.132  1.00 44.83           C  
ANISOU  821  CD  ARG A 120     5621   5358   6054    316    775     -8       C  
ATOM    822  NE  ARG A 120     -17.700  26.262   1.462  1.00 44.67           N  
ANISOU  822  NE  ARG A 120     5690   5288   5994    288    871    -55       N  
ATOM    823  CZ  ARG A 120     -17.361  24.971   1.404  1.00 44.74           C  
ANISOU  823  CZ  ARG A 120     5778   5259   5963    266    952   -109       C  
ATOM    824  NH1 ARG A 120     -18.118  24.026   1.954  1.00 44.60           N1+
ANISOU  824  NH1 ARG A 120     5768   5246   5930    255    936   -110       N1+
ATOM    825  NH2 ARG A 120     -16.245  24.619   0.772  1.00 45.79           N  
ANISOU  825  NH2 ARG A 120     5974   5340   6082    254   1055   -160       N  
ATOM    826  N   THR A 121     -18.618  31.840   2.028  1.00 48.98           N  
ANISOU  826  N   THR A 121     5833   5801   6975    454    558    120       N  
ATOM    827  CA  THR A 121     -18.846  33.115   1.322  1.00 51.07           C  
ANISOU  827  CA  THR A 121     6022   6030   7352    422    468    220       C  
ATOM    828  C   THR A 121     -20.028  33.081   0.349  1.00 53.20           C  
ANISOU  828  C   THR A 121     6285   6347   7583    307    392    352       C  
ATOM    829  O   THR A 121     -20.541  32.013   0.021  1.00 53.19           O  
ANISOU  829  O   THR A 121     6362   6408   7437    229    414    360       O  
ATOM    830  CB  THR A 121     -17.597  33.578   0.531  1.00 51.42           C  
ANISOU  830  CB  THR A 121     6094   6045   7395    381    477    260       C  
ATOM    831  CG2 THR A 121     -16.408  33.801   1.454  1.00 50.23           C  
ANISOU  831  CG2 THR A 121     5929   5841   7312    485    526    160       C  
ATOM    832  OG1 THR A 121     -17.260  32.602  -0.463  1.00 51.50           O  
ANISOU  832  OG1 THR A 121     6221   6116   7228    270    539    279       O  
ATOM    833  N   GLY A 122     -20.442  34.262  -0.112  1.00 55.94           N  
ANISOU  833  N   GLY A 122     6528   6655   8070    287    294    467       N  
ATOM    834  CA  GLY A 122     -21.496  34.400  -1.125  1.00 59.20           C  
ANISOU  834  CA  GLY A 122     6909   7114   8468    159    198    636       C  
ATOM    835  C   GLY A 122     -20.999  34.299  -2.562  1.00 61.57           C  
ANISOU  835  C   GLY A 122     7286   7477   8628     -8    174    746       C  
ATOM    836  O   GLY A 122     -19.850  33.900  -2.803  1.00 60.50           O  
ANISOU  836  O   GLY A 122     7247   7355   8383    -22    259    671       O  
ATOM    837  N   LEU A 123     -21.866  34.673  -3.512  1.00 65.10           N  
ANISOU  837  N   LEU A 123     7683   7971   9079   -142     60    930       N  
ATOM    838  CA  LEU A 123     -21.559  34.593  -4.952  1.00 68.25           C  
ANISOU  838  CA  LEU A 123     8151   8468   9312   -338     23   1054       C  
ATOM    839  C   LEU A 123     -20.894  35.857  -5.497  1.00 70.36           C  
ANISOU  839  C   LEU A 123     8324   8701   9707   -362    -45   1182       C  
ATOM    840  O   LEU A 123     -21.440  36.955  -5.373  1.00 70.48           O  
ANISOU  840  O   LEU A 123     8182   8642   9956   -325   -158   1310       O  
ATOM    841  CB  LEU A 123     -22.821  34.311  -5.785  1.00 69.70           C  
ANISOU  841  CB  LEU A 123     8329   8744   9406   -513    -82   1218       C  
ATOM    842  CG  LEU A 123     -23.583  32.985  -5.693  1.00 69.56           C  
ANISOU  842  CG  LEU A 123     8419   8791   9216   -572    -48   1149       C  
ATOM    843  CD1 LEU A 123     -24.817  33.052  -6.587  1.00 71.78           C  
ANISOU  843  CD1 LEU A 123     8657   9161   9452   -761   -194   1365       C  
ATOM    844  CD2 LEU A 123     -22.716  31.791  -6.077  1.00 69.03           C  
ANISOU  844  CD2 LEU A 123     8549   8777   8899   -639     82    991       C  
ATOM    845  N   ILE A 124     -19.730  35.675  -6.124  1.00 72.53           N  
ANISOU  845  N   ILE A 124     8687   9028   9840   -425     24   1153       N  
ATOM    846  CA  ILE A 124     -18.981  36.759  -6.771  1.00 75.53           C  
ANISOU  846  CA  ILE A 124     8988   9404  10304   -475    -36   1291       C  
ATOM    847  C   ILE A 124     -19.664  37.157  -8.087  1.00 78.70           C  
ANISOU  847  C   ILE A 124     9343   9919  10637   -693   -174   1541       C  
ATOM    848  O   ILE A 124     -19.851  36.307  -8.964  1.00 79.97           O  
ANISOU  848  O   ILE A 124     9626  10228  10532   -865   -146   1553       O  
ATOM    849  CB  ILE A 124     -17.496  36.349  -7.007  1.00 75.19           C  
ANISOU  849  CB  ILE A 124     9049   9400  10119   -473    100   1183       C  
ATOM    850  CG1 ILE A 124     -16.761  36.156  -5.669  1.00 72.84           C  
ANISOU  850  CG1 ILE A 124     8761   8983   9931   -263    203    984       C  
ATOM    851  CG2 ILE A 124     -16.751  37.345  -7.900  1.00 76.97           C  
ANISOU  851  CG2 ILE A 124     9199   9664  10380   -569     36   1357       C  
ATOM    852  CD1 ILE A 124     -16.247  37.427  -5.008  1.00 72.96           C  
ANISOU  852  CD1 ILE A 124     8642   8867  10210   -143    136   1012       C  
ATOM    853  N   LYS A 125     -20.054  38.439  -8.173  1.00 80.74           N  
ANISOU  853  N   LYS A 125     9425  10104  11150   -690   -323   1734       N  
ATOM    854  CA  LYS A 125     -20.651  39.102  -9.362  1.00 83.98           C  
ANISOU  854  CA  LYS A 125     9736  10604  11568   -895   -490   2031       C  
ATOM    855  C   LYS A 125     -21.959  38.494  -9.917  1.00 85.93           C  
ANISOU  855  C   LYS A 125    10006  10964  11680  -1053   -568   2144       C  
ATOM    856  O   LYS A 125     -22.250  38.602 -11.112  1.00 89.68           O  
ANISOU  856  O   LYS A 125    10470  11586  12015  -1286   -673   2359       O  
ATOM    857  CB  LYS A 125     -19.600  39.310 -10.479  1.00 85.68           C  
ANISOU  857  CB  LYS A 125     9991  10953  11611  -1057   -483   2136       C  
ATOM    858  CG  LYS A 125     -18.466  40.263 -10.115  1.00 85.15           C  
ANISOU  858  CG  LYS A 125     9838  10769  11743   -938   -475   2133       C  
ATOM    859  CD  LYS A 125     -17.679  40.687 -11.355  1.00 88.14           C  
ANISOU  859  CD  LYS A 125    10201  11297  11989  -1132   -514   2324       C  
ATOM    860  CE  LYS A 125     -16.488  41.567 -10.996  1.00 87.75           C  
ANISOU  860  CE  LYS A 125    10071  11138  12133  -1021   -505   2325       C  
ATOM    861  NZ  LYS A 125     -16.875  42.942 -10.565  1.00 88.12           N1+
ANISOU  861  NZ  LYS A 125     9910  10992  12577   -938   -676   2481       N1+
ATOM    862  N   GLY A 126     -22.744  37.868  -9.040  1.00 84.42           N  
ANISOU  862  N   GLY A 126     9837  10712  11525   -938   -524   2010       N  
ATOM    863  CA  GLY A 126     -23.957  37.154  -9.448  1.00 85.48           C  
ANISOU  863  CA  GLY A 126    10004  10948  11526  -1078   -588   2095       C  
ATOM    864  C   GLY A 126     -23.693  35.834 -10.149  1.00 85.67           C  
ANISOU  864  C   GLY A 126    10249  11134  11167  -1244   -498   1985       C  
ATOM    865  O   GLY A 126     -24.531  35.367 -10.922  1.00 88.32           O  
ANISOU  865  O   GLY A 126    10624  11596  11338  -1446   -583   2108       O  
ATOM    866  N   SER A 127     -22.539  35.227  -9.865  1.00 84.35           N  
ANISOU  866  N   SER A 127    10222  10957  10871  -1161   -326   1751       N  
ATOM    867  CA  SER A 127     -22.123  33.988 -10.526  1.00 85.26           C  
ANISOU  867  CA  SER A 127    10546  11200  10649  -1300   -211   1612       C  
ATOM    868  C   SER A 127     -21.400  33.050  -9.558  1.00 82.78           C  
ANISOU  868  C   SER A 127    10348  10793  10310  -1116    -22   1322       C  
ATOM    869  O   SER A 127     -20.855  33.491  -8.540  1.00 80.88           O  
ANISOU  869  O   SER A 127    10034  10422  10272   -903     27   1237       O  
ATOM    870  CB  SER A 127     -21.233  34.306 -11.736  1.00 87.75           C  
ANISOU  870  CB  SER A 127    10903  11651  10785  -1474   -199   1695       C  
ATOM    871  OG  SER A 127     -20.744  33.127 -12.356  1.00 88.87           O  
ANISOU  871  OG  SER A 127    11250  11906  10610  -1594    -56   1523       O  
ATOM    872  N   GLY A 128     -21.415  31.755  -9.880  1.00 82.81           N  
ANISOU  872  N   GLY A 128    10527  10862  10073  -1207     74   1177       N  
ATOM    873  CA  GLY A 128     -20.695  30.744  -9.109  1.00 81.06           C  
ANISOU  873  CA  GLY A 128    10417  10558   9823  -1061    251    922       C  
ATOM    874  C   GLY A 128     -19.257  30.544  -9.558  1.00 81.79           C  
ANISOU  874  C   GLY A 128    10596  10676   9805  -1061    407    804       C  
ATOM    875  O   GLY A 128     -18.439  30.027  -8.794  1.00 79.96           O  
ANISOU  875  O   GLY A 128    10400  10347   9630   -901    546    631       O  
ATOM    876  N   THR A 129     -18.954  30.949 -10.793  1.00 84.09           N  
ANISOU  876  N   THR A 129    10907  11103   9939  -1247    384    912       N  
ATOM    877  CA  THR A 129     -17.636  30.731 -11.402  1.00 85.78           C  
ANISOU  877  CA  THR A 129    11202  11375  10014  -1278    544    810       C  
ATOM    878  C   THR A 129     -16.815  32.015 -11.637  1.00 86.58           C  
ANISOU  878  C   THR A 129    11170  11497  10227  -1253    503    961       C  
ATOM    879  O   THR A 129     -15.684  31.934 -12.129  1.00 88.05           O  
ANISOU  879  O   THR A 129    11400  11741  10314  -1273    636    901       O  
ATOM    880  CB  THR A 129     -17.762  29.955 -12.738  1.00 89.53           C  
ANISOU  880  CB  THR A 129    11839  12023  10156  -1537    597    768       C  
ATOM    881  CG2 THR A 129     -18.334  28.556 -12.503  1.00 88.68           C  
ANISOU  881  CG2 THR A 129    11881  11867   9944  -1553    666    577       C  
ATOM    882  OG1 THR A 129     -18.619  30.676 -13.635  1.00 92.32           O  
ANISOU  882  OG1 THR A 129    12133  12521  10422  -1755    408   1012       O  
ATOM    883  N   ALA A 130     -17.370  33.182 -11.293  1.00 85.99           N  
ANISOU  883  N   ALA A 130    10929  11369  10371  -1210    327   1156       N  
ATOM    884  CA  ALA A 130     -16.659  34.459 -11.451  1.00 86.04           C  
ANISOU  884  CA  ALA A 130    10795  11368  10526  -1185    264   1313       C  
ATOM    885  C   ALA A 130     -15.618  34.650 -10.351  1.00 83.81           C  
ANISOU  885  C   ALA A 130    10471  10931  10441   -945    362   1181       C  
ATOM    886  O   ALA A 130     -15.819  34.199  -9.217  1.00 80.56           O  
ANISOU  886  O   ALA A 130    10072  10391  10143   -775    404   1035       O  
ATOM    887  CB  ALA A 130     -17.636  35.624 -11.464  1.00 86.39           C  
ANISOU  887  CB  ALA A 130    10671  11381  10773  -1220     42   1562       C  
ATOM    888  N   GLU A 131     -14.512  35.314 -10.702  1.00 85.45           N  
ANISOU  888  N   GLU A 131    10622  11164  10679   -947    391   1248       N  
ATOM    889  CA  GLU A 131     -13.374  35.489  -9.790  1.00 84.59           C  
ANISOU  889  CA  GLU A 131    10476  10931  10734   -751    483   1141       C  
ATOM    890  C   GLU A 131     -12.842  36.922  -9.789  1.00 84.77           C  
ANISOU  890  C   GLU A 131    10337  10905  10966   -728    365   1322       C  
ATOM    891  O   GLU A 131     -12.417  37.423 -10.835  1.00 87.39           O  
ANISOU  891  O   GLU A 131    10631  11360  11209   -876    337   1482       O  
ATOM    892  CB  GLU A 131     -12.236  34.522 -10.162  1.00 85.87           C  
ANISOU  892  CB  GLU A 131    10755  11160  10709   -758    700    988       C  
ATOM    893  CG  GLU A 131     -12.408  33.107  -9.615  1.00 85.07           C  
ANISOU  893  CG  GLU A 131    10789  11008  10524   -682    841    757       C  
ATOM    894  CD  GLU A 131     -11.445  32.092 -10.221  1.00 86.83           C  
ANISOU  894  CD  GLU A 131    11131  11301  10558   -720   1061    610       C  
ATOM    895  OE1 GLU A 131     -11.448  30.931  -9.758  1.00 85.88           O  
ANISOU  895  OE1 GLU A 131    11108  11114  10408   -648   1183    424       O  
ATOM    896  OE2 GLU A 131     -10.689  32.439 -11.155  1.00 89.53           O1-
ANISOU  896  OE2 GLU A 131    11460  11763  10793   -823   1118    681       O1-
ATOM    897  N   VAL A 132     -12.885  37.576  -8.622  1.00 82.93           N  
ANISOU  897  N   VAL A 132    10007  10497  11005   -553    294   1296       N  
ATOM    898  CA  VAL A 132     -12.170  38.849  -8.422  1.00 83.34           C  
ANISOU  898  CA  VAL A 132     9918  10462  11285   -501    203   1418       C  
ATOM    899  C   VAL A 132     -10.726  38.568  -8.010  1.00 82.78           C  
ANISOU  899  C   VAL A 132     9875  10365  11210   -403    343   1306       C  
ATOM    900  O   VAL A 132     -10.407  37.468  -7.548  1.00 82.17           O  
ANISOU  900  O   VAL A 132     9905  10287  11028   -326    495   1119       O  
ATOM    901  CB  VAL A 132     -12.851  39.802  -7.399  1.00 81.97           C  
ANISOU  901  CB  VAL A 132     9621  10102  11419   -372     59   1433       C  
ATOM    902  CG1 VAL A 132     -14.211  40.260  -7.909  1.00 83.48           C  
ANISOU  902  CG1 VAL A 132     9742  10311  11664   -473    -91   1598       C  
ATOM    903  CG2 VAL A 132     -12.974  39.175  -6.012  1.00 78.99           C  
ANISOU  903  CG2 VAL A 132     9299   9616  11096   -190    141   1199       C  
ATOM    904  N   GLU A 133      -9.865  39.568  -8.187  1.00 84.18           N  
ANISOU  904  N   GLU A 133     9944  10517  11522   -410    282   1441       N  
ATOM    905  CA  GLU A 133      -8.437  39.423  -7.919  1.00 84.60           C  
ANISOU  905  CA  GLU A 133     9998  10559  11587   -338    399   1384       C  
ATOM    906  C   GLU A 133      -8.026  40.326  -6.753  1.00 83.21           C  
ANISOU  906  C   GLU A 133     9720  10196  11700   -193    302   1369       C  
ATOM    907  O   GLU A 133      -7.802  41.525  -6.931  1.00 85.25           O  
ANISOU  907  O   GLU A 133     9856  10398  12136   -225    163   1532       O  
ATOM    908  CB  GLU A 133      -7.624  39.724  -9.190  1.00 87.17           C  
ANISOU  908  CB  GLU A 133    10288  11042  11789   -488    429   1555       C  
ATOM    909  CG  GLU A 133      -6.357  38.892  -9.338  1.00 87.42           C  
ANISOU  909  CG  GLU A 133    10381  11147  11686   -458    641   1456       C  
ATOM    910  CD  GLU A 133      -6.630  37.501  -9.885  1.00 87.30           C  
ANISOU  910  CD  GLU A 133    10521  11254  11393   -515    823   1301       C  
ATOM    911  OE1 GLU A 133      -6.797  37.360 -11.118  1.00 89.95           O  
ANISOU  911  OE1 GLU A 133    10896  11769  11509   -692    857   1378       O  
ATOM    912  OE2 GLU A 133      -6.672  36.547  -9.079  1.00 84.32           O1-
ANISOU  912  OE2 GLU A 133    10228  10793  11017   -392    927   1103       O1-
ATOM    913  N   LEU A 134      -7.959  39.740  -5.557  1.00 80.71           N  
ANISOU  913  N   LEU A 134     9455   9784  11426    -46    369   1174       N  
ATOM    914  CA  LEU A 134      -7.514  40.459  -4.359  1.00 80.48           C  
ANISOU  914  CA  LEU A 134     9352   9594  11629     79    294   1123       C  
ATOM    915  C   LEU A 134      -5.996  40.672  -4.383  1.00 82.18           C  
ANISOU  915  C   LEU A 134     9522   9814  11887     89    340   1178       C  
ATOM    916  O   LEU A 134      -5.231  39.711  -4.283  1.00 81.86           O  
ANISOU  916  O   LEU A 134     9543   9830  11730    125    495   1098       O  
ATOM    917  CB  LEU A 134      -7.934  39.718  -3.078  1.00 77.70           C  
ANISOU  917  CB  LEU A 134     9067   9176  11280    208    350    911       C  
ATOM    918  CG  LEU A 134      -9.231  40.102  -2.347  1.00 76.29           C  
ANISOU  918  CG  LEU A 134     8866   8907  11213    266    249    841       C  
ATOM    919  CD1 LEU A 134     -10.481  40.023  -3.218  1.00 75.82           C  
ANISOU  919  CD1 LEU A 134     8815   8914  11077    170    206    924       C  
ATOM    920  CD2 LEU A 134      -9.401  39.249  -1.094  1.00 73.73           C  
ANISOU  920  CD2 LEU A 134     8605   8557  10849    379    329    642       C  
ATOM    921  N   LYS A 135      -5.579  41.929  -4.544  1.00 85.35           N  
ANISOU  921  N   LYS A 135     9806  10149  12472     57    202   1330       N  
ATOM    922  CA  LYS A 135      -4.158  42.305  -4.585  1.00 87.07           C  
ANISOU  922  CA  LYS A 135     9957  10365  12759     54    216   1420       C  
ATOM    923  C   LYS A 135      -3.701  42.765  -3.208  1.00 86.41           C  
ANISOU  923  C   LYS A 135     9837  10119  12876    169    145   1320       C  
ATOM    924  O   LYS A 135      -4.474  43.390  -2.486  1.00 85.33           O  
ANISOU  924  O   LYS A 135     9679   9852  12889    218     29   1249       O  
ATOM    925  CB  LYS A 135      -3.902  43.391  -5.634  1.00 89.47           C  
ANISOU  925  CB  LYS A 135    10147  10706  13141    -72     98   1670       C  
ATOM    926  CG  LYS A 135      -3.894  42.869  -7.062  1.00 90.84           C  
ANISOU  926  CG  LYS A 135    10353  11093  13068   -213    199   1785       C  
ATOM    927  CD  LYS A 135      -3.557  43.972  -8.054  1.00 94.58           C  
ANISOU  927  CD  LYS A 135    10697  11623  13616   -351     72   2060       C  
ATOM    928  CE  LYS A 135      -3.278  43.384  -9.437  1.00 96.93           C  
ANISOU  928  CE  LYS A 135    11029  12171  13627   -503    204   2161       C  
ATOM    929  NZ  LYS A 135      -2.859  44.442 -10.394  1.00100.50           N1+
ANISOU  929  NZ  LYS A 135    11341  12705  14136   -651     84   2453       N1+
ATOM    930  N   LYS A 136      -2.417  42.524  -2.912  1.00 88.00           N  
ANISOU  930  N   LYS A 136    10019  10330  13084    199    214   1331       N  
ATOM    931  CA  LYS A 136      -1.896  42.402  -1.526  1.00 87.59           C  
ANISOU  931  CA  LYS A 136     9974  10180  13127    302    206   1199       C  
ATOM    932  C   LYS A 136      -1.794  43.746  -0.779  1.00 88.91           C  
ANISOU  932  C   LYS A 136    10057  10181  13542    314     14   1212       C  
ATOM    933  O   LYS A 136      -1.378  44.751  -1.360  1.00 92.03           O  
ANISOU  933  O   LYS A 136    10356  10538  14071    246    -95   1382       O  
ATOM    934  CB  LYS A 136      -0.504  41.719  -1.525  1.00 87.63           C  
ANISOU  934  CB  LYS A 136     9964  10252  13079    317    335   1242       C  
ATOM    935  CG  LYS A 136      -0.110  40.932  -2.784  1.00 88.48           C  
ANISOU  935  CG  LYS A 136    10091  10519  13005    260    508   1324       C  
ATOM    936  CD  LYS A 136      -0.653  39.499  -2.820  1.00 86.77           C  
ANISOU  936  CD  LYS A 136     9996  10373  12599    300    682   1168       C  
ATOM    937  CE  LYS A 136       0.327  38.506  -2.195  1.00 85.56           C  
ANISOU  937  CE  LYS A 136     9846  10217  12443    382    825   1107       C  
ATOM    938  NZ  LYS A 136      -0.197  37.111  -2.222  1.00 83.20           N1+
ANISOU  938  NZ  LYS A 136     9656   9961  11991    421    985    960       N1+
ATOM    939  N   GLY A 137      -2.180  43.749   0.499  1.00 86.58           N  
ANISOU  939  N   GLY A 137     9798   9791  13306    394    -25   1031       N  
ATOM    940  CA  GLY A 137      -2.196  44.971   1.320  1.00 86.77           C  
ANISOU  940  CA  GLY A 137     9764   9647  13557    408   -194    985       C  
ATOM    941  C   GLY A 137      -3.480  45.797   1.299  1.00 87.21           C  
ANISOU  941  C   GLY A 137     9797   9591  13746    418   -299    936       C  
ATOM    942  O   GLY A 137      -3.642  46.697   2.129  1.00 87.97           O  
ANISOU  942  O   GLY A 137     9860   9532  14029    448   -414    838       O  
ATOM    943  N   ALA A 138      -4.393  45.496   0.368  1.00 86.47           N  
ANISOU  943  N   ALA A 138     9718   9572  13564    387   -260   1002       N  
ATOM    944  CA  ALA A 138      -5.624  46.281   0.175  1.00 86.05           C  
ANISOU  944  CA  ALA A 138     9615   9418  13660    386   -362   1009       C  
ATOM    945  C   ALA A 138      -6.700  46.007   1.228  1.00 83.72           C  
ANISOU  945  C   ALA A 138     9374   9071  13363    484   -331    778       C  
ATOM    946  O   ALA A 138      -6.635  45.009   1.951  1.00 82.39           O  
ANISOU  946  O   ALA A 138     9296   8985  13024    537   -220    628       O  
ATOM    947  CB  ALA A 138      -6.187  46.049  -1.224  1.00 85.97           C  
ANISOU  947  CB  ALA A 138     9591   9527  13545    294   -345   1190       C  
ATOM    948  N   THR A 139      -7.683  46.907   1.298  1.00 83.33           N  
ANISOU  948  N   THR A 139     9255   8887  13518    506   -431    761       N  
ATOM    949  CA  THR A 139      -8.821  46.768   2.212  1.00 81.38           C  
ANISOU  949  CA  THR A 139     9035   8590  13292    599   -397    554       C  
ATOM    950  C   THR A 139      -9.941  45.920   1.605  1.00 78.50           C  
ANISOU  950  C   THR A 139     8708   8351  12767    587   -322    593       C  
ATOM    951  O   THR A 139     -10.073  45.830   0.378  1.00 77.55           O  
ANISOU  951  O   THR A 139     8564   8308  12593    496   -341    794       O  
ATOM    952  CB  THR A 139      -9.369  48.144   2.700  1.00 84.68           C  
ANISOU  952  CB  THR A 139     9351   8781  14038    646   -520    487       C  
ATOM    953  CG2 THR A 139      -9.777  49.067   1.529  1.00 87.13           C  
ANISOU  953  CG2 THR A 139     9535   9003  14565    577   -646    731       C  
ATOM    954  OG1 THR A 139     -10.506  47.939   3.554  1.00 84.03           O  
ANISOU  954  OG1 THR A 139     9291   8675  13959    739   -460    281       O  
ATOM    955  N   LEU A 140     -10.723  45.288   2.480  1.00 76.72           N  
ANISOU  955  N   LEU A 140     8540   8157  12453    666   -240    404       N  
ATOM    956  CA  LEU A 140     -11.933  44.562   2.091  1.00 75.90           C  
ANISOU  956  CA  LEU A 140     8459   8147  12229    663   -184    422       C  
ATOM    957  C   LEU A 140     -12.954  44.617   3.225  1.00 75.44           C  
ANISOU  957  C   LEU A 140     8392   8035  12238    768   -154    219       C  
ATOM    958  O   LEU A 140     -12.631  44.300   4.374  1.00 74.53           O  
ANISOU  958  O   LEU A 140     8329   7934  12052    830    -93     29       O  
ATOM    959  CB  LEU A 140     -11.615  43.105   1.712  1.00 74.32           C  
ANISOU  959  CB  LEU A 140     8377   8136  11723    620    -60    437       C  
ATOM    960  CG  LEU A 140     -12.742  42.054   1.671  1.00 72.95           C  
ANISOU  960  CG  LEU A 140     8264   8071  11380    625     18    394       C  
ATOM    961  CD1 LEU A 140     -13.681  42.268   0.490  1.00 73.88           C  
ANISOU  961  CD1 LEU A 140     8333   8214  11521    539    -44    573       C  
ATOM    962  CD2 LEU A 140     -12.148  40.656   1.633  1.00 71.24           C  
ANISOU  962  CD2 LEU A 140     8167   7995  10907    604    143    355       C  
ATOM    963  N   LYS A 141     -14.177  45.021   2.887  1.00 76.04           N  
ANISOU  963  N   LYS A 141     8387   8058  12446    780   -195    275       N  
ATOM    964  CA  LYS A 141     -15.280  45.080   3.833  1.00 76.37           C  
ANISOU  964  CA  LYS A 141     8398   8057  12560    880   -152    103       C  
ATOM    965  C   LYS A 141     -16.003  43.731   3.840  1.00 74.33           C  
ANISOU  965  C   LYS A 141     8220   7978  12045    873    -50     85       C  
ATOM    966  O   LYS A 141     -16.653  43.363   2.858  1.00 74.43           O  
ANISOU  966  O   LYS A 141     8221   8058  12000    804    -69    251       O  
ATOM    967  CB  LYS A 141     -16.234  46.224   3.452  1.00 79.35           C  
ANISOU  967  CB  LYS A 141     8623   8271  13252    902   -248    192       C  
ATOM    968  CG  LYS A 141     -17.247  46.635   4.517  1.00 81.33           C  
ANISOU  968  CG  LYS A 141     8808   8426  13665   1027   -201    -10       C  
ATOM    969  CD  LYS A 141     -17.799  48.029   4.224  1.00 85.41           C  
ANISOU  969  CD  LYS A 141     9158   8715  14579   1060   -307     63       C  
ATOM    970  CE  LYS A 141     -18.808  48.493   5.269  1.00 87.52           C  
ANISOU  970  CE  LYS A 141     9345   8871  15035   1195   -239   -154       C  
ATOM    971  NZ  LYS A 141     -20.209  48.067   4.933  1.00 87.70           N1+
ANISOU  971  NZ  LYS A 141     9293   8960  15066   1214   -205    -54       N1+
ATOM    972  N   ILE A 142     -15.846  42.979   4.928  1.00 72.44           N  
ANISOU  972  N   ILE A 142     8059   7820  11644    928     48   -102       N  
ATOM    973  CA  ILE A 142     -16.688  41.812   5.188  1.00 71.04           C  
ANISOU  973  CA  ILE A 142     7935   7786  11271    940    136   -142       C  
ATOM    974  C   ILE A 142     -18.027  42.394   5.631  1.00 73.50           C  
ANISOU  974  C   ILE A 142     8140   8030  11754   1016    132   -206       C  
ATOM    975  O   ILE A 142     -18.043  43.371   6.373  1.00 76.40           O  
ANISOU  975  O   ILE A 142     8440   8271  12316   1091    119   -340       O  
ATOM    976  CB  ILE A 142     -16.073  40.870   6.257  1.00 69.45           C  
ANISOU  976  CB  ILE A 142     7830   7694  10865    967    229   -298       C  
ATOM    977  CG1 ILE A 142     -14.722  40.340   5.759  1.00 67.86           C  
ANISOU  977  CG1 ILE A 142     7709   7538  10538    901    238   -218       C  
ATOM    978  CG2 ILE A 142     -17.002  39.699   6.600  1.00 68.55           C  
ANISOU  978  CG2 ILE A 142     7754   7717  10572    977    311   -332       C  
ATOM    979  CD1 ILE A 142     -14.145  39.204   6.582  1.00 66.58           C  
ANISOU  979  CD1 ILE A 142     7629   7490  10177    910    324   -307       C  
ATOM    980  N   THR A 143     -19.133  41.844   5.124  1.00 74.09           N  
ANISOU  980  N   THR A 143     8194   8179  11778    991    144   -103       N  
ATOM    981  CA  THR A 143     -20.474  42.225   5.573  1.00 76.41           C  
ANISOU  981  CA  THR A 143     8376   8430  12223   1068    160   -150       C  
ATOM    982  C   THR A 143     -21.360  41.006   5.841  1.00 74.74           C  
ANISOU  982  C   THR A 143     8205   8384  11807   1064    238   -159       C  
ATOM    983  O   THR A 143     -21.067  39.903   5.374  1.00 73.41           O  
ANISOU  983  O   THR A 143     8145   8340  11408    982    256    -85       O  
ATOM    984  CB  THR A 143     -21.166  43.193   4.582  1.00 79.10           C  
ANISOU  984  CB  THR A 143     8580   8645  12830   1042     52     43       C  
ATOM    985  CG2 THR A 143     -21.483  42.515   3.237  1.00 77.94           C  
ANISOU  985  CG2 THR A 143     8462   8604  12545    906     -6    293       C  
ATOM    986  OG1 THR A 143     -22.376  43.692   5.169  1.00 81.38           O  
ANISOU  986  OG1 THR A 143     8738   8863  13319   1144     80    -26       O  
ATOM    987  N   LEU A 144     -22.418  41.217   6.625  1.00 75.46           N  
ANISOU  987  N   LEU A 144     8206   8470  11996   1154    290   -258       N  
ATOM    988  CA  LEU A 144     -23.460  40.211   6.849  1.00 74.32           C  
ANISOU  988  CA  LEU A 144     8061   8470  11705   1150    350   -237       C  
ATOM    989  C   LEU A 144     -24.790  40.652   6.239  1.00 76.23           C  
ANISOU  989  C   LEU A 144     8159   8660  12143   1154    301    -81       C  
ATOM    990  O   LEU A 144     -25.814  39.985   6.438  1.00 76.73           O  
ANISOU  990  O   LEU A 144     8189   8828  12136   1159    341    -47       O  
ATOM    991  CB  LEU A 144     -23.635  39.943   8.351  1.00 74.28           C  
ANISOU  991  CB  LEU A 144     8058   8546  11617   1244    467   -467       C  
ATOM    992  CG  LEU A 144     -22.427  39.450   9.150  1.00 72.56           C  
ANISOU  992  CG  LEU A 144     7963   8402  11203   1234    512   -614       C  
ATOM    993  CD1 LEU A 144     -22.803  39.271  10.613  1.00 73.39           C  
ANISOU  993  CD1 LEU A 144     8045   8609  11226   1307    618   -820       C  
ATOM    994  CD2 LEU A 144     -21.878  38.162   8.560  1.00 69.84           C  
ANISOU  994  CD2 LEU A 144     7744   8170  10621   1134    503   -492       C  
ATOM    995  N   ASP A 145     -24.761  41.756   5.483  1.00 77.38           N  
ANISOU  995  N   ASP A 145     8210   8648  12542   1144    203     37       N  
ATOM    996  CA  ASP A 145     -25.959  42.354   4.897  1.00 79.80           C  
ANISOU  996  CA  ASP A 145     8348   8876  13093   1149    139    211       C  
ATOM    997  C   ASP A 145     -26.405  41.549   3.680  1.00 78.03           C  
ANISOU  997  C   ASP A 145     8161   8770  12716    995     57    471       C  
ATOM    998  O   ASP A 145     -25.659  41.390   2.712  1.00 76.26           O  
ANISOU  998  O   ASP A 145     8023   8571  12380    872    -18    598       O  
ATOM    999  CB  ASP A 145     -25.702  43.818   4.514  1.00 82.96           C  
ANISOU  999  CB  ASP A 145     8625   9057  13838   1180     49    267       C  
ATOM   1000  CG  ASP A 145     -26.974  44.648   4.464  1.00 86.68           C  
ANISOU 1000  CG  ASP A 145     8879   9399  14653   1254     25    357       C  
ATOM   1001  OD1 ASP A 145     -27.779  44.474   3.522  1.00 87.33           O  
ANISOU 1001  OD1 ASP A 145     8884   9520  14776   1165    -63    620       O  
ATOM   1002  OD2 ASP A 145     -27.156  45.493   5.368  1.00 89.35           O1-
ANISOU 1002  OD2 ASP A 145     9121   9594  15232   1398     95    163       O1-
ATOM   1003  N   ASN A 146     -27.654  41.090   3.727  1.00 78.77           N  
ANISOU 1003  N   ASN A 146     8178   8938  12810    996     71    551       N  
ATOM   1004  CA  ASN A 146     -28.207  40.136   2.758  1.00 77.62           C  
ANISOU 1004  CA  ASN A 146     8084   8931  12478    841      4    766       C  
ATOM   1005  C   ASN A 146     -28.556  40.745   1.381  1.00 79.93           C  
ANISOU 1005  C   ASN A 146     8282   9170  12917    711   -156   1061       C  
ATOM   1006  O   ASN A 146     -28.886  40.015   0.446  1.00 79.73           O  
ANISOU 1006  O   ASN A 146     8315   9264  12713    550   -228   1243       O  
ATOM   1007  CB  ASN A 146     -29.418  39.382   3.360  1.00 77.89           C  
ANISOU 1007  CB  ASN A 146     8066   9073  12454    877     68    756       C  
ATOM   1008  CG  ASN A 146     -29.020  38.152   4.191  1.00 74.56           C  
ANISOU 1008  CG  ASN A 146     7799   8796  11732    891    179    576       C  
ATOM   1009  ND2 ASN A 146     -27.942  38.253   4.983  1.00 72.89           N  
ANISOU 1009  ND2 ASN A 146     7675   8562  11458    966    257    358       N  
ATOM   1010  OD1 ASN A 146     -29.704  37.128   4.130  1.00 73.62           O  
ANISOU 1010  OD1 ASN A 146     7713   8805  11453    825    183    648       O  
ATOM   1011  N   ALA A 147     -28.499  42.076   1.272  1.00 82.87           N  
ANISOU 1011  N   ALA A 147     8506   9363  13614    772   -214   1112       N  
ATOM   1012  CA  ALA A 147     -28.492  42.770  -0.018  1.00 85.17           C  
ANISOU 1012  CA  ALA A 147     8715   9599  14046    640   -379   1395       C  
ATOM   1013  C   ALA A 147     -27.218  42.475  -0.825  1.00 83.34           C  
ANISOU 1013  C   ALA A 147     8650   9438  13574    503   -420   1429       C  
ATOM   1014  O   ALA A 147     -27.274  42.366  -2.051  1.00 84.37           O  
ANISOU 1014  O   ALA A 147     8792   9649  13618    321   -536   1671       O  
ATOM   1015  CB  ALA A 147     -28.646  44.270   0.194  1.00 88.61           C  
ANISOU 1015  CB  ALA A 147     8945   9801  14920    755   -424   1420       C  
ATOM   1016  N   TYR A 148     -26.089  42.319  -0.126  1.00 81.53           N  
ANISOU 1016  N   TYR A 148     8550   9196  13229    581   -320   1189       N  
ATOM   1017  CA  TYR A 148     -24.785  42.029  -0.745  1.00 79.74           C  
ANISOU 1017  CA  TYR A 148     8475   9032  12789    478   -330   1194       C  
ATOM   1018  C   TYR A 148     -24.436  40.530  -0.836  1.00 76.60           C  
ANISOU 1018  C   TYR A 148     8279   8818  12007    400   -244   1111       C  
ATOM   1019  O   TYR A 148     -23.259  40.183  -0.977  1.00 75.30           O  
ANISOU 1019  O   TYR A 148     8244   8692  11673    369   -199   1034       O  
ATOM   1020  CB  TYR A 148     -23.674  42.780   0.011  1.00 80.54           C  
ANISOU 1020  CB  TYR A 148     8582   8999  13017    598   -287   1009       C  
ATOM   1021  CG  TYR A 148     -23.670  44.276  -0.211  1.00 84.84           C  
ANISOU 1021  CG  TYR A 148     8954   9347  13931    632   -395   1116       C  
ATOM   1022  CD1 TYR A 148     -23.196  44.820  -1.406  1.00 86.55           C  
ANISOU 1022  CD1 TYR A 148     9134   9553  14198    493   -526   1356       C  
ATOM   1023  CD2 TYR A 148     -24.126  45.151   0.776  1.00 87.45           C  
ANISOU 1023  CD2 TYR A 148     9154   9502  14570    797   -365    974       C  
ATOM   1024  CE1 TYR A 148     -23.184  46.191  -1.616  1.00 90.29           C  
ANISOU 1024  CE1 TYR A 148     9436   9834  15036    517   -639   1478       C  
ATOM   1025  CE2 TYR A 148     -24.118  46.525   0.575  1.00 91.31           C  
ANISOU 1025  CE2 TYR A 148     9478   9779  15435    832   -465   1065       C  
ATOM   1026  CZ  TYR A 148     -23.646  47.040  -0.622  1.00 92.65           C  
ANISOU 1026  CZ  TYR A 148     9605   9929  15666    691   -611   1330       C  
ATOM   1027  OH  TYR A 148     -23.633  48.402  -0.833  1.00 96.36           O  
ANISOU 1027  OH  TYR A 148     9899  10179  16533    718   -725   1445       O  
ATOM   1028  N   MET A 149     -25.456  39.664  -0.797  1.00 75.73           N  
ANISOU 1028  N   MET A 149     8183   8810  11780    366   -226   1141       N  
ATOM   1029  CA  MET A 149     -25.305  38.205  -0.692  1.00 73.15           C  
ANISOU 1029  CA  MET A 149     8030   8627  11133    314   -140   1043       C  
ATOM   1030  C   MET A 149     -24.776  37.578  -1.974  1.00 73.21           C  
ANISOU 1030  C   MET A 149     8172   8744  10898    121   -178   1157       C  
ATOM   1031  O   MET A 149     -23.848  36.773  -1.936  1.00 71.53           O  
ANISOU 1031  O   MET A 149     8112   8585  10477    105    -89   1029       O  
ATOM   1032  CB  MET A 149     -26.652  37.567  -0.331  1.00 72.98           C  
ANISOU 1032  CB  MET A 149     7962   8673  11093    321   -132   1073       C  
ATOM   1033  CG  MET A 149     -26.583  36.166   0.266  1.00 70.85           C  
ANISOU 1033  CG  MET A 149     7835   8511  10570    328    -27    925       C  
ATOM   1034  SD  MET A 149     -28.146  35.257   0.270  1.00 71.63           S  
ANISOU 1034  SD  MET A 149     7896   8716  10600    264    -55   1033       S  
ATOM   1035  CE  MET A 149     -29.323  36.488   0.837  1.00 73.88           C  
ANISOU 1035  CE  MET A 149     7925   8906  11240    396    -88   1109       C  
ATOM   1036  N   GLU A 150     -25.369  37.962  -3.099  1.00 76.26           N  
ANISOU 1036  N   GLU A 150     8490   9164  11320    -28   -306   1398       N  
ATOM   1037  CA  GLU A 150     -24.910  37.511  -4.409  1.00 77.68           C  
ANISOU 1037  CA  GLU A 150     8785   9464  11263   -236   -348   1516       C  
ATOM   1038  C   GLU A 150     -24.235  38.642  -5.200  1.00 80.58           C  
ANISOU 1038  C   GLU A 150     9076   9790  11749   -300   -439   1669       C  
ATOM   1039  O   GLU A 150     -23.862  38.450  -6.356  1.00 82.61           O  
ANISOU 1039  O   GLU A 150     9404  10162  11820   -487   -481   1791       O  
ATOM   1040  CB  GLU A 150     -26.066  36.856  -5.182  1.00 78.40           C  
ANISOU 1040  CB  GLU A 150     8888   9677  11220   -411   -432   1683       C  
ATOM   1041  CG  GLU A 150     -26.646  35.638  -4.460  1.00 76.92           C  
ANISOU 1041  CG  GLU A 150     8789   9538  10898   -366   -347   1540       C  
ATOM   1042  CD  GLU A 150     -27.688  34.877  -5.264  1.00 77.82           C  
ANISOU 1042  CD  GLU A 150     8939   9776  10852   -562   -433   1694       C  
ATOM   1043  OE1 GLU A 150     -27.888  33.677  -4.975  1.00 76.33           O  
ANISOU 1043  OE1 GLU A 150     8874   9644  10481   -580   -365   1577       O  
ATOM   1044  OE2 GLU A 150     -28.308  35.464  -6.177  1.00 80.00           O1-
ANISOU 1044  OE2 GLU A 150     9117  10090  11189   -707   -578   1942       O1-
ATOM   1045  N   LYS A 151     -24.058  39.803  -4.562  1.00 81.88           N  
ANISOU 1045  N   LYS A 151     9097   9793  12217   -154   -463   1654       N  
ATOM   1046  CA  LYS A 151     -23.342  40.941  -5.154  1.00 83.18           C  
ANISOU 1046  CA  LYS A 151     9176   9890  12538   -194   -552   1792       C  
ATOM   1047  C   LYS A 151     -21.948  41.124  -4.523  1.00 82.07           C  
ANISOU 1047  C   LYS A 151     9104   9677  12400    -77   -455   1594       C  
ATOM   1048  O   LYS A 151     -21.563  42.249  -4.188  1.00 83.46           O  
ANISOU 1048  O   LYS A 151     9166   9704  12841     11   -502   1605       O  
ATOM   1049  CB  LYS A 151     -24.163  42.234  -5.000  1.00 84.96           C  
ANISOU 1049  CB  LYS A 151     9167   9955  13158   -129   -676   1948       C  
ATOM   1050  CG  LYS A 151     -25.523  42.244  -5.693  1.00 87.01           C  
ANISOU 1050  CG  LYS A 151     9313  10271  13475   -254   -800   2202       C  
ATOM   1051  CD  LYS A 151     -26.216  43.582  -5.467  1.00 89.83           C  
ANISOU 1051  CD  LYS A 151     9418  10434  14278   -162   -907   2349       C  
ATOM   1052  CE  LYS A 151     -27.651  43.570  -5.985  1.00 91.85           C  
ANISOU 1052  CE  LYS A 151     9534  10733  14631   -260  -1023   2604       C  
ATOM   1053  NZ  LYS A 151     -28.362  44.830  -5.629  1.00 94.49           N1+
ANISOU 1053  NZ  LYS A 151     9606  10850  15444   -136  -1100   2722       N1+
ATOM   1054  N   CYS A 152     -21.203  40.025  -4.358  1.00 80.31           N  
ANISOU 1054  N   CYS A 152     9061   9552  11900    -79   -324   1423       N  
ATOM   1055  CA  CYS A 152     -19.836  40.078  -3.811  1.00 79.08           C  
ANISOU 1055  CA  CYS A 152     8971   9347  11727     14   -232   1260       C  
ATOM   1056  C   CYS A 152     -18.860  40.603  -4.870  1.00 81.16           C  
ANISOU 1056  C   CYS A 152     9230   9649  11956   -109   -283   1412       C  
ATOM   1057  O   CYS A 152     -18.816  40.088  -5.994  1.00 81.95           O  
ANISOU 1057  O   CYS A 152     9402   9900  11835   -282   -290   1528       O  
ATOM   1058  CB  CYS A 152     -19.370  38.708  -3.298  1.00 75.45           C  
ANISOU 1058  CB  CYS A 152     8681   8970  11016     51    -78   1054       C  
ATOM   1059  SG  CYS A 152     -20.311  37.996  -1.930  1.00 71.62           S  
ANISOU 1059  SG  CYS A 152     8205   8462  10543    193     -6    871       S  
ATOM   1060  N   ASP A 153     -18.089  41.626  -4.497  1.00 82.69           N  
ANISOU 1060  N   ASP A 153     9340   9714  12363    -27   -319   1406       N  
ATOM   1061  CA  ASP A 153     -17.208  42.341  -5.430  1.00 85.32           C  
ANISOU 1061  CA  ASP A 153     9627  10067  12722   -137   -390   1582       C  
ATOM   1062  C   ASP A 153     -15.742  42.230  -5.002  1.00 84.23           C  
ANISOU 1062  C   ASP A 153     9560   9911  12531    -68   -292   1446       C  
ATOM   1063  O   ASP A 153     -15.373  41.315  -4.255  1.00 81.84           O  
ANISOU 1063  O   ASP A 153     9371   9630  12092     20   -159   1238       O  
ATOM   1064  CB  ASP A 153     -17.645  43.820  -5.539  1.00 87.84           C  
ANISOU 1064  CB  ASP A 153     9747  10231  13396   -129   -559   1764       C  
ATOM   1065  CG  ASP A 153     -18.564  44.071  -6.732  1.00 90.31           C  
ANISOU 1065  CG  ASP A 153     9972  10631  13709   -307   -694   2052       C  
ATOM   1066  OD1 ASP A 153     -19.588  43.360  -6.871  1.00 90.22           O  
ANISOU 1066  OD1 ASP A 153     9997  10706  13576   -353   -684   2062       O  
ATOM   1067  OD2 ASP A 153     -18.266  44.994  -7.525  1.00 91.71           O1-
ANISOU 1067  OD2 ASP A 153    10034  10794  14015   -413   -822   2288       O1-
ATOM   1068  N   GLU A 154     -14.910  43.140  -5.517  1.00 85.50           N  
ANISOU 1068  N   GLU A 154     9642  10040  12803   -121   -367   1589       N  
ATOM   1069  CA  GLU A 154     -13.535  43.303  -5.040  1.00 84.60           C  
ANISOU 1069  CA  GLU A 154     9553   9877  12714    -50   -308   1495       C  
ATOM   1070  C   GLU A 154     -13.559  43.936  -3.644  1.00 83.96           C  
ANISOU 1070  C   GLU A 154     9414   9595  12888    126   -330   1327       C  
ATOM   1071  O   GLU A 154     -12.798  43.533  -2.758  1.00 82.29           O  
ANISOU 1071  O   GLU A 154     9274   9362  12629    222   -236   1143       O  
ATOM   1072  CB  GLU A 154     -12.702  44.185  -5.994  1.00 86.81           C  
ANISOU 1072  CB  GLU A 154     9745  10178  13061   -167   -399   1722       C  
ATOM   1073  CG  GLU A 154     -12.787  43.837  -7.484  1.00 88.34           C  
ANISOU 1073  CG  GLU A 154     9962  10581  13020   -374   -407   1925       C  
ATOM   1074  CD  GLU A 154     -13.823  44.671  -8.233  1.00 91.34           C  
ANISOU 1074  CD  GLU A 154    10205  10952  13546   -492   -588   2181       C  
ATOM   1075  OE1 GLU A 154     -14.763  44.079  -8.810  1.00 91.64           O  
ANISOU 1075  OE1 GLU A 154    10286  11112  13419   -596   -594   2238       O  
ATOM   1076  OE2 GLU A 154     -13.705  45.919  -8.248  1.00 93.39           O1-
ANISOU 1076  OE2 GLU A 154    10308  11075  14101   -486   -735   2338       O1-
ATOM   1077  N   ASN A 155     -14.455  44.910  -3.458  1.00 85.30           N  
ANISOU 1077  N   ASN A 155     9453   9623  13331    160   -452   1390       N  
ATOM   1078  CA  ASN A 155     -14.547  45.689  -2.216  1.00 84.36           C  
ANISOU 1078  CA  ASN A 155     9267   9301  13483    315   -478   1227       C  
ATOM   1079  C   ASN A 155     -15.398  45.073  -1.100  1.00 81.74           C  
ANISOU 1079  C   ASN A 155     8987   8958  13113    439   -383    997       C  
ATOM   1080  O   ASN A 155     -15.117  45.307   0.081  1.00 80.96           O  
ANISOU 1080  O   ASN A 155     8896   8759  13107    560   -346    790       O  
ATOM   1081  CB  ASN A 155     -15.054  47.110  -2.514  1.00 87.20           C  
ANISOU 1081  CB  ASN A 155     9444   9483  14203    304   -643   1392       C  
ATOM   1082  CG  ASN A 155     -14.064  47.937  -3.321  1.00 89.30           C  
ANISOU 1082  CG  ASN A 155     9637   9720  14571    202   -752   1602       C  
ATOM   1083  ND2 ASN A 155     -14.323  49.239  -3.411  1.00 92.83           N  
ANISOU 1083  ND2 ASN A 155     9918   9974  15378    208   -902   1729       N  
ATOM   1084  OD1 ASN A 155     -13.083  47.418  -3.859  1.00 87.82           O  
ANISOU 1084  OD1 ASN A 155     9530   9680  14156    120   -700   1654       O  
ATOM   1085  N   ILE A 156     -16.426  44.302  -1.472  1.00 79.63           N  
ANISOU 1085  N   ILE A 156     8749   8802  12703    398   -352   1038       N  
ATOM   1086  CA  ILE A 156     -17.380  43.738  -0.502  1.00 77.43           C  
ANISOU 1086  CA  ILE A 156     8495   8527  12397    504   -274    859       C  
ATOM   1087  C   ILE A 156     -17.300  42.201  -0.441  1.00 74.47           C  
ANISOU 1087  C   ILE A 156     8279   8330  11684    477   -147    767       C  
ATOM   1088  O   ILE A 156     -16.861  41.557  -1.405  1.00 73.65           O  
ANISOU 1088  O   ILE A 156     8256   8352  11375    357   -126    871       O  
ATOM   1089  CB  ILE A 156     -18.824  44.304  -0.739  1.00 79.17           C  
ANISOU 1089  CB  ILE A 156     8575   8679  12827    508   -358    977       C  
ATOM   1090  CG1 ILE A 156     -19.450  44.812   0.571  1.00 79.91           C  
ANISOU 1090  CG1 ILE A 156     8593   8630  13137    676   -320    774       C  
ATOM   1091  CG2 ILE A 156     -19.759  43.353  -1.491  1.00 78.75           C  
ANISOU 1091  CG2 ILE A 156     8564   8787  12570    401   -351   1100       C  
ATOM   1092  CD1 ILE A 156     -19.237  46.295   0.800  1.00 83.11           C  
ANISOU 1092  CD1 ILE A 156     8860   8809  13910    738   -413    779       C  
ATOM   1093  N   LEU A 157     -17.683  41.633   0.708  1.00 72.62           N  
ANISOU 1093  N   LEU A 157     8085   8105  11400    584    -57    569       N  
ATOM   1094  CA  LEU A 157     -17.737  40.177   0.904  1.00 69.82           C  
ANISOU 1094  CA  LEU A 157     7862   7895  10771    570     52    484       C  
ATOM   1095  C   LEU A 157     -18.828  39.772   1.900  1.00 69.14           C  
ANISOU 1095  C   LEU A 157     7757   7824  10687    659    102    359       C  
ATOM   1096  O   LEU A 157     -18.784  40.164   3.062  1.00 69.30           O  
ANISOU 1096  O   LEU A 157     7741   7780  10809    773    132    197       O  
ATOM   1097  CB  LEU A 157     -16.377  39.635   1.380  1.00 68.23           C  
ANISOU 1097  CB  LEU A 157     7759   7724  10439    595    138    369       C  
ATOM   1098  CG  LEU A 157     -16.232  38.110   1.530  1.00 66.56           C  
ANISOU 1098  CG  LEU A 157     7676   7638   9974    578    253    295       C  
ATOM   1099  CD1 LEU A 157     -16.255  37.412   0.173  1.00 66.97           C  
ANISOU 1099  CD1 LEU A 157     7802   7789   9855    442    266    425       C  
ATOM   1100  CD2 LEU A 157     -14.962  37.758   2.292  1.00 65.77           C  
ANISOU 1100  CD2 LEU A 157     7630   7536   9823    633    324    180       C  
ATOM   1101  N   TRP A 158     -19.799  38.982   1.445  1.00 68.45           N  
ANISOU 1101  N   TRP A 158     7693   7833  10480    598    109    433       N  
ATOM   1102  CA  TRP A 158     -20.805  38.416   2.344  1.00 67.70           C  
ANISOU 1102  CA  TRP A 158     7584   7782  10355    668    163    333       C  
ATOM   1103  C   TRP A 158     -20.342  37.060   2.883  1.00 65.16           C  
ANISOU 1103  C   TRP A 158     7394   7568   9793    672    268    217       C  
ATOM   1104  O   TRP A 158     -19.689  36.298   2.164  1.00 63.70           O  
ANISOU 1104  O   TRP A 158     7317   7442   9443    584    294    262       O  
ATOM   1105  CB  TRP A 158     -22.144  38.259   1.619  1.00 68.76           C  
ANISOU 1105  CB  TRP A 158     7661   7960  10502    595    103    494       C  
ATOM   1106  CG  TRP A 158     -23.286  37.888   2.524  1.00 69.09           C  
ANISOU 1106  CG  TRP A 158     7648   8037  10564    674    149    420       C  
ATOM   1107  CD1 TRP A 158     -23.994  38.725   3.328  1.00 70.43           C  
ANISOU 1107  CD1 TRP A 158     7681   8125  10954    793    154    355       C  
ATOM   1108  CD2 TRP A 158     -23.839  36.581   2.720  1.00 68.09           C  
ANISOU 1108  CD2 TRP A 158     7598   8039  10234    637    203    403       C  
ATOM   1109  CE2 TRP A 158     -24.890  36.709   3.656  1.00 68.76           C  
ANISOU 1109  CE2 TRP A 158     7577   8129  10419    736    236    343       C  
ATOM   1110  CE3 TRP A 158     -23.550  35.313   2.194  1.00 66.84           C  
ANISOU 1110  CE3 TRP A 158     7584   7982   9830    531    230    426       C  
ATOM   1111  NE1 TRP A 158     -24.962  38.030   4.009  1.00 70.53           N  
ANISOU 1111  NE1 TRP A 158     7672   8226  10901    834    215    305       N  
ATOM   1112  CZ2 TRP A 158     -25.656  35.621   4.080  1.00 68.14           C  
ANISOU 1112  CZ2 TRP A 158     7525   8168  10198    724    282    332       C  
ATOM   1113  CZ3 TRP A 158     -24.315  34.229   2.613  1.00 66.68           C  
ANISOU 1113  CZ3 TRP A 158     7597   8054   9685    521    270    406       C  
ATOM   1114  CH2 TRP A 158     -25.356  34.393   3.549  1.00 67.32           C  
ANISOU 1114  CH2 TRP A 158     7562   8151   9864    613    290    371       C  
ATOM   1115  N   LEU A 159     -20.656  36.780   4.151  1.00 64.21           N  
ANISOU 1115  N   LEU A 159     7259   7471   9664    769    332     69       N  
ATOM   1116  CA  LEU A 159     -20.567  35.416   4.688  1.00 62.62           C  
ANISOU 1116  CA  LEU A 159     7152   7380   9258    763    414     -1       C  
ATOM   1117  C   LEU A 159     -21.749  35.038   5.596  1.00 62.61           C  
ANISOU 1117  C   LEU A 159     7094   7446   9246    819    448    -56       C  
ATOM   1118  O   LEU A 159     -22.487  35.915   6.061  1.00 64.38           O  
ANISOU 1118  O   LEU A 159     7203   7627   9630    891    435    -89       O  
ATOM   1119  CB  LEU A 159     -19.200  35.132   5.341  1.00 61.72           C  
ANISOU 1119  CB  LEU A 159     7106   7267   9077    796    470   -110       C  
ATOM   1120  CG  LEU A 159     -18.522  36.063   6.354  1.00 62.54           C  
ANISOU 1120  CG  LEU A 159     7159   7306   9294    883    471   -238       C  
ATOM   1121  CD1 LEU A 159     -18.983  35.796   7.782  1.00 63.25           C  
ANISOU 1121  CD1 LEU A 159     7219   7468   9342    956    526   -380       C  
ATOM   1122  CD2 LEU A 159     -17.015  35.868   6.259  1.00 61.31           C  
ANISOU 1122  CD2 LEU A 159     7072   7134   9085    861    488   -243       C  
ATOM   1123  N   ASP A 160     -21.912  33.735   5.842  1.00 60.81           N  
ANISOU 1123  N   ASP A 160     6939   7322   8845    784    497    -63       N  
ATOM   1124  CA  ASP A 160     -23.140  33.198   6.461  1.00 61.39           C  
ANISOU 1124  CA  ASP A 160     6959   7483   8883    804    518    -63       C  
ATOM   1125  C   ASP A 160     -23.169  33.036   7.996  1.00 61.88           C  
ANISOU 1125  C   ASP A 160     6982   7619   8912    894    590   -207       C  
ATOM   1126  O   ASP A 160     -24.246  32.833   8.560  1.00 63.50           O  
ANISOU 1126  O   ASP A 160     7112   7900   9113    922    612   -209       O  
ATOM   1127  CB  ASP A 160     -23.591  31.896   5.758  1.00 60.10           C  
ANISOU 1127  CB  ASP A 160     6880   7389   8567    694    509     43       C  
ATOM   1128  CG  ASP A 160     -22.680  30.704   6.041  1.00 58.05           C  
ANISOU 1128  CG  ASP A 160     6733   7167   8155    669    566    -10       C  
ATOM   1129  OD1 ASP A 160     -21.463  30.892   6.246  1.00 56.73           O  
ANISOU 1129  OD1 ASP A 160     6605   6957   7992    700    598    -78       O  
ATOM   1130  OD2 ASP A 160     -23.188  29.562   6.035  1.00 57.57           O1-
ANISOU 1130  OD2 ASP A 160     6716   7168   7990    613    576     31       O1-
ATOM   1131  N   TYR A 161     -22.014  33.124   8.660  1.00 61.88           N  
ANISOU 1131  N   TYR A 161     7022   7609   8878    927    623   -315       N  
ATOM   1132  CA  TYR A 161     -21.957  33.093  10.131  1.00 63.99           C  
ANISOU 1132  CA  TYR A 161     7251   7963   9099    990    680   -453       C  
ATOM   1133  C   TYR A 161     -22.367  34.463  10.672  1.00 67.31           C  
ANISOU 1133  C   TYR A 161     7567   8328   9678   1078    688   -570       C  
ATOM   1134  O   TYR A 161     -21.624  35.438  10.538  1.00 68.33           O  
ANISOU 1134  O   TYR A 161     7696   8344   9922   1103    659   -626       O  
ATOM   1135  CB  TYR A 161     -20.549  32.696  10.607  1.00 62.22           C  
ANISOU 1135  CB  TYR A 161     7102   7751   8786    975    696   -503       C  
ATOM   1136  CG  TYR A 161     -20.291  32.551  12.110  1.00 63.20           C  
ANISOU 1136  CG  TYR A 161     7198   7989   8822   1004    740   -623       C  
ATOM   1137  CD1 TYR A 161     -19.029  32.827  12.634  1.00 62.57           C  
ANISOU 1137  CD1 TYR A 161     7149   7893   8731   1003    733   -690       C  
ATOM   1138  CD2 TYR A 161     -21.281  32.118  12.998  1.00 64.22           C  
ANISOU 1138  CD2 TYR A 161     7268   8261   8871   1019    784   -654       C  
ATOM   1139  CE1 TYR A 161     -18.765  32.698  13.990  1.00 63.14           C  
ANISOU 1139  CE1 TYR A 161     7199   8090   8702   1002    759   -787       C  
ATOM   1140  CE2 TYR A 161     -21.022  31.984  14.354  1.00 64.70           C  
ANISOU 1140  CE2 TYR A 161     7304   8454   8824   1023    821   -754       C  
ATOM   1141  CZ  TYR A 161     -19.764  32.274  14.844  1.00 64.10           C  
ANISOU 1141  CZ  TYR A 161     7265   8363   8728   1009    805   -821       C  
ATOM   1142  OH  TYR A 161     -19.510  32.135  16.188  1.00 64.66           O  
ANISOU 1142  OH  TYR A 161     7311   8585   8670    988    829   -908       O  
ATOM   1143  N   LYS A 162     -23.544  34.512  11.297  1.00 69.13           N  
ANISOU 1143  N   LYS A 162     7706   8636   9924   1125    732   -608       N  
ATOM   1144  CA  LYS A 162     -24.158  35.772  11.728  1.00 72.24           C  
ANISOU 1144  CA  LYS A 162     7983   8962  10500   1218    760   -722       C  
ATOM   1145  C   LYS A 162     -23.624  36.305  13.070  1.00 74.25           C  
ANISOU 1145  C   LYS A 162     8229   9256  10724   1273    823   -946       C  
ATOM   1146  O   LYS A 162     -23.799  37.485  13.377  1.00 75.89           O  
ANISOU 1146  O   LYS A 162     8364   9365  11105   1346    844  -1079       O  
ATOM   1147  CB  LYS A 162     -25.687  35.640  11.751  1.00 73.40           C  
ANISOU 1147  CB  LYS A 162     8018   9170  10699   1248    791   -660       C  
ATOM   1148  CG  LYS A 162     -26.279  35.163  10.425  1.00 72.26           C  
ANISOU 1148  CG  LYS A 162     7881   8994  10580   1172    712   -433       C  
ATOM   1149  CD  LYS A 162     -27.666  35.731  10.146  1.00 74.25           C  
ANISOU 1149  CD  LYS A 162     7981   9212  11016   1216    707   -353       C  
ATOM   1150  CE  LYS A 162     -28.757  35.037  10.950  1.00 75.68           C  
ANISOU 1150  CE  LYS A 162     8086   9556  11111   1239    781   -355       C  
ATOM   1151  NZ  LYS A 162     -30.091  35.653  10.700  1.00 78.00           N1+
ANISOU 1151  NZ  LYS A 162     8211   9809  11614   1292    783   -270       N1+
ATOM   1152  N   ASN A 163     -22.969  35.440  13.849  1.00 74.86           N  
ANISOU 1152  N   ASN A 163     8377   9473  10593   1227    849   -984       N  
ATOM   1153  CA  ASN A 163     -22.315  35.841  15.107  1.00 77.67           C  
ANISOU 1153  CA  ASN A 163     8740   9894  10877   1242    891  -1179       C  
ATOM   1154  C   ASN A 163     -20.803  36.110  14.973  1.00 77.52           C  
ANISOU 1154  C   ASN A 163     8808   9786  10857   1201    828  -1195       C  
ATOM   1155  O   ASN A 163     -20.064  36.010  15.964  1.00 78.74           O  
ANISOU 1155  O   ASN A 163     8994  10034  10888   1168    840  -1296       O  
ATOM   1156  CB  ASN A 163     -22.586  34.802  16.215  1.00 78.03           C  
ANISOU 1156  CB  ASN A 163     8781  10174  10690   1204    951  -1199       C  
ATOM   1157  CG  ASN A 163     -23.832  35.113  17.017  1.00 80.73           C  
ANISOU 1157  CG  ASN A 163     9013  10626  11031   1265   1048  -1314       C  
ATOM   1158  ND2 ASN A 163     -24.995  34.937  16.403  1.00 80.64           N  
ANISOU 1158  ND2 ASN A 163     8931  10600  11108   1297   1061  -1202       N  
ATOM   1159  OD1 ASN A 163     -23.746  35.509  18.178  1.00 83.60           O  
ANISOU 1159  OD1 ASN A 163     9353  11095  11314   1277   1116  -1502       O  
ATOM   1160  N   ILE A 164     -20.360  36.481  13.766  1.00 76.29           N  
ANISOU 1160  N   ILE A 164     8680   9466  10838   1192    758  -1086       N  
ATOM   1161  CA  ILE A 164     -18.927  36.641  13.454  1.00 75.03           C  
ANISOU 1161  CA  ILE A 164     8594   9226  10687   1149    698  -1058       C  
ATOM   1162  C   ILE A 164     -18.295  37.904  14.069  1.00 76.71           C  
ANISOU 1162  C   ILE A 164     8790   9346  11010   1177    676  -1229       C  
ATOM   1163  O   ILE A 164     -17.117  37.891  14.417  1.00 76.43           O  
ANISOU 1163  O   ILE A 164     8806   9316  10917   1131    642  -1248       O  
ATOM   1164  CB  ILE A 164     -18.641  36.476  11.917  1.00 73.76           C  
ANISOU 1164  CB  ILE A 164     8471   8954  10600   1112    640   -869       C  
ATOM   1165  CG1 ILE A 164     -17.233  35.900  11.634  1.00 72.17           C  
ANISOU 1165  CG1 ILE A 164     8352   8749  10317   1053    616   -793       C  
ATOM   1166  CG2 ILE A 164     -19.009  37.710  11.090  1.00 75.18           C  
ANISOU 1166  CG2 ILE A 164     8589   8967  11009   1147    588   -846       C  
ATOM   1167  CD1 ILE A 164     -16.138  36.883  11.287  1.00 72.59           C  
ANISOU 1167  CD1 ILE A 164     8412   8670  10496   1048    556   -799       C  
ATOM   1168  N   CYS A 165     -19.091  38.963  14.252  1.00 78.91           N  
ANISOU 1168  N   CYS A 165     8990   9537  11454   1249    697  -1353       N  
ATOM   1169  CA  CYS A 165     -18.604  40.198  14.872  1.00 81.04           C  
ANISOU 1169  CA  CYS A 165     9243   9698  11847   1276    682  -1545       C  
ATOM   1170  C   CYS A 165     -18.459  40.097  16.398  1.00 83.17           C  
ANISOU 1170  C   CYS A 165     9532  10127  11941   1258    746  -1755       C  
ATOM   1171  O   CYS A 165     -17.696  40.852  16.996  1.00 85.16           O  
ANISOU 1171  O   CYS A 165     9809  10325  12221   1237    717  -1907       O  
ATOM   1172  CB  CYS A 165     -19.500  41.381  14.484  1.00 83.09           C  
ANISOU 1172  CB  CYS A 165     9402   9780  12388   1362    686  -1605       C  
ATOM   1173  SG  CYS A 165     -19.481  41.765  12.715  1.00 80.18           S  
ANISOU 1173  SG  CYS A 165     9002   9221  12241   1352    578  -1347       S  
ATOM   1174  N   LYS A 166     -19.184  39.163  17.016  1.00 83.33           N  
ANISOU 1174  N   LYS A 166     9538  10349  11772   1251    824  -1758       N  
ATOM   1175  CA  LYS A 166     -19.099  38.936  18.460  1.00 86.33           C  
ANISOU 1175  CA  LYS A 166     9929  10928  11943   1211    886  -1929       C  
ATOM   1176  C   LYS A 166     -17.819  38.190  18.866  1.00 84.55           C  
ANISOU 1176  C   LYS A 166     9784  10813  11527   1102    823  -1848       C  
ATOM   1177  O   LYS A 166     -17.128  38.612  19.798  1.00 87.10           O  
ANISOU 1177  O   LYS A 166    10135  11190  11766   1047    808  -1997       O  
ATOM   1178  CB  LYS A 166     -20.349  38.192  18.967  1.00 87.62           C  
ANISOU 1178  CB  LYS A 166    10032  11285  11975   1234    988  -1929       C  
ATOM   1179  CG  LYS A 166     -20.513  38.158  20.485  1.00 91.82           C  
ANISOU 1179  CG  LYS A 166    10550  12037  12297   1198   1073  -2133       C  
ATOM   1180  CD  LYS A 166     -21.015  39.486  21.045  1.00 96.60           C  
ANISOU 1180  CD  LYS A 166    11105  12560  13036   1273   1155  -2421       C  
ATOM   1181  CE  LYS A 166     -20.514  39.733  22.466  1.00102.99           C  
ANISOU 1181  CE  LYS A 166    11953  13540  13635   1193   1196  -2659       C  
ATOM   1182  NZ  LYS A 166     -21.005  38.728  23.460  1.00105.22           N1+
ANISOU 1182  NZ  LYS A 166    12211  14147  13618   1128   1275  -2650       N1+
ATOM   1183  N   VAL A 167     -17.501  37.105  18.157  1.00 80.97           N  
ANISOU 1183  N   VAL A 167     9361  10384  11017   1066    785  -1617       N  
ATOM   1184  CA  VAL A 167     -16.440  36.171  18.585  1.00 79.36           C  
ANISOU 1184  CA  VAL A 167     9207  10301  10645    970    741  -1510       C  
ATOM   1185  C   VAL A 167     -15.015  36.424  18.046  1.00 78.39           C  
ANISOU 1185  C   VAL A 167     9132  10043  10606    932    650  -1425       C  
ATOM   1186  O   VAL A 167     -14.090  35.694  18.418  1.00 77.52           O  
ANISOU 1186  O   VAL A 167     9046  10022  10386    856    613  -1326       O  
ATOM   1187  CB  VAL A 167     -16.843  34.685  18.357  1.00 76.75           C  
ANISOU 1187  CB  VAL A 167     8873  10093  10196    946    764  -1319       C  
ATOM   1188  CG1 VAL A 167     -18.094  34.339  19.161  1.00 77.66           C  
ANISOU 1188  CG1 VAL A 167     8929  10390  10187    958    845  -1389       C  
ATOM   1189  CG2 VAL A 167     -17.041  34.372  16.875  1.00 73.74           C  
ANISOU 1189  CG2 VAL A 167     8511   9560   9946    983    747  -1157       C  
ATOM   1190  N   VAL A 168     -14.835  37.437  17.191  1.00 78.66           N  
ANISOU 1190  N   VAL A 168     9167   9872  10845    979    612  -1443       N  
ATOM   1191  CA  VAL A 168     -13.481  37.842  16.751  1.00 78.67           C  
ANISOU 1191  CA  VAL A 168     9203   9751  10935    941    527  -1374       C  
ATOM   1192  C   VAL A 168     -12.925  39.005  17.587  1.00 81.92           C  
ANISOU 1192  C   VAL A 168     9618  10119  11390    912    479  -1563       C  
ATOM   1193  O   VAL A 168     -13.683  39.761  18.203  1.00 84.93           O  
ANISOU 1193  O   VAL A 168     9975  10495  11797    948    520  -1770       O  
ATOM   1194  CB  VAL A 168     -13.366  38.155  15.227  1.00 76.27           C  
ANISOU 1194  CB  VAL A 168     8898   9262  10816    979    494  -1233       C  
ATOM   1195  CG1 VAL A 168     -13.804  36.959  14.387  1.00 73.38           C  
ANISOU 1195  CG1 VAL A 168     8548   8945  10387    983    537  -1059       C  
ATOM   1196  CG2 VAL A 168     -14.109  39.433  14.831  1.00 77.74           C  
ANISOU 1196  CG2 VAL A 168     9040   9290  11207   1046    483  -1335       C  
ATOM   1197  N   GLU A 169     -11.598  39.116  17.609  1.00 82.00           N  
ANISOU 1197  N   GLU A 169     9654  10092  11410    844    397  -1493       N  
ATOM   1198  CA  GLU A 169     -10.883  40.170  18.328  1.00 84.93           C  
ANISOU 1198  CA  GLU A 169    10037  10410  11822    791    327  -1646       C  
ATOM   1199  C   GLU A 169     -10.615  41.291  17.307  1.00 84.27           C  
ANISOU 1199  C   GLU A 169     9938  10076  12003    837    265  -1626       C  
ATOM   1200  O   GLU A 169     -10.890  41.118  16.115  1.00 81.73           O  
ANISOU 1200  O   GLU A 169     9598   9665  11790    891    276  -1473       O  
ATOM   1201  CB  GLU A 169      -9.591  39.571  18.921  1.00 85.76           C  
ANISOU 1201  CB  GLU A 169    10162  10630  11790    678    260  -1538       C  
ATOM   1202  CG  GLU A 169      -8.976  40.242  20.146  1.00 89.44           C  
ANISOU 1202  CG  GLU A 169    10650  11160  12173    575    193  -1705       C  
ATOM   1203  CD  GLU A 169      -7.705  41.000  19.797  1.00 90.52           C  
ANISOU 1203  CD  GLU A 169    10793  11143  12458    524     73  -1641       C  
ATOM   1204  OE1 GLU A 169      -6.699  40.352  19.421  1.00 87.76           O  
ANISOU 1204  OE1 GLU A 169    10429  10809  12106    482     25  -1413       O  
ATOM   1205  OE2 GLU A 169      -7.711  42.245  19.896  1.00 94.15           O1-
ANISOU 1205  OE2 GLU A 169    11263  11457  13050    528     28  -1816       O1-
ATOM   1206  N   VAL A 170     -10.072  42.423  17.762  1.00 87.04           N  
ANISOU 1206  N   VAL A 170    10296  10322  12454    801    192  -1770       N  
ATOM   1207  CA  VAL A 170      -9.769  43.577  16.888  1.00 87.25           C  
ANISOU 1207  CA  VAL A 170    10295  10101  12751    832    113  -1746       C  
ATOM   1208  C   VAL A 170      -8.370  43.490  16.218  1.00 84.82           C  
ANISOU 1208  C   VAL A 170     9992   9739  12497    768     17  -1523       C  
ATOM   1209  O   VAL A 170      -7.899  44.467  15.633  1.00 85.94           O  
ANISOU 1209  O   VAL A 170    10106   9695  12848    766    -70  -1489       O  
ATOM   1210  CB  VAL A 170      -9.932  44.944  17.623  1.00 91.97           C  
ANISOU 1210  CB  VAL A 170    10892  10568  13484    830     79  -2019       C  
ATOM   1211  CG1 VAL A 170     -10.728  45.922  16.753  1.00 92.55           C  
ANISOU 1211  CG1 VAL A 170    10901  10409  13853    931     78  -2042       C  
ATOM   1212  CG2 VAL A 170     -10.656  44.788  18.966  1.00 94.60           C  
ANISOU 1212  CG2 VAL A 170    11249  11067  13626    821    172  -2278       C  
ATOM   1213  N   GLY A 171      -7.704  42.337  16.330  1.00 81.57           N  
ANISOU 1213  N   GLY A 171     9598   9482  11911    717     30  -1368       N  
ATOM   1214  CA  GLY A 171      -6.502  42.025  15.553  1.00 78.79           C  
ANISOU 1214  CA  GLY A 171     9232   9094  11609    680    -22  -1130       C  
ATOM   1215  C   GLY A 171      -6.448  40.566  15.117  1.00 74.93           C  
ANISOU 1215  C   GLY A 171     8746   8732  10990    692     59   -948       C  
ATOM   1216  O   GLY A 171      -5.359  40.004  14.977  1.00 73.54           O  
ANISOU 1216  O   GLY A 171     8558   8591  10792    647     38   -783       O  
ATOM   1217  N   SER A 172      -7.621  39.965  14.894  1.00 72.81           N  
ANISOU 1217  N   SER A 172     8489   8521  10655    756    152   -977       N  
ATOM   1218  CA  SER A 172      -7.750  38.560  14.487  1.00 69.06           C  
ANISOU 1218  CA  SER A 172     8024   8149  10065    769    234   -831       C  
ATOM   1219  C   SER A 172      -7.353  38.349  13.037  1.00 66.58           C  
ANISOU 1219  C   SER A 172     7706   7744   9848    791    252   -650       C  
ATOM   1220  O   SER A 172      -7.366  39.295  12.247  1.00 66.06           O  
ANISOU 1220  O   SER A 172     7622   7546   9928    807    211   -636       O  
ATOM   1221  CB  SER A 172      -9.194  38.078  14.648  1.00 68.51           C  
ANISOU 1221  CB  SER A 172     7964   8159   9906    820    315   -917       C  
ATOM   1222  OG  SER A 172      -9.558  37.952  16.006  1.00 71.03           O  
ANISOU 1222  OG  SER A 172     8284   8618  10085    791    326  -1060       O  
ATOM   1223  N   LYS A 173      -7.014  37.101  12.706  1.00 64.31           N  
ANISOU 1223  N   LYS A 173     7428   7527   9478    785    318   -515       N  
ATOM   1224  CA  LYS A 173      -6.754  36.683  11.328  1.00 62.28           C  
ANISOU 1224  CA  LYS A 173     7178   7214   9271    802    371   -367       C  
ATOM   1225  C   LYS A 173      -7.904  35.835  10.777  1.00 60.21           C  
ANISOU 1225  C   LYS A 173     6953   6996   8928    834    455   -367       C  
ATOM   1226  O   LYS A 173      -8.425  34.955  11.471  1.00 59.92           O  
ANISOU 1226  O   LYS A 173     6929   7058   8779    838    496   -402       O  
ATOM   1227  CB  LYS A 173      -5.432  35.922  11.225  1.00 61.94           C  
ANISOU 1227  CB  LYS A 173     7115   7191   9226    774    396   -221       C  
ATOM   1228  CG  LYS A 173      -4.201  36.797  11.394  1.00 63.38           C  
ANISOU 1228  CG  LYS A 173     7250   7313   9516    734    308   -169       C  
ATOM   1229  CD  LYS A 173      -2.952  36.086  10.894  1.00 63.61           C  
ANISOU 1229  CD  LYS A 173     7243   7341   9583    723    356      8       C  
ATOM   1230  CE  LYS A 173      -1.694  36.638  11.548  1.00 65.43           C  
ANISOU 1230  CE  LYS A 173     7413   7558   9888    666    259     74       C  
ATOM   1231  NZ  LYS A 173      -1.542  38.106  11.350  1.00 66.55           N1+
ANISOU 1231  NZ  LYS A 173     7543   7601  10139    643    151     32       N1+
ATOM   1232  N   ILE A 174      -8.294  36.126   9.534  1.00 58.73           N  
ANISOU 1232  N   ILE A 174     6778   6741   8797    844    469   -314       N  
ATOM   1233  CA  ILE A 174      -9.417  35.476   8.850  1.00 56.67           C  
ANISOU 1233  CA  ILE A 174     6554   6510   8468    855    530   -303       C  
ATOM   1234  C   ILE A 174      -8.889  34.827   7.567  1.00 54.84           C  
ANISOU 1234  C   ILE A 174     6355   6264   8217    827    595   -177       C  
ATOM   1235  O   ILE A 174      -8.327  35.514   6.709  1.00 56.04           O  
ANISOU 1235  O   ILE A 174     6490   6355   8446    805    570   -104       O  
ATOM   1236  CB  ILE A 174     -10.553  36.493   8.541  1.00 57.78           C  
ANISOU 1236  CB  ILE A 174     6670   6595   8687    874    479   -358       C  
ATOM   1237  CG1 ILE A 174     -11.190  36.993   9.849  1.00 59.07           C  
ANISOU 1237  CG1 ILE A 174     6804   6782   8857    911    451   -516       C  
ATOM   1238  CG2 ILE A 174     -11.616  35.890   7.620  1.00 57.05           C  
ANISOU 1238  CG2 ILE A 174     6608   6530   8534    863    522   -305       C  
ATOM   1239  CD1 ILE A 174     -12.300  38.003   9.679  1.00 60.28           C  
ANISOU 1239  CD1 ILE A 174     6912   6862   9126    947    414   -583       C  
ATOM   1240  N   TYR A 175      -9.068  33.511   7.448  1.00 52.06           N  
ANISOU 1240  N   TYR A 175     6046   5967   7764    824    681   -156       N  
ATOM   1241  CA  TYR A 175      -8.573  32.742   6.306  1.00 50.31           C  
ANISOU 1241  CA  TYR A 175     5867   5735   7512    797    769    -73       C  
ATOM   1242  C   TYR A 175      -9.726  32.301   5.414  1.00 48.98           C  
ANISOU 1242  C   TYR A 175     5758   5588   7261    765    801    -76       C  
ATOM   1243  O   TYR A 175     -10.715  31.791   5.920  1.00 47.99           O  
ANISOU 1243  O   TYR A 175     5650   5506   7078    775    799   -127       O  
ATOM   1244  CB  TYR A 175      -7.786  31.531   6.798  1.00 50.17           C  
ANISOU 1244  CB  TYR A 175     5850   5737   7473    811    846    -47       C  
ATOM   1245  CG  TYR A 175      -6.497  31.903   7.489  1.00 51.28           C  
ANISOU 1245  CG  TYR A 175     5923   5859   7699    822    813     -4       C  
ATOM   1246  CD1 TYR A 175      -6.415  31.962   8.883  1.00 51.62           C  
ANISOU 1246  CD1 TYR A 175     5925   5949   7739    828    748    -38       C  
ATOM   1247  CD2 TYR A 175      -5.356  32.211   6.747  1.00 52.14           C  
ANISOU 1247  CD2 TYR A 175     6005   5921   7881    813    843     83       C  
ATOM   1248  CE1 TYR A 175      -5.231  32.317   9.511  1.00 53.20           C  
ANISOU 1248  CE1 TYR A 175     6064   6139   8008    817    701     15       C  
ATOM   1249  CE2 TYR A 175      -4.170  32.562   7.369  1.00 53.42           C  
ANISOU 1249  CE2 TYR A 175     6096   6068   8131    814    801    144       C  
ATOM   1250  CZ  TYR A 175      -4.112  32.615   8.749  1.00 54.17           C  
ANISOU 1250  CZ  TYR A 175     6155   6202   8223    812    723    111       C  
ATOM   1251  OH  TYR A 175      -2.936  32.969   9.372  1.00 56.01           O  
ANISOU 1251  OH  TYR A 175     6318   6427   8534    794    666    183       O  
ATOM   1252  N   VAL A 176      -9.602  32.532   4.099  1.00 48.71           N  
ANISOU 1252  N   VAL A 176     5752   5539   7216    716    822    -15       N  
ATOM   1253  CA  VAL A 176     -10.651  32.236   3.098  1.00 48.72           C  
ANISOU 1253  CA  VAL A 176     5810   5571   7128    655    834      1       C  
ATOM   1254  C   VAL A 176     -10.060  31.331   2.000  1.00 49.70           C  
ANISOU 1254  C   VAL A 176     6005   5711   7165    601    952     30       C  
ATOM   1255  O   VAL A 176      -8.890  31.507   1.641  1.00 50.31           O  
ANISOU 1255  O   VAL A 176     6063   5771   7281    602   1000     71       O  
ATOM   1256  CB  VAL A 176     -11.210  33.535   2.416  1.00 49.04           C  
ANISOU 1256  CB  VAL A 176     5809   5594   7227    614    733     61       C  
ATOM   1257  CG1 VAL A 176     -12.597  33.314   1.819  1.00 49.19           C  
ANISOU 1257  CG1 VAL A 176     5862   5655   7173    557    706     80       C  
ATOM   1258  CG2 VAL A 176     -11.273  34.731   3.366  1.00 48.44           C  
ANISOU 1258  CG2 VAL A 176     5646   5462   7294    676    632     29       C  
ATOM   1259  N   ASP A 177     -10.871  30.381   1.494  1.00 50.51           N  
ANISOU 1259  N   ASP A 177     6187   5846   7155    550    999      1       N  
ATOM   1260  CA  ASP A 177     -10.581  29.462   0.355  1.00 52.50           C  
ANISOU 1260  CA  ASP A 177     6529   6116   7300    479   1117     -9       C  
ATOM   1261  C   ASP A 177      -9.419  28.512   0.648  1.00 53.49           C  
ANISOU 1261  C   ASP A 177     6661   6196   7468    534   1248    -45       C  
ATOM   1262  O   ASP A 177      -8.361  28.603   0.020  1.00 55.44           O  
ANISOU 1262  O   ASP A 177     6899   6434   7730    528   1331    -22       O  
ATOM   1263  CB  ASP A 177     -10.426  30.213  -1.002  1.00 54.02           C  
ANISOU 1263  CB  ASP A 177     6735   6355   7433    382   1109     63       C  
ATOM   1264  CG  ASP A 177     -10.482  29.281  -2.249  1.00 55.83           C  
ANISOU 1264  CG  ASP A 177     7077   6634   7501    276   1223     29       C  
ATOM   1265  OD1 ASP A 177     -10.065  29.749  -3.333  1.00 57.64           O  
ANISOU 1265  OD1 ASP A 177     7315   6920   7662    192   1247     84       O  
ATOM   1266  OD2 ASP A 177     -10.922  28.107  -2.167  1.00 55.26           O1-
ANISOU 1266  OD2 ASP A 177     7083   6545   7365    265   1287    -55       O1-
ATOM   1267  N   ASP A 178      -9.663  27.619   1.609  1.00 53.18           N  
ANISOU 1267  N   ASP A 178     6621   6128   7456    587   1260    -89       N  
ATOM   1268  CA  ASP A 178      -8.713  26.615   2.100  1.00 54.16           C  
ANISOU 1268  CA  ASP A 178     6726   6192   7657    644   1363   -104       C  
ATOM   1269  C   ASP A 178      -7.375  27.201   2.599  1.00 53.95           C  
ANISOU 1269  C   ASP A 178     6602   6140   7753    708   1367    -43       C  
ATOM   1270  O   ASP A 178      -6.298  26.689   2.296  1.00 55.84           O  
ANISOU 1270  O   ASP A 178     6825   6335   8057    732   1482    -28       O  
ATOM   1271  CB  ASP A 178      -8.535  25.459   1.091  1.00 56.67           C  
ANISOU 1271  CB  ASP A 178     7136   6473   7921    602   1513   -165       C  
ATOM   1272  CG  ASP A 178      -8.227  24.130   1.772  1.00 58.90           C  
ANISOU 1272  CG  ASP A 178     7408   6674   8296    656   1590   -191       C  
ATOM   1273  OD1 ASP A 178      -7.124  23.587   1.535  1.00 61.03           O  
ANISOU 1273  OD1 ASP A 178     7655   6876   8658    695   1719   -195       O  
ATOM   1274  OD2 ASP A 178      -9.079  23.630   2.549  1.00 57.97           O1-
ANISOU 1274  OD2 ASP A 178     7290   6559   8173    659   1520   -194       O1-
ATOM   1275  N   GLY A 179      -7.471  28.326   3.311  1.00 53.14           N  
ANISOU 1275  N   GLY A 179     6435   6064   7690    728   1239    -11       N  
ATOM   1276  CA  GLY A 179      -6.304  29.004   3.886  1.00 53.76           C  
ANISOU 1276  CA  GLY A 179     6422   6123   7880    769   1207     50       C  
ATOM   1277  C   GLY A 179      -5.470  29.888   2.967  1.00 54.96           C  
ANISOU 1277  C   GLY A 179     6548   6270   8064    745   1222    112       C  
ATOM   1278  O   GLY A 179      -4.505  30.511   3.430  1.00 55.40           O  
ANISOU 1278  O   GLY A 179     6523   6305   8218    771   1181    175       O  
ATOM   1279  N   LEU A 180      -5.843  29.968   1.687  1.00 55.35           N  
ANISOU 1279  N   LEU A 180     6660   6346   8022    682   1270    107       N  
ATOM   1280  CA  LEU A 180      -5.012  30.608   0.660  1.00 57.64           C  
ANISOU 1280  CA  LEU A 180     6926   6655   8318    643   1310    179       C  
ATOM   1281  C   LEU A 180      -5.055  32.141   0.700  1.00 58.26           C  
ANISOU 1281  C   LEU A 180     6939   6737   8457    621   1159    253       C  
ATOM   1282  O   LEU A 180      -4.010  32.794   0.581  1.00 59.45           O  
ANISOU 1282  O   LEU A 180     7018   6877   8692    625   1149    338       O  
ATOM   1283  CB  LEU A 180      -5.368  30.077  -0.740  1.00 58.43           C  
ANISOU 1283  CB  LEU A 180     7119   6806   8274    561   1420    148       C  
ATOM   1284  CG  LEU A 180      -5.130  28.576  -0.985  1.00 58.41           C  
ANISOU 1284  CG  LEU A 180     7183   6776   8234    577   1595     60       C  
ATOM   1285  CD1 LEU A 180      -5.850  28.095  -2.235  1.00 59.52           C  
ANISOU 1285  CD1 LEU A 180     7441   6975   8198    472   1669     -7       C  
ATOM   1286  CD2 LEU A 180      -3.650  28.232  -1.063  1.00 59.99           C  
ANISOU 1286  CD2 LEU A 180     7316   6937   8538    633   1734     93       C  
ATOM   1287  N   ILE A 181      -6.256  32.694   0.874  1.00 57.60           N  
ANISOU 1287  N   ILE A 181     6874   6661   8349    600   1043    226       N  
ATOM   1288  CA  ILE A 181      -6.437  34.128   1.128  1.00 57.55           C  
ANISOU 1288  CA  ILE A 181     6798   6624   8444    596    892    274       C  
ATOM   1289  C   ILE A 181      -6.345  34.318   2.643  1.00 57.42           C  
ANISOU 1289  C   ILE A 181     6736   6560   8518    671    822    212       C  
ATOM   1290  O   ILE A 181      -6.962  33.561   3.394  1.00 56.38           O  
ANISOU 1290  O   ILE A 181     6638   6445   8336    706    841    130       O  
ATOM   1291  CB  ILE A 181      -7.808  34.662   0.622  1.00 56.58           C  
ANISOU 1291  CB  ILE A 181     6694   6518   8282    543    804    281       C  
ATOM   1292  CG1 ILE A 181      -8.194  34.083  -0.759  1.00 57.13           C  
ANISOU 1292  CG1 ILE A 181     6838   6666   8199    445    880    318       C  
ATOM   1293  CG2 ILE A 181      -7.840  36.191   0.606  1.00 56.60           C  
ANISOU 1293  CG2 ILE A 181     6610   6467   8427    532    660    355       C  
ATOM   1294  CD1 ILE A 181      -7.389  34.588  -1.939  1.00 58.44           C  
ANISOU 1294  CD1 ILE A 181     6982   6880   8344    365    905    433       C  
ATOM   1295  N   SER A 182      -5.563  35.308   3.077  1.00 59.59           N  
ANISOU 1295  N   SER A 182     6937   6788   8916    685    738    255       N  
ATOM   1296  CA  SER A 182      -5.423  35.657   4.494  1.00 60.89           C  
ANISOU 1296  CA  SER A 182     7062   6920   9153    730    659    188       C  
ATOM   1297  C   SER A 182      -5.792  37.126   4.719  1.00 61.76           C  
ANISOU 1297  C   SER A 182     7124   6962   9380    724    517    171       C  
ATOM   1298  O   SER A 182      -5.424  37.987   3.918  1.00 61.97           O  
ANISOU 1298  O   SER A 182     7109   6948   9487    685    467    267       O  
ATOM   1299  CB  SER A 182      -3.993  35.383   4.974  1.00 62.71           C  
ANISOU 1299  CB  SER A 182     7243   7143   9437    744    686    247       C  
ATOM   1300  OG  SER A 182      -3.814  35.791   6.322  1.00 64.47           O  
ANISOU 1300  OG  SER A 182     7432   7351   9712    760    592    191       O  
ATOM   1301  N   LEU A 183      -6.523  37.392   5.807  1.00 62.58           N  
ANISOU 1301  N   LEU A 183     7226   7051   9497    759    458     48       N  
ATOM   1302  CA  LEU A 183      -6.990  38.742   6.162  1.00 64.16           C  
ANISOU 1302  CA  LEU A 183     7382   7167   9829    766    339     -9       C  
ATOM   1303  C   LEU A 183      -6.579  39.090   7.592  1.00 65.46           C  
ANISOU 1303  C   LEU A 183     7526   7315  10027    786    284   -121       C  
ATOM   1304  O   LEU A 183      -6.142  38.213   8.340  1.00 65.15           O  
ANISOU 1304  O   LEU A 183     7508   7352   9892    790    331   -143       O  
ATOM   1305  CB  LEU A 183      -8.517  38.841   6.028  1.00 64.14           C  
ANISOU 1305  CB  LEU A 183     7391   7165   9812    788    334    -73       C  
ATOM   1306  CG  LEU A 183      -9.248  38.264   4.805  1.00 64.16           C  
ANISOU 1306  CG  LEU A 183     7429   7216   9731    752    386     13       C  
ATOM   1307  CD1 LEU A 183     -10.757  38.391   4.923  1.00 64.50           C  
ANISOU 1307  CD1 LEU A 183     7466   7260   9780    774    365    -46       C  
ATOM   1308  CD2 LEU A 183      -8.781  38.877   3.498  1.00 64.37           C  
ANISOU 1308  CD2 LEU A 183     7426   7214   9818    687    351    168       C  
ATOM   1309  N   GLN A 184      -6.699  40.372   7.950  1.00 67.60           N  
ANISOU 1309  N   GLN A 184     7755   7485  10441    788    178   -187       N  
ATOM   1310  CA  GLN A 184      -6.504  40.846   9.333  1.00 69.46           C  
ANISOU 1310  CA  GLN A 184     7985   7706  10698    792    120   -336       C  
ATOM   1311  C   GLN A 184      -7.512  41.955   9.667  1.00 71.46           C  
ANISOU 1311  C   GLN A 184     8214   7858  11078    826     61   -483       C  
ATOM   1312  O   GLN A 184      -7.591  42.952   8.946  1.00 71.82           O  
ANISOU 1312  O   GLN A 184     8212   7776  11300    822     -9   -427       O  
ATOM   1313  CB  GLN A 184      -5.061  41.327   9.578  1.00 70.53           C  
ANISOU 1313  CB  GLN A 184     8089   7798  10910    742     44   -268       C  
ATOM   1314  CG  GLN A 184      -4.808  41.883  10.982  1.00 71.88           C  
ANISOU 1314  CG  GLN A 184     8262   7959  11089    717    -31   -426       C  
ATOM   1315  CD  GLN A 184      -3.342  41.906  11.380  1.00 72.88           C  
ANISOU 1315  CD  GLN A 184     8364   8097  11230    651    -95   -334       C  
ATOM   1316  NE2 GLN A 184      -2.866  43.068  11.812  1.00 75.77           N  
ANISOU 1316  NE2 GLN A 184     8707   8358  11723    605   -217   -393       N  
ATOM   1317  OE1 GLN A 184      -2.651  40.888  11.322  1.00 72.15           O  
ANISOU 1317  OE1 GLN A 184     8266   8098  11047    638    -36   -211       O  
ATOM   1318  N   VAL A 185      -8.256  41.761  10.763  1.00 72.86           N  
ANISOU 1318  N   VAL A 185     8413   8096  11172    856     95   -662       N  
ATOM   1319  CA  VAL A 185      -9.300  42.679  11.241  1.00 75.02           C  
ANISOU 1319  CA  VAL A 185     8659   8287  11557    904     75   -837       C  
ATOM   1320  C   VAL A 185      -8.672  43.967  11.779  1.00 78.01           C  
ANISOU 1320  C   VAL A 185     9012   8526  12102    880    -28   -941       C  
ATOM   1321  O   VAL A 185      -7.840  43.913  12.684  1.00 78.44           O  
ANISOU 1321  O   VAL A 185     9093   8630  12076    830    -58  -1009       O  
ATOM   1322  CB  VAL A 185     -10.162  42.013  12.354  1.00 75.09           C  
ANISOU 1322  CB  VAL A 185     8697   8434  11399    933    159  -1003       C  
ATOM   1323  CG1 VAL A 185     -11.221  42.966  12.905  1.00 77.54           C  
ANISOU 1323  CG1 VAL A 185     8969   8661  11829    991    164  -1206       C  
ATOM   1324  CG2 VAL A 185     -10.832  40.752  11.833  1.00 72.14           C  
ANISOU 1324  CG2 VAL A 185     8346   8181  10880    951    249   -898       C  
ATOM   1325  N   LYS A 186      -9.057  45.104  11.194  1.00 80.15           N  
ANISOU 1325  N   LYS A 186     9223   8617  12611    905    -93   -938       N  
ATOM   1326  CA  LYS A 186      -8.561  46.423  11.601  1.00 83.72           C  
ANISOU 1326  CA  LYS A 186     9644   8896  13268    885   -201  -1040       C  
ATOM   1327  C   LYS A 186      -9.632  47.208  12.362  1.00 87.11           C  
ANISOU 1327  C   LYS A 186    10049   9228  13820    950   -179  -1294       C  
ATOM   1328  O   LYS A 186      -9.370  47.706  13.458  1.00 90.07           O  
ANISOU 1328  O   LYS A 186    10453   9576  14194    930   -198  -1509       O  
ATOM   1329  CB  LYS A 186      -8.057  47.211  10.387  1.00 83.99           C  
ANISOU 1329  CB  LYS A 186     9611   8776  13524    857   -305   -833       C  
ATOM   1330  CG  LYS A 186      -6.703  46.753   9.843  1.00 81.95           C  
ANISOU 1330  CG  LYS A 186     9365   8588  13184    782   -337   -622       C  
ATOM   1331  CD  LYS A 186      -5.575  47.749  10.110  1.00 84.78           C  
ANISOU 1331  CD  LYS A 186     9694   8817  13701    718   -471   -614       C  
ATOM   1332  CE  LYS A 186      -4.912  47.572  11.471  1.00 85.80           C  
ANISOU 1332  CE  LYS A 186     9882   9014  13703    674   -483   -777       C  
ATOM   1333  NZ  LYS A 186      -3.950  46.437  11.495  1.00 83.24           N1+
ANISOU 1333  NZ  LYS A 186     9586   8865  13174    628   -440   -631       N1+
ATOM   1334  N   GLN A 187     -10.827  47.309  11.776  1.00 87.51           N  
ANISOU 1334  N   GLN A 187    10045   9230  13975   1023   -134  -1268       N  
ATOM   1335  CA  GLN A 187     -11.982  47.939  12.425  1.00 90.99           C  
ANISOU 1335  CA  GLN A 187    10442   9584  14544   1105    -82  -1495       C  
ATOM   1336  C   GLN A 187     -13.140  46.940  12.530  1.00 89.02           C  
ANISOU 1336  C   GLN A 187    10198   9503  14120   1160     47  -1509       C  
ATOM   1337  O   GLN A 187     -13.396  46.178  11.583  1.00 85.75           O  
ANISOU 1337  O   GLN A 187     9781   9169  13630   1152     61  -1296       O  
ATOM   1338  CB  GLN A 187     -12.421  49.194  11.661  1.00 93.94           C  
ANISOU 1338  CB  GLN A 187    10706   9699  15285   1146   -164  -1440       C  
ATOM   1339  CG  GLN A 187     -13.274  50.159  12.479  1.00 98.92           C  
ANISOU 1339  CG  GLN A 187    11283  10173  16129   1228   -126  -1718       C  
ATOM   1340  CD  GLN A 187     -13.823  51.325  11.669  1.00102.55           C  
ANISOU 1340  CD  GLN A 187    11609  10363  16992   1279   -204  -1632       C  
ATOM   1341  NE2 GLN A 187     -14.446  51.024  10.532  1.00 99.62           N  
ANISOU 1341  NE2 GLN A 187    11166  10010  16673   1291   -218  -1375       N  
ATOM   1342  OE1 GLN A 187     -13.694  52.483  12.070  1.00109.95           O  
ANISOU 1342  OE1 GLN A 187    12502  11074  18197   1299   -259  -1792       O  
ATOM   1343  N   LYS A 188     -13.828  46.954  13.679  1.00 91.49           N  
ANISOU 1343  N   LYS A 188    10520   9876  14366   1207    138  -1763       N  
ATOM   1344  CA  LYS A 188     -14.952  46.051  13.946  1.00 90.44           C  
ANISOU 1344  CA  LYS A 188    10381   9911  14069   1256    261  -1792       C  
ATOM   1345  C   LYS A 188     -16.285  46.808  14.018  1.00 94.74           C  
ANISOU 1345  C   LYS A 188    10822  10333  14840   1362    319  -1916       C  
ATOM   1346  O   LYS A 188     -16.451  47.711  14.847  1.00 99.33           O  
ANISOU 1346  O   LYS A 188    11379  10807  15553   1403    347  -2170       O  
ATOM   1347  CB  LYS A 188     -14.702  45.259  15.234  1.00 89.61           C  
ANISOU 1347  CB  LYS A 188    10354  10030  13660   1216    335  -1950       C  
ATOM   1348  CG  LYS A 188     -15.774  44.225  15.555  1.00 87.57           C  
ANISOU 1348  CG  LYS A 188    10089   9971  13212   1252    455  -1955       C  
ATOM   1349  CD  LYS A 188     -15.182  42.908  16.045  1.00 84.61           C  
ANISOU 1349  CD  LYS A 188     9792   9833  12519   1173    476  -1883       C  
ATOM   1350  CE  LYS A 188     -15.028  42.856  17.558  1.00 87.75           C  
ANISOU 1350  CE  LYS A 188    10227  10386  12728   1130    525  -2112       C  
ATOM   1351  NZ  LYS A 188     -13.722  43.435  17.999  1.00 89.72           N1+
ANISOU 1351  NZ  LYS A 188    10526  10580  12981   1047    430  -2178       N1+
ATOM   1352  N   GLY A 189     -17.228  46.422  13.155  1.00 93.51           N  
ANISOU 1352  N   GLY A 189    10603  10191  14736   1401    341  -1740       N  
ATOM   1353  CA  GLY A 189     -18.510  47.116  13.023  1.00 96.35           C  
ANISOU 1353  CA  GLY A 189    10835  10419  15353   1501    385  -1790       C  
ATOM   1354  C   GLY A 189     -19.686  46.384  13.643  1.00 96.77           C  
ANISOU 1354  C   GLY A 189    10862  10647  15257   1559    525  -1879       C  
ATOM   1355  O   GLY A 189     -19.506  45.437  14.421  1.00 94.66           O  
ANISOU 1355  O   GLY A 189    10678  10601  14682   1521    595  -1954       O  
ATOM   1356  N   ALA A 190     -20.893  46.841  13.291  1.00 99.19           N  
ANISOU 1356  N   ALA A 190    11036  10849  15799   1645    560  -1848       N  
ATOM   1357  CA  ALA A 190     -22.144  46.259  13.779  1.00 99.69           C  
ANISOU 1357  CA  ALA A 190    11041  11059  15774   1709    692  -1905       C  
ATOM   1358  C   ALA A 190     -22.425  44.935  13.075  1.00 95.30           C  
ANISOU 1358  C   ALA A 190    10526  10694  14989   1645    676  -1647       C  
ATOM   1359  O   ALA A 190     -22.464  43.882  13.719  1.00 93.38           O  
ANISOU 1359  O   ALA A 190    10354  10677  14448   1614    749  -1690       O  
ATOM   1360  CB  ALA A 190     -23.300  47.237  13.597  1.00104.54           C  
ANISOU 1360  CB  ALA A 190    11482  11480  16757   1825    730  -1938       C  
ATOM   1361  N   ASP A 191     -22.605  45.006  11.756  1.00 94.10           N  
ANISOU 1361  N   ASP A 191    10327  10449  14976   1613    574  -1379       N  
ATOM   1362  CA  ASP A 191     -22.678  43.822  10.889  1.00 89.95           C  
ANISOU 1362  CA  ASP A 191     9862  10075  14240   1525    535  -1130       C  
ATOM   1363  C   ASP A 191     -21.406  43.662  10.048  1.00 86.48           C  
ANISOU 1363  C   ASP A 191     9522   9611  13724   1424    427   -982       C  
ATOM   1364  O   ASP A 191     -21.219  42.623   9.417  1.00 83.08           O  
ANISOU 1364  O   ASP A 191     9171   9310  13087   1343    410   -820       O  
ATOM   1365  CB  ASP A 191     -23.928  43.864   9.988  1.00 90.99           C  
ANISOU 1365  CB  ASP A 191     9868  10168  14536   1539    506   -924       C  
ATOM   1366  CG  ASP A 191     -23.950  45.067   9.040  1.00 93.54           C  
ANISOU 1366  CG  ASP A 191    10079  10254  15207   1544    390   -784       C  
ATOM   1367  OD1 ASP A 191     -24.497  46.122   9.433  1.00 97.95           O  
ANISOU 1367  OD1 ASP A 191    10506  10642  16067   1646    418   -897       O  
ATOM   1368  OD2 ASP A 191     -23.433  44.961   7.904  1.00 91.92           O1-
ANISOU 1368  OD2 ASP A 191     9910  10033  14981   1443    276   -559       O1-
ATOM   1369  N   PHE A 192     -20.543  44.685  10.048  1.00 87.07           N  
ANISOU 1369  N   PHE A 192     9591   9519  13970   1427    360  -1042       N  
ATOM   1370  CA  PHE A 192     -19.359  44.699   9.181  1.00 85.18           C  
ANISOU 1370  CA  PHE A 192     9419   9244  13701   1334    257   -883       C  
ATOM   1371  C   PHE A 192     -18.032  44.398   9.883  1.00 83.75           C  
ANISOU 1371  C   PHE A 192     9355   9128  13336   1296    267  -1001       C  
ATOM   1372  O   PHE A 192     -17.957  44.359  11.117  1.00 85.12           O  
ANISOU 1372  O   PHE A 192     9559   9359  13421   1332    337  -1225       O  
ATOM   1373  CB  PHE A 192     -19.281  45.959   8.276  1.00 87.00           C  
ANISOU 1373  CB  PHE A 192     9544   9248  14262   1329    136   -749       C  
ATOM   1374  CG  PHE A 192     -19.124  47.270   9.018  1.00 90.86           C  
ANISOU 1374  CG  PHE A 192     9964   9529  15028   1405    121   -951       C  
ATOM   1375  CD1 PHE A 192     -17.862  47.819   9.245  1.00 91.25           C  
ANISOU 1375  CD1 PHE A 192    10068   9492  15110   1367     57  -1018       C  
ATOM   1376  CD2 PHE A 192     -20.243  47.989   9.439  1.00 94.84           C  
ANISOU 1376  CD2 PHE A 192    10341   9908  15783   1510    170  -1068       C  
ATOM   1377  CE1 PHE A 192     -17.718  49.024   9.913  1.00 95.42           C  
ANISOU 1377  CE1 PHE A 192    10541   9816  15896   1424     36  -1215       C  
ATOM   1378  CE2 PHE A 192     -20.104  49.196  10.106  1.00 99.11           C  
ANISOU 1378  CE2 PHE A 192    10823  10238  16596   1580    166  -1278       C  
ATOM   1379  CZ  PHE A 192     -18.841  49.715  10.340  1.00 99.55           C  
ANISOU 1379  CZ  PHE A 192    10948  10207  16667   1531     94  -1357       C  
ATOM   1380  N   LEU A 193     -17.000  44.183   9.065  1.00 81.04           N  
ANISOU 1380  N   LEU A 193     9069   8788  12932   1214    196   -835       N  
ATOM   1381  CA  LEU A 193     -15.648  43.894   9.524  1.00 79.49           C  
ANISOU 1381  CA  LEU A 193     8965   8644  12591   1166    189   -886       C  
ATOM   1382  C   LEU A 193     -14.672  44.372   8.442  1.00 78.67           C  
ANISOU 1382  C   LEU A 193     8856   8444  12590   1099     86   -697       C  
ATOM   1383  O   LEU A 193     -14.487  43.703   7.423  1.00 77.19           O  
ANISOU 1383  O   LEU A 193     8700   8334  12296   1037     81   -505       O  
ATOM   1384  CB  LEU A 193     -15.496  42.387   9.793  1.00 77.04           C  
ANISOU 1384  CB  LEU A 193     8750   8548  11972   1132    270   -864       C  
ATOM   1385  CG  LEU A 193     -14.655  41.887  10.971  1.00 76.72           C  
ANISOU 1385  CG  LEU A 193     8780   8615  11753   1115    308  -1000       C  
ATOM   1386  CD1 LEU A 193     -15.022  42.578  12.268  1.00 79.04           C  
ANISOU 1386  CD1 LEU A 193     9046   8891  12095   1165    337  -1251       C  
ATOM   1387  CD2 LEU A 193     -14.835  40.389  11.138  1.00 73.79           C  
ANISOU 1387  CD2 LEU A 193     8469   8435  11131   1091    386   -949       C  
ATOM   1388  N   VAL A 194     -14.081  45.551   8.646  1.00 80.40           N  
ANISOU 1388  N   VAL A 194     9030   8497  13020   1104      5   -754       N  
ATOM   1389  CA  VAL A 194     -13.130  46.121   7.685  1.00 80.28           C  
ANISOU 1389  CA  VAL A 194     8991   8388  13123   1036   -102   -568       C  
ATOM   1390  C   VAL A 194     -11.781  45.428   7.874  1.00 77.86           C  
ANISOU 1390  C   VAL A 194     8776   8192  12615    976    -88   -541       C  
ATOM   1391  O   VAL A 194     -11.190  45.485   8.959  1.00 78.23           O  
ANISOU 1391  O   VAL A 194     8863   8250  12611    982    -80   -704       O  
ATOM   1392  CB  VAL A 194     -12.998  47.661   7.822  1.00 84.08           C  
ANISOU 1392  CB  VAL A 194     9381   8628  13935   1058   -209   -623       C  
ATOM   1393  CG1 VAL A 194     -11.951  48.212   6.855  1.00 83.96           C  
ANISOU 1393  CG1 VAL A 194     9333   8534  14030    974   -327   -408       C  
ATOM   1394  CG2 VAL A 194     -14.343  48.337   7.580  1.00 86.43           C  
ANISOU 1394  CG2 VAL A 194     9565   8799  14475   1125   -218   -627       C  
ATOM   1395  N   THR A 195     -11.316  44.772   6.811  1.00 75.01           N  
ANISOU 1395  N   THR A 195     8441   7919  12139    913    -82   -334       N  
ATOM   1396  CA  THR A 195     -10.115  43.947   6.865  1.00 73.04           C  
ANISOU 1396  CA  THR A 195     8262   7782  11706    867    -43   -285       C  
ATOM   1397  C   THR A 195      -8.945  44.572   6.109  1.00 73.35           C  
ANISOU 1397  C   THR A 195     8264   7751  11851    803   -127   -121       C  
ATOM   1398  O   THR A 195      -9.061  45.666   5.552  1.00 74.68           O  
ANISOU 1398  O   THR A 195     8353   7784  12237    785   -228    -40       O  
ATOM   1399  CB  THR A 195     -10.384  42.517   6.338  1.00 70.49           C  
ANISOU 1399  CB  THR A 195     8008   7627  11148    849     64   -207       C  
ATOM   1400  CG2 THR A 195     -11.468  41.832   7.156  1.00 69.63           C  
ANISOU 1400  CG2 THR A 195     7929   7597  10927    904    140   -353       C  
ATOM   1401  OG1 THR A 195     -10.783  42.570   4.965  1.00 69.87           O  
ANISOU 1401  OG1 THR A 195     7903   7549  11092    800     45    -28       O  
ATOM   1402  N   GLU A 196      -7.815  43.867   6.122  1.00 72.07           N  
ANISOU 1402  N   GLU A 196     8148   7682  11551    766    -86    -62       N  
ATOM   1403  CA  GLU A 196      -6.614  44.246   5.391  1.00 72.80           C  
ANISOU 1403  CA  GLU A 196     8202   7748  11708    702   -139    111       C  
ATOM   1404  C   GLU A 196      -5.962  42.957   4.908  1.00 70.66           C  
ANISOU 1404  C   GLU A 196     7986   7631  11229    678    -22    206       C  
ATOM   1405  O   GLU A 196      -5.661  42.080   5.726  1.00 70.25           O  
ANISOU 1405  O   GLU A 196     7986   7657  11048    704     49    118       O  
ATOM   1406  CB  GLU A 196      -5.672  45.017   6.316  1.00 74.20           C  
ANISOU 1406  CB  GLU A 196     8357   7831  12003    693   -229     38       C  
ATOM   1407  CG  GLU A 196      -4.564  45.774   5.611  1.00 75.85           C  
ANISOU 1407  CG  GLU A 196     8496   7970  12351    627   -323    223       C  
ATOM   1408  CD  GLU A 196      -3.876  46.754   6.532  1.00 78.62           C  
ANISOU 1408  CD  GLU A 196     8817   8191  12861    609   -444    136       C  
ATOM   1409  OE1 GLU A 196      -3.449  46.339   7.629  1.00 78.91           O  
ANISOU 1409  OE1 GLU A 196     8904   8280  12797    613   -422      7       O  
ATOM   1410  OE2 GLU A 196      -3.768  47.941   6.162  1.00 81.17           O1-
ANISOU 1410  OE2 GLU A 196     9066   8360  13412    579   -568    202       O1-
ATOM   1411  N   VAL A 197      -5.750  42.833   3.595  1.00 69.68           N  
ANISOU 1411  N   VAL A 197     7845   7551  11075    623      2    383       N  
ATOM   1412  CA  VAL A 197      -5.336  41.547   3.010  1.00 68.20           C  
ANISOU 1412  CA  VAL A 197     7717   7504  10692    605    139    445       C  
ATOM   1413  C   VAL A 197      -3.822  41.254   3.212  1.00 68.48           C  
ANISOU 1413  C   VAL A 197     7734   7566  10718    595    177    508       C  
ATOM   1414  O   VAL A 197      -2.946  42.045   2.836  1.00 70.01           O  
ANISOU 1414  O   VAL A 197     7857   7713  11027    553    106    633       O  
ATOM   1415  CB  VAL A 197      -5.917  41.297   1.570  1.00 67.80           C  
ANISOU 1415  CB  VAL A 197     7679   7526  10553    542    181    569       C  
ATOM   1416  CG1 VAL A 197      -7.385  41.689   1.501  1.00 67.63           C  
ANISOU 1416  CG1 VAL A 197     7651   7466  10578    550    120    528       C  
ATOM   1417  CG2 VAL A 197      -5.202  42.060   0.481  1.00 69.94           C  
ANISOU 1417  CG2 VAL A 197     7878   7795  10899    460    126    765       C  
ATOM   1418  N   GLU A 198      -3.539  40.139   3.896  1.00 67.58           N  
ANISOU 1418  N   GLU A 198     7670   7519  10489    635    275    433       N  
ATOM   1419  CA  GLU A 198      -2.161  39.723   4.163  1.00 67.84           C  
ANISOU 1419  CA  GLU A 198     7672   7577  10526    632    318    503       C  
ATOM   1420  C   GLU A 198      -1.612  38.940   2.977  1.00 67.29           C  
ANISOU 1420  C   GLU A 198     7607   7588  10370    610    458    622       C  
ATOM   1421  O   GLU A 198      -0.617  39.341   2.372  1.00 69.13           O  
ANISOU 1421  O   GLU A 198     7775   7823  10667    573    456    761       O  
ATOM   1422  CB  GLU A 198      -2.066  38.903   5.451  1.00 67.72           C  
ANISOU 1422  CB  GLU A 198     7687   7594  10449    674    351    395       C  
ATOM   1423  CG  GLU A 198      -2.273  39.717   6.719  1.00 69.57           C  
ANISOU 1423  CG  GLU A 198     7908   7769  10753    677    220    276       C  
ATOM   1424  CD  GLU A 198      -1.381  39.251   7.851  1.00 71.26           C  
ANISOU 1424  CD  GLU A 198     8104   8022  10947    670    210    269       C  
ATOM   1425  OE1 GLU A 198      -1.414  38.045   8.185  1.00 70.67           O  
ANISOU 1425  OE1 GLU A 198     8056   8028  10766    694    306    261       O  
ATOM   1426  OE2 GLU A 198      -0.643  40.097   8.405  1.00 72.44           O1-
ANISOU 1426  OE2 GLU A 198     8208   8119  11197    630     96    285       O1-
ATOM   1427  N   ASN A 199      -2.265  37.824   2.662  1.00 65.51           N  
ANISOU 1427  N   ASN A 199     7459   7429  10003    628    581    559       N  
ATOM   1428  CA  ASN A 199      -2.013  37.081   1.433  1.00 65.23           C  
ANISOU 1428  CA  ASN A 199     7450   7470   9864    597    726    626       C  
ATOM   1429  C   ASN A 199      -3.225  37.219   0.529  1.00 64.50           C  
ANISOU 1429  C   ASN A 199     7412   7413   9679    546    714    614       C  
ATOM   1430  O   ASN A 199      -4.334  36.850   0.914  1.00 63.32           O  
ANISOU 1430  O   ASN A 199     7322   7262   9472    567    703    508       O  
ATOM   1431  CB  ASN A 199      -1.764  35.594   1.715  1.00 64.48           C  
ANISOU 1431  CB  ASN A 199     7402   7411   9686    645    881    563       C  
ATOM   1432  CG  ASN A 199      -0.496  35.337   2.511  1.00 64.99           C  
ANISOU 1432  CG  ASN A 199     7394   7449   9850    687    900    615       C  
ATOM   1433  ND2 ASN A 199       0.553  36.120   2.262  1.00 65.74           N  
ANISOU 1433  ND2 ASN A 199     7400   7528  10047    661    857    742       N  
ATOM   1434  OD1 ASN A 199      -0.462  34.426   3.338  1.00 65.11           O  
ANISOU 1434  OD1 ASN A 199     7421   7460   9855    733    946    560       O  
ATOM   1435  N   GLY A 200      -3.015  37.767  -0.666  1.00 65.41           N  
ANISOU 1435  N   GLY A 200     7498   7571   9780    467    710    739       N  
ATOM   1436  CA  GLY A 200      -4.080  37.903  -1.653  1.00 65.30           C  
ANISOU 1436  CA  GLY A 200     7527   7613   9671    390    689    766       C  
ATOM   1437  C   GLY A 200      -4.220  36.691  -2.558  1.00 65.56           C  
ANISOU 1437  C   GLY A 200     7652   7756   9501    345    859    730       C  
ATOM   1438  O   GLY A 200      -3.751  35.594  -2.228  1.00 65.80           O  
ANISOU 1438  O   GLY A 200     7726   7791   9481    400    996    643       O  
ATOM   1439  N   GLY A 201      -4.868  36.901  -3.703  1.00 66.22           N  
ANISOU 1439  N   GLY A 201     7759   7922   9477    235    842    800       N  
ATOM   1440  CA  GLY A 201      -5.105  35.842  -4.686  1.00 66.90           C  
ANISOU 1440  CA  GLY A 201     7947   8123   9347    161    991    755       C  
ATOM   1441  C   GLY A 201      -6.523  35.864  -5.224  1.00 67.09           C  
ANISOU 1441  C   GLY A 201     8028   8196   9266     70    915    759       C  
ATOM   1442  O   GLY A 201      -7.282  36.807  -4.974  1.00 66.46           O  
ANISOU 1442  O   GLY A 201     7887   8064   9298     63    749    827       O  
ATOM   1443  N   SER A 202      -6.878  34.809  -5.957  1.00 68.22           N  
ANISOU 1443  N   SER A 202     8283   8432   9206     -1   1038    687       N  
ATOM   1444  CA  SER A 202      -8.177  34.719  -6.623  1.00 68.85           C  
ANISOU 1444  CA  SER A 202     8423   8582   9155   -118    970    707       C  
ATOM   1445  C   SER A 202      -9.294  34.344  -5.653  1.00 66.92           C  
ANISOU 1445  C   SER A 202     8208   8253   8962    -42    906    609       C  
ATOM   1446  O   SER A 202      -9.318  33.228  -5.128  1.00 66.36           O  
ANISOU 1446  O   SER A 202     8215   8152   8846     22   1012    465       O  
ATOM   1447  CB  SER A 202      -8.128  33.714  -7.780  1.00 70.95           C  
ANISOU 1447  CB  SER A 202     8806   8982   9166   -243   1125    650       C  
ATOM   1448  OG  SER A 202      -7.166  34.084  -8.749  1.00 74.11           O  
ANISOU 1448  OG  SER A 202     9174   9492   9493   -328   1194    744       O  
ATOM   1449  N   LEU A 203     -10.203  35.291  -5.412  1.00 66.58           N  
ANISOU 1449  N   LEU A 203     8092   8170   9033    -48    736    696       N  
ATOM   1450  CA  LEU A 203     -11.405  35.037  -4.620  1.00 64.56           C  
ANISOU 1450  CA  LEU A 203     7850   7860   8820      6    672    624       C  
ATOM   1451  C   LEU A 203     -12.560  34.652  -5.540  1.00 65.05           C  
ANISOU 1451  C   LEU A 203     7973   8018   8723   -136    637    675       C  
ATOM   1452  O   LEU A 203     -13.001  35.465  -6.350  1.00 66.43           O  
ANISOU 1452  O   LEU A 203     8090   8244   8903   -249    524    835       O  
ATOM   1453  CB  LEU A 203     -11.780  36.264  -3.775  1.00 63.82           C  
ANISOU 1453  CB  LEU A 203     7633   7656   8961     92    523    671       C  
ATOM   1454  CG  LEU A 203     -13.072  36.225  -2.941  1.00 63.13           C  
ANISOU 1454  CG  LEU A 203     7526   7515   8942    154    456    609       C  
ATOM   1455  CD1 LEU A 203     -13.066  35.096  -1.920  1.00 61.91           C  
ANISOU 1455  CD1 LEU A 203     7444   7348   8729    251    559    440       C  
ATOM   1456  CD2 LEU A 203     -13.303  37.558  -2.248  1.00 63.24           C  
ANISOU 1456  CD2 LEU A 203     7412   7413   9203    233    329    644       C  
ATOM   1457  N   GLY A 204     -13.030  33.411  -5.413  1.00 64.23           N  
ANISOU 1457  N   GLY A 204     7979   7937   8487   -141    724    551       N  
ATOM   1458  CA  GLY A 204     -14.203  32.931  -6.142  1.00 64.84           C  
ANISOU 1458  CA  GLY A 204     8124   8098   8413   -279    681    584       C  
ATOM   1459  C   GLY A 204     -15.419  32.825  -5.240  1.00 63.24           C  
ANISOU 1459  C   GLY A 204     7890   7837   8302   -210    598    561       C  
ATOM   1460  O   GLY A 204     -15.431  33.382  -4.141  1.00 61.37           O  
ANISOU 1460  O   GLY A 204     7563   7504   8249    -68    556    535       O  
ATOM   1461  N   SER A 205     -16.443  32.118  -5.716  1.00 64.90           N  
ANISOU 1461  N   SER A 205     8172   8113   8373   -321    576    567       N  
ATOM   1462  CA  SER A 205     -17.725  31.996  -5.011  1.00 64.84           C  
ANISOU 1462  CA  SER A 205     8124   8072   8437   -280    492    575       C  
ATOM   1463  C   SER A 205     -17.803  30.750  -4.131  1.00 63.18           C  
ANISOU 1463  C   SER A 205     7992   7824   8189   -195    590    413       C  
ATOM   1464  O   SER A 205     -17.267  29.702  -4.502  1.00 63.72           O  
ANISOU 1464  O   SER A 205     8181   7911   8118   -239    707    313       O  
ATOM   1465  CB  SER A 205     -18.887  31.971  -6.007  1.00 66.44           C  
ANISOU 1465  CB  SER A 205     8342   8371   8528   -463    387    711       C  
ATOM   1466  OG  SER A 205     -18.955  33.171  -6.754  1.00 68.18           O  
ANISOU 1466  OG  SER A 205     8463   8628   8814   -548    268    899       O  
ATOM   1467  N   LYS A 206     -18.479  30.900  -2.984  1.00 61.64           N  
ANISOU 1467  N   LYS A 206     7717   7576   8125    -76    544    394       N  
ATOM   1468  CA  LYS A 206     -18.819  29.823  -2.022  1.00 59.83           C  
ANISOU 1468  CA  LYS A 206     7528   7325   7879     -3    600    282       C  
ATOM   1469  C   LYS A 206     -17.611  29.095  -1.394  1.00 58.32           C  
ANISOU 1469  C   LYS A 206     7388   7084   7687     91    731    151       C  
ATOM   1470  O   LYS A 206     -17.534  27.859  -1.378  1.00 57.71           O  
ANISOU 1470  O   LYS A 206     7402   7001   7523     69    810     74       O  
ATOM   1471  CB  LYS A 206     -19.888  28.859  -2.592  1.00 60.75           C  
ANISOU 1471  CB  LYS A 206     7726   7501   7854   -135    575    307       C  
ATOM   1472  CG  LYS A 206     -21.119  29.577  -3.140  1.00 61.39           C  
ANISOU 1472  CG  LYS A 206     7734   7635   7956   -231    431    466       C  
ATOM   1473  CD  LYS A 206     -22.430  28.900  -2.762  1.00 61.78           C  
ANISOU 1473  CD  LYS A 206     7775   7711   7985   -258    379    493       C  
ATOM   1474  CE  LYS A 206     -22.795  27.748  -3.687  1.00 63.13           C  
ANISOU 1474  CE  LYS A 206     8091   7939   7954   -437    386    487       C  
ATOM   1475  NZ  LYS A 206     -24.085  27.122  -3.279  1.00 62.41           N1+
ANISOU 1475  NZ  LYS A 206     7980   7872   7861   -467    320    534       N1+
ATOM   1476  N   LYS A 207     -16.683  29.899  -0.875  1.00 57.07           N  
ANISOU 1476  N   LYS A 207     7158   6879   7645    191    742    139       N  
ATOM   1477  CA  LYS A 207     -15.408  29.423  -0.333  1.00 55.38           C  
ANISOU 1477  CA  LYS A 207     6964   6619   7458    274    849     53       C  
ATOM   1478  C   LYS A 207     -15.467  29.371   1.189  1.00 53.25           C  
ANISOU 1478  C   LYS A 207     6627   6319   7287    401    837     -2       C  
ATOM   1479  O   LYS A 207     -16.067  30.243   1.817  1.00 53.12           O  
ANISOU 1479  O   LYS A 207     6524   6303   7357    450    754     15       O  
ATOM   1480  CB  LYS A 207     -14.258  30.335  -0.796  1.00 55.25           C  
ANISOU 1480  CB  LYS A 207     6911   6585   7495    281    860     95       C  
ATOM   1481  CG  LYS A 207     -14.197  30.588  -2.301  1.00 56.44           C  
ANISOU 1481  CG  LYS A 207     7108   6795   7539    142    861    172       C  
ATOM   1482  CD  LYS A 207     -14.038  29.293  -3.091  1.00 57.39           C  
ANISOU 1482  CD  LYS A 207     7360   6953   7492     54    982    101       C  
ATOM   1483  CE  LYS A 207     -13.873  29.559  -4.576  1.00 59.62           C  
ANISOU 1483  CE  LYS A 207     7693   7324   7634    -99    996    165       C  
ATOM   1484  NZ  LYS A 207     -13.467  28.335  -5.315  1.00 61.18           N1+
ANISOU 1484  NZ  LYS A 207     8023   7546   7674   -175   1149     54       N1+
ATOM   1485  N   GLY A 208     -14.841  28.348   1.771  1.00 52.07           N  
ANISOU 1485  N   GLY A 208     6510   6146   7126    446    923    -66       N  
ATOM   1486  CA  GLY A 208     -14.892  28.109   3.214  1.00 49.64           C  
ANISOU 1486  CA  GLY A 208     6143   5839   6879    538    913   -104       C  
ATOM   1487  C   GLY A 208     -14.001  29.046   4.007  1.00 48.47           C  
ANISOU 1487  C   GLY A 208     5914   5668   6835    620    890   -114       C  
ATOM   1488  O   GLY A 208     -12.824  29.221   3.674  1.00 48.96           O  
ANISOU 1488  O   GLY A 208     5978   5691   6933    627    934   -102       O  
ATOM   1489  N   VAL A 209     -14.571  29.641   5.052  1.00 47.34           N  
ANISOU 1489  N   VAL A 209     5697   5550   6736    674    825   -143       N  
ATOM   1490  CA  VAL A 209     -13.877  30.607   5.897  1.00 46.48           C  
ANISOU 1490  CA  VAL A 209     5516   5423   6719    737    789   -174       C  
ATOM   1491  C   VAL A 209     -13.498  29.942   7.223  1.00 45.85           C  
ANISOU 1491  C   VAL A 209     5411   5386   6623    779    811   -213       C  
ATOM   1492  O   VAL A 209     -14.308  29.214   7.807  1.00 45.40           O  
ANISOU 1492  O   VAL A 209     5352   5391   6506    778    816   -227       O  
ATOM   1493  CB  VAL A 209     -14.737  31.867   6.141  1.00 46.83           C  
ANISOU 1493  CB  VAL A 209     5493   5462   6837    763    707   -200       C  
ATOM   1494  CG1 VAL A 209     -13.921  33.023   6.708  1.00 47.53           C  
ANISOU 1494  CG1 VAL A 209     5524   5500   7034    809    663   -240       C  
ATOM   1495  CG2 VAL A 209     -15.431  32.303   4.859  1.00 47.44           C  
ANISOU 1495  CG2 VAL A 209     5583   5518   6924    703    669   -124       C  
ATOM   1496  N   ASN A 210     -12.263  30.184   7.672  1.00 46.01           N  
ANISOU 1496  N   ASN A 210     5403   5381   6696    802    815   -210       N  
ATOM   1497  CA  ASN A 210     -11.759  29.695   8.959  1.00 46.07           C  
ANISOU 1497  CA  ASN A 210     5370   5439   6693    824    816   -222       C  
ATOM   1498  C   ASN A 210     -11.389  30.839   9.906  1.00 46.94           C  
ANISOU 1498  C   ASN A 210     5420   5566   6847    846    747   -280       C  
ATOM   1499  O   ASN A 210     -10.835  31.852   9.474  1.00 47.17           O  
ANISOU 1499  O   ASN A 210     5439   5527   6957    851    712   -281       O  
ATOM   1500  CB  ASN A 210     -10.518  28.841   8.740  1.00 45.56           C  
ANISOU 1500  CB  ASN A 210     5314   5332   6665    818    880   -151       C  
ATOM   1501  CG  ASN A 210     -10.834  27.451   8.219  1.00 45.33           C  
ANISOU 1501  CG  ASN A 210     5337   5286   6598    797    956   -120       C  
ATOM   1502  ND2 ASN A 210     -11.222  26.551   9.119  1.00 44.47           N  
ANISOU 1502  ND2 ASN A 210     5205   5232   6458    795    951   -104       N  
ATOM   1503  OD1 ASN A 210     -10.730  27.189   7.021  1.00 45.93           O  
ANISOU 1503  OD1 ASN A 210     5474   5306   6671    775   1018   -112       O  
ATOM   1504  N   LEU A 211     -11.699  30.664  11.191  1.00 47.95           N  
ANISOU 1504  N   LEU A 211     5511   5789   6916    849    725   -328       N  
ATOM   1505  CA  LEU A 211     -11.281  31.596  12.248  1.00 50.26           C  
ANISOU 1505  CA  LEU A 211     5758   6116   7223    852    665   -405       C  
ATOM   1506  C   LEU A 211     -10.509  30.811  13.327  1.00 51.52           C  
ANISOU 1506  C   LEU A 211     5884   6365   7325    815    658   -354       C  
ATOM   1507  O   LEU A 211     -11.107  30.411  14.331  1.00 52.04           O  
ANISOU 1507  O   LEU A 211     5925   6556   7291    797    652   -386       O  
ATOM   1508  CB  LEU A 211     -12.503  32.297  12.873  1.00 51.10           C  
ANISOU 1508  CB  LEU A 211     5841   6281   7294    875    646   -533       C  
ATOM   1509  CG  LEU A 211     -13.646  32.834  11.997  1.00 50.85           C  
ANISOU 1509  CG  LEU A 211     5815   6189   7317    907    652   -559       C  
ATOM   1510  CD1 LEU A 211     -14.820  33.227  12.879  1.00 52.29           C  
ANISOU 1510  CD1 LEU A 211     5952   6453   7462    936    658   -678       C  
ATOM   1511  CD2 LEU A 211     -13.213  34.009  11.137  1.00 50.96           C  
ANISOU 1511  CD2 LEU A 211     5826   6066   7469    920    609   -556       C  
ATOM   1512  N   PRO A 212      -9.183  30.590  13.123  1.00 52.54           N  
ANISOU 1512  N   PRO A 212     6000   6438   7522    801    656   -257       N  
ATOM   1513  CA  PRO A 212      -8.367  29.709  13.995  1.00 53.78           C  
ANISOU 1513  CA  PRO A 212     6108   6665   7661    761    645   -157       C  
ATOM   1514  C   PRO A 212      -8.169  30.149  15.456  1.00 55.87           C  
ANISOU 1514  C   PRO A 212     6326   7058   7845    706    566   -202       C  
ATOM   1515  O   PRO A 212      -7.938  29.302  16.320  1.00 56.39           O  
ANISOU 1515  O   PRO A 212     6343   7228   7853    657    548   -116       O  
ATOM   1516  CB  PRO A 212      -7.014  29.645  13.274  1.00 53.09           C  
ANISOU 1516  CB  PRO A 212     6005   6467   7698    769    666    -48       C  
ATOM   1517  CG  PRO A 212      -6.976  30.857  12.415  1.00 52.75           C  
ANISOU 1517  CG  PRO A 212     5993   6333   7713    792    652   -112       C  
ATOM   1518  CD  PRO A 212      -8.389  31.100  11.982  1.00 51.98           C  
ANISOU 1518  CD  PRO A 212     5947   6242   7562    816    669   -211       C  
ATOM   1519  N   GLY A 213      -8.280  31.449  15.723  1.00 57.66           N  
ANISOU 1519  N   GLY A 213     6562   7278   8067    705    515   -335       N  
ATOM   1520  CA  GLY A 213      -8.186  31.951  17.098  1.00 61.57           C  
ANISOU 1520  CA  GLY A 213     7028   7902   8461    641    447   -421       C  
ATOM   1521  C   GLY A 213      -9.494  31.968  17.884  1.00 63.45           C  
ANISOU 1521  C   GLY A 213     7270   8279   8559    638    471   -555       C  
ATOM   1522  O   GLY A 213      -9.477  32.084  19.115  1.00 65.19           O  
ANISOU 1522  O   GLY A 213     7465   8653   8651    567    432   -617       O  
ATOM   1523  N   ALA A 214     -10.620  31.822  17.183  1.00 63.25           N  
ANISOU 1523  N   ALA A 214     7269   8214   8548    705    534   -592       N  
ATOM   1524  CA  ALA A 214     -11.942  32.139  17.736  1.00 64.64           C  
ANISOU 1524  CA  ALA A 214     7437   8488   8633    724    567   -737       C  
ATOM   1525  C   ALA A 214     -12.697  30.949  18.339  1.00 65.60           C  
ANISOU 1525  C   ALA A 214     7528   8776   8619    695    602   -670       C  
ATOM   1526  O   ALA A 214     -12.632  29.830  17.816  1.00 64.28           O  
ANISOU 1526  O   ALA A 214     7363   8584   8475    694    620   -517       O  
ATOM   1527  CB  ALA A 214     -12.798  32.812  16.672  1.00 63.21           C  
ANISOU 1527  CB  ALA A 214     7280   8172   8565    807    601   -802       C  
ATOM   1528  N   ALA A 215     -13.399  31.210  19.444  1.00 68.20           N  
ANISOU 1528  N   ALA A 215     7826   9274   8811    668    614   -791       N  
ATOM   1529  CA  ALA A 215     -14.366  30.270  20.012  1.00 68.80           C  
ANISOU 1529  CA  ALA A 215     7860   9524   8756    643    653   -744       C  
ATOM   1530  C   ALA A 215     -15.707  30.465  19.301  1.00 68.38           C  
ANISOU 1530  C   ALA A 215     7810   9413   8756    729    716   -803       C  
ATOM   1531  O   ALA A 215     -16.573  31.219  19.765  1.00 69.85           O  
ANISOU 1531  O   ALA A 215     7971   9663   8904    761    759   -963       O  
ATOM   1532  CB  ALA A 215     -14.505  30.472  21.518  1.00 71.94           C  
ANISOU 1532  CB  ALA A 215     8215  10155   8961    564    647   -842       C  
ATOM   1533  N   VAL A 216     -15.838  29.792  18.157  1.00 66.35           N  
ANISOU 1533  N   VAL A 216     7583   9030   8594    760    723   -673       N  
ATOM   1534  CA  VAL A 216     -17.021  29.850  17.286  1.00 65.53           C  
ANISOU 1534  CA  VAL A 216     7486   8860   8552    819    762   -680       C  
ATOM   1535  C   VAL A 216     -18.210  29.125  17.943  1.00 66.97           C  
ANISOU 1535  C   VAL A 216     7611   9218   8616    801    798   -653       C  
ATOM   1536  O   VAL A 216     -18.135  27.921  18.199  1.00 66.79           O  
ANISOU 1536  O   VAL A 216     7575   9274   8526    745    784   -515       O  
ATOM   1537  CB  VAL A 216     -16.699  29.239  15.891  1.00 62.93           C  
ANISOU 1537  CB  VAL A 216     7216   8367   8327    826    755   -547       C  
ATOM   1538  CG1 VAL A 216     -17.933  29.159  15.000  1.00 62.50           C  
ANISOU 1538  CG1 VAL A 216     7168   8266   8312    856    777   -526       C  
ATOM   1539  CG2 VAL A 216     -15.595  30.027  15.189  1.00 61.71           C  
ANISOU 1539  CG2 VAL A 216     7104   8055   8287    845    729   -566       C  
ATOM   1540  N   ASP A 217     -19.299  29.860  18.200  1.00 68.72           N  
ANISOU 1540  N   ASP A 217     7786   9490   8831    850    844   -775       N  
ATOM   1541  CA  ASP A 217     -20.467  29.327  18.945  1.00 69.83           C  
ANISOU 1541  CA  ASP A 217     7853   9824   8853    835    889   -763       C  
ATOM   1542  C   ASP A 217     -21.598  28.774  18.055  1.00 66.87           C  
ANISOU 1542  C   ASP A 217     7466   9403   8538    860    899   -653       C  
ATOM   1543  O   ASP A 217     -22.782  28.829  18.412  1.00 68.81           O  
ANISOU 1543  O   ASP A 217     7637   9758   8749    882    947   -677       O  
ATOM   1544  CB  ASP A 217     -20.984  30.339  20.003  1.00 74.44           C  
ANISOU 1544  CB  ASP A 217     8377  10537   9369    863    953   -970       C  
ATOM   1545  CG  ASP A 217     -21.546  31.636  19.396  1.00 75.62           C  
ANISOU 1545  CG  ASP A 217     8514  10528   9690    965    989  -1113       C  
ATOM   1546  OD1 ASP A 217     -22.338  32.305  20.093  1.00 79.25           O  
ANISOU 1546  OD1 ASP A 217     8906  11078  10128   1008   1067  -1270       O  
ATOM   1547  OD2 ASP A 217     -21.208  31.988  18.244  1.00 74.71           O1-
ANISOU 1547  OD2 ASP A 217     8446  10203   9734    999    945  -1065       O1-
ATOM   1548  N   LEU A 218     -21.198  28.187  16.925  1.00 62.43           N  
ANISOU 1548  N   LEU A 218     6974   8687   8057    843    856   -529       N  
ATOM   1549  CA  LEU A 218     -22.106  27.613  15.932  1.00 59.60           C  
ANISOU 1549  CA  LEU A 218     6627   8268   7751    839    846   -417       C  
ATOM   1550  C   LEU A 218     -22.537  26.235  16.472  1.00 58.90           C  
ANISOU 1550  C   LEU A 218     6505   8316   7556    772    837   -284       C  
ATOM   1551  O   LEU A 218     -21.762  25.634  17.232  1.00 59.19           O  
ANISOU 1551  O   LEU A 218     6536   8431   7520    725    823   -245       O  
ATOM   1552  CB  LEU A 218     -21.365  27.501  14.585  1.00 56.73           C  
ANISOU 1552  CB  LEU A 218     6362   7705   7487    829    811   -359       C  
ATOM   1553  CG  LEU A 218     -22.083  27.711  13.238  1.00 56.43           C  
ANISOU 1553  CG  LEU A 218     6356   7547   7537    833    792   -311       C  
ATOM   1554  CD1 LEU A 218     -23.032  28.911  13.236  1.00 57.34           C  
ANISOU 1554  CD1 LEU A 218     6394   7661   7730    895    805   -385       C  
ATOM   1555  CD2 LEU A 218     -21.034  27.887  12.142  1.00 54.82           C  
ANISOU 1555  CD2 LEU A 218     6245   7181   7403    819    772   -296       C  
ATOM   1556  N   PRO A 219     -23.779  25.769  16.145  1.00 52.87           N  
ANISOU 1556  N   PRO A 219     6050   6749   7288    359    623   -116       N  
ATOM   1557  CA  PRO A 219     -24.319  24.452  16.556  1.00 51.61           C  
ANISOU 1557  CA  PRO A 219     5894   6627   7086    355    621   -100       C  
ATOM   1558  C   PRO A 219     -23.463  23.217  16.262  1.00 49.71           C  
ANISOU 1558  C   PRO A 219     5684   6429   6773    336    573    -89       C  
ATOM   1559  O   PRO A 219     -22.691  23.203  15.297  1.00 48.87           O  
ANISOU 1559  O   PRO A 219     5585   6324   6657    329    530    -72       O  
ATOM   1560  CB  PRO A 219     -25.625  24.343  15.765  1.00 51.96           C  
ANISOU 1560  CB  PRO A 219     5893   6653   7194    366    614    -42       C  
ATOM   1561  CG  PRO A 219     -26.059  25.748  15.525  1.00 53.13           C  
ANISOU 1561  CG  PRO A 219     6011   6752   7425    382    642    -43       C  
ATOM   1562  CD  PRO A 219     -24.871  26.659  15.682  1.00 53.33           C  
ANISOU 1562  CD  PRO A 219     6062   6762   7436    377    644    -89       C  
ATOM   1563  N   ALA A 220     -23.589  22.225  17.140  1.00 48.88           N  
ANISOU 1563  N   ALA A 220     5594   6358   6617    330    583   -100       N  
ATOM   1564  CA  ALA A 220     -22.897  20.948  17.024  1.00 47.42           C  
ANISOU 1564  CA  ALA A 220     5436   6213   6367    315    541    -90       C  
ATOM   1565  C   ALA A 220     -23.488  20.154  15.873  1.00 46.39           C  
ANISOU 1565  C   ALA A 220     5286   6085   6253    314    500    -33       C  
ATOM   1566  O   ALA A 220     -22.760  19.713  14.986  1.00 45.96           O  
ANISOU 1566  O   ALA A 220     5245   6041   6175    305    455    -17       O  
ATOM   1567  CB  ALA A 220     -23.023  20.167  18.324  1.00 47.75           C  
ANISOU 1567  CB  ALA A 220     5495   6288   6359    307    566   -112       C  
ATOM   1568  N   VAL A 221     -24.811  19.973  15.915  1.00 46.23           N  
ANISOU 1568  N   VAL A 221     5233   6057   6274    323    516     -3       N  
ATOM   1569  CA  VAL A 221     -25.591  19.403  14.813  1.00 45.57           C  
ANISOU 1569  CA  VAL A 221     5124   5968   6219    322    478     54       C  
ATOM   1570  C   VAL A 221     -26.589  20.481  14.341  1.00 46.07           C  
ANISOU 1570  C   VAL A 221     5145   5991   6366    336    499     78       C  
ATOM   1571  O   VAL A 221     -27.643  20.675  14.959  1.00 46.51           O  
ANISOU 1571  O   VAL A 221     5174   6036   6461    348    539     85       O  
ATOM   1572  CB  VAL A 221     -26.316  18.088  15.227  1.00 45.07           C  
ANISOU 1572  CB  VAL A 221     5058   5932   6133    316    471     78       C  
ATOM   1573  CG1 VAL A 221     -26.853  17.358  14.010  1.00 44.63           C  
ANISOU 1573  CG1 VAL A 221     4986   5874   6094    310    421    133       C  
ATOM   1574  CG2 VAL A 221     -25.383  17.142  15.980  1.00 44.38           C  
ANISOU 1574  CG2 VAL A 221     5010   5883   5970    303    462     49       C  
ATOM   1575  N   SER A 222     -26.245  21.177  13.249  1.00 45.76           N  
ANISOU 1575  N   SER A 222     5099   5929   6356    335    473     95       N  
ATOM   1576  CA  SER A 222     -27.031  22.307  12.711  1.00 46.02           C  
ANISOU 1576  CA  SER A 222     5093   5921   6473    348    487    120       C  
ATOM   1577  C   SER A 222     -28.318  21.895  11.989  1.00 46.58           C  
ANISOU 1577  C   SER A 222     5124   5982   6591    348    466    184       C  
ATOM   1578  O   SER A 222     -28.540  20.705  11.774  1.00 46.77           O  
ANISOU 1578  O   SER A 222     5156   6032   6580    337    435    208       O  
ATOM   1579  CB  SER A 222     -26.173  23.135  11.751  1.00 45.75           C  
ANISOU 1579  CB  SER A 222     5063   5869   6449    344    460    122       C  
ATOM   1580  OG  SER A 222     -25.971  22.452  10.523  1.00 44.88           O  
ANISOU 1580  OG  SER A 222     4959   5773   6319    330    403    164       O  
ATOM   1581  N   GLU A 223     -29.135  22.899  11.624  1.00 47.36           N  
ANISOU 1581  N   GLU A 223     5181   6041   6772    360    483    209       N  
ATOM   1582  CA  GLU A 223     -30.427  22.752  10.896  1.00 47.41           C  
ANISOU 1582  CA  GLU A 223     5142   6029   6840    360    464    275       C  
ATOM   1583  C   GLU A 223     -30.355  21.921   9.615  1.00 46.22           C  
ANISOU 1583  C   GLU A 223     5000   5896   6665    340    395    323       C  
ATOM   1584  O   GLU A 223     -31.213  21.061   9.374  1.00 46.24           O  
ANISOU 1584  O   GLU A 223     4986   5907   6673    332    372    365       O  
ATOM   1585  CB  GLU A 223     -31.025  24.134  10.546  1.00 48.59           C  
ANISOU 1585  CB  GLU A 223     5247   6131   7082    374    486    295       C  
ATOM   1586  CG  GLU A 223     -32.272  24.542  11.331  1.00 50.08           C  
ANISOU 1586  CG  GLU A 223     5392   6293   7340    394    541    301       C  
ATOM   1587  CD  GLU A 223     -33.579  24.153  10.637  1.00 50.90           C  
ANISOU 1587  CD  GLU A 223     5451   6387   7502    392    516    376       C  
ATOM   1588  OE1 GLU A 223     -34.482  25.017  10.521  1.00 51.72           O  
ANISOU 1588  OE1 GLU A 223     5504   6451   7695    406    541    405       O  
ATOM   1589  OE2 GLU A 223     -33.721  22.986  10.203  1.00 50.65           O1-
ANISOU 1589  OE2 GLU A 223     5430   6385   7429    375    471    407       O1-
ATOM   1590  N   LYS A 224     -29.305  22.175   8.837  1.00 44.80           N  
ANISOU 1590  N   LYS A 224     4845   5721   6455    330    362    315       N  
ATOM   1591  CA  LYS A 224     -29.009  21.419   7.630  1.00 43.50           C  
ANISOU 1591  CA  LYS A 224     4698   5576   6254    309    301    350       C  
ATOM   1592  C   LYS A 224     -28.557  19.995   7.955  1.00 42.55           C  
ANISOU 1592  C   LYS A 224     4615   5494   6055    299    281    332       C  
ATOM   1593  O   LYS A 224     -29.000  19.062   7.281  1.00 42.58           O  
ANISOU 1593  O   LYS A 224     4621   5510   6045    286    239    370       O  
ATOM   1594  CB  LYS A 224     -27.962  22.143   6.779  1.00 43.09           C  
ANISOU 1594  CB  LYS A 224     4660   5519   6191    303    278    343       C  
ATOM   1595  CG  LYS A 224     -27.759  21.525   5.401  1.00 42.92           C  
ANISOU 1595  CG  LYS A 224     4653   5515   6139    282    217    383       C  
ATOM   1596  CD  LYS A 224     -27.058  22.463   4.430  1.00 43.27           C  
ANISOU 1596  CD  LYS A 224     4697   5549   6195    277    198    394       C  
ATOM   1597  CE  LYS A 224     -26.977  21.832   3.048  1.00 43.13           C  
ANISOU 1597  CE  LYS A 224     4692   5548   6145    256    138    436       C  
ATOM   1598  NZ  LYS A 224     -26.330  20.486   3.096  1.00 42.55           N1+
ANISOU 1598  NZ  LYS A 224     4665   5514   5989    247    117    412       N1+
ATOM   1599  N   ASP A 225     -27.722  19.843   8.995  1.00 41.50           N  
ANISOU 1599  N   ASP A 225     4513   5380   5875    305    310    276       N  
ATOM   1600  CA  ASP A 225     -27.214  18.528   9.432  1.00 40.39           C  
ANISOU 1600  CA  ASP A 225     4408   5275   5662    296    296    257       C  
ATOM   1601  C   ASP A 225     -28.309  17.563   9.923  1.00 40.11           C  
ANISOU 1601  C   ASP A 225     4357   5249   5633    296    297    281       C  
ATOM   1602  O   ASP A 225     -28.189  16.373   9.696  1.00 39.64           O  
ANISOU 1602  O   ASP A 225     4317   5212   5531    283    262    292       O  
ATOM   1603  CB  ASP A 225     -26.153  18.636  10.536  1.00 40.55           C  
ANISOU 1603  CB  ASP A 225     4459   5311   5635    301    329    196       C  
ATOM   1604  CG  ASP A 225     -24.908  19.410  10.130  1.00 40.76           C  
ANISOU 1604  CG  ASP A 225     4507   5335   5645    299    323    170       C  
ATOM   1605  OD1 ASP A 225     -24.529  19.429   8.938  1.00 40.63           O  
ANISOU 1605  OD1 ASP A 225     4494   5316   5623    292    284    194       O  
ATOM   1606  OD2 ASP A 225     -24.298  19.995  11.054  1.00 41.16           O1-
ANISOU 1606  OD2 ASP A 225     4570   5384   5685    306    359    124       O1-
ATOM   1607  N   ILE A 226     -29.361  18.096  10.556  1.00 40.07           N  
ANISOU 1607  N   ILE A 226     4314   5225   5685    309    338    292       N  
ATOM   1608  CA  ILE A 226     -30.550  17.333  11.002  1.00 39.48           C  
ANISOU 1608  CA  ILE A 226     4214   5154   5631    308    343    324       C  
ATOM   1609  C   ILE A 226     -31.302  16.728   9.808  1.00 39.24           C  
ANISOU 1609  C   ILE A 226     4166   5118   5623    295    287    386       C  
ATOM   1610  O   ILE A 226     -31.670  15.542   9.827  1.00 38.87           O  
ANISOU 1610  O   ILE A 226     4125   5089   5552    283    260    407       O  
ATOM   1611  CB  ILE A 226     -31.497  18.239  11.845  1.00 39.90           C  
ANISOU 1611  CB  ILE A 226     4226   5184   5749    328    405    322       C  
ATOM   1612  CG1 ILE A 226     -30.820  18.706  13.138  1.00 39.67           C  
ANISOU 1612  CG1 ILE A 226     4220   5164   5689    339    461    256       C  
ATOM   1613  CG2 ILE A 226     -32.814  17.550  12.200  1.00 40.42           C  
ANISOU 1613  CG2 ILE A 226     4258   5252   5845    330    412    363       C  
ATOM   1614  CD1 ILE A 226     -30.600  17.619  14.157  1.00 39.37           C  
ANISOU 1614  CD1 ILE A 226     4205   5163   5588    333    471    234       C  
ATOM   1615  N   GLN A 227     -31.485  17.553   8.776  1.00 39.32           N  
ANISOU 1615  N   GLN A 227     4157   5103   5678    293    268    415       N  
ATOM   1616  CA  GLN A 227     -32.077  17.144   7.499  1.00 39.44           C  
ANISOU 1616  CA  GLN A 227     4160   5111   5713    275    210    474       C  
ATOM   1617  C   GLN A 227     -31.221  16.135   6.729  1.00 38.75           C  
ANISOU 1617  C   GLN A 227     4118   5050   5552    257    155    469       C  
ATOM   1618  O   GLN A 227     -31.762  15.213   6.115  1.00 38.76           O  
ANISOU 1618  O   GLN A 227     4121   5058   5548    240    110    506       O  
ATOM   1619  CB  GLN A 227     -32.340  18.372   6.619  1.00 40.02           C  
ANISOU 1619  CB  GLN A 227     4203   5153   5847    277    204    504       C  
ATOM   1620  CG  GLN A 227     -33.477  19.264   7.112  1.00 41.04           C  
ANISOU 1620  CG  GLN A 227     4276   5249   6064    294    248    527       C  
ATOM   1621  CD  GLN A 227     -33.417  20.690   6.576  1.00 41.57           C  
ANISOU 1621  CD  GLN A 227     4319   5283   6191    301    259    537       C  
ATOM   1622  NE2 GLN A 227     -34.305  21.543   7.082  1.00 42.26           N  
ANISOU 1622  NE2 GLN A 227     4359   5339   6359    320    303    549       N  
ATOM   1623  OE1 GLN A 227     -32.588  21.026   5.728  1.00 41.47           O  
ANISOU 1623  OE1 GLN A 227     4328   5273   6155    291    228    534       O  
ATOM   1624  N   ASP A 228     -29.896  16.307   6.794  1.00 38.20           N  
ANISOU 1624  N   ASP A 228     4087   4995   5431    259    162    421       N  
ATOM   1625  CA  ASP A 228     -28.936  15.432   6.105  1.00 37.34           C  
ANISOU 1625  CA  ASP A 228     4023   4911   5253    244    118    409       C  
ATOM   1626  C   ASP A 228     -28.830  14.037   6.716  1.00 36.83           C  
ANISOU 1626  C   ASP A 228     3982   4870   5139    239    108    395       C  
ATOM   1627  O   ASP A 228     -28.708  13.054   5.985  1.00 36.71           O  
ANISOU 1627  O   ASP A 228     3990   4868   5091    224     60    409       O  
ATOM   1628  CB  ASP A 228     -27.533  16.058   6.082  1.00 37.05           C  
ANISOU 1628  CB  ASP A 228     4015   4881   5181    250    132    365       C  
ATOM   1629  CG  ASP A 228     -27.420  17.260   5.148  1.00 37.41           C  
ANISOU 1629  CG  ASP A 228     4043   4906   5264    249    125    383       C  
ATOM   1630  OD1 ASP A 228     -28.353  17.548   4.366  1.00 37.77           O  
ANISOU 1630  OD1 ASP A 228     4060   4933   5356    242    103    434       O  
ATOM   1631  OD2 ASP A 228     -26.377  17.941   5.226  1.00 37.39           O1-
ANISOU 1631  OD2 ASP A 228     4057   4906   5244    254    142    350       O1-
ATOM   1632  N   LEU A 229     -28.860  13.963   8.048  1.00 36.62           N  
ANISOU 1632  N   LEU A 229     3952   4852   5109    251    152    366       N  
ATOM   1633  CA  LEU A 229     -28.752  12.689   8.775  1.00 36.29           C  
ANISOU 1633  CA  LEU A 229     3930   4835   5024    246    145    353       C  
ATOM   1634  C   LEU A 229     -30.009  11.823   8.669  1.00 36.86           C  
ANISOU 1634  C   LEU A 229     3978   4903   5122    237    120    401       C  
ATOM   1635  O   LEU A 229     -29.905  10.592   8.674  1.00 36.96           O  
ANISOU 1635  O   LEU A 229     4012   4932   5099    225     90    405       O  
ATOM   1636  CB  LEU A 229     -28.375  12.926  10.244  1.00 36.05           C  
ANISOU 1636  CB  LEU A 229     3903   4815   4976    258    200    310       C  
ATOM   1637  CG  LEU A 229     -26.938  13.423  10.468  1.00 35.68           C  
ANISOU 1637  CG  LEU A 229     3889   4779   4888    262    215    258       C  
ATOM   1638  CD1 LEU A 229     -26.733  14.117  11.809  1.00 35.79           C  
ANISOU 1638  CD1 LEU A 229     3900   4796   4902    274    273    219       C  
ATOM   1639  CD2 LEU A 229     -25.934  12.319  10.288  1.00 35.18           C  
ANISOU 1639  CD2 LEU A 229     3864   4739   4760    252    181    242       C  
ATOM   1640  N   LYS A 230     -31.172  12.480   8.581  1.00 37.37           N  
ANISOU 1640  N   LYS A 230     3999   4945   5253    241    134    440       N  
ATOM   1641  CA  LYS A 230     -32.470  11.843   8.316  1.00 37.80           C  
ANISOU 1641  CA  LYS A 230     4024   4992   5347    231    107    496       C  
ATOM   1642  C   LYS A 230     -32.484  11.187   6.937  1.00 37.69           C  
ANISOU 1642  C   LYS A 230     4027   4975   5318    210     37    528       C  
ATOM   1643  O   LYS A 230     -32.965  10.060   6.781  1.00 37.71           O  
ANISOU 1643  O   LYS A 230     4033   4983   5310    196      1    554       O  
ATOM   1644  CB  LYS A 230     -33.592  12.893   8.413  1.00 38.49           C  
ANISOU 1644  CB  LYS A 230     4058   5052   5515    243    139    529       C  
ATOM   1645  CG  LYS A 230     -35.014  12.371   8.242  1.00 38.91           C  
ANISOU 1645  CG  LYS A 230     4071   5093   5619    234    117    592       C  
ATOM   1646  CD  LYS A 230     -36.025  13.411   8.695  1.00 39.70           C  
ANISOU 1646  CD  LYS A 230     4115   5168   5798    251    166    616       C  
ATOM   1647  CE  LYS A 230     -37.450  12.881   8.680  1.00 40.27           C  
ANISOU 1647  CE  LYS A 230     4143   5231   5924    245    151    681       C  
ATOM   1648  NZ  LYS A 230     -38.084  13.070   7.348  1.00 40.67           N1+
ANISOU 1648  NZ  LYS A 230     4173   5259   6020    228     96    740       N1+
ATOM   1649  N   PHE A 231     -31.924  11.908   5.964  1.00 37.67           N  
ANISOU 1649  N   PHE A 231     4036   4965   5312    207     23    525       N  
ATOM   1650  CA  PHE A 231     -31.677  11.423   4.606  1.00 37.83           C  
ANISOU 1650  CA  PHE A 231     4082   4987   5305    187    -39    544       C  
ATOM   1651  C   PHE A 231     -30.678  10.252   4.560  1.00 37.32           C  
ANISOU 1651  C   PHE A 231     4068   4945   5165    180    -64    508       C  
ATOM   1652  O   PHE A 231     -30.830   9.365   3.731  1.00 37.27           O  
ANISOU 1652  O   PHE A 231     4080   4941   5136    162   -116    528       O  
ATOM   1653  CB  PHE A 231     -31.208  12.601   3.737  1.00 38.00           C  
ANISOU 1653  CB  PHE A 231     4102   4997   5337    188    -39    544       C  
ATOM   1654  CG  PHE A 231     -30.935  12.256   2.298  1.00 38.11           C  
ANISOU 1654  CG  PHE A 231     4142   5014   5321    166    -98    564       C  
ATOM   1655  CD1 PHE A 231     -31.978  12.144   1.388  1.00 38.73           C  
ANISOU 1655  CD1 PHE A 231     4200   5080   5435    148   -143    623       C  
ATOM   1656  CD2 PHE A 231     -29.628  12.097   1.837  1.00 37.58           C  
ANISOU 1656  CD2 PHE A 231     4121   4966   5190    166   -107    526       C  
ATOM   1657  CE1 PHE A 231     -31.728  11.846   0.057  1.00 38.83           C  
ANISOU 1657  CE1 PHE A 231     4242   5099   5413    125   -197    639       C  
ATOM   1658  CE2 PHE A 231     -29.374  11.791   0.513  1.00 37.77           C  
ANISOU 1658  CE2 PHE A 231     4170   4996   5183    146   -156    542       C  
ATOM   1659  CZ  PHE A 231     -30.422  11.672  -0.376  1.00 38.46           C  
ANISOU 1659  CZ  PHE A 231     4241   5072   5300    125   -202    597       C  
ATOM   1660  N   GLY A 232     -29.674  10.261   5.438  1.00 36.71           N  
ANISOU 1660  N   GLY A 232     4012   4885   5050    193    -27    456       N  
ATOM   1661  CA  GLY A 232     -28.737   9.144   5.577  1.00 36.18           C  
ANISOU 1661  CA  GLY A 232     3989   4838   4920    189    -45    424       C  
ATOM   1662  C   GLY A 232     -29.361   7.855   6.085  1.00 36.41           C  
ANISOU 1662  C   GLY A 232     4016   4873   4944    181    -65    440       C  
ATOM   1663  O   GLY A 232     -28.997   6.768   5.635  1.00 36.12           O  
ANISOU 1663  O   GLY A 232     4010   4843   4869    170   -105    435       O  
ATOM   1664  N   VAL A 233     -30.317   7.997   6.999  1.00 37.13           N  
ANISOU 1664  N   VAL A 233     4070   4960   5076    186    -36    459       N  
ATOM   1665  CA  VAL A 233     -31.065   6.876   7.574  1.00 37.65           C  
ANISOU 1665  CA  VAL A 233     4126   5031   5147    179    -50    482       C  
ATOM   1666  C   VAL A 233     -32.024   6.270   6.539  1.00 38.35           C  
ANISOU 1666  C   VAL A 233     4205   5104   5260    159   -109    535       C  
ATOM   1667  O   VAL A 233     -32.026   5.048   6.352  1.00 38.63           O  
ANISOU 1667  O   VAL A 233     4261   5144   5272    145   -149    541       O  
ATOM   1668  CB  VAL A 233     -31.785   7.304   8.886  1.00 37.84           C  
ANISOU 1668  CB  VAL A 233     4111   5057   5207    192      5    488       C  
ATOM   1669  CG1 VAL A 233     -32.798   6.270   9.369  1.00 38.21           C  
ANISOU 1669  CG1 VAL A 233     4136   5107   5273    183    -11    526       C  
ATOM   1670  CG2 VAL A 233     -30.767   7.552   9.987  1.00 37.33           C  
ANISOU 1670  CG2 VAL A 233     4066   5013   5104    205     51    434       C  
ATOM   1671  N   GLU A 234     -32.789   7.132   5.859  1.00 39.06           N  
ANISOU 1671  N   GLU A 234     4266   5176   5400    157   -113    571       N  
ATOM   1672  CA  GLU A 234     -33.744   6.746   4.797  1.00 39.54           C  
ANISOU 1672  CA  GLU A 234     4315   5219   5488    135   -171    626       C  
ATOM   1673  C   GLU A 234     -33.093   6.087   3.573  1.00 39.05           C  
ANISOU 1673  C   GLU A 234     4301   5160   5376    117   -228    617       C  
ATOM   1674  O   GLU A 234     -33.588   5.073   3.083  1.00 39.07           O  
ANISOU 1674  O   GLU A 234     4312   5157   5373     97   -280    643       O  
ATOM   1675  CB  GLU A 234     -34.553   7.963   4.330  1.00 40.30           C  
ANISOU 1675  CB  GLU A 234     4369   5294   5647    137   -161    666       C  
ATOM   1676  CG  GLU A 234     -35.602   8.461   5.317  1.00 41.07           C  
ANISOU 1676  CG  GLU A 234     4411   5382   5809    151   -115    693       C  
ATOM   1677  CD  GLU A 234     -36.171   9.828   4.954  1.00 41.78           C  
ANISOU 1677  CD  GLU A 234     4461   5449   5963    158    -94    721       C  
ATOM   1678  OE1 GLU A 234     -35.823  10.381   3.887  1.00 42.00           O  
ANISOU 1678  OE1 GLU A 234     4500   5469   5987    149   -121    727       O  
ATOM   1679  OE2 GLU A 234     -36.975  10.361   5.744  1.00 42.33           O1-
ANISOU 1679  OE2 GLU A 234     4484   5509   6090    173    -50    739       O1-
ATOM   1680  N   GLN A 235     -31.967   6.646   3.116  1.00 38.61           N  
ANISOU 1680  N   GLN A 235     4275   5113   5283    123   -218    579       N  
ATOM   1681  CA  GLN A 235     -31.210   6.064   1.990  1.00 38.34           C  
ANISOU 1681  CA  GLN A 235     4288   5083   5194    110   -264    563       C  
ATOM   1682  C   GLN A 235     -30.321   4.873   2.351  1.00 38.02           C  
ANISOU 1682  C   GLN A 235     4288   5058   5098    111   -272    520       C  
ATOM   1683  O   GLN A 235     -29.742   4.273   1.431  1.00 37.98           O  
ANISOU 1683  O   GLN A 235     4324   5056   5049    101   -309    506       O  
ATOM   1684  CB  GLN A 235     -30.325   7.109   1.302  1.00 37.94           C  
ANISOU 1684  CB  GLN A 235     4252   5037   5125    116   -250    542       C  
ATOM   1685  CG  GLN A 235     -31.065   8.228   0.601  1.00 38.32           C  
ANISOU 1685  CG  GLN A 235     4267   5070   5223    109   -255    585       C  
ATOM   1686  CD  GLN A 235     -31.682   7.837  -0.725  1.00 38.82           C  
ANISOU 1686  CD  GLN A 235     4339   5126   5285     80   -319    628       C  
ATOM   1687  NE2 GLN A 235     -32.905   8.291  -0.951  1.00 39.29           N  
ANISOU 1687  NE2 GLN A 235     4355   5167   5405     70   -335    685       N  
ATOM   1688  OE1 GLN A 235     -31.066   7.154  -1.544  1.00 38.85           O  
ANISOU 1688  OE1 GLN A 235     4388   5139   5233     68   -356    610       O  
ATOM   1689  N   ASP A 236     -30.189   4.592   3.661  1.00 37.61           N  
ANISOU 1689  N   ASP A 236     4226   5015   5047    125   -236    501       N  
ATOM   1690  CA  ASP A 236     -29.488   3.431   4.246  1.00 37.21           C  
ANISOU 1690  CA  ASP A 236     4205   4977   4956    127   -240    469       C  
ATOM   1691  C   ASP A 236     -27.985   3.492   3.962  1.00 36.76           C  
ANISOU 1691  C   ASP A 236     4188   4932   4844    136   -230    417       C  
ATOM   1692  O   ASP A 236     -27.412   2.584   3.350  1.00 36.87           O  
ANISOU 1692  O   ASP A 236     4239   4948   4821    129   -263    401       O  
ATOM   1693  CB  ASP A 236     -30.146   2.094   3.821  1.00 37.54           C  
ANISOU 1693  CB  ASP A 236     4256   5008   4996    107   -298    496       C  
ATOM   1694  CG  ASP A 236     -29.812   0.921   4.736  1.00 37.51           C  
ANISOU 1694  CG  ASP A 236     4265   5014   4973    109   -298    478       C  
ATOM   1695  OD1 ASP A 236     -29.030   1.031   5.704  1.00 37.32           O  
ANISOU 1695  OD1 ASP A 236     4243   5005   4929    124   -257    444       O  
ATOM   1696  OD2 ASP A 236     -30.365  -0.155   4.458  1.00 38.15           O1-
ANISOU 1696  OD2 ASP A 236     4352   5084   5058     92   -344    500       O1-
ATOM   1697  N   VAL A 237     -27.360   4.573   4.433  1.00 36.37           N  
ANISOU 1697  N   VAL A 237     4132   4892   4796    153   -182    393       N  
ATOM   1698  CA  VAL A 237     -25.903   4.723   4.368  1.00 35.83           C  
ANISOU 1698  CA  VAL A 237     4094   4837   4681    163   -165    347       C  
ATOM   1699  C   VAL A 237     -25.242   3.811   5.404  1.00 35.75           C  
ANISOU 1699  C   VAL A 237     4098   4839   4643    169   -154    317       C  
ATOM   1700  O   VAL A 237     -25.889   3.335   6.342  1.00 36.24           O  
ANISOU 1700  O   VAL A 237     4141   4903   4724    168   -148    331       O  
ATOM   1701  CB  VAL A 237     -25.416   6.194   4.532  1.00 35.47           C  
ANISOU 1701  CB  VAL A 237     4036   4794   4647    176   -122    332       C  
ATOM   1702  CG1 VAL A 237     -26.082   7.112   3.513  1.00 35.75           C  
ANISOU 1702  CG1 VAL A 237     4052   4814   4713    170   -135    364       C  
ATOM   1703  CG2 VAL A 237     -25.611   6.720   5.953  1.00 35.32           C  
ANISOU 1703  CG2 VAL A 237     3989   4779   4651    189    -72    321       C  
ATOM   1704  N   ASP A 238     -23.953   3.570   5.226  1.00 35.37           N  
ANISOU 1704  N   ASP A 238     4082   4802   4553    176   -152    281       N  
ATOM   1705  CA  ASP A 238     -23.222   2.664   6.103  1.00 35.09           C  
ANISOU 1705  CA  ASP A 238     4061   4778   4492    179   -146    255       C  
ATOM   1706  C   ASP A 238     -22.468   3.390   7.198  1.00 34.55           C  
ANISOU 1706  C   ASP A 238     3985   4724   4417    192    -98    227       C  
ATOM   1707  O   ASP A 238     -22.244   2.821   8.272  1.00 34.51           O  
ANISOU 1707  O   ASP A 238     3978   4730   4403    193    -86    217       O  
ATOM   1708  CB  ASP A 238     -22.265   1.825   5.279  1.00 35.20           C  
ANISOU 1708  CB  ASP A 238     4114   4792   4466    179   -174    232       C  
ATOM   1709  CG  ASP A 238     -22.964   1.126   4.170  1.00 35.72           C  
ANISOU 1709  CG  ASP A 238     4194   4844   4534    165   -222    255       C  
ATOM   1710  OD1 ASP A 238     -23.674   0.144   4.460  1.00 36.16           O  
ANISOU 1710  OD1 ASP A 238     4245   4891   4603    155   -249    273       O  
ATOM   1711  OD2 ASP A 238     -22.833   1.584   3.017  1.00 36.17           O1-
ANISOU 1711  OD2 ASP A 238     4264   4897   4581    161   -236    255       O1-
ATOM   1712  N   MET A 239     -22.069   4.632   6.916  1.00 34.05           N  
ANISOU 1712  N   MET A 239     3918   4662   4357    199    -72    216       N  
ATOM   1713  CA  MET A 239     -21.308   5.432   7.859  1.00 33.93           C  
ANISOU 1713  CA  MET A 239     3898   4658   4336    210    -29    189       C  
ATOM   1714  C   MET A 239     -21.536   6.924   7.694  1.00 34.01           C  
ANISOU 1714  C   MET A 239     3888   4659   4373    216     -1    191       C  
ATOM   1715  O   MET A 239     -21.839   7.398   6.599  1.00 34.09           O  
ANISOU 1715  O   MET A 239     3895   4658   4396    213    -18    209       O  
ATOM   1716  CB  MET A 239     -19.805   5.110   7.778  1.00 33.73           C  
ANISOU 1716  CB  MET A 239     3902   4644   4269    214    -29    155       C  
ATOM   1717  CG  MET A 239     -19.173   5.330   6.416  1.00 33.69           C  
ANISOU 1717  CG  MET A 239     3917   4636   4248    217    -47    150       C  
ATOM   1718  SD  MET A 239     -17.741   4.287   6.096  1.00 33.55           S  
ANISOU 1718  SD  MET A 239     3934   4626   4185    221    -63    122       S  
ATOM   1719  CE  MET A 239     -18.475   2.660   5.958  1.00 33.65           C  
ANISOU 1719  CE  MET A 239     3957   4631   4196    211   -104    137       C  
ATOM   1720  N   VAL A 240     -21.392   7.648   8.802  1.00 34.01           N  
ANISOU 1720  N   VAL A 240     3875   4666   4382    222     39    174       N  
ATOM   1721  CA  VAL A 240     -21.444   9.105   8.810  1.00 34.10           C  
ANISOU 1721  CA  VAL A 240     3869   4666   4419    229     70    169       C  
ATOM   1722  C   VAL A 240     -20.039   9.624   9.105  1.00 33.93           C  
ANISOU 1722  C   VAL A 240     3865   4655   4370    234     89    131       C  
ATOM   1723  O   VAL A 240     -19.435   9.227  10.106  1.00 33.85           O  
ANISOU 1723  O   VAL A 240     3866   4659   4334    234    103    109       O  
ATOM   1724  CB  VAL A 240     -22.464   9.637   9.845  1.00 34.31           C  
ANISOU 1724  CB  VAL A 240     3865   4687   4482    233    105    177       C  
ATOM   1725  CG1 VAL A 240     -22.348  11.147  10.017  1.00 34.41           C  
ANISOU 1725  CG1 VAL A 240     3863   4688   4522    243    142    162       C  
ATOM   1726  CG2 VAL A 240     -23.878   9.262   9.420  1.00 34.51           C  
ANISOU 1726  CG2 VAL A 240     3866   4700   4543    228     85    220       C  
ATOM   1727  N   PHE A 241     -19.516  10.474   8.218  1.00 33.90           N  
ANISOU 1727  N   PHE A 241     3865   4644   4370    238     88    129       N  
ATOM   1728  CA  PHE A 241     -18.279  11.202   8.477  1.00 33.80           C  
ANISOU 1728  CA  PHE A 241     3863   4636   4340    243    108     99       C  
ATOM   1729  C   PHE A 241     -18.664  12.549   9.113  1.00 33.96           C  
ANISOU 1729  C   PHE A 241     3861   4643   4397    248    145     92       C  
ATOM   1730  O   PHE A 241     -18.905  13.534   8.409  1.00 34.07           O  
ANISOU 1730  O   PHE A 241     3860   4640   4442    250    148    105       O  
ATOM   1731  CB  PHE A 241     -17.476  11.418   7.180  1.00 33.71           C  
ANISOU 1731  CB  PHE A 241     3866   4626   4314    244     88    102       C  
ATOM   1732  CG  PHE A 241     -16.992  10.149   6.491  1.00 33.59           C  
ANISOU 1732  CG  PHE A 241     3876   4622   4262    240     55    104       C  
ATOM   1733  CD1 PHE A 241     -16.813   8.931   7.167  1.00 33.50           C  
ANISOU 1733  CD1 PHE A 241     3878   4623   4227    238     46     93       C  
ATOM   1734  CD2 PHE A 241     -16.651  10.203   5.142  1.00 33.60           C  
ANISOU 1734  CD2 PHE A 241     3889   4623   4251    239     34    115       C  
ATOM   1735  CE1 PHE A 241     -16.355   7.807   6.503  1.00 33.43           C  
ANISOU 1735  CE1 PHE A 241     3893   4620   4189    237     18     93       C  
ATOM   1736  CE2 PHE A 241     -16.152   9.088   4.487  1.00 33.53           C  
ANISOU 1736  CE2 PHE A 241     3907   4624   4208    237      8    111       C  
ATOM   1737  CZ  PHE A 241     -16.021   7.885   5.163  1.00 33.45           C  
ANISOU 1737  CZ  PHE A 241     3909   4621   4180    237      0     99       C  
ATOM   1738  N   ALA A 242     -18.739  12.585  10.443  1.00 34.02           N  
ANISOU 1738  N   ALA A 242     3866   4657   4402    249    174     71       N  
ATOM   1739  CA  ALA A 242     -19.255  13.757  11.174  1.00 34.24           C  
ANISOU 1739  CA  ALA A 242     3873   4671   4465    254    214     61       C  
ATOM   1740  C   ALA A 242     -18.252  14.913  11.275  1.00 34.24           C  
ANISOU 1740  C   ALA A 242     3879   4663   4465    257    231     32       C  
ATOM   1741  O   ALA A 242     -17.245  14.799  11.971  1.00 34.14           O  
ANISOU 1741  O   ALA A 242     3886   4666   4420    253    239      4       O  
ATOM   1742  CB  ALA A 242     -19.731  13.342  12.563  1.00 34.36           C  
ANISOU 1742  CB  ALA A 242     3885   4697   4471    252    239     48       C  
ATOM   1743  N   SER A 243     -18.547  16.016  10.582  1.00 34.37           N  
ANISOU 1743  N   SER A 243     3878   4657   4523    262    237     45       N  
ATOM   1744  CA  SER A 243     -17.635  17.168  10.463  1.00 34.45           C  
ANISOU 1744  CA  SER A 243     3890   4656   4542    264    249     26       C  
ATOM   1745  C   SER A 243     -17.527  17.999  11.738  1.00 35.01           C  
ANISOU 1745  C   SER A 243     3960   4720   4622    267    289    -10       C  
ATOM   1746  O   SER A 243     -18.535  18.182  12.433  1.00 35.64           O  
ANISOU 1746  O   SER A 243     4024   4790   4727    271    316    -11       O  
ATOM   1747  CB  SER A 243     -18.079  18.092   9.322  1.00 34.59           C  
ANISOU 1747  CB  SER A 243     3886   4651   4605    268    241     55       C  
ATOM   1748  OG  SER A 243     -17.790  17.532   8.060  1.00 34.40           O  
ANISOU 1748  OG  SER A 243     3870   4636   4562    264    203     82       O  
ATOM   1749  N   PHE A 244     -16.307  18.498  11.988  1.00 35.04           N  
ANISOU 1749  N   PHE A 244     3980   4726   4605    263    293    -37       N  
ATOM   1750  CA  PHE A 244     -15.918  19.403  13.100  1.00 35.55           C  
ANISOU 1750  CA  PHE A 244     4050   4782   4674    261    325    -76       C  
ATOM   1751  C   PHE A 244     -16.312  18.961  14.504  1.00 35.59           C  
ANISOU 1751  C   PHE A 244     4064   4800   4657    258    352   -101       C  
ATOM   1752  O   PHE A 244     -16.976  19.707  15.242  1.00 36.18           O  
ANISOU 1752  O   PHE A 244     4128   4858   4757    263    387   -119       O  
ATOM   1753  CB  PHE A 244     -16.416  20.832  12.871  1.00 36.37           C  
ANISOU 1753  CB  PHE A 244     4131   4850   4836    270    347    -76       C  
ATOM   1754  CG  PHE A 244     -15.810  21.517  11.688  1.00 36.72           C  
ANISOU 1754  CG  PHE A 244     4167   4880   4901    270    325    -57       C  
ATOM   1755  CD1 PHE A 244     -16.474  21.534  10.465  1.00 36.84           C  
ANISOU 1755  CD1 PHE A 244     4163   4887   4947    274    305    -14       C  
ATOM   1756  CD2 PHE A 244     -14.598  22.191  11.808  1.00 36.94           C  
ANISOU 1756  CD2 PHE A 244     4209   4907   4920    264    324    -79       C  
ATOM   1757  CE1 PHE A 244     -15.924  22.179   9.373  1.00 37.01           C  
ANISOU 1757  CE1 PHE A 244     4177   4899   4985    273    286      5       C  
ATOM   1758  CE2 PHE A 244     -14.042  22.841  10.720  1.00 37.07           C  
ANISOU 1758  CE2 PHE A 244     4217   4912   4957    264    305    -57       C  
ATOM   1759  CZ  PHE A 244     -14.709  22.836   9.503  1.00 37.20           C  
ANISOU 1759  CZ  PHE A 244     4213   4922   5000    268    287    -15       C  
ATOM   1760  N   ILE A 245     -15.942  17.728  14.835  1.00 35.00           N  
ANISOU 1760  N   ILE A 245     4007   4756   4535    250    334   -100       N  
ATOM   1761  CA  ILE A 245     -16.195  17.169  16.148  1.00 35.10           C  
ANISOU 1761  CA  ILE A 245     4029   4787   4518    243    354   -119       C  
ATOM   1762  C   ILE A 245     -15.183  17.808  17.105  1.00 35.56           C  
ANISOU 1762  C   ILE A 245     4107   4849   4551    233    369   -160       C  
ATOM   1763  O   ILE A 245     -13.971  17.731  16.873  1.00 35.56           O  
ANISOU 1763  O   ILE A 245     4124   4858   4528    225    348   -165       O  
ATOM   1764  CB  ILE A 245     -16.115  15.625  16.119  1.00 34.52           C  
ANISOU 1764  CB  ILE A 245     3965   4741   4406    236    326   -100       C  
ATOM   1765  CG1 ILE A 245     -17.321  15.027  15.373  1.00 34.50           C  
ANISOU 1765  CG1 ILE A 245     3942   4733   4431    244    312    -61       C  
ATOM   1766  CG2 ILE A 245     -16.017  15.043  17.514  1.00 34.67           C  
ANISOU 1766  CG2 ILE A 245     3998   4787   4388    225    340   -119       C  
ATOM   1767  CD1 ILE A 245     -18.640  14.972  16.119  1.00 34.76           C  
ANISOU 1767  CD1 ILE A 245     3958   4766   4485    248    341    -56       C  
ATOM   1768  N   ARG A 246     -15.701  18.480  18.134  1.00 36.16           N  
ANISOU 1768  N   ARG A 246     4183   4919   4637    233    408   -188       N  
ATOM   1769  CA  ARG A 246     -14.886  19.226  19.095  1.00 36.85           C  
ANISOU 1769  CA  ARG A 246     4292   5005   4704    221    426   -231       C  
ATOM   1770  C   ARG A 246     -14.744  18.532  20.459  1.00 37.05           C  
ANISOU 1770  C   ARG A 246     4338   5062   4676    206    437   -252       C  
ATOM   1771  O   ARG A 246     -13.772  18.788  21.178  1.00 37.25           O  
ANISOU 1771  O   ARG A 246     4386   5097   4668    189    436   -280       O  
ATOM   1772  CB  ARG A 246     -15.442  20.648  19.280  1.00 37.57           C  
ANISOU 1772  CB  ARG A 246     4371   5061   4841    231    463   -255       C  
ATOM   1773  CG  ARG A 246     -15.645  21.435  17.986  1.00 37.73           C  
ANISOU 1773  CG  ARG A 246     4368   5048   4919    246    453   -230       C  
ATOM   1774  CD  ARG A 246     -16.172  22.846  18.231  1.00 38.85           C  
ANISOU 1774  CD  ARG A 246     4496   5151   5113    256    490   -254       C  
ATOM   1775  NE  ARG A 246     -17.357  22.861  19.100  1.00 39.82           N  
ANISOU 1775  NE  ARG A 246     4609   5271   5247    264    533   -268       N  
ATOM   1776  CZ  ARG A 246     -18.629  22.780  18.697  1.00 39.88           C  
ANISOU 1776  CZ  ARG A 246     4587   5266   5298    280    547   -239       C  
ATOM   1777  NH1 ARG A 246     -19.595  22.790  19.608  1.00 40.06           N1+
ANISOU 1777  NH1 ARG A 246     4602   5289   5328    287    589   -254       N1+
ATOM   1778  NH2 ARG A 246     -18.950  22.690  17.403  1.00 39.86           N  
ANISOU 1778  NH2 ARG A 246     4560   5251   5332    288    518   -194       N  
ATOM   1779  N   LYS A 247     -15.705  17.664  20.798  1.00 37.03           N  
ANISOU 1779  N   LYS A 247     4326   5076   4665    208    446   -235       N  
ATOM   1780  CA  LYS A 247     -15.760  16.951  22.086  1.00 36.84           C  
ANISOU 1780  CA  LYS A 247     4317   5085   4593    193    458   -248       C  
ATOM   1781  C   LYS A 247     -16.627  15.686  21.979  1.00 36.65           C  
ANISOU 1781  C   LYS A 247     4279   5081   4565    196    448   -211       C  
ATOM   1782  O   LYS A 247     -17.186  15.401  20.916  1.00 36.24           O  
ANISOU 1782  O   LYS A 247     4206   5015   4547    208    430   -178       O  
ATOM   1783  CB  LYS A 247     -16.287  17.875  23.197  1.00 37.48           C  
ANISOU 1783  CB  LYS A 247     4405   5160   4675    192    509   -288       C  
ATOM   1784  CG  LYS A 247     -17.586  18.605  22.871  1.00 37.70           C  
ANISOU 1784  CG  LYS A 247     4404   5157   4761    214    545   -284       C  
ATOM   1785  CD  LYS A 247     -17.491  20.058  23.314  1.00 38.21           C  
ANISOU 1785  CD  LYS A 247     4475   5192   4847    218    582   -328       C  
ATOM   1786  CE  LYS A 247     -18.832  20.770  23.272  1.00 38.59           C  
ANISOU 1786  CE  LYS A 247     4496   5213   4953    240    626   -329       C  
ATOM   1787  NZ  LYS A 247     -18.667  22.188  23.697  1.00 38.88           N1+
ANISOU 1787  NZ  LYS A 247     4542   5217   5013    244    661   -376       N1+
ATOM   1788  N   ALA A 248     -16.708  14.930  23.077  1.00 36.99           N  
ANISOU 1788  N   ALA A 248     4333   5155   4565    181    455   -215       N  
ATOM   1789  CA  ALA A 248     -17.451  13.660  23.139  1.00 36.72           C  
ANISOU 1789  CA  ALA A 248     4285   5141   4523    180    444   -180       C  
ATOM   1790  C   ALA A 248     -18.960  13.843  23.114  1.00 37.15           C  
ANISOU 1790  C   ALA A 248     4312   5184   4616    196    476   -165       C  
ATOM   1791  O   ALA A 248     -19.675  12.975  22.614  1.00 37.40           O  
ANISOU 1791  O   ALA A 248     4324   5218   4664    201    458   -126       O  
ATOM   1792  CB  ALA A 248     -17.060  12.878  24.379  1.00 36.79           C  
ANISOU 1792  CB  ALA A 248     4312   5189   4475    157    442   -187       C  
ATOM   1793  N   SER A 249     -19.434  14.970  23.649  1.00 37.60           N  
ANISOU 1793  N   SER A 249     4366   5227   4692    203    523   -194       N  
ATOM   1794  CA  SER A 249     -20.861  15.299  23.634  1.00 37.98           C  
ANISOU 1794  CA  SER A 249     4384   5260   4786    221    559   -181       C  
ATOM   1795  C   SER A 249     -21.381  15.677  22.236  1.00 37.72           C  
ANISOU 1795  C   SER A 249     4324   5191   4816    239    543   -152       C  
ATOM   1796  O   SER A 249     -22.575  15.547  21.981  1.00 38.21           O  
ANISOU 1796  O   SER A 249     4356   5243   4918    252    556   -123       O  
ATOM   1797  CB  SER A 249     -21.197  16.382  24.676  1.00 38.68           C  
ANISOU 1797  CB  SER A 249     4478   5342   4875    224    619   -226       C  
ATOM   1798  OG  SER A 249     -20.629  17.637  24.348  1.00 38.64           O  
ANISOU 1798  OG  SER A 249     4482   5305   4894    230    627   -258       O  
ATOM   1799  N   ASP A 250     -20.487  16.136  21.353  1.00 37.18           N  
ANISOU 1799  N   ASP A 250     4264   5104   4756    240    515   -156       N  
ATOM   1800  CA  ASP A 250     -20.781  16.276  19.923  1.00 36.64           C  
ANISOU 1800  CA  ASP A 250     4176   5010   4736    253    487   -123       C  
ATOM   1801  C   ASP A 250     -21.013  14.926  19.237  1.00 36.05           C  
ANISOU 1801  C   ASP A 250     4096   4950   4651    249    444    -79       C  
ATOM   1802  O   ASP A 250     -21.874  14.843  18.368  1.00 36.08           O  
ANISOU 1802  O   ASP A 250     4073   4936   4696    258    433    -44       O  
ATOM   1803  CB  ASP A 250     -19.660  17.021  19.178  1.00 36.46           C  
ANISOU 1803  CB  ASP A 250     4166   4969   4716    252    467   -138       C  
ATOM   1804  CG  ASP A 250     -19.513  18.478  19.600  1.00 37.28           C  
ANISOU 1804  CG  ASP A 250     4272   5048   4844    258    504   -176       C  
ATOM   1805  OD1 ASP A 250     -20.432  19.049  20.227  1.00 38.27           O  
ANISOU 1805  OD1 ASP A 250     4383   5161   4996    267    549   -189       O  
ATOM   1806  OD2 ASP A 250     -18.457  19.063  19.285  1.00 37.16           O1-
ANISOU 1806  OD2 ASP A 250     4272   5024   4822    253    490   -193       O1-
ATOM   1807  N   VAL A 251     -20.255  13.890  19.624  1.00 35.61           N  
ANISOU 1807  N   VAL A 251     4062   4924   4544    233    419    -81       N  
ATOM   1808  CA  VAL A 251     -20.392  12.530  19.051  1.00 35.24           C  
ANISOU 1808  CA  VAL A 251     4012   4891   4487    229    376    -44       C  
ATOM   1809  C   VAL A 251     -21.692  11.888  19.543  1.00 35.88           C  
ANISOU 1809  C   VAL A 251     4071   4980   4580    230    390    -17       C  
ATOM   1810  O   VAL A 251     -22.403  11.243  18.759  1.00 36.04           O  
ANISOU 1810  O   VAL A 251     4075   4994   4625    233    364     21       O  
ATOM   1811  CB  VAL A 251     -19.203  11.572  19.385  1.00 34.90           C  
ANISOU 1811  CB  VAL A 251     3996   4874   4390    213    347    -52       C  
ATOM   1812  CG1 VAL A 251     -19.185  10.355  18.458  1.00 34.63           C  
ANISOU 1812  CG1 VAL A 251     3961   4842   4352    212    299    -17       C  
ATOM   1813  CG2 VAL A 251     -17.860  12.266  19.263  1.00 34.77           C  
ANISOU 1813  CG2 VAL A 251     4001   4854   4355    210    342    -81       C  
ATOM   1814  N   HIS A 252     -21.994  12.098  20.828  1.00 36.44           N  
ANISOU 1814  N   HIS A 252     4142   5068   4634    226    432    -37       N  
ATOM   1815  CA  HIS A 252     -23.220  11.593  21.463  1.00 36.97           C  
ANISOU 1815  CA  HIS A 252     4187   5146   4712    227    454    -14       C  
ATOM   1816  C   HIS A 252     -24.489  12.234  20.914  1.00 37.35           C  
ANISOU 1816  C   HIS A 252     4199   5166   4824    245    475      8       C  
ATOM   1817  O   HIS A 252     -25.510  11.558  20.813  1.00 37.67           O  
ANISOU 1817  O   HIS A 252     4215   5209   4887    246    470     47       O  
ATOM   1818  CB  HIS A 252     -23.173  11.759  22.988  1.00 37.36           C  
ANISOU 1818  CB  HIS A 252     4247   5222   4722    218    497    -44       C  
ATOM   1819  CG  HIS A 252     -22.084  10.973  23.649  1.00 37.10           C  
ANISOU 1819  CG  HIS A 252     4244   5221   4628    197    475    -56       C  
ATOM   1820  CD2 HIS A 252     -21.718   9.675  23.522  1.00 36.75           C  
ANISOU 1820  CD2 HIS A 252     4205   5196   4560    184    430    -30       C  
ATOM   1821  ND1 HIS A 252     -21.196  11.535  24.540  1.00 37.31           N  
ANISOU 1821  ND1 HIS A 252     4298   5262   4614    185    494   -100       N  
ATOM   1822  CE1 HIS A 252     -20.339  10.616  24.946  1.00 36.99           C  
ANISOU 1822  CE1 HIS A 252     4278   5249   4528    165    463    -96       C  
ATOM   1823  NE2 HIS A 252     -20.634   9.478  24.343  1.00 36.79           N  
ANISOU 1823  NE2 HIS A 252     4239   5227   4512    165    425    -55       N  
ATOM   1824  N   GLU A 253     -24.402  13.518  20.553  1.00 37.53           N  
ANISOU 1824  N   GLU A 253     4219   5160   4880    257    497    -13       N  
ATOM   1825  CA  GLU A 253     -25.501  14.239  19.908  1.00 37.69           C  
ANISOU 1825  CA  GLU A 253     4203   5147   4968    274    514     10       C  
ATOM   1826  C   GLU A 253     -25.786  13.711  18.500  1.00 37.30           C  
ANISOU 1826  C   GLU A 253     4140   5084   4948    274    462     56       C  
ATOM   1827  O   GLU A 253     -26.948  13.565  18.170  1.00 37.81           O  
ANISOU 1827  O   GLU A 253     4173   5137   5057    281    462     95       O  
ATOM   1828  CB  GLU A 253     -25.272  15.765  19.927  1.00 37.83           C  
ANISOU 1828  CB  GLU A 253     4221   5137   5015    286    549    -26       C  
ATOM   1829  CG  GLU A 253     -26.493  16.637  19.611  1.00 38.61           C  
ANISOU 1829  CG  GLU A 253     4280   5202   5189    306    581     -8       C  
ATOM   1830  CD  GLU A 253     -27.450  16.905  20.783  1.00 39.64           C  
ANISOU 1830  CD  GLU A 253     4392   5336   5332    315    644    -18       C  
ATOM   1831  OE1 GLU A 253     -27.345  16.265  21.861  1.00 39.85           O  
ANISOU 1831  OE1 GLU A 253     4434   5397   5308    305    661    -35       O  
ATOM   1832  OE2 GLU A 253     -28.338  17.780  20.620  1.00 39.86           O1-
ANISOU 1832  OE2 GLU A 253     4387   5332   5424    333    677    -11       O1-
ATOM   1833  N   VAL A 254     -24.747  13.380  17.722  1.00 36.56           N  
ANISOU 1833  N   VAL A 254     4071   4993   4826    267    417     54       N  
ATOM   1834  CA  VAL A 254     -24.894  12.690  16.411  1.00 36.09           C  
ANISOU 1834  CA  VAL A 254     4007   4925   4780    264    364     94       C  
ATOM   1835  C   VAL A 254     -25.506  11.274  16.576  1.00 36.29           C  
ANISOU 1835  C   VAL A 254     4027   4969   4792    253    339    128       C  
ATOM   1836  O   VAL A 254     -26.409  10.904  15.820  1.00 36.50           O  
ANISOU 1836  O   VAL A 254     4031   4982   4853    254    315    169       O  
ATOM   1837  CB  VAL A 254     -23.562  12.683  15.589  1.00 35.21           C  
ANISOU 1837  CB  VAL A 254     3924   4814   4638    258    328     79       C  
ATOM   1838  CG1 VAL A 254     -23.685  11.931  14.265  1.00 35.00           C  
ANISOU 1838  CG1 VAL A 254     3899   4781   4618    253    275    115       C  
ATOM   1839  CG2 VAL A 254     -23.110  14.102  15.273  1.00 35.27           C  
ANISOU 1839  CG2 VAL A 254     3931   4799   4669    267    348     55       C  
ATOM   1840  N   ARG A 255     -25.056  10.540  17.600  1.00 36.44           N  
ANISOU 1840  N   ARG A 255     4063   5017   4764    244    345    110       N  
ATOM   1841  CA  ARG A 255     -25.638   9.241  18.024  1.00 36.61           C  
ANISOU 1841  CA  ARG A 255     4077   5058   4773    234    328    141       C  
ATOM   1842  C   ARG A 255     -27.102   9.311  18.439  1.00 37.19           C  
ANISOU 1842  C   ARG A 255     4113   5128   4889    240    356    171       C  
ATOM   1843  O   ARG A 255     -27.889   8.432  18.090  1.00 37.24           O  
ANISOU 1843  O   ARG A 255     4101   5133   4913    235    328    213       O  
ATOM   1844  CB  ARG A 255     -24.799   8.628  19.163  1.00 36.66           C  
ANISOU 1844  CB  ARG A 255     4108   5097   4723    222    334    116       C  
ATOM   1845  CG  ARG A 255     -25.033   7.147  19.448  1.00 36.59           C  
ANISOU 1845  CG  ARG A 255     4098   5109   4695    208    303    145       C  
ATOM   1846  CD  ARG A 255     -24.253   6.239  18.513  1.00 36.02           C  
ANISOU 1846  CD  ARG A 255     4046   5033   4605    202    245    154       C  
ATOM   1847  NE  ARG A 255     -22.806   6.395  18.675  1.00 35.94           N  
ANISOU 1847  NE  ARG A 255     4067   5033   4554    198    241    116       N  
ATOM   1848  CZ  ARG A 255     -21.879   5.661  18.057  1.00 35.64           C  
ANISOU 1848  CZ  ARG A 255     4051   4995   4495    193    199    115       C  
ATOM   1849  NH1 ARG A 255     -22.224   4.686  17.211  1.00 35.49           N1+
ANISOU 1849  NH1 ARG A 255     4029   4965   4488    191    157    145       N1+
ATOM   1850  NH2 ARG A 255     -20.589   5.904  18.289  1.00 35.23           N  
ANISOU 1850  NH2 ARG A 255     4023   4952   4411    191    201     83       N  
ATOM   1851  N   LYS A 256     -27.451  10.373  19.157  1.00 37.76           N  
ANISOU 1851  N   LYS A 256     4173   5196   4978    252    412    149       N  
ATOM   1852  CA  LYS A 256     -28.821  10.595  19.578  1.00 38.60           C  
ANISOU 1852  CA  LYS A 256     4241   5296   5129    260    449    175       C  
ATOM   1853  C   LYS A 256     -29.743  11.117  18.464  1.00 38.90           C  
ANISOU 1853  C   LYS A 256     4244   5297   5235    272    437    212       C  
ATOM   1854  O   LYS A 256     -30.932  10.802  18.486  1.00 39.57           O  
ANISOU 1854  O   LYS A 256     4295   5379   5359    274    443    254       O  
ATOM   1855  CB  LYS A 256     -28.865  11.519  20.791  1.00 39.33           C  
ANISOU 1855  CB  LYS A 256     4333   5396   5214    269    516    134       C  
ATOM   1856  CG  LYS A 256     -28.566  10.855  22.125  1.00 39.70           C  
ANISOU 1856  CG  LYS A 256     4397   5483   5202    256    536    116       C  
ATOM   1857  CD  LYS A 256     -28.667  11.862  23.263  1.00 40.57           C  
ANISOU 1857  CD  LYS A 256     4509   5599   5304    265    606     73       C  
ATOM   1858  CE  LYS A 256     -27.425  12.738  23.367  1.00 40.56           C  
ANISOU 1858  CE  LYS A 256     4543   5590   5273    262    613     17       C  
ATOM   1859  NZ  LYS A 256     -27.608  13.863  24.330  1.00 41.37           N1+
ANISOU 1859  NZ  LYS A 256     4649   5690   5379    272    680    -27       N1+
ATOM   1860  N   VAL A 257     -29.204  11.918  17.527  1.00 38.79           N  
ANISOU 1860  N   VAL A 257     4239   5259   5237    277    423    200       N  
ATOM   1861  CA  VAL A 257     -29.951  12.434  16.338  1.00 38.86           C  
ANISOU 1861  CA  VAL A 257     4220   5236   5310    284    404    237       C  
ATOM   1862  C   VAL A 257     -30.330  11.310  15.366  1.00 38.69           C  
ANISOU 1862  C   VAL A 257     4195   5214   5291    270    341    286       C  
ATOM   1863  O   VAL A 257     -31.480  11.253  14.893  1.00 38.89           O  
ANISOU 1863  O   VAL A 257     4184   5223   5369    272    332    333       O  
ATOM   1864  CB  VAL A 257     -29.182  13.593  15.619  1.00 38.78           C  
ANISOU 1864  CB  VAL A 257     4221   5201   5309    290    404    212       C  
ATOM   1865  CG1 VAL A 257     -29.640  13.862  14.185  1.00 38.78           C  
ANISOU 1865  CG1 VAL A 257     4202   5175   5358    290    365    253       C  
ATOM   1866  CG2 VAL A 257     -29.341  14.880  16.391  1.00 39.33           C  
ANISOU 1866  CG2 VAL A 257     4279   5256   5408    306    467    179       C  
ATOM   1867  N   LEU A 258     -29.359  10.432  15.090  1.00 38.41           N  
ANISOU 1867  N   LEU A 258     4194   5196   5201    258    301    274       N  
ATOM   1868  CA  LEU A 258     -29.565   9.202  14.315  1.00 38.31           C  
ANISOU 1868  CA  LEU A 258     4188   5186   5181    243    241    310       C  
ATOM   1869  C   LEU A 258     -30.535   8.249  15.014  1.00 38.99           C  
ANISOU 1869  C   LEU A 258     4252   5285   5276    238    242    343       C  
ATOM   1870  O   LEU A 258     -31.434   7.708  14.366  1.00 39.68           O  
ANISOU 1870  O   LEU A 258     4318   5360   5395    231    207    390       O  
ATOM   1871  CB  LEU A 258     -28.230   8.492  14.031  1.00 37.44           C  
ANISOU 1871  CB  LEU A 258     4121   5091   5011    234    206    282       C  
ATOM   1872  CG  LEU A 258     -27.222   9.123  13.060  1.00 36.93           C  
ANISOU 1872  CG  LEU A 258     4081   5015   4934    236    189    260       C  
ATOM   1873  CD1 LEU A 258     -25.909   8.351  13.076  1.00 36.31           C  
ANISOU 1873  CD1 LEU A 258     4042   4956   4796    229    165    231       C  
ATOM   1874  CD2 LEU A 258     -27.758   9.251  11.642  1.00 36.99           C  
ANISOU 1874  CD2 LEU A 258     4078   5001   4974    233    150    296       C  
ATOM   1875  N   GLY A 259     -30.366   8.086  16.328  1.00 39.28           N  
ANISOU 1875  N   GLY A 259     4293   5347   5284    238    281    320       N  
ATOM   1876  CA  GLY A 259     -31.331   7.390  17.179  1.00 40.25           C  
ANISOU 1876  CA  GLY A 259     4390   5485   5418    235    296    350       C  
ATOM   1877  C   GLY A 259     -31.379   5.882  17.011  1.00 40.80           C  
ANISOU 1877  C   GLY A 259     4466   5567   5467    217    242    380       C  
ATOM   1878  O   GLY A 259     -30.354   5.250  16.757  1.00 40.53           O  
ANISOU 1878  O   GLY A 259     4467   5541   5389    207    208    361       O  
ATOM   1879  N   GLU A 260     -32.587   5.328  17.133  1.00 42.09           N  
ANISOU 1879  N   GLU A 260     4595   5728   5666    213    236    430       N  
ATOM   1880  CA  GLU A 260     -32.847   3.880  17.058  1.00 42.90           C  
ANISOU 1880  CA  GLU A 260     4698   5840   5760    196    186    466       C  
ATOM   1881  C   GLU A 260     -32.646   3.268  15.665  1.00 42.77           C  
ANISOU 1881  C   GLU A 260     4700   5802   5747    184    116    482       C  
ATOM   1882  O   GLU A 260     -31.998   2.219  15.534  1.00 42.16           O  
ANISOU 1882  O   GLU A 260     4651   5733   5634    172     75    477       O  
ATOM   1883  CB  GLU A 260     -34.264   3.579  17.604  1.00 43.91           C  
ANISOU 1883  CB  GLU A 260     4780   5971   5931    194    203    517       C  
ATOM   1884  CG  GLU A 260     -34.857   2.187  17.352  1.00 44.59           C  
ANISOU 1884  CG  GLU A 260     4855   6056   6028    176    147    568       C  
ATOM   1885  CD  GLU A 260     -34.053   1.033  17.946  1.00 44.90           C  
ANISOU 1885  CD  GLU A 260     4923   6122   6015    162    124    555       C  
ATOM   1886  OE1 GLU A 260     -33.393   1.200  19.005  1.00 44.81           O  
ANISOU 1886  OE1 GLU A 260     4925   6137   5961    164    164    520       O  
ATOM   1887  OE2 GLU A 260     -34.102  -0.068  17.348  1.00 45.19           O1-
ANISOU 1887  OE2 GLU A 260     4967   6149   6052    146     63    581       O1-
ATOM   1888  N   LYS A 261     -33.204   3.930  14.648  1.00 43.32           N  
ANISOU 1888  N   LYS A 261     4754   5843   5859    188    104    504       N  
ATOM   1889  CA  LYS A 261     -33.113   3.487  13.251  1.00 43.37           C  
ANISOU 1889  CA  LYS A 261     4778   5830   5870    177     40    520       C  
ATOM   1890  C   LYS A 261     -31.691   3.579  12.688  1.00 42.93           C  
ANISOU 1890  C   LYS A 261     4770   5777   5765    178     23    473       C  
ATOM   1891  O   LYS A 261     -31.273   2.715  11.910  1.00 43.26           O  
ANISOU 1891  O   LYS A 261     4838   5813   5784    166    -29    473       O  
ATOM   1892  CB  LYS A 261     -34.070   4.282  12.359  1.00 43.95           C  
ANISOU 1892  CB  LYS A 261     4821   5875   6001    179     33    557       C  
ATOM   1893  CG  LYS A 261     -35.556   4.036  12.601  1.00 44.96           C  
ANISOU 1893  CG  LYS A 261     4900   5997   6186    176     33    616       C  
ATOM   1894  CD  LYS A 261     -36.336   3.904  11.290  1.00 45.65           C  
ANISOU 1894  CD  LYS A 261     4973   6056   6314    162    -22    666       C  
ATOM   1895  CE  LYS A 261     -36.328   5.176  10.436  1.00 45.77           C  
ANISOU 1895  CE  LYS A 261     4981   6050   6357    169    -14    664       C  
ATOM   1896  NZ  LYS A 261     -36.563   4.884   8.991  1.00 45.65           N1+
ANISOU 1896  NZ  LYS A 261     4976   6015   6351    150    -82    695       N1+
ATOM   1897  N   GLY A 262     -30.946   4.600  13.114  1.00 42.25           N  
ANISOU 1897  N   GLY A 262     4692   5696   5662    192     69    429       N  
ATOM   1898  CA  GLY A 262     -29.547   4.755  12.717  1.00 41.03           C  
ANISOU 1898  CA  GLY A 262     4579   5547   5461    194     60    385       C  
ATOM   1899  C   GLY A 262     -28.517   4.226  13.702  1.00 40.30           C  
ANISOU 1899  C   GLY A 262     4511   5480   5318    193     74    348       C  
ATOM   1900  O   GLY A 262     -27.403   4.751  13.758  1.00 39.81           O  
ANISOU 1900  O   GLY A 262     4474   5424   5225    199     90    307       O  
ATOM   1901  N   LYS A 263     -28.875   3.188  14.468  1.00 39.98           N  
ANISOU 1901  N   LYS A 263     4464   5454   5270    184     67    367       N  
ATOM   1902  CA  LYS A 263     -27.990   2.648  15.508  1.00 39.33           C  
ANISOU 1902  CA  LYS A 263     4401   5399   5143    180     79    338       C  
ATOM   1903  C   LYS A 263     -26.850   1.797  14.927  1.00 38.65           C  
ANISOU 1903  C   LYS A 263     4352   5312   5020    173     35    320       C  
ATOM   1904  O   LYS A 263     -25.775   1.710  15.531  1.00 38.31           O  
ANISOU 1904  O   LYS A 263     4330   5287   4938    174     47    287       O  
ATOM   1905  CB  LYS A 263     -28.788   1.890  16.596  1.00 39.64           C  
ANISOU 1905  CB  LYS A 263     4416   5456   5187    171     89    367       C  
ATOM   1906  CG  LYS A 263     -29.162   0.447  16.261  1.00 39.81           C  
ANISOU 1906  CG  LYS A 263     4438   5473   5214    157     34    405       C  
ATOM   1907  CD  LYS A 263     -30.186  -0.156  17.202  1.00 40.28           C  
ANISOU 1907  CD  LYS A 263     4464   5547   5292    149     45    444       C  
ATOM   1908  CE  LYS A 263     -30.279  -1.655  16.970  1.00 39.95           C  
ANISOU 1908  CE  LYS A 263     4427   5501   5249    133    -13    473       C  
ATOM   1909  NZ  LYS A 263     -31.666  -2.140  17.209  1.00 40.61           N1+
ANISOU 1909  NZ  LYS A 263     4472   5583   5374    124    -20    529       N1+
ATOM   1910  N   ASN A 264     -27.077   1.203  13.748  1.00 38.36           N  
ANISOU 1910  N   ASN A 264     4324   5256   4996    168    -13    340       N  
ATOM   1911  CA  ASN A 264     -26.061   0.375  13.094  1.00 37.80           C  
ANISOU 1911  CA  ASN A 264     4287   5180   4893    164    -54    321       C  
ATOM   1912  C   ASN A 264     -25.137   1.176  12.173  1.00 37.26           C  
ANISOU 1912  C   ASN A 264     4243   5104   4809    173    -52    290       C  
ATOM   1913  O   ASN A 264     -24.111   0.653  11.734  1.00 37.19           O  
ANISOU 1913  O   ASN A 264     4263   5095   4770    174    -74    268       O  
ATOM   1914  CB  ASN A 264     -26.716  -0.766  12.310  1.00 38.13           C  
ANISOU 1914  CB  ASN A 264     4331   5205   4952    151   -110    355       C  
ATOM   1915  CG  ASN A 264     -27.410  -1.783  13.204  1.00 38.74           C  
ANISOU 1915  CG  ASN A 264     4387   5291   5039    140   -119    386       C  
ATOM   1916  ND2 ASN A 264     -28.451  -2.418  12.674  1.00 39.26           N  
ANISOU 1916  ND2 ASN A 264     4440   5340   5137    130   -159    427       N  
ATOM   1917  OD1 ASN A 264     -27.014  -2.003  14.349  1.00 39.01           O  
ANISOU 1917  OD1 ASN A 264     4419   5347   5055    140    -96    376       O  
ATOM   1918  N   ILE A 265     -25.506   2.430  11.890  1.00 36.79           N  
ANISOU 1918  N   ILE A 265     4168   5036   4771    182    -24    290       N  
ATOM   1919  CA  ILE A 265     -24.685   3.350  11.100  1.00 36.23           C  
ANISOU 1919  CA  ILE A 265     4115   4960   4690    190    -18    264       C  
ATOM   1920  C   ILE A 265     -23.476   3.794  11.942  1.00 35.82           C  
ANISOU 1920  C   ILE A 265     4078   4925   4605    196     15    223       C  
ATOM   1921  O   ILE A 265     -23.647   4.272  13.067  1.00 36.00           O  
ANISOU 1921  O   ILE A 265     4085   4960   4631    199     55    214       O  
ATOM   1922  CB  ILE A 265     -25.509   4.577  10.617  1.00 36.53           C  
ANISOU 1922  CB  ILE A 265     4127   4981   4767    195      0    281       C  
ATOM   1923  CG1 ILE A 265     -26.710   4.130   9.766  1.00 36.88           C  
ANISOU 1923  CG1 ILE A 265     4156   5009   4846    185    -39    327       C  
ATOM   1924  CG2 ILE A 265     -24.649   5.527   9.791  1.00 36.40           C  
ANISOU 1924  CG2 ILE A 265     4127   4960   4741    203      5    258       C  
ATOM   1925  CD1 ILE A 265     -27.711   5.232   9.441  1.00 37.16           C  
ANISOU 1925  CD1 ILE A 265     4159   5028   4931    190    -22    354       C  
ATOM   1926  N   LYS A 266     -22.269   3.607  11.398  1.00 35.30           N  
ANISOU 1926  N   LYS A 266     4041   4863   4509    199      1    197       N  
ATOM   1927  CA  LYS A 266     -21.006   3.869  12.110  1.00 34.68           C  
ANISOU 1927  CA  LYS A 266     3978   4799   4398    203     24    161       C  
ATOM   1928  C   LYS A 266     -20.607   5.354  12.099  1.00 34.11           C  
ANISOU 1928  C   LYS A 266     3902   4724   4332    212     60    140       C  
ATOM   1929  O   LYS A 266     -20.453   5.952  11.042  1.00 33.86           O  
ANISOU 1929  O   LYS A 266     3875   4680   4308    217     52    141       O  
ATOM   1930  CB  LYS A 266     -19.870   3.004  11.528  1.00 34.46           C  
ANISOU 1930  CB  LYS A 266     3979   4773   4339    203     -6    146       C  
ATOM   1931  CG  LYS A 266     -20.047   1.498  11.724  1.00 34.69           C  
ANISOU 1931  CG  LYS A 266     4013   4803   4362    195    -39    161       C  
ATOM   1932  CD  LYS A 266     -19.565   1.052  13.102  1.00 34.81           C  
ANISOU 1932  CD  LYS A 266     4027   4838   4359    190    -23    152       C  
ATOM   1933  CE  LYS A 266     -20.377  -0.093  13.696  1.00 35.02           C  
ANISOU 1933  CE  LYS A 266     4041   4868   4396    178    -44    180       C  
ATOM   1934  NZ  LYS A 266     -19.904  -1.421  13.227  1.00 35.05           N1+
ANISOU 1934  NZ  LYS A 266     4063   4863   4391    174    -85    183       N1+
ATOM   1935  N   ILE A 267     -20.433   5.944  13.279  1.00 33.96           N  
ANISOU 1935  N   ILE A 267     3876   4719   4307    213     97    122       N  
ATOM   1936  CA  ILE A 267     -20.046   7.354  13.376  1.00 33.98           C  
ANISOU 1936  CA  ILE A 267     3876   4716   4317    221    132     98       C  
ATOM   1937  C   ILE A 267     -18.526   7.492  13.329  1.00 33.78           C  
ANISOU 1937  C   ILE A 267     3876   4700   4260    221    129     68       C  
ATOM   1938  O   ILE A 267     -17.822   6.928  14.164  1.00 33.73           O  
ANISOU 1938  O   ILE A 267     3880   4710   4223    215    130     54       O  
ATOM   1939  CB  ILE A 267     -20.637   8.019  14.636  1.00 34.20           C  
ANISOU 1939  CB  ILE A 267     3887   4750   4357    221    175     90       C  
ATOM   1940  CG1 ILE A 267     -22.158   8.050  14.513  1.00 34.42           C  
ANISOU 1940  CG1 ILE A 267     3886   4766   4426    223    180    123       C  
ATOM   1941  CG2 ILE A 267     -20.110   9.447  14.831  1.00 34.24           C  
ANISOU 1941  CG2 ILE A 267     3894   4748   4368    228    210     60       C  
ATOM   1942  CD1 ILE A 267     -22.846   8.447  15.786  1.00 34.69           C  
ANISOU 1942  CD1 ILE A 267     3901   4808   4469    225    224    117       C  
ATOM   1943  N   ILE A 268     -18.044   8.239  12.336  1.00 33.71           N  
ANISOU 1943  N   ILE A 268     3871   4678   4257    227    125     63       N  
ATOM   1944  CA  ILE A 268     -16.626   8.535  12.169  1.00 33.55           C  
ANISOU 1944  CA  ILE A 268     3870   4665   4212    230    125     38       C  
ATOM   1945  C   ILE A 268     -16.406  10.030  12.428  1.00 33.63           C  
ANISOU 1945  C   ILE A 268     3873   4667   4238    233    158     21       C  
ATOM   1946  O   ILE A 268     -16.824  10.871  11.625  1.00 33.70           O  
ANISOU 1946  O   ILE A 268     3869   4658   4275    239    161     32       O  
ATOM   1947  CB  ILE A 268     -16.150   8.171  10.742  1.00 33.43           C  
ANISOU 1947  CB  ILE A 268     3867   4642   4189    233     94     48       C  
ATOM   1948  CG1 ILE A 268     -16.556   6.742  10.341  1.00 33.40           C  
ANISOU 1948  CG1 ILE A 268     3873   4640   4177    229     59     66       C  
ATOM   1949  CG2 ILE A 268     -14.659   8.400  10.583  1.00 33.29           C  
ANISOU 1949  CG2 ILE A 268     3868   4633   4148    236     96     26       C  
ATOM   1950  CD1 ILE A 268     -15.912   5.628  11.137  1.00 33.33           C  
ANISOU 1950  CD1 ILE A 268     3876   4645   4141    224     51     56       C  
ATOM   1951  N   SER A 269     -15.758  10.356  13.545  1.00 33.66           N  
ANISOU 1951  N   SER A 269     3883   4682   4225    229    181     -4       N  
ATOM   1952  CA  SER A 269     -15.532  11.752  13.931  1.00 33.78           C  
ANISOU 1952  CA  SER A 269     3893   4687   4254    231    211    -25       C  
ATOM   1953  C   SER A 269     -14.369  12.395  13.161  1.00 33.66           C  
ANISOU 1953  C   SER A 269     3888   4667   4235    234    203    -35       C  
ATOM   1954  O   SER A 269     -13.235  11.922  13.243  1.00 33.53           O  
ANISOU 1954  O   SER A 269     3886   4663   4188    230    190    -45       O  
ATOM   1955  CB  SER A 269     -15.262  11.846  15.434  1.00 33.91           C  
ANISOU 1955  CB  SER A 269     3915   4718   4248    222    236    -52       C  
ATOM   1956  OG  SER A 269     -16.403  11.506  16.206  1.00 34.09           O  
ANISOU 1956  OG  SER A 269     3926   4746   4277    220    252    -44       O  
ATOM   1957  N   LYS A 270     -14.648  13.470  12.423  1.00 33.74           N  
ANISOU 1957  N   LYS A 270     3884   4656   4277    241    210    -29       N  
ATOM   1958  CA  LYS A 270     -13.602  14.203  11.697  1.00 33.66           C  
ANISOU 1958  CA  LYS A 270     3880   4641   4268    243    205    -34       C  
ATOM   1959  C   LYS A 270     -12.930  15.223  12.618  1.00 33.78           C  
ANISOU 1959  C   LYS A 270     3896   4652   4283    239    230    -64       C  
ATOM   1960  O   LYS A 270     -13.579  16.160  13.098  1.00 33.98           O  
ANISOU 1960  O   LYS A 270     3911   4662   4338    241    255    -75       O  
ATOM   1961  CB  LYS A 270     -14.173  14.922  10.473  1.00 33.73           C  
ANISOU 1961  CB  LYS A 270     3872   4630   4311    249    198    -10       C  
ATOM   1962  CG  LYS A 270     -14.735  14.019   9.386  1.00 33.65           C  
ANISOU 1962  CG  LYS A 270     3863   4623   4299    251    169     19       C  
ATOM   1963  CD  LYS A 270     -15.477  14.804   8.306  1.00 33.78           C  
ANISOU 1963  CD  LYS A 270     3861   4620   4352    253    163     45       C  
ATOM   1964  CE  LYS A 270     -14.579  15.775   7.544  1.00 33.77           C  
ANISOU 1964  CE  LYS A 270     3860   4614   4356    255    162     46       C  
ATOM   1965  NZ  LYS A 270     -15.337  16.594   6.564  1.00 33.93           N1+
ANISOU 1965  NZ  LYS A 270     3858   4616   4417    256    156     76       N1+
ATOM   1966  N   ILE A 271     -11.638  15.034  12.868  1.00 33.67           N  
ANISOU 1966  N   ILE A 271     3899   4651   4240    233    222    -79       N  
ATOM   1967  CA  ILE A 271     -10.876  15.942  13.719  1.00 33.78           C  
ANISOU 1967  CA  ILE A 271     3919   4664   4252    225    239   -107       C  
ATOM   1968  C   ILE A 271     -10.285  17.025  12.819  1.00 34.14           C  
ANISOU 1968  C   ILE A 271     3957   4692   4321    230    236   -102       C  
ATOM   1969  O   ILE A 271      -9.385  16.756  12.016  1.00 34.09           O  
ANISOU 1969  O   ILE A 271     3955   4692   4302    231    217    -90       O  
ATOM   1970  CB  ILE A 271      -9.775  15.191  14.500  1.00 33.70           C  
ANISOU 1970  CB  ILE A 271     3927   4675   4200    213    229   -119       C  
ATOM   1971  CG1 ILE A 271     -10.348  14.034  15.342  1.00 33.69           C  
ANISOU 1971  CG1 ILE A 271     3932   4693   4176    208    227   -118       C  
ATOM   1972  CG2 ILE A 271      -8.944  16.133  15.363  1.00 33.85           C  
ANISOU 1972  CG2 ILE A 271     3953   4692   4214    202    241   -147       C  
ATOM   1973  CD1 ILE A 271     -11.271  14.439  16.477  1.00 33.93           C  
ANISOU 1973  CD1 ILE A 271     3960   4722   4211    203    256   -136       C  
ATOM   1974  N   GLU A 272     -10.823  18.241  12.937  1.00 35.20           N  
ANISOU 1974  N   GLU A 272     4078   4802   4492    232    258   -110       N  
ATOM   1975  CA  GLU A 272     -10.584  19.315  11.960  1.00 35.92           C  
ANISOU 1975  CA  GLU A 272     4156   4872   4617    237    255    -97       C  
ATOM   1976  C   GLU A 272     -10.017  20.593  12.566  1.00 35.81           C  
ANISOU 1976  C   GLU A 272     4142   4841   4622    232    271   -122       C  
ATOM   1977  O   GLU A 272      -9.849  21.593  11.858  1.00 36.05           O  
ANISOU 1977  O   GLU A 272     4159   4851   4686    235    270   -112       O  
ATOM   1978  CB  GLU A 272     -11.898  19.691  11.254  1.00 37.06           C  
ANISOU 1978  CB  GLU A 272     4278   4997   4803    247    260    -74       C  
ATOM   1979  CG  GLU A 272     -12.777  18.545  10.784  1.00 37.53           C  
ANISOU 1979  CG  GLU A 272     4337   5070   4854    251    245    -49       C  
ATOM   1980  CD  GLU A 272     -13.512  18.856   9.502  1.00 38.26           C  
ANISOU 1980  CD  GLU A 272     4411   5147   4978    257    232    -14       C  
ATOM   1981  OE1 GLU A 272     -12.847  19.041   8.459  1.00 38.48           O  
ANISOU 1981  OE1 GLU A 272     4439   5178   5002    256    214      1       O  
ATOM   1982  OE2 GLU A 272     -14.759  18.890   9.534  1.00 38.99           O1-
ANISOU 1982  OE2 GLU A 272     4486   5227   5099    261    240     -2       O1-
ATOM   1983  N   ASN A 273      -9.713  20.558  13.859  1.00 35.47           N  
ANISOU 1983  N   ASN A 273     4115   4803   4556    221    285   -154       N  
ATOM   1984  CA  ASN A 273      -9.510  21.769  14.663  1.00 35.77           C  
ANISOU 1984  CA  ASN A 273     4156   4822   4614    215    305   -185       C  
ATOM   1985  C   ASN A 273      -8.756  21.464  15.950  1.00 35.83           C  
ANISOU 1985  C   ASN A 273     4186   4846   4578    198    308   -217       C  
ATOM   1986  O   ASN A 273      -8.554  20.290  16.270  1.00 35.64           O  
ANISOU 1986  O   ASN A 273     4174   4851   4515    193    296   -211       O  
ATOM   1987  CB  ASN A 273     -10.829  22.555  14.902  1.00 36.20           C  
ANISOU 1987  CB  ASN A 273     4194   4848   4712    225    336   -195       C  
ATOM   1988  CG  ASN A 273     -11.796  21.902  15.901  1.00 36.50           C  
ANISOU 1988  CG  ASN A 273     4238   4897   4732    226    359   -210       C  
ATOM   1989  ND2 ASN A 273     -11.972  20.582  15.862  1.00 36.30           N  
ANISOU 1989  ND2 ASN A 273     4217   4900   4673    224    343   -193       N  
ATOM   1990  OD1 ASN A 273     -12.423  22.618  16.672  1.00 37.22           O  
ANISOU 1990  OD1 ASN A 273     4327   4971   4843    227    390   -236       O  
ATOM   1991  N   HIS A 274      -8.325  22.513  16.652  1.00 36.16           N  
ANISOU 1991  N   HIS A 274     4237   4871   4630    188    321   -247       N  
ATOM   1992  CA  HIS A 274      -7.456  22.393  17.833  1.00 36.41           C  
ANISOU 1992  CA  HIS A 274     4293   4918   4621    168    318   -276       C  
ATOM   1993  C   HIS A 274      -8.115  21.711  19.036  1.00 36.72           C  
ANISOU 1993  C   HIS A 274     4346   4977   4626    160    336   -297       C  
ATOM   1994  O   HIS A 274      -7.450  20.973  19.767  1.00 36.44           O  
ANISOU 1994  O   HIS A 274     4330   4970   4546    143    323   -302       O  
ATOM   1995  CB  HIS A 274      -6.940  23.771  18.262  1.00 37.08           C  
ANISOU 1995  CB  HIS A 274     4383   4975   4728    157    326   -306       C  
ATOM   1996  CG  HIS A 274      -5.673  23.717  19.058  1.00 37.34           C  
ANISOU 1996  CG  HIS A 274     4438   5023   4725    134    309   -322       C  
ATOM   1997  CD2 HIS A 274      -4.396  24.011  18.717  1.00 37.42           C  
ANISOU 1997  CD2 HIS A 274     4450   5032   4735    123    283   -311       C  
ATOM   1998  ND1 HIS A 274      -5.636  23.326  20.380  1.00 37.53           N  
ANISOU 1998  ND1 HIS A 274     4487   5066   4705    115    317   -350       N  
ATOM   1999  CE1 HIS A 274      -4.392  23.367  20.813  1.00 37.77           C  
ANISOU 1999  CE1 HIS A 274     4532   5106   4711     93    293   -355       C  
ATOM   2000  NE2 HIS A 274      -3.618  23.778  19.823  1.00 37.70           N  
ANISOU 2000  NE2 HIS A 274     4508   5085   4730     99    273   -332       N  
ATOM   2001  N   GLU A 275      -9.409  21.969  19.222  1.00 37.25           N  
ANISOU 2001  N   GLU A 275     4404   5030   4716    172    367   -305       N  
ATOM   2002  CA  GLU A 275     -10.174  21.414  20.334  1.00 37.61           C  
ANISOU 2002  CA  GLU A 275     4461   5096   4733    168    390   -323       C  
ATOM   2003  C   GLU A 275     -10.446  19.914  20.156  1.00 37.20           C  
ANISOU 2003  C   GLU A 275     4406   5074   4652    169    372   -293       C  
ATOM   2004  O   GLU A 275     -10.520  19.177  21.146  1.00 37.52           O  
ANISOU 2004  O   GLU A 275     4460   5142   4652    156    377   -302       O  
ATOM   2005  CB  GLU A 275     -11.487  22.179  20.506  1.00 38.25           C  
ANISOU 2005  CB  GLU A 275     4527   5150   4854    182    430   -338       C  
ATOM   2006  CG  GLU A 275     -12.032  22.145  21.922  1.00 39.08           C  
ANISOU 2006  CG  GLU A 275     4649   5266   4930    173    464   -373       C  
ATOM   2007  CD  GLU A 275     -13.541  22.246  21.966  1.00 39.54           C  
ANISOU 2007  CD  GLU A 275     4687   5312   5021    192    501   -370       C  
ATOM   2008  OE1 GLU A 275     -14.119  23.114  21.272  1.00 39.52           O  
ANISOU 2008  OE1 GLU A 275     4662   5275   5077    210    514   -364       O  
ATOM   2009  OE2 GLU A 275     -14.151  21.443  22.698  1.00 39.99           O1-
ANISOU 2009  OE2 GLU A 275     4748   5396   5048    189    517   -369       O1-
ATOM   2010  N   GLY A 276     -10.590  19.480  18.900  1.00 36.35           N  
ANISOU 2010  N   GLY A 276     4281   4963   4566    183    352   -256       N  
ATOM   2011  CA  GLY A 276     -10.682  18.057  18.558  1.00 35.62           C  
ANISOU 2011  CA  GLY A 276     4187   4897   4449    185    329   -226       C  
ATOM   2012  C   GLY A 276      -9.405  17.266  18.816  1.00 35.14           C  
ANISOU 2012  C   GLY A 276     4143   4861   4347    170    301   -223       C  
ATOM   2013  O   GLY A 276      -9.468  16.100  19.212  1.00 34.98           O  
ANISOU 2013  O   GLY A 276     4127   4864   4296    164    289   -213       O  
ATOM   2014  N   VAL A 277      -8.258  17.906  18.583  1.00 34.96           N  
ANISOU 2014  N   VAL A 277     4124   4830   4325    164    289   -230       N  
ATOM   2015  CA  VAL A 277      -6.935  17.327  18.858  1.00 34.74           C  
ANISOU 2015  CA  VAL A 277     4110   4824   4266    148    262   -227       C  
ATOM   2016  C   VAL A 277      -6.713  17.234  20.370  1.00 35.53           C  
ANISOU 2016  C   VAL A 277     4229   4940   4329    126    270   -253       C  
ATOM   2017  O   VAL A 277      -6.282  16.186  20.866  1.00 35.76           O  
ANISOU 2017  O   VAL A 277     4267   4995   4324    113    252   -242       O  
ATOM   2018  CB  VAL A 277      -5.798  18.147  18.177  1.00 34.43           C  
ANISOU 2018  CB  VAL A 277     4068   4769   4244    148    248   -224       C  
ATOM   2019  CG1 VAL A 277      -4.408  17.654  18.556  1.00 34.29           C  
ANISOU 2019  CG1 VAL A 277     4060   4771   4196    132    224   -219       C  
ATOM   2020  CG2 VAL A 277      -5.924  18.098  16.665  1.00 34.12           C  
ANISOU 2020  CG2 VAL A 277     4011   4721   4232    168    239   -194       C  
ATOM   2021  N   ARG A 278      -7.041  18.319  21.081  1.00 36.08           N  
ANISOU 2021  N   ARG A 278     4307   4995   4405    119    296   -285       N  
ATOM   2022  CA  ARG A 278      -6.869  18.435  22.539  1.00 36.44           C  
ANISOU 2022  CA  ARG A 278     4376   5057   4414     96    306   -317       C  
ATOM   2023  C   ARG A 278      -7.729  17.454  23.333  1.00 36.34           C  
ANISOU 2023  C   ARG A 278     4366   5070   4370     91    319   -313       C  
ATOM   2024  O   ARG A 278      -7.248  16.831  24.274  1.00 36.48           O  
ANISOU 2024  O   ARG A 278     4400   5115   4346     69    308   -316       O  
ATOM   2025  CB  ARG A 278      -7.165  19.867  23.002  1.00 37.32           C  
ANISOU 2025  CB  ARG A 278     4494   5140   4543     93    336   -355       C  
ATOM   2026  CG  ARG A 278      -6.620  20.197  24.383  1.00 38.26           C  
ANISOU 2026  CG  ARG A 278     4641   5271   4621     64    341   -391       C  
ATOM   2027  CD  ARG A 278      -6.895  21.636  24.777  1.00 39.10           C  
ANISOU 2027  CD  ARG A 278     4757   5346   4750     63    370   -433       C  
ATOM   2028  NE  ARG A 278      -8.275  21.827  25.220  1.00 39.61           N  
ANISOU 2028  NE  ARG A 278     4820   5404   4823     75    414   -453       N  
ATOM   2029  CZ  ARG A 278      -9.176  22.634  24.652  1.00 40.01           C  
ANISOU 2029  CZ  ARG A 278     4853   5422   4926    100    442   -460       C  
ATOM   2030  NH1 ARG A 278      -8.883  23.390  23.581  1.00 40.02           N1+
ANISOU 2030  NH1 ARG A 278     4837   5390   4977    113    430   -447       N1+
ATOM   2031  NH2 ARG A 278     -10.395  22.698  25.176  1.00 40.05           N  
ANISOU 2031  NH2 ARG A 278     4855   5425   4935    110    482   -476       N  
ATOM   2032  N   ARG A 279      -8.979  17.296  22.908  1.00 36.32           N  
ANISOU 2032  N   ARG A 279     4347   5059   4392    111    339   -303       N  
ATOM   2033  CA  ARG A 279      -9.932  16.416  23.578  1.00 36.44           C  
ANISOU 2033  CA  ARG A 279     4360   5096   4386    110    352   -297       C  
ATOM   2034  C   ARG A 279     -10.151  15.119  22.787  1.00 35.41           C  
ANISOU 2034  C   ARG A 279     4216   4978   4259    120    326   -255       C  
ATOM   2035  O   ARG A 279     -11.282  14.669  22.661  1.00 35.15           O  
ANISOU 2035  O   ARG A 279     4169   4946   4238    132    339   -241       O  
ATOM   2036  CB  ARG A 279     -11.264  17.155  23.781  1.00 37.19           C  
ANISOU 2036  CB  ARG A 279     4447   5174   4508    123    396   -314       C  
ATOM   2037  CG  ARG A 279     -11.126  18.525  24.429  1.00 38.37           C  
ANISOU 2037  CG  ARG A 279     4611   5304   4663    117    426   -359       C  
ATOM   2038  CD  ARG A 279     -12.468  19.210  24.608  1.00 39.55           C  
ANISOU 2038  CD  ARG A 279     4748   5434   4845    135    471   -376       C  
ATOM   2039  NE  ARG A 279     -13.295  18.557  25.623  1.00 40.60           N  
ANISOU 2039  NE  ARG A 279     4885   5594   4945    128    497   -379       N  
ATOM   2040  CZ  ARG A 279     -14.442  19.034  26.114  1.00 41.41           C  
ANISOU 2040  CZ  ARG A 279     4980   5688   5065    139    544   -397       C  
ATOM   2041  NH1 ARG A 279     -15.099  18.335  27.037  1.00 41.98           N1+
ANISOU 2041  NH1 ARG A 279     5055   5790   5102    132    564   -396       N1+
ATOM   2042  NH2 ARG A 279     -14.940  20.200  25.703  1.00 41.66           N  
ANISOU 2042  NH2 ARG A 279     4999   5680   5149    158    571   -414       N  
ATOM   2043  N   PHE A 280      -9.067  14.520  22.285  1.00 34.73           N  
ANISOU 2043  N   PHE A 280     4133   4900   4163    115    291   -236       N  
ATOM   2044  CA  PHE A 280      -9.133  13.387  21.343  1.00 34.42           C  
ANISOU 2044  CA  PHE A 280     4080   4864   4132    128    265   -201       C  
ATOM   2045  C   PHE A 280      -9.595  12.066  21.963  1.00 34.41           C  
ANISOU 2045  C   PHE A 280     4079   4889   4105    120    255   -183       C  
ATOM   2046  O   PHE A 280     -10.349  11.316  21.330  1.00 34.27           O  
ANISOU 2046  O   PHE A 280     4048   4869   4103    133    248   -159       O  
ATOM   2047  CB  PHE A 280      -7.779  13.190  20.632  1.00 34.20           C  
ANISOU 2047  CB  PHE A 280     4054   4835   4103    128    234   -189       C  
ATOM   2048  CG  PHE A 280      -7.767  12.052  19.651  1.00 33.92           C  
ANISOU 2048  CG  PHE A 280     4010   4803   4074    141    208   -158       C  
ATOM   2049  CD1 PHE A 280      -8.516  12.128  18.485  1.00 33.79           C  
ANISOU 2049  CD1 PHE A 280     3980   4768   4088    161    210   -145       C  
ATOM   2050  CD2 PHE A 280      -7.045  10.887  19.910  1.00 33.83           C  
ANISOU 2050  CD2 PHE A 280     4002   4809   4040    132    183   -142       C  
ATOM   2051  CE1 PHE A 280      -8.539  11.076  17.591  1.00 33.58           C  
ANISOU 2051  CE1 PHE A 280     3949   4744   4064    172    187   -120       C  
ATOM   2052  CE2 PHE A 280      -7.060   9.835  19.011  1.00 33.62           C  
ANISOU 2052  CE2 PHE A 280     3968   4782   4021    145    161   -118       C  
ATOM   2053  CZ  PHE A 280      -7.805   9.930  17.847  1.00 33.50           C  
ANISOU 2053  CZ  PHE A 280     3945   4750   4032    165    164   -108       C  
ATOM   2054  N   ASP A 281      -9.142  11.802  23.186  1.00 34.60           N  
ANISOU 2054  N   ASP A 281     4116   4937   4091     97    254   -194       N  
ATOM   2055  CA  ASP A 281      -9.391  10.532  23.865  1.00 34.62           C  
ANISOU 2055  CA  ASP A 281     4119   4968   4067     84    242   -173       C  
ATOM   2056  C   ASP A 281     -10.851  10.287  24.221  1.00 34.77           C  
ANISOU 2056  C   ASP A 281     4128   4991   4090     90    267   -168       C  
ATOM   2057  O   ASP A 281     -11.330   9.157  24.079  1.00 34.67           O  
ANISOU 2057  O   ASP A 281     4104   4988   4078     93    251   -139       O  
ATOM   2058  CB  ASP A 281      -8.519  10.410  25.114  1.00 34.83           C  
ANISOU 2058  CB  ASP A 281     4163   5020   4051     54    234   -184       C  
ATOM   2059  CG  ASP A 281      -7.043  10.247  24.785  1.00 34.68           C  
ANISOU 2059  CG  ASP A 281     4147   4999   4028     46    201   -176       C  
ATOM   2060  OD1 ASP A 281      -6.648  10.470  23.621  1.00 34.44           O  
ANISOU 2060  OD1 ASP A 281     4109   4947   4027     65    190   -169       O  
ATOM   2061  OD2 ASP A 281      -6.273   9.900  25.701  1.00 34.82           O1-
ANISOU 2061  OD2 ASP A 281     4177   5039   4013     22    185   -174       O1-
ATOM   2062  N   GLU A 282     -11.551  11.350  24.630  1.00 35.03           N  
ANISOU 2062  N   GLU A 282     4162   5016   4129     93    305   -195       N  
ATOM   2063  CA  GLU A 282     -12.990  11.274  24.884  1.00 35.20           C  
ANISOU 2063  CA  GLU A 282     4170   5040   4165    102    336   -189       C  
ATOM   2064  C   GLU A 282     -13.809  11.110  23.603  1.00 34.98           C  
ANISOU 2064  C   GLU A 282     4120   4987   4183    128    329   -163       C  
ATOM   2065  O   GLU A 282     -14.834  10.429  23.629  1.00 35.02           O  
ANISOU 2065  O   GLU A 282     4109   4997   4197    133    332   -140       O  
ATOM   2066  CB  GLU A 282     -13.494  12.448  25.750  1.00 35.60           C  
ANISOU 2066  CB  GLU A 282     4229   5086   4210     99    382   -226       C  
ATOM   2067  CG  GLU A 282     -13.410  13.850  25.155  1.00 35.64           C  
ANISOU 2067  CG  GLU A 282     4234   5056   4251    115    401   -253       C  
ATOM   2068  CD  GLU A 282     -14.072  14.906  26.021  1.00 36.27           C  
ANISOU 2068  CD  GLU A 282     4319   5129   4330    115    451   -291       C  
ATOM   2069  OE1 GLU A 282     -13.522  15.229  27.096  1.00 36.67           O  
ANISOU 2069  OE1 GLU A 282     4394   5197   4340     93    461   -321       O  
ATOM   2070  OE2 GLU A 282     -15.135  15.431  25.618  1.00 36.40           O1-
ANISOU 2070  OE2 GLU A 282     4316   5124   4390    135    479   -290       O1-
ATOM   2071  N   ILE A 283     -13.326  11.702  22.503  1.00 34.77           N  
ANISOU 2071  N   ILE A 283     4091   4935   4185    141    317   -165       N  
ATOM   2072  CA  ILE A 283     -13.922  11.598  21.160  1.00 34.56           C  
ANISOU 2072  CA  ILE A 283     4047   4886   4199    162    306   -141       C  
ATOM   2073  C   ILE A 283     -13.776  10.168  20.628  1.00 34.31           C  
ANISOU 2073  C   ILE A 283     4013   4865   4159    162    267   -109       C  
ATOM   2074  O   ILE A 283     -14.771   9.580  20.201  1.00 34.29           O  
ANISOU 2074  O   ILE A 283     3994   4857   4175    169    261    -84       O  
ATOM   2075  CB  ILE A 283     -13.297  12.632  20.176  1.00 34.45           C  
ANISOU 2075  CB  ILE A 283     4032   4844   4209    173    302   -152       C  
ATOM   2076  CG1 ILE A 283     -13.795  14.045  20.481  1.00 34.72           C  
ANISOU 2076  CG1 ILE A 283     4062   4859   4269    178    340   -177       C  
ATOM   2077  CG2 ILE A 283     -13.619  12.321  18.719  1.00 34.21           C  
ANISOU 2077  CG2 ILE A 283     3988   4797   4210    189    279   -122       C  
ATOM   2078  CD1 ILE A 283     -12.996  15.160  19.824  1.00 34.67           C  
ANISOU 2078  CD1 ILE A 283     4059   4831   4283    183    337   -192       C  
ATOM   2079  N   LEU A 284     -12.556   9.624  20.703  1.00 34.17           N  
ANISOU 2079  N   LEU A 284     4008   4859   4116    151    240   -109       N  
ATOM   2080  CA  LEU A 284     -12.230   8.251  20.276  1.00 33.97           C  
ANISOU 2080  CA  LEU A 284     3982   4841   4082    151    204    -83       C  
ATOM   2081  C   LEU A 284     -13.005   7.147  21.023  1.00 34.32           C  
ANISOU 2081  C   LEU A 284     4019   4904   4114    141    199    -62       C  
ATOM   2082  O   LEU A 284     -13.479   6.194  20.392  1.00 34.08           O  
ANISOU 2082  O   LEU A 284     3981   4869   4097    148    177    -36       O  
ATOM   2083  CB  LEU A 284     -10.708   8.007  20.383  1.00 33.86           C  
ANISOU 2083  CB  LEU A 284     3982   4837   4047    141    182    -88       C  
ATOM   2084  CG  LEU A 284     -10.102   6.645  19.987  1.00 33.69           C  
ANISOU 2084  CG  LEU A 284     3961   4820   4019    140    146    -66       C  
ATOM   2085  CD1 LEU A 284     -10.520   6.213  18.586  1.00 33.51           C  
ANISOU 2085  CD1 LEU A 284     3931   4777   4022    161    130    -49       C  
ATOM   2086  CD2 LEU A 284      -8.586   6.632  20.117  1.00 33.64           C  
ANISOU 2086  CD2 LEU A 284     3963   4819   3997    132    130    -72       C  
ATOM   2087  N   GLU A 285     -13.138   7.307  22.341  1.00 35.16           N  
ANISOU 2087  N   GLU A 285     4131   5033   4195    124    220    -74       N  
ATOM   2088  CA  GLU A 285     -13.927   6.401  23.195  1.00 35.81           C  
ANISOU 2088  CA  GLU A 285     4206   5137   4264    114    221    -53       C  
ATOM   2089  C   GLU A 285     -15.441   6.463  22.876  1.00 35.55           C  
ANISOU 2089  C   GLU A 285     4152   5093   4262    127    240    -38       C  
ATOM   2090  O   GLU A 285     -16.129   5.436  22.898  1.00 35.22           O  
ANISOU 2090  O   GLU A 285     4099   5059   4226    125    225     -8       O  
ATOM   2091  CB  GLU A 285     -13.566   6.641  24.683  1.00 36.98           C  
ANISOU 2091  CB  GLU A 285     4366   5313   4369     89    240    -72       C  
ATOM   2092  CG  GLU A 285     -14.611   6.365  25.760  1.00 38.49           C  
ANISOU 2092  CG  GLU A 285     4549   5529   4545     78    265    -63       C  
ATOM   2093  CD  GLU A 285     -15.261   7.646  26.264  1.00 39.69           C  
ANISOU 2093  CD  GLU A 285     4704   5677   4698     83    316    -96       C  
ATOM   2094  OE1 GLU A 285     -14.886   8.101  27.372  1.00 40.45           O  
ANISOU 2094  OE1 GLU A 285     4817   5794   4756     64    336   -120       O  
ATOM   2095  OE2 GLU A 285     -16.123   8.216  25.550  1.00 39.83           O1-
ANISOU 2095  OE2 GLU A 285     4708   5671   4755    104    335    -96       O1-
ATOM   2096  N   ALA A 286     -15.923   7.651  22.512  1.00 35.28           N  
ANISOU 2096  N   ALA A 286     4112   5038   4251    140    270    -56       N  
ATOM   2097  CA  ALA A 286     -17.290   7.829  22.013  1.00 34.99           C  
ANISOU 2097  CA  ALA A 286     4054   4986   4253    155    285    -38       C  
ATOM   2098  C   ALA A 286     -17.517   7.322  20.569  1.00 34.47           C  
ANISOU 2098  C   ALA A 286     3980   4898   4220    169    250    -12       C  
ATOM   2099  O   ALA A 286     -18.556   6.719  20.283  1.00 34.52           O  
ANISOU 2099  O   ALA A 286     3968   4900   4247    172    241     17       O  
ATOM   2100  CB  ALA A 286     -17.706   9.289  22.139  1.00 35.21           C  
ANISOU 2100  CB  ALA A 286     4078   4998   4302    166    328    -65       C  
ATOM   2101  N   SER A 287     -16.558   7.568  19.672  1.00 34.24           N  
ANISOU 2101  N   SER A 287     3962   4854   4191    175    230    -21       N  
ATOM   2102  CA  SER A 287     -16.737   7.283  18.241  1.00 34.04           C  
ANISOU 2102  CA  SER A 287     3932   4808   4192    187    201     -1       C  
ATOM   2103  C   SER A 287     -16.495   5.825  17.862  1.00 33.89           C  
ANISOU 2103  C   SER A 287     3918   4794   4162    183    160     20       C  
ATOM   2104  O   SER A 287     -15.890   5.069  18.620  1.00 33.88           O  
ANISOU 2104  O   SER A 287     3925   4813   4134    171    149     19       O  
ATOM   2105  CB  SER A 287     -15.816   8.160  17.386  1.00 33.89           C  
ANISOU 2105  CB  SER A 287     3923   4774   4178    196    199    -20       C  
ATOM   2106  OG  SER A 287     -15.831   9.503  17.828  1.00 34.05           O  
ANISOU 2106  OG  SER A 287     3940   4787   4207    197    234    -44       O  
ATOM   2107  N   ASP A 288     -16.963   5.454  16.672  1.00 33.79           N  
ANISOU 2107  N   ASP A 288     3901   4764   4172    192    136     40       N  
ATOM   2108  CA  ASP A 288     -16.646   4.159  16.066  1.00 33.65           C  
ANISOU 2108  CA  ASP A 288     3893   4745   4148    191     95     55       C  
ATOM   2109  C   ASP A 288     -15.349   4.218  15.260  1.00 33.46           C  
ANISOU 2109  C   ASP A 288     3887   4715   4111    196     80     39       C  
ATOM   2110  O   ASP A 288     -14.739   3.179  14.994  1.00 33.38           O  
ANISOU 2110  O   ASP A 288     3887   4705   4088    195     53     44       O  
ATOM   2111  CB  ASP A 288     -17.785   3.680  15.164  1.00 33.69           C  
ANISOU 2111  CB  ASP A 288     3886   4732   4180    194     73     84       C  
ATOM   2112  CG  ASP A 288     -19.112   3.585  15.896  1.00 33.91           C  
ANISOU 2112  CG  ASP A 288     3891   4764   4225    189     88    106       C  
ATOM   2113  OD1 ASP A 288     -19.184   2.888  16.935  1.00 34.06           O  
ANISOU 2113  OD1 ASP A 288     3908   4802   4230    179     90    112       O  
ATOM   2114  OD2 ASP A 288     -20.093   4.210  15.429  1.00 34.01           O1-
ANISOU 2114  OD2 ASP A 288     3888   4763   4269    196     98    118       O1-
ATOM   2115  N   GLY A 289     -14.950   5.426  14.855  1.00 33.43           N  
ANISOU 2115  N   GLY A 289     3884   4703   4112    204     99     22       N  
ATOM   2116  CA  GLY A 289     -13.690   5.641  14.142  1.00 33.28           C  
ANISOU 2116  CA  GLY A 289     3880   4681   4082    210     90      8       C  
ATOM   2117  C   GLY A 289     -13.375   7.116  13.995  1.00 33.29           C  
ANISOU 2117  C   GLY A 289     3880   4676   4092    214    116     -8       C  
ATOM   2118  O   GLY A 289     -14.152   7.965  14.439  1.00 33.43           O  
ANISOU 2118  O   GLY A 289     3885   4689   4126    214    141    -11       O  
ATOM   2119  N   ILE A 290     -12.216   7.417  13.398  1.00 33.18           N  
ANISOU 2119  N   ILE A 290     3876   4662   4069    219    111    -19       N  
ATOM   2120  CA  ILE A 290     -11.684   8.794  13.269  1.00 33.20           C  
ANISOU 2120  CA  ILE A 290     3876   4658   4079    222    131    -35       C  
ATOM   2121  C   ILE A 290     -11.348   9.074  11.785  1.00 33.12           C  
ANISOU 2121  C   ILE A 290     3869   4636   4077    233    119    -26       C  
ATOM   2122  O   ILE A 290     -10.989   8.153  11.051  1.00 33.03           O  
ANISOU 2122  O   ILE A 290     3868   4627   4054    237     96    -19       O  
ATOM   2123  CB  ILE A 290     -10.458   8.982  14.228  1.00 33.20           C  
ANISOU 2123  CB  ILE A 290     3886   4671   4057    212    139    -54       C  
ATOM   2124  CG1 ILE A 290     -10.872   8.911  15.718  1.00 33.35           C  
ANISOU 2124  CG1 ILE A 290     3902   4702   4065    199    154    -63       C  
ATOM   2125  CG2 ILE A 290      -9.643  10.253  13.979  1.00 33.21           C  
ANISOU 2125  CG2 ILE A 290     3887   4665   4066    215    153    -68       C  
ATOM   2126  CD1 ILE A 290     -11.810   9.998  16.214  1.00 33.53           C  
ANISOU 2126  CD1 ILE A 290     3916   4718   4105    199    186    -73       C  
ATOM   2127  N   MET A 291     -11.589  10.298  11.308  1.00 33.18           N  
ANISOU 2127  N   MET A 291     3868   4631   4107    237    133    -26       N  
ATOM   2128  CA  MET A 291     -10.929  10.781  10.100  1.00 33.13           C  
ANISOU 2128  CA  MET A 291     3864   4619   4102    244    126    -21       C  
ATOM   2129  C   MET A 291      -9.955  11.877  10.509  1.00 33.15           C  
ANISOU 2129  C   MET A 291     3865   4622   4107    241    144    -38       C  
ATOM   2130  O   MET A 291     -10.353  12.854  11.150  1.00 33.27           O  
ANISOU 2130  O   MET A 291     3871   4628   4142    238    164    -48       O  
ATOM   2131  CB  MET A 291     -11.931  11.336   9.087  1.00 33.20           C  
ANISOU 2131  CB  MET A 291     3862   4614   4139    248    123     -2       C  
ATOM   2132  CG  MET A 291     -11.283  11.789   7.779  1.00 33.18           C  
ANISOU 2132  CG  MET A 291     3863   4610   4134    253    114      6       C  
ATOM   2133  SD  MET A 291     -12.340  12.788   6.715  1.00 33.33           S  
ANISOU 2133  SD  MET A 291     3863   4609   4187    254    112     32       S  
ATOM   2134  CE  MET A 291     -13.723  11.690   6.518  1.00 33.37           C  
ANISOU 2134  CE  MET A 291     3869   4611   4195    251     91     52       C  
ATOM   2135  N   VAL A 292      -8.685  11.713  10.138  1.00 33.07           N  
ANISOU 2135  N   VAL A 292     3864   4621   4081    243    136    -41       N  
ATOM   2136  CA  VAL A 292      -7.701  12.794  10.227  1.00 33.11           C  
ANISOU 2136  CA  VAL A 292     3865   4623   4091    241    148    -51       C  
ATOM   2137  C   VAL A 292      -8.012  13.723   9.045  1.00 33.16           C  
ANISOU 2137  C   VAL A 292     3861   4616   4120    248    148    -36       C  
ATOM   2138  O   VAL A 292      -7.542  13.509   7.922  1.00 33.12           O  
ANISOU 2138  O   VAL A 292     3860   4616   4107    255    137    -23       O  
ATOM   2139  CB  VAL A 292      -6.241  12.273  10.181  1.00 33.03           C  
ANISOU 2139  CB  VAL A 292     3864   4627   4059    242    138    -54       C  
ATOM   2140  CG1 VAL A 292      -5.249  13.389  10.483  1.00 33.10           C  
ANISOU 2140  CG1 VAL A 292     3867   4633   4076    236    148    -62       C  
ATOM   2141  CG2 VAL A 292      -6.038  11.137  11.175  1.00 32.99           C  
ANISOU 2141  CG2 VAL A 292     3868   4634   4033    235    131    -61       C  
ATOM   2142  N   ALA A 293      -8.845  14.726   9.303  1.00 33.28           N  
ANISOU 2142  N   ALA A 293     3864   4615   4166    246    164    -37       N  
ATOM   2143  CA  ALA A 293      -9.343  15.613   8.263  1.00 33.37           C  
ANISOU 2143  CA  ALA A 293     3861   4611   4204    250    164    -18       C  
ATOM   2144  C   ALA A 293      -8.346  16.739   8.119  1.00 33.43           C  
ANISOU 2144  C   ALA A 293     3863   4613   4224    249    171    -23       C  
ATOM   2145  O   ALA A 293      -8.476  17.779   8.766  1.00 33.56           O  
ANISOU 2145  O   ALA A 293     3870   4614   4265    245    187    -35       O  
ATOM   2146  CB  ALA A 293     -10.716  16.149   8.629  1.00 33.51           C  
ANISOU 2146  CB  ALA A 293     3864   4611   4256    250    176    -16       C  
ATOM   2147  N   ARG A 294      -7.362  16.517   7.253  1.00 33.36           N  
ANISOU 2147  N   ARG A 294     3860   4617   4197    252    160    -12       N  
ATOM   2148  CA  ARG A 294      -6.140  17.315   7.231  1.00 33.40           C  
ANISOU 2148  CA  ARG A 294     3861   4622   4206    249    164    -14       C  
ATOM   2149  C   ARG A 294      -6.264  18.704   6.607  1.00 33.55           C  
ANISOU 2149  C   ARG A 294     3862   4624   4261    249    169     -2       C  
ATOM   2150  O   ARG A 294      -5.438  19.567   6.901  1.00 33.63           O  
ANISOU 2150  O   ARG A 294     3866   4627   4284    243    175     -7       O  
ATOM   2151  CB  ARG A 294      -5.020  16.544   6.530  1.00 33.31           C  
ANISOU 2151  CB  ARG A 294     3858   4631   4166    255    153     -6       C  
ATOM   2152  CG  ARG A 294      -4.666  15.221   7.177  1.00 33.19           C  
ANISOU 2152  CG  ARG A 294     3859   4631   4120    255    148    -20       C  
ATOM   2153  CD  ARG A 294      -3.418  14.606   6.576  1.00 33.15           C  
ANISOU 2153  CD  ARG A 294     3860   4643   4093    262    141    -13       C  
ATOM   2154  NE  ARG A 294      -3.461  14.532   5.120  1.00 33.19           N  
ANISOU 2154  NE  ARG A 294     3866   4653   4091    270    136      6       N  
ATOM   2155  CZ  ARG A 294      -2.431  14.203   4.337  1.00 33.22           C  
ANISOU 2155  CZ  ARG A 294     3872   4670   4078    278    136     14       C  
ATOM   2156  NH1 ARG A 294      -1.241  13.897   4.860  1.00 33.21           N1+
ANISOU 2156  NH1 ARG A 294     3869   4676   4069    279    140      7       N1+
ATOM   2157  NH2 ARG A 294      -2.593  14.181   3.014  1.00 33.30           N  
ANISOU 2157  NH2 ARG A 294     3885   4687   4079    285    133     30       N  
ATOM   2158  N   GLY A 295      -7.272  18.901   5.755  1.00 33.61           N  
ANISOU 2158  N   GLY A 295     3860   4624   4287    252    164     20       N  
ATOM   2159  CA  GLY A 295      -7.517  20.182   5.096  1.00 33.78           C  
ANISOU 2159  CA  GLY A 295     3862   4626   4347    250    166     40       C  
ATOM   2160  C   GLY A 295      -7.864  21.308   6.029  1.00 33.94           C  
ANISOU 2160  C   GLY A 295     3868   4620   4407    247    184     23       C  
ATOM   2161  O   GLY A 295      -7.106  22.266   6.126  1.00 34.04           O  
ANISOU 2161  O   GLY A 295     3873   4622   4438    243    188     20       O  
ATOM   2162  N   ASP A 296      -8.975  21.151   6.743  1.00 33.98           N  
ANISOU 2162  N   ASP A 296     3871   4613   4426    248    194     11       N  
ATOM   2163  CA  ASP A 296      -9.390  22.093   7.776  1.00 34.17           C  
ANISOU 2163  CA  ASP A 296     3886   4611   4484    247    216    -12       C  
ATOM   2164  C   ASP A 296      -8.438  22.177   8.975  1.00 34.17           C  
ANISOU 2164  C   ASP A 296     3901   4615   4464    239    226    -47       C  
ATOM   2165  O   ASP A 296      -8.286  23.253   9.539  1.00 34.36           O  
ANISOU 2165  O   ASP A 296     3920   4618   4516    236    240    -64       O  
ATOM   2166  CB  ASP A 296     -10.810  21.782   8.257  1.00 34.61           C  
ANISOU 2166  CB  ASP A 296     3936   4658   4555    251    228    -15       C  
ATOM   2167  CG  ASP A 296     -11.883  22.479   7.432  1.00 35.19           C  
ANISOU 2167  CG  ASP A 296     3983   4708   4677    256    227     14       C  
ATOM   2168  OD1 ASP A 296     -12.823  21.787   6.974  1.00 35.34           O  
ANISOU 2168  OD1 ASP A 296     3998   4732   4695    259    217     35       O  
ATOM   2169  OD2 ASP A 296     -11.814  23.722   7.271  1.00 35.54           O1-
ANISOU 2169  OD2 ASP A 296     4011   4727   4764    256    235     18       O1-
ATOM   2170  N   LEU A 297      -7.787  21.059   9.321  1.00 33.98           N  
ANISOU 2170  N   LEU A 297     3896   4618   4393    236    218    -56       N  
ATOM   2171  CA  LEU A 297      -6.781  21.001  10.393  1.00 33.98           C  
ANISOU 2171  CA  LEU A 297     3911   4626   4371    227    221    -83       C  
ATOM   2172  C   LEU A 297      -5.530  21.829  10.096  1.00 34.04           C  
ANISOU 2172  C   LEU A 297     3915   4629   4387    221    214    -79       C  
ATOM   2173  O   LEU A 297      -5.037  22.531  10.975  1.00 34.19           O  
ANISOU 2173  O   LEU A 297     3938   4637   4413    210    221   -102       O  
ATOM   2174  CB  LEU A 297      -6.391  19.549  10.683  1.00 33.77           C  
ANISOU 2174  CB  LEU A 297     3903   4629   4299    226    209    -85       C  
ATOM   2175  CG  LEU A 297      -5.499  19.228  11.884  1.00 33.78           C  
ANISOU 2175  CG  LEU A 297     3918   4643   4271    213    209   -109       C  
ATOM   2176  CD1 LEU A 297      -6.164  19.645  13.186  1.00 33.96           C  
ANISOU 2176  CD1 LEU A 297     3948   4656   4299    205    229   -139       C  
ATOM   2177  CD2 LEU A 297      -5.171  17.745  11.898  1.00 33.58           C  
ANISOU 2177  CD2 LEU A 297     3905   4644   4209    214    194   -102       C  
ATOM   2178  N   GLY A 298      -5.076  21.803   8.841  1.00 33.96           N  
ANISOU 2178  N   GLY A 298     3896   4627   4379    227    200    -49       N  
ATOM   2179  CA  GLY A 298      -3.933  22.611   8.397  1.00 34.04           C  
ANISOU 2179  CA  GLY A 298     3897   4634   4400    222    194    -37       C  
ATOM   2180  C   GLY A 298      -4.122  24.117   8.287  1.00 34.28           C  
ANISOU 2180  C   GLY A 298     3909   4633   4480    219    200    -34       C  
ATOM   2181  O   GLY A 298      -3.139  24.852   8.115  1.00 34.38           O  
ANISOU 2181  O   GLY A 298     3914   4640   4505    212    193    -27       O  
ATOM   2182  N   ILE A 299      -5.378  24.564   8.360  1.00 34.39           N  
ANISOU 2182  N   ILE A 299     3915   4626   4526    223    211    -38       N  
ATOM   2183  CA  ILE A 299      -5.738  25.980   8.485  1.00 34.66           C  
ANISOU 2183  CA  ILE A 299     3933   4624   4613    221    221    -42       C  
ATOM   2184  C   ILE A 299      -5.957  26.357   9.964  1.00 34.83           C  
ANISOU 2184  C   ILE A 299     3966   4627   4640    214    240    -87       C  
ATOM   2185  O   ILE A 299      -5.517  27.434  10.393  1.00 35.06           O  
ANISOU 2185  O   ILE A 299     3991   4631   4698    207    244   -103       O  
ATOM   2186  CB  ILE A 299      -6.994  26.318   7.643  1.00 34.75           C  
ANISOU 2186  CB  ILE A 299     3923   4618   4662    230    223    -16       C  
ATOM   2187  CG1 ILE A 299      -6.880  25.748   6.218  1.00 34.60           C  
ANISOU 2187  CG1 ILE A 299     3897   4623   4625    234    203     25       C  
ATOM   2188  CG2 ILE A 299      -7.196  27.825   7.525  1.00 35.09           C  
ANISOU 2188  CG2 ILE A 299     3943   4621   4767    229    229    -11       C  
ATOM   2189  CD1 ILE A 299      -8.243  25.425   5.637  1.00 34.68           C  
ANISOU 2189  CD1 ILE A 299     3899   4628   4648    241    202     46       C  
ATOM   2190  N   GLU A 300      -6.622  25.478  10.726  1.00 34.75           N  
ANISOU 2190  N   GLU A 300     3971   4629   4602    217    251   -107       N  
ATOM   2191  CA  GLU A 300      -6.936  25.723  12.147  1.00 34.94           C  
ANISOU 2191  CA  GLU A 300     4008   4642   4624    211    272   -151       C  
ATOM   2192  C   GLU A 300      -5.704  25.702  13.067  1.00 34.97           C  
ANISOU 2192  C   GLU A 300     4033   4656   4596    194    265   -176       C  
ATOM   2193  O   GLU A 300      -5.493  26.646  13.833  1.00 35.24           O  
ANISOU 2193  O   GLU A 300     4073   4668   4648    184    275   -205       O  
ATOM   2194  CB  GLU A 300      -8.016  24.755  12.668  1.00 34.87           C  
ANISOU 2194  CB  GLU A 300     4007   4646   4594    217    286   -158       C  
ATOM   2195  CG  GLU A 300      -9.429  24.984  12.124  1.00 34.95           C  
ANISOU 2195  CG  GLU A 300     3996   4638   4646    231    299   -141       C  
ATOM   2196  CD  GLU A 300     -10.088  26.257  12.606  1.00 35.32           C  
ANISOU 2196  CD  GLU A 300     4030   4644   4744    234    325   -162       C  
ATOM   2197  OE1 GLU A 300     -10.126  26.484  13.834  1.00 35.52           O  
ANISOU 2197  OE1 GLU A 300     4071   4664   4759    228    347   -203       O  
ATOM   2198  OE2 GLU A 300     -10.586  27.019  11.747  1.00 35.44           O1-
ANISOU 2198  OE2 GLU A 300     4019   4635   4809    243    324   -137       O1-
ATOM   2199  N   ILE A 301      -4.907  24.634  12.975  1.00 34.72           N  
ANISOU 2199  N   ILE A 301     4012   4657   4521    190    248   -164       N  
ATOM   2200  CA  ILE A 301      -3.585  24.551  13.628  1.00 34.73           C  
ANISOU 2200  CA  ILE A 301     4029   4671   4495    173    235   -177       C  
ATOM   2201  C   ILE A 301      -2.558  24.943  12.549  1.00 34.68           C  
ANISOU 2201  C   ILE A 301     4006   4664   4503    174    215   -145       C  
ATOM   2202  O   ILE A 301      -2.942  24.980  11.376  1.00 34.58           O  
ANISOU 2202  O   ILE A 301     3978   4651   4509    187    213   -115       O  
ATOM   2203  CB  ILE A 301      -3.336  23.147  14.273  1.00 34.55           C  
ANISOU 2203  CB  ILE A 301     4023   4683   4419    168    228   -182       C  
ATOM   2204  CG1 ILE A 301      -2.748  22.130  13.270  1.00 34.26           C  
ANISOU 2204  CG1 ILE A 301     3982   4671   4364    177    209   -148       C  
ATOM   2205  CG2 ILE A 301      -4.594  22.672  14.995  1.00 34.58           C  
ANISOU 2205  CG2 ILE A 301     4036   4689   4413    172    247   -201       C  
ATOM   2206  CD1 ILE A 301      -2.510  20.742  13.852  1.00 34.10           C  
ANISOU 2206  CD1 ILE A 301     3977   4680   4299    173    201   -150       C  
ATOM   2207  N   PRO A 302      -1.297  25.302  12.929  1.00 34.77           N  
ANISOU 2207  N   PRO A 302     4023   4677   4509    159    201   -148       N  
ATOM   2208  CA  PRO A 302      -0.270  25.539  11.888  1.00 34.71           C  
ANISOU 2208  CA  PRO A 302     3999   4676   4514    160    185   -113       C  
ATOM   2209  C   PRO A 302       0.093  24.298  11.065  1.00 34.43           C  
ANISOU 2209  C   PRO A 302     3961   4673   4448    172    176    -85       C  
ATOM   2210  O   PRO A 302       0.107  23.192  11.612  1.00 34.29           O  
ANISOU 2210  O   PRO A 302     3959   4676   4394    171    175    -94       O  
ATOM   2211  CB  PRO A 302       0.945  25.993  12.698  1.00 34.88           C  
ANISOU 2211  CB  PRO A 302     4027   4693   4532    139    171   -126       C  
ATOM   2212  CG  PRO A 302       0.361  26.654  13.889  1.00 35.13           C  
ANISOU 2212  CG  PRO A 302     4075   4701   4571    127    184   -168       C  
ATOM   2213  CD  PRO A 302      -0.860  25.856  14.233  1.00 35.02           C  
ANISOU 2213  CD  PRO A 302     4070   4697   4536    138    203   -184       C  
ATOM   2214  N   ALA A 303       0.359  24.506   9.768  1.00 34.39           N  
ANISOU 2214  N   ALA A 303     3938   4671   4457    182    170    -50       N  
ATOM   2215  CA  ALA A 303       0.525  23.436   8.762  1.00 34.18           C  
ANISOU 2215  CA  ALA A 303     3910   4673   4404    195    166    -24       C  
ATOM   2216  C   ALA A 303       1.721  22.508   8.995  1.00 34.09           C  
ANISOU 2216  C   ALA A 303     3905   4686   4359    193    157    -19       C  
ATOM   2217  O   ALA A 303       1.668  21.318   8.675  1.00 33.92           O  
ANISOU 2217  O   ALA A 303     3891   4686   4309    204    156    -14       O  
ATOM   2218  CB  ALA A 303       0.580  24.031   7.362  1.00 34.23           C  
ANISOU 2218  CB  ALA A 303     3896   4677   4433    204    164     10       C  
ATOM   2219  N   GLU A 304       2.767  23.062   9.614  1.00 34.23           N  
ANISOU 2219  N   GLU A 304     3919   4698   4387    178    149    -22       N  
ATOM   2220  CA  GLU A 304       3.905  22.294  10.117  1.00 34.20           C  
ANISOU 2220  CA  GLU A 304     3920   4713   4358    171    138    -20       C  
ATOM   2221  C   GLU A 304       3.621  21.316  11.276  1.00 34.11           C  
ANISOU 2221  C   GLU A 304     3930   4713   4317    164    136    -45       C  
ATOM   2222  O   GLU A 304       4.458  20.477  11.559  1.00 34.07           O  
ANISOU 2222  O   GLU A 304     3926   4726   4291    162    127    -38       O  
ATOM   2223  CB  GLU A 304       5.071  23.230  10.494  1.00 34.41           C  
ANISOU 2223  CB  GLU A 304     3936   4730   4406    153    126    -12       C  
ATOM   2224  CG  GLU A 304       4.893  24.075  11.756  1.00 34.61           C  
ANISOU 2224  CG  GLU A 304     3974   4732   4443    131    122    -44       C  
ATOM   2225  CD  GLU A 304       4.428  25.495  11.484  1.00 34.80           C  
ANISOU 2225  CD  GLU A 304     3988   4724   4509    129    127    -49       C  
ATOM   2226  OE1 GLU A 304       3.802  25.741  10.427  1.00 34.74           O  
ANISOU 2226  OE1 GLU A 304     3968   4713   4518    145    136    -31       O  
ATOM   2227  OE2 GLU A 304       4.682  26.370  12.343  1.00 35.04           O1-
ANISOU 2227  OE2 GLU A 304     4025   4733   4555    110    120    -70       O1-
ATOM   2228  N   LYS A 305       2.476  21.435  11.950  1.00 34.12           N  
ANISOU 2228  N   LYS A 305     3944   4703   4316    161    146    -72       N  
ATOM   2229  CA  LYS A 305       2.126  20.557  13.069  1.00 34.07           C  
ANISOU 2229  CA  LYS A 305     3956   4709   4281    152    146    -95       C  
ATOM   2230  C   LYS A 305       1.131  19.418  12.736  1.00 33.87           C  
ANISOU 2230  C   LYS A 305     3936   4695   4235    169    153    -94       C  
ATOM   2231  O   LYS A 305       0.742  18.663  13.628  1.00 33.84           O  
ANISOU 2231  O   LYS A 305     3945   4702   4208    162    152   -109       O  
ATOM   2232  CB  LYS A 305       1.583  21.408  14.219  1.00 34.28           C  
ANISOU 2232  CB  LYS A 305     3995   4716   4313    136    154   -129       C  
ATOM   2233  CG  LYS A 305       2.561  22.455  14.724  1.00 34.53           C  
ANISOU 2233  CG  LYS A 305     4025   4734   4359    116    143   -135       C  
ATOM   2234  CD  LYS A 305       2.028  23.172  15.954  1.00 34.78           C  
ANISOU 2234  CD  LYS A 305     4074   4747   4390     99    152   -175       C  
ATOM   2235  CE  LYS A 305       3.121  23.937  16.686  1.00 35.04           C  
ANISOU 2235  CE  LYS A 305     4115   4772   4427     73    135   -184       C  
ATOM   2236  NZ  LYS A 305       4.075  23.035  17.401  1.00 35.03           N1+
ANISOU 2236  NZ  LYS A 305     4121   4796   4391     55    114   -177       N1+
ATOM   2237  N   VAL A 306       0.753  19.285  11.460  1.00 33.75           N  
ANISOU 2237  N   VAL A 306     3912   4682   4230    188    156    -73       N  
ATOM   2238  CA  VAL A 306      -0.351  18.397  11.014  1.00 33.60           C  
ANISOU 2238  CA  VAL A 306     3898   4669   4198    202    161    -71       C  
ATOM   2239  C   VAL A 306       0.047  16.914  11.036  1.00 33.46           C  
ANISOU 2239  C   VAL A 306     3888   4672   4151    207    151    -65       C  
ATOM   2240  O   VAL A 306      -0.756  16.054  11.429  1.00 33.38           O  
ANISOU 2240  O   VAL A 306     3887   4667   4125    209    152    -73       O  
ATOM   2241  CB  VAL A 306      -0.901  18.847   9.629  1.00 33.58           C  
ANISOU 2241  CB  VAL A 306     3884   4659   4216    216    165    -51       C  
ATOM   2242  CG1 VAL A 306      -2.042  17.965   9.111  1.00 33.46           C  
ANISOU 2242  CG1 VAL A 306     3873   4648   4189    228    165    -46       C  
ATOM   2243  CG2 VAL A 306      -1.395  20.276   9.731  1.00 33.75           C  
ANISOU 2243  CG2 VAL A 306     3895   4654   4272    211    174    -56       C  
ATOM   2244  N   PHE A 307       1.304  16.644  10.678  1.00 33.46           N  
ANISOU 2244  N   PHE A 307     3882   4683   4145    208    143    -50       N  
ATOM   2245  CA  PHE A 307       1.896  15.303  10.780  1.00 33.38           C  
ANISOU 2245  CA  PHE A 307     3876   4690   4114    214    135    -44       C  
ATOM   2246  C   PHE A 307       1.993  14.756  12.221  1.00 33.40           C  
ANISOU 2246  C   PHE A 307     3889   4699   4101    196    126    -58       C  
ATOM   2247  O   PHE A 307       2.001  13.539  12.408  1.00 33.33           O  
ANISOU 2247  O   PHE A 307     3885   4701   4075    200    119    -55       O  
ATOM   2248  CB  PHE A 307       3.276  15.253  10.085  1.00 33.43           C  
ANISOU 2248  CB  PHE A 307     3870   4706   4124    220    131    -22       C  
ATOM   2249  CG  PHE A 307       4.418  15.709  10.954  1.00 33.56           C  
ANISOU 2249  CG  PHE A 307     3880   4723   4147    202    123    -19       C  
ATOM   2250  CD1 PHE A 307       5.294  14.788  11.536  1.00 33.58           C  
ANISOU 2250  CD1 PHE A 307     3882   4737   4140    197    112    -13       C  
ATOM   2251  CD2 PHE A 307       4.620  17.058  11.189  1.00 33.69           C  
ANISOU 2251  CD2 PHE A 307     3891   4726   4184    189    123    -22       C  
ATOM   2252  CE1 PHE A 307       6.316  15.213  12.353  1.00 33.73           C  
ANISOU 2252  CE1 PHE A 307     3893   4756   4165    178    100     -9       C  
ATOM   2253  CE2 PHE A 307       5.654  17.479  11.991  1.00 33.85           C  
ANISOU 2253  CE2 PHE A 307     3905   4744   4210    169    111    -20       C  
ATOM   2254  CZ  PHE A 307       6.491  16.559  12.574  1.00 33.86           C  
ANISOU 2254  CZ  PHE A 307     3906   4760   4199    164     99    -13       C  
ATOM   2255  N   LEU A 308       2.123  15.653  13.203  1.00 33.54           N  
ANISOU 2255  N   LEU A 308     3909   4710   4123    176    127    -73       N  
ATOM   2256  CA  LEU A 308       2.195  15.289  14.607  1.00 33.62           C  
ANISOU 2256  CA  LEU A 308     3929   4728   4115    156    119    -86       C  
ATOM   2257  C   LEU A 308       0.823  14.844  15.035  1.00 33.56           C  
ANISOU 2257  C   LEU A 308     3934   4722   4096    158    128   -102       C  
ATOM   2258  O   LEU A 308       0.695  13.805  15.678  1.00 33.53           O  
ANISOU 2258  O   LEU A 308     3936   4732   4072    153    120   -102       O  
ATOM   2259  CB  LEU A 308       2.621  16.482  15.465  1.00 33.83           C  
ANISOU 2259  CB  LEU A 308     3960   4745   4149    134    118   -102       C  
ATOM   2260  CG  LEU A 308       4.043  17.017  15.333  1.00 33.95           C  
ANISOU 2260  CG  LEU A 308     3963   4758   4177    125    104    -86       C  
ATOM   2261  CD1 LEU A 308       4.125  18.421  15.899  1.00 34.17           C  
ANISOU 2261  CD1 LEU A 308     3995   4768   4218    107    106   -105       C  
ATOM   2262  CD2 LEU A 308       5.051  16.103  16.008  1.00 33.99           C  
ANISOU 2262  CD2 LEU A 308     3968   4781   4166    111     85    -73       C  
ATOM   2263  N   ALA A 309      -0.172  15.645  14.637  1.00 33.57           N  
ANISOU 2263  N   ALA A 309     3934   4708   4113    165    143   -112       N  
ATOM   2264  CA  ALA A 309      -1.587  15.385  14.856  1.00 33.54           C  
ANISOU 2264  CA  ALA A 309     3935   4701   4107    170    155   -122       C  
ATOM   2265  C   ALA A 309      -2.029  14.093  14.181  1.00 33.36           C  
ANISOU 2265  C   ALA A 309     3912   4688   4074    185    148   -106       C  
ATOM   2266  O   ALA A 309      -2.690  13.288  14.828  1.00 33.35           O  
ANISOU 2266  O   ALA A 309     3916   4694   4057    181    147   -110       O  
ATOM   2267  CB  ALA A 309      -2.416  16.564  14.368  1.00 33.62           C  
ANISOU 2267  CB  ALA A 309     3938   4689   4144    178    173   -129       C  
ATOM   2268  N   GLN A 310      -1.591  13.895  12.927  1.00 33.26           N  
ANISOU 2268  N   GLN A 310     3892   4675   4069    201    143    -87       N  
ATOM   2269  CA  GLN A 310      -1.834  12.674  12.123  1.00 33.13           C  
ANISOU 2269  CA  GLN A 310     3877   4665   4043    216    134    -73       C  
ATOM   2270  C   GLN A 310      -1.330  11.393  12.773  1.00 33.10           C  
ANISOU 2270  C   GLN A 310     3879   4675   4020    211    120    -71       C  
ATOM   2271  O   GLN A 310      -2.106  10.470  12.980  1.00 33.05           O  
ANISOU 2271  O   GLN A 310     3878   4671   4004    213    115    -71       O  
ATOM   2272  CB  GLN A 310      -1.203  12.803  10.728  1.00 33.09           C  
ANISOU 2272  CB  GLN A 310     3868   4660   4045    231    132    -57       C  
ATOM   2273  CG  GLN A 310      -1.285  11.539   9.877  1.00 33.01           C  
ANISOU 2273  CG  GLN A 310     3863   4656   4022    246    124    -47       C  
ATOM   2274  CD  GLN A 310      -0.862  11.727   8.439  1.00 33.03           C  
ANISOU 2274  CD  GLN A 310     3862   4659   4026    261    126    -34       C  
ATOM   2275  NE2 GLN A 310      -0.473  10.629   7.804  1.00 33.01           N  
ANISOU 2275  NE2 GLN A 310     3867   4664   4010    273    121    -29       N  
ATOM   2276  OE1 GLN A 310      -0.884  12.833   7.900  1.00 33.08           O  
ANISOU 2276  OE1 GLN A 310     3861   4660   4047    261    133    -28       O  
ATOM   2277  N   LYS A 311      -0.050  11.378  13.131  1.00 33.15           N  
ANISOU 2277  N   LYS A 311     3883   4688   4024    204    113    -67       N  
ATOM   2278  CA  LYS A 311       0.607  10.201  13.692  1.00 33.16           C  
ANISOU 2278  CA  LYS A 311     3884   4701   4011    200     98    -59       C  
ATOM   2279  C   LYS A 311       0.221   9.928  15.148  1.00 33.23           C  
ANISOU 2279  C   LYS A 311     3900   4719   4005    179     92    -69       C  
ATOM   2280  O   LYS A 311       0.365   8.792  15.613  1.00 33.23           O  
ANISOU 2280  O   LYS A 311     3900   4728   3996    175     79    -60       O  
ATOM   2281  CB  LYS A 311       2.127  10.317  13.550  1.00 33.23           C  
ANISOU 2281  CB  LYS A 311     3883   4714   4027    199     92    -47       C  
ATOM   2282  CG  LYS A 311       2.621  10.225  12.114  1.00 33.19           C  
ANISOU 2282  CG  LYS A 311     3871   4706   4032    221     98    -35       C  
ATOM   2283  CD  LYS A 311       4.020  10.800  11.960  1.00 33.30           C  
ANISOU 2283  CD  LYS A 311     3871   4722   4058    219     98    -22       C  
ATOM   2284  CE  LYS A 311       4.437  10.865  10.499  1.00 33.30           C  
ANISOU 2284  CE  LYS A 311     3864   4721   4065    242    110     -9       C  
ATOM   2285  NZ  LYS A 311       5.003   9.581   9.998  1.00 33.32           N1+
ANISOU 2285  NZ  LYS A 311     3865   4729   4064    259    108     -0       N1+
ATOM   2286  N   MET A 312      -0.240  10.966  15.859  1.00 33.32           N  
ANISOU 2286  N   MET A 312     3916   4727   4017    164    104    -86       N  
ATOM   2287  CA  MET A 312      -0.936  10.785  17.137  1.00 33.42           C  
ANISOU 2287  CA  MET A 312     3938   4749   4011    146    106    -97       C  
ATOM   2288  C   MET A 312      -2.230  10.035  16.934  1.00 33.33           C  
ANISOU 2288  C   MET A 312     3928   4737   3998    156    110    -95       C  
ATOM   2289  O   MET A 312      -2.416   8.988  17.553  1.00 33.34           O  
ANISOU 2289  O   MET A 312     3932   4751   3985    149     98    -88       O  
ATOM   2290  CB  MET A 312      -1.204  12.119  17.850  1.00 33.59           C  
ANISOU 2290  CB  MET A 312     3965   4764   4033    131    121   -121       C  
ATOM   2291  CG  MET A 312      -1.920  12.014  19.194  1.00 33.75           C  
ANISOU 2291  CG  MET A 312     3997   4796   4030    112    129   -137       C  
ATOM   2292  SD  MET A 312      -3.719  12.230  19.187  1.00 33.76           S  
ANISOU 2292  SD  MET A 312     3999   4790   4038    123    155   -149       S  
ATOM   2293  CE  MET A 312      -3.876  13.858  18.456  1.00 33.81           C  
ANISOU 2293  CE  MET A 312     4001   4769   4077    133    174   -164       C  
ATOM   2294  N   MET A 313      -3.093  10.602  16.089  1.00 33.27           N  
ANISOU 2294  N   MET A 313     3918   4715   4007    172    123    -99       N  
ATOM   2295  CA  MET A 313      -4.449  10.118  15.849  1.00 33.22           C  
ANISOU 2295  CA  MET A 313     3911   4706   4004    180    128    -95       C  
ATOM   2296  C   MET A 313      -4.493   8.703  15.313  1.00 33.10           C  
ANISOU 2296  C   MET A 313     3896   4696   3985    190    109    -78       C  
ATOM   2297  O   MET A 313      -5.231   7.892  15.844  1.00 33.12           O  
ANISOU 2297  O   MET A 313     3899   4704   3980    185    103    -73       O  
ATOM   2298  CB  MET A 313      -5.195  11.036  14.887  1.00 33.20           C  
ANISOU 2298  CB  MET A 313     3902   4686   4025    194    142    -97       C  
ATOM   2299  CG  MET A 313      -5.801  12.259  15.540  1.00 33.35           C  
ANISOU 2299  CG  MET A 313     3920   4696   4055    186    164   -115       C  
ATOM   2300  SD  MET A 313      -6.713  13.196  14.311  1.00 33.34           S  
ANISOU 2300  SD  MET A 313     3907   4672   4087    203    175   -108       S  
ATOM   2301  CE  MET A 313      -5.680  14.626  14.064  1.00 33.42           C  
ANISOU 2301  CE  MET A 313     3915   4670   4113    200    183   -117       C  
ATOM   2302  N   ILE A 314      -3.656   8.426  14.317  1.00 33.02           N  
ANISOU 2302  N   ILE A 314     3884   4682   3979    202     99    -69       N  
ATOM   2303  CA  ILE A 314      -3.508   7.101  13.714  1.00 32.95           C  
ANISOU 2303  CA  ILE A 314     3878   4673   3968    214     83    -56       C  
ATOM   2304  C   ILE A 314      -2.978   6.070  14.727  1.00 33.00           C  
ANISOU 2304  C   ILE A 314     3884   4691   3963    202     67    -50       C  
ATOM   2305  O   ILE A 314      -3.572   4.989  14.874  1.00 33.00           O  
ANISOU 2305  O   ILE A 314     3884   4691   3961    202     55    -42       O  
ATOM   2306  CB  ILE A 314      -2.619   7.184  12.445  1.00 32.91           C  
ANISOU 2306  CB  ILE A 314     3872   4663   3970    231     82    -52       C  
ATOM   2307  CG1 ILE A 314      -3.387   7.833  11.283  1.00 32.88           C  
ANISOU 2307  CG1 ILE A 314     3869   4648   3974    243     90    -51       C  
ATOM   2308  CG2 ILE A 314      -2.138   5.829  12.010  1.00 32.91           C  
ANISOU 2308  CG2 ILE A 314     3874   4662   3966    241     67    -43       C  
ATOM   2309  CD1 ILE A 314      -2.568   8.055  10.018  1.00 32.88           C  
ANISOU 2309  CD1 ILE A 314     3869   4646   3976    258     93    -45       C  
ATOM   2310  N   GLY A 315      -1.922   6.451  15.452  1.00 33.08           N  
ANISOU 2310  N   GLY A 315     3890   4709   3968    189     66    -51       N  
ATOM   2311  CA  GLY A 315      -1.274   5.604  16.452  1.00 33.17           C  
ANISOU 2311  CA  GLY A 315     3899   4732   3970    173     50    -42       C  
ATOM   2312  C   GLY A 315      -2.135   5.258  17.648  1.00 33.25           C  
ANISOU 2312  C   GLY A 315     3912   4755   3965    154     48    -42       C  
ATOM   2313  O   GLY A 315      -2.079   4.132  18.140  1.00 33.29           O  
ANISOU 2313  O   GLY A 315     3915   4767   3966    149     30    -27       O  
ATOM   2314  N   ARG A 316      -2.919   6.230  18.117  1.00 33.30           N  
ANISOU 2314  N   ARG A 316     3924   4763   3964    146     66    -57       N  
ATOM   2315  CA  ARG A 316      -3.869   6.014  19.221  1.00 33.41           C  
ANISOU 2315  CA  ARG A 316     3942   4790   3963    130     71    -60       C  
ATOM   2316  C   ARG A 316      -5.073   5.189  18.801  1.00 33.34           C  
ANISOU 2316  C   ARG A 316     3929   4776   3961    141     67    -49       C  
ATOM   2317  O   ARG A 316      -5.611   4.440  19.608  1.00 33.43           O  
ANISOU 2317  O   ARG A 316     3938   4800   3962    129     61    -39       O  
ATOM   2318  CB  ARG A 316      -4.336   7.335  19.835  1.00 33.54           C  
ANISOU 2318  CB  ARG A 316     3963   4808   3971    119     96    -83       C  
ATOM   2319  CG  ARG A 316      -3.301   8.016  20.712  1.00 33.70           C  
ANISOU 2319  CG  ARG A 316     3990   4838   3975     98     94    -93       C  
ATOM   2320  CD  ARG A 316      -3.917   9.138  21.526  1.00 33.90           C  
ANISOU 2320  CD  ARG A 316     4024   4865   3989     85    119   -119       C  
ATOM   2321  NE  ARG A 316      -2.906  10.101  21.961  1.00 34.04           N  
ANISOU 2321  NE  ARG A 316     4049   4882   4000     69    119   -134       N  
ATOM   2322  CZ  ARG A 316      -3.156  11.241  22.609  1.00 34.25           C  
ANISOU 2322  CZ  ARG A 316     4088   4905   4018     57    139   -162       C  
ATOM   2323  NH1 ARG A 316      -4.399  11.604  22.922  1.00 34.35           N1+
ANISOU 2323  NH1 ARG A 316     4103   4916   4030     61    166   -178       N1+
ATOM   2324  NH2 ARG A 316      -2.146  12.036  22.941  1.00 34.38           N  
ANISOU 2324  NH2 ARG A 316     4111   4920   4031     42    133   -174       N  
ATOM   2325  N   CYS A 317      -5.493   5.339  17.545  1.00 33.21           N  
ANISOU 2325  N   CYS A 317     3911   4742   3963    163     71    -50       N  
ATOM   2326  CA  CYS A 317      -6.540   4.493  16.966  1.00 33.15           C  
ANISOU 2326  CA  CYS A 317     3902   4726   3967    173     62    -37       C  
ATOM   2327  C   CYS A 317      -6.071   3.071  16.737  1.00 33.12           C  
ANISOU 2327  C   CYS A 317     3897   4722   3965    178     36    -21       C  
ATOM   2328  O   CYS A 317      -6.865   2.151  16.847  1.00 33.15           O  
ANISOU 2328  O   CYS A 317     3898   4724   3971    176     23     -9       O  
ATOM   2329  CB  CYS A 317      -7.022   5.039  15.633  1.00 33.05           C  
ANISOU 2329  CB  CYS A 317     3890   4696   3971    192     69    -41       C  
ATOM   2330  SG  CYS A 317      -8.151   6.431  15.742  1.00 33.12           S  
ANISOU 2330  SG  CYS A 317     3893   4698   3991    192     98    -51       S  
ATOM   2331  N   ASN A 318      -4.797   2.916  16.383  1.00 33.10           N  
ANISOU 2331  N   ASN A 318     3895   4716   3963    183     28    -21       N  
ATOM   2332  CA  ASN A 318      -4.146   1.606  16.281  1.00 33.12           C  
ANISOU 2332  CA  ASN A 318     3895   4716   3971    186      5     -8       C  
ATOM   2333  C   ASN A 318      -4.042   0.927  17.651  1.00 33.24           C  
ANISOU 2333  C   ASN A 318     3905   4748   3977    164     -8      6       C  
ATOM   2334  O   ASN A 318      -4.255  -0.285  17.758  1.00 33.29           O  
ANISOU 2334  O   ASN A 318     3906   4750   3990    164    -27     21       O  
ATOM   2335  CB  ASN A 318      -2.744   1.746  15.652  1.00 33.10           C  
ANISOU 2335  CB  ASN A 318     3892   4709   3976    198      6    -10       C  
ATOM   2336  CG  ASN A 318      -2.742   1.661  14.126  1.00 33.03           C  
ANISOU 2336  CG  ASN A 318     3889   4683   3977    223      9    -16       C  
ATOM   2337  ND2 ASN A 318      -3.838   2.060  13.479  1.00 32.97           N  
ANISOU 2337  ND2 ASN A 318     3887   4668   3968    229     16    -22       N  
ATOM   2338  OD1 ASN A 318      -1.740   1.251  13.535  1.00 33.06           O  
ANISOU 2338  OD1 ASN A 318     3891   4681   3988    236      5    -14       O  
ATOM   2339  N   ARG A 319      -3.729   1.737  18.673  1.00 33.33           N  
ANISOU 2339  N   ARG A 319     3915   4775   3971    144      2      1       N  
ATOM   2340  CA  ARG A 319      -3.683   1.331  20.087  1.00 33.49           C  
ANISOU 2340  CA  ARG A 319     3932   4817   3974    118     -6     12       C  
ATOM   2341  C   ARG A 319      -5.075   0.948  20.595  1.00 33.55           C  
ANISOU 2341  C   ARG A 319     3939   4831   3974    111     -4     18       C  
ATOM   2342  O   ARG A 319      -5.256  -0.150  21.110  1.00 33.63           O  
ANISOU 2342  O   ARG A 319     3943   4849   3986    101    -23     39       O  
ATOM   2343  CB  ARG A 319      -3.070   2.457  20.940  1.00 33.60           C  
ANISOU 2343  CB  ARG A 319     3951   4846   3969     99      5     -1       C  
ATOM   2344  CG  ARG A 319      -2.834   2.126  22.408  1.00 33.82           C  
ANISOU 2344  CG  ARG A 319     3978   4898   3972     67     -6     10       C  
ATOM   2345  CD  ARG A 319      -2.108   3.252  23.139  1.00 33.96           C  
ANISOU 2345  CD  ARG A 319     4004   4928   3969     47      2     -4       C  
ATOM   2346  NE  ARG A 319      -2.930   4.458  23.305  1.00 33.99           N  
ANISOU 2346  NE  ARG A 319     4019   4933   3962     46     32    -33       N  
ATOM   2347  CZ  ARG A 319      -2.515   5.606  23.851  1.00 34.13           C  
ANISOU 2347  CZ  ARG A 319     4048   4955   3964     31     45    -53       C  
ATOM   2348  NH1 ARG A 319      -1.270   5.742  24.304  1.00 34.24           N1+
ANISOU 2348  NH1 ARG A 319     4063   4977   3969     13     26    -48       N1+
ATOM   2349  NH2 ARG A 319      -3.351   6.635  23.943  1.00 34.18           N  
ANISOU 2349  NH2 ARG A 319     4063   4958   3966     34     73    -79       N  
ATOM   2350  N   ALA A 320      -6.061   1.829  20.396  1.00 33.52           N  
ANISOU 2350  N   ALA A 320     3939   4825   3969    117     19      4       N  
ATOM   2351  CA  ALA A 320      -7.467   1.546  20.764  1.00 33.59           C  
ANISOU 2351  CA  ALA A 320     3944   4839   3976    113     25     10       C  
ATOM   2352  C   ALA A 320      -8.195   0.563  19.838  1.00 33.49           C  
ANISOU 2352  C   ALA A 320     3927   4809   3987    129      8     26       C  
ATOM   2353  O   ALA A 320      -9.281   0.084  20.176  1.00 33.57           O  
ANISOU 2353  O   ALA A 320     3931   4824   4000    124      6     40       O  
ATOM   2354  CB  ALA A 320      -8.270   2.838  20.881  1.00 33.63           C  
ANISOU 2354  CB  ALA A 320     3952   4845   3978    114     59     -9       C  
ATOM   2355  N   GLY A 321      -7.621   0.291  18.667  1.00 33.36           N  
ANISOU 2355  N   GLY A 321     3914   4772   3986    148     -3     23       N  
ATOM   2356  CA  GLY A 321      -8.126  -0.742  17.776  1.00 33.31           C  
ANISOU 2356  CA  GLY A 321     3907   4747   3999    161    -24     36       C  
ATOM   2357  C   GLY A 321      -9.310  -0.333  16.923  1.00 33.25           C  
ANISOU 2357  C   GLY A 321     3902   4727   4004    173    -16     32       C  
ATOM   2358  O   GLY A 321      -9.989  -1.199  16.368  1.00 33.26           O  
ANISOU 2358  O   GLY A 321     3903   4715   4019    178    -35     45       O  
ATOM   2359  N   LYS A 322      -9.537   0.979  16.800  1.00 33.22           N  
ANISOU 2359  N   LYS A 322     3898   4726   3997    175     10     17       N  
ATOM   2360  CA  LYS A 322     -10.663   1.548  16.053  1.00 33.20           C  
ANISOU 2360  CA  LYS A 322     3894   4709   4008    184     20     18       C  
ATOM   2361  C   LYS A 322     -10.153   2.081  14.703  1.00 33.08           C  
ANISOU 2361  C   LYS A 322     3888   4679   4000    201     20      6       C  
ATOM   2362  O   LYS A 322      -8.959   2.380  14.609  1.00 33.03           O  
ANISOU 2362  O   LYS A 322     3887   4677   3985    205     24     -5       O  
ATOM   2363  CB  LYS A 322     -11.314   2.662  16.884  1.00 33.29           C  
ANISOU 2363  CB  LYS A 322     3899   4733   4017    176     51     10       C  
ATOM   2364  CG  LYS A 322     -12.153   2.130  18.034  1.00 33.45           C  
ANISOU 2364  CG  LYS A 322     3908   4768   4031    161     53     24       C  
ATOM   2365  CD  LYS A 322     -12.929   3.241  18.714  1.00 33.59           C  
ANISOU 2365  CD  LYS A 322     3919   4793   4048    157     88     14       C  
ATOM   2366  CE  LYS A 322     -13.849   2.659  19.773  1.00 33.78           C  
ANISOU 2366  CE  LYS A 322     3932   4835   4066    143     93     31       C  
ATOM   2367  NZ  LYS A 322     -14.487   3.740  20.576  1.00 33.97           N1+
ANISOU 2367  NZ  LYS A 322     3951   4868   4086    139    133     17       N1+
ATOM   2368  N   PRO A 323     -11.023   2.144  13.653  1.00 33.06           N  
ANISOU 2368  N   PRO A 323     3887   4662   4012    211     14     12       N  
ATOM   2369  CA  PRO A 323     -10.687   2.728  12.345  1.00 33.00           C  
ANISOU 2369  CA  PRO A 323     3886   4642   4007    224     16      5       C  
ATOM   2370  C   PRO A 323     -10.142   4.150  12.315  1.00 32.96           C  
ANISOU 2370  C   PRO A 323     3880   4641   4002    226     41     -9       C  
ATOM   2371  O   PRO A 323     -10.550   4.994  13.115  1.00 33.01           O  
ANISOU 2371  O   PRO A 323     3877   4652   4012    219     62    -14       O  
ATOM   2372  CB  PRO A 323     -12.032   2.719  11.633  1.00 33.04           C  
ANISOU 2372  CB  PRO A 323     3889   4636   4029    226      8     18       C  
ATOM   2373  CG  PRO A 323     -12.608   1.427  12.057  1.00 33.11           C  
ANISOU 2373  CG  PRO A 323     3896   4643   4039    219    -14     34       C  
ATOM   2374  CD  PRO A 323     -12.264   1.348  13.527  1.00 33.13           C  
ANISOU 2374  CD  PRO A 323     3891   4664   4034    207     -2     32       C  
ATOM   2375  N   VAL A 324      -9.202   4.377  11.401  1.00 32.91           N  
ANISOU 2375  N   VAL A 324     3881   4630   3990    236     40    -16       N  
ATOM   2376  CA  VAL A 324      -8.675   5.704  11.137  1.00 32.89           C  
ANISOU 2376  CA  VAL A 324     3876   4628   3991    240     60    -25       C  
ATOM   2377  C   VAL A 324      -8.514   5.910   9.618  1.00 32.87           C  
ANISOU 2377  C   VAL A 324     3881   4617   3990    252     54    -22       C  
ATOM   2378  O   VAL A 324      -8.064   5.003   8.906  1.00 32.87           O  
ANISOU 2378  O   VAL A 324     3891   4616   3980    260     39    -21       O  
ATOM   2379  CB  VAL A 324      -7.429   6.025  12.015  1.00 32.88           C  
ANISOU 2379  CB  VAL A 324     3874   4639   3980    234     70    -37       C  
ATOM   2380  CG1 VAL A 324      -6.219   5.162  11.676  1.00 32.85           C  
ANISOU 2380  CG1 VAL A 324     3877   4639   3967    240     57    -37       C  
ATOM   2381  CG2 VAL A 324      -7.093   7.511  12.021  1.00 32.90           C  
ANISOU 2381  CG2 VAL A 324     3870   4640   3990    233     91    -47       C  
ATOM   2382  N   ILE A 325      -8.957   7.076   9.134  1.00 32.90           N  
ANISOU 2382  N   ILE A 325     3876   4614   4006    253     67    -19       N  
ATOM   2383  CA  ILE A 325      -8.900   7.444   7.719  1.00 32.92           C  
ANISOU 2383  CA  ILE A 325     3884   4612   4010    261     63    -12       C  
ATOM   2384  C   ILE A 325      -7.986   8.661   7.581  1.00 32.92           C  
ANISOU 2384  C   ILE A 325     3878   4614   4014    264     81    -18       C  
ATOM   2385  O   ILE A 325      -8.181   9.669   8.257  1.00 32.94           O  
ANISOU 2385  O   ILE A 325     3868   4614   4032    258     97    -22       O  
ATOM   2386  CB  ILE A 325     -10.300   7.814   7.156  1.00 32.99           C  
ANISOU 2386  CB  ILE A 325     3886   4610   4036    259     57      3       C  
ATOM   2387  CG1 ILE A 325     -11.351   6.742   7.487  1.00 33.01           C  
ANISOU 2387  CG1 ILE A 325     3891   4609   4042    253     39     12       C  
ATOM   2388  CG2 ILE A 325     -10.249   8.049   5.645  1.00 33.04           C  
ANISOU 2388  CG2 ILE A 325     3901   4614   4039    264     47     13       C  
ATOM   2389  CD1 ILE A 325     -12.776   7.257   7.462  1.00 33.11           C  
ANISOU 2389  CD1 ILE A 325     3887   4610   4079    249     40     29       C  
ATOM   2390  N   CYS A 326      -6.975   8.548   6.725  1.00 32.92           N  
ANISOU 2390  N   CYS A 326     3885   4620   4001    272     79    -18       N  
ATOM   2391  CA  CYS A 326      -6.204   9.701   6.282  1.00 32.95           C  
ANISOU 2391  CA  CYS A 326     3881   4626   4010    274     92    -16       C  
ATOM   2392  C   CYS A 326      -6.945  10.371   5.125  1.00 33.02           C  
ANISOU 2392  C   CYS A 326     3888   4629   4029    275     89     -1       C  
ATOM   2393  O   CYS A 326      -7.532   9.680   4.282  1.00 33.06           O  
ANISOU 2393  O   CYS A 326     3905   4633   4023    277     74      6       O  
ATOM   2394  CB  CYS A 326      -4.816   9.276   5.835  1.00 32.95           C  
ANISOU 2394  CB  CYS A 326     3889   4637   3994    283     94    -20       C  
ATOM   2395  SG  CYS A 326      -3.733  10.698   5.608  1.00 33.00           S  
ANISOU 2395  SG  CYS A 326     3881   4647   4010    283    111    -15       S  
ATOM   2396  N   ALA A 327      -6.908  11.703   5.080  1.00 33.07           N  
ANISOU 2396  N   ALA A 327     3879   4630   4054    272    102      4       N  
ATOM   2397  CA  ALA A 327      -7.729  12.467   4.138  1.00 33.17           C  
ANISOU 2397  CA  ALA A 327     3884   4634   4084    270     98     23       C  
ATOM   2398  C   ALA A 327      -7.070  13.755   3.660  1.00 33.25           C  
ANISOU 2398  C   ALA A 327     3881   4642   4107    270    109     33       C  
ATOM   2399  O   ALA A 327      -6.094  14.207   4.262  1.00 33.22           O  
ANISOU 2399  O   ALA A 327     3873   4641   4107    269    122     21       O  
ATOM   2400  CB  ALA A 327      -9.070  12.784   4.776  1.00 33.20           C  
ANISOU 2400  CB  ALA A 327     3876   4622   4114    264    101     27       C  
ATOM   2401  N   THR A 328      -7.640  14.309   2.579  1.00 33.36           N  
ANISOU 2401  N   THR A 328     3890   4653   4131    268    102     55       N  
ATOM   2402  CA  THR A 328      -7.307  15.608   1.944  1.00 33.48           C  
ANISOU 2402  CA  THR A 328     3889   4665   4166    265    108     72       C  
ATOM   2403  C   THR A 328      -5.948  15.699   1.243  1.00 33.52           C  
ANISOU 2403  C   THR A 328     3897   4686   4149    270    112     77       C  
ATOM   2404  O   THR A 328      -4.903  15.469   1.852  1.00 33.44           O  
ANISOU 2404  O   THR A 328     3891   4684   4130    274    122     61       O  
ATOM   2405  CB  THR A 328      -7.539  16.846   2.860  1.00 33.52           C  
ANISOU 2405  CB  THR A 328     3873   4650   4213    261    123     67       C  
ATOM   2406  CG2 THR A 328      -7.698  18.117   2.026  1.00 33.69           C  
ANISOU 2406  CG2 THR A 328     3875   4661   4263    257    123     94       C  
ATOM   2407  OG1 THR A 328      -8.727  16.653   3.641  1.00 33.51           O  
ANISOU 2407  OG1 THR A 328     3868   4635   4229    259    124     60       O  
ATOM   2408  N   GLN A 329      -6.010  16.013  -0.058  1.00 33.66           N  
ANISOU 2408  N   GLN A 329     3915   4712   4160    269    105    101       N  
ATOM   2409  CA  GLN A 329      -4.887  16.469  -0.912  1.00 33.77           C  
ANISOU 2409  CA  GLN A 329     3925   4743   4162    271    112    115       C  
ATOM   2410  C   GLN A 329      -3.788  15.442  -1.160  1.00 33.74           C  
ANISOU 2410  C   GLN A 329     3941   4760   4119    282    117    101       C  
ATOM   2411  O   GLN A 329      -2.685  15.824  -1.546  1.00 33.83           O  
ANISOU 2411  O   GLN A 329     3944   4783   4123    286    128    109       O  
ATOM   2412  CB  GLN A 329      -4.295  17.812  -0.423  1.00 33.81           C  
ANISOU 2412  CB  GLN A 329     3906   4737   4201    267    124    121       C  
ATOM   2413  CG  GLN A 329      -5.196  19.016  -0.649  1.00 33.94           C  
ANISOU 2413  CG  GLN A 329     3901   4734   4258    258    119    142       C  
ATOM   2414  CD  GLN A 329      -4.910  20.173   0.292  1.00 34.03           C  
ANISOU 2414  CD  GLN A 329     3893   4725   4312    254    131    135       C  
ATOM   2415  NE2 GLN A 329      -5.778  21.179   0.270  1.00 34.45           N  
ANISOU 2415  NE2 GLN A 329     3926   4754   4407    248    129    149       N  
ATOM   2416  OE1 GLN A 329      -3.927  20.168   1.024  1.00 33.97           O  
ANISOU 2416  OE1 GLN A 329     3887   4719   4300    256    140    118       O  
ATOM   2417  N   MET A 330      -4.129  14.161  -0.985  1.00 33.66           N  
ANISOU 2417  N   MET A 330     3952   4752   4086    286    110     84       N  
ATOM   2418  CA  MET A 330      -3.186  13.046  -0.997  1.00 33.64           C  
ANISOU 2418  CA  MET A 330     3965   4762   4054    298    116     66       C  
ATOM   2419  C   MET A 330      -2.591  12.789  -2.375  1.00 33.84           C  
ANISOU 2419  C   MET A 330     4002   4808   4046    305    120     77       C  
ATOM   2420  O   MET A 330      -1.432  12.402  -2.470  1.00 33.89           O  
ANISOU 2420  O   MET A 330     4011   4826   4037    316    134     70       O  
ATOM   2421  CB  MET A 330      -3.857  11.772  -0.484  1.00 33.54           C  
ANISOU 2421  CB  MET A 330     3970   4743   4030    301    103     48       C  
ATOM   2422  CG  MET A 330      -4.315  11.840   0.965  1.00 33.37           C  
ANISOU 2422  CG  MET A 330     3938   4706   4034    295    103     35       C  
ATOM   2423  SD  MET A 330      -4.638  10.213   1.680  1.00 33.27           S  
ANISOU 2423  SD  MET A 330     3943   4689   4007    298     91     15       S  
ATOM   2424  CE  MET A 330      -2.984   9.703   2.109  1.00 33.25           C  
ANISOU 2424  CE  MET A 330     3941   4697   3994    309    105      2       C  
ATOM   2425  N   LEU A 331      -3.393  13.017  -3.419  1.00 33.99           N  
ANISOU 2425  N   LEU A 331     4028   4831   4054    298    108     94       N  
ATOM   2426  CA  LEU A 331      -2.928  13.036  -4.805  1.00 34.24           C  
ANISOU 2426  CA  LEU A 331     4070   4884   4052    299    113    108       C  
ATOM   2427  C   LEU A 331      -3.461  14.273  -5.554  1.00 34.64           C  
ANISOU 2427  C   LEU A 331     4105   4938   4118    285    104    143       C  
ATOM   2428  O   LEU A 331      -3.970  14.138  -6.663  1.00 35.16           O  
ANISOU 2428  O   LEU A 331     4185   5014   4157    277     92    157       O  
ATOM   2429  CB  LEU A 331      -3.351  11.749  -5.536  1.00 34.36           C  
ANISOU 2429  CB  LEU A 331     4119   4906   4028    303    101     94       C  
ATOM   2430  CG  LEU A 331      -2.930  10.359  -5.047  1.00 34.28           C  
ANISOU 2430  CG  LEU A 331     4129   4893   4003    317    104     62       C  
ATOM   2431  CD1 LEU A 331      -3.560   9.312  -5.942  1.00 34.47           C  
ANISOU 2431  CD1 LEU A 331     4186   4918   3989    315     88     51       C  
ATOM   2432  CD2 LEU A 331      -1.422  10.167  -5.035  1.00 34.34           C  
ANISOU 2432  CD2 LEU A 331     4133   4913   4001    334    131     52       C  
ATOM   2433  N   GLU A 332      -3.282  15.461  -4.964  1.00 34.95           N  
ANISOU 2433  N   GLU A 332     4116   4966   4197    280    111    155       N  
ATOM   2434  CA  GLU A 332      -3.962  16.727  -5.362  1.00 35.66           C  
ANISOU 2434  CA  GLU A 332     4184   5048   4317    265    101    188       C  
ATOM   2435  C   GLU A 332      -3.761  17.219  -6.804  1.00 36.45           C  
ANISOU 2435  C   GLU A 332     4283   5169   4395    258     98    221       C  
ATOM   2436  O   GLU A 332      -4.719  17.665  -7.448  1.00 36.75           O  
ANISOU 2436  O   GLU A 332     4317   5205   4441    245     79    247       O  
ATOM   2437  CB  GLU A 332      -3.627  17.846  -4.341  1.00 35.52           C  
ANISOU 2437  CB  GLU A 332     4136   5010   4348    264    111    190       C  
ATOM   2438  CG  GLU A 332      -4.300  19.217  -4.504  1.00 35.67           C  
ANISOU 2438  CG  GLU A 332     4129   5013   4411    252    103    218       C  
ATOM   2439  CD  GLU A 332      -5.811  19.238  -4.248  1.00 35.94           C  
ANISOU 2439  CD  GLU A 332     4159   5025   4470    244     88    222       C  
ATOM   2440  OE1 GLU A 332      -6.379  18.275  -3.682  1.00 35.67           O  
ANISOU 2440  OE1 GLU A 332     4141   4985   4425    249     83    198       O  
ATOM   2441  OE2 GLU A 332      -6.449  20.257  -4.600  1.00 36.38           O1-
ANISOU 2441  OE2 GLU A 332     4194   5067   4561    235     80    251       O1-
ATOM   2442  N   SER A 333      -2.540  17.049  -7.316  1.00 37.03           N  
ANISOU 2442  N   SER A 333     4362   5267   4439    267    117    221       N  
ATOM   2443  CA  SER A 333      -2.190  17.392  -8.707  1.00 37.99           C  
ANISOU 2443  CA  SER A 333     4486   5417   4530    262    118    250       C  
ATOM   2444  C   SER A 333      -2.870  16.536  -9.790  1.00 38.89           C  
ANISOU 2444  C   SER A 333     4632   5548   4595    255    103    250       C  
ATOM   2445  O   SER A 333      -3.016  16.990 -10.930  1.00 39.66           O  
ANISOU 2445  O   SER A 333     4731   5665   4672    242     96    281       O  
ATOM   2446  CB  SER A 333      -0.672  17.372  -8.902  1.00 38.14           C  
ANISOU 2446  CB  SER A 333     4500   5458   4532    275    146    248       C  
ATOM   2447  OG  SER A 333      -0.163  16.051  -8.837  1.00 38.04           O  
ANISOU 2447  OG  SER A 333     4514   5454   4483    291    158    215       O  
ATOM   2448  N   MET A 334      -3.340  15.338  -9.419  1.00 38.97           N  
ANISOU 2448  N   MET A 334     4669   5549   4588    261     96    217       N  
ATOM   2449  CA  MET A 334      -4.110  14.465 -10.321  1.00 39.47           C  
ANISOU 2449  CA  MET A 334     4765   5621   4608    253     76    214       C  
ATOM   2450  C   MET A 334      -5.559  14.889 -10.644  1.00 40.05           C  
ANISOU 2450  C   MET A 334     4834   5683   4698    230     43    241       C  
ATOM   2451  O   MET A 334      -6.252  14.192 -11.401  1.00 40.57           O  
ANISOU 2451  O   MET A 334     4928   5756   4729    220     22    241       O  
ATOM   2452  CB  MET A 334      -4.070  13.008  -9.859  1.00 39.01           C  
ANISOU 2452  CB  MET A 334     4737   5556   4528    267     78    171       C  
ATOM   2453  CG  MET A 334      -2.685  12.405  -9.870  1.00 38.85           C  
ANISOU 2453  CG  MET A 334     4727   5551   4484    289    109    147       C  
ATOM   2454  SD  MET A 334      -2.733  10.676  -9.380  1.00 38.86           S  
ANISOU 2454  SD  MET A 334     4759   5538   4464    304    107    100       S  
ATOM   2455  CE  MET A 334      -3.185   9.924 -10.933  1.00 39.49           C  
ANISOU 2455  CE  MET A 334     4883   5638   4483    294     93     96       C  
ATOM   2456  N   ILE A 335      -6.015  16.000 -10.052  1.00 40.26           N  
ANISOU 2456  N   ILE A 335     4826   5688   4780    224     38    264       N  
ATOM   2457  CA  ILE A 335      -7.171  16.776 -10.522  1.00 40.94           C  
ANISOU 2457  CA  ILE A 335     4896   5765   4891    203     11    303       C  
ATOM   2458  C   ILE A 335      -6.929  17.248 -11.968  1.00 42.04           C  
ANISOU 2458  C   ILE A 335     5040   5936   4996    187      5    339       C  
ATOM   2459  O   ILE A 335      -7.814  17.119 -12.826  1.00 42.49           O  
ANISOU 2459  O   ILE A 335     5109   5999   5034    168    -23    361       O  
ATOM   2460  CB  ILE A 335      -7.448  17.964  -9.551  1.00 40.62           C  
ANISOU 2460  CB  ILE A 335     4814   5696   4920    202     16    316       C  
ATOM   2461  CG1 ILE A 335      -8.030  17.435  -8.233  1.00 39.93           C  
ANISOU 2461  CG1 ILE A 335     4727   5581   4863    211     16    285       C  
ATOM   2462  CG2 ILE A 335      -8.402  19.008 -10.138  1.00 40.96           C  
ANISOU 2462  CG2 ILE A 335     4832   5729   4998    182     -6    364       C  
ATOM   2463  CD1 ILE A 335      -7.996  18.408  -7.065  1.00 39.67           C  
ANISOU 2463  CD1 ILE A 335     4661   5522   4889    216     32    282       C  
ATOM   2464  N   LYS A 336      -5.712  17.725 -12.232  1.00 42.72           N  
ANISOU 2464  N   LYS A 336     5117   6042   5071    195     30    343       N  
ATOM   2465  CA  LYS A 336      -5.314  18.214 -13.552  1.00 43.91           C  
ANISOU 2465  CA  LYS A 336     5270   6226   5187    182     30    378       C  
ATOM   2466  C   LYS A 336      -4.353  17.316 -14.359  1.00 44.16           C  
ANISOU 2466  C   LYS A 336     5337   6293   5148    193     50    358       C  
ATOM   2467  O   LYS A 336      -4.340  17.406 -15.586  1.00 44.78           O  
ANISOU 2467  O   LYS A 336     5428   6402   5181    177     43    382       O  
ATOM   2468  CB  LYS A 336      -4.745  19.627 -13.413  1.00 44.36           C  
ANISOU 2468  CB  LYS A 336     5284   6280   5290    180     40    412       C  
ATOM   2469  CG  LYS A 336      -5.790  20.627 -12.925  1.00 44.79           C  
ANISOU 2469  CG  LYS A 336     5305   6300   5412    167     18    439       C
[truncated: 874,827 more chars]
