# Supplementary material for: Solvent-Site Prediction for Fragment Docking and Its Implication on Fragment-Based Drug Discovery
Source: J Chem Inf Model. 2025 Nov 24;65(23):12959–77. doi: 10.1021/acs.jcim.5c02352 (PMC12690578; doi:10.1021/acs.jcim.5c02352)
Supplement: Supplementary file 3 [file ci5c02352_si_003.zip › Frag2Lead_dataset/2017-10/frag.sdf]

frag.A
 OpenBabel12072208513D

 14 15  0  0  1  0  0  0  0  0999 V2000
   19.6840    9.3850   -9.5810 N   0  0  0  0  0  0  0  0  0  0  0  0
   20.9300    8.5430   -7.9070 O   0  0  0  0  0  0  0  0  0  0  0  0
   20.9590    7.8150  -11.0200 C   0  0  0  0  0  0  0  0  0  0  0  0
   20.8600    9.2320  -10.4690 C   0  0  1  0  0  0  0  0  0  0  0  0
   20.8050   10.2950  -11.5620 C   0  0  0  0  0  0  0  0  0  0  0  0
   19.9960   11.5350  -11.2440 C   0  0  0  0  0  0  0  0  0  0  0  0
   18.6020   11.0870  -10.9080 C   0  0  0  0  0  0  0  0  0  0  0  0
   17.4620   11.6620  -11.4570 C   0  0  0  0  0  0  0  0  0  0  0  0
   16.1940   11.1550  -11.1630 C   0  0  0  0  0  0  0  0  0  0  0  0
   16.0730   10.0540  -10.3520 C   0  0  0  0  0  0  0  0  0  0  0  0
   17.2120    9.4430   -9.8140 C   0  0  0  0  0  0  0  0  0  0  0  0
   18.4750    9.9440  -10.1210 C   0  0  0  0  0  0  0  0  0  0  0  0
   19.8760    9.0220   -8.2650 C   0  0  0  0  0  0  0  0  0  0  0  0
   18.7610    9.2250   -7.2620 C   0  0  0  0  0  0  0  0  0  0  0  0
  1  4  1  0  0  0  0
  1 12  1  0  0  0  0
  1 13  1  0  0  0  0
  2 13  2  0  0  0  0
  4  3  1  6  0  0  0
  4  5  1  0  0  0  0
  5  6  1  0  0  0  0
  6  7  1  0  0  0  0
  7  8  2  0  0  0  0
  7 12  1  0  0  0  0
  8  9  1  0  0  0  0
  9 10  2  0  0  0  0
 10 11  1  0  0  0  0
 11 12  2  0  0  0  0
 13 14  1  0  0  0  0
M  END
$$$$
