# Supplementary material for: Solvent-Site Prediction for Fragment Docking and Its Implication on Fragment-Based Drug Discovery
Source: J Chem Inf Model. 2025 Nov 24;65(23):12959–77. doi: 10.1021/acs.jcim.5c02352 (PMC12690578; doi:10.1021/acs.jcim.5c02352)
Supplement: Supplementary file 3 [file ci5c02352_si_003.zip › Frag2Lead_dataset/2017-10/lead.sdf]

lead.A
 OpenBabel12072208513D

 31 34  0  0  1  0  0  0  0  0999 V2000
   13.5460   12.4660  -13.8450 C   0  0  0  0  0  0  0  0  0  0  0  0
   12.3310   12.2460  -13.1830 C   0  0  0  0  0  0  0  0  0  0  0  0
   12.2920   11.6100  -11.9360 C   0  0  0  0  0  0  0  0  0  0  0  0
   13.5010   11.2000  -11.3380 C   0  0  0  0  0  0  0  0  0  0  0  0
   14.7380   11.4080  -11.9810 C   0  0  0  0  0  0  0  0  0  0  0  0
   14.7400   12.0200  -13.2470 C   0  0  0  0  0  0  0  0  0  0  0  0
   15.9510   10.9460  -11.4120 C   0  0  0  0  0  0  0  0  0  0  0  0
   17.2140   11.4730  -11.7470 C   0  0  0  0  0  0  0  0  0  0  0  0
   18.3910   10.9970  -11.1390 C   0  0  0  0  0  0  0  0  0  0  0  0
   18.3490    9.9190  -10.2540 C   0  0  0  0  0  0  0  0  0  0  0  0
   17.1020    9.3480   -9.9380 C   0  0  0  0  0  0  0  0  0  0  0  0
   15.9370    9.8750  -10.5080 C   0  0  0  0  0  0  0  0  0  0  0  0
   20.5150   10.3340  -11.9360 C   0  0  0  0  0  0  0  0  0  0  0  0
   20.7070    9.3760  -10.7290 C   0  0  1  0  0  0  0  0  0  0  0  0
   19.7910    9.1410   -8.4690 C   0  0  0  0  0  0  0  0  0  0  0  0
   18.6480    9.2450   -7.4190 C   0  0  0  0  0  0  0  0  0  0  0  0
   20.1070   12.7300  -11.6090 C   0  0  0  0  0  0  0  0  0  0  0  0
   19.4890   13.8350  -11.1660 C   0  0  0  0  0  0  0  0  0  0  0  0
   18.1490   15.2650  -10.1510 C   0  0  0  0  0  0  0  0  0  0  0  0
   19.1210   15.9430  -10.7710 C   0  0  0  0  0  0  0  0  0  0  0  0
   19.9290   15.0790  -11.3850 C   0  0  0  0  0  0  0  0  0  0  0  0
   19.6390   11.4560  -11.4750 N   0  0  0  0  0  0  0  0  0  0  0  0
   19.5410    9.4800   -9.7600 N   0  0  0  0  0  0  0  0  0  0  0  0
   20.8970    8.7480   -8.1070 O   0  0  0  0  0  0  0  0  0  0  0  0
   21.2500   12.8850  -12.0580 O   0  0  0  0  0  0  0  0  0  0  0  0
   18.3660   13.8940  -10.3820 O   0  0  0  0  0  0  0  0  0  0  0  0
   11.0370   11.4530  -11.3070 C   0  0  0  0  0  0  0  0  0  0  0  0
    8.7210   10.7500  -11.4470 C   0  0  0  0  0  0  0  0  0  0  0  0
   20.9190    7.9220  -11.1880 C   0  0  0  0  0  0  0  0  0  0  0  0
   10.0790   10.8700  -12.0360 N   0  0  0  0  0  0  0  0  0  0  0  0
   10.8360   11.8660  -10.1670 O   0  0  0  0  0  0  0  0  0  0  0  0
  1  2  2  0  0  0  0
  1  6  1  0  0  0  0
  2  3  1  0  0  0  0
  3  4  2  0  0  0  0
  3 27  1  0  0  0  0
  4  5  1  0  0  0  0
  5  6  2  0  0  0  0
  5  7  1  0  0  0  0
  7  8  2  0  0  0  0
  7 12  1  0  0  0  0
  8  9  1  0  0  0  0
  9 10  2  0  0  0  0
  9 22  1  0  0  0  0
 10 11  1  0  0  0  0
 10 23  1  0  0  0  0
 11 12  2  0  0  0  0
 13 14  1  0  0  0  0
 13 22  1  0  0  0  0
 14 23  1  0  0  0  0
 14 29  1  6  0  0  0
 15 16  1  0  0  0  0
 15 23  1  0  0  0  0
 15 24  2  0  0  0  0
 17 18  1  0  0  0  0
 17 22  1  0  0  0  0
 17 25  2  0  0  0  0
 18 21  2  0  0  0  0
 18 26  1  0  0  0  0
 19 20  2  0  0  0  0
 19 26  1  0  0  0  0
 20 21  1  0  0  0  0
 27 30  1  0  0  0  0
 27 31  2  0  0  0  0
 28 30  1  0  0  0  0
M  END
$$$$
